# Supplementary material for: Early Prediction of Movie Box Office Success Based on Wikipedia Activity Big Data
Source: PLoS One. 2013 Aug 21;8(8):e71226. doi: 10.1371/journal.pone.0071226 (PMC3749192; doi:10.1371/journal.pone.0071226)
Supplement: Dataset S1 — The dataset under study, including the financial and Wikipedia activity data is also available at http://wwm.phy.bme.hu/SupplementaryDataS1.zip. (ZIP) [file pone.0071226.s002.zip]

Archive with 344 entries (339 files):
- wikipredict_data_pack/sample_of_312/wikipedia_predictors/73
- wikipredict_data_pack/sample_of_312/wikipedia_predictors/74
- wikipredict_data_pack/sample_of_312/wikipedia_predictors/75
- wikipredict_data_pack/sample_of_312/wikipedia_predictors/76
- wikipredict_data_pack/sample_of_312/wikipedia_predictors/77
- wikipredict_data_pack/sample_of_312/wikipedia_predictors/78
- wikipredict_data_pack/sample_of_312/wikipedia_predictors/79
- wikipredict_data_pack/sample_of_312/wikipedia_predictors/80
- wikipredict_data_pack/sample_of_312/wikipedia_predictors/81
- wikipredict_data_pack/sample_of_312/wikipedia_predictors/82
- wikipredict_data_pack/sample_of_312/wikipedia_predictors/83
- wikipredict_data_pack/sample_of_312/wikipedia_predictors/84
- wikipredict_data_pack/sample_of_312/wikipedia_predictors/85
- wikipredict_data_pack/sample_of_312/wikipedia_predictors/86
- wikipredict_data_pack/sample_of_312/wikipedia_predictors/87
- wikipredict_data_pack/sample_of_312/wikipedia_predictors/88
- wikipredict_data_pack/sample_of_312/wikipedia_predictors/89
- wikipredict_data_pack/sample_of_312/wikipedia_predictors/90
- wikipredict_data_pack/sample_of_312/wikipedia_predictors/91
- wikipredict_data_pack/sample_of_312/wikipedia_predictors/92
- wikipredict_data_pack/sample_of_312/wikipedia_predictors/93
- wikipredict_data_pack/sample_of_312/wikipedia_predictors/94
- wikipredict_data_pack/sample_of_312/wikipedia_predictors/95
- wikipredict_data_pack/sample_of_312/wikipedia_predictors/96
- wikipredict_data_pack/sample_of_312/wikipedia_predictors/97
- wikipredict_data_pack/sample_of_312/wikipedia_predictors/98
- wikipredict_data_pack/sample_of_312/wikipedia_predictors/99
- wikipredict_data_pack/sample_of_312/wikipedia_predictors/100
- wikipredict_data_pack/sample_of_312/wikipedia_predictors/101
- wikipredict_data_pack/sample_of_312/wikipedia_predictors/102
- wikipredict_data_pack/sample_of_312/wikipedia_predictors/103
- wikipredict_data_pack/sample_of_312/wikipedia_predictors/104
- wikipredict_data_pack/sample_of_312/wikipedia_predictors/105
- wikipredict_data_pack/sample_of_312/wikipedia_predictors/106
- wikipredict_data_pack/sample_of_312/wikipedia_predictors/107
- wikipredict_data_pack/sample_of_312/wikipedia_predictors/108
- wikipredict_data_pack/sample_of_312/wikipedia_predictors/109
- wikipredict_data_pack/sample_of_312/wikipedia_predictors/110
- wikipredict_data_pack/sample_of_312/wikipedia_predictors/111
- wikipredict_data_pack/sample_of_312/wikipedia_predictors/112
- wikipredict_data_pack/sample_of_312/wikipedia_predictors/113
- wikipredict_data_pack/sample_of_312/wikipedia_predictors/114
- wikipredict_data_pack/sample_of_312/wikipedia_predictors/115
- wikipredict_data_pack/sample_of_312/wikipedia_predictors/116
- wikipredict_data_pack/sample_of_312/wikipedia_predictors/117
- wikipredict_data_pack/sample_of_312/wikipedia_predictors/118
- wikipredict_data_pack/sample_of_312/wikipedia_predictors/119
- wikipredict_data_pack/sample_of_312/wikipedia_predictors/120
- wikipredict_data_pack/sample_of_312/wikipedia_predictors/121
- wikipredict_data_pack/sample_of_312/wikipedia_predictors/122
- wikipredict_data_pack/sample_of_312/wikipedia_predictors/123
- wikipredict_data_pack/sample_of_312/wikipedia_predictors/124
- wikipredict_data_pack/sample_of_312/wikipedia_predictors/125
- wikipredict_data_pack/sample_of_312/wikipedia_predictors/126
- wikipredict_data_pack/sample_of_312/wikipedia_predictors/127
- wikipredict_data_pack/sample_of_312/wikipedia_predictors/128
- wikipredict_data_pack/sample_of_312/wikipedia_predictors/201
- wikipredict_data_pack/sample_of_312/wikipedia_predictors/202
- wikipredict_data_pack/sample_of_312/wikipedia_predictors/203
- wikipredict_data_pack/sample_of_312/wikipedia_predictors/204
- wikipredict_data_pack/sample_of_312/wikipedia_predictors/205
- wikipredict_data_pack/sample_of_312/wikipedia_predictors/206
- wikipredict_data_pack/sample_of_312/wikipedia_predictors/207
- wikipredict_data_pack/sample_of_312/wikipedia_predictors/208
- wikipredict_data_pack/sample_of_312/wikipedia_predictors/209
- wikipredict_data_pack/sample_of_312/wikipedia_predictors/210
- wikipredict_data_pack/sample_of_312/wikipedia_predictors/211
- wikipredict_data_pack/sample_of_312/wikipedia_predictors/212
- wikipredict_data_pack/sample_of_312/wikipedia_predictors/213
- wikipredict_data_pack/sample_of_312/wikipedia_predictors/214
- wikipredict_data_pack/sample_of_312/wikipedia_predictors/215
- wikipredict_data_pack/sample_of_312/wikipedia_predictors/216
- wikipredict_data_pack/sample_of_312/wikipedia_predictors/217
- wikipredict_data_pack/sample_of_312/wikipedia_predictors/218
- wikipredict_data_pack/sample_of_312/wikipedia_predictors/219
- wikipredict_data_pack/sample_of_312/wikipedia_predictors/220
- wikipredict_data_pack/sample_of_312/wikipedia_predictors/221
- wikipredict_data_pack/sample_of_312/wikipedia_predictors/222
- wikipredict_data_pack/sample_of_312/wikipedia_predictors/223
- wikipredict_data_pack/sample_of_312/wikipedia_predictors/224
- wikipredict_data_pack/sample_of_312/wikipedia_predictors/225
- wikipredict_data_pack/sample_of_312/wikipedia_predictors/226
- wikipredict_data_pack/sample_of_312/wikipedia_predictors/227
- wikipredict_data_pack/sample_of_312/wikipedia_predictors/228
- wikipredict_data_pack/sample_of_312/wikipedia_predictors/229
- wikipredict_data_pack/sample_of_312/wikipedia_predictors/230
- wikipredict_data_pack/sample_of_312/wikipedia_predictors/231
- wikipredict_data_pack/sample_of_312/wikipedia_predictors/232
- wikipredict_data_pack/sample_of_312/wikipedia_predictors/233
- wikipredict_data_pack/sample_of_312/wikipedia_predictors/234
- wikipredict_data_pack/sample_of_312/wikipedia_predictors/235
- wikipredict_data_pack/sample_of_312/wikipedia_predictors/236
- wikipredict_data_pack/sample_of_312/wikipedia_predictors/237
- wikipredict_data_pack/sample_of_312/wikipedia_predictors/238
- wikipredict_data_pack/sample_of_312/wikipedia_predictors/239
- wikipredict_data_pack/sample_of_312/wikipedia_predictors/240
- wikipredict_data_pack/sample_of_312/wikipedia_predictors/241
- wikipredict_data_pack/sample_of_312/wikipedia_predictors/242
- wikipredict_data_pack/sample_of_312/wikipedia_predictors/243
- wikipredict_data_pack/sample_of_312/wikipedia_predictors/244
- wikipredict_data_pack/sample_of_312/wikipedia_predictors/245
- wikipredict_data_pack/sample_of_312/wikipedia_predictors/246
- wikipredict_data_pack/sample_of_312/wikipedia_predictors/247
- wikipredict_data_pack/sample_of_312/wikipedia_predictors/248
- wikipredict_data_pack/sample_of_312/wikipedia_predictors/249
- wikipredict_data_pack/sample_of_312/wikipedia_predictors/250
- wikipredict_data_pack/sample_of_312/wikipedia_predictors/251
- wikipredict_data_pack/sample_of_312/wikipedia_predictors/252
- wikipredict_data_pack/sample_of_312/wikipedia_predictors/253
- wikipredict_data_pack/sample_of_312/wikipedia_predictors/254
- wikipredict_data_pack/sample_of_312/wikipedia_predictors/255
- wikipredict_data_pack/sample_of_312/wikipedia_predictors/256
- wikipredict_data_pack/sample_of_312/wikipedia_predictors/1
- wikipredict_data_pack/sample_of_312/wikipedia_predictors/2
- wikipredict_data_pack/sample_of_312/wikipedia_predictors/3
- wikipredict_data_pack/sample_of_312/wikipedia_predictors/4
- wikipredict_data_pack/sample_of_312/wikipedia_predictors/5
- wikipredict_data_pack/sample_of_312/wikipedia_predictors/6
- wikipredict_data_pack/sample_of_312/wikipedia_predictors/7
- wikipredict_data_pack/sample_of_312/wikipedia_predictors/8
- wikipredict_data_pack/sample_of_312/wikipedia_predictors/9
- wikipredict_data_pack/sample_of_312/wikipedia_predictors/10
- wikipredict_data_pack/sample_of_312/wikipedia_predictors/11
- wikipredict_data_pack/sample_of_312/wikipedia_predictors/12
- wikipredict_data_pack/sample_of_312/wikipedia_predictors/13
- wikipredict_data_pack/sample_of_312/wikipedia_predictors/14
- wikipredict_data_pack/sample_of_312/wikipedia_predictors/15
- wikipredict_data_pack/sample_of_312/wikipedia_predictors/16
- wikipredict_data_pack/sample_of_312/wikipedia_predictors/17
- wikipredict_data_pack/sample_of_312/wikipedia_predictors/18
- wikipredict_data_pack/sample_of_312/wikipedia_predictors/19
- wikipredict_data_pack/sample_of_312/wikipedia_predictors/20
- wikipredict_data_pack/sample_of_312/wikipedia_predictors/21
- wikipredict_data_pack/sample_of_312/wikipedia_predictors/22
- wikipredict_data_pack/sample_of_312/wikipedia_predictors/23
- wikipredict_data_pack/sample_of_312/wikipedia_predictors/24
- wikipredict_data_pack/sample_of_312/wikipedia_predictors/25
- wikipredict_data_pack/sample_of_312/wikipedia_predictors/26
- wikipredict_data_pack/sample_of_312/wikipedia_predictors/27
- wikipredict_data_pack/sample_of_312/wikipedia_predictors/28
- wikipredict_data_pack/sample_of_312/wikipedia_predictors/29
- wikipredict_data_pack/sample_of_312/wikipedia_predictors/30
- wikipredict_data_pack/sample_of_312/wikipedia_predictors/31
- wikipredict_data_pack/sample_of_312/wikipedia_predictors/32
- wikipredict_data_pack/sample_of_312/wikipedia_predictors/33
- wikipredict_data_pack/sample_of_312/wikipedia_predictors/34
- wikipredict_data_pack/sample_of_312/wikipedia_predictors/35
- wikipredict_data_pack/sample_of_312/wikipedia_predictors/36
- wikipredict_data_pack/sample_of_312/wikipedia_predictors/37
- wikipredict_data_pack/sample_of_312/wikipedia_predictors/38
- wikipredict_data_pack/sample_of_312/wikipedia_predictors/39
- wikipredict_data_pack/sample_of_312/wikipedia_predictors/40
- wikipredict_data_pack/sample_of_312/wikipedia_predictors/41
- wikipredict_data_pack/sample_of_312/wikipedia_predictors/42
- wikipredict_data_pack/sample_of_312/wikipedia_predictors/43
- wikipredict_data_pack/sample_of_312/wikipedia_predictors/44
- wikipredict_data_pack/sample_of_312/wikipedia_predictors/45
- wikipredict_data_pack/sample_of_312/wikipedia_predictors/46
- wikipredict_data_pack/sample_of_312/wikipedia_predictors/47
- wikipredict_data_pack/sample_of_312/wikipedia_predictors/48
- wikipredict_data_pack/sample_of_312/wikipedia_predictors/49
- wikipredict_data_pack/sample_of_312/wikipedia_predictors/50
- wikipredict_data_pack/sample_of_312/wikipedia_predictors/51
- wikipredict_data_pack/sample_of_312/wikipedia_predictors/52
- wikipredict_data_pack/sample_of_312/wikipedia_predictors/53
- wikipredict_data_pack/sample_of_312/wikipedia_predictors/54
- wikipredict_data_pack/sample_of_312/wikipedia_predictors/55
- wikipredict_data_pack/sample_of_312/wikipedia_predictors/56
- wikipredict_data_pack/sample_of_312/wikipedia_predictors/57
- wikipredict_data_pack/sample_of_312/wikipedia_predictors/58
- wikipredict_data_pack/sample_of_312/wikipedia_predictors/59
- wikipredict_data_pack/sample_of_312/wikipedia_predictors/60
- wikipredict_data_pack/sample_of_312/wikipedia_predictors/61
- wikipredict_data_pack/sample_of_312/wikipedia_predictors/62
- wikipredict_data_pack/sample_of_312/wikipedia_predictors/63
- wikipredict_data_pack/sample_of_312/wikipedia_predictors/64
- wikipredict_data_pack/sample_of_312/wikipedia_predictors/65
- wikipredict_data_pack/sample_of_312/wikipedia_predictors/66
- wikipredict_data_pack/sample_of_312/wikipedia_predictors/67
- wikipredict_data_pack/sample_of_312/wikipedia_predictors/68
- wikipredict_data_pack/sample_of_312/wikipedia_predictors/69
- wikipredict_data_pack/sample_of_312/wikipedia_predictors/70
- wikipredict_data_pack/sample_of_312/wikipedia_predictors/71
- wikipredict_data_pack/sample_of_312/wikipedia_predictors/72
- wikipredict_data_pack/sample_of_312/wikipedia_predictors/257
- wikipredict_data_pack/sample_of_312/wikipedia_predictors/258
- wikipredict_data_pack/sample_of_312/wikipedia_predictors/259
- wikipredict_data_pack/sample_of_312/wikipedia_predictors/260
- wikipredict_data_pack/sample_of_312/wikipedia_predictors/261
- wikipredict_data_pack/sample_of_312/wikipedia_predictors/262
- wikipredict_data_pack/sample_of_312/wikipedia_predictors/263
- wikipredict_data_pack/sample_of_312/wikipedia_predictors/264
- wikipredict_data_pack/sample_of_312/wikipedia_predictors/265
- wikipredict_data_pack/sample_of_312/wikipedia_predictors/266
- wikipredict_data_pack/sample_of_312/wikipedia_predictors/267
- wikipredict_data_pack/sample_of_312/wikipedia_predictors/268
- wikipredict_data_pack/sample_of_312/wikipedia_predictors/269
- wikipredict_data_pack/sample_of_312/wikipedia_predictors/270
- wikipredict_data_pack/sample_of_312/wikipedia_predictors/271
- wikipredict_data_pack/sample_of_312/wikipedia_predictors/272
- wikipredict_data_pack/sample_of_312/wikipedia_predictors/273
- wikipredict_data_pack/sample_of_312/wikipedia_predictors/274
- wikipredict_data_pack/sample_of_312/wikipedia_predictors/275
- wikipredict_data_pack/sample_of_312/wikipedia_predictors/276
- wikipredict_data_pack/sample_of_312/wikipedia_predictors/277
- wikipredict_data_pack/sample_of_312/wikipedia_predictors/278
- wikipredict_data_pack/sample_of_312/wikipedia_predictors/279
- wikipredict_data_pack/sample_of_312/wikipedia_predictors/280
- wikipredict_data_pack/sample_of_312/wikipedia_predictors/281
- wikipredict_data_pack/sample_of_312/wikipedia_predictors/282
- wikipredict_data_pack/sample_of_312/wikipedia_predictors/283
- wikipredict_data_pack/sample_of_312/wikipedia_predictors/284
- wikipredict_data_pack/sample_of_312/wikipedia_predictors/285
- wikipredict_data_pack/sample_of_312/wikipedia_predictors/286
- wikipredict_data_pack/sample_of_312/wikipedia_predictors/287
- wikipredict_data_pack/sample_of_312/wikipedia_predictors/288
- wikipredict_data_pack/sample_of_312/wikipedia_predictors/289
- wikipredict_data_pack/sample_of_312/wikipedia_predictors/290
- wikipredict_data_pack/sample_of_312/wikipedia_predictors/291
- wikipredict_data_pack/sample_of_312/wikipedia_predictors/292
- wikipredict_data_pack/sample_of_312/wikipedia_predictors/293
- wikipredict_data_pack/sample_of_312/wikipedia_predictors/294
- wikipredict_data_pack/sample_of_312/wikipedia_predictors/295
- wikipredict_data_pack/sample_of_312/wikipedia_predictors/296
- wikipredict_data_pack/sample_of_312/wikipedia_predictors/297
- wikipredict_data_pack/sample_of_312/wikipedia_predictors/298
- wikipredict_data_pack/sample_of_312/wikipedia_predictors/299
- wikipredict_data_pack/sample_of_312/wikipedia_predictors/300
- wikipredict_data_pack/sample_of_312/wikipedia_predictors/301
- wikipredict_data_pack/sample_of_312/wikipedia_predictors/302
- wikipredict_data_pack/sample_of_312/wikipedia_predictors/303
- wikipredict_data_pack/sample_of_312/wikipedia_predictors/304
- wikipredict_data_pack/sample_of_312/wikipedia_predictors/305
- wikipredict_data_pack/sample_of_312/wikipedia_predictors/306
- wikipredict_data_pack/sample_of_312/wikipedia_predictors/307
- wikipredict_data_pack/sample_of_312/wikipedia_predictors/308
- wikipredict_data_pack/sample_of_312/wikipedia_predictors/309
- wikipredict_data_pack/sample_of_312/wikipedia_predictors/310
- wikipredict_data_pack/sample_of_312/wikipedia_predictors/311
- wikipredict_data_pack/sample_of_312/wikipedia_predictors/312
- wikipredict_data_pack/sample_of_312/wikipedia_predictors/129
- wikipredict_data_pack/sample_of_312/wikipedia_predictors/130
- wikipredict_data_pack/sample_of_312/wikipedia_predictors/131
- wikipredict_data_pack/sample_of_312/wikipedia_predictors/132
- wikipredict_data_pack/sample_of_312/wikipedia_predictors/133
- wikipredict_data_pack/sample_of_312/wikipedia_predictors/134
- wikipredict_data_pack/sample_of_312/wikipedia_predictors/135
- wikipredict_data_pack/sample_of_312/wikipedia_predictors/136
- wikipredict_data_pack/sample_of_312/wikipedia_predictors/137
- wikipredict_data_pack/sample_of_312/wikipedia_predictors/138
- wikipredict_data_pack/sample_of_312/wikipedia_predictors/139
- wikipredict_data_pack/sample_of_312/wikipedia_predictors/140
- wikipredict_data_pack/sample_of_312/wikipedia_predictors/141
- wikipredict_data_pack/sample_of_312/wikipedia_predictors/142
- wikipredict_data_pack/sample_of_312/wikipedia_predictors/143
- wikipredict_data_pack/sample_of_312/wikipedia_predictors/144
- wikipredict_data_pack/sample_of_312/wikipedia_predictors/145
- wikipredict_data_pack/sample_of_312/wikipedia_predictors/146
- wikipredict_data_pack/sample_of_312/wikipedia_predictors/147
- wikipredict_data_pack/sample_of_312/wikipedia_predictors/148
- wikipredict_data_pack/sample_of_312/wikipedia_predictors/149
- wikipredict_data_pack/sample_of_312/wikipedia_predictors/150
- wikipredict_data_pack/sample_of_312/wikipedia_predictors/151
- wikipredict_data_pack/sample_of_312/wikipedia_predictors/152
- wikipredict_data_pack/sample_of_312/wikipedia_predictors/153
- wikipredict_data_pack/sample_of_312/wikipedia_predictors/154
- wikipredict_data_pack/sample_of_312/wikipedia_predictors/155
- wikipredict_data_pack/sample_of_312/wikipedia_predictors/156
- wikipredict_data_pack/sample_of_312/wikipedia_predictors/157
- wikipredict_data_pack/sample_of_312/wikipedia_predictors/158
- wikipredict_data_pack/sample_of_312/wikipedia_predictors/159
- wikipredict_data_pack/sample_of_312/wikipedia_predictors/160
- wikipredict_data_pack/sample_of_312/wikipedia_predictors/161
- wikipredict_data_pack/sample_of_312/wikipedia_predictors/162
- wikipredict_data_pack/sample_of_312/wikipedia_predictors/163
- wikipredict_data_pack/sample_of_312/wikipedia_predictors/164
- wikipredict_data_pack/sample_of_312/wikipedia_predictors/165
- wikipredict_data_pack/sample_of_312/wikipedia_predictors/166
- wikipredict_data_pack/sample_of_312/wikipedia_predictors/167
- wikipredict_data_pack/sample_of_312/wikipedia_predictors/168
- wikipredict_data_pack/sample_of_312/wikipedia_predictors/169
- wikipredict_data_pack/sample_of_312/wikipedia_predictors/170
- wikipredict_data_pack/sample_of_312/wikipedia_predictors/171
- wikipredict_data_pack/sample_of_312/wikipedia_predictors/172
- wikipredict_data_pack/sample_of_312/wikipedia_predictors/173
- wikipredict_data_pack/sample_of_312/wikipedia_predictors/174
- wikipredict_data_pack/sample_of_312/wikipedia_predictors/175
- wikipredict_data_pack/sample_of_312/wikipedia_predictors/176
- wikipredict_data_pack/sample_of_312/wikipedia_predictors/177
- wikipredict_data_pack/sample_of_312/wikipedia_predictors/178
- wikipredict_data_pack/sample_of_312/wikipedia_predictors/179
- wikipredict_data_pack/sample_of_312/wikipedia_predictors/180
- wikipredict_data_pack/sample_of_312/wikipedia_predictors/181
- wikipredict_data_pack/sample_of_312/wikipedia_predictors/182
- wikipredict_data_pack/sample_of_312/wikipedia_predictors/183
- wikipredict_data_pack/sample_of_312/wikipedia_predictors/184
- wikipredict_data_pack/sample_of_312/wikipedia_predictors/185
- wikipredict_data_pack/sample_of_312/wikipedia_predictors/186
- wikipredict_data_pack/sample_of_312/wikipedia_predictors/187
- wikipredict_data_pack/sample_of_312/wikipedia_predictors/188
[truncated: 44 more entries]
