# Supplementary material for: Early Prediction of Movie Box Office Success Based on Wikipedia Activity Big Data
Source: PLoS One. 2013 Aug 21;8(8):e71226. doi: 10.1371/journal.pone.0071226 (PMC3749192; doi:10.1371/journal.pone.0071226)
Supplement: Dataset S1 — The dataset under study, including the financial and Wikipedia activity data is also available at http://wwm.phy.bme.hu/SupplementaryDataS1.zip. (ZIP) [file pone.0071226.s002.zip › wikipredict_data_pack/sample_of_312/wikipedia_predictors/73]

Day_(movie_time)	Views	Users	Rigor	Edits
-500	0.00000000e+00	0.00000000e+00	0.00000000e+00	0.00000000e+00
-499	0.00000000e+00	0.00000000e+00	0.00000000e+00	0.00000000e+00
-498	0.00000000e+00	0.00000000e+00	0.00000000e+00	0.00000000e+00
-497	0.00000000e+00	0.00000000e+00	0.00000000e+00	0.00000000e+00
-496	0.00000000e+00	0.00000000e+00	0.00000000e+00	0.00000000e+00
-495	0.00000000e+00	0.00000000e+00	0.00000000e+00	0.00000000e+00
-494	0.00000000e+00	0.00000000e+00	0.00000000e+00	0.00000000e+00
-493	0.00000000e+00	0.00000000e+00	0.00000000e+00	0.00000000e+00
-492	0.00000000e+00	0.00000000e+00	0.00000000e+00	0.00000000e+00
-491	0.00000000e+00	0.00000000e+00	0.00000000e+00	0.00000000e+00
-490	0.00000000e+00	0.00000000e+00	0.00000000e+00	0.00000000e+00
-489	0.00000000e+00	0.00000000e+00	0.00000000e+00	0.00000000e+00
-488	0.00000000e+00	0.00000000e+00	0.00000000e+00	0.00000000e+00
-487	0.00000000e+00	0.00000000e+00	0.00000000e+00	0.00000000e+00
-486	0.00000000e+00	0.00000000e+00	0.00000000e+00	0.00000000e+00
-485	0.00000000e+00	0.00000000e+00	0.00000000e+00	0.00000000e+00
-484	0.00000000e+00	0.00000000e+00	0.00000000e+00	0.00000000e+00
-483	0.00000000e+00	0.00000000e+00	0.00000000e+00	0.00000000e+00
-482	0.00000000e+00	0.00000000e+00	0.00000000e+00	0.00000000e+00
-481	0.00000000e+00	0.00000000e+00	0.00000000e+00	0.00000000e+00
-480	0.00000000e+00	0.00000000e+00	0.00000000e+00	0.00000000e+00
-479	0.00000000e+00	0.00000000e+00	0.00000000e+00	0.00000000e+00
-478	0.00000000e+00	0.00000000e+00	0.00000000e+00	0.00000000e+00
-477	0.00000000e+00	0.00000000e+00	0.00000000e+00	0.00000000e+00
-476	0.00000000e+00	0.00000000e+00	0.00000000e+00	0.00000000e+00
-475	0.00000000e+00	0.00000000e+00	0.00000000e+00	0.00000000e+00
-474	0.00000000e+00	0.00000000e+00	0.00000000e+00	0.00000000e+00
-473	0.00000000e+00	0.00000000e+00	0.00000000e+00	0.00000000e+00
-472	0.00000000e+00	0.00000000e+00	0.00000000e+00	0.00000000e+00
-471	0.00000000e+00	0.00000000e+00	0.00000000e+00	0.00000000e+00
-470	0.00000000e+00	0.00000000e+00	0.00000000e+00	0.00000000e+00
-469	0.00000000e+00	0.00000000e+00	0.00000000e+00	0.00000000e+00
-468	0.00000000e+00	0.00000000e+00	0.00000000e+00	0.00000000e+00
-467	0.00000000e+00	0.00000000e+00	0.00000000e+00	0.00000000e+00
-466	0.00000000e+00	0.00000000e+00	0.00000000e+00	0.00000000e+00
-465	0.00000000e+00	0.00000000e+00	0.00000000e+00	0.00000000e+00
-464	0.00000000e+00	0.00000000e+00	0.00000000e+00	0.00000000e+00
-463	0.00000000e+00	0.00000000e+00	0.00000000e+00	0.00000000e+00
-462	0.00000000e+00	0.00000000e+00	0.00000000e+00	0.00000000e+00
-461	0.00000000e+00	0.00000000e+00	0.00000000e+00	0.00000000e+00
-460	0.00000000e+00	0.00000000e+00	0.00000000e+00	0.00000000e+00
-459	0.00000000e+00	0.00000000e+00	0.00000000e+00	0.00000000e+00
-458	0.00000000e+00	0.00000000e+00	0.00000000e+00	0.00000000e+00
-457	0.00000000e+00	0.00000000e+00	0.00000000e+00	0.00000000e+00
-456	0.00000000e+00	0.00000000e+00	0.00000000e+00	0.00000000e+00
-455	0.00000000e+00	0.00000000e+00	0.00000000e+00	0.00000000e+00
-454	0.00000000e+00	0.00000000e+00	0.00000000e+00	0.00000000e+00
-453	0.00000000e+00	0.00000000e+00	0.00000000e+00	0.00000000e+00
-452	0.00000000e+00	0.00000000e+00	0.00000000e+00	0.00000000e+00
-451	0.00000000e+00	0.00000000e+00	0.00000000e+00	0.00000000e+00
-450	0.00000000e+00	0.00000000e+00	0.00000000e+00	0.00000000e+00
-449	0.00000000e+00	0.00000000e+00	0.00000000e+00	0.00000000e+00
-448	0.00000000e+00	0.00000000e+00	0.00000000e+00	0.00000000e+00
-447	0.00000000e+00	0.00000000e+00	0.00000000e+00	0.00000000e+00
-446	0.00000000e+00	0.00000000e+00	0.00000000e+00	0.00000000e+00
-445	0.00000000e+00	0.00000000e+00	0.00000000e+00	0.00000000e+00
-444	0.00000000e+00	0.00000000e+00	0.00000000e+00	0.00000000e+00
-443	0.00000000e+00	0.00000000e+00	0.00000000e+00	0.00000000e+00
-442	0.00000000e+00	0.00000000e+00	0.00000000e+00	0.00000000e+00
-441	0.00000000e+00	0.00000000e+00	0.00000000e+00	0.00000000e+00
-440	1.00000000e+00	0.00000000e+00	0.00000000e+00	0.00000000e+00
-439	1.00000000e+00	0.00000000e+00	0.00000000e+00	0.00000000e+00
-438	1.00000000e+00	0.00000000e+00	0.00000000e+00	0.00000000e+00
-437	2.00000000e+00	0.00000000e+00	0.00000000e+00	0.00000000e+00
-436	2.00000000e+00	0.00000000e+00	0.00000000e+00	0.00000000e+00
-435	2.00000000e+00	0.00000000e+00	0.00000000e+00	0.00000000e+00
-434	2.00000000e+00	0.00000000e+00	0.00000000e+00	0.00000000e+00
-433	2.00000000e+00	0.00000000e+00	0.00000000e+00	0.00000000e+00
-432	2.00000000e+00	0.00000000e+00	0.00000000e+00	0.00000000e+00
-431	2.00000000e+00	0.00000000e+00	0.00000000e+00	0.00000000e+00
-430	2.00000000e+00	0.00000000e+00	0.00000000e+00	0.00000000e+00
-429	2.00000000e+00	0.00000000e+00	0.00000000e+00	0.00000000e+00
-428	2.00000000e+00	0.00000000e+00	0.00000000e+00	0.00000000e+00
-427	2.00000000e+00	0.00000000e+00	0.00000000e+00	0.00000000e+00
-426	3.00000000e+00	0.00000000e+00	0.00000000e+00	0.00000000e+00
-425	3.00000000e+00	0.00000000e+00	0.00000000e+00	0.00000000e+00
-424	3.00000000e+00	0.00000000e+00	0.00000000e+00	0.00000000e+00
-423	3.00000000e+00	0.00000000e+00	0.00000000e+00	0.00000000e+00
-422	3.00000000e+00	0.00000000e+00	0.00000000e+00	0.00000000e+00
-421	3.00000000e+00	0.00000000e+00	0.00000000e+00	0.00000000e+00
-420	3.00000000e+00	0.00000000e+00	0.00000000e+00	0.00000000e+00
-419	3.00000000e+00	0.00000000e+00	0.00000000e+00	0.00000000e+00
-418	6.00000000e+00	0.00000000e+00	0.00000000e+00	0.00000000e+00
-417	2.00000000e+01	0.00000000e+00	0.00000000e+00	0.00000000e+00
-416	3.20000000e+01	0.00000000e+00	0.00000000e+00	0.00000000e+00
-415	3.90000000e+01	0.00000000e+00	0.00000000e+00	0.00000000e+00
-414	4.10000000e+01	0.00000000e+00	0.00000000e+00	0.00000000e+00
-413	4.30000000e+01	0.00000000e+00	0.00000000e+00	0.00000000e+00
-412	4.30000000e+01	0.00000000e+00	0.00000000e+00	0.00000000e+00
-411	4.60000000e+01	0.00000000e+00	0.00000000e+00	0.00000000e+00
-410	4.70000000e+01	0.00000000e+00	0.00000000e+00	0.00000000e+00
-409	4.80000000e+01	0.00000000e+00	0.00000000e+00	0.00000000e+00
-408	5.10000000e+01	0.00000000e+00	0.00000000e+00	0.00000000e+00
-407	5.20000000e+01	0.00000000e+00	0.00000000e+00	0.00000000e+00
-406	5.60000000e+01	0.00000000e+00	0.00000000e+00	0.00000000e+00
-405	5.70000000e+01	0.00000000e+00	0.00000000e+00	0.00000000e+00
-404	5.80000000e+01	0.00000000e+00	0.00000000e+00	0.00000000e+00
-403	6.00000000e+01	0.00000000e+00	0.00000000e+00	0.00000000e+00
-402	6.00000000e+01	0.00000000e+00	0.00000000e+00	0.00000000e+00
-401	6.20000000e+01	0.00000000e+00	0.00000000e+00	0.00000000e+00
-400	6.20000000e+01	0.00000000e+00	0.00000000e+00	0.00000000e+00
-399	6.70000000e+01	0.00000000e+00	0.00000000e+00	0.00000000e+00
-398	6.70000000e+01	0.00000000e+00	0.00000000e+00	0.00000000e+00
-397	6.80000000e+01	0.00000000e+00	0.00000000e+00	0.00000000e+00
-396	6.90000000e+01	0.00000000e+00	0.00000000e+00	0.00000000e+00
-395	7.00000000e+01	0.00000000e+00	0.00000000e+00	0.00000000e+00
-394	7.00000000e+01	0.00000000e+00	0.00000000e+00	0.00000000e+00
-393	7.00000000e+01	0.00000000e+00	0.00000000e+00	0.00000000e+00
-392	7.20000000e+01	0.00000000e+00	0.00000000e+00	0.00000000e+00
-391	7.30000000e+01	0.00000000e+00	0.00000000e+00	0.00000000e+00
-390	7.30000000e+01	0.00000000e+00	0.00000000e+00	0.00000000e+00
-389	7.70000000e+01	0.00000000e+00	0.00000000e+00	0.00000000e+00
-388	7.70000000e+01	0.00000000e+00	0.00000000e+00	0.00000000e+00
-387	7.70000000e+01	0.00000000e+00	0.00000000e+00	0.00000000e+00
-386	7.80000000e+01	0.00000000e+00	0.00000000e+00	0.00000000e+00
-385	7.90000000e+01	0.00000000e+00	0.00000000e+00	0.00000000e+00
-384	7.90000000e+01	0.00000000e+00	0.00000000e+00	0.00000000e+00
-383	8.00000000e+01	0.00000000e+00	0.00000000e+00	0.00000000e+00
-382	8.20000000e+01	0.00000000e+00	0.00000000e+00	0.00000000e+00
-381	8.20000000e+01	0.00000000e+00	0.00000000e+00	0.00000000e+00
-380	8.30000000e+01	0.00000000e+00	0.00000000e+00	0.00000000e+00
-379	8.40000000e+01	0.00000000e+00	0.00000000e+00	0.00000000e+00
-378	8.50000000e+01	0.00000000e+00	0.00000000e+00	0.00000000e+00
-377	8.80000000e+01	0.00000000e+00	0.00000000e+00	0.00000000e+00
-376	8.80000000e+01	0.00000000e+00	0.00000000e+00	0.00000000e+00
-375	8.80000000e+01	0.00000000e+00	0.00000000e+00	0.00000000e+00
-374	8.90000000e+01	0.00000000e+00	0.00000000e+00	0.00000000e+00
-373	9.00000000e+01	0.00000000e+00	0.00000000e+00	0.00000000e+00
-372	9.10000000e+01	0.00000000e+00	0.00000000e+00	0.00000000e+00
-371	9.10000000e+01	0.00000000e+00	0.00000000e+00	0.00000000e+00
-370	9.20000000e+01	0.00000000e+00	0.00000000e+00	0.00000000e+00
-369	9.30000000e+01	0.00000000e+00	0.00000000e+00	0.00000000e+00
-368	9.40000000e+01	0.00000000e+00	0.00000000e+00	0.00000000e+00
-367	9.90000000e+01	0.00000000e+00	0.00000000e+00	0.00000000e+00
-366	1.00000000e+02	0.00000000e+00	0.00000000e+00	0.00000000e+00
-365	1.00000000e+02	0.00000000e+00	0.00000000e+00	0.00000000e+00
-364	1.01000000e+02	0.00000000e+00	0.00000000e+00	0.00000000e+00
-363	1.01000000e+02	0.00000000e+00	0.00000000e+00	0.00000000e+00
-362	1.02000000e+02	0.00000000e+00	0.00000000e+00	0.00000000e+00
-361	1.02000000e+02	0.00000000e+00	0.00000000e+00	0.00000000e+00
-360	1.04000000e+02	0.00000000e+00	0.00000000e+00	0.00000000e+00
-359	1.04000000e+02	0.00000000e+00	0.00000000e+00	0.00000000e+00
-358	1.06000000e+02	0.00000000e+00	0.00000000e+00	0.00000000e+00
-357	1.06000000e+02	0.00000000e+00	0.00000000e+00	0.00000000e+00
-356	1.06000000e+02	0.00000000e+00	0.00000000e+00	0.00000000e+00
-355	1.07000000e+02	0.00000000e+00	0.00000000e+00	0.00000000e+00
-354	1.08000000e+02	0.00000000e+00	0.00000000e+00	0.00000000e+00
-353	1.08000000e+02	0.00000000e+00	0.00000000e+00	0.00000000e+00
-352	1.08000000e+02	0.00000000e+00	0.00000000e+00	0.00000000e+00
-351	1.09000000e+02	0.00000000e+00	0.00000000e+00	0.00000000e+00
-350	1.09000000e+02	0.00000000e+00	0.00000000e+00	0.00000000e+00
-349	1.10000000e+02	0.00000000e+00	0.00000000e+00	0.00000000e+00
-348	1.10000000e+02	0.00000000e+00	0.00000000e+00	0.00000000e+00
-347	1.11000000e+02	0.00000000e+00	0.00000000e+00	0.00000000e+00
-346	1.13000000e+02	0.00000000e+00	0.00000000e+00	0.00000000e+00
-345	1.13000000e+02	0.00000000e+00	0.00000000e+00	0.00000000e+00
-344	1.14000000e+02	0.00000000e+00	0.00000000e+00	0.00000000e+00
-343	1.14000000e+02	0.00000000e+00	0.00000000e+00	0.00000000e+00
-342	1.15000000e+02	0.00000000e+00	0.00000000e+00	0.00000000e+00
-341	1.15000000e+02	0.00000000e+00	0.00000000e+00	0.00000000e+00
-340	1.15000000e+02	0.00000000e+00	0.00000000e+00	0.00000000e+00
-339	1.15000000e+02	0.00000000e+00	0.00000000e+00	0.00000000e+00
-338	1.17000000e+02	0.00000000e+00	0.00000000e+00	0.00000000e+00
-337	1.17000000e+02	0.00000000e+00	0.00000000e+00	0.00000000e+00
-336	1.17000000e+02	0.00000000e+00	0.00000000e+00	0.00000000e+00
-335	1.18000000e+02	0.00000000e+00	0.00000000e+00	0.00000000e+00
-334	1.19000000e+02	0.00000000e+00	0.00000000e+00	0.00000000e+00
-333	1.21000000e+02	0.00000000e+00	0.00000000e+00	0.00000000e+00
-332	1.22000000e+02	0.00000000e+00	0.00000000e+00	0.00000000e+00
-331	1.22000000e+02	0.00000000e+00	0.00000000e+00	0.00000000e+00
-330	1.22000000e+02	0.00000000e+00	0.00000000e+00	0.00000000e+00
-329	1.22000000e+02	0.00000000e+00	0.00000000e+00	0.00000000e+00
-328	1.25000000e+02	0.00000000e+00	0.00000000e+00	0.00000000e+00
-327	1.25000000e+02	0.00000000e+00	0.00000000e+00	0.00000000e+00
-326	1.26000000e+02	0.00000000e+00	0.00000000e+00	0.00000000e+00
-325	1.27000000e+02	0.00000000e+00	0.00000000e+00	0.00000000e+00
-324	1.29000000e+02	0.00000000e+00	0.00000000e+00	0.00000000e+00
-323	1.30000000e+02	0.00000000e+00	0.00000000e+00	0.00000000e+00
-322	1.30000000e+02	0.00000000e+00	0.00000000e+00	0.00000000e+00
-321	1.31000000e+02	0.00000000e+00	0.00000000e+00	0.00000000e+00
-320	1.32000000e+02	0.00000000e+00	0.00000000e+00	0.00000000e+00
-319	1.34000000e+02	0.00000000e+00	0.00000000e+00	0.00000000e+00
-318	1.34000000e+02	0.00000000e+00	0.00000000e+00	0.00000000e+00
-317	1.35000000e+02	0.00000000e+00	0.00000000e+00	0.00000000e+00
-316	1.35000000e+02	0.00000000e+00	0.00000000e+00	0.00000000e+00
-315	1.36000000e+02	0.00000000e+00	0.00000000e+00	0.00000000e+00
-314	1.36000000e+02	0.00000000e+00	0.00000000e+00	0.00000000e+00
-313	1.37000000e+02	0.00000000e+00	0.00000000e+00	0.00000000e+00
-312	1.41000000e+02	0.00000000e+00	0.00000000e+00	0.00000000e+00
-311	1.42000000e+02	0.00000000e+00	0.00000000e+00	0.00000000e+00
-310	1.43000000e+02	0.00000000e+00	0.00000000e+00	0.00000000e+00
-309	1.45000000e+02	0.00000000e+00	0.00000000e+00	0.00000000e+00
-308	1.47000000e+02	0.00000000e+00	0.00000000e+00	0.00000000e+00
-307	1.49000000e+02	0.00000000e+00	0.00000000e+00	0.00000000e+00
-306	1.49000000e+02	0.00000000e+00	0.00000000e+00	0.00000000e+00
-305	1.52000000e+02	0.00000000e+00	0.00000000e+00	0.00000000e+00
-304	1.52000000e+02	0.00000000e+00	0.00000000e+00	0.00000000e+00
-303	1.52000000e+02	0.00000000e+00	0.00000000e+00	0.00000000e+00
-302	1.54000000e+02	0.00000000e+00	0.00000000e+00	0.00000000e+00
-301	1.55000000e+02	0.00000000e+00	0.00000000e+00	0.00000000e+00
-300	1.56000000e+02	0.00000000e+00	0.00000000e+00	0.00000000e+00
-299	1.57000000e+02	0.00000000e+00	0.00000000e+00	0.00000000e+00
-298	1.59000000e+02	0.00000000e+00	0.00000000e+00	0.00000000e+00
-297	1.59000000e+02	0.00000000e+00	0.00000000e+00	0.00000000e+00
-296	1.59000000e+02	0.00000000e+00	0.00000000e+00	0.00000000e+00
-295	1.59000000e+02	0.00000000e+00	0.00000000e+00	0.00000000e+00
-294	1.61000000e+02	0.00000000e+00	0.00000000e+00	0.00000000e+00
-293	1.63000000e+02	0.00000000e+00	0.00000000e+00	0.00000000e+00
-292	1.66000000e+02	0.00000000e+00	0.00000000e+00	0.00000000e+00
-291	1.68000000e+02	0.00000000e+00	0.00000000e+00	0.00000000e+00
-290	1.68000000e+02	0.00000000e+00	0.00000000e+00	0.00000000e+00
-289	1.70000000e+02	0.00000000e+00	0.00000000e+00	0.00000000e+00
-288	1.71000000e+02	0.00000000e+00	0.00000000e+00	0.00000000e+00
-287	1.71000000e+02	0.00000000e+00	0.00000000e+00	0.00000000e+00
-286	1.72000000e+02	0.00000000e+00	0.00000000e+00	0.00000000e+00
-285	1.73000000e+02	0.00000000e+00	0.00000000e+00	0.00000000e+00
-284	1.73000000e+02	0.00000000e+00	0.00000000e+00	0.00000000e+00
-283	1.74000000e+02	0.00000000e+00	0.00000000e+00	0.00000000e+00
-282	1.76000000e+02	0.00000000e+00	0.00000000e+00	0.00000000e+00
-281	1.80000000e+02	0.00000000e+00	0.00000000e+00	0.00000000e+00
-280	1.81000000e+02	0.00000000e+00	0.00000000e+00	0.00000000e+00
-279	1.81000000e+02	0.00000000e+00	0.00000000e+00	0.00000000e+00
-278	1.82000000e+02	0.00000000e+00	0.00000000e+00	0.00000000e+00
-277	1.82000000e+02	0.00000000e+00	0.00000000e+00	0.00000000e+00
-276	1.82000000e+02	0.00000000e+00	0.00000000e+00	0.00000000e+00
-275	1.82000000e+02	0.00000000e+00	0.00000000e+00	0.00000000e+00
-274	1.82000000e+02	0.00000000e+00	0.00000000e+00	0.00000000e+00
-273	1.82000000e+02	0.00000000e+00	0.00000000e+00	0.00000000e+00
-272	1.82000000e+02	0.00000000e+00	0.00000000e+00	0.00000000e+00
-271	1.83000000e+02	0.00000000e+00	0.00000000e+00	0.00000000e+00
-270	1.83000000e+02	0.00000000e+00	0.00000000e+00	0.00000000e+00
-269	1.84000000e+02	0.00000000e+00	0.00000000e+00	0.00000000e+00
-268	1.86000000e+02	0.00000000e+00	0.00000000e+00	0.00000000e+00
-267	1.87000000e+02	0.00000000e+00	0.00000000e+00	0.00000000e+00
-266	1.87000000e+02	0.00000000e+00	0.00000000e+00	0.00000000e+00
-265	1.87000000e+02	0.00000000e+00	0.00000000e+00	0.00000000e+00
-264	1.88000000e+02	0.00000000e+00	0.00000000e+00	0.00000000e+00
-263	1.88000000e+02	0.00000000e+00	0.00000000e+00	0.00000000e+00
-262	1.88000000e+02	0.00000000e+00	0.00000000e+00	0.00000000e+00
-261	1.88000000e+02	0.00000000e+00	0.00000000e+00	0.00000000e+00
-260	1.88000000e+02	0.00000000e+00	0.00000000e+00	0.00000000e+00
-259	1.90000000e+02	0.00000000e+00	0.00000000e+00	0.00000000e+00
-258	1.91000000e+02	0.00000000e+00	0.00000000e+00	0.00000000e+00
-257	1.91000000e+02	0.00000000e+00	0.00000000e+00	0.00000000e+00
-256	1.91000000e+02	0.00000000e+00	0.00000000e+00	0.00000000e+00
-255	1.91000000e+02	0.00000000e+00	0.00000000e+00	0.00000000e+00
-254	1.91000000e+02	0.00000000e+00	0.00000000e+00	0.00000000e+00
-253	1.92000000e+02	0.00000000e+00	0.00000000e+00	0.00000000e+00
-252	1.94000000e+02	0.00000000e+00	0.00000000e+00	0.00000000e+00
-251	1.99000000e+02	0.00000000e+00	0.00000000e+00	0.00000000e+00
-250	2.01000000e+02	0.00000000e+00	0.00000000e+00	0.00000000e+00
-249	2.02000000e+02	0.00000000e+00	0.00000000e+00	0.00000000e+00
-248	2.03000000e+02	0.00000000e+00	0.00000000e+00	0.00000000e+00
-247	2.05000000e+02	0.00000000e+00	0.00000000e+00	0.00000000e+00
-246	2.05000000e+02	0.00000000e+00	0.00000000e+00	0.00000000e+00
-245	2.05000000e+02	0.00000000e+00	0.00000000e+00	0.00000000e+00
-244	2.05000000e+02	0.00000000e+00	0.00000000e+00	0.00000000e+00
-243	2.05000000e+02	0.00000000e+00	0.00000000e+00	0.00000000e+00
-242	2.05000000e+02	0.00000000e+00	0.00000000e+00	0.00000000e+00
-241	2.05000000e+02	0.00000000e+00	0.00000000e+00	0.00000000e+00
-240	2.07000000e+02	0.00000000e+00	0.00000000e+00	0.00000000e+00
-239	2.07000000e+02	0.00000000e+00	0.00000000e+00	0.00000000e+00
-238	2.07000000e+02	0.00000000e+00	0.00000000e+00	0.00000000e+00
-237	2.07000000e+02	0.00000000e+00	0.00000000e+00	0.00000000e+00
-236	2.08000000e+02	0.00000000e+00	0.00000000e+00	0.00000000e+00
-235	2.08000000e+02	0.00000000e+00	0.00000000e+00	0.00000000e+00
-234	2.08000000e+02	0.00000000e+00	0.00000000e+00	0.00000000e+00
-233	2.09000000e+02	0.00000000e+00	0.00000000e+00	0.00000000e+00
-232	2.10000000e+02	0.00000000e+00	0.00000000e+00	0.00000000e+00
-231	2.11000000e+02	0.00000000e+00	0.00000000e+00	0.00000000e+00
-230	2.12000000e+02	0.00000000e+00	0.00000000e+00	0.00000000e+00
-229	2.12000000e+02	0.00000000e+00	0.00000000e+00	0.00000000e+00
-228	2.16000000e+02	0.00000000e+00	0.00000000e+00	0.00000000e+00
-227	2.17000000e+02	0.00000000e+00	0.00000000e+00	0.00000000e+00
-226	2.17000000e+02	0.00000000e+00	0.00000000e+00	0.00000000e+00
-225	2.19000000e+02	0.00000000e+00	0.00000000e+00	0.00000000e+00
-224	2.20000000e+02	0.00000000e+00	0.00000000e+00	0.00000000e+00
-223	2.20000000e+02	0.00000000e+00	0.00000000e+00	0.00000000e+00
-222	2.20000000e+02	0.00000000e+00	0.00000000e+00	0.00000000e+00
-221	2.21000000e+02	0.00000000e+00	0.00000000e+00	0.00000000e+00
-220	2.22000000e+02	0.00000000e+00	0.00000000e+00	0.00000000e+00
-219	2.34000000e+02	0.00000000e+00	0.00000000e+00	0.00000000e+00
-218	2.35000000e+02	0.00000000e+00	0.00000000e+00	0.00000000e+00
-217	2.36000000e+02	0.00000000e+00	0.00000000e+00	0.00000000e+00
-216	2.37000000e+02	0.00000000e+00	0.00000000e+00	0.00000000e+00
-215	2.37000000e+02	0.00000000e+00	0.00000000e+00	0.00000000e+00
-214	2.37000000e+02	0.00000000e+00	0.00000000e+00	0.00000000e+00
-213	2.39000000e+02	0.00000000e+00	0.00000000e+00	0.00000000e+00
-212	2.39000000e+02	0.00000000e+00	0.00000000e+00	0.00000000e+00
-211	2.40000000e+02	0.00000000e+00	0.00000000e+00	0.00000000e+00
-210	2.40000000e+02	0.00000000e+00	0.00000000e+00	0.00000000e+00
-209	2.40000000e+02	0.00000000e+00	0.00000000e+00	0.00000000e+00
-208	2.40000000e+02	0.00000000e+00	0.00000000e+00	0.00000000e+00
-207	2.40000000e+02	0.00000000e+00	0.00000000e+00	0.00000000e+00
-206	2.40000000e+02	0.00000000e+00	0.00000000e+00	0.00000000e+00
-205	2.41000000e+02	0.00000000e+00	0.00000000e+00	0.00000000e+00
-204	2.41000000e+02	0.00000000e+00	0.00000000e+00	0.00000000e+00
-203	2.43000000e+02	0.00000000e+00	0.00000000e+00	0.00000000e+00
-202	2.44000000e+02	0.00000000e+00	0.00000000e+00	0.00000000e+00
-201	2.45000000e+02	0.00000000e+00	0.00000000e+00	0.00000000e+00
-200	2.47000000e+02	0.00000000e+00	0.00000000e+00	0.00000000e+00
-199	2.48000000e+02	0.00000000e+00	0.00000000e+00	0.00000000e+00
-198	2.49000000e+02	0.00000000e+00	0.00000000e+00	0.00000000e+00
-197	2.49000000e+02	0.00000000e+00	0.00000000e+00	0.00000000e+00
-196	2.49000000e+02	0.00000000e+00	0.00000000e+00	0.00000000e+00
-195	2.49000000e+02	0.00000000e+00	0.00000000e+00	0.00000000e+00
-194	2.49000000e+02	0.00000000e+00	0.00000000e+00	0.00000000e+00
-193	2.49000000e+02	0.00000000e+00	0.00000000e+00	0.00000000e+00
-192	2.49000000e+02	0.00000000e+00	0.00000000e+00	0.00000000e+00
-191	2.51000000e+02	0.00000000e+00	0.00000000e+00	0.00000000e+00
-190	2.51000000e+02	0.00000000e+00	0.00000000e+00	0.00000000e+00
-189	2.52000000e+02	0.00000000e+00	0.00000000e+00	0.00000000e+00
-188	2.52000000e+02	0.00000000e+00	0.00000000e+00	0.00000000e+00
-187	2.53000000e+02	0.00000000e+00	0.00000000e+00	0.00000000e+00
-186	2.53000000e+02	0.00000000e+00	0.00000000e+00	0.00000000e+00
-185	2.56000000e+02	0.00000000e+00	0.00000000e+00	0.00000000e+00
-184	2.56000000e+02	0.00000000e+00	0.00000000e+00	0.00000000e+00
-183	2.57000000e+02	0.00000000e+00	0.00000000e+00	0.00000000e+00
-182	2.57000000e+02	0.00000000e+00	0.00000000e+00	0.00000000e+00
-181	2.57000000e+02	0.00000000e+00	0.00000000e+00	0.00000000e+00
-180	2.58000000e+02	0.00000000e+00	0.00000000e+00	0.00000000e+00
-179	2.58000000e+02	0.00000000e+00	0.00000000e+00	0.00000000e+00
-178	2.59000000e+02	0.00000000e+00	0.00000000e+00	0.00000000e+00
-177	2.60000000e+02	0.00000000e+00	0.00000000e+00	0.00000000e+00
-176	2.60000000e+02	0.00000000e+00	0.00000000e+00	0.00000000e+00
-175	2.60000000e+02	0.00000000e+00	0.00000000e+00	0.00000000e+00
-174	2.60000000e+02	0.00000000e+00	0.00000000e+00	0.00000000e+00
-173	2.60000000e+02	0.00000000e+00	0.00000000e+00	0.00000000e+00
-172	2.62000000e+02	0.00000000e+00	0.00000000e+00	0.00000000e+00
-171	2.63000000e+02	0.00000000e+00	0.00000000e+00	0.00000000e+00
-170	2.63000000e+02	0.00000000e+00	0.00000000e+00	0.00000000e+00
-169	2.64000000e+02	0.00000000e+00	0.00000000e+00	0.00000000e+00
-168	2.64000000e+02	0.00000000e+00	0.00000000e+00	0.00000000e+00
-167	2.65000000e+02	0.00000000e+00	0.00000000e+00	0.00000000e+00
-166	2.66000000e+02	0.00000000e+00	0.00000000e+00	0.00000000e+00
-165	2.67000000e+02	0.00000000e+00	0.00000000e+00	0.00000000e+00
-164	2.71000000e+02	0.00000000e+00	0.00000000e+00	0.00000000e+00
-163	2.73000000e+02	0.00000000e+00	0.00000000e+00	0.00000000e+00
-162	2.75000000e+02	0.00000000e+00	0.00000000e+00	0.00000000e+00
-161	2.77000000e+02	0.00000000e+00	0.00000000e+00	0.00000000e+00
-160	2.77000000e+02	0.00000000e+00	0.00000000e+00	0.00000000e+00
-159	2.82000000e+02	0.00000000e+00	0.00000000e+00	0.00000000e+00
-158	2.84000000e+02	0.00000000e+00	0.00000000e+00	0.00000000e+00
-157	2.84000000e+02	0.00000000e+00	0.00000000e+00	0.00000000e+00
-156	2.84000000e+02	0.00000000e+00	0.00000000e+00	0.00000000e+00
-155	2.84000000e+02	0.00000000e+00	0.00000000e+00	0.00000000e+00
-154	2.85000000e+02	0.00000000e+00	0.00000000e+00	0.00000000e+00
-153	2.87000000e+02	0.00000000e+00	0.00000000e+00	0.00000000e+00
-152	2.88000000e+02	0.00000000e+00	0.00000000e+00	0.00000000e+00
-151	2.89000000e+02	0.00000000e+00	0.00000000e+00	0.00000000e+00
-150	2.90000000e+02	0.00000000e+00	0.00000000e+00	0.00000000e+00
-149	2.90000000e+02	0.00000000e+00	0.00000000e+00	0.00000000e+00
-148	2.90000000e+02	0.00000000e+00	0.00000000e+00	0.00000000e+00
-147	2.91000000e+02	0.00000000e+00	0.00000000e+00	0.00000000e+00
-146	2.91000000e+02	0.00000000e+00	0.00000000e+00	0.00000000e+00
-145	2.91000000e+02	0.00000000e+00	0.00000000e+00	0.00000000e+00
-144	2.91000000e+02	0.00000000e+00	0.00000000e+00	0.00000000e+00
-143	2.93000000e+02	0.00000000e+00	0.00000000e+00	0.00000000e+00
-142	2.93000000e+02	0.00000000e+00	0.00000000e+00	0.00000000e+00
-141	2.93000000e+02	0.00000000e+00	0.00000000e+00	0.00000000e+00
-140	2.94000000e+02	0.00000000e+00	0.00000000e+00	0.00000000e+00
-139	2.95000000e+02	0.00000000e+00	0.00000000e+00	0.00000000e+00
-138	2.95000000e+02	0.00000000e+00	0.00000000e+00	0.00000000e+00
-137	2.95000000e+02	0.00000000e+00	0.00000000e+00	0.00000000e+00
-136	2.96000000e+02	0.00000000e+00	0.00000000e+00	0.00000000e+00
-135	2.98000000e+02	0.00000000e+00	0.00000000e+00	0.00000000e+00
-134	2.98000000e+02	0.00000000e+00	0.00000000e+00	0.00000000e+00
-133	2.98000000e+02	0.00000000e+00	0.00000000e+00	0.00000000e+00
-132	2.99000000e+02	0.00000000e+00	0.00000000e+00	0.00000000e+00
-131	2.99000000e+02	0.00000000e+00	0.00000000e+00	0.00000000e+00
-130	2.99000000e+02	0.00000000e+00	0.00000000e+00	0.00000000e+00
-129	3.03000000e+02	0.00000000e+00	0.00000000e+00	0.00000000e+00
-128	3.03000000e+02	0.00000000e+00	0.00000000e+00	0.00000000e+00
-127	3.03000000e+02	0.00000000e+00	0.00000000e+00	0.00000000e+00
-126	3.04000000e+02	0.00000000e+00	0.00000000e+00	0.00000000e+00
-125	3.05000000e+02	0.00000000e+00	0.00000000e+00	0.00000000e+00
-124	3.06000000e+02	0.00000000e+00	0.00000000e+00	0.00000000e+00
-123	3.06000000e+02	0.00000000e+00	0.00000000e+00	0.00000000e+00
-122	3.06000000e+02	0.00000000e+00	0.00000000e+00	0.00000000e+00
-121	3.07000000e+02	0.00000000e+00	0.00000000e+00	0.00000000e+00
-120	3.07000000e+02	0.00000000e+00	0.00000000e+00	0.00000000e+00
-119	3.07000000e+02	0.00000000e+00	0.00000000e+00	0.00000000e+00
-118	3.08000000e+02	0.00000000e+00	0.00000000e+00	0.00000000e+00
-117	3.08000000e+02	0.00000000e+00	0.00000000e+00	0.00000000e+00
-116	3.08000000e+02	0.00000000e+00	0.00000000e+00	0.00000000e+00
-115	3.10000000e+02	0.00000000e+00	0.00000000e+00	0.00000000e+00
-114	3.12000000e+02	0.00000000e+00	0.00000000e+00	0.00000000e+00
-113	3.12000000e+02	0.00000000e+00	0.00000000e+00	0.00000000e+00
-112	3.12000000e+02	0.00000000e+00	0.00000000e+00	0.00000000e+00
-111	3.12000000e+02	0.00000000e+00	0.00000000e+00	0.00000000e+00
-110	3.12000000e+02	0.00000000e+00	0.00000000e+00	0.00000000e+00
-109	3.14000000e+02	0.00000000e+00	0.00000000e+00	0.00000000e+00
-108	3.17000000e+02	0.00000000e+00	0.00000000e+00	0.00000000e+00
-107	3.18000000e+02	0.00000000e+00	0.00000000e+00	0.00000000e+00
-106	3.19000000e+02	0.00000000e+00	0.00000000e+00	0.00000000e+00
-105	3.20000000e+02	0.00000000e+00	0.00000000e+00	0.00000000e+00
-104	3.20000000e+02	0.00000000e+00	0.00000000e+00	0.00000000e+00
-103	3.22000000e+02	0.00000000e+00	0.00000000e+00	0.00000000e+00
-102	3.22000000e+02	0.00000000e+00	0.00000000e+00	0.00000000e+00
-101	3.22000000e+02	0.00000000e+00	0.00000000e+00	0.00000000e+00
-100	3.22000000e+02	0.00000000e+00	0.00000000e+00	0.00000000e+00
-99	3.23000000e+02	0.00000000e+00	0.00000000e+00	0.00000000e+00
-98	3.23000000e+02	0.00000000e+00	0.00000000e+00	0.00000000e+00
-97	3.24000000e+02	0.00000000e+00	0.00000000e+00	0.00000000e+00
-96	3.25000000e+02	0.00000000e+00	0.00000000e+00	0.00000000e+00
-95	3.25000000e+02	0.00000000e+00	0.00000000e+00	0.00000000e+00
-94	3.25000000e+02	0.00000000e+00	0.00000000e+00	0.00000000e+00
-93	3.25000000e+02	0.00000000e+00	0.00000000e+00	0.00000000e+00
-92	3.25000000e+02	0.00000000e+00	0.00000000e+00	0.00000000e+00
-91	3.26000000e+02	0.00000000e+00	0.00000000e+00	0.00000000e+00
-90	3.27000000e+02	0.00000000e+00	0.00000000e+00	0.00000000e+00
-89	3.27000000e+02	0.00000000e+00	0.00000000e+00	0.00000000e+00
-88	3.27000000e+02	0.00000000e+00	0.00000000e+00	0.00000000e+00
-87	3.27000000e+02	0.00000000e+00	0.00000000e+00	0.00000000e+00
-86	3.27000000e+02	0.00000000e+00	0.00000000e+00	0.00000000e+00
-85	3.27000000e+02	0.00000000e+00	0.00000000e+00	0.00000000e+00
-84	3.27000000e+02	0.00000000e+00	0.00000000e+00	0.00000000e+00
-83	3.27000000e+02	0.00000000e+00	0.00000000e+00	0.00000000e+00
-82	3.27000000e+02	0.00000000e+00	0.00000000e+00	0.00000000e+00
-81	3.27000000e+02	0.00000000e+00	0.00000000e+00	0.00000000e+00
-80	3.27000000e+02	0.00000000e+00	0.00000000e+00	0.00000000e+00
-79	3.28000000e+02	0.00000000e+00	0.00000000e+00	0.00000000e+00
-78	3.30000000e+02	0.00000000e+00	0.00000000e+00	0.00000000e+00
-77	3.32000000e+02	0.00000000e+00	0.00000000e+00	0.00000000e+00
-76	3.32000000e+02	0.00000000e+00	0.00000000e+00	0.00000000e+00
-75	3.32000000e+02	0.00000000e+00	0.00000000e+00	0.00000000e+00
-74	3.32000000e+02	0.00000000e+00	0.00000000e+00	0.00000000e+00
-73	3.34000000e+02	0.00000000e+00	0.00000000e+00	0.00000000e+00
-72	3.34000000e+02	0.00000000e+00	0.00000000e+00	0.00000000e+00
-71	3.36000000e+02	0.00000000e+00	0.00000000e+00	0.00000000e+00
-70	3.37000000e+02	0.00000000e+00	0.00000000e+00	0.00000000e+00
-69	3.38000000e+02	0.00000000e+00	0.00000000e+00	0.00000000e+00
-68	3.38000000e+02	0.00000000e+00	0.00000000e+00	0.00000000e+00
-67	3.38000000e+02	0.00000000e+00	0.00000000e+00	0.00000000e+00
-66	3.40000000e+02	0.00000000e+00	0.00000000e+00	0.00000000e+00
-65	3.40000000e+02	0.00000000e+00	0.00000000e+00	0.00000000e+00
-64	3.41000000e+02	0.00000000e+00	0.00000000e+00	0.00000000e+00
-63	3.41000000e+02	0.00000000e+00	0.00000000e+00	0.00000000e+00
-62	3.41000000e+02	0.00000000e+00	0.00000000e+00	0.00000000e+00
-61	3.42000000e+02	0.00000000e+00	0.00000000e+00	0.00000000e+00
-60	3.42000000e+02	0.00000000e+00	0.00000000e+00	0.00000000e+00
-59	3.42000000e+02	0.00000000e+00	0.00000000e+00	0.00000000e+00
-58	3.43000000e+02	0.00000000e+00	0.00000000e+00	0.00000000e+00
-57	3.43000000e+02	0.00000000e+00	0.00000000e+00	0.00000000e+00
-56	3.45000000e+02	0.00000000e+00	0.00000000e+00	0.00000000e+00
-55	3.46000000e+02	0.00000000e+00	0.00000000e+00	0.00000000e+00
-54	3.46000000e+02	0.00000000e+00	0.00000000e+00	0.00000000e+00
-53	3.47000000e+02	0.00000000e+00	0.00000000e+00	0.00000000e+00
-52	3.47000000e+02	0.00000000e+00	0.00000000e+00	0.00000000e+00
-51	3.50000000e+02	0.00000000e+00	0.00000000e+00	0.00000000e+00
-50	3.51000000e+02	0.00000000e+00	0.00000000e+00	0.00000000e+00
-49	3.54000000e+02	0.00000000e+00	0.00000000e+00	0.00000000e+00
-48	3.55000000e+02	0.00000000e+00	0.00000000e+00	0.00000000e+00
-47	3.59000000e+02	0.00000000e+00	0.00000000e+00	0.00000000e+00
-46	3.63000000e+02	0.00000000e+00	0.00000000e+00	0.00000000e+00
-45	3.63000000e+02	0.00000000e+00	0.00000000e+00	0.00000000e+00
-44	3.64000000e+02	0.00000000e+00	0.00000000e+00	0.00000000e+00
-43	3.64000000e+02	0.00000000e+00	0.00000000e+00	0.00000000e+00
-42	3.65000000e+02	0.00000000e+00	0.00000000e+00	0.00000000e+00
-41	3.67000000e+02	0.00000000e+00	0.00000000e+00	0.00000000e+00
-40	3.70000000e+02	0.00000000e+00	0.00000000e+00	0.00000000e+00
-39	3.70000000e+02	0.00000000e+00	0.00000000e+00	0.00000000e+00
-38	3.74000000e+02	0.00000000e+00	0.00000000e+00	0.00000000e+00
-37	3.77000000e+02	0.00000000e+00	0.00000000e+00	0.00000000e+00
-36	3.78000000e+02	0.00000000e+00	0.00000000e+00	0.00000000e+00
-35	3.79000000e+02	0.00000000e+00	0.00000000e+00	0.00000000e+00
-34	3.80000000e+02	0.00000000e+00	0.00000000e+00	0.00000000e+00
-33	3.80000000e+02	0.00000000e+00	0.00000000e+00	0.00000000e+00
-32	3.82000000e+02	0.00000000e+00	0.00000000e+00	0.00000000e+00
-31	3.84000000e+02	0.00000000e+00	0.00000000e+00	0.00000000e+00
-30	3.84000000e+02	0.00000000e+00	0.00000000e+00	0.00000000e+00
-29	3.85000000e+02	0.00000000e+00	0.00000000e+00	0.00000000e+00
-28	3.85000000e+02	0.00000000e+00	0.00000000e+00	0.00000000e+00
-27	3.85000000e+02	0.00000000e+00	0.00000000e+00	0.00000000e+00
-26	3.87000000e+02	0.00000000e+00	0.00000000e+00	0.00000000e+00
-25	3.87000000e+02	0.00000000e+00	0.00000000e+00	0.00000000e+00
-24	3.89000000e+02	0.00000000e+00	0.00000000e+00	0.00000000e+00
-23	3.90000000e+02	0.00000000e+00	0.00000000e+00	0.00000000e+00
-22	3.90000000e+02	0.00000000e+00	0.00000000e+00	0.00000000e+00
-21	3.90000000e+02	0.00000000e+00	0.00000000e+00	0.00000000e+00
-20	3.91000000e+02	0.00000000e+00	0.00000000e+00	0.00000000e+00
-19	3.92000000e+02	0.00000000e+00	0.00000000e+00	0.00000000e+00
-18	3.92000000e+02	0.00000000e+00	0.00000000e+00	0.00000000e+00
-17	3.92000000e+02	0.00000000e+00	0.00000000e+00	0.00000000e+00
-16	3.93000000e+02	0.00000000e+00	0.00000000e+00	0.00000000e+00
-15	3.94000000e+02	0.00000000e+00	0.00000000e+00	0.00000000e+00
-14	3.96000000e+02	0.00000000e+00	0.00000000e+00	0.00000000e+00
-13	3.98000000e+02	0.00000000e+00	0.00000000e+00	0.00000000e+00
-12	3.98000000e+02	0.00000000e+00	0.00000000e+00	0.00000000e+00
-11	3.99000000e+02	0.00000000e+00	0.00000000e+00	0.00000000e+00
-10	3.99000000e+02	0.00000000e+00	0.00000000e+00	0.00000000e+00
-9	3.99000000e+02	0.00000000e+00	0.00000000e+00	0.00000000e+00
-8	4.01000000e+02	0.00000000e+00	0.00000000e+00	0.00000000e+00
-7	4.03000000e+02	0.00000000e+00	0.00000000e+00	0.00000000e+00
-6	4.03000000e+02	0.00000000e+00	0.00000000e+00	0.00000000e+00
-5	4.04000000e+02	0.00000000e+00	0.00000000e+00	0.00000000e+00
-4	4.04000000e+02	0.00000000e+00	0.00000000e+00	0.00000000e+00
-3	4.05000000e+02	0.00000000e+00	0.00000000e+00	0.00000000e+00
-2	4.05000000e+02	0.00000000e+00	0.00000000e+00	0.00000000e+00
-1	4.06000000e+02	0.00000000e+00	0.00000000e+00	0.00000000e+00
0	4.06000000e+02	0.00000000e+00	0.00000000e+00	0.00000000e+00
1	4.16000000e+02	0.00000000e+00	0.00000000e+00	0.00000000e+00
2	4.21000000e+02	0.00000000e+00	0.00000000e+00	0.00000000e+00
3	4.28000000e+02	0.00000000e+00	0.00000000e+00	0.00000000e+00
4	4.29000000e+02	0.00000000e+00	0.00000000e+00	0.00000000e+00
5	4.32000000e+02	0.00000000e+00	0.00000000e+00	0.00000000e+00
6	4.32000000e+02	0.00000000e+00	0.00000000e+00	0.00000000e+00
7	4.33000000e+02	0.00000000e+00	0.00000000e+00	0.00000000e+00
8	4.35000000e+02	0.00000000e+00	0.00000000e+00	0.00000000e+00
9	4.38000000e+02	0.00000000e+00	0.00000000e+00	0.00000000e+00
10	4.40000000e+02	0.00000000e+00	0.00000000e+00	0.00000000e+00
11	4.41000000e+02	0.00000000e+00	0.00000000e+00	0.00000000e+00
12	4.41000000e+02	0.00000000e+00	0.00000000e+00	0.00000000e+00
13	4.41000000e+02	0.00000000e+00	0.00000000e+00	0.00000000e+00
14	4.41000000e+02	0.00000000e+00	0.00000000e+00	0.00000000e+00
15	4.41000000e+02	0.00000000e+00	0.00000000e+00	0.00000000e+00
16	4.41000000e+02	0.00000000e+00	0.00000000e+00	0.00000000e+00
17	4.42000000e+02	0.00000000e+00	0.00000000e+00	0.00000000e+00
18	4.42000000e+02	0.00000000e+00	0.00000000e+00	0.00000000e+00
19	4.42000000e+02	0.00000000e+00	0.00000000e+00	0.00000000e+00
20	4.42000000e+02	0.00000000e+00	0.00000000e+00	0.00000000e+00
21	4.42000000e+02	0.00000000e+00	0.00000000e+00	0.00000000e+00
22	4.42000000e+02	0.00000000e+00	0.00000000e+00	0.00000000e+00
23	4.42000000e+02	0.00000000e+00	0.00000000e+00	0.00000000e+00
24	4.44000000e+02	0.00000000e+00	0.00000000e+00	0.00000000e+00
25	4.46000000e+02	0.00000000e+00	0.00000000e+00	0.00000000e+00
26	4.46000000e+02	0.00000000e+00	0.00000000e+00	0.00000000e+00
27	4.46000000e+02	0.00000000e+00	0.00000000e+00	0.00000000e+00
28	4.46000000e+02	0.00000000e+00	0.00000000e+00	0.00000000e+00
29	4.47000000e+02	0.00000000e+00	0.00000000e+00	0.00000000e+00
30	4.47000000e+02	0.00000000e+00	0.00000000e+00	0.00000000e+00
31	4.48000000e+02	0.00000000e+00	0.00000000e+00	0.00000000e+00
32	4.51000000e+02	0.00000000e+00	0.00000000e+00	0.00000000e+00
33	4.52000000e+02	0.00000000e+00	0.00000000e+00	0.00000000e+00
34	4.53000000e+02	0.00000000e+00	0.00000000e+00	0.00000000e+00
35	4.53000000e+02	0.00000000e+00	0.00000000e+00	0.00000000e+00
36	4.54000000e+02	0.00000000e+00	0.00000000e+00	0.00000000e+00
37	4.54000000e+02	0.00000000e+00	0.00000000e+00	0.00000000e+00
38	4.54000000e+02	0.00000000e+00	0.00000000e+00	0.00000000e+00
39	4.55000000e+02	0.00000000e+00	0.00000000e+00	0.00000000e+00
40	4.55000000e+02	0.00000000e+00	0.00000000e+00	0.00000000e+00
41	4.55000000e+02	0.00000000e+00	0.00000000e+00	0.00000000e+00
42	4.56000000e+02	0.00000000e+00	0.00000000e+00	0.00000000e+00
43	4.57000000e+02	0.00000000e+00	0.00000000e+00	0.00000000e+00
44	4.57000000e+02	0.00000000e+00	0.00000000e+00	0.00000000e+00
45	4.57000000e+02	0.00000000e+00	0.00000000e+00	0.00000000e+00
46	4.57000000e+02	0.00000000e+00	0.00000000e+00	0.00000000e+00
47	4.57000000e+02	0.00000000e+00	0.00000000e+00	0.00000000e+00
48	4.58000000e+02	0.00000000e+00	0.00000000e+00	0.00000000e+00
49	4.58000000e+02	0.00000000e+00	0.00000000e+00	0.00000000e+00
50	4.58000000e+02	0.00000000e+00	0.00000000e+00	0.00000000e+00
51	4.61000000e+02	0.00000000e+00	0.00000000e+00	0.00000000e+00
52	4.62000000e+02	0.00000000e+00	0.00000000e+00	0.00000000e+00
53	4.62000000e+02	0.00000000e+00	0.00000000e+00	0.00000000e+00
54	4.64000000e+02	0.00000000e+00	0.00000000e+00	0.00000000e+00
55	4.65000000e+02	0.00000000e+00	0.00000000e+00	0.00000000e+00
56	4.66000000e+02	0.00000000e+00	0.00000000e+00	0.00000000e+00
57	4.68000000e+02	0.00000000e+00	0.00000000e+00	0.00000000e+00
58	4.68000000e+02	0.00000000e+00	0.00000000e+00	0.00000000e+00
59	4.69000000e+02	0.00000000e+00	0.00000000e+00	0.00000000e+00
60	4.69000000e+02	0.00000000e+00	0.00000000e+00	0.00000000e+00
61	4.70000000e+02	0.00000000e+00	0.00000000e+00	0.00000000e+00
62	4.70000000e+02	0.00000000e+00	0.00000000e+00	0.00000000e+00
63	4.72000000e+02	0.00000000e+00	0.00000000e+00	0.00000000e+00
64	4.72000000e+02	0.00000000e+00	0.00000000e+00	0.00000000e+00
65	4.73000000e+02	0.00000000e+00	0.00000000e+00	0.00000000e+00
66	4.73000000e+02	0.00000000e+00	0.00000000e+00	0.00000000e+00
67	4.73000000e+02	0.00000000e+00	0.00000000e+00	0.00000000e+00
68	4.73000000e+02	0.00000000e+00	0.00000000e+00	0.00000000e+00
69	4.73000000e+02	0.00000000e+00	0.00000000e+00	0.00000000e+00
70	4.74000000e+02	0.00000000e+00	0.00000000e+00	0.00000000e+00
71	4.74000000e+02	0.00000000e+00	0.00000000e+00	0.00000000e+00
72	4.74000000e+02	0.00000000e+00	0.00000000e+00	0.00000000e+00
73	4.75000000e+02	0.00000000e+00	0.00000000e+00	0.00000000e+00
74	4.76000000e+02	0.00000000e+00	0.00000000e+00	0.00000000e+00
75	4.76000000e+02	0.00000000e+00	0.00000000e+00	0.00000000e+00
76	4.77000000e+02	0.00000000e+00	0.00000000e+00	0.00000000e+00
77	4.77000000e+02	0.00000000e+00	0.00000000e+00	0.00000000e+00
78	4.78000000e+02	0.00000000e+00	0.00000000e+00	0.00000000e+00
79	4.78000000e+02	0.00000000e+00	0.00000000e+00	0.00000000e+00
80	4.78000000e+02	0.00000000e+00	0.00000000e+00	0.00000000e+00
81	4.78000000e+02	0.00000000e+00	0.00000000e+00	0.00000000e+00
82	4.78000000e+02	0.00000000e+00	0.00000000e+00	0.00000000e+00
83	4.78000000e+02	0.00000000e+00	0.00000000e+00	0.00000000e+00
84	4.80000000e+02	0.00000000e+00	0.00000000e+00	0.00000000e+00
85	4.80000000e+02	0.00000000e+00	1.50000000e+01	0.00000000e+00
86	4.82000000e+02	0.00000000e+00	0.00000000e+00	0.00000000e+00
87	4.82000000e+02	0.00000000e+00	0.00000000e+00	0.00000000e+00
88	4.82000000e+02	0.00000000e+00	0.00000000e+00	0.00000000e+00
89	4.83000000e+02	0.00000000e+00	0.00000000e+00	0.00000000e+00
90	4.83000000e+02	0.00000000e+00	0.00000000e+00	0.00000000e+00
91	4.83000000e+02	0.00000000e+00	0.00000000e+00	0.00000000e+00
92	4.83000000e+02	0.00000000e+00	0.00000000e+00	0.00000000e+00
93	4.83000000e+02	0.00000000e+00	0.00000000e+00	0.00000000e+00
94	4.84000000e+02	0.00000000e+00	0.00000000e+00	0.00000000e+00
95	4.86000000e+02	0.00000000e+00	0.00000000e+00	0.00000000e+00
96	4.87000000e+02	0.00000000e+00	0.00000000e+00	0.00000000e+00
97	4.90000000e+02	0.00000000e+00	0.00000000e+00	0.00000000e+00
98	4.91000000e+02	0.00000000e+00	0.00000000e+00	0.00000000e+00
99	4.92000000e+02	0.00000000e+00	0.00000000e+00	0.00000000e+00
100	4.96000000e+02	0.00000000e+00	0.00000000e+00	0.00000000e+00
