# Supplementary material for: Early Prediction of Movie Box Office Success Based on Wikipedia Activity Big Data
Source: PLoS One. 2013 Aug 21;8(8):e71226. doi: 10.1371/journal.pone.0071226 (PMC3749192; doi:10.1371/journal.pone.0071226)
Supplement: Dataset S1 — The dataset under study, including the financial and Wikipedia activity data is also available at http://wwm.phy.bme.hu/SupplementaryDataS1.zip. (ZIP) [file pone.0071226.s002.zip › wikipredict_data_pack/sample_of_312/wikipedia_predictors/74]

Day_(movie_time)	Views	Users	Rigor	Edits
-500	0.00000000e+00	0.00000000e+00	0.00000000e+00	0.00000000e+00
-499	0.00000000e+00	0.00000000e+00	0.00000000e+00	0.00000000e+00
-498	0.00000000e+00	0.00000000e+00	0.00000000e+00	0.00000000e+00
-497	0.00000000e+00	0.00000000e+00	0.00000000e+00	0.00000000e+00
-496	0.00000000e+00	0.00000000e+00	0.00000000e+00	0.00000000e+00
-495	0.00000000e+00	0.00000000e+00	0.00000000e+00	0.00000000e+00
-494	0.00000000e+00	0.00000000e+00	0.00000000e+00	0.00000000e+00
-493	0.00000000e+00	0.00000000e+00	0.00000000e+00	0.00000000e+00
-492	0.00000000e+00	0.00000000e+00	0.00000000e+00	0.00000000e+00
-491	0.00000000e+00	0.00000000e+00	0.00000000e+00	0.00000000e+00
-490	0.00000000e+00	0.00000000e+00	0.00000000e+00	0.00000000e+00
-489	0.00000000e+00	0.00000000e+00	0.00000000e+00	0.00000000e+00
-488	0.00000000e+00	0.00000000e+00	0.00000000e+00	0.00000000e+00
-487	0.00000000e+00	0.00000000e+00	0.00000000e+00	0.00000000e+00
-486	0.00000000e+00	0.00000000e+00	0.00000000e+00	0.00000000e+00
-485	0.00000000e+00	0.00000000e+00	0.00000000e+00	0.00000000e+00
-484	0.00000000e+00	0.00000000e+00	0.00000000e+00	0.00000000e+00
-483	0.00000000e+00	0.00000000e+00	0.00000000e+00	0.00000000e+00
-482	0.00000000e+00	0.00000000e+00	0.00000000e+00	0.00000000e+00
-481	0.00000000e+00	0.00000000e+00	0.00000000e+00	0.00000000e+00
-480	0.00000000e+00	0.00000000e+00	0.00000000e+00	0.00000000e+00
-479	0.00000000e+00	0.00000000e+00	0.00000000e+00	0.00000000e+00
-478	0.00000000e+00	0.00000000e+00	0.00000000e+00	0.00000000e+00
-477	0.00000000e+00	0.00000000e+00	0.00000000e+00	0.00000000e+00
-476	0.00000000e+00	0.00000000e+00	0.00000000e+00	0.00000000e+00
-475	0.00000000e+00	0.00000000e+00	0.00000000e+00	0.00000000e+00
-474	0.00000000e+00	0.00000000e+00	0.00000000e+00	0.00000000e+00
-473	0.00000000e+00	0.00000000e+00	0.00000000e+00	0.00000000e+00
-472	0.00000000e+00	0.00000000e+00	0.00000000e+00	0.00000000e+00
-471	0.00000000e+00	0.00000000e+00	0.00000000e+00	0.00000000e+00
-470	0.00000000e+00	0.00000000e+00	0.00000000e+00	0.00000000e+00
-469	0.00000000e+00	0.00000000e+00	0.00000000e+00	0.00000000e+00
-468	0.00000000e+00	0.00000000e+00	0.00000000e+00	0.00000000e+00
-467	0.00000000e+00	0.00000000e+00	0.00000000e+00	0.00000000e+00
-466	0.00000000e+00	0.00000000e+00	0.00000000e+00	0.00000000e+00
-465	0.00000000e+00	0.00000000e+00	0.00000000e+00	0.00000000e+00
-464	0.00000000e+00	0.00000000e+00	0.00000000e+00	0.00000000e+00
-463	0.00000000e+00	0.00000000e+00	0.00000000e+00	0.00000000e+00
-462	0.00000000e+00	0.00000000e+00	0.00000000e+00	0.00000000e+00
-461	0.00000000e+00	0.00000000e+00	0.00000000e+00	0.00000000e+00
-460	0.00000000e+00	0.00000000e+00	0.00000000e+00	0.00000000e+00
-459	0.00000000e+00	0.00000000e+00	0.00000000e+00	0.00000000e+00
-458	0.00000000e+00	0.00000000e+00	0.00000000e+00	0.00000000e+00
-457	0.00000000e+00	0.00000000e+00	0.00000000e+00	0.00000000e+00
-456	0.00000000e+00	0.00000000e+00	0.00000000e+00	0.00000000e+00
-455	0.00000000e+00	0.00000000e+00	0.00000000e+00	0.00000000e+00
-454	0.00000000e+00	0.00000000e+00	0.00000000e+00	0.00000000e+00
-453	0.00000000e+00	0.00000000e+00	0.00000000e+00	0.00000000e+00
-452	0.00000000e+00	0.00000000e+00	0.00000000e+00	0.00000000e+00
-451	0.00000000e+00	0.00000000e+00	0.00000000e+00	0.00000000e+00
-450	0.00000000e+00	0.00000000e+00	0.00000000e+00	0.00000000e+00
-449	0.00000000e+00	0.00000000e+00	0.00000000e+00	0.00000000e+00
-448	0.00000000e+00	0.00000000e+00	0.00000000e+00	0.00000000e+00
-447	0.00000000e+00	0.00000000e+00	0.00000000e+00	0.00000000e+00
-446	0.00000000e+00	0.00000000e+00	0.00000000e+00	0.00000000e+00
-445	0.00000000e+00	0.00000000e+00	0.00000000e+00	0.00000000e+00
-444	0.00000000e+00	0.00000000e+00	0.00000000e+00	0.00000000e+00
-443	0.00000000e+00	0.00000000e+00	0.00000000e+00	0.00000000e+00
-442	0.00000000e+00	0.00000000e+00	0.00000000e+00	0.00000000e+00
-441	0.00000000e+00	0.00000000e+00	0.00000000e+00	0.00000000e+00
-440	0.00000000e+00	0.00000000e+00	0.00000000e+00	0.00000000e+00
-439	0.00000000e+00	0.00000000e+00	0.00000000e+00	0.00000000e+00
-438	0.00000000e+00	0.00000000e+00	0.00000000e+00	0.00000000e+00
-437	0.00000000e+00	0.00000000e+00	0.00000000e+00	0.00000000e+00
-436	0.00000000e+00	0.00000000e+00	0.00000000e+00	0.00000000e+00
-435	0.00000000e+00	0.00000000e+00	0.00000000e+00	0.00000000e+00
-434	0.00000000e+00	0.00000000e+00	0.00000000e+00	0.00000000e+00
-433	0.00000000e+00	0.00000000e+00	0.00000000e+00	0.00000000e+00
-432	0.00000000e+00	0.00000000e+00	0.00000000e+00	0.00000000e+00
-431	0.00000000e+00	0.00000000e+00	0.00000000e+00	0.00000000e+00
-430	0.00000000e+00	0.00000000e+00	0.00000000e+00	0.00000000e+00
-429	0.00000000e+00	0.00000000e+00	0.00000000e+00	0.00000000e+00
-428	0.00000000e+00	0.00000000e+00	0.00000000e+00	0.00000000e+00
-427	0.00000000e+00	0.00000000e+00	0.00000000e+00	0.00000000e+00
-426	0.00000000e+00	0.00000000e+00	0.00000000e+00	0.00000000e+00
-425	0.00000000e+00	0.00000000e+00	0.00000000e+00	0.00000000e+00
-424	0.00000000e+00	0.00000000e+00	0.00000000e+00	0.00000000e+00
-423	0.00000000e+00	0.00000000e+00	0.00000000e+00	0.00000000e+00
-422	0.00000000e+00	0.00000000e+00	0.00000000e+00	0.00000000e+00
-421	0.00000000e+00	0.00000000e+00	0.00000000e+00	0.00000000e+00
-420	0.00000000e+00	0.00000000e+00	0.00000000e+00	0.00000000e+00
-419	0.00000000e+00	0.00000000e+00	0.00000000e+00	0.00000000e+00
-418	0.00000000e+00	0.00000000e+00	0.00000000e+00	0.00000000e+00
-417	0.00000000e+00	0.00000000e+00	0.00000000e+00	0.00000000e+00
-416	0.00000000e+00	0.00000000e+00	0.00000000e+00	0.00000000e+00
-415	0.00000000e+00	0.00000000e+00	0.00000000e+00	0.00000000e+00
-414	0.00000000e+00	0.00000000e+00	0.00000000e+00	0.00000000e+00
-413	0.00000000e+00	0.00000000e+00	0.00000000e+00	0.00000000e+00
-412	0.00000000e+00	0.00000000e+00	0.00000000e+00	0.00000000e+00
-411	0.00000000e+00	0.00000000e+00	0.00000000e+00	0.00000000e+00
-410	0.00000000e+00	0.00000000e+00	0.00000000e+00	0.00000000e+00
-409	0.00000000e+00	0.00000000e+00	0.00000000e+00	0.00000000e+00
-408	0.00000000e+00	0.00000000e+00	0.00000000e+00	0.00000000e+00
-407	0.00000000e+00	0.00000000e+00	0.00000000e+00	0.00000000e+00
-406	0.00000000e+00	0.00000000e+00	0.00000000e+00	0.00000000e+00
-405	0.00000000e+00	0.00000000e+00	0.00000000e+00	0.00000000e+00
-404	0.00000000e+00	0.00000000e+00	0.00000000e+00	0.00000000e+00
-403	0.00000000e+00	0.00000000e+00	0.00000000e+00	0.00000000e+00
-402	0.00000000e+00	0.00000000e+00	0.00000000e+00	0.00000000e+00
-401	0.00000000e+00	0.00000000e+00	0.00000000e+00	0.00000000e+00
-400	0.00000000e+00	0.00000000e+00	0.00000000e+00	0.00000000e+00
-399	0.00000000e+00	0.00000000e+00	0.00000000e+00	0.00000000e+00
-398	0.00000000e+00	0.00000000e+00	0.00000000e+00	0.00000000e+00
-397	0.00000000e+00	0.00000000e+00	0.00000000e+00	0.00000000e+00
-396	0.00000000e+00	0.00000000e+00	0.00000000e+00	0.00000000e+00
-395	0.00000000e+00	0.00000000e+00	0.00000000e+00	0.00000000e+00
-394	0.00000000e+00	0.00000000e+00	0.00000000e+00	0.00000000e+00
-393	0.00000000e+00	0.00000000e+00	0.00000000e+00	0.00000000e+00
-392	0.00000000e+00	0.00000000e+00	0.00000000e+00	0.00000000e+00
-391	0.00000000e+00	0.00000000e+00	0.00000000e+00	0.00000000e+00
-390	0.00000000e+00	0.00000000e+00	0.00000000e+00	0.00000000e+00
-389	0.00000000e+00	0.00000000e+00	0.00000000e+00	0.00000000e+00
-388	0.00000000e+00	0.00000000e+00	0.00000000e+00	0.00000000e+00
-387	0.00000000e+00	0.00000000e+00	0.00000000e+00	0.00000000e+00
-386	0.00000000e+00	0.00000000e+00	0.00000000e+00	0.00000000e+00
-385	0.00000000e+00	0.00000000e+00	0.00000000e+00	0.00000000e+00
-384	0.00000000e+00	0.00000000e+00	0.00000000e+00	0.00000000e+00
-383	0.00000000e+00	0.00000000e+00	0.00000000e+00	0.00000000e+00
-382	0.00000000e+00	0.00000000e+00	0.00000000e+00	0.00000000e+00
-381	0.00000000e+00	0.00000000e+00	0.00000000e+00	0.00000000e+00
-380	0.00000000e+00	0.00000000e+00	0.00000000e+00	0.00000000e+00
-379	0.00000000e+00	0.00000000e+00	0.00000000e+00	0.00000000e+00
-378	0.00000000e+00	0.00000000e+00	0.00000000e+00	0.00000000e+00
-377	0.00000000e+00	0.00000000e+00	0.00000000e+00	0.00000000e+00
-376	0.00000000e+00	0.00000000e+00	0.00000000e+00	0.00000000e+00
-375	0.00000000e+00	0.00000000e+00	0.00000000e+00	0.00000000e+00
-374	0.00000000e+00	0.00000000e+00	0.00000000e+00	0.00000000e+00
-373	0.00000000e+00	0.00000000e+00	0.00000000e+00	0.00000000e+00
-372	0.00000000e+00	0.00000000e+00	0.00000000e+00	0.00000000e+00
-371	0.00000000e+00	0.00000000e+00	0.00000000e+00	0.00000000e+00
-370	0.00000000e+00	0.00000000e+00	0.00000000e+00	0.00000000e+00
-369	0.00000000e+00	0.00000000e+00	0.00000000e+00	0.00000000e+00
-368	0.00000000e+00	0.00000000e+00	0.00000000e+00	0.00000000e+00
-367	0.00000000e+00	0.00000000e+00	0.00000000e+00	0.00000000e+00
-366	0.00000000e+00	0.00000000e+00	0.00000000e+00	0.00000000e+00
-365	0.00000000e+00	0.00000000e+00	0.00000000e+00	0.00000000e+00
-364	0.00000000e+00	0.00000000e+00	0.00000000e+00	0.00000000e+00
-363	0.00000000e+00	0.00000000e+00	0.00000000e+00	0.00000000e+00
-362	0.00000000e+00	0.00000000e+00	0.00000000e+00	0.00000000e+00
-361	0.00000000e+00	0.00000000e+00	0.00000000e+00	0.00000000e+00
-360	0.00000000e+00	0.00000000e+00	0.00000000e+00	0.00000000e+00
-359	0.00000000e+00	0.00000000e+00	0.00000000e+00	0.00000000e+00
-358	0.00000000e+00	0.00000000e+00	0.00000000e+00	0.00000000e+00
-357	0.00000000e+00	0.00000000e+00	0.00000000e+00	0.00000000e+00
-356	0.00000000e+00	0.00000000e+00	0.00000000e+00	0.00000000e+00
-355	0.00000000e+00	0.00000000e+00	0.00000000e+00	0.00000000e+00
-354	0.00000000e+00	0.00000000e+00	0.00000000e+00	0.00000000e+00
-353	0.00000000e+00	0.00000000e+00	0.00000000e+00	0.00000000e+00
-352	0.00000000e+00	0.00000000e+00	0.00000000e+00	0.00000000e+00
-351	0.00000000e+00	0.00000000e+00	0.00000000e+00	0.00000000e+00
-350	0.00000000e+00	0.00000000e+00	0.00000000e+00	0.00000000e+00
-349	0.00000000e+00	0.00000000e+00	0.00000000e+00	0.00000000e+00
-348	0.00000000e+00	0.00000000e+00	0.00000000e+00	0.00000000e+00
-347	0.00000000e+00	0.00000000e+00	0.00000000e+00	0.00000000e+00
-346	0.00000000e+00	0.00000000e+00	0.00000000e+00	0.00000000e+00
-345	0.00000000e+00	0.00000000e+00	0.00000000e+00	0.00000000e+00
-344	0.00000000e+00	0.00000000e+00	0.00000000e+00	0.00000000e+00
-343	0.00000000e+00	0.00000000e+00	0.00000000e+00	0.00000000e+00
-342	0.00000000e+00	0.00000000e+00	0.00000000e+00	0.00000000e+00
-341	0.00000000e+00	0.00000000e+00	0.00000000e+00	0.00000000e+00
-340	0.00000000e+00	0.00000000e+00	0.00000000e+00	0.00000000e+00
-339	0.00000000e+00	0.00000000e+00	0.00000000e+00	0.00000000e+00
-338	0.00000000e+00	0.00000000e+00	0.00000000e+00	0.00000000e+00
-337	0.00000000e+00	0.00000000e+00	0.00000000e+00	0.00000000e+00
-336	0.00000000e+00	0.00000000e+00	0.00000000e+00	0.00000000e+00
-335	0.00000000e+00	0.00000000e+00	0.00000000e+00	0.00000000e+00
-334	0.00000000e+00	0.00000000e+00	0.00000000e+00	0.00000000e+00
-333	0.00000000e+00	0.00000000e+00	0.00000000e+00	0.00000000e+00
-332	0.00000000e+00	0.00000000e+00	0.00000000e+00	0.00000000e+00
-331	0.00000000e+00	0.00000000e+00	0.00000000e+00	0.00000000e+00
-330	0.00000000e+00	0.00000000e+00	0.00000000e+00	0.00000000e+00
-329	0.00000000e+00	0.00000000e+00	0.00000000e+00	0.00000000e+00
-328	0.00000000e+00	0.00000000e+00	0.00000000e+00	0.00000000e+00
-327	0.00000000e+00	0.00000000e+00	0.00000000e+00	0.00000000e+00
-326	0.00000000e+00	0.00000000e+00	0.00000000e+00	0.00000000e+00
-325	0.00000000e+00	0.00000000e+00	0.00000000e+00	0.00000000e+00
-324	0.00000000e+00	0.00000000e+00	0.00000000e+00	0.00000000e+00
-323	0.00000000e+00	0.00000000e+00	0.00000000e+00	0.00000000e+00
-322	0.00000000e+00	0.00000000e+00	0.00000000e+00	0.00000000e+00
-321	0.00000000e+00	0.00000000e+00	0.00000000e+00	0.00000000e+00
-320	0.00000000e+00	0.00000000e+00	0.00000000e+00	0.00000000e+00
-319	0.00000000e+00	0.00000000e+00	0.00000000e+00	0.00000000e+00
-318	0.00000000e+00	0.00000000e+00	0.00000000e+00	0.00000000e+00
-317	0.00000000e+00	0.00000000e+00	0.00000000e+00	0.00000000e+00
-316	0.00000000e+00	0.00000000e+00	0.00000000e+00	0.00000000e+00
-315	0.00000000e+00	0.00000000e+00	0.00000000e+00	0.00000000e+00
-314	0.00000000e+00	0.00000000e+00	0.00000000e+00	0.00000000e+00
-313	0.00000000e+00	0.00000000e+00	0.00000000e+00	0.00000000e+00
-312	0.00000000e+00	0.00000000e+00	0.00000000e+00	0.00000000e+00
-311	0.00000000e+00	0.00000000e+00	0.00000000e+00	0.00000000e+00
-310	0.00000000e+00	0.00000000e+00	0.00000000e+00	0.00000000e+00
-309	0.00000000e+00	0.00000000e+00	0.00000000e+00	0.00000000e+00
-308	0.00000000e+00	0.00000000e+00	0.00000000e+00	0.00000000e+00
-307	0.00000000e+00	0.00000000e+00	0.00000000e+00	0.00000000e+00
-306	0.00000000e+00	0.00000000e+00	0.00000000e+00	0.00000000e+00
-305	0.00000000e+00	0.00000000e+00	0.00000000e+00	0.00000000e+00
-304	0.00000000e+00	0.00000000e+00	0.00000000e+00	0.00000000e+00
-303	0.00000000e+00	0.00000000e+00	0.00000000e+00	0.00000000e+00
-302	0.00000000e+00	0.00000000e+00	0.00000000e+00	0.00000000e+00
-301	0.00000000e+00	0.00000000e+00	0.00000000e+00	0.00000000e+00
-300	0.00000000e+00	0.00000000e+00	0.00000000e+00	0.00000000e+00
-299	0.00000000e+00	0.00000000e+00	0.00000000e+00	0.00000000e+00
-298	0.00000000e+00	0.00000000e+00	0.00000000e+00	0.00000000e+00
-297	0.00000000e+00	0.00000000e+00	0.00000000e+00	0.00000000e+00
-296	0.00000000e+00	0.00000000e+00	0.00000000e+00	0.00000000e+00
-295	0.00000000e+00	0.00000000e+00	0.00000000e+00	0.00000000e+00
-294	0.00000000e+00	0.00000000e+00	0.00000000e+00	0.00000000e+00
-293	0.00000000e+00	0.00000000e+00	0.00000000e+00	0.00000000e+00
-292	0.00000000e+00	0.00000000e+00	0.00000000e+00	0.00000000e+00
-291	0.00000000e+00	0.00000000e+00	0.00000000e+00	0.00000000e+00
-290	0.00000000e+00	0.00000000e+00	0.00000000e+00	0.00000000e+00
-289	0.00000000e+00	0.00000000e+00	0.00000000e+00	0.00000000e+00
-288	0.00000000e+00	0.00000000e+00	0.00000000e+00	0.00000000e+00
-287	0.00000000e+00	0.00000000e+00	0.00000000e+00	0.00000000e+00
-286	0.00000000e+00	0.00000000e+00	0.00000000e+00	0.00000000e+00
-285	0.00000000e+00	0.00000000e+00	0.00000000e+00	0.00000000e+00
-284	0.00000000e+00	0.00000000e+00	0.00000000e+00	0.00000000e+00
-283	0.00000000e+00	0.00000000e+00	0.00000000e+00	0.00000000e+00
-282	0.00000000e+00	0.00000000e+00	0.00000000e+00	0.00000000e+00
-281	0.00000000e+00	0.00000000e+00	0.00000000e+00	0.00000000e+00
-280	0.00000000e+00	0.00000000e+00	0.00000000e+00	0.00000000e+00
-279	0.00000000e+00	0.00000000e+00	0.00000000e+00	0.00000000e+00
-278	0.00000000e+00	0.00000000e+00	0.00000000e+00	0.00000000e+00
-277	0.00000000e+00	0.00000000e+00	0.00000000e+00	0.00000000e+00
-276	0.00000000e+00	0.00000000e+00	0.00000000e+00	0.00000000e+00
-275	0.00000000e+00	0.00000000e+00	0.00000000e+00	0.00000000e+00
-274	0.00000000e+00	0.00000000e+00	0.00000000e+00	0.00000000e+00
-273	0.00000000e+00	0.00000000e+00	0.00000000e+00	0.00000000e+00
-272	0.00000000e+00	0.00000000e+00	0.00000000e+00	0.00000000e+00
-271	0.00000000e+00	0.00000000e+00	0.00000000e+00	0.00000000e+00
-270	0.00000000e+00	0.00000000e+00	0.00000000e+00	0.00000000e+00
-269	0.00000000e+00	0.00000000e+00	0.00000000e+00	0.00000000e+00
-268	0.00000000e+00	0.00000000e+00	0.00000000e+00	0.00000000e+00
-267	0.00000000e+00	0.00000000e+00	0.00000000e+00	0.00000000e+00
-266	0.00000000e+00	0.00000000e+00	0.00000000e+00	0.00000000e+00
-265	0.00000000e+00	0.00000000e+00	0.00000000e+00	0.00000000e+00
-264	0.00000000e+00	0.00000000e+00	0.00000000e+00	0.00000000e+00
-263	0.00000000e+00	0.00000000e+00	0.00000000e+00	0.00000000e+00
-262	0.00000000e+00	0.00000000e+00	0.00000000e+00	0.00000000e+00
-261	0.00000000e+00	0.00000000e+00	0.00000000e+00	0.00000000e+00
-260	0.00000000e+00	0.00000000e+00	0.00000000e+00	0.00000000e+00
-259	0.00000000e+00	0.00000000e+00	0.00000000e+00	0.00000000e+00
-258	0.00000000e+00	0.00000000e+00	0.00000000e+00	0.00000000e+00
-257	0.00000000e+00	0.00000000e+00	0.00000000e+00	0.00000000e+00
-256	0.00000000e+00	0.00000000e+00	0.00000000e+00	0.00000000e+00
-255	0.00000000e+00	0.00000000e+00	0.00000000e+00	0.00000000e+00
-254	0.00000000e+00	0.00000000e+00	0.00000000e+00	0.00000000e+00
-253	0.00000000e+00	0.00000000e+00	0.00000000e+00	0.00000000e+00
-252	0.00000000e+00	0.00000000e+00	0.00000000e+00	0.00000000e+00
-251	0.00000000e+00	0.00000000e+00	0.00000000e+00	0.00000000e+00
-250	0.00000000e+00	0.00000000e+00	0.00000000e+00	0.00000000e+00
-249	0.00000000e+00	0.00000000e+00	0.00000000e+00	0.00000000e+00
-248	0.00000000e+00	0.00000000e+00	0.00000000e+00	0.00000000e+00
-247	0.00000000e+00	0.00000000e+00	0.00000000e+00	0.00000000e+00
-246	0.00000000e+00	0.00000000e+00	0.00000000e+00	0.00000000e+00
-245	0.00000000e+00	0.00000000e+00	0.00000000e+00	0.00000000e+00
-244	0.00000000e+00	0.00000000e+00	0.00000000e+00	0.00000000e+00
-243	0.00000000e+00	0.00000000e+00	0.00000000e+00	0.00000000e+00
-242	0.00000000e+00	0.00000000e+00	0.00000000e+00	0.00000000e+00
-241	0.00000000e+00	0.00000000e+00	0.00000000e+00	0.00000000e+00
-240	0.00000000e+00	0.00000000e+00	0.00000000e+00	0.00000000e+00
-239	0.00000000e+00	0.00000000e+00	0.00000000e+00	0.00000000e+00
-238	0.00000000e+00	0.00000000e+00	0.00000000e+00	0.00000000e+00
-237	0.00000000e+00	0.00000000e+00	0.00000000e+00	0.00000000e+00
-236	0.00000000e+00	0.00000000e+00	0.00000000e+00	0.00000000e+00
-235	0.00000000e+00	0.00000000e+00	0.00000000e+00	0.00000000e+00
-234	0.00000000e+00	0.00000000e+00	0.00000000e+00	0.00000000e+00
-233	0.00000000e+00	0.00000000e+00	0.00000000e+00	0.00000000e+00
-232	0.00000000e+00	0.00000000e+00	0.00000000e+00	0.00000000e+00
-231	0.00000000e+00	0.00000000e+00	0.00000000e+00	0.00000000e+00
-230	0.00000000e+00	0.00000000e+00	0.00000000e+00	0.00000000e+00
-229	0.00000000e+00	0.00000000e+00	0.00000000e+00	0.00000000e+00
-228	0.00000000e+00	0.00000000e+00	0.00000000e+00	0.00000000e+00
-227	0.00000000e+00	0.00000000e+00	0.00000000e+00	0.00000000e+00
-226	0.00000000e+00	0.00000000e+00	0.00000000e+00	0.00000000e+00
-225	0.00000000e+00	0.00000000e+00	0.00000000e+00	0.00000000e+00
-224	0.00000000e+00	0.00000000e+00	0.00000000e+00	0.00000000e+00
-223	0.00000000e+00	0.00000000e+00	0.00000000e+00	0.00000000e+00
-222	0.00000000e+00	0.00000000e+00	0.00000000e+00	0.00000000e+00
-221	0.00000000e+00	0.00000000e+00	0.00000000e+00	0.00000000e+00
-220	0.00000000e+00	0.00000000e+00	0.00000000e+00	0.00000000e+00
-219	0.00000000e+00	0.00000000e+00	0.00000000e+00	0.00000000e+00
-218	0.00000000e+00	0.00000000e+00	0.00000000e+00	0.00000000e+00
-217	0.00000000e+00	0.00000000e+00	0.00000000e+00	0.00000000e+00
-216	0.00000000e+00	0.00000000e+00	0.00000000e+00	0.00000000e+00
-215	0.00000000e+00	0.00000000e+00	0.00000000e+00	0.00000000e+00
-214	0.00000000e+00	0.00000000e+00	0.00000000e+00	0.00000000e+00
-213	0.00000000e+00	0.00000000e+00	0.00000000e+00	0.00000000e+00
-212	0.00000000e+00	0.00000000e+00	0.00000000e+00	0.00000000e+00
-211	0.00000000e+00	0.00000000e+00	0.00000000e+00	0.00000000e+00
-210	0.00000000e+00	0.00000000e+00	0.00000000e+00	0.00000000e+00
-209	0.00000000e+00	0.00000000e+00	0.00000000e+00	0.00000000e+00
-208	0.00000000e+00	0.00000000e+00	0.00000000e+00	0.00000000e+00
-207	0.00000000e+00	0.00000000e+00	0.00000000e+00	0.00000000e+00
-206	0.00000000e+00	0.00000000e+00	0.00000000e+00	0.00000000e+00
-205	0.00000000e+00	0.00000000e+00	0.00000000e+00	0.00000000e+00
-204	0.00000000e+00	0.00000000e+00	0.00000000e+00	0.00000000e+00
-203	0.00000000e+00	0.00000000e+00	0.00000000e+00	0.00000000e+00
-202	0.00000000e+00	0.00000000e+00	0.00000000e+00	0.00000000e+00
-201	0.00000000e+00	0.00000000e+00	0.00000000e+00	0.00000000e+00
-200	0.00000000e+00	0.00000000e+00	0.00000000e+00	0.00000000e+00
-199	0.00000000e+00	0.00000000e+00	0.00000000e+00	0.00000000e+00
-198	0.00000000e+00	0.00000000e+00	0.00000000e+00	0.00000000e+00
-197	0.00000000e+00	0.00000000e+00	0.00000000e+00	0.00000000e+00
-196	0.00000000e+00	0.00000000e+00	0.00000000e+00	0.00000000e+00
-195	0.00000000e+00	0.00000000e+00	0.00000000e+00	0.00000000e+00
-194	0.00000000e+00	0.00000000e+00	0.00000000e+00	0.00000000e+00
-193	0.00000000e+00	0.00000000e+00	0.00000000e+00	0.00000000e+00
-192	0.00000000e+00	0.00000000e+00	0.00000000e+00	0.00000000e+00
-191	0.00000000e+00	0.00000000e+00	0.00000000e+00	0.00000000e+00
-190	0.00000000e+00	0.00000000e+00	0.00000000e+00	0.00000000e+00
-189	0.00000000e+00	0.00000000e+00	0.00000000e+00	0.00000000e+00
-188	0.00000000e+00	0.00000000e+00	0.00000000e+00	0.00000000e+00
-187	0.00000000e+00	0.00000000e+00	0.00000000e+00	0.00000000e+00
-186	0.00000000e+00	0.00000000e+00	0.00000000e+00	0.00000000e+00
-185	0.00000000e+00	0.00000000e+00	0.00000000e+00	0.00000000e+00
-184	0.00000000e+00	0.00000000e+00	0.00000000e+00	0.00000000e+00
-183	0.00000000e+00	0.00000000e+00	0.00000000e+00	0.00000000e+00
-182	0.00000000e+00	0.00000000e+00	0.00000000e+00	0.00000000e+00
-181	0.00000000e+00	0.00000000e+00	0.00000000e+00	0.00000000e+00
-180	0.00000000e+00	0.00000000e+00	0.00000000e+00	0.00000000e+00
-179	0.00000000e+00	0.00000000e+00	0.00000000e+00	0.00000000e+00
-178	0.00000000e+00	0.00000000e+00	0.00000000e+00	0.00000000e+00
-177	0.00000000e+00	0.00000000e+00	0.00000000e+00	0.00000000e+00
-176	0.00000000e+00	0.00000000e+00	0.00000000e+00	0.00000000e+00
-175	0.00000000e+00	0.00000000e+00	0.00000000e+00	0.00000000e+00
-174	0.00000000e+00	0.00000000e+00	0.00000000e+00	0.00000000e+00
-173	0.00000000e+00	0.00000000e+00	0.00000000e+00	0.00000000e+00
-172	0.00000000e+00	0.00000000e+00	0.00000000e+00	0.00000000e+00
-171	0.00000000e+00	0.00000000e+00	0.00000000e+00	0.00000000e+00
-170	0.00000000e+00	0.00000000e+00	0.00000000e+00	0.00000000e+00
-169	0.00000000e+00	0.00000000e+00	0.00000000e+00	0.00000000e+00
-168	0.00000000e+00	0.00000000e+00	0.00000000e+00	0.00000000e+00
-167	0.00000000e+00	0.00000000e+00	0.00000000e+00	0.00000000e+00
-166	0.00000000e+00	0.00000000e+00	0.00000000e+00	0.00000000e+00
-165	0.00000000e+00	0.00000000e+00	0.00000000e+00	0.00000000e+00
-164	0.00000000e+00	0.00000000e+00	0.00000000e+00	0.00000000e+00
-163	0.00000000e+00	0.00000000e+00	0.00000000e+00	0.00000000e+00
-162	0.00000000e+00	0.00000000e+00	0.00000000e+00	0.00000000e+00
-161	0.00000000e+00	0.00000000e+00	0.00000000e+00	0.00000000e+00
-160	0.00000000e+00	0.00000000e+00	0.00000000e+00	0.00000000e+00
-159	0.00000000e+00	0.00000000e+00	0.00000000e+00	0.00000000e+00
-158	0.00000000e+00	0.00000000e+00	0.00000000e+00	0.00000000e+00
-157	0.00000000e+00	0.00000000e+00	0.00000000e+00	0.00000000e+00
-156	0.00000000e+00	0.00000000e+00	0.00000000e+00	0.00000000e+00
-155	0.00000000e+00	0.00000000e+00	0.00000000e+00	0.00000000e+00
-154	0.00000000e+00	0.00000000e+00	0.00000000e+00	0.00000000e+00
-153	0.00000000e+00	0.00000000e+00	0.00000000e+00	0.00000000e+00
-152	0.00000000e+00	0.00000000e+00	0.00000000e+00	0.00000000e+00
-151	0.00000000e+00	0.00000000e+00	0.00000000e+00	0.00000000e+00
-150	0.00000000e+00	0.00000000e+00	0.00000000e+00	0.00000000e+00
-149	0.00000000e+00	0.00000000e+00	0.00000000e+00	0.00000000e+00
-148	0.00000000e+00	0.00000000e+00	0.00000000e+00	0.00000000e+00
-147	0.00000000e+00	0.00000000e+00	0.00000000e+00	0.00000000e+00
-146	0.00000000e+00	0.00000000e+00	0.00000000e+00	0.00000000e+00
-145	0.00000000e+00	0.00000000e+00	0.00000000e+00	0.00000000e+00
-144	0.00000000e+00	0.00000000e+00	0.00000000e+00	0.00000000e+00
-143	0.00000000e+00	0.00000000e+00	0.00000000e+00	0.00000000e+00
-142	0.00000000e+00	0.00000000e+00	0.00000000e+00	0.00000000e+00
-141	0.00000000e+00	0.00000000e+00	0.00000000e+00	0.00000000e+00
-140	0.00000000e+00	0.00000000e+00	0.00000000e+00	0.00000000e+00
-139	0.00000000e+00	0.00000000e+00	0.00000000e+00	0.00000000e+00
-138	0.00000000e+00	0.00000000e+00	0.00000000e+00	0.00000000e+00
-137	0.00000000e+00	0.00000000e+00	0.00000000e+00	0.00000000e+00
-136	0.00000000e+00	0.00000000e+00	0.00000000e+00	0.00000000e+00
-135	0.00000000e+00	0.00000000e+00	0.00000000e+00	0.00000000e+00
-134	0.00000000e+00	0.00000000e+00	0.00000000e+00	0.00000000e+00
-133	0.00000000e+00	0.00000000e+00	0.00000000e+00	0.00000000e+00
-132	0.00000000e+00	0.00000000e+00	0.00000000e+00	0.00000000e+00
-131	0.00000000e+00	0.00000000e+00	0.00000000e+00	0.00000000e+00
-130	0.00000000e+00	0.00000000e+00	0.00000000e+00	0.00000000e+00
-129	0.00000000e+00	0.00000000e+00	0.00000000e+00	0.00000000e+00
-128	0.00000000e+00	0.00000000e+00	0.00000000e+00	0.00000000e+00
-127	0.00000000e+00	0.00000000e+00	0.00000000e+00	0.00000000e+00
-126	0.00000000e+00	0.00000000e+00	0.00000000e+00	0.00000000e+00
-125	0.00000000e+00	0.00000000e+00	0.00000000e+00	0.00000000e+00
-124	0.00000000e+00	0.00000000e+00	0.00000000e+00	0.00000000e+00
-123	0.00000000e+00	0.00000000e+00	0.00000000e+00	0.00000000e+00
-122	0.00000000e+00	0.00000000e+00	0.00000000e+00	0.00000000e+00
-121	0.00000000e+00	0.00000000e+00	0.00000000e+00	0.00000000e+00
-120	0.00000000e+00	0.00000000e+00	0.00000000e+00	0.00000000e+00
-119	0.00000000e+00	0.00000000e+00	0.00000000e+00	0.00000000e+00
-118	0.00000000e+00	0.00000000e+00	0.00000000e+00	0.00000000e+00
-117	0.00000000e+00	0.00000000e+00	0.00000000e+00	0.00000000e+00
-116	0.00000000e+00	0.00000000e+00	0.00000000e+00	0.00000000e+00
-115	0.00000000e+00	0.00000000e+00	0.00000000e+00	0.00000000e+00
-114	0.00000000e+00	0.00000000e+00	0.00000000e+00	0.00000000e+00
-113	0.00000000e+00	0.00000000e+00	0.00000000e+00	0.00000000e+00
-112	0.00000000e+00	0.00000000e+00	0.00000000e+00	0.00000000e+00
-111	0.00000000e+00	0.00000000e+00	0.00000000e+00	0.00000000e+00
-110	0.00000000e+00	0.00000000e+00	0.00000000e+00	0.00000000e+00
-109	0.00000000e+00	0.00000000e+00	0.00000000e+00	0.00000000e+00
-108	0.00000000e+00	0.00000000e+00	0.00000000e+00	0.00000000e+00
-107	0.00000000e+00	0.00000000e+00	0.00000000e+00	0.00000000e+00
-106	0.00000000e+00	0.00000000e+00	0.00000000e+00	0.00000000e+00
-105	0.00000000e+00	0.00000000e+00	0.00000000e+00	0.00000000e+00
-104	0.00000000e+00	0.00000000e+00	0.00000000e+00	0.00000000e+00
-103	0.00000000e+00	0.00000000e+00	0.00000000e+00	0.00000000e+00
-102	0.00000000e+00	0.00000000e+00	0.00000000e+00	0.00000000e+00
-101	0.00000000e+00	0.00000000e+00	0.00000000e+00	0.00000000e+00
-100	0.00000000e+00	0.00000000e+00	0.00000000e+00	0.00000000e+00
-99	0.00000000e+00	0.00000000e+00	0.00000000e+00	0.00000000e+00
-98	0.00000000e+00	0.00000000e+00	0.00000000e+00	0.00000000e+00
-97	0.00000000e+00	0.00000000e+00	0.00000000e+00	0.00000000e+00
-96	0.00000000e+00	0.00000000e+00	0.00000000e+00	0.00000000e+00
-95	0.00000000e+00	0.00000000e+00	0.00000000e+00	0.00000000e+00
-94	0.00000000e+00	0.00000000e+00	0.00000000e+00	0.00000000e+00
-93	0.00000000e+00	0.00000000e+00	0.00000000e+00	0.00000000e+00
-92	0.00000000e+00	0.00000000e+00	0.00000000e+00	0.00000000e+00
-91	0.00000000e+00	0.00000000e+00	0.00000000e+00	0.00000000e+00
-90	0.00000000e+00	0.00000000e+00	0.00000000e+00	0.00000000e+00
-89	0.00000000e+00	0.00000000e+00	0.00000000e+00	0.00000000e+00
-88	0.00000000e+00	0.00000000e+00	0.00000000e+00	0.00000000e+00
-87	0.00000000e+00	0.00000000e+00	0.00000000e+00	0.00000000e+00
-86	0.00000000e+00	0.00000000e+00	0.00000000e+00	0.00000000e+00
-85	0.00000000e+00	0.00000000e+00	0.00000000e+00	0.00000000e+00
-84	1.14000000e+02	2.00000000e+00	2.00000000e+00	4.00000000e+00
-83	5.04000000e+02	2.00000000e+00	2.00000000e+00	4.00000000e+00
-82	5.04000000e+02	2.00000000e+00	2.00000000e+00	4.00000000e+00
-81	5.04000000e+02	3.00000000e+00	3.00000000e+00	6.00000000e+00
-80	9.44000000e+02	4.00000000e+00	7.00000000e+00	1.50000000e+01
-79	1.34700000e+03	4.00000000e+00	7.00000000e+00	1.50000000e+01
-78	1.64900000e+03	4.00000000e+00	7.00000000e+00	1.50000000e+01
-77	1.98500000e+03	4.00000000e+00	7.00000000e+00	1.50000000e+01
-76	2.22800000e+03	4.00000000e+00	7.00000000e+00	1.50000000e+01
-75	2.43500000e+03	5.00000000e+00	9.00000000e+00	1.80000000e+01
-74	2.63600000e+03	5.00000000e+00	9.00000000e+00	1.80000000e+01
-73	2.86000000e+03	5.00000000e+00	9.00000000e+00	1.80000000e+01
-72	3.07900000e+03	5.00000000e+00	9.00000000e+00	1.80000000e+01
-71	3.27500000e+03	5.00000000e+00	9.00000000e+00	1.80000000e+01
-70	3.47800000e+03	6.00000000e+00	1.00000000e+01	1.90000000e+01
-69	3.66000000e+03	6.00000000e+00	1.00000000e+01	1.90000000e+01
-68	3.80300000e+03	6.00000000e+00	1.00000000e+01	1.90000000e+01
-67	3.98000000e+03	6.00000000e+00	1.00000000e+01	1.90000000e+01
-66	3.98000000e+03	6.00000000e+00	1.00000000e+01	1.90000000e+01
-65	4.14600000e+03	6.00000000e+00	1.00000000e+01	1.90000000e+01
-64	4.30300000e+03	6.00000000e+00	1.00000000e+01	1.90000000e+01
-63	4.47200000e+03	6.00000000e+00	1.00000000e+01	1.90000000e+01
-62	4.63900000e+03	6.00000000e+00	1.00000000e+01	1.90000000e+01
-61	4.77600000e+03	6.00000000e+00	1.00000000e+01	1.90000000e+01
-60	4.95800000e+03	6.00000000e+00	1.00000000e+01	1.90000000e+01
-59	5.41200000e+03	6.00000000e+00	1.00000000e+01	1.90000000e+01
-58	5.75100000e+03	6.00000000e+00	1.00000000e+01	1.90000000e+01
-57	5.97300000e+03	7.00000000e+00	1.10000000e+01	2.00000000e+01
-56	6.22600000e+03	7.00000000e+00	1.10000000e+01	2.00000000e+01
-55	6.39900000e+03	7.00000000e+00	1.10000000e+01	2.00000000e+01
-54	6.58400000e+03	8.00000000e+00	1.20000000e+01	2.10000000e+01
-53	6.83100000e+03	8.00000000e+00	1.20000000e+01	2.10000000e+01
-52	7.11300000e+03	8.00000000e+00	1.20000000e+01	2.10000000e+01
-51	7.44100000e+03	9.00000000e+00	1.30000000e+01	2.20000000e+01
-50	7.73400000e+03	9.00000000e+00	1.30000000e+01	2.20000000e+01
-49	7.95600000e+03	9.00000000e+00	1.30000000e+01	2.20000000e+01
-48	8.14000000e+03	9.00000000e+00	1.30000000e+01	2.20000000e+01
-47	8.45500000e+03	9.00000000e+00	1.30000000e+01	2.20000000e+01
-46	8.70000000e+03	9.00000000e+00	1.30000000e+01	2.20000000e+01
-45	9.03300000e+03	9.00000000e+00	1.30000000e+01	2.20000000e+01
-44	9.36200000e+03	9.00000000e+00	1.30000000e+01	2.20000000e+01
-43	9.64900000e+03	9.00000000e+00	1.30000000e+01	2.20000000e+01
-42	9.95500000e+03	9.00000000e+00	1.30000000e+01	2.20000000e+01
-41	1.04260000e+04	1.00000000e+01	1.40000000e+01	2.30000000e+01
-40	1.08530000e+04	1.00000000e+01	1.40000000e+01	2.30000000e+01
-39	1.12830000e+04	1.00000000e+01	1.40000000e+01	2.30000000e+01
-38	1.16900000e+04	1.00000000e+01	1.40000000e+01	2.30000000e+01
-37	1.20530000e+04	1.10000000e+01	1.50000000e+01	2.40000000e+01
-36	1.23630000e+04	1.10000000e+01	1.50000000e+01	2.40000000e+01
-35	1.27120000e+04	1.10000000e+01	1.50000000e+01	2.40000000e+01
-34	1.30330000e+04	1.10000000e+01	1.50000000e+01	2.40000000e+01
-33	1.33490000e+04	1.10000000e+01	1.50000000e+01	2.40000000e+01
-32	1.36510000e+04	1.10000000e+01	1.50000000e+01	2.40000000e+01
-31	1.39210000e+04	1.10000000e+01	1.50000000e+01	2.40000000e+01
-30	1.42000000e+04	1.10000000e+01	1.50000000e+01	2.40000000e+01
-29	1.44400000e+04	1.10000000e+01	1.50000000e+01	2.40000000e+01
-28	1.47030000e+04	1.10000000e+01	1.50000000e+01	2.40000000e+01
-27	1.49410000e+04	1.10000000e+01	1.50000000e+01	2.40000000e+01
-26	1.51850000e+04	1.20000000e+01	1.60000000e+01	2.60000000e+01
-25	1.54180000e+04	1.20000000e+01	1.60000000e+01	2.60000000e+01
-24	1.56400000e+04	1.20000000e+01	1.60000000e+01	2.60000000e+01
-23	1.58760000e+04	1.20000000e+01	1.60000000e+01	2.60000000e+01
-22	1.60880000e+04	1.20000000e+01	1.60000000e+01	2.60000000e+01
-21	1.63180000e+04	1.20000000e+01	1.60000000e+01	2.60000000e+01
-20	1.66790000e+04	1.20000000e+01	1.60000000e+01	2.60000000e+01
-19	1.70390000e+04	1.20000000e+01	1.60000000e+01	2.60000000e+01
-18	1.73480000e+04	1.20000000e+01	1.60000000e+01	2.60000000e+01
-17	1.77170000e+04	1.20000000e+01	1.60000000e+01	2.60000000e+01
-16	1.80360000e+04	1.20000000e+01	1.60000000e+01	2.60000000e+01
-15	1.84390000e+04	1.30000000e+01	1.70000000e+01	2.70000000e+01
-14	1.87290000e+04	1.30000000e+01	1.70000000e+01	2.70000000e+01
-13	1.89530000e+04	1.30000000e+01	1.70000000e+01	2.70000000e+01
-12	1.91820000e+04	1.30000000e+01	1.70000000e+01	2.70000000e+01
-11	1.94050000e+04	1.30000000e+01	1.70000000e+01	2.70000000e+01
-10	1.96240000e+04	1.30000000e+01	1.70000000e+01	2.70000000e+01
-9	1.98960000e+04	1.30000000e+01	1.70000000e+01	2.70000000e+01
-8	2.03490000e+04	1.30000000e+01	1.70000000e+01	2.70000000e+01
-7	2.07870000e+04	1.30000000e+01	1.70000000e+01	2.70000000e+01
-6	2.12850000e+04	1.30000000e+01	1.70000000e+01	2.70000000e+01
-5	2.15890000e+04	1.30000000e+01	1.70000000e+01	2.70000000e+01
-4	2.19650000e+04	1.30000000e+01	1.70000000e+01	2.70000000e+01
-3	2.23900000e+04	1.30000000e+01	1.70000000e+01	2.70000000e+01
-2	2.29310000e+04	1.40000000e+01	1.80000000e+01	3.00000000e+01
-1	2.35030000e+04	1.40000000e+01	1.80000000e+01	3.00000000e+01
0	2.40060000e+04	1.40000000e+01	1.80000000e+01	3.00000000e+01
1	2.47920000e+04	1.40000000e+01	1.80000000e+01	3.00000000e+01
2	2.56190000e+04	1.40000000e+01	1.80000000e+01	3.00000000e+01
3	2.63360000e+04	1.50000000e+01	1.90000000e+01	3.10000000e+01
4	2.74130000e+04	1.50000000e+01	1.90000000e+01	3.10000000e+01
5	2.80660000e+04	1.50000000e+01	1.90000000e+01	3.10000000e+01
6	2.86640000e+04	1.70000000e+01	2.00000000e+01	3.40000000e+01
7	2.92860000e+04	1.90000000e+01	2.10000000e+01	3.50000000e+01
8	2.99490000e+04	1.90000000e+01	2.10000000e+01	3.50000000e+01
9	3.07550000e+04	1.80000000e+01	2.10000000e+01	3.80000000e+01
10	3.16540000e+04	1.90000000e+01	2.20000000e+01	3.90000000e+01
11	3.25250000e+04	1.90000000e+01	2.20000000e+01	3.90000000e+01
12	3.34980000e+04	1.90000000e+01	2.20000000e+01	3.90000000e+01
13	3.43940000e+04	2.00000000e+01	2.30000000e+01	4.00000000e+01
14	3.52660000e+04	2.00000000e+01	2.30000000e+01	4.00000000e+01
15	3.60930000e+04	2.00000000e+01	2.40000000e+01	4.10000000e+01
16	3.69910000e+04	2.00000000e+01	2.40000000e+01	4.10000000e+01
17	3.83610000e+04	2.10000000e+01	2.50000000e+01	4.20000000e+01
18	3.95010000e+04	1.90000000e+01	2.50000000e+01	4.40000000e+01
19	4.03010000e+04	1.90000000e+01	2.50000000e+01	4.40000000e+01
20	4.09900000e+04	1.90000000e+01	2.50000000e+01	4.40000000e+01
21	4.16920000e+04	1.90000000e+01	2.50000000e+01	4.40000000e+01
22	4.24960000e+04	1.90000000e+01	2.50000000e+01	4.40000000e+01
23	4.33070000e+04	1.90000000e+01	2.50000000e+01	4.40000000e+01
24	4.42970000e+04	2.00000000e+01	2.50000000e+01	4.70000000e+01
25	4.54100000e+04	2.00000000e+01	2.60000000e+01	4.80000000e+01
26	4.63770000e+04	2.00000000e+01	2.60000000e+01	4.80000000e+01
27	4.71680000e+04	2.00000000e+01	2.60000000e+01	4.80000000e+01
28	4.79260000e+04	2.00000000e+01	2.60000000e+01	4.80000000e+01
29	4.85860000e+04	2.00000000e+01	2.60000000e+01	4.80000000e+01
30	4.94480000e+04	2.00000000e+01	2.60000000e+01	4.80000000e+01
31	5.04370000e+04	2.00000000e+01	2.60000000e+01	4.80000000e+01
32	5.14570000e+04	2.00000000e+01	2.60000000e+01	4.80000000e+01
33	5.21120000e+04	2.00000000e+01	2.60000000e+01	4.80000000e+01
34	5.27060000e+04	2.00000000e+01	2.60000000e+01	4.80000000e+01
35	5.34180000e+04	2.00000000e+01	2.60000000e+01	4.80000000e+01
36	5.41930000e+04	2.00000000e+01	2.60000000e+01	4.80000000e+01
37	5.49540000e+04	2.00000000e+01	2.60000000e+01	4.80000000e+01
38	5.58030000e+04	2.00000000e+01	2.60000000e+01	4.80000000e+01
39	5.65800000e+04	2.00000000e+01	2.60000000e+01	4.80000000e+01
40	5.71750000e+04	2.00000000e+01	2.60000000e+01	4.80000000e+01
41	5.77840000e+04	2.00000000e+01	2.60000000e+01	4.80000000e+01
42	5.83790000e+04	2.00000000e+01	2.60000000e+01	4.80000000e+01
43	5.91610000e+04	2.00000000e+01	2.60000000e+01	4.80000000e+01
44	6.01150000e+04	2.20000000e+01	2.80000000e+01	6.20000000e+01
45	6.08380000e+04	2.40000000e+01	3.00000000e+01	6.40000000e+01
46	6.18140000e+04	2.40000000e+01	3.00000000e+01	6.40000000e+01
47	6.27530000e+04	2.40000000e+01	3.00000000e+01	6.40000000e+01
48	6.35660000e+04	2.40000000e+01	3.00000000e+01	6.40000000e+01
49	6.43950000e+04	2.70000000e+01	3.30000000e+01	6.90000000e+01
50	6.52490000e+04	3.10000000e+01	3.50000000e+01	7.10000000e+01
51	6.61280000e+04	3.10000000e+01	3.50000000e+01	7.10000000e+01
52	6.71180000e+04	3.10000000e+01	3.50000000e+01	7.10000000e+01
53	6.81640000e+04	3.00000000e+01	3.60000000e+01	7.20000000e+01
54	6.88860000e+04	3.10000000e+01	3.70000000e+01	7.30000000e+01
55	6.96600000e+04	3.30000000e+01	3.70000000e+01	7.40000000e+01
56	7.04730000e+04	3.50000000e+01	4.00000000e+01	7.90000000e+01
57	7.09570000e+04	3.50000000e+01	4.00000000e+01	7.90000000e+01
58	7.11500000e+04	3.50000000e+01	4.10000000e+01	8.00000000e+01
59	7.13020000e+04	3.50000000e+01	4.10000000e+01	8.00000000e+01
60	7.14780000e+04	3.50000000e+01	4.10000000e+01	8.00000000e+01
61	7.18550000e+04	3.50000000e+01	4.10000000e+01	8.00000000e+01
62	7.25320000e+04	3.50000000e+01	4.10000000e+01	8.00000000e+01
63	7.33840000e+04	3.50000000e+01	4.10000000e+01	8.00000000e+01
64	7.40740000e+04	3.50000000e+01	4.10000000e+01	8.00000000e+01
65	7.48010000e+04	3.50000000e+01	4.10000000e+01	8.00000000e+01
66	7.55130000e+04	3.50000000e+01	4.10000000e+01	8.00000000e+01
67	7.63510000e+04	3.50000000e+01	4.10000000e+01	8.00000000e+01
68	7.71090000e+04	3.50000000e+01	4.10000000e+01	8.00000000e+01
69	7.77730000e+04	3.50000000e+01	4.10000000e+01	8.00000000e+01
70	7.83220000e+04	3.50000000e+01	4.10000000e+01	8.00000000e+01
71	7.89290000e+04	3.50000000e+01	4.10000000e+01	8.00000000e+01
72	7.89290000e+04	3.50000000e+01	4.10000000e+01	8.00000000e+01
73	7.91900000e+04	3.50000000e+01	4.10000000e+01	8.00000000e+01
74	7.91900000e+04	3.60000000e+01	4.20000000e+01	8.10000000e+01
75	7.98700000e+04	3.60000000e+01	4.20000000e+01	8.10000000e+01
76	8.05400000e+04	3.60000000e+01	4.20000000e+01	8.10000000e+01
77	8.11370000e+04	3.60000000e+01	4.20000000e+01	8.10000000e+01
78	8.17620000e+04	3.60000000e+01	4.20000000e+01	8.10000000e+01
79	8.23590000e+04	3.60000000e+01	4.20000000e+01	8.10000000e+01
80	8.29910000e+04	3.60000000e+01	4.20000000e+01	8.10000000e+01
81	8.29910000e+04	3.50000000e+01	4.30000000e+01	8.20000000e+01
82	8.37400000e+04	3.50000000e+01	4.30000000e+01	8.20000000e+01
83	8.37400000e+04	3.50000000e+01	4.30000000e+01	8.20000000e+01
84	8.37400000e+04	3.50000000e+01	4.30000000e+01	8.20000000e+01
85	8.37400000e+04	3.50000000e+01	4.30000000e+01	8.20000000e+01
86	8.37400000e+04	3.50000000e+01	4.30000000e+01	8.20000000e+01
87	8.43810000e+04	3.80000000e+01	4.40000000e+01	8.40000000e+01
88	8.50640000e+04	3.80000000e+01	4.50000000e+01	8.50000000e+01
89	8.57110000e+04	3.80000000e+01	4.50000000e+01	8.50000000e+01
90	8.63000000e+04	3.80000000e+01	4.50000000e+01	8.50000000e+01
91	8.68410000e+04	3.80000000e+01	4.50000000e+01	8.50000000e+01
92	8.73830000e+04	3.80000000e+01	4.50000000e+01	8.50000000e+01
93	8.79390000e+04	3.80000000e+01	4.50000000e+01	8.50000000e+01
94	8.85500000e+04	3.80000000e+01	4.50000000e+01	8.50000000e+01
95	8.91930000e+04	3.80000000e+01	4.50000000e+01	8.50000000e+01
96	8.98080000e+04	3.80000000e+01	4.50000000e+01	8.50000000e+01
97	9.04830000e+04	3.80000000e+01	4.50000000e+01	8.50000000e+01
98	9.11960000e+04	3.80000000e+01	4.50000000e+01	8.50000000e+01
99	9.19370000e+04	3.80000000e+01	4.50000000e+01	8.50000000e+01
100	9.26230000e+04	3.90000000e+01	4.60000000e+01	8.60000000e+01
