# Supplementary material for: Early Prediction of Movie Box Office Success Based on Wikipedia Activity Big Data
Source: PLoS One. 2013 Aug 21;8(8):e71226. doi: 10.1371/journal.pone.0071226 (PMC3749192; doi:10.1371/journal.pone.0071226)
Supplement: Dataset S1 — The dataset under study, including the financial and Wikipedia activity data is also available at http://wwm.phy.bme.hu/SupplementaryDataS1.zip. (ZIP) [file pone.0071226.s002.zip › wikipredict_data_pack/sample_of_312/wikipedia_predictors/75]

Day_(movie_time)	Views	Users	Rigor	Edits
-500	0.00000000e+00	0.00000000e+00	0.00000000e+00	0.00000000e+00
-499	0.00000000e+00	0.00000000e+00	0.00000000e+00	0.00000000e+00
-498	0.00000000e+00	0.00000000e+00	0.00000000e+00	0.00000000e+00
-497	0.00000000e+00	0.00000000e+00	0.00000000e+00	0.00000000e+00
-496	0.00000000e+00	0.00000000e+00	0.00000000e+00	0.00000000e+00
-495	0.00000000e+00	0.00000000e+00	0.00000000e+00	0.00000000e+00
-494	0.00000000e+00	0.00000000e+00	0.00000000e+00	0.00000000e+00
-493	0.00000000e+00	0.00000000e+00	0.00000000e+00	0.00000000e+00
-492	0.00000000e+00	0.00000000e+00	0.00000000e+00	0.00000000e+00
-491	0.00000000e+00	0.00000000e+00	0.00000000e+00	0.00000000e+00
-490	0.00000000e+00	0.00000000e+00	0.00000000e+00	0.00000000e+00
-489	0.00000000e+00	0.00000000e+00	0.00000000e+00	0.00000000e+00
-488	0.00000000e+00	0.00000000e+00	0.00000000e+00	0.00000000e+00
-487	0.00000000e+00	0.00000000e+00	0.00000000e+00	0.00000000e+00
-486	0.00000000e+00	0.00000000e+00	0.00000000e+00	0.00000000e+00
-485	0.00000000e+00	0.00000000e+00	0.00000000e+00	0.00000000e+00
-484	0.00000000e+00	0.00000000e+00	0.00000000e+00	0.00000000e+00
-483	0.00000000e+00	0.00000000e+00	0.00000000e+00	0.00000000e+00
-482	0.00000000e+00	0.00000000e+00	0.00000000e+00	0.00000000e+00
-481	1.00000000e+00	0.00000000e+00	0.00000000e+00	0.00000000e+00
-480	1.00000000e+00	0.00000000e+00	0.00000000e+00	0.00000000e+00
-479	1.00000000e+00	0.00000000e+00	0.00000000e+00	0.00000000e+00
-478	1.00000000e+00	0.00000000e+00	0.00000000e+00	0.00000000e+00
-477	1.00000000e+00	0.00000000e+00	0.00000000e+00	0.00000000e+00
-476	1.00000000e+00	0.00000000e+00	0.00000000e+00	0.00000000e+00
-475	1.00000000e+00	0.00000000e+00	0.00000000e+00	0.00000000e+00
-474	1.00000000e+00	0.00000000e+00	0.00000000e+00	0.00000000e+00
-473	1.00000000e+00	0.00000000e+00	0.00000000e+00	0.00000000e+00
-472	1.00000000e+00	0.00000000e+00	0.00000000e+00	0.00000000e+00
-471	1.00000000e+00	0.00000000e+00	0.00000000e+00	0.00000000e+00
-470	1.00000000e+00	0.00000000e+00	0.00000000e+00	0.00000000e+00
-469	1.00000000e+00	0.00000000e+00	0.00000000e+00	0.00000000e+00
-468	1.00000000e+00	0.00000000e+00	0.00000000e+00	0.00000000e+00
-467	1.00000000e+00	0.00000000e+00	0.00000000e+00	0.00000000e+00
-466	1.00000000e+00	0.00000000e+00	0.00000000e+00	0.00000000e+00
-465	1.00000000e+00	0.00000000e+00	0.00000000e+00	0.00000000e+00
-464	1.00000000e+00	0.00000000e+00	0.00000000e+00	0.00000000e+00
-463	1.00000000e+00	0.00000000e+00	0.00000000e+00	0.00000000e+00
-462	1.00000000e+00	0.00000000e+00	0.00000000e+00	0.00000000e+00
-461	1.00000000e+00	0.00000000e+00	0.00000000e+00	0.00000000e+00
-460	1.00000000e+00	0.00000000e+00	0.00000000e+00	0.00000000e+00
-459	1.00000000e+00	0.00000000e+00	0.00000000e+00	0.00000000e+00
-458	1.00000000e+00	0.00000000e+00	0.00000000e+00	0.00000000e+00
-457	1.00000000e+00	0.00000000e+00	0.00000000e+00	0.00000000e+00
-456	1.00000000e+00	0.00000000e+00	0.00000000e+00	0.00000000e+00
-455	1.00000000e+00	0.00000000e+00	0.00000000e+00	0.00000000e+00
-454	1.00000000e+00	0.00000000e+00	0.00000000e+00	0.00000000e+00
-453	1.00000000e+00	0.00000000e+00	0.00000000e+00	0.00000000e+00
-452	1.00000000e+00	0.00000000e+00	0.00000000e+00	0.00000000e+00
-451	1.00000000e+00	0.00000000e+00	0.00000000e+00	0.00000000e+00
-450	1.00000000e+00	0.00000000e+00	0.00000000e+00	0.00000000e+00
-449	1.00000000e+00	0.00000000e+00	0.00000000e+00	0.00000000e+00
-448	1.00000000e+00	0.00000000e+00	0.00000000e+00	0.00000000e+00
-447	1.00000000e+00	0.00000000e+00	0.00000000e+00	0.00000000e+00
-446	1.00000000e+00	0.00000000e+00	0.00000000e+00	0.00000000e+00
-445	1.00000000e+00	0.00000000e+00	0.00000000e+00	0.00000000e+00
-444	2.00000000e+00	0.00000000e+00	0.00000000e+00	0.00000000e+00
-443	2.00000000e+00	0.00000000e+00	0.00000000e+00	0.00000000e+00
-442	2.00000000e+00	0.00000000e+00	0.00000000e+00	0.00000000e+00
-441	2.00000000e+00	0.00000000e+00	0.00000000e+00	0.00000000e+00
-440	2.00000000e+00	0.00000000e+00	0.00000000e+00	0.00000000e+00
-439	2.00000000e+00	0.00000000e+00	0.00000000e+00	0.00000000e+00
-438	2.00000000e+00	0.00000000e+00	0.00000000e+00	0.00000000e+00
-437	2.00000000e+00	0.00000000e+00	0.00000000e+00	0.00000000e+00
-436	2.00000000e+00	0.00000000e+00	0.00000000e+00	0.00000000e+00
-435	2.00000000e+00	0.00000000e+00	0.00000000e+00	0.00000000e+00
-434	2.00000000e+00	0.00000000e+00	0.00000000e+00	0.00000000e+00
-433	2.00000000e+00	0.00000000e+00	0.00000000e+00	0.00000000e+00
-432	2.00000000e+00	0.00000000e+00	0.00000000e+00	0.00000000e+00
-431	2.00000000e+00	0.00000000e+00	0.00000000e+00	0.00000000e+00
-430	2.00000000e+00	0.00000000e+00	0.00000000e+00	0.00000000e+00
-429	2.00000000e+00	0.00000000e+00	0.00000000e+00	0.00000000e+00
-428	2.00000000e+00	0.00000000e+00	0.00000000e+00	0.00000000e+00
-427	2.00000000e+00	0.00000000e+00	0.00000000e+00	0.00000000e+00
-426	2.00000000e+00	0.00000000e+00	0.00000000e+00	0.00000000e+00
-425	2.00000000e+00	0.00000000e+00	0.00000000e+00	0.00000000e+00
-424	2.00000000e+00	0.00000000e+00	0.00000000e+00	0.00000000e+00
-423	2.00000000e+00	0.00000000e+00	0.00000000e+00	0.00000000e+00
-422	2.00000000e+00	0.00000000e+00	0.00000000e+00	0.00000000e+00
-421	2.00000000e+00	0.00000000e+00	0.00000000e+00	0.00000000e+00
-420	2.00000000e+00	0.00000000e+00	0.00000000e+00	0.00000000e+00
-419	2.00000000e+00	0.00000000e+00	0.00000000e+00	0.00000000e+00
-418	2.00000000e+00	0.00000000e+00	0.00000000e+00	0.00000000e+00
-417	2.00000000e+00	0.00000000e+00	0.00000000e+00	0.00000000e+00
-416	2.00000000e+00	0.00000000e+00	0.00000000e+00	0.00000000e+00
-415	2.00000000e+00	0.00000000e+00	0.00000000e+00	0.00000000e+00
-414	2.00000000e+00	0.00000000e+00	0.00000000e+00	0.00000000e+00
-413	2.00000000e+00	0.00000000e+00	0.00000000e+00	0.00000000e+00
-412	2.00000000e+00	0.00000000e+00	0.00000000e+00	0.00000000e+00
-411	2.00000000e+00	0.00000000e+00	0.00000000e+00	0.00000000e+00
-410	2.00000000e+00	0.00000000e+00	0.00000000e+00	0.00000000e+00
-409	2.00000000e+00	0.00000000e+00	0.00000000e+00	0.00000000e+00
-408	2.00000000e+00	0.00000000e+00	0.00000000e+00	0.00000000e+00
-407	2.00000000e+00	0.00000000e+00	0.00000000e+00	0.00000000e+00
-406	2.00000000e+00	0.00000000e+00	0.00000000e+00	0.00000000e+00
-405	2.00000000e+00	0.00000000e+00	0.00000000e+00	0.00000000e+00
-404	2.00000000e+00	0.00000000e+00	0.00000000e+00	0.00000000e+00
-403	2.00000000e+00	0.00000000e+00	0.00000000e+00	0.00000000e+00
-402	2.00000000e+00	0.00000000e+00	0.00000000e+00	0.00000000e+00
-401	2.00000000e+00	0.00000000e+00	0.00000000e+00	0.00000000e+00
-400	2.00000000e+00	0.00000000e+00	0.00000000e+00	0.00000000e+00
-399	2.00000000e+00	0.00000000e+00	0.00000000e+00	0.00000000e+00
-398	2.00000000e+00	0.00000000e+00	0.00000000e+00	0.00000000e+00
-397	2.00000000e+00	0.00000000e+00	0.00000000e+00	0.00000000e+00
-396	2.00000000e+00	0.00000000e+00	0.00000000e+00	0.00000000e+00
-395	2.00000000e+00	0.00000000e+00	0.00000000e+00	0.00000000e+00
-394	2.00000000e+00	0.00000000e+00	0.00000000e+00	0.00000000e+00
-393	2.00000000e+00	0.00000000e+00	0.00000000e+00	0.00000000e+00
-392	2.00000000e+00	0.00000000e+00	0.00000000e+00	0.00000000e+00
-391	2.00000000e+00	0.00000000e+00	0.00000000e+00	0.00000000e+00
-390	2.00000000e+00	0.00000000e+00	0.00000000e+00	0.00000000e+00
-389	2.00000000e+00	0.00000000e+00	0.00000000e+00	0.00000000e+00
-388	2.00000000e+00	0.00000000e+00	0.00000000e+00	0.00000000e+00
-387	2.00000000e+00	0.00000000e+00	0.00000000e+00	0.00000000e+00
-386	2.00000000e+00	0.00000000e+00	0.00000000e+00	0.00000000e+00
-385	2.00000000e+00	0.00000000e+00	0.00000000e+00	0.00000000e+00
-384	2.00000000e+00	0.00000000e+00	0.00000000e+00	0.00000000e+00
-383	2.00000000e+00	0.00000000e+00	0.00000000e+00	0.00000000e+00
-382	2.00000000e+00	0.00000000e+00	0.00000000e+00	0.00000000e+00
-381	2.00000000e+00	0.00000000e+00	0.00000000e+00	0.00000000e+00
-380	2.00000000e+00	0.00000000e+00	0.00000000e+00	0.00000000e+00
-379	2.00000000e+00	0.00000000e+00	0.00000000e+00	0.00000000e+00
-378	2.00000000e+00	0.00000000e+00	0.00000000e+00	0.00000000e+00
-377	2.00000000e+00	0.00000000e+00	0.00000000e+00	0.00000000e+00
-376	3.00000000e+00	0.00000000e+00	0.00000000e+00	0.00000000e+00
-375	3.00000000e+00	0.00000000e+00	0.00000000e+00	0.00000000e+00
-374	3.00000000e+00	0.00000000e+00	0.00000000e+00	0.00000000e+00
-373	3.00000000e+00	0.00000000e+00	0.00000000e+00	0.00000000e+00
-372	3.00000000e+00	0.00000000e+00	0.00000000e+00	0.00000000e+00
-371	3.00000000e+00	0.00000000e+00	0.00000000e+00	0.00000000e+00
-370	3.00000000e+00	0.00000000e+00	0.00000000e+00	0.00000000e+00
-369	3.00000000e+00	0.00000000e+00	0.00000000e+00	0.00000000e+00
-368	3.00000000e+00	0.00000000e+00	0.00000000e+00	0.00000000e+00
-367	3.00000000e+00	0.00000000e+00	0.00000000e+00	0.00000000e+00
-366	3.00000000e+00	0.00000000e+00	0.00000000e+00	0.00000000e+00
-365	3.00000000e+00	0.00000000e+00	0.00000000e+00	0.00000000e+00
-364	3.00000000e+00	0.00000000e+00	0.00000000e+00	0.00000000e+00
-363	3.00000000e+00	0.00000000e+00	0.00000000e+00	0.00000000e+00
-362	3.00000000e+00	0.00000000e+00	0.00000000e+00	0.00000000e+00
-361	3.00000000e+00	0.00000000e+00	0.00000000e+00	0.00000000e+00
-360	3.00000000e+00	0.00000000e+00	0.00000000e+00	0.00000000e+00
-359	3.00000000e+00	0.00000000e+00	0.00000000e+00	0.00000000e+00
-358	3.00000000e+00	0.00000000e+00	0.00000000e+00	0.00000000e+00
-357	3.00000000e+00	0.00000000e+00	0.00000000e+00	0.00000000e+00
-356	3.00000000e+00	0.00000000e+00	0.00000000e+00	0.00000000e+00
-355	3.00000000e+00	0.00000000e+00	0.00000000e+00	0.00000000e+00
-354	3.00000000e+00	0.00000000e+00	0.00000000e+00	0.00000000e+00
-353	3.00000000e+00	0.00000000e+00	0.00000000e+00	0.00000000e+00
-352	3.00000000e+00	0.00000000e+00	0.00000000e+00	0.00000000e+00
-351	3.00000000e+00	0.00000000e+00	0.00000000e+00	0.00000000e+00
-350	3.00000000e+00	0.00000000e+00	0.00000000e+00	0.00000000e+00
-349	3.00000000e+00	0.00000000e+00	0.00000000e+00	0.00000000e+00
-348	3.00000000e+00	0.00000000e+00	0.00000000e+00	0.00000000e+00
-347	3.00000000e+00	0.00000000e+00	0.00000000e+00	0.00000000e+00
-346	3.00000000e+00	0.00000000e+00	0.00000000e+00	0.00000000e+00
-345	3.00000000e+00	0.00000000e+00	0.00000000e+00	0.00000000e+00
-344	3.00000000e+00	0.00000000e+00	0.00000000e+00	0.00000000e+00
-343	3.00000000e+00	0.00000000e+00	0.00000000e+00	0.00000000e+00
-342	3.00000000e+00	0.00000000e+00	0.00000000e+00	0.00000000e+00
-341	3.00000000e+00	0.00000000e+00	0.00000000e+00	0.00000000e+00
-340	3.00000000e+00	0.00000000e+00	0.00000000e+00	0.00000000e+00
-339	3.00000000e+00	0.00000000e+00	0.00000000e+00	0.00000000e+00
-338	3.00000000e+00	0.00000000e+00	0.00000000e+00	0.00000000e+00
-337	3.00000000e+00	0.00000000e+00	0.00000000e+00	0.00000000e+00
-336	3.00000000e+00	0.00000000e+00	0.00000000e+00	0.00000000e+00
-335	3.00000000e+00	0.00000000e+00	0.00000000e+00	0.00000000e+00
-334	3.00000000e+00	0.00000000e+00	0.00000000e+00	0.00000000e+00
-333	3.00000000e+00	0.00000000e+00	0.00000000e+00	0.00000000e+00
-332	3.00000000e+00	0.00000000e+00	0.00000000e+00	0.00000000e+00
-331	3.00000000e+00	0.00000000e+00	0.00000000e+00	0.00000000e+00
-330	3.00000000e+00	0.00000000e+00	0.00000000e+00	0.00000000e+00
-329	3.00000000e+00	0.00000000e+00	0.00000000e+00	0.00000000e+00
-328	3.00000000e+00	0.00000000e+00	0.00000000e+00	0.00000000e+00
-327	3.00000000e+00	0.00000000e+00	0.00000000e+00	0.00000000e+00
-326	3.00000000e+00	0.00000000e+00	0.00000000e+00	0.00000000e+00
-325	3.00000000e+00	0.00000000e+00	0.00000000e+00	0.00000000e+00
-324	3.00000000e+00	0.00000000e+00	0.00000000e+00	0.00000000e+00
-323	3.00000000e+00	0.00000000e+00	0.00000000e+00	0.00000000e+00
-322	3.00000000e+00	0.00000000e+00	0.00000000e+00	0.00000000e+00
-321	3.00000000e+00	0.00000000e+00	0.00000000e+00	0.00000000e+00
-320	3.00000000e+00	0.00000000e+00	0.00000000e+00	0.00000000e+00
-319	3.00000000e+00	0.00000000e+00	0.00000000e+00	0.00000000e+00
-318	3.00000000e+00	0.00000000e+00	0.00000000e+00	0.00000000e+00
-317	3.00000000e+00	0.00000000e+00	0.00000000e+00	0.00000000e+00
-316	3.00000000e+00	0.00000000e+00	0.00000000e+00	0.00000000e+00
-315	3.00000000e+00	0.00000000e+00	0.00000000e+00	0.00000000e+00
-314	3.00000000e+00	0.00000000e+00	0.00000000e+00	0.00000000e+00
-313	3.00000000e+00	0.00000000e+00	0.00000000e+00	0.00000000e+00
-312	3.00000000e+00	0.00000000e+00	0.00000000e+00	0.00000000e+00
-311	3.00000000e+00	0.00000000e+00	0.00000000e+00	0.00000000e+00
-310	3.00000000e+00	0.00000000e+00	0.00000000e+00	0.00000000e+00
-309	3.00000000e+00	0.00000000e+00	0.00000000e+00	0.00000000e+00
-308	3.00000000e+00	0.00000000e+00	0.00000000e+00	0.00000000e+00
-307	3.00000000e+00	0.00000000e+00	0.00000000e+00	0.00000000e+00
-306	3.00000000e+00	0.00000000e+00	0.00000000e+00	0.00000000e+00
-305	3.00000000e+00	0.00000000e+00	0.00000000e+00	0.00000000e+00
-304	3.00000000e+00	0.00000000e+00	0.00000000e+00	0.00000000e+00
-303	3.00000000e+00	0.00000000e+00	0.00000000e+00	0.00000000e+00
-302	3.00000000e+00	0.00000000e+00	0.00000000e+00	0.00000000e+00
-301	3.00000000e+00	0.00000000e+00	0.00000000e+00	0.00000000e+00
-300	3.00000000e+00	0.00000000e+00	0.00000000e+00	0.00000000e+00
-299	3.00000000e+00	0.00000000e+00	0.00000000e+00	0.00000000e+00
-298	3.00000000e+00	0.00000000e+00	0.00000000e+00	0.00000000e+00
-297	3.00000000e+00	0.00000000e+00	0.00000000e+00	0.00000000e+00
-296	3.00000000e+00	0.00000000e+00	0.00000000e+00	0.00000000e+00
-295	3.00000000e+00	0.00000000e+00	0.00000000e+00	0.00000000e+00
-294	3.00000000e+00	0.00000000e+00	0.00000000e+00	0.00000000e+00
-293	3.00000000e+00	0.00000000e+00	0.00000000e+00	0.00000000e+00
-292	3.00000000e+00	0.00000000e+00	0.00000000e+00	0.00000000e+00
-291	3.00000000e+00	0.00000000e+00	0.00000000e+00	0.00000000e+00
-290	3.00000000e+00	0.00000000e+00	0.00000000e+00	0.00000000e+00
-289	3.00000000e+00	0.00000000e+00	0.00000000e+00	0.00000000e+00
-288	3.00000000e+00	0.00000000e+00	0.00000000e+00	0.00000000e+00
-287	3.00000000e+00	0.00000000e+00	0.00000000e+00	0.00000000e+00
-286	3.00000000e+00	0.00000000e+00	0.00000000e+00	0.00000000e+00
-285	3.00000000e+00	0.00000000e+00	0.00000000e+00	0.00000000e+00
-284	3.00000000e+00	0.00000000e+00	0.00000000e+00	0.00000000e+00
-283	3.00000000e+00	0.00000000e+00	0.00000000e+00	0.00000000e+00
-282	3.00000000e+00	0.00000000e+00	0.00000000e+00	0.00000000e+00
-281	3.00000000e+00	0.00000000e+00	0.00000000e+00	0.00000000e+00
-280	3.00000000e+00	0.00000000e+00	0.00000000e+00	0.00000000e+00
-279	3.00000000e+00	0.00000000e+00	0.00000000e+00	0.00000000e+00
-278	3.00000000e+00	0.00000000e+00	0.00000000e+00	0.00000000e+00
-277	3.00000000e+00	0.00000000e+00	0.00000000e+00	0.00000000e+00
-276	3.00000000e+00	0.00000000e+00	0.00000000e+00	0.00000000e+00
-275	3.00000000e+00	0.00000000e+00	0.00000000e+00	0.00000000e+00
-274	3.00000000e+00	0.00000000e+00	0.00000000e+00	0.00000000e+00
-273	3.00000000e+00	0.00000000e+00	0.00000000e+00	0.00000000e+00
-272	3.00000000e+00	0.00000000e+00	0.00000000e+00	0.00000000e+00
-271	4.00000000e+00	0.00000000e+00	0.00000000e+00	0.00000000e+00
-270	4.00000000e+00	0.00000000e+00	0.00000000e+00	0.00000000e+00
-269	4.00000000e+00	0.00000000e+00	0.00000000e+00	0.00000000e+00
-268	4.00000000e+00	0.00000000e+00	0.00000000e+00	0.00000000e+00
-267	4.00000000e+00	0.00000000e+00	0.00000000e+00	0.00000000e+00
-266	4.00000000e+00	0.00000000e+00	0.00000000e+00	0.00000000e+00
-265	4.00000000e+00	0.00000000e+00	0.00000000e+00	0.00000000e+00
-264	4.00000000e+00	0.00000000e+00	0.00000000e+00	0.00000000e+00
-263	4.00000000e+00	0.00000000e+00	0.00000000e+00	0.00000000e+00
-262	4.00000000e+00	0.00000000e+00	0.00000000e+00	0.00000000e+00
-261	4.00000000e+00	0.00000000e+00	0.00000000e+00	0.00000000e+00
-260	4.00000000e+00	0.00000000e+00	0.00000000e+00	0.00000000e+00
-259	4.00000000e+00	0.00000000e+00	0.00000000e+00	0.00000000e+00
-258	4.00000000e+00	0.00000000e+00	0.00000000e+00	0.00000000e+00
-257	4.00000000e+00	0.00000000e+00	0.00000000e+00	0.00000000e+00
-256	4.00000000e+00	0.00000000e+00	0.00000000e+00	0.00000000e+00
-255	4.00000000e+00	0.00000000e+00	0.00000000e+00	0.00000000e+00
-254	4.00000000e+00	0.00000000e+00	0.00000000e+00	0.00000000e+00
-253	4.00000000e+00	0.00000000e+00	0.00000000e+00	0.00000000e+00
-252	4.00000000e+00	0.00000000e+00	0.00000000e+00	0.00000000e+00
-251	4.00000000e+00	0.00000000e+00	0.00000000e+00	0.00000000e+00
-250	5.00000000e+00	0.00000000e+00	0.00000000e+00	0.00000000e+00
-249	5.00000000e+00	0.00000000e+00	0.00000000e+00	0.00000000e+00
-248	5.00000000e+00	0.00000000e+00	0.00000000e+00	0.00000000e+00
-247	5.00000000e+00	0.00000000e+00	0.00000000e+00	0.00000000e+00
-246	5.00000000e+00	0.00000000e+00	0.00000000e+00	0.00000000e+00
-245	5.00000000e+00	0.00000000e+00	0.00000000e+00	0.00000000e+00
-244	5.00000000e+00	0.00000000e+00	0.00000000e+00	0.00000000e+00
-243	5.00000000e+00	0.00000000e+00	0.00000000e+00	0.00000000e+00
-242	5.00000000e+00	0.00000000e+00	0.00000000e+00	0.00000000e+00
-241	5.00000000e+00	0.00000000e+00	0.00000000e+00	0.00000000e+00
-240	5.00000000e+00	0.00000000e+00	0.00000000e+00	0.00000000e+00
-239	5.00000000e+00	0.00000000e+00	0.00000000e+00	0.00000000e+00
-238	5.00000000e+00	0.00000000e+00	0.00000000e+00	0.00000000e+00
-237	5.00000000e+00	0.00000000e+00	0.00000000e+00	0.00000000e+00
-236	5.00000000e+00	0.00000000e+00	0.00000000e+00	0.00000000e+00
-235	5.00000000e+00	0.00000000e+00	0.00000000e+00	0.00000000e+00
-234	6.00000000e+00	0.00000000e+00	0.00000000e+00	0.00000000e+00
-233	6.00000000e+00	0.00000000e+00	0.00000000e+00	0.00000000e+00
-232	6.00000000e+00	0.00000000e+00	0.00000000e+00	0.00000000e+00
-231	6.00000000e+00	0.00000000e+00	0.00000000e+00	0.00000000e+00
-230	6.00000000e+00	0.00000000e+00	0.00000000e+00	0.00000000e+00
-229	6.00000000e+00	0.00000000e+00	0.00000000e+00	0.00000000e+00
-228	6.00000000e+00	0.00000000e+00	0.00000000e+00	0.00000000e+00
-227	6.00000000e+00	0.00000000e+00	0.00000000e+00	0.00000000e+00
-226	6.00000000e+00	0.00000000e+00	0.00000000e+00	0.00000000e+00
-225	6.00000000e+00	0.00000000e+00	0.00000000e+00	0.00000000e+00
-224	7.00000000e+00	0.00000000e+00	0.00000000e+00	0.00000000e+00
-223	7.00000000e+00	0.00000000e+00	0.00000000e+00	0.00000000e+00
-222	7.00000000e+00	0.00000000e+00	0.00000000e+00	0.00000000e+00
-221	7.00000000e+00	0.00000000e+00	0.00000000e+00	0.00000000e+00
-220	7.00000000e+00	0.00000000e+00	0.00000000e+00	0.00000000e+00
-219	7.00000000e+00	0.00000000e+00	0.00000000e+00	0.00000000e+00
-218	7.00000000e+00	0.00000000e+00	0.00000000e+00	0.00000000e+00
-217	7.00000000e+00	0.00000000e+00	0.00000000e+00	0.00000000e+00
-216	7.00000000e+00	0.00000000e+00	0.00000000e+00	0.00000000e+00
-215	7.00000000e+00	0.00000000e+00	0.00000000e+00	0.00000000e+00
-214	7.00000000e+00	0.00000000e+00	0.00000000e+00	0.00000000e+00
-213	7.00000000e+00	0.00000000e+00	0.00000000e+00	0.00000000e+00
-212	7.00000000e+00	0.00000000e+00	0.00000000e+00	0.00000000e+00
-211	7.00000000e+00	0.00000000e+00	0.00000000e+00	0.00000000e+00
-210	7.00000000e+00	0.00000000e+00	0.00000000e+00	0.00000000e+00
-209	7.00000000e+00	0.00000000e+00	0.00000000e+00	0.00000000e+00
-208	7.00000000e+00	0.00000000e+00	0.00000000e+00	0.00000000e+00
-207	7.00000000e+00	0.00000000e+00	0.00000000e+00	0.00000000e+00
-206	7.00000000e+00	0.00000000e+00	0.00000000e+00	0.00000000e+00
-205	7.00000000e+00	0.00000000e+00	0.00000000e+00	0.00000000e+00
-204	7.00000000e+00	0.00000000e+00	0.00000000e+00	0.00000000e+00
-203	7.00000000e+00	0.00000000e+00	0.00000000e+00	0.00000000e+00
-202	7.00000000e+00	0.00000000e+00	0.00000000e+00	0.00000000e+00
-201	7.00000000e+00	0.00000000e+00	0.00000000e+00	0.00000000e+00
-200	7.00000000e+00	0.00000000e+00	0.00000000e+00	0.00000000e+00
-199	7.00000000e+00	0.00000000e+00	0.00000000e+00	0.00000000e+00
-198	7.00000000e+00	0.00000000e+00	0.00000000e+00	0.00000000e+00
-197	7.00000000e+00	0.00000000e+00	0.00000000e+00	0.00000000e+00
-196	7.00000000e+00	0.00000000e+00	0.00000000e+00	0.00000000e+00
-195	7.00000000e+00	0.00000000e+00	0.00000000e+00	0.00000000e+00
-194	7.00000000e+00	0.00000000e+00	0.00000000e+00	0.00000000e+00
-193	7.00000000e+00	0.00000000e+00	0.00000000e+00	0.00000000e+00
-192	7.00000000e+00	0.00000000e+00	0.00000000e+00	0.00000000e+00
-191	7.00000000e+00	0.00000000e+00	0.00000000e+00	0.00000000e+00
-190	7.00000000e+00	0.00000000e+00	0.00000000e+00	0.00000000e+00
-189	7.00000000e+00	0.00000000e+00	0.00000000e+00	0.00000000e+00
-188	7.00000000e+00	0.00000000e+00	0.00000000e+00	0.00000000e+00
-187	7.00000000e+00	0.00000000e+00	0.00000000e+00	0.00000000e+00
-186	7.00000000e+00	0.00000000e+00	0.00000000e+00	0.00000000e+00
-185	7.00000000e+00	0.00000000e+00	0.00000000e+00	0.00000000e+00
-184	7.00000000e+00	0.00000000e+00	0.00000000e+00	0.00000000e+00
-183	7.00000000e+00	0.00000000e+00	0.00000000e+00	0.00000000e+00
-182	8.00000000e+00	0.00000000e+00	0.00000000e+00	0.00000000e+00
-181	8.00000000e+00	0.00000000e+00	0.00000000e+00	0.00000000e+00
-180	8.00000000e+00	0.00000000e+00	0.00000000e+00	0.00000000e+00
-179	8.00000000e+00	0.00000000e+00	0.00000000e+00	0.00000000e+00
-178	8.00000000e+00	0.00000000e+00	0.00000000e+00	0.00000000e+00
-177	8.00000000e+00	0.00000000e+00	0.00000000e+00	0.00000000e+00
-176	8.00000000e+00	0.00000000e+00	0.00000000e+00	0.00000000e+00
-175	8.00000000e+00	0.00000000e+00	0.00000000e+00	0.00000000e+00
-174	8.00000000e+00	0.00000000e+00	0.00000000e+00	0.00000000e+00
-173	8.00000000e+00	0.00000000e+00	0.00000000e+00	0.00000000e+00
-172	8.00000000e+00	0.00000000e+00	0.00000000e+00	0.00000000e+00
-171	8.00000000e+00	0.00000000e+00	0.00000000e+00	0.00000000e+00
-170	8.00000000e+00	0.00000000e+00	0.00000000e+00	0.00000000e+00
-169	8.00000000e+00	0.00000000e+00	0.00000000e+00	0.00000000e+00
-168	8.00000000e+00	0.00000000e+00	0.00000000e+00	0.00000000e+00
-167	8.00000000e+00	0.00000000e+00	0.00000000e+00	0.00000000e+00
-166	8.00000000e+00	0.00000000e+00	0.00000000e+00	0.00000000e+00
-165	8.00000000e+00	0.00000000e+00	0.00000000e+00	0.00000000e+00
-164	8.00000000e+00	0.00000000e+00	0.00000000e+00	0.00000000e+00
-163	8.00000000e+00	0.00000000e+00	0.00000000e+00	0.00000000e+00
-162	8.00000000e+00	0.00000000e+00	0.00000000e+00	0.00000000e+00
-161	8.00000000e+00	0.00000000e+00	0.00000000e+00	0.00000000e+00
-160	8.00000000e+00	0.00000000e+00	0.00000000e+00	0.00000000e+00
-159	8.00000000e+00	0.00000000e+00	0.00000000e+00	0.00000000e+00
-158	8.00000000e+00	0.00000000e+00	0.00000000e+00	0.00000000e+00
-157	8.00000000e+00	0.00000000e+00	0.00000000e+00	0.00000000e+00
-156	8.00000000e+00	0.00000000e+00	0.00000000e+00	0.00000000e+00
-155	8.00000000e+00	0.00000000e+00	0.00000000e+00	0.00000000e+00
-154	8.00000000e+00	0.00000000e+00	0.00000000e+00	0.00000000e+00
-153	8.00000000e+00	0.00000000e+00	0.00000000e+00	0.00000000e+00
-152	8.00000000e+00	0.00000000e+00	0.00000000e+00	0.00000000e+00
-151	8.00000000e+00	0.00000000e+00	0.00000000e+00	0.00000000e+00
-150	8.00000000e+00	0.00000000e+00	0.00000000e+00	0.00000000e+00
-149	8.00000000e+00	0.00000000e+00	0.00000000e+00	0.00000000e+00
-148	8.00000000e+00	0.00000000e+00	0.00000000e+00	0.00000000e+00
-147	8.00000000e+00	0.00000000e+00	0.00000000e+00	0.00000000e+00
-146	8.00000000e+00	0.00000000e+00	0.00000000e+00	0.00000000e+00
-145	8.00000000e+00	0.00000000e+00	0.00000000e+00	0.00000000e+00
-144	8.00000000e+00	0.00000000e+00	0.00000000e+00	0.00000000e+00
-143	9.00000000e+00	0.00000000e+00	0.00000000e+00	0.00000000e+00
-142	9.00000000e+00	0.00000000e+00	0.00000000e+00	0.00000000e+00
-141	9.00000000e+00	0.00000000e+00	0.00000000e+00	0.00000000e+00
-140	9.00000000e+00	0.00000000e+00	0.00000000e+00	0.00000000e+00
-139	9.00000000e+00	0.00000000e+00	0.00000000e+00	0.00000000e+00
-138	9.00000000e+00	0.00000000e+00	0.00000000e+00	0.00000000e+00
-137	9.00000000e+00	0.00000000e+00	0.00000000e+00	0.00000000e+00
-136	9.00000000e+00	0.00000000e+00	0.00000000e+00	0.00000000e+00
-135	9.00000000e+00	0.00000000e+00	0.00000000e+00	0.00000000e+00
-134	9.00000000e+00	0.00000000e+00	0.00000000e+00	0.00000000e+00
-133	9.00000000e+00	0.00000000e+00	0.00000000e+00	0.00000000e+00
-132	9.00000000e+00	0.00000000e+00	0.00000000e+00	0.00000000e+00
-131	9.00000000e+00	0.00000000e+00	0.00000000e+00	0.00000000e+00
-130	9.00000000e+00	0.00000000e+00	0.00000000e+00	0.00000000e+00
-129	9.00000000e+00	0.00000000e+00	0.00000000e+00	0.00000000e+00
-128	9.00000000e+00	0.00000000e+00	0.00000000e+00	0.00000000e+00
-127	9.00000000e+00	0.00000000e+00	0.00000000e+00	0.00000000e+00
-126	9.00000000e+00	0.00000000e+00	0.00000000e+00	0.00000000e+00
-125	9.00000000e+00	0.00000000e+00	0.00000000e+00	0.00000000e+00
-124	9.00000000e+00	0.00000000e+00	0.00000000e+00	0.00000000e+00
-123	9.00000000e+00	0.00000000e+00	0.00000000e+00	0.00000000e+00
-122	9.00000000e+00	0.00000000e+00	0.00000000e+00	0.00000000e+00
-121	9.00000000e+00	0.00000000e+00	0.00000000e+00	0.00000000e+00
-120	9.00000000e+00	0.00000000e+00	0.00000000e+00	0.00000000e+00
-119	9.00000000e+00	0.00000000e+00	0.00000000e+00	0.00000000e+00
-118	9.00000000e+00	0.00000000e+00	0.00000000e+00	0.00000000e+00
-117	9.00000000e+00	0.00000000e+00	0.00000000e+00	0.00000000e+00
-116	9.00000000e+00	0.00000000e+00	0.00000000e+00	0.00000000e+00
-115	9.00000000e+00	0.00000000e+00	0.00000000e+00	0.00000000e+00
-114	9.00000000e+00	0.00000000e+00	0.00000000e+00	0.00000000e+00
-113	9.00000000e+00	0.00000000e+00	0.00000000e+00	0.00000000e+00
-112	9.00000000e+00	0.00000000e+00	0.00000000e+00	0.00000000e+00
-111	9.00000000e+00	0.00000000e+00	0.00000000e+00	0.00000000e+00
-110	1.00000000e+01	0.00000000e+00	0.00000000e+00	0.00000000e+00
-109	1.00000000e+01	0.00000000e+00	0.00000000e+00	0.00000000e+00
-108	1.00000000e+01	0.00000000e+00	0.00000000e+00	0.00000000e+00
-107	1.00000000e+01	0.00000000e+00	0.00000000e+00	0.00000000e+00
-106	1.00000000e+01	0.00000000e+00	0.00000000e+00	0.00000000e+00
-105	1.00000000e+01	0.00000000e+00	0.00000000e+00	0.00000000e+00
-104	1.00000000e+01	0.00000000e+00	0.00000000e+00	0.00000000e+00
-103	1.00000000e+01	0.00000000e+00	0.00000000e+00	0.00000000e+00
-102	1.00000000e+01	0.00000000e+00	0.00000000e+00	0.00000000e+00
-101	1.00000000e+01	0.00000000e+00	0.00000000e+00	0.00000000e+00
-100	1.10000000e+01	0.00000000e+00	0.00000000e+00	0.00000000e+00
-99	1.10000000e+01	0.00000000e+00	0.00000000e+00	0.00000000e+00
-98	1.10000000e+01	0.00000000e+00	0.00000000e+00	0.00000000e+00
-97	1.10000000e+01	0.00000000e+00	0.00000000e+00	0.00000000e+00
-96	1.10000000e+01	0.00000000e+00	0.00000000e+00	0.00000000e+00
-95	1.47000000e+02	1.00000000e+00	1.00000000e+00	1.00000000e+00
-94	3.25000000e+02	1.00000000e+00	1.00000000e+00	1.00000000e+00
-93	4.84000000e+02	1.00000000e+00	1.00000000e+00	1.00000000e+00
-92	7.95000000e+02	2.00000000e+00	2.00000000e+00	2.00000000e+00
-91	1.12900000e+03	2.00000000e+00	2.00000000e+00	2.00000000e+00
-90	1.44200000e+03	2.00000000e+00	2.00000000e+00	2.00000000e+00
-89	1.79700000e+03	3.00000000e+00	3.00000000e+00	8.00000000e+00
-88	2.17900000e+03	4.00000000e+00	4.00000000e+00	1.00000000e+01
-87	2.56200000e+03	4.00000000e+00	4.00000000e+00	1.00000000e+01
-86	2.88200000e+03	4.00000000e+00	4.00000000e+00	1.00000000e+01
-85	3.21400000e+03	4.00000000e+00	4.00000000e+00	1.00000000e+01
-84	3.49300000e+03	4.00000000e+00	4.00000000e+00	1.00000000e+01
-83	3.81300000e+03	4.00000000e+00	4.00000000e+00	1.00000000e+01
-82	4.18100000e+03	4.00000000e+00	4.00000000e+00	1.00000000e+01
-81	4.49800000e+03	4.00000000e+00	4.00000000e+00	1.00000000e+01
-80	4.87500000e+03	4.00000000e+00	4.00000000e+00	1.00000000e+01
-79	5.19800000e+03	4.00000000e+00	4.00000000e+00	1.00000000e+01
-78	5.54300000e+03	4.00000000e+00	4.00000000e+00	1.00000000e+01
-77	5.86900000e+03	4.00000000e+00	4.00000000e+00	1.00000000e+01
-76	6.24200000e+03	5.00000000e+00	6.00000000e+00	1.40000000e+01
-75	6.54100000e+03	6.00000000e+00	7.00000000e+00	1.50000000e+01
-74	6.90600000e+03	6.00000000e+00	7.00000000e+00	1.50000000e+01
-73	7.32800000e+03	6.00000000e+00	7.00000000e+00	1.60000000e+01
-72	7.74000000e+03	7.00000000e+00	8.00000000e+00	2.00000000e+01
-71	8.64400000e+03	9.00000000e+00	1.00000000e+01	2.20000000e+01
-70	1.02100000e+04	1.00000000e+01	1.10000000e+01	2.30000000e+01
-69	1.12030000e+04	1.00000000e+01	1.10000000e+01	2.30000000e+01
-68	1.17580000e+04	1.00000000e+01	1.10000000e+01	2.30000000e+01
-67	1.17580000e+04	1.00000000e+01	1.20000000e+01	2.40000000e+01
-66	1.22750000e+04	1.00000000e+01	1.20000000e+01	2.40000000e+01
-65	1.27490000e+04	1.00000000e+01	1.20000000e+01	2.40000000e+01
-64	1.37250000e+04	1.00000000e+01	1.20000000e+01	2.40000000e+01
-63	1.44160000e+04	1.10000000e+01	1.30000000e+01	2.50000000e+01
-62	1.50080000e+04	1.10000000e+01	1.30000000e+01	2.50000000e+01
-61	1.55160000e+04	1.30000000e+01	1.40000000e+01	2.70000000e+01
-60	1.55160000e+04	1.30000000e+01	1.40000000e+01	2.70000000e+01
-59	1.60660000e+04	1.50000000e+01	1.50000000e+01	2.90000000e+01
-58	1.66090000e+04	1.40000000e+01	1.60000000e+01	3.00000000e+01
-57	1.71590000e+04	1.40000000e+01	1.60000000e+01	3.00000000e+01
-56	1.77650000e+04	1.40000000e+01	1.60000000e+01	3.00000000e+01
-55	1.83910000e+04	1.40000000e+01	1.60000000e+01	3.00000000e+01
-54	1.90470000e+04	1.50000000e+01	1.70000000e+01	3.10000000e+01
-53	1.98620000e+04	1.50000000e+01	1.70000000e+01	3.10000000e+01
-52	2.06360000e+04	1.50000000e+01	1.70000000e+01	3.10000000e+01
-51	2.12730000e+04	1.50000000e+01	1.70000000e+01	3.10000000e+01
-50	2.16970000e+04	1.50000000e+01	1.70000000e+01	3.10000000e+01
-49	2.21680000e+04	1.50000000e+01	1.70000000e+01	3.10000000e+01
-48	2.30070000e+04	1.80000000e+01	1.80000000e+01	3.20000000e+01
-47	2.35160000e+04	1.80000000e+01	1.80000000e+01	3.20000000e+01
-46	2.40580000e+04	1.80000000e+01	1.80000000e+01	3.20000000e+01
-45	2.45750000e+04	1.80000000e+01	1.80000000e+01	3.20000000e+01
-44	2.49840000e+04	1.80000000e+01	1.80000000e+01	3.20000000e+01
-43	2.53160000e+04	1.80000000e+01	1.80000000e+01	3.20000000e+01
-42	2.56680000e+04	1.80000000e+01	1.80000000e+01	3.20000000e+01
-41	2.60970000e+04	1.80000000e+01	1.80000000e+01	3.20000000e+01
-40	2.67450000e+04	1.80000000e+01	1.80000000e+01	3.20000000e+01
-39	2.76460000e+04	1.80000000e+01	1.80000000e+01	3.20000000e+01
-38	2.82160000e+04	1.80000000e+01	1.80000000e+01	3.20000000e+01
-37	2.86930000e+04	1.80000000e+01	1.80000000e+01	3.20000000e+01
-36	2.92090000e+04	1.80000000e+01	1.80000000e+01	3.20000000e+01
-35	2.97550000e+04	1.80000000e+01	1.90000000e+01	3.30000000e+01
-34	3.04150000e+04	1.80000000e+01	1.90000000e+01	3.30000000e+01
-33	3.10770000e+04	1.80000000e+01	1.90000000e+01	3.30000000e+01
-32	3.21770000e+04	1.80000000e+01	1.90000000e+01	3.30000000e+01
-31	3.38790000e+04	1.80000000e+01	2.00000000e+01	3.40000000e+01
-30	3.57280000e+04	1.80000000e+01	2.00000000e+01	3.40000000e+01
-29	3.80960000e+04	1.80000000e+01	2.00000000e+01	3.40000000e+01
-28	3.98090000e+04	2.00000000e+01	2.20000000e+01	3.60000000e+01
-27	4.15240000e+04	2.00000000e+01	2.20000000e+01	3.60000000e+01
-26	4.31320000e+04	2.00000000e+01	2.20000000e+01	3.60000000e+01
-25	4.59620000e+04	2.10000000e+01	2.30000000e+01	3.70000000e+01
-24	4.86180000e+04	2.10000000e+01	2.30000000e+01	3.70000000e+01
-23	5.15730000e+04	2.10000000e+01	2.30000000e+01	3.70000000e+01
-22	5.49330000e+04	2.20000000e+01	2.40000000e+01	3.80000000e+01
-21	5.86350000e+04	2.20000000e+01	2.40000000e+01	3.80000000e+01
-20	6.14520000e+04	2.20000000e+01	2.40000000e+01	3.80000000e+01
-19	6.50080000e+04	2.40000000e+01	2.70000000e+01	4.20000000e+01
-18	6.95060000e+04	2.50000000e+01	2.80000000e+01	4.40000000e+01
-17	7.38420000e+04	2.50000000e+01	2.80000000e+01	4.40000000e+01
-16	7.72120000e+04	2.50000000e+01	2.80000000e+01	4.40000000e+01
-15	8.24100000e+04	2.50000000e+01	2.80000000e+01	4.40000000e+01
-14	8.70840000e+04	2.50000000e+01	2.80000000e+01	4.40000000e+01
-13	9.20940000e+04	2.60000000e+01	2.90000000e+01	4.50000000e+01
-12	9.56430000e+04	2.60000000e+01	2.90000000e+01	4.50000000e+01
-11	1.00551000e+05	2.60000000e+01	2.90000000e+01	4.50000000e+01
-10	1.07200000e+05	2.80000000e+01	3.10000000e+01	4.70000000e+01
-9	1.12865000e+05	2.80000000e+01	3.10000000e+01	4.70000000e+01
-8	1.17759000e+05	2.80000000e+01	3.10000000e+01	4.70000000e+01
-7	1.21587000e+05	3.10000000e+01	3.40000000e+01	5.00000000e+01
-6	1.25733000e+05	3.10000000e+01	3.40000000e+01	5.00000000e+01
-5	1.28859000e+05	3.10000000e+01	3.50000000e+01	5.20000000e+01
-4	1.34307000e+05	3.30000000e+01	3.60000000e+01	5.30000000e+01
-3	1.39912000e+05	3.40000000e+01	3.80000000e+01	5.50000000e+01
-2	1.44855000e+05	3.40000000e+01	3.80000000e+01	5.50000000e+01
-1	1.49920000e+05	3.50000000e+01	3.90000000e+01	5.60000000e+01
0	1.56007000e+05	3.70000000e+01	4.10000000e+01	5.80000000e+01
1	1.69243000e+05	3.90000000e+01	4.20000000e+01	6.20000000e+01
2	1.69243000e+05	3.80000000e+01	4.30000000e+01	6.40000000e+01
3	1.69243000e+05	4.00000000e+01	4.50000000e+01	6.80000000e+01
4	1.75357000e+05	4.30000000e+01	5.10000000e+01	7.60000000e+01
5	1.79182000e+05	5.00000000e+01	5.50000000e+01	8.10000000e+01
6	1.82740000e+05	4.80000000e+01	5.90000000e+01	9.30000000e+01
7	1.85480000e+05	4.80000000e+01	5.90000000e+01	9.30000000e+01
8	1.88510000e+05	5.20000000e+01	6.40000000e+01	1.00000000e+02
9	1.91976000e+05	5.60000000e+01	6.60000000e+01	1.03000000e+02
10	1.95795000e+05	5.60000000e+01	6.60000000e+01	1.03000000e+02
11	1.98608000e+05	6.00000000e+01	6.90000000e+01	1.06000000e+02
12	2.00629000e+05	6.10000000e+01	7.00000000e+01	1.08000000e+02
13	2.02255000e+05	6.10000000e+01	7.00000000e+01	1.08000000e+02
14	2.04060000e+05	6.20000000e+01	7.20000000e+01	1.11000000e+02
15	2.05827000e+05	6.00000000e+01	7.30000000e+01	1.13000000e+02
16	2.07824000e+05	6.00000000e+01	7.30000000e+01	1.13000000e+02
17	2.09494000e+05	6.30000000e+01	7.40000000e+01	1.14000000e+02
18	2.09494000e+05	6.40000000e+01	7.60000000e+01	1.17000000e+02
19	2.10670000e+05	6.80000000e+01	7.80000000e+01	1.19000000e+02
20	2.11711000e+05	6.80000000e+01	7.80000000e+01	1.19000000e+02
21	2.12723000e+05	6.80000000e+01	7.80000000e+01	1.19000000e+02
22	2.13820000e+05	6.80000000e+01	7.80000000e+01	1.19000000e+02
23	2.14915000e+05	6.80000000e+01	7.80000000e+01	1.19000000e+02
24	2.16265000e+05	6.80000000e+01	7.80000000e+01	1.19000000e+02
25	2.18552000e+05	6.80000000e+01	7.80000000e+01	1.19000000e+02
26	2.20565000e+05	6.80000000e+01	7.80000000e+01	1.19000000e+02
27	2.22231000e+05	6.80000000e+01	7.80000000e+01	1.19000000e+02
28	2.23820000e+05	6.50000000e+01	7.90000000e+01	1.20000000e+02
29	2.25358000e+05	6.50000000e+01	7.90000000e+01	1.20000000e+02
30	2.27282000e+05	6.50000000e+01	7.90000000e+01	1.20000000e+02
31	2.29219000e+05	6.50000000e+01	7.90000000e+01	1.20000000e+02
32	2.30950000e+05	6.50000000e+01	7.90000000e+01	1.20000000e+02
33	2.32530000e+05	6.50000000e+01	7.90000000e+01	1.20000000e+02
34	2.34114000e+05	6.70000000e+01	8.00000000e+01	1.21000000e+02
35	2.35592000e+05	6.70000000e+01	8.00000000e+01	1.21000000e+02
36	2.37454000e+05	6.60000000e+01	8.10000000e+01	1.22000000e+02
37	2.39633000e+05	6.70000000e+01	8.20000000e+01	1.23000000e+02
38	2.41598000e+05	6.70000000e+01	8.20000000e+01	1.23000000e+02
39	2.42895000e+05	6.70000000e+01	8.20000000e+01	1.23000000e+02
40	2.44028000e+05	6.70000000e+01	8.20000000e+01	1.23000000e+02
41	2.45084000e+05	6.70000000e+01	8.20000000e+01	1.23000000e+02
42	2.46200000e+05	6.70000000e+01	8.20000000e+01	1.23000000e+02
43	2.47349000e+05	6.70000000e+01	8.20000000e+01	1.23000000e+02
44	2.48575000e+05	6.70000000e+01	8.20000000e+01	1.23000000e+02
45	2.49689000e+05	6.70000000e+01	8.20000000e+01	1.23000000e+02
46	2.50777000e+05	6.70000000e+01	8.20000000e+01	1.23000000e+02
47	2.51673000e+05	6.70000000e+01	8.20000000e+01	1.23000000e+02
48	2.52588000e+05	6.70000000e+01	8.20000000e+01	1.23000000e+02
49	2.53493000e+05	7.30000000e+01	8.30000000e+01	1.25000000e+02
50	2.54538000e+05	7.30000000e+01	8.30000000e+01	1.25000000e+02
51	2.55784000e+05	7.30000000e+01	8.30000000e+01	1.25000000e+02
52	2.56902000e+05	7.30000000e+01	8.30000000e+01	1.25000000e+02
53	2.57846000e+05	7.30000000e+01	8.30000000e+01	1.25000000e+02
54	2.58759000e+05	7.30000000e+01	8.30000000e+01	1.25000000e+02
55	2.59638000e+05	7.20000000e+01	8.40000000e+01	1.27000000e+02
56	2.60446000e+05	7.20000000e+01	8.40000000e+01	1.27000000e+02
57	2.61251000e+05	7.20000000e+01	8.40000000e+01	1.27000000e+02
58	2.62210000e+05	7.20000000e+01	8.40000000e+01	1.27000000e+02
59	2.63166000e+05	7.20000000e+01	8.40000000e+01	1.27000000e+02
60	2.63972000e+05	7.20000000e+01	8.40000000e+01	1.27000000e+02
61	2.64705000e+05	7.20000000e+01	8.40000000e+01	1.27000000e+02
62	2.65320000e+05	7.20000000e+01	8.40000000e+01	1.27000000e+02
63	2.65965000e+05	7.20000000e+01	8.40000000e+01	1.27000000e+02
64	2.66655000e+05	7.20000000e+01	8.40000000e+01	1.27000000e+02
65	2.67507000e+05	7.20000000e+01	8.40000000e+01	1.27000000e+02
66	2.68424000e+05	7.20000000e+01	8.40000000e+01	1.27000000e+02
67	2.69229000e+05	7.20000000e+01	8.40000000e+01	1.27000000e+02
68	2.69976000e+05	7.20000000e+01	8.40000000e+01	1.27000000e+02
69	2.70661000e+05	7.30000000e+01	8.50000000e+01	1.29000000e+02
70	2.71433000e+05	7.30000000e+01	8.50000000e+01	1.29000000e+02
71	2.72282000e+05	7.30000000e+01	8.50000000e+01	1.29000000e+02
72	2.73164000e+05	8.00000000e+01	8.60000000e+01	1.31000000e+02
73	2.74125000e+05	7.50000000e+01	8.70000000e+01	1.35000000e+02
74	2.75071000e+05	8.00000000e+01	8.70000000e+01	1.37000000e+02
75	2.75812000e+05	8.00000000e+01	8.70000000e+01	1.37000000e+02
76	2.76558000e+05	8.00000000e+01	8.70000000e+01	1.37000000e+02
77	2.77329000e+05	7.90000000e+01	8.80000000e+01	1.38000000e+02
78	2.78167000e+05	7.90000000e+01	8.90000000e+01	1.39000000e+02
79	2.79011000e+05	7.90000000e+01	8.90000000e+01	1.39000000e+02
80	2.79913000e+05	7.80000000e+01	9.00000000e+01	1.40000000e+02
81	2.80653000e+05	8.10000000e+01	9.10000000e+01	1.42000000e+02
82	2.81350000e+05	8.10000000e+01	9.10000000e+01	1.42000000e+02
83	2.81952000e+05	8.10000000e+01	9.10000000e+01	1.42000000e+02
84	2.82613000e+05	8.40000000e+01	9.20000000e+01	1.43000000e+02
85	2.83510000e+05	8.40000000e+01	9.20000000e+01	1.43000000e+02
86	2.86912000e+05	8.40000000e+01	9.20000000e+01	1.43000000e+02
87	2.90672000e+05	8.30000000e+01	9.30000000e+01	1.44000000e+02
88	2.93216000e+05	8.30000000e+01	9.30000000e+01	1.44000000e+02
89	2.95243000e+05	8.30000000e+01	9.30000000e+01	1.44000000e+02
90	2.97109000e+05	8.30000000e+01	9.30000000e+01	1.44000000e+02
91	2.98827000e+05	8.30000000e+01	9.30000000e+01	1.44000000e+02
92	3.00751000e+05	8.30000000e+01	9.30000000e+01	1.44000000e+02
93	3.02995000e+05	8.30000000e+01	9.30000000e+01	1.44000000e+02
94	3.05713000e+05	8.40000000e+01	9.40000000e+01	1.46000000e+02
95	3.07731000e+05	8.70000000e+01	9.50000000e+01	1.47000000e+02
96	3.09421000e+05	8.70000000e+01	9.50000000e+01	1.47000000e+02
97	3.11019000e+05	8.70000000e+01	9.60000000e+01	1.48000000e+02
98	3.12529000e+05	8.70000000e+01	9.60000000e+01	1.48000000e+02
99	3.14200000e+05	8.70000000e+01	9.60000000e+01	1.48000000e+02
100	3.16155000e+05	8.70000000e+01	9.70000000e+01	1.49000000e+02
