# Supplementary material for: Early Prediction of Movie Box Office Success Based on Wikipedia Activity Big Data
Source: PLoS One. 2013 Aug 21;8(8):e71226. doi: 10.1371/journal.pone.0071226 (PMC3749192; doi:10.1371/journal.pone.0071226)
Supplement: Dataset S1 — The dataset under study, including the financial and Wikipedia activity data is also available at http://wwm.phy.bme.hu/SupplementaryDataS1.zip. (ZIP) [file pone.0071226.s002.zip › wikipredict_data_pack/sample_of_312/wikipedia_predictors/76]

Day_(movie_time)	Views	Users	Rigor	Edits
-500	0.00000000e+00	4.00000000e+00	5.00000000e+00	1.50000000e+01
-499	2.43000000e+02	4.00000000e+00	5.00000000e+00	1.50000000e+01
-498	4.78000000e+02	4.00000000e+00	5.00000000e+00	1.50000000e+01
-497	6.63000000e+02	4.00000000e+00	5.00000000e+00	1.50000000e+01
-496	8.56000000e+02	4.00000000e+00	5.00000000e+00	1.50000000e+01
-495	1.07500000e+03	5.00000000e+00	6.00000000e+00	1.60000000e+01
-494	1.33100000e+03	5.00000000e+00	6.00000000e+00	1.60000000e+01
-493	1.58200000e+03	5.00000000e+00	6.00000000e+00	1.60000000e+01
-492	1.78900000e+03	5.00000000e+00	6.00000000e+00	1.60000000e+01
-491	2.00300000e+03	5.00000000e+00	6.00000000e+00	1.60000000e+01
-490	2.16900000e+03	6.00000000e+00	7.00000000e+00	1.80000000e+01
-489	2.36100000e+03	6.00000000e+00	7.00000000e+00	1.80000000e+01
-488	2.54900000e+03	6.00000000e+00	7.00000000e+00	1.80000000e+01
-487	2.72400000e+03	6.00000000e+00	7.00000000e+00	1.80000000e+01
-486	2.98900000e+03	6.00000000e+00	7.00000000e+00	1.80000000e+01
-485	3.17400000e+03	6.00000000e+00	7.00000000e+00	1.80000000e+01
-484	3.32200000e+03	6.00000000e+00	7.00000000e+00	1.80000000e+01
-483	3.51900000e+03	6.00000000e+00	7.00000000e+00	1.80000000e+01
-482	3.70300000e+03	6.00000000e+00	7.00000000e+00	1.80000000e+01
-481	3.86900000e+03	6.00000000e+00	7.00000000e+00	1.80000000e+01
-480	4.09500000e+03	6.00000000e+00	7.00000000e+00	1.80000000e+01
-479	4.36300000e+03	6.00000000e+00	7.00000000e+00	1.80000000e+01
-478	4.58400000e+03	6.00000000e+00	7.00000000e+00	1.80000000e+01
-477	4.78700000e+03	6.00000000e+00	7.00000000e+00	1.80000000e+01
-476	5.00100000e+03	6.00000000e+00	7.00000000e+00	1.80000000e+01
-475	5.20700000e+03	6.00000000e+00	7.00000000e+00	1.80000000e+01
-474	5.39900000e+03	6.00000000e+00	7.00000000e+00	1.80000000e+01
-473	5.62400000e+03	6.00000000e+00	7.00000000e+00	1.80000000e+01
-472	5.85400000e+03	6.00000000e+00	7.00000000e+00	1.80000000e+01
-471	6.07700000e+03	6.00000000e+00	7.00000000e+00	1.80000000e+01
-470	6.31400000e+03	6.00000000e+00	7.00000000e+00	1.80000000e+01
-469	6.58600000e+03	6.00000000e+00	7.00000000e+00	1.80000000e+01
-468	6.83500000e+03	6.00000000e+00	7.00000000e+00	1.80000000e+01
-467	7.05700000e+03	6.00000000e+00	7.00000000e+00	1.80000000e+01
-466	7.34500000e+03	6.00000000e+00	7.00000000e+00	1.80000000e+01
-465	7.62300000e+03	6.00000000e+00	7.00000000e+00	1.80000000e+01
-464	7.88800000e+03	6.00000000e+00	7.00000000e+00	1.80000000e+01
-463	8.15000000e+03	6.00000000e+00	7.00000000e+00	1.80000000e+01
-462	8.41300000e+03	7.00000000e+00	8.00000000e+00	1.90000000e+01
-461	8.59100000e+03	7.00000000e+00	8.00000000e+00	1.90000000e+01
-460	8.80000000e+03	7.00000000e+00	8.00000000e+00	1.90000000e+01
-459	9.02700000e+03	7.00000000e+00	8.00000000e+00	1.90000000e+01
-458	9.27200000e+03	7.00000000e+00	8.00000000e+00	1.90000000e+01
-457	9.47900000e+03	7.00000000e+00	8.00000000e+00	1.90000000e+01
-456	9.87400000e+03	7.00000000e+00	8.00000000e+00	1.90000000e+01
-455	1.00970000e+04	7.00000000e+00	8.00000000e+00	1.90000000e+01
-454	1.03970000e+04	7.00000000e+00	8.00000000e+00	1.90000000e+01
-453	1.05910000e+04	7.00000000e+00	8.00000000e+00	1.90000000e+01
-452	1.08550000e+04	7.00000000e+00	8.00000000e+00	1.90000000e+01
-451	1.10800000e+04	7.00000000e+00	8.00000000e+00	1.90000000e+01
-450	1.13640000e+04	7.00000000e+00	8.00000000e+00	1.90000000e+01
-449	1.16290000e+04	7.00000000e+00	8.00000000e+00	1.90000000e+01
-448	1.18480000e+04	7.00000000e+00	8.00000000e+00	1.90000000e+01
-447	1.20880000e+04	7.00000000e+00	8.00000000e+00	1.90000000e+01
-446	1.23660000e+04	7.00000000e+00	8.00000000e+00	1.90000000e+01
-445	1.25970000e+04	7.00000000e+00	8.00000000e+00	1.90000000e+01
-444	1.29260000e+04	7.00000000e+00	8.00000000e+00	1.90000000e+01
-443	1.32180000e+04	7.00000000e+00	8.00000000e+00	1.90000000e+01
-442	1.35510000e+04	7.00000000e+00	8.00000000e+00	1.90000000e+01
-441	1.37880000e+04	7.00000000e+00	8.00000000e+00	1.90000000e+01
-440	1.40660000e+04	7.00000000e+00	8.00000000e+00	1.90000000e+01
-439	1.43220000e+04	7.00000000e+00	8.00000000e+00	1.90000000e+01
-438	1.45800000e+04	7.00000000e+00	8.00000000e+00	1.90000000e+01
-437	1.48880000e+04	7.00000000e+00	8.00000000e+00	1.90000000e+01
-436	1.51560000e+04	7.00000000e+00	8.00000000e+00	1.90000000e+01
-435	1.53500000e+04	7.00000000e+00	8.00000000e+00	1.90000000e+01
-434	1.55800000e+04	7.00000000e+00	8.00000000e+00	1.90000000e+01
-433	1.58120000e+04	7.00000000e+00	8.00000000e+00	1.90000000e+01
-432	1.60280000e+04	7.00000000e+00	8.00000000e+00	1.90000000e+01
-431	1.62950000e+04	7.00000000e+00	8.00000000e+00	1.90000000e+01
-430	1.65450000e+04	7.00000000e+00	8.00000000e+00	1.90000000e+01
-429	1.67680000e+04	7.00000000e+00	8.00000000e+00	1.90000000e+01
-428	1.70450000e+04	7.00000000e+00	8.00000000e+00	1.90000000e+01
-427	1.72690000e+04	8.00000000e+00	9.00000000e+00	2.00000000e+01
-426	1.74860000e+04	9.00000000e+00	1.00000000e+01	2.10000000e+01
-425	1.76830000e+04	9.00000000e+00	1.00000000e+01	2.10000000e+01
-424	1.79210000e+04	9.00000000e+00	1.00000000e+01	2.10000000e+01
-423	1.81920000e+04	9.00000000e+00	1.00000000e+01	2.10000000e+01
-422	1.84460000e+04	9.00000000e+00	1.00000000e+01	2.10000000e+01
-421	1.86480000e+04	9.00000000e+00	1.00000000e+01	2.10000000e+01
-420	1.88620000e+04	9.00000000e+00	1.00000000e+01	2.10000000e+01
-419	1.90710000e+04	9.00000000e+00	1.00000000e+01	2.10000000e+01
-418	1.93240000e+04	9.00000000e+00	1.00000000e+01	2.10000000e+01
-417	1.95640000e+04	9.00000000e+00	1.00000000e+01	2.10000000e+01
-416	1.98000000e+04	9.00000000e+00	1.00000000e+01	2.10000000e+01
-415	2.00270000e+04	9.00000000e+00	1.00000000e+01	2.10000000e+01
-414	2.02740000e+04	9.00000000e+00	1.00000000e+01	2.10000000e+01
-413	2.05050000e+04	9.00000000e+00	1.00000000e+01	2.10000000e+01
-412	2.07210000e+04	9.00000000e+00	1.00000000e+01	2.10000000e+01
-411	2.09270000e+04	9.00000000e+00	1.00000000e+01	2.10000000e+01
-410	2.11750000e+04	9.00000000e+00	1.00000000e+01	2.10000000e+01
-409	2.14020000e+04	9.00000000e+00	1.00000000e+01	2.10000000e+01
-408	2.15930000e+04	9.00000000e+00	1.00000000e+01	2.10000000e+01
-407	2.15930000e+04	9.00000000e+00	1.00000000e+01	2.10000000e+01
-406	2.18020000e+04	9.00000000e+00	1.00000000e+01	2.10000000e+01
-405	2.18020000e+04	9.00000000e+00	1.00000000e+01	2.10000000e+01
-404	2.18020000e+04	9.00000000e+00	1.00000000e+01	2.10000000e+01
-403	2.18020000e+04	9.00000000e+00	1.00000000e+01	2.10000000e+01
-402	2.20850000e+04	1.00000000e+01	1.10000000e+01	2.20000000e+01
-401	2.23110000e+04	1.00000000e+01	1.10000000e+01	2.20000000e+01
-400	2.25150000e+04	1.00000000e+01	1.10000000e+01	2.20000000e+01
-399	2.27130000e+04	1.00000000e+01	1.10000000e+01	2.20000000e+01
-398	2.29140000e+04	1.00000000e+01	1.10000000e+01	2.20000000e+01
-397	2.30970000e+04	1.00000000e+01	1.10000000e+01	2.20000000e+01
-396	2.33300000e+04	1.00000000e+01	1.10000000e+01	2.20000000e+01
-395	2.35520000e+04	1.00000000e+01	1.10000000e+01	2.20000000e+01
-394	2.37620000e+04	1.00000000e+01	1.10000000e+01	2.20000000e+01
-393	2.39870000e+04	1.00000000e+01	1.10000000e+01	2.20000000e+01
-392	2.42260000e+04	1.00000000e+01	1.10000000e+01	2.20000000e+01
-391	2.44540000e+04	1.00000000e+01	1.10000000e+01	2.20000000e+01
-390	2.46830000e+04	1.00000000e+01	1.10000000e+01	2.20000000e+01
-389	2.48880000e+04	1.00000000e+01	1.10000000e+01	2.20000000e+01
-388	2.51230000e+04	1.00000000e+01	1.10000000e+01	2.20000000e+01
-387	2.53740000e+04	1.00000000e+01	1.10000000e+01	2.20000000e+01
-386	2.53740000e+04	1.00000000e+01	1.10000000e+01	2.20000000e+01
-385	2.53740000e+04	1.00000000e+01	1.10000000e+01	2.20000000e+01
-384	2.53740000e+04	1.00000000e+01	1.10000000e+01	2.20000000e+01
-383	2.55540000e+04	1.00000000e+01	1.10000000e+01	2.20000000e+01
-382	2.57780000e+04	1.00000000e+01	1.10000000e+01	2.20000000e+01
-381	2.59920000e+04	1.00000000e+01	1.10000000e+01	2.20000000e+01
-380	2.61750000e+04	1.00000000e+01	1.10000000e+01	2.20000000e+01
-379	2.64080000e+04	1.20000000e+01	1.30000000e+01	2.40000000e+01
-378	2.65970000e+04	1.20000000e+01	1.30000000e+01	2.40000000e+01
-377	2.68030000e+04	1.20000000e+01	1.30000000e+01	2.40000000e+01
-376	2.70260000e+04	1.30000000e+01	1.40000000e+01	2.50000000e+01
-375	2.72980000e+04	1.30000000e+01	1.40000000e+01	2.50000000e+01
-374	2.77090000e+04	1.30000000e+01	1.40000000e+01	2.50000000e+01
-373	2.79440000e+04	1.30000000e+01	1.40000000e+01	2.50000000e+01
-372	2.82240000e+04	1.30000000e+01	1.40000000e+01	2.50000000e+01
-371	2.85530000e+04	1.30000000e+01	1.40000000e+01	2.50000000e+01
-370	2.87640000e+04	1.30000000e+01	1.40000000e+01	2.50000000e+01
-369	2.90500000e+04	1.30000000e+01	1.40000000e+01	2.50000000e+01
-368	2.92750000e+04	1.30000000e+01	1.40000000e+01	2.50000000e+01
-367	2.96000000e+04	1.30000000e+01	1.40000000e+01	2.50000000e+01
-366	2.98520000e+04	1.30000000e+01	1.40000000e+01	2.50000000e+01
-365	3.01020000e+04	1.30000000e+01	1.40000000e+01	2.50000000e+01
-364	3.03320000e+04	1.30000000e+01	1.40000000e+01	2.50000000e+01
-363	3.05790000e+04	1.30000000e+01	1.40000000e+01	2.50000000e+01
-362	3.07990000e+04	1.30000000e+01	1.40000000e+01	2.50000000e+01
-361	3.10470000e+04	1.30000000e+01	1.40000000e+01	2.50000000e+01
-360	3.13100000e+04	1.30000000e+01	1.40000000e+01	2.50000000e+01
-359	3.15170000e+04	1.30000000e+01	1.40000000e+01	2.50000000e+01
-358	3.17420000e+04	1.30000000e+01	1.40000000e+01	2.50000000e+01
-357	3.19880000e+04	1.30000000e+01	1.40000000e+01	2.50000000e+01
-356	3.21990000e+04	1.30000000e+01	1.40000000e+01	2.50000000e+01
-355	3.24230000e+04	1.30000000e+01	1.40000000e+01	2.50000000e+01
-354	3.24230000e+04	1.40000000e+01	1.50000000e+01	3.10000000e+01
-353	3.26810000e+04	1.40000000e+01	1.50000000e+01	3.10000000e+01
-352	3.28640000e+04	1.40000000e+01	1.50000000e+01	3.10000000e+01
-351	3.30560000e+04	1.40000000e+01	1.50000000e+01	3.10000000e+01
-350	3.32500000e+04	1.40000000e+01	1.50000000e+01	3.10000000e+01
-349	3.34630000e+04	1.40000000e+01	1.50000000e+01	3.10000000e+01
-348	3.36600000e+04	1.40000000e+01	1.50000000e+01	3.10000000e+01
-347	3.36600000e+04	1.40000000e+01	1.50000000e+01	3.10000000e+01
-346	3.38980000e+04	1.40000000e+01	1.50000000e+01	3.10000000e+01
-345	3.40350000e+04	1.40000000e+01	1.50000000e+01	3.10000000e+01
-344	3.41890000e+04	1.40000000e+01	1.50000000e+01	3.10000000e+01
-343	3.43530000e+04	1.40000000e+01	1.50000000e+01	3.10000000e+01
-342	3.45340000e+04	1.40000000e+01	1.50000000e+01	3.10000000e+01
-341	3.47230000e+04	1.40000000e+01	1.50000000e+01	3.10000000e+01
-340	3.49480000e+04	1.40000000e+01	1.50000000e+01	3.10000000e+01
-339	3.51660000e+04	1.40000000e+01	1.50000000e+01	3.10000000e+01
-338	3.53520000e+04	1.40000000e+01	1.50000000e+01	3.10000000e+01
-337	3.55750000e+04	1.40000000e+01	1.50000000e+01	3.10000000e+01
-336	3.57870000e+04	1.40000000e+01	1.50000000e+01	3.10000000e+01
-335	3.60070000e+04	1.40000000e+01	1.50000000e+01	3.10000000e+01
-334	3.62040000e+04	1.40000000e+01	1.50000000e+01	3.10000000e+01
-333	3.63870000e+04	1.40000000e+01	1.50000000e+01	3.10000000e+01
-332	3.66130000e+04	1.40000000e+01	1.50000000e+01	3.10000000e+01
-331	3.68350000e+04	1.40000000e+01	1.50000000e+01	3.10000000e+01
-330	3.70410000e+04	1.40000000e+01	1.50000000e+01	3.10000000e+01
-329	3.72110000e+04	1.40000000e+01	1.50000000e+01	3.10000000e+01
-328	3.74050000e+04	1.40000000e+01	1.50000000e+01	3.10000000e+01
-327	3.76180000e+04	1.40000000e+01	1.50000000e+01	3.10000000e+01
-326	3.78710000e+04	1.40000000e+01	1.50000000e+01	3.10000000e+01
-325	3.81270000e+04	1.40000000e+01	1.50000000e+01	3.10000000e+01
-324	3.83310000e+04	1.40000000e+01	1.50000000e+01	3.10000000e+01
-323	3.85240000e+04	1.40000000e+01	1.50000000e+01	3.10000000e+01
-322	3.87130000e+04	1.40000000e+01	1.50000000e+01	3.10000000e+01
-321	3.89690000e+04	1.40000000e+01	1.50000000e+01	3.10000000e+01
-320	3.91890000e+04	1.40000000e+01	1.50000000e+01	3.10000000e+01
-319	3.94000000e+04	1.40000000e+01	1.50000000e+01	3.10000000e+01
-318	3.96480000e+04	1.40000000e+01	1.50000000e+01	3.10000000e+01
-317	3.99430000e+04	1.40000000e+01	1.50000000e+01	3.10000000e+01
-316	4.02180000e+04	1.40000000e+01	1.50000000e+01	3.10000000e+01
-315	4.04160000e+04	1.40000000e+01	1.50000000e+01	3.10000000e+01
-314	4.06100000e+04	1.40000000e+01	1.50000000e+01	3.10000000e+01
-313	4.08530000e+04	1.40000000e+01	1.50000000e+01	3.10000000e+01
-312	4.11130000e+04	1.40000000e+01	1.50000000e+01	3.10000000e+01
-311	4.14390000e+04	1.40000000e+01	1.50000000e+01	3.10000000e+01
-310	4.17340000e+04	1.40000000e+01	1.50000000e+01	3.10000000e+01
-309	4.20630000e+04	1.40000000e+01	1.50000000e+01	3.10000000e+01
-308	4.23730000e+04	1.40000000e+01	1.50000000e+01	3.10000000e+01
-307	4.26150000e+04	1.40000000e+01	1.50000000e+01	3.10000000e+01
-306	4.29400000e+04	1.40000000e+01	1.50000000e+01	3.10000000e+01
-305	4.32790000e+04	1.40000000e+01	1.50000000e+01	3.10000000e+01
-304	4.35530000e+04	1.40000000e+01	1.50000000e+01	3.10000000e+01
-303	4.38240000e+04	1.40000000e+01	1.50000000e+01	3.10000000e+01
-302	4.40900000e+04	1.40000000e+01	1.50000000e+01	3.10000000e+01
-301	4.43680000e+04	1.40000000e+01	1.50000000e+01	3.10000000e+01
-300	4.46770000e+04	1.40000000e+01	1.50000000e+01	3.10000000e+01
-299	4.49690000e+04	1.40000000e+01	1.50000000e+01	3.10000000e+01
-298	4.52470000e+04	1.40000000e+01	1.50000000e+01	3.10000000e+01
-297	4.55740000e+04	1.40000000e+01	1.50000000e+01	3.10000000e+01
-296	4.58790000e+04	1.40000000e+01	1.50000000e+01	3.10000000e+01
-295	4.61350000e+04	1.40000000e+01	1.50000000e+01	3.10000000e+01
-294	4.63890000e+04	1.40000000e+01	1.50000000e+01	3.10000000e+01
-293	4.66150000e+04	1.40000000e+01	1.50000000e+01	3.10000000e+01
-292	4.68970000e+04	1.40000000e+01	1.50000000e+01	3.10000000e+01
-291	4.72010000e+04	1.40000000e+01	1.50000000e+01	3.10000000e+01
-290	4.75130000e+04	1.40000000e+01	1.50000000e+01	3.10000000e+01
-289	4.78030000e+04	1.40000000e+01	1.50000000e+01	3.10000000e+01
-288	4.80740000e+04	1.40000000e+01	1.50000000e+01	3.10000000e+01
-287	4.84000000e+04	1.40000000e+01	1.50000000e+01	3.10000000e+01
-286	4.86810000e+04	1.40000000e+01	1.50000000e+01	3.10000000e+01
-285	4.86810000e+04	1.40000000e+01	1.50000000e+01	3.10000000e+01
-284	4.86810000e+04	1.40000000e+01	1.50000000e+01	3.10000000e+01
-283	4.90540000e+04	1.40000000e+01	1.50000000e+01	3.10000000e+01
-282	4.93560000e+04	1.40000000e+01	1.50000000e+01	3.10000000e+01
-281	4.96340000e+04	1.40000000e+01	1.50000000e+01	3.10000000e+01
-280	4.98970000e+04	1.40000000e+01	1.50000000e+01	3.10000000e+01
-279	5.01720000e+04	1.40000000e+01	1.50000000e+01	3.10000000e+01
-278	5.04390000e+04	1.40000000e+01	1.50000000e+01	3.10000000e+01
-277	5.07930000e+04	1.40000000e+01	1.50000000e+01	3.10000000e+01
-276	5.11040000e+04	1.40000000e+01	1.50000000e+01	3.10000000e+01
-275	5.13940000e+04	1.40000000e+01	1.50000000e+01	3.10000000e+01
-274	5.16530000e+04	1.40000000e+01	1.50000000e+01	3.10000000e+01
-273	5.19630000e+04	1.40000000e+01	1.50000000e+01	3.10000000e+01
-272	5.22180000e+04	1.40000000e+01	1.50000000e+01	3.10000000e+01
-271	5.25100000e+04	1.40000000e+01	1.50000000e+01	3.10000000e+01
-270	5.28170000e+04	1.40000000e+01	1.50000000e+01	3.10000000e+01
-269	5.28170000e+04	1.40000000e+01	1.50000000e+01	3.10000000e+01
-268	5.30660000e+04	1.40000000e+01	1.50000000e+01	3.10000000e+01
-267	5.33760000e+04	1.40000000e+01	1.50000000e+01	3.10000000e+01
-266	5.36300000e+04	1.40000000e+01	1.50000000e+01	3.10000000e+01
-265	5.39240000e+04	1.40000000e+01	1.50000000e+01	3.10000000e+01
-264	5.41640000e+04	1.50000000e+01	1.60000000e+01	3.20000000e+01
-263	5.44560000e+04	1.50000000e+01	1.60000000e+01	3.20000000e+01
-262	5.48040000e+04	1.50000000e+01	1.60000000e+01	3.20000000e+01
-261	5.51080000e+04	1.50000000e+01	1.60000000e+01	3.20000000e+01
-260	5.54080000e+04	1.50000000e+01	1.60000000e+01	3.20000000e+01
-259	5.56810000e+04	1.50000000e+01	1.60000000e+01	3.20000000e+01
-258	5.59270000e+04	1.50000000e+01	1.60000000e+01	3.20000000e+01
-257	5.63620000e+04	1.70000000e+01	1.70000000e+01	3.50000000e+01
-256	5.67840000e+04	1.70000000e+01	1.70000000e+01	3.50000000e+01
-255	5.71410000e+04	1.70000000e+01	1.70000000e+01	3.50000000e+01
-254	5.74370000e+04	1.70000000e+01	1.70000000e+01	3.50000000e+01
-253	5.76720000e+04	1.70000000e+01	1.70000000e+01	3.50000000e+01
-252	5.78930000e+04	1.70000000e+01	1.70000000e+01	3.50000000e+01
-251	5.81510000e+04	1.70000000e+01	1.70000000e+01	3.50000000e+01
-250	5.84060000e+04	1.70000000e+01	1.70000000e+01	3.50000000e+01
-249	5.86940000e+04	1.70000000e+01	1.80000000e+01	3.60000000e+01
-248	5.90130000e+04	1.70000000e+01	1.80000000e+01	3.60000000e+01
-247	5.93160000e+04	2.00000000e+01	2.00000000e+01	3.80000000e+01
-246	5.95530000e+04	2.00000000e+01	2.00000000e+01	3.80000000e+01
-245	5.98390000e+04	2.00000000e+01	2.00000000e+01	3.80000000e+01
-244	6.01620000e+04	2.00000000e+01	2.00000000e+01	3.80000000e+01
-243	6.05410000e+04	2.00000000e+01	2.00000000e+01	3.80000000e+01
-242	6.08880000e+04	2.00000000e+01	2.00000000e+01	3.80000000e+01
-241	6.14780000e+04	2.00000000e+01	2.00000000e+01	3.80000000e+01
-240	6.19020000e+04	2.00000000e+01	2.00000000e+01	3.80000000e+01
-239	6.22840000e+04	2.00000000e+01	2.00000000e+01	3.80000000e+01
-238	6.26360000e+04	2.00000000e+01	2.10000000e+01	4.10000000e+01
-237	6.30260000e+04	2.00000000e+01	2.10000000e+01	4.10000000e+01
-236	6.34410000e+04	2.00000000e+01	2.10000000e+01	4.10000000e+01
-235	6.38340000e+04	2.00000000e+01	2.10000000e+01	4.10000000e+01
-234	6.42030000e+04	2.00000000e+01	2.10000000e+01	4.10000000e+01
-233	6.45630000e+04	2.00000000e+01	2.10000000e+01	4.10000000e+01
-232	6.48640000e+04	2.00000000e+01	2.10000000e+01	4.10000000e+01
-231	6.51250000e+04	2.00000000e+01	2.10000000e+01	4.10000000e+01
-230	6.54380000e+04	2.00000000e+01	2.10000000e+01	4.10000000e+01
-229	6.57420000e+04	2.00000000e+01	2.10000000e+01	4.10000000e+01
-228	6.60740000e+04	2.00000000e+01	2.10000000e+01	4.10000000e+01
-227	6.63930000e+04	2.00000000e+01	2.10000000e+01	4.10000000e+01
-226	6.66590000e+04	2.00000000e+01	2.10000000e+01	4.10000000e+01
-225	6.68790000e+04	2.00000000e+01	2.10000000e+01	4.10000000e+01
-224	6.71230000e+04	2.00000000e+01	2.10000000e+01	4.10000000e+01
-223	6.73990000e+04	2.00000000e+01	2.10000000e+01	4.10000000e+01
-222	6.77220000e+04	2.00000000e+01	2.10000000e+01	4.10000000e+01
-221	6.80270000e+04	2.00000000e+01	2.10000000e+01	4.10000000e+01
-220	6.83390000e+04	2.00000000e+01	2.20000000e+01	4.20000000e+01
-219	6.86960000e+04	2.00000000e+01	2.20000000e+01	4.20000000e+01
-218	6.90000000e+04	2.00000000e+01	2.20000000e+01	4.20000000e+01
-217	6.92600000e+04	2.00000000e+01	2.20000000e+01	4.20000000e+01
-216	6.95830000e+04	2.00000000e+01	2.20000000e+01	4.20000000e+01
-215	6.98920000e+04	2.00000000e+01	2.20000000e+01	4.20000000e+01
-214	7.01970000e+04	2.00000000e+01	2.20000000e+01	4.20000000e+01
-213	7.06100000e+04	2.00000000e+01	2.20000000e+01	4.20000000e+01
-212	7.09130000e+04	2.00000000e+01	2.20000000e+01	4.20000000e+01
-211	7.11780000e+04	2.00000000e+01	2.20000000e+01	4.20000000e+01
-210	7.14800000e+04	2.20000000e+01	2.30000000e+01	4.30000000e+01
-209	7.17940000e+04	2.20000000e+01	2.30000000e+01	4.30000000e+01
-208	7.20420000e+04	2.20000000e+01	2.30000000e+01	4.30000000e+01
-207	7.23210000e+04	2.20000000e+01	2.30000000e+01	4.30000000e+01
-206	7.25610000e+04	2.20000000e+01	2.30000000e+01	4.30000000e+01
-205	7.28280000e+04	2.20000000e+01	2.30000000e+01	4.30000000e+01
-204	7.30370000e+04	2.20000000e+01	2.30000000e+01	4.30000000e+01
-203	7.37370000e+04	2.10000000e+01	2.40000000e+01	4.40000000e+01
-202	7.43890000e+04	2.10000000e+01	2.40000000e+01	4.40000000e+01
-201	7.48910000e+04	2.10000000e+01	2.40000000e+01	4.40000000e+01
-200	7.53320000e+04	2.10000000e+01	2.40000000e+01	4.40000000e+01
-199	7.57200000e+04	2.10000000e+01	2.40000000e+01	4.40000000e+01
-198	7.60590000e+04	2.10000000e+01	2.40000000e+01	4.40000000e+01
-197	7.63690000e+04	2.10000000e+01	2.40000000e+01	4.40000000e+01
-196	7.66710000e+04	2.10000000e+01	2.40000000e+01	4.40000000e+01
-195	7.70360000e+04	2.10000000e+01	2.40000000e+01	4.40000000e+01
-194	7.74200000e+04	2.10000000e+01	2.40000000e+01	4.40000000e+01
-193	7.78600000e+04	2.10000000e+01	2.40000000e+01	4.40000000e+01
-192	7.82330000e+04	2.10000000e+01	2.40000000e+01	4.40000000e+01
-191	7.85880000e+04	2.10000000e+01	2.40000000e+01	4.40000000e+01
-190	7.89380000e+04	2.10000000e+01	2.40000000e+01	4.40000000e+01
-189	7.93220000e+04	2.20000000e+01	2.50000000e+01	4.50000000e+01
-188	7.97110000e+04	2.20000000e+01	2.50000000e+01	4.50000000e+01
-187	8.00380000e+04	2.20000000e+01	2.50000000e+01	4.50000000e+01
-186	8.04200000e+04	2.20000000e+01	2.50000000e+01	4.50000000e+01
-185	8.08330000e+04	2.20000000e+01	2.50000000e+01	4.50000000e+01
-184	8.12010000e+04	2.30000000e+01	2.60000000e+01	4.60000000e+01
-183	8.14860000e+04	2.30000000e+01	2.60000000e+01	4.60000000e+01
-182	8.18220000e+04	2.30000000e+01	2.60000000e+01	4.60000000e+01
-181	8.21710000e+04	2.30000000e+01	2.60000000e+01	4.60000000e+01
-180	8.25700000e+04	2.30000000e+01	2.60000000e+01	4.60000000e+01
-179	8.30490000e+04	2.30000000e+01	2.60000000e+01	4.60000000e+01
-178	8.35350000e+04	2.30000000e+01	2.60000000e+01	4.60000000e+01
-177	8.39870000e+04	2.30000000e+01	2.60000000e+01	4.60000000e+01
-176	8.48810000e+04	2.30000000e+01	2.60000000e+01	4.60000000e+01
-175	8.57000000e+04	2.30000000e+01	2.60000000e+01	4.60000000e+01
-174	8.63640000e+04	2.40000000e+01	2.70000000e+01	4.80000000e+01
-173	8.70230000e+04	2.40000000e+01	2.70000000e+01	4.80000000e+01
-172	8.76580000e+04	2.40000000e+01	2.70000000e+01	4.80000000e+01
-171	8.82210000e+04	2.40000000e+01	2.70000000e+01	4.80000000e+01
-170	8.86280000e+04	2.40000000e+01	2.70000000e+01	4.80000000e+01
-169	8.90700000e+04	2.40000000e+01	2.70000000e+01	4.80000000e+01
-168	8.99160000e+04	2.40000000e+01	2.70000000e+01	4.80000000e+01
-167	9.12160000e+04	2.60000000e+01	2.80000000e+01	4.90000000e+01
-166	9.22500000e+04	2.60000000e+01	2.80000000e+01	4.90000000e+01
-165	9.31950000e+04	2.60000000e+01	2.80000000e+01	4.90000000e+01
-164	9.42570000e+04	2.60000000e+01	2.80000000e+01	4.90000000e+01
-163	9.49440000e+04	2.70000000e+01	2.90000000e+01	5.00000000e+01
-162	9.54600000e+04	2.70000000e+01	2.90000000e+01	5.00000000e+01
-161	9.59030000e+04	2.70000000e+01	2.90000000e+01	5.00000000e+01
-160	9.62680000e+04	2.70000000e+01	2.90000000e+01	5.00000000e+01
-159	9.66360000e+04	2.70000000e+01	2.90000000e+01	5.00000000e+01
-158	9.70270000e+04	2.70000000e+01	2.90000000e+01	5.00000000e+01
-157	9.74160000e+04	2.70000000e+01	2.90000000e+01	5.00000000e+01
-156	9.77500000e+04	2.70000000e+01	2.90000000e+01	5.00000000e+01
-155	9.80930000e+04	2.70000000e+01	2.90000000e+01	5.00000000e+01
-154	9.84520000e+04	2.70000000e+01	2.90000000e+01	5.00000000e+01
-153	9.88240000e+04	2.70000000e+01	2.90000000e+01	5.00000000e+01
-152	9.92230000e+04	2.70000000e+01	2.90000000e+01	5.00000000e+01
-151	9.96490000e+04	2.70000000e+01	2.90000000e+01	5.00000000e+01
-150	9.99880000e+04	2.70000000e+01	2.90000000e+01	5.00000000e+01
-149	1.00304000e+05	2.70000000e+01	2.90000000e+01	5.00000000e+01
-148	1.00606000e+05	2.70000000e+01	2.90000000e+01	5.00000000e+01
-147	1.00894000e+05	2.80000000e+01	3.00000000e+01	5.30000000e+01
-146	1.01076000e+05	2.80000000e+01	3.00000000e+01	5.30000000e+01
-145	1.01147000e+05	2.80000000e+01	3.00000000e+01	5.30000000e+01
-144	1.01207000e+05	2.80000000e+01	3.00000000e+01	5.30000000e+01
-143	1.01281000e+05	2.80000000e+01	3.00000000e+01	5.30000000e+01
-142	1.01513000e+05	2.90000000e+01	3.10000000e+01	5.40000000e+01
-141	1.01785000e+05	2.90000000e+01	3.10000000e+01	5.40000000e+01
-140	1.02098000e+05	2.90000000e+01	3.10000000e+01	5.40000000e+01
-139	1.02402000e+05	2.90000000e+01	3.10000000e+01	5.40000000e+01
-138	1.02752000e+05	2.90000000e+01	3.10000000e+01	5.40000000e+01
-137	1.03128000e+05	2.90000000e+01	3.10000000e+01	5.40000000e+01
-136	1.03479000e+05	2.90000000e+01	3.10000000e+01	5.40000000e+01
-135	1.03749000e+05	2.90000000e+01	3.10000000e+01	5.40000000e+01
-134	1.04049000e+05	2.90000000e+01	3.10000000e+01	5.40000000e+01
-133	1.04317000e+05	2.90000000e+01	3.10000000e+01	5.40000000e+01
-132	1.04562000e+05	2.90000000e+01	3.10000000e+01	5.40000000e+01
-131	1.04562000e+05	2.90000000e+01	3.10000000e+01	5.40000000e+01
-130	1.04691000e+05	2.90000000e+01	3.10000000e+01	5.40000000e+01
-129	1.04691000e+05	3.00000000e+01	3.20000000e+01	5.50000000e+01
-128	1.05019000e+05	3.00000000e+01	3.20000000e+01	5.50000000e+01
-127	1.05342000e+05	3.00000000e+01	3.20000000e+01	5.50000000e+01
-126	1.05656000e+05	3.00000000e+01	3.20000000e+01	5.50000000e+01
-125	1.05947000e+05	3.00000000e+01	3.20000000e+01	5.50000000e+01
-124	1.06195000e+05	3.10000000e+01	3.30000000e+01	5.60000000e+01
-123	1.06464000e+05	3.10000000e+01	3.30000000e+01	5.60000000e+01
-122	1.06464000e+05	3.20000000e+01	3.40000000e+01	5.70000000e+01
-121	1.06766000e+05	3.20000000e+01	3.40000000e+01	5.70000000e+01
-120	1.06766000e+05	3.20000000e+01	3.40000000e+01	5.70000000e+01
-119	1.06766000e+05	3.20000000e+01	3.40000000e+01	5.70000000e+01
-118	1.06766000e+05	3.20000000e+01	3.40000000e+01	5.70000000e+01
-117	1.06766000e+05	3.20000000e+01	3.40000000e+01	5.70000000e+01
-116	1.07063000e+05	3.20000000e+01	3.40000000e+01	5.70000000e+01
-115	1.07369000e+05	3.20000000e+01	3.40000000e+01	5.70000000e+01
-114	1.07676000e+05	3.20000000e+01	3.40000000e+01	5.70000000e+01
-113	1.07979000e+05	3.20000000e+01	3.40000000e+01	5.70000000e+01
-112	1.08278000e+05	3.20000000e+01	3.40000000e+01	5.70000000e+01
-111	1.08630000e+05	3.20000000e+01	3.40000000e+01	5.70000000e+01
-110	1.09039000e+05	3.20000000e+01	3.40000000e+01	5.70000000e+01
-109	1.09396000e+05	3.40000000e+01	3.50000000e+01	5.80000000e+01
-108	1.09764000e+05	3.40000000e+01	3.50000000e+01	5.80000000e+01
-107	1.10172000e+05	3.40000000e+01	3.50000000e+01	5.80000000e+01
-106	1.10502000e+05	3.40000000e+01	3.50000000e+01	5.80000000e+01
-105	1.10996000e+05	3.40000000e+01	3.50000000e+01	5.80000000e+01
-104	1.11496000e+05	3.40000000e+01	3.50000000e+01	5.80000000e+01
-103	1.11998000e+05	3.40000000e+01	3.50000000e+01	5.80000000e+01
-102	1.12498000e+05	3.40000000e+01	3.50000000e+01	5.80000000e+01
-101	1.13262000e+05	3.40000000e+01	3.50000000e+01	5.80000000e+01
-100	1.13842000e+05	3.40000000e+01	3.50000000e+01	5.80000000e+01
-99	1.14373000e+05	3.40000000e+01	3.50000000e+01	5.80000000e+01
-98	1.14941000e+05	3.50000000e+01	3.70000000e+01	6.00000000e+01
-97	1.15425000e+05	3.50000000e+01	3.70000000e+01	6.00000000e+01
-96	1.15947000e+05	3.50000000e+01	3.70000000e+01	6.00000000e+01
-95	1.16499000e+05	3.50000000e+01	3.70000000e+01	6.00000000e+01
-94	1.17119000e+05	3.50000000e+01	3.70000000e+01	6.00000000e+01
-93	1.17709000e+05	3.70000000e+01	3.80000000e+01	6.10000000e+01
-92	1.18246000e+05	3.70000000e+01	3.80000000e+01	6.10000000e+01
-91	1.18899000e+05	3.70000000e+01	3.80000000e+01	6.10000000e+01
-90	1.19569000e+05	3.70000000e+01	3.80000000e+01	6.10000000e+01
-89	1.20095000e+05	3.60000000e+01	3.90000000e+01	6.20000000e+01
-88	1.20672000e+05	3.60000000e+01	3.90000000e+01	6.20000000e+01
-87	1.21281000e+05	3.60000000e+01	3.90000000e+01	6.20000000e+01
-86	1.21857000e+05	3.60000000e+01	3.90000000e+01	6.20000000e+01
-85	1.22358000e+05	3.90000000e+01	4.00000000e+01	6.40000000e+01
-84	1.22818000e+05	3.90000000e+01	4.00000000e+01	6.40000000e+01
-83	1.23338000e+05	3.90000000e+01	4.00000000e+01	6.40000000e+01
-82	1.23825000e+05	3.90000000e+01	4.00000000e+01	6.40000000e+01
-81	1.24412000e+05	3.90000000e+01	4.00000000e+01	6.40000000e+01
-80	1.25003000e+05	3.90000000e+01	4.00000000e+01	6.40000000e+01
-79	1.25631000e+05	3.90000000e+01	4.00000000e+01	6.40000000e+01
-78	1.26252000e+05	3.90000000e+01	4.00000000e+01	6.40000000e+01
-77	1.28200000e+05	3.90000000e+01	4.00000000e+01	6.40000000e+01
-76	1.30440000e+05	3.90000000e+01	4.00000000e+01	6.40000000e+01
-75	1.31734000e+05	3.90000000e+01	4.00000000e+01	6.40000000e+01
-74	1.32804000e+05	3.90000000e+01	4.00000000e+01	6.40000000e+01
-73	1.33961000e+05	3.90000000e+01	4.20000000e+01	6.60000000e+01
-72	1.35356000e+05	3.90000000e+01	4.20000000e+01	6.60000000e+01
-71	1.37049000e+05	3.90000000e+01	4.20000000e+01	6.60000000e+01
-70	1.38339000e+05	3.90000000e+01	4.20000000e+01	6.60000000e+01
-69	1.39399000e+05	3.90000000e+01	4.30000000e+01	6.70000000e+01
-68	1.40368000e+05	3.90000000e+01	4.30000000e+01	6.70000000e+01
-67	1.41413000e+05	3.90000000e+01	4.30000000e+01	6.70000000e+01
-66	1.42378000e+05	3.90000000e+01	4.30000000e+01	6.70000000e+01
-65	1.43282000e+05	3.90000000e+01	4.30000000e+01	6.70000000e+01
-64	1.44204000e+05	3.90000000e+01	4.30000000e+01	6.70000000e+01
-63	1.45081000e+05	3.90000000e+01	4.30000000e+01	6.70000000e+01
-62	1.45880000e+05	3.90000000e+01	4.30000000e+01	6.70000000e+01
-61	1.46638000e+05	3.90000000e+01	4.30000000e+01	6.70000000e+01
-60	1.47354000e+05	3.90000000e+01	4.30000000e+01	6.70000000e+01
-59	1.48217000e+05	3.90000000e+01	4.30000000e+01	6.70000000e+01
-58	1.49008000e+05	3.90000000e+01	4.30000000e+01	6.70000000e+01
-57	1.49753000e+05	3.90000000e+01	4.30000000e+01	6.70000000e+01
-56	1.50570000e+05	3.90000000e+01	4.30000000e+01	6.70000000e+01
-55	1.51260000e+05	3.90000000e+01	4.30000000e+01	6.70000000e+01
-54	1.52065000e+05	3.90000000e+01	4.30000000e+01	6.70000000e+01
-53	1.53256000e+05	4.20000000e+01	4.50000000e+01	6.90000000e+01
-52	1.54244000e+05	4.20000000e+01	4.50000000e+01	6.90000000e+01
-51	1.54973000e+05	4.20000000e+01	4.50000000e+01	6.90000000e+01
-50	1.55697000e+05	4.20000000e+01	4.50000000e+01	6.90000000e+01
-49	1.56467000e+05	4.20000000e+01	4.60000000e+01	7.00000000e+01
-48	1.57151000e+05	4.20000000e+01	4.60000000e+01	7.00000000e+01
-47	1.57962000e+05	4.20000000e+01	4.60000000e+01	7.00000000e+01
-46	1.59112000e+05	4.20000000e+01	4.70000000e+01	7.10000000e+01
-45	1.59992000e+05	4.20000000e+01	4.70000000e+01	7.10000000e+01
-44	1.60739000e+05	4.20000000e+01	4.70000000e+01	7.10000000e+01
-43	1.61489000e+05	4.20000000e+01	4.70000000e+01	7.10000000e+01
-42	1.62214000e+05	4.20000000e+01	4.70000000e+01	7.10000000e+01
-41	1.63126000e+05	4.20000000e+01	4.70000000e+01	7.10000000e+01
-40	1.63970000e+05	4.20000000e+01	4.70000000e+01	7.10000000e+01
-39	1.64825000e+05	4.20000000e+01	4.70000000e+01	7.10000000e+01
-38	1.65837000e+05	4.40000000e+01	4.80000000e+01	7.20000000e+01
-37	1.66632000e+05	4.40000000e+01	4.80000000e+01	7.20000000e+01
-36	1.67433000e+05	4.40000000e+01	4.80000000e+01	7.20000000e+01
-35	1.68317000e+05	4.40000000e+01	4.80000000e+01	7.20000000e+01
-34	1.69057000e+05	4.40000000e+01	4.80000000e+01	7.20000000e+01
-33	1.69832000e+05	4.40000000e+01	4.80000000e+01	7.20000000e+01
-32	1.70652000e+05	4.50000000e+01	4.90000000e+01	7.30000000e+01
-31	1.71522000e+05	4.50000000e+01	4.90000000e+01	7.30000000e+01
-30	1.72294000e+05	4.50000000e+01	4.90000000e+01	7.30000000e+01
-29	1.73173000e+05	4.50000000e+01	4.90000000e+01	7.30000000e+01
-28	1.74242000e+05	4.50000000e+01	4.90000000e+01	7.30000000e+01
-27	1.77728000e+05	4.50000000e+01	4.90000000e+01	7.30000000e+01
-26	1.79826000e+05	4.50000000e+01	4.90000000e+01	7.30000000e+01
-25	1.81202000e+05	4.50000000e+01	4.90000000e+01	7.30000000e+01
-24	1.82990000e+05	4.50000000e+01	5.00000000e+01	7.40000000e+01
-23	1.84266000e+05	4.50000000e+01	5.00000000e+01	7.40000000e+01
-22	1.85761000e+05	4.50000000e+01	5.00000000e+01	7.40000000e+01
-21	1.87009000e+05	4.50000000e+01	5.00000000e+01	7.40000000e+01
-20	1.88077000e+05	4.50000000e+01	5.00000000e+01	7.40000000e+01
-19	1.88963000e+05	4.50000000e+01	5.00000000e+01	7.40000000e+01
-18	1.90053000e+05	4.50000000e+01	5.00000000e+01	7.40000000e+01
-17	1.91178000e+05	4.50000000e+01	5.00000000e+01	7.40000000e+01
-16	1.92341000e+05	4.50000000e+01	5.00000000e+01	7.40000000e+01
-15	1.94097000e+05	4.50000000e+01	5.00000000e+01	7.40000000e+01
-14	1.95695000e+05	4.50000000e+01	5.00000000e+01	7.40000000e+01
-13	1.97025000e+05	4.50000000e+01	5.00000000e+01	7.40000000e+01
-12	1.98540000e+05	4.70000000e+01	5.10000000e+01	7.50000000e+01
-11	2.00083000e+05	4.70000000e+01	5.10000000e+01	7.50000000e+01
-10	2.01633000e+05	4.70000000e+01	5.10000000e+01	7.50000000e+01
-9	2.03110000e+05	4.70000000e+01	5.20000000e+01	7.80000000e+01
-8	2.04490000e+05	4.70000000e+01	5.20000000e+01	7.80000000e+01
-7	2.05812000e+05	4.90000000e+01	5.40000000e+01	8.00000000e+01
-6	2.07090000e+05	4.90000000e+01	5.40000000e+01	8.00000000e+01
-5	2.08320000e+05	5.10000000e+01	5.70000000e+01	8.40000000e+01
-4	2.09870000e+05	5.10000000e+01	5.70000000e+01	8.40000000e+01
-3	2.11815000e+05	5.10000000e+01	5.70000000e+01	8.40000000e+01
-2	2.13952000e+05	5.10000000e+01	5.70000000e+01	8.40000000e+01
-1	2.16196000e+05	5.10000000e+01	5.70000000e+01	8.40000000e+01
0	2.21395000e+05	5.50000000e+01	6.20000000e+01	9.00000000e+01
1	2.26236000e+05	5.60000000e+01	6.40000000e+01	9.20000000e+01
2	2.29610000e+05	5.60000000e+01	6.40000000e+01	9.20000000e+01
3	2.32882000e+05	5.60000000e+01	6.40000000e+01	9.20000000e+01
4	2.36375000e+05	5.60000000e+01	6.40000000e+01	9.20000000e+01
5	2.40086000e+05	5.60000000e+01	6.40000000e+01	9.20000000e+01
6	2.45576000e+05	5.60000000e+01	6.40000000e+01	9.20000000e+01
7	2.48945000e+05	5.60000000e+01	6.40000000e+01	9.20000000e+01
8	2.52021000e+05	5.80000000e+01	6.60000000e+01	9.40000000e+01
9	2.55095000e+05	5.80000000e+01	6.60000000e+01	9.40000000e+01
10	2.57822000e+05	5.80000000e+01	6.60000000e+01	9.40000000e+01
11	2.60670000e+05	5.90000000e+01	6.80000000e+01	9.60000000e+01
12	2.63086000e+05	6.00000000e+01	6.90000000e+01	9.70000000e+01
13	2.65687000e+05	6.20000000e+01	7.00000000e+01	9.80000000e+01
14	2.68511000e+05	6.30000000e+01	7.10000000e+01	9.90000000e+01
15	2.71474000e+05	6.30000000e+01	7.10000000e+01	9.90000000e+01
16	2.74495000e+05	6.30000000e+01	7.10000000e+01	9.90000000e+01
17	2.77941000e+05	6.50000000e+01	7.20000000e+01	1.00000000e+02
18	2.81124000e+05	6.60000000e+01	7.30000000e+01	1.01000000e+02
19	2.83752000e+05	6.60000000e+01	7.30000000e+01	1.01000000e+02
20	2.86868000e+05	6.50000000e+01	7.40000000e+01	1.02000000e+02
21	2.90204000e+05	6.60000000e+01	7.50000000e+01	1.03000000e+02
22	2.93640000e+05	6.60000000e+01	7.50000000e+01	1.03000000e+02
23	2.97603000e+05	6.60000000e+01	7.50000000e+01	1.03000000e+02
24	3.01712000e+05	6.80000000e+01	7.70000000e+01	1.05000000e+02
25	3.05104000e+05	6.90000000e+01	7.80000000e+01	1.06000000e+02
26	3.07635000e+05	6.90000000e+01	7.80000000e+01	1.06000000e+02
27	3.09949000e+05	6.90000000e+01	7.80000000e+01	1.06000000e+02
28	3.12017000e+05	6.90000000e+01	7.80000000e+01	1.06000000e+02
29	3.14082000e+05	6.90000000e+01	7.80000000e+01	1.06000000e+02
30	3.16717000e+05	6.90000000e+01	7.80000000e+01	1.06000000e+02
31	3.19531000e+05	7.20000000e+01	8.00000000e+01	1.11000000e+02
32	3.21880000e+05	7.20000000e+01	8.00000000e+01	1.11000000e+02
33	3.23998000e+05	7.20000000e+01	8.00000000e+01	1.11000000e+02
34	3.25912000e+05	7.20000000e+01	8.00000000e+01	1.11000000e+02
35	3.27655000e+05	7.00000000e+01	8.20000000e+01	1.13000000e+02
36	3.29594000e+05	7.00000000e+01	8.20000000e+01	1.13000000e+02
37	3.31945000e+05	7.00000000e+01	8.20000000e+01	1.13000000e+02
38	3.34374000e+05	7.00000000e+01	8.20000000e+01	1.13000000e+02
39	3.36462000e+05	7.00000000e+01	8.20000000e+01	1.13000000e+02
40	3.38256000e+05	7.30000000e+01	8.30000000e+01	1.14000000e+02
41	3.39968000e+05	7.30000000e+01	8.30000000e+01	1.14000000e+02
42	3.41804000e+05	7.30000000e+01	8.30000000e+01	1.14000000e+02
43	3.43605000e+05	7.30000000e+01	8.30000000e+01	1.14000000e+02
44	3.45575000e+05	7.30000000e+01	8.40000000e+01	1.15000000e+02
45	3.47614000e+05	7.60000000e+01	8.60000000e+01	1.19000000e+02
46	3.49548000e+05	7.60000000e+01	8.60000000e+01	1.19000000e+02
47	3.51251000e+05	7.60000000e+01	8.60000000e+01	1.19000000e+02
48	3.52886000e+05	7.80000000e+01	8.70000000e+01	1.21000000e+02
49	3.54396000e+05	7.80000000e+01	8.80000000e+01	1.22000000e+02
50	3.55635000e+05	7.80000000e+01	8.80000000e+01	1.22000000e+02
51	3.56941000e+05	7.80000000e+01	8.90000000e+01	1.23000000e+02
52	3.58443000e+05	7.80000000e+01	8.90000000e+01	1.23000000e+02
53	3.60115000e+05	7.80000000e+01	8.90000000e+01	1.23000000e+02
54	3.61839000e+05	7.80000000e+01	8.90000000e+01	1.23000000e+02
55	3.63511000e+05	7.80000000e+01	8.90000000e+01	1.23000000e+02
56	3.65045000e+05	8.20000000e+01	9.00000000e+01	1.24000000e+02
57	3.66348000e+05	8.20000000e+01	9.00000000e+01	1.24000000e+02
58	3.67806000e+05	8.20000000e+01	9.00000000e+01	1.24000000e+02
59	3.69595000e+05	8.20000000e+01	9.00000000e+01	1.24000000e+02
60	3.71301000e+05	8.20000000e+01	9.00000000e+01	1.24000000e+02
61	3.72621000e+05	8.20000000e+01	9.00000000e+01	1.24000000e+02
62	3.74147000e+05	8.20000000e+01	9.00000000e+01	1.24000000e+02
63	3.75964000e+05	8.00000000e+01	9.10000000e+01	1.25000000e+02
64	3.77978000e+05	7.90000000e+01	9.20000000e+01	1.26000000e+02
65	3.79839000e+05	8.10000000e+01	9.30000000e+01	1.27000000e+02
66	3.81754000e+05	8.70000000e+01	9.40000000e+01	1.28000000e+02
67	3.83415000e+05	8.70000000e+01	9.40000000e+01	1.28000000e+02
68	3.84818000e+05	8.70000000e+01	9.40000000e+01	1.28000000e+02
69	3.86168000e+05	8.60000000e+01	9.50000000e+01	1.29000000e+02
70	3.87594000e+05	8.60000000e+01	9.50000000e+01	1.29000000e+02
71	3.89034000e+05	8.90000000e+01	9.70000000e+01	1.35000000e+02
72	3.90492000e+05	8.80000000e+01	9.80000000e+01	1.36000000e+02
73	3.92052000e+05	8.80000000e+01	9.80000000e+01	1.36000000e+02
74	3.93366000e+05	8.80000000e+01	9.80000000e+01	1.36000000e+02
75	3.94591000e+05	8.80000000e+01	9.80000000e+01	1.36000000e+02
76	3.95939000e+05	9.00000000e+01	9.90000000e+01	1.37000000e+02
77	3.97285000e+05	9.10000000e+01	1.00000000e+02	1.38000000e+02
78	3.98588000e+05	9.10000000e+01	1.00000000e+02	1.38000000e+02
79	4.00120000e+05	9.10000000e+01	1.00000000e+02	1.38000000e+02
80	4.01662000e+05	9.10000000e+01	1.00000000e+02	1.38000000e+02
81	4.02973000e+05	9.10000000e+01	1.00000000e+02	1.38000000e+02
82	4.04194000e+05	9.10000000e+01	1.00000000e+02	1.38000000e+02
83	4.05689000e+05	9.10000000e+01	1.00000000e+02	1.38000000e+02
84	4.07150000e+05	9.10000000e+01	1.00000000e+02	1.38000000e+02
85	4.10866000e+05	9.10000000e+01	1.00000000e+02	1.38000000e+02
86	4.15732000e+05	9.10000000e+01	1.00000000e+02	1.38000000e+02
87	4.21200000e+05	9.10000000e+01	1.00000000e+02	1.38000000e+02
88	4.25160000e+05	9.20000000e+01	1.01000000e+02	1.39000000e+02
89	4.28302000e+05	9.30000000e+01	1.03000000e+02	1.41000000e+02
90	4.31292000e+05	9.30000000e+01	1.03000000e+02	1.41000000e+02
91	4.34000000e+05	9.30000000e+01	1.03000000e+02	1.41000000e+02
92	4.36999000e+05	9.30000000e+01	1.03000000e+02	1.41000000e+02
93	4.40435000e+05	9.30000000e+01	1.03000000e+02	1.41000000e+02
94	4.44159000e+05	9.30000000e+01	1.03000000e+02	1.41000000e+02
95	4.47115000e+05	9.30000000e+01	1.03000000e+02	1.41000000e+02
96	4.49705000e+05	9.30000000e+01	1.03000000e+02	1.41000000e+02
97	4.51887000e+05	9.30000000e+01	1.03000000e+02	1.41000000e+02
98	4.54022000e+05	9.30000000e+01	1.03000000e+02	1.41000000e+02
99	4.56319000e+05	9.20000000e+01	1.04000000e+02	1.42000000e+02
100	4.58916000e+05	9.20000000e+01	1.04000000e+02	1.42000000e+02
