# Supplementary material for: Early Prediction of Movie Box Office Success Based on Wikipedia Activity Big Data
Source: PLoS One. 2013 Aug 21;8(8):e71226. doi: 10.1371/journal.pone.0071226 (PMC3749192; doi:10.1371/journal.pone.0071226)
Supplement: Dataset S1 — The dataset under study, including the financial and Wikipedia activity data is also available at http://wwm.phy.bme.hu/SupplementaryDataS1.zip. (ZIP) [file pone.0071226.s002.zip › wikipredict_data_pack/sample_of_312/wikipedia_predictors/77]

Day_(movie_time)	Views	Users	Rigor	Edits
-500	0.00000000e+00	0.00000000e+00	0.00000000e+00	0.00000000e+00
-499	0.00000000e+00	0.00000000e+00	0.00000000e+00	0.00000000e+00
-498	0.00000000e+00	0.00000000e+00	0.00000000e+00	0.00000000e+00
-497	0.00000000e+00	0.00000000e+00	0.00000000e+00	0.00000000e+00
-496	0.00000000e+00	0.00000000e+00	0.00000000e+00	0.00000000e+00
-495	0.00000000e+00	0.00000000e+00	0.00000000e+00	0.00000000e+00
-494	0.00000000e+00	0.00000000e+00	0.00000000e+00	0.00000000e+00
-493	0.00000000e+00	0.00000000e+00	0.00000000e+00	0.00000000e+00
-492	0.00000000e+00	0.00000000e+00	0.00000000e+00	0.00000000e+00
-491	0.00000000e+00	0.00000000e+00	0.00000000e+00	0.00000000e+00
-490	0.00000000e+00	0.00000000e+00	0.00000000e+00	0.00000000e+00
-489	0.00000000e+00	0.00000000e+00	0.00000000e+00	0.00000000e+00
-488	0.00000000e+00	0.00000000e+00	0.00000000e+00	0.00000000e+00
-487	0.00000000e+00	0.00000000e+00	0.00000000e+00	0.00000000e+00
-486	0.00000000e+00	0.00000000e+00	0.00000000e+00	0.00000000e+00
-485	0.00000000e+00	0.00000000e+00	0.00000000e+00	0.00000000e+00
-484	0.00000000e+00	0.00000000e+00	0.00000000e+00	0.00000000e+00
-483	0.00000000e+00	0.00000000e+00	0.00000000e+00	0.00000000e+00
-482	0.00000000e+00	0.00000000e+00	0.00000000e+00	0.00000000e+00
-481	0.00000000e+00	0.00000000e+00	0.00000000e+00	0.00000000e+00
-480	0.00000000e+00	0.00000000e+00	0.00000000e+00	0.00000000e+00
-479	0.00000000e+00	0.00000000e+00	0.00000000e+00	0.00000000e+00
-478	0.00000000e+00	0.00000000e+00	0.00000000e+00	0.00000000e+00
-477	0.00000000e+00	0.00000000e+00	0.00000000e+00	0.00000000e+00
-476	0.00000000e+00	0.00000000e+00	0.00000000e+00	0.00000000e+00
-475	0.00000000e+00	0.00000000e+00	0.00000000e+00	0.00000000e+00
-474	0.00000000e+00	0.00000000e+00	0.00000000e+00	0.00000000e+00
-473	0.00000000e+00	0.00000000e+00	0.00000000e+00	0.00000000e+00
-472	0.00000000e+00	0.00000000e+00	0.00000000e+00	0.00000000e+00
-471	0.00000000e+00	0.00000000e+00	0.00000000e+00	0.00000000e+00
-470	0.00000000e+00	0.00000000e+00	0.00000000e+00	0.00000000e+00
-469	0.00000000e+00	0.00000000e+00	0.00000000e+00	0.00000000e+00
-468	0.00000000e+00	0.00000000e+00	0.00000000e+00	0.00000000e+00
-467	0.00000000e+00	0.00000000e+00	0.00000000e+00	0.00000000e+00
-466	0.00000000e+00	0.00000000e+00	0.00000000e+00	0.00000000e+00
-465	0.00000000e+00	0.00000000e+00	0.00000000e+00	0.00000000e+00
-464	0.00000000e+00	0.00000000e+00	0.00000000e+00	0.00000000e+00
-463	0.00000000e+00	0.00000000e+00	0.00000000e+00	0.00000000e+00
-462	0.00000000e+00	0.00000000e+00	0.00000000e+00	0.00000000e+00
-461	0.00000000e+00	0.00000000e+00	0.00000000e+00	0.00000000e+00
-460	0.00000000e+00	0.00000000e+00	0.00000000e+00	0.00000000e+00
-459	0.00000000e+00	0.00000000e+00	0.00000000e+00	0.00000000e+00
-458	0.00000000e+00	0.00000000e+00	0.00000000e+00	0.00000000e+00
-457	0.00000000e+00	0.00000000e+00	0.00000000e+00	0.00000000e+00
-456	0.00000000e+00	0.00000000e+00	0.00000000e+00	0.00000000e+00
-455	0.00000000e+00	0.00000000e+00	0.00000000e+00	0.00000000e+00
-454	0.00000000e+00	0.00000000e+00	0.00000000e+00	0.00000000e+00
-453	0.00000000e+00	0.00000000e+00	0.00000000e+00	0.00000000e+00
-452	0.00000000e+00	0.00000000e+00	0.00000000e+00	0.00000000e+00
-451	0.00000000e+00	0.00000000e+00	0.00000000e+00	0.00000000e+00
-450	0.00000000e+00	0.00000000e+00	0.00000000e+00	0.00000000e+00
-449	0.00000000e+00	0.00000000e+00	0.00000000e+00	0.00000000e+00
-448	0.00000000e+00	0.00000000e+00	0.00000000e+00	0.00000000e+00
-447	0.00000000e+00	0.00000000e+00	0.00000000e+00	0.00000000e+00
-446	0.00000000e+00	0.00000000e+00	0.00000000e+00	0.00000000e+00
-445	0.00000000e+00	0.00000000e+00	0.00000000e+00	0.00000000e+00
-444	0.00000000e+00	0.00000000e+00	0.00000000e+00	0.00000000e+00
-443	0.00000000e+00	0.00000000e+00	0.00000000e+00	0.00000000e+00
-442	0.00000000e+00	0.00000000e+00	0.00000000e+00	0.00000000e+00
-441	0.00000000e+00	0.00000000e+00	0.00000000e+00	0.00000000e+00
-440	0.00000000e+00	0.00000000e+00	0.00000000e+00	0.00000000e+00
-439	0.00000000e+00	0.00000000e+00	0.00000000e+00	0.00000000e+00
-438	0.00000000e+00	0.00000000e+00	0.00000000e+00	0.00000000e+00
-437	0.00000000e+00	0.00000000e+00	0.00000000e+00	0.00000000e+00
-436	0.00000000e+00	0.00000000e+00	0.00000000e+00	0.00000000e+00
-435	0.00000000e+00	0.00000000e+00	0.00000000e+00	0.00000000e+00
-434	0.00000000e+00	0.00000000e+00	0.00000000e+00	0.00000000e+00
-433	0.00000000e+00	0.00000000e+00	0.00000000e+00	0.00000000e+00
-432	0.00000000e+00	0.00000000e+00	0.00000000e+00	0.00000000e+00
-431	0.00000000e+00	0.00000000e+00	0.00000000e+00	0.00000000e+00
-430	0.00000000e+00	0.00000000e+00	0.00000000e+00	0.00000000e+00
-429	0.00000000e+00	0.00000000e+00	0.00000000e+00	0.00000000e+00
-428	0.00000000e+00	0.00000000e+00	0.00000000e+00	0.00000000e+00
-427	0.00000000e+00	0.00000000e+00	0.00000000e+00	0.00000000e+00
-426	0.00000000e+00	0.00000000e+00	0.00000000e+00	0.00000000e+00
-425	0.00000000e+00	0.00000000e+00	0.00000000e+00	0.00000000e+00
-424	0.00000000e+00	0.00000000e+00	0.00000000e+00	0.00000000e+00
-423	0.00000000e+00	0.00000000e+00	0.00000000e+00	0.00000000e+00
-422	0.00000000e+00	0.00000000e+00	0.00000000e+00	0.00000000e+00
-421	0.00000000e+00	0.00000000e+00	0.00000000e+00	0.00000000e+00
-420	4.00000000e+00	0.00000000e+00	0.00000000e+00	0.00000000e+00
-419	7.00000000e+00	0.00000000e+00	0.00000000e+00	0.00000000e+00
-418	1.40000000e+01	0.00000000e+00	0.00000000e+00	0.00000000e+00
-417	1.80000000e+01	0.00000000e+00	0.00000000e+00	0.00000000e+00
-416	2.20000000e+01	0.00000000e+00	0.00000000e+00	0.00000000e+00
-415	2.60000000e+01	0.00000000e+00	0.00000000e+00	0.00000000e+00
-414	3.40000000e+01	0.00000000e+00	0.00000000e+00	0.00000000e+00
-413	3.50000000e+01	0.00000000e+00	0.00000000e+00	0.00000000e+00
-412	4.00000000e+01	0.00000000e+00	0.00000000e+00	0.00000000e+00
-411	4.60000000e+01	0.00000000e+00	0.00000000e+00	0.00000000e+00
-410	5.00000000e+01	0.00000000e+00	0.00000000e+00	0.00000000e+00
-409	5.20000000e+01	0.00000000e+00	0.00000000e+00	0.00000000e+00
-408	5.70000000e+01	0.00000000e+00	0.00000000e+00	0.00000000e+00
-407	6.30000000e+01	0.00000000e+00	0.00000000e+00	0.00000000e+00
-406	7.20000000e+01	0.00000000e+00	0.00000000e+00	0.00000000e+00
-405	7.20000000e+01	0.00000000e+00	0.00000000e+00	0.00000000e+00
-404	7.20000000e+01	0.00000000e+00	0.00000000e+00	0.00000000e+00
-403	7.20000000e+01	0.00000000e+00	0.00000000e+00	0.00000000e+00
-402	7.40000000e+01	0.00000000e+00	0.00000000e+00	0.00000000e+00
-401	7.90000000e+01	0.00000000e+00	0.00000000e+00	0.00000000e+00
-400	8.10000000e+01	0.00000000e+00	0.00000000e+00	0.00000000e+00
-399	8.30000000e+01	0.00000000e+00	0.00000000e+00	0.00000000e+00
-398	8.80000000e+01	0.00000000e+00	0.00000000e+00	0.00000000e+00
-397	9.00000000e+01	0.00000000e+00	0.00000000e+00	0.00000000e+00
-396	9.20000000e+01	0.00000000e+00	0.00000000e+00	0.00000000e+00
-395	9.60000000e+01	0.00000000e+00	0.00000000e+00	0.00000000e+00
-394	1.01000000e+02	0.00000000e+00	0.00000000e+00	0.00000000e+00
-393	1.04000000e+02	0.00000000e+00	0.00000000e+00	0.00000000e+00
-392	1.05000000e+02	0.00000000e+00	0.00000000e+00	0.00000000e+00
-391	1.10000000e+02	0.00000000e+00	0.00000000e+00	0.00000000e+00
-390	1.14000000e+02	0.00000000e+00	0.00000000e+00	0.00000000e+00
-389	1.18000000e+02	0.00000000e+00	0.00000000e+00	0.00000000e+00
-388	1.20000000e+02	0.00000000e+00	0.00000000e+00	0.00000000e+00
-387	1.25000000e+02	0.00000000e+00	0.00000000e+00	0.00000000e+00
-386	1.31000000e+02	0.00000000e+00	0.00000000e+00	0.00000000e+00
-385	1.38000000e+02	0.00000000e+00	0.00000000e+00	0.00000000e+00
-384	1.48000000e+02	0.00000000e+00	0.00000000e+00	0.00000000e+00
-383	1.51000000e+02	0.00000000e+00	0.00000000e+00	0.00000000e+00
-382	1.61000000e+02	0.00000000e+00	0.00000000e+00	0.00000000e+00
-381	1.65000000e+02	0.00000000e+00	0.00000000e+00	0.00000000e+00
-380	1.74000000e+02	0.00000000e+00	0.00000000e+00	0.00000000e+00
-379	1.78000000e+02	0.00000000e+00	0.00000000e+00	0.00000000e+00
-378	1.82000000e+02	0.00000000e+00	0.00000000e+00	0.00000000e+00
-377	1.87000000e+02	0.00000000e+00	0.00000000e+00	0.00000000e+00
-376	1.94000000e+02	0.00000000e+00	0.00000000e+00	0.00000000e+00
-375	1.97000000e+02	0.00000000e+00	0.00000000e+00	0.00000000e+00
-374	2.00000000e+02	0.00000000e+00	0.00000000e+00	0.00000000e+00
-373	2.00000000e+02	0.00000000e+00	0.00000000e+00	0.00000000e+00
-372	2.10000000e+02	0.00000000e+00	0.00000000e+00	0.00000000e+00
-371	2.19000000e+02	0.00000000e+00	0.00000000e+00	0.00000000e+00
-370	2.25000000e+02	0.00000000e+00	0.00000000e+00	0.00000000e+00
-369	2.33000000e+02	0.00000000e+00	0.00000000e+00	0.00000000e+00
-368	2.42000000e+02	0.00000000e+00	0.00000000e+00	0.00000000e+00
-367	2.49000000e+02	0.00000000e+00	0.00000000e+00	0.00000000e+00
-366	2.49000000e+02	0.00000000e+00	0.00000000e+00	0.00000000e+00
-365	2.52000000e+02	0.00000000e+00	0.00000000e+00	0.00000000e+00
-364	2.58000000e+02	0.00000000e+00	0.00000000e+00	0.00000000e+00
-363	2.62000000e+02	0.00000000e+00	0.00000000e+00	0.00000000e+00
-362	2.71000000e+02	0.00000000e+00	0.00000000e+00	0.00000000e+00
-361	2.77000000e+02	0.00000000e+00	0.00000000e+00	0.00000000e+00
-360	2.84000000e+02	0.00000000e+00	0.00000000e+00	0.00000000e+00
-359	2.95000000e+02	0.00000000e+00	0.00000000e+00	0.00000000e+00
-358	2.99000000e+02	0.00000000e+00	0.00000000e+00	0.00000000e+00
-357	3.04000000e+02	0.00000000e+00	0.00000000e+00	0.00000000e+00
-356	3.08000000e+02	0.00000000e+00	0.00000000e+00	0.00000000e+00
-355	3.15000000e+02	0.00000000e+00	0.00000000e+00	0.00000000e+00
-354	3.20000000e+02	0.00000000e+00	0.00000000e+00	0.00000000e+00
-353	3.23000000e+02	0.00000000e+00	0.00000000e+00	0.00000000e+00
-352	3.28000000e+02	0.00000000e+00	0.00000000e+00	0.00000000e+00
-351	3.33000000e+02	0.00000000e+00	0.00000000e+00	0.00000000e+00
-350	3.38000000e+02	0.00000000e+00	0.00000000e+00	0.00000000e+00
-349	3.45000000e+02	0.00000000e+00	0.00000000e+00	0.00000000e+00
-348	3.53000000e+02	0.00000000e+00	0.00000000e+00	0.00000000e+00
-347	3.54000000e+02	0.00000000e+00	0.00000000e+00	0.00000000e+00
-346	3.63000000e+02	0.00000000e+00	0.00000000e+00	0.00000000e+00
-345	3.68000000e+02	0.00000000e+00	0.00000000e+00	0.00000000e+00
-344	3.73000000e+02	0.00000000e+00	0.00000000e+00	0.00000000e+00
-343	3.75000000e+02	0.00000000e+00	0.00000000e+00	0.00000000e+00
-342	3.84000000e+02	0.00000000e+00	0.00000000e+00	0.00000000e+00
-341	3.87000000e+02	0.00000000e+00	0.00000000e+00	0.00000000e+00
-340	3.93000000e+02	0.00000000e+00	0.00000000e+00	0.00000000e+00
-339	4.00000000e+02	0.00000000e+00	0.00000000e+00	0.00000000e+00
-338	4.11000000e+02	0.00000000e+00	0.00000000e+00	0.00000000e+00
-337	4.20000000e+02	0.00000000e+00	0.00000000e+00	0.00000000e+00
-336	4.28000000e+02	0.00000000e+00	0.00000000e+00	0.00000000e+00
-335	4.31000000e+02	0.00000000e+00	0.00000000e+00	0.00000000e+00
-334	4.37000000e+02	0.00000000e+00	0.00000000e+00	0.00000000e+00
-333	4.44000000e+02	0.00000000e+00	0.00000000e+00	0.00000000e+00
-332	4.55000000e+02	0.00000000e+00	0.00000000e+00	0.00000000e+00
-331	4.63000000e+02	0.00000000e+00	0.00000000e+00	0.00000000e+00
-330	4.79000000e+02	0.00000000e+00	0.00000000e+00	0.00000000e+00
-329	4.91000000e+02	0.00000000e+00	0.00000000e+00	0.00000000e+00
-328	5.09000000e+02	0.00000000e+00	0.00000000e+00	0.00000000e+00
-327	5.21000000e+02	0.00000000e+00	0.00000000e+00	0.00000000e+00
-326	5.37000000e+02	0.00000000e+00	0.00000000e+00	0.00000000e+00
-325	5.56000000e+02	0.00000000e+00	0.00000000e+00	0.00000000e+00
-324	5.67000000e+02	0.00000000e+00	0.00000000e+00	0.00000000e+00
-323	5.93000000e+02	0.00000000e+00	0.00000000e+00	0.00000000e+00
-322	6.17000000e+02	0.00000000e+00	0.00000000e+00	0.00000000e+00
-321	6.34000000e+02	0.00000000e+00	0.00000000e+00	0.00000000e+00
-320	6.47000000e+02	0.00000000e+00	0.00000000e+00	0.00000000e+00
-319	6.58000000e+02	0.00000000e+00	0.00000000e+00	0.00000000e+00
-318	6.73000000e+02	0.00000000e+00	0.00000000e+00	0.00000000e+00
-317	6.90000000e+02	0.00000000e+00	0.00000000e+00	0.00000000e+00
-316	7.10000000e+02	0.00000000e+00	0.00000000e+00	0.00000000e+00
-315	7.26000000e+02	0.00000000e+00	0.00000000e+00	0.00000000e+00
-314	7.42000000e+02	0.00000000e+00	0.00000000e+00	0.00000000e+00
-313	7.55000000e+02	0.00000000e+00	0.00000000e+00	0.00000000e+00
-312	7.66000000e+02	0.00000000e+00	0.00000000e+00	0.00000000e+00
-311	7.74000000e+02	0.00000000e+00	0.00000000e+00	0.00000000e+00
-310	7.86000000e+02	0.00000000e+00	0.00000000e+00	0.00000000e+00
-309	8.03000000e+02	0.00000000e+00	0.00000000e+00	0.00000000e+00
-308	8.16000000e+02	0.00000000e+00	0.00000000e+00	0.00000000e+00
-307	8.34000000e+02	0.00000000e+00	0.00000000e+00	0.00000000e+00
-306	8.42000000e+02	0.00000000e+00	0.00000000e+00	0.00000000e+00
-305	8.53000000e+02	0.00000000e+00	0.00000000e+00	0.00000000e+00
-304	8.53000000e+02	0.00000000e+00	0.00000000e+00	0.00000000e+00
-303	8.53000000e+02	0.00000000e+00	0.00000000e+00	0.00000000e+00
-302	8.70000000e+02	0.00000000e+00	0.00000000e+00	0.00000000e+00
-301	8.74000000e+02	0.00000000e+00	0.00000000e+00	0.00000000e+00
-300	8.94000000e+02	0.00000000e+00	0.00000000e+00	0.00000000e+00
-299	9.01000000e+02	0.00000000e+00	0.00000000e+00	0.00000000e+00
-298	9.14000000e+02	0.00000000e+00	0.00000000e+00	0.00000000e+00
-297	9.20000000e+02	0.00000000e+00	0.00000000e+00	0.00000000e+00
-296	9.31000000e+02	0.00000000e+00	0.00000000e+00	0.00000000e+00
-295	9.40000000e+02	0.00000000e+00	0.00000000e+00	0.00000000e+00
-294	9.47000000e+02	0.00000000e+00	0.00000000e+00	0.00000000e+00
-293	9.61000000e+02	0.00000000e+00	0.00000000e+00	0.00000000e+00
-292	9.80000000e+02	0.00000000e+00	0.00000000e+00	0.00000000e+00
-291	9.95000000e+02	0.00000000e+00	0.00000000e+00	0.00000000e+00
-290	1.01300000e+03	0.00000000e+00	0.00000000e+00	0.00000000e+00
-289	1.02500000e+03	0.00000000e+00	0.00000000e+00	0.00000000e+00
-288	1.02500000e+03	0.00000000e+00	0.00000000e+00	0.00000000e+00
-287	1.03900000e+03	0.00000000e+00	0.00000000e+00	0.00000000e+00
-286	1.05200000e+03	0.00000000e+00	0.00000000e+00	0.00000000e+00
-285	1.06100000e+03	0.00000000e+00	0.00000000e+00	0.00000000e+00
-284	1.15600000e+03	1.00000000e+00	1.00000000e+00	1.00000000e+00
-283	1.72700000e+03	1.00000000e+00	1.00000000e+00	1.00000000e+00
-282	2.38300000e+03	1.00000000e+00	1.00000000e+00	1.00000000e+00
-281	2.99800000e+03	1.00000000e+00	1.00000000e+00	1.00000000e+00
-280	3.53700000e+03	1.00000000e+00	1.00000000e+00	1.00000000e+00
-279	3.98100000e+03	1.00000000e+00	1.00000000e+00	1.00000000e+00
-278	4.52800000e+03	1.00000000e+00	1.00000000e+00	1.00000000e+00
-277	5.09800000e+03	1.00000000e+00	1.00000000e+00	1.00000000e+00
-276	5.67100000e+03	1.00000000e+00	1.00000000e+00	1.00000000e+00
-275	6.41100000e+03	1.00000000e+00	1.00000000e+00	1.00000000e+00
-274	7.11900000e+03	2.00000000e+00	2.00000000e+00	3.00000000e+00
-273	7.81900000e+03	3.00000000e+00	3.00000000e+00	6.00000000e+00
-272	8.54000000e+03	3.00000000e+00	3.00000000e+00	6.00000000e+00
-271	9.14700000e+03	3.00000000e+00	3.00000000e+00	6.00000000e+00
-270	9.82600000e+03	3.00000000e+00	3.00000000e+00	6.00000000e+00
-269	1.05370000e+04	3.00000000e+00	3.00000000e+00	6.00000000e+00
-268	1.12630000e+04	3.00000000e+00	3.00000000e+00	6.00000000e+00
-267	1.19210000e+04	3.00000000e+00	3.00000000e+00	6.00000000e+00
-266	1.25000000e+04	3.00000000e+00	3.00000000e+00	6.00000000e+00
-265	1.30840000e+04	3.00000000e+00	3.00000000e+00	6.00000000e+00
-264	1.36730000e+04	3.00000000e+00	3.00000000e+00	6.00000000e+00
-263	1.43710000e+04	3.00000000e+00	3.00000000e+00	6.00000000e+00
-262	1.50810000e+04	3.00000000e+00	3.00000000e+00	6.00000000e+00
-261	1.57940000e+04	3.00000000e+00	3.00000000e+00	6.00000000e+00
-260	1.64810000e+04	3.00000000e+00	3.00000000e+00	6.00000000e+00
-259	1.70890000e+04	3.00000000e+00	3.00000000e+00	6.00000000e+00
-258	1.76280000e+04	3.00000000e+00	3.00000000e+00	6.00000000e+00
-257	1.81790000e+04	3.00000000e+00	3.00000000e+00	6.00000000e+00
-256	1.88490000e+04	3.00000000e+00	3.00000000e+00	6.00000000e+00
-255	1.95280000e+04	3.00000000e+00	3.00000000e+00	6.00000000e+00
-254	2.03620000e+04	3.00000000e+00	3.00000000e+00	6.00000000e+00
-253	2.11420000e+04	3.00000000e+00	3.00000000e+00	6.00000000e+00
-252	2.18170000e+04	3.00000000e+00	3.00000000e+00	6.00000000e+00
-251	2.27400000e+04	4.00000000e+00	4.00000000e+00	7.00000000e+00
-250	2.41230000e+04	4.00000000e+00	5.00000000e+00	9.00000000e+00
-249	2.50200000e+04	4.00000000e+00	6.00000000e+00	1.00000000e+01
-248	2.59100000e+04	4.00000000e+00	6.00000000e+00	1.00000000e+01
-247	2.67240000e+04	4.00000000e+00	6.00000000e+00	1.00000000e+01
-246	2.74880000e+04	4.00000000e+00	6.00000000e+00	1.00000000e+01
-245	2.81690000e+04	4.00000000e+00	6.00000000e+00	1.00000000e+01
-244	2.87780000e+04	4.00000000e+00	6.00000000e+00	1.00000000e+01
-243	2.93750000e+04	4.00000000e+00	6.00000000e+00	1.00000000e+01
-242	3.00790000e+04	4.00000000e+00	6.00000000e+00	1.00000000e+01
-241	3.08120000e+04	6.00000000e+00	8.00000000e+00	1.20000000e+01
-240	3.15680000e+04	6.00000000e+00	8.00000000e+00	1.20000000e+01
-239	3.23770000e+04	6.00000000e+00	8.00000000e+00	1.20000000e+01
-238	3.31610000e+04	6.00000000e+00	8.00000000e+00	1.20000000e+01
-237	3.39340000e+04	6.00000000e+00	8.00000000e+00	1.20000000e+01
-236	3.47070000e+04	6.00000000e+00	8.00000000e+00	1.20000000e+01
-235	3.55660000e+04	6.00000000e+00	8.00000000e+00	1.20000000e+01
-234	3.61230000e+04	6.00000000e+00	8.00000000e+00	1.20000000e+01
-233	3.69360000e+04	6.00000000e+00	8.00000000e+00	1.20000000e+01
-232	3.77360000e+04	6.00000000e+00	8.00000000e+00	1.20000000e+01
-231	3.83920000e+04	6.00000000e+00	8.00000000e+00	1.20000000e+01
-230	3.90750000e+04	6.00000000e+00	8.00000000e+00	1.20000000e+01
-229	3.97250000e+04	6.00000000e+00	8.00000000e+00	1.20000000e+01
-228	4.04580000e+04	6.00000000e+00	8.00000000e+00	1.20000000e+01
-227	4.11800000e+04	6.00000000e+00	8.00000000e+00	1.20000000e+01
-226	4.19730000e+04	6.00000000e+00	8.00000000e+00	1.20000000e+01
-225	4.26790000e+04	6.00000000e+00	8.00000000e+00	1.20000000e+01
-224	4.34120000e+04	6.00000000e+00	8.00000000e+00	1.20000000e+01
-223	4.40770000e+04	6.00000000e+00	8.00000000e+00	1.20000000e+01
-222	4.48140000e+04	6.00000000e+00	8.00000000e+00	1.20000000e+01
-221	4.55760000e+04	7.00000000e+00	1.10000000e+01	1.50000000e+01
-220	4.64140000e+04	7.00000000e+00	1.10000000e+01	1.50000000e+01
-219	4.71730000e+04	7.00000000e+00	1.10000000e+01	1.50000000e+01
-218	4.78560000e+04	7.00000000e+00	1.10000000e+01	1.50000000e+01
-217	4.85350000e+04	7.00000000e+00	1.10000000e+01	1.50000000e+01
-216	4.92440000e+04	7.00000000e+00	1.10000000e+01	1.50000000e+01
-215	4.99330000e+04	7.00000000e+00	1.10000000e+01	1.50000000e+01
-214	5.06790000e+04	7.00000000e+00	1.10000000e+01	1.50000000e+01
-213	5.16600000e+04	7.00000000e+00	1.10000000e+01	1.50000000e+01
-212	5.26470000e+04	8.00000000e+00	1.20000000e+01	1.60000000e+01
-211	5.35320000e+04	8.00000000e+00	1.20000000e+01	1.60000000e+01
-210	5.43330000e+04	8.00000000e+00	1.20000000e+01	1.60000000e+01
-209	5.50250000e+04	8.00000000e+00	1.20000000e+01	1.60000000e+01
-208	5.58080000e+04	1.10000000e+01	1.40000000e+01	1.80000000e+01
-207	5.66700000e+04	1.30000000e+01	1.50000000e+01	2.00000000e+01
-206	5.74970000e+04	1.30000000e+01	1.50000000e+01	2.00000000e+01
-205	5.83550000e+04	1.30000000e+01	1.50000000e+01	2.00000000e+01
-204	5.92430000e+04	1.30000000e+01	1.50000000e+01	2.00000000e+01
-203	5.99720000e+04	1.30000000e+01	1.50000000e+01	2.00000000e+01
-202	6.06240000e+04	1.30000000e+01	1.50000000e+01	2.00000000e+01
-201	6.13160000e+04	1.30000000e+01	1.50000000e+01	2.00000000e+01
-200	6.21900000e+04	1.30000000e+01	1.50000000e+01	2.00000000e+01
-199	6.30510000e+04	1.30000000e+01	1.50000000e+01	2.00000000e+01
-198	6.37560000e+04	1.30000000e+01	1.50000000e+01	2.00000000e+01
-197	6.46710000e+04	1.30000000e+01	1.50000000e+01	2.00000000e+01
-196	6.54290000e+04	1.30000000e+01	1.50000000e+01	2.00000000e+01
-195	6.61760000e+04	1.30000000e+01	1.50000000e+01	2.00000000e+01
-194	6.66970000e+04	1.30000000e+01	1.50000000e+01	2.00000000e+01
-193	6.73040000e+04	1.30000000e+01	1.50000000e+01	2.00000000e+01
-192	6.81410000e+04	1.30000000e+01	1.50000000e+01	2.00000000e+01
-191	6.89760000e+04	1.30000000e+01	1.70000000e+01	2.20000000e+01
-190	6.97120000e+04	1.30000000e+01	1.70000000e+01	2.20000000e+01
-189	7.02500000e+04	1.50000000e+01	1.80000000e+01	2.30000000e+01
-188	7.07500000e+04	1.50000000e+01	1.80000000e+01	2.30000000e+01
-187	7.15100000e+04	1.50000000e+01	1.80000000e+01	2.30000000e+01
-186	7.21470000e+04	1.50000000e+01	1.80000000e+01	2.30000000e+01
-185	7.28820000e+04	1.50000000e+01	1.80000000e+01	2.30000000e+01
-184	7.37530000e+04	1.50000000e+01	1.80000000e+01	2.30000000e+01
-183	7.45900000e+04	1.50000000e+01	1.80000000e+01	2.30000000e+01
-182	7.53860000e+04	1.50000000e+01	1.80000000e+01	2.30000000e+01
-181	7.60800000e+04	1.50000000e+01	1.80000000e+01	2.30000000e+01
-180	7.67880000e+04	1.50000000e+01	1.80000000e+01	2.30000000e+01
-179	7.74480000e+04	1.50000000e+01	1.80000000e+01	2.30000000e+01
-178	7.82620000e+04	1.50000000e+01	1.80000000e+01	2.30000000e+01
-177	7.90930000e+04	1.50000000e+01	1.80000000e+01	2.30000000e+01
-176	7.99440000e+04	1.50000000e+01	1.80000000e+01	2.30000000e+01
-175	8.08100000e+04	1.50000000e+01	1.80000000e+01	2.30000000e+01
-174	8.16050000e+04	1.50000000e+01	1.80000000e+01	2.30000000e+01
-173	8.24800000e+04	1.50000000e+01	1.80000000e+01	2.30000000e+01
-172	8.33760000e+04	1.50000000e+01	1.80000000e+01	2.30000000e+01
-171	8.43480000e+04	1.50000000e+01	1.80000000e+01	2.30000000e+01
-170	8.53050000e+04	1.50000000e+01	1.80000000e+01	2.30000000e+01
-169	8.64330000e+04	1.50000000e+01	1.80000000e+01	2.30000000e+01
-168	8.74640000e+04	1.50000000e+01	1.80000000e+01	2.30000000e+01
-167	8.82080000e+04	1.60000000e+01	1.90000000e+01	2.40000000e+01
-166	8.89010000e+04	1.60000000e+01	1.90000000e+01	2.40000000e+01
-165	8.93500000e+04	1.60000000e+01	1.90000000e+01	2.40000000e+01
-164	8.95120000e+04	1.60000000e+01	1.90000000e+01	2.40000000e+01
-163	8.96320000e+04	1.50000000e+01	2.00000000e+01	2.50000000e+01
-162	8.97840000e+04	1.70000000e+01	2.10000000e+01	2.60000000e+01
-161	9.00120000e+04	1.70000000e+01	2.10000000e+01	2.60000000e+01
-160	9.03840000e+04	1.70000000e+01	2.10000000e+01	2.60000000e+01
-159	9.10320000e+04	1.70000000e+01	2.10000000e+01	2.60000000e+01
-158	9.16270000e+04	1.70000000e+01	2.10000000e+01	2.60000000e+01
-157	9.24040000e+04	1.70000000e+01	2.10000000e+01	2.60000000e+01
-156	9.31610000e+04	1.70000000e+01	2.10000000e+01	2.60000000e+01
-155	9.39540000e+04	1.70000000e+01	2.10000000e+01	2.60000000e+01
-154	9.45980000e+04	1.70000000e+01	2.10000000e+01	2.60000000e+01
-153	9.52200000e+04	1.70000000e+01	2.10000000e+01	2.60000000e+01
-152	9.58010000e+04	1.70000000e+01	2.10000000e+01	2.60000000e+01
-151	9.64480000e+04	1.70000000e+01	2.10000000e+01	2.60000000e+01
-150	9.64480000e+04	1.70000000e+01	2.10000000e+01	2.60000000e+01
-149	9.66970000e+04	1.70000000e+01	2.10000000e+01	2.60000000e+01
-148	9.66970000e+04	1.70000000e+01	2.10000000e+01	2.60000000e+01
-147	9.73820000e+04	1.70000000e+01	2.10000000e+01	2.60000000e+01
-146	9.79860000e+04	1.70000000e+01	2.10000000e+01	2.60000000e+01
-145	9.85950000e+04	1.70000000e+01	2.10000000e+01	2.60000000e+01
-144	9.92440000e+04	1.90000000e+01	2.20000000e+01	2.70000000e+01
-143	9.97850000e+04	1.90000000e+01	2.20000000e+01	2.70000000e+01
-142	1.00396000e+05	1.80000000e+01	2.30000000e+01	2.80000000e+01
-141	1.00396000e+05	1.80000000e+01	2.30000000e+01	2.80000000e+01
-140	1.01070000e+05	1.80000000e+01	2.30000000e+01	2.80000000e+01
-139	1.01070000e+05	1.80000000e+01	2.30000000e+01	2.80000000e+01
-138	1.01070000e+05	1.80000000e+01	2.30000000e+01	2.80000000e+01
-137	1.01070000e+05	1.80000000e+01	2.30000000e+01	2.80000000e+01
-136	1.01070000e+05	1.80000000e+01	2.30000000e+01	2.80000000e+01
-135	1.01683000e+05	1.90000000e+01	2.40000000e+01	2.90000000e+01
-134	1.02284000e+05	1.90000000e+01	2.40000000e+01	2.90000000e+01
-133	1.02974000e+05	1.90000000e+01	2.40000000e+01	2.90000000e+01
-132	1.03573000e+05	1.90000000e+01	2.40000000e+01	2.90000000e+01
-131	1.04112000e+05	1.90000000e+01	2.40000000e+01	2.90000000e+01
-130	1.04698000e+05	1.90000000e+01	2.40000000e+01	2.90000000e+01
-129	1.05345000e+05	2.10000000e+01	2.50000000e+01	3.00000000e+01
-128	1.06086000e+05	2.10000000e+01	2.50000000e+01	3.00000000e+01
-127	1.07335000e+05	2.10000000e+01	2.50000000e+01	3.00000000e+01
-126	1.09190000e+05	2.10000000e+01	2.50000000e+01	3.00000000e+01
-125	1.10640000e+05	2.40000000e+01	2.90000000e+01	3.50000000e+01
-124	1.12168000e+05	2.40000000e+01	3.00000000e+01	3.60000000e+01
-123	1.14126000e+05	2.40000000e+01	3.00000000e+01	3.60000000e+01
-122	1.15724000e+05	2.40000000e+01	3.00000000e+01	3.60000000e+01
-121	1.17364000e+05	2.50000000e+01	3.20000000e+01	3.90000000e+01
-120	1.19064000e+05	2.60000000e+01	3.30000000e+01	4.00000000e+01
-119	1.20460000e+05	2.60000000e+01	3.30000000e+01	4.00000000e+01
-118	1.21752000e+05	2.60000000e+01	3.30000000e+01	4.00000000e+01
-117	1.23071000e+05	2.60000000e+01	3.30000000e+01	4.00000000e+01
-116	1.24329000e+05	2.60000000e+01	3.50000000e+01	4.20000000e+01
-115	1.25618000e+05	2.60000000e+01	3.50000000e+01	4.20000000e+01
-114	1.26827000e+05	2.60000000e+01	3.50000000e+01	4.20000000e+01
-113	1.28202000e+05	2.60000000e+01	3.50000000e+01	4.20000000e+01
-112	1.29629000e+05	2.60000000e+01	3.50000000e+01	4.20000000e+01
-111	1.30937000e+05	2.60000000e+01	3.50000000e+01	4.20000000e+01
-110	1.32219000e+05	2.60000000e+01	3.50000000e+01	4.20000000e+01
-109	1.33468000e+05	2.60000000e+01	3.50000000e+01	4.20000000e+01
-108	1.34771000e+05	2.60000000e+01	3.50000000e+01	4.20000000e+01
-107	1.36033000e+05	2.60000000e+01	3.50000000e+01	4.20000000e+01
-106	1.37510000e+05	2.80000000e+01	3.60000000e+01	4.30000000e+01
-105	1.38808000e+05	2.80000000e+01	3.60000000e+01	4.30000000e+01
-104	1.40111000e+05	2.80000000e+01	3.60000000e+01	4.30000000e+01
-103	1.41230000e+05	2.80000000e+01	3.60000000e+01	4.30000000e+01
-102	1.42407000e+05	2.80000000e+01	3.60000000e+01	4.30000000e+01
-101	1.43508000e+05	3.10000000e+01	3.80000000e+01	4.50000000e+01
-100	1.44832000e+05	3.10000000e+01	3.80000000e+01	4.50000000e+01
-99	1.46135000e+05	3.00000000e+01	3.90000000e+01	4.60000000e+01
-98	1.47441000e+05	3.00000000e+01	3.90000000e+01	4.60000000e+01
-97	1.48576000e+05	3.00000000e+01	3.90000000e+01	4.60000000e+01
-96	1.49713000e+05	3.00000000e+01	3.90000000e+01	4.60000000e+01
-95	1.50863000e+05	3.00000000e+01	3.90000000e+01	4.60000000e+01
-94	1.52026000e+05	3.00000000e+01	3.90000000e+01	4.60000000e+01
-93	1.53261000e+05	3.10000000e+01	4.00000000e+01	4.80000000e+01
-92	1.54489000e+05	3.10000000e+01	4.00000000e+01	4.80000000e+01
-91	1.55711000e+05	3.10000000e+01	4.00000000e+01	4.80000000e+01
-90	1.56872000e+05	3.10000000e+01	4.00000000e+01	4.80000000e+01
-89	1.58154000e+05	3.30000000e+01	4.20000000e+01	5.00000000e+01
-88	1.59268000e+05	3.40000000e+01	4.30000000e+01	5.10000000e+01
-87	1.60613000e+05	3.50000000e+01	4.40000000e+01	5.20000000e+01
-86	1.61955000e+05	3.50000000e+01	4.40000000e+01	5.20000000e+01
-85	1.63491000e+05	3.60000000e+01	4.50000000e+01	5.30000000e+01
-84	1.64825000e+05	3.60000000e+01	4.50000000e+01	5.30000000e+01
-83	1.66180000e+05	3.60000000e+01	4.50000000e+01	5.30000000e+01
-82	1.67371000e+05	3.60000000e+01	4.50000000e+01	5.30000000e+01
-81	1.68528000e+05	3.60000000e+01	4.50000000e+01	5.30000000e+01
-80	1.69778000e+05	3.60000000e+01	4.50000000e+01	5.30000000e+01
-79	1.70940000e+05	3.60000000e+01	4.50000000e+01	5.30000000e+01
-78	1.72343000e+05	3.70000000e+01	4.60000000e+01	5.40000000e+01
-77	1.73700000e+05	3.70000000e+01	4.60000000e+01	5.40000000e+01
-76	1.75159000e+05	3.70000000e+01	4.70000000e+01	5.50000000e+01
-75	1.76680000e+05	3.70000000e+01	4.70000000e+01	5.50000000e+01
-74	1.77864000e+05	3.70000000e+01	4.70000000e+01	5.50000000e+01
-73	1.79255000e+05	3.70000000e+01	4.70000000e+01	5.50000000e+01
-72	1.80447000e+05	3.70000000e+01	4.70000000e+01	5.50000000e+01
-71	1.81649000e+05	3.70000000e+01	4.80000000e+01	5.60000000e+01
-70	1.82714000e+05	3.70000000e+01	4.80000000e+01	5.60000000e+01
-69	1.83758000e+05	3.70000000e+01	4.80000000e+01	5.60000000e+01
-68	1.84877000e+05	3.70000000e+01	4.80000000e+01	5.60000000e+01
-67	1.85993000e+05	3.70000000e+01	4.80000000e+01	5.60000000e+01
-66	1.87140000e+05	3.70000000e+01	4.80000000e+01	5.60000000e+01
-65	1.88348000e+05	3.70000000e+01	4.80000000e+01	5.60000000e+01
-64	1.89413000e+05	3.70000000e+01	4.80000000e+01	5.60000000e+01
-63	1.90467000e+05	3.70000000e+01	4.80000000e+01	5.60000000e+01
-62	1.91383000e+05	3.70000000e+01	4.80000000e+01	5.60000000e+01
-61	1.92273000e+05	3.70000000e+01	4.80000000e+01	5.60000000e+01
-60	1.93225000e+05	3.80000000e+01	4.90000000e+01	5.70000000e+01
-59	1.94273000e+05	3.80000000e+01	4.90000000e+01	5.70000000e+01
-58	1.95418000e+05	3.80000000e+01	4.90000000e+01	5.70000000e+01
-57	1.96529000e+05	3.80000000e+01	4.90000000e+01	5.70000000e+01
-56	1.97657000e+05	3.80000000e+01	4.90000000e+01	5.70000000e+01
-55	1.98661000e+05	3.80000000e+01	4.90000000e+01	5.70000000e+01
-54	1.99625000e+05	3.80000000e+01	4.90000000e+01	5.70000000e+01
-53	2.00707000e+05	3.80000000e+01	4.90000000e+01	5.70000000e+01
-52	2.01891000e+05	3.80000000e+01	4.90000000e+01	5.70000000e+01
-51	2.03048000e+05	3.80000000e+01	4.90000000e+01	5.70000000e+01
-50	2.04199000e+05	3.80000000e+01	4.90000000e+01	5.70000000e+01
-49	2.05262000e+05	4.00000000e+01	5.00000000e+01	5.90000000e+01
-48	2.06364000e+05	4.00000000e+01	5.00000000e+01	5.90000000e+01
-47	2.09460000e+05	4.20000000e+01	5.20000000e+01	6.20000000e+01
-46	2.11444000e+05	4.40000000e+01	5.30000000e+01	6.30000000e+01
-45	2.13155000e+05	4.60000000e+01	5.50000000e+01	6.60000000e+01
-44	2.14725000e+05	4.60000000e+01	5.50000000e+01	6.60000000e+01
-43	2.16361000e+05	4.60000000e+01	5.50000000e+01	6.60000000e+01
-42	2.18583000e+05	4.60000000e+01	5.50000000e+01	6.60000000e+01
-41	2.20485000e+05	4.60000000e+01	5.50000000e+01	6.60000000e+01
-40	2.22442000e+05	4.80000000e+01	5.60000000e+01	6.70000000e+01
-39	2.24249000e+05	4.80000000e+01	5.60000000e+01	6.70000000e+01
-38	2.26049000e+05	4.80000000e+01	5.60000000e+01	6.70000000e+01
-37	2.28007000e+05	4.60000000e+01	5.80000000e+01	6.90000000e+01
-36	2.30179000e+05	4.60000000e+01	5.80000000e+01	6.90000000e+01
-35	2.31926000e+05	4.60000000e+01	5.80000000e+01	6.90000000e+01
-34	2.33863000e+05	4.60000000e+01	5.80000000e+01	6.90000000e+01
-33	2.35626000e+05	4.60000000e+01	5.80000000e+01	6.90000000e+01
-32	2.37549000e+05	4.90000000e+01	5.90000000e+01	7.00000000e+01
-31	2.39840000e+05	4.90000000e+01	5.90000000e+01	7.00000000e+01
-30	2.42858000e+05	4.90000000e+01	5.90000000e+01	7.00000000e+01
-29	2.45134000e+05	4.90000000e+01	5.90000000e+01	7.00000000e+01
-28	2.47499000e+05	5.10000000e+01	6.00000000e+01	7.10000000e+01
-27	2.49664000e+05	5.10000000e+01	6.00000000e+01	7.10000000e+01
-26	2.51531000e+05	5.00000000e+01	6.10000000e+01	7.20000000e+01
-25	2.53863000e+05	5.00000000e+01	6.10000000e+01	7.20000000e+01
-24	2.56364000e+05	5.00000000e+01	6.10000000e+01	7.20000000e+01
-23	2.58867000e+05	5.00000000e+01	6.10000000e+01	7.20000000e+01
-22	2.62095000e+05	5.00000000e+01	6.10000000e+01	7.20000000e+01
-21	2.65613000e+05	5.00000000e+01	6.10000000e+01	7.20000000e+01
-20	2.68612000e+05	5.10000000e+01	6.20000000e+01	7.30000000e+01
-19	2.72059000e+05	5.10000000e+01	6.30000000e+01	7.40000000e+01
-18	2.75178000e+05	5.10000000e+01	6.30000000e+01	7.40000000e+01
-17	2.78479000e+05	5.10000000e+01	6.30000000e+01	7.40000000e+01
-16	2.82157000e+05	5.10000000e+01	6.30000000e+01	7.40000000e+01
-15	2.85766000e+05	5.10000000e+01	6.30000000e+01	7.40000000e+01
-14	2.89287000e+05	5.10000000e+01	6.30000000e+01	7.40000000e+01
-13	2.92804000e+05	5.20000000e+01	6.40000000e+01	7.50000000e+01
-12	2.96205000e+05	5.20000000e+01	6.40000000e+01	7.50000000e+01
-11	2.99624000e+05	5.20000000e+01	6.40000000e+01	7.50000000e+01
-10	3.02358000e+05	5.20000000e+01	6.40000000e+01	7.50000000e+01
-9	3.05681000e+05	5.30000000e+01	6.50000000e+01	7.70000000e+01
-8	3.10166000e+05	5.40000000e+01	6.60000000e+01	7.80000000e+01
-7	3.13986000e+05	5.60000000e+01	6.70000000e+01	7.90000000e+01
-6	3.17759000e+05	5.60000000e+01	6.70000000e+01	7.90000000e+01
-5	3.21593000e+05	5.50000000e+01	6.90000000e+01	8.10000000e+01
-4	3.25347000e+05	5.50000000e+01	6.90000000e+01	8.10000000e+01
-3	3.29232000e+05	5.50000000e+01	6.90000000e+01	8.10000000e+01
-2	3.34282000e+05	5.60000000e+01	7.00000000e+01	8.20000000e+01
-1	3.40070000e+05	6.10000000e+01	7.10000000e+01	8.30000000e+01
0	3.46429000e+05	6.10000000e+01	7.40000000e+01	8.60000000e+01
1	3.55849000e+05	6.40000000e+01	7.90000000e+01	9.50000000e+01
2	3.67377000e+05	6.60000000e+01	8.00000000e+01	9.80000000e+01
3	3.78639000e+05	7.20000000e+01	8.40000000e+01	1.02000000e+02
4	3.89374000e+05	7.30000000e+01	8.60000000e+01	1.04000000e+02
5	3.99773000e+05	7.80000000e+01	9.30000000e+01	1.13000000e+02
6	4.09939000e+05	7.90000000e+01	9.60000000e+01	1.16000000e+02
7	4.16389000e+05	7.80000000e+01	9.70000000e+01	1.17000000e+02
8	4.22025000e+05	7.80000000e+01	9.70000000e+01	1.17000000e+02
9	4.26984000e+05	8.30000000e+01	9.80000000e+01	1.23000000e+02
10	4.32097000e+05	8.30000000e+01	9.80000000e+01	1.23000000e+02
11	4.38487000e+05	8.20000000e+01	1.03000000e+02	1.28000000e+02
12	4.45628000e+05	8.90000000e+01	1.07000000e+02	1.34000000e+02
13	4.52608000e+05	9.10000000e+01	1.09000000e+02	1.36000000e+02
14	4.57510000e+05	1.00000000e+02	1.12000000e+02	1.39000000e+02
15	4.62609000e+05	9.20000000e+01	1.15000000e+02	1.44000000e+02
16	4.67495000e+05	9.60000000e+01	1.16000000e+02	1.47000000e+02
17	4.72889000e+05	9.80000000e+01	1.18000000e+02	1.49000000e+02
18	4.78278000e+05	1.04000000e+02	1.23000000e+02	1.55000000e+02
19	4.83449000e+05	1.05000000e+02	1.23000000e+02	1.56000000e+02
20	4.88308000e+05	1.07000000e+02	1.25000000e+02	1.58000000e+02
21	4.92918000e+05	1.01000000e+02	1.26000000e+02	1.60000000e+02
22	4.98462000e+05	1.05000000e+02	1.28000000e+02	1.62000000e+02
23	5.03462000e+05	1.06000000e+02	1.31000000e+02	1.65000000e+02
24	5.07704000e+05	1.06000000e+02	1.31000000e+02	1.65000000e+02
25	5.11829000e+05	1.09000000e+02	1.35000000e+02	1.70000000e+02
26	5.15715000e+05	1.10000000e+02	1.38000000e+02	1.73000000e+02
27	5.19712000e+05	1.10000000e+02	1.38000000e+02	1.73000000e+02
28	5.23150000e+05	1.11000000e+02	1.40000000e+02	1.78000000e+02
29	5.26353000e+05	1.11000000e+02	1.40000000e+02	1.78000000e+02
30	5.29506000e+05	1.12000000e+02	1.40000000e+02	1.79000000e+02
31	5.32241000e+05	1.14000000e+02	1.40000000e+02	1.80000000e+02
32	5.34775000e+05	1.14000000e+02	1.40000000e+02	1.80000000e+02
33	5.37693000e+05	1.14000000e+02	1.40000000e+02	1.80000000e+02
34	5.40766000e+05	1.18000000e+02	1.41000000e+02	1.81000000e+02
35	5.43738000e+05	1.14000000e+02	1.42000000e+02	1.82000000e+02
36	5.46880000e+05	1.14000000e+02	1.42000000e+02	1.82000000e+02
37	5.49969000e+05	1.14000000e+02	1.42000000e+02	1.82000000e+02
38	5.52805000e+05	1.24000000e+02	1.45000000e+02	1.85000000e+02
39	5.55363000e+05	1.24000000e+02	1.45000000e+02	1.85000000e+02
40	5.58579000e+05	1.23000000e+02	1.46000000e+02	1.86000000e+02
41	5.61514000e+05	1.20000000e+02	1.47000000e+02	1.88000000e+02
42	5.64270000e+05	1.20000000e+02	1.47000000e+02	1.88000000e+02
43	5.66926000e+05	1.20000000e+02	1.47000000e+02	1.88000000e+02
44	5.69473000e+05	1.20000000e+02	1.47000000e+02	1.88000000e+02
45	5.72140000e+05	1.34000000e+02	1.55000000e+02	2.00000000e+02
46	5.74800000e+05	1.35000000e+02	1.56000000e+02	2.02000000e+02
47	5.77604000e+05	1.37000000e+02	1.57000000e+02	2.04000000e+02
48	5.80243000e+05	1.37000000e+02	1.57000000e+02	2.04000000e+02
49	5.82760000e+05	1.34000000e+02	1.59000000e+02	2.07000000e+02
50	5.85084000e+05	1.35000000e+02	1.60000000e+02	2.08000000e+02
51	5.87689000e+05	1.35000000e+02	1.60000000e+02	2.08000000e+02
52	5.90493000e+05	1.35000000e+02	1.60000000e+02	2.08000000e+02
53	5.93636000e+05	1.35000000e+02	1.60000000e+02	2.08000000e+02
54	5.96763000e+05	1.35000000e+02	1.60000000e+02	2.08000000e+02
55	5.99631000e+05	1.35000000e+02	1.60000000e+02	2.08000000e+02
56	6.02295000e+05	1.35000000e+02	1.60000000e+02	2.08000000e+02
57	6.04808000e+05	1.35000000e+02	1.60000000e+02	2.08000000e+02
58	6.07465000e+05	1.35000000e+02	1.60000000e+02	2.08000000e+02
59	6.10055000e+05	1.35000000e+02	1.60000000e+02	2.08000000e+02
60	6.12940000e+05	1.35000000e+02	1.60000000e+02	2.08000000e+02
61	6.16067000e+05	1.35000000e+02	1.60000000e+02	2.08000000e+02
62	6.18925000e+05	1.36000000e+02	1.63000000e+02	2.12000000e+02
63	6.21192000e+05	1.43000000e+02	1.64000000e+02	2.13000000e+02
64	6.23545000e+05	1.43000000e+02	1.64000000e+02	2.13000000e+02
65	6.25800000e+05	1.42000000e+02	1.66000000e+02	2.15000000e+02
66	6.28104000e+05	1.42000000e+02	1.66000000e+02	2.15000000e+02
67	6.30541000e+05	1.42000000e+02	1.66000000e+02	2.15000000e+02
68	6.33325000e+05	1.42000000e+02	1.66000000e+02	2.15000000e+02
69	6.35876000e+05	1.42000000e+02	1.66000000e+02	2.15000000e+02
70	6.38470000e+05	1.42000000e+02	1.66000000e+02	2.15000000e+02
71	6.41150000e+05	1.39000000e+02	1.67000000e+02	2.16000000e+02
72	6.46511000e+05	1.42000000e+02	1.68000000e+02	2.17000000e+02
73	6.55460000e+05	1.44000000e+02	1.69000000e+02	2.18000000e+02
74	6.64052000e+05	1.43000000e+02	1.70000000e+02	2.19000000e+02
75	6.72702000e+05	1.43000000e+02	1.70000000e+02	2.19000000e+02
76	6.80202000e+05	1.43000000e+02	1.70000000e+02	2.19000000e+02
77	6.86321000e+05	1.43000000e+02	1.70000000e+02	2.19000000e+02
78	6.91629000e+05	1.43000000e+02	1.70000000e+02	2.19000000e+02
79	6.97746000e+05	1.55000000e+02	1.74000000e+02	2.28000000e+02
80	7.04108000e+05	1.58000000e+02	1.81000000e+02	2.43000000e+02
81	7.11299000e+05	1.70000000e+02	1.83000000e+02	2.45000000e+02
82	7.18046000e+05	1.70000000e+02	1.83000000e+02	2.45000000e+02
83	7.24035000e+05	1.70000000e+02	1.83000000e+02	2.45000000e+02
84	7.32823000e+05	1.69000000e+02	1.84000000e+02	2.46000000e+02
85	7.40838000e+05	1.69000000e+02	1.84000000e+02	2.46000000e+02
86	7.47140000e+05	1.69000000e+02	1.84000000e+02	2.46000000e+02
87	7.52644000e+05	1.69000000e+02	1.84000000e+02	2.46000000e+02
88	7.58274000e+05	1.69000000e+02	1.84000000e+02	2.46000000e+02
89	7.64685000e+05	1.67000000e+02	1.85000000e+02	2.47000000e+02
90	7.70057000e+05	1.60000000e+02	1.87000000e+02	2.52000000e+02
91	7.74911000e+05	1.68000000e+02	1.88000000e+02	2.53000000e+02
92	7.79155000e+05	1.68000000e+02	1.88000000e+02	2.53000000e+02
93	7.83653000e+05	1.68000000e+02	1.88000000e+02	2.53000000e+02
94	7.88173000e+05	1.65000000e+02	1.89000000e+02	2.55000000e+02
95	7.93196000e+05	1.65000000e+02	1.89000000e+02	2.55000000e+02
96	7.98831000e+05	1.68000000e+02	1.90000000e+02	2.56000000e+02
97	8.04073000e+05	1.68000000e+02	1.90000000e+02	2.56000000e+02
98	8.10062000e+05	1.68000000e+02	1.90000000e+02	2.56000000e+02
99	8.17192000e+05	1.65000000e+02	1.91000000e+02	2.58000000e+02
100	8.23527000e+05	1.68000000e+02	1.93000000e+02	2.60000000e+02
