# Supplementary material for: Early Prediction of Movie Box Office Success Based on Wikipedia Activity Big Data
Source: PLoS One. 2013 Aug 21;8(8):e71226. doi: 10.1371/journal.pone.0071226 (PMC3749192; doi:10.1371/journal.pone.0071226)
Supplement: Dataset S1 — The dataset under study, including the financial and Wikipedia activity data is also available at http://wwm.phy.bme.hu/SupplementaryDataS1.zip. (ZIP) [file pone.0071226.s002.zip › wikipredict_data_pack/sample_of_312/wikipedia_predictors/78]

Day_(movie_time)	Views	Users	Rigor	Edits
-500	0.00000000e+00	0.00000000e+00	0.00000000e+00	0.00000000e+00
-499	1.00000000e+01	0.00000000e+00	0.00000000e+00	0.00000000e+00
-498	1.80000000e+01	0.00000000e+00	0.00000000e+00	0.00000000e+00
-497	2.80000000e+01	0.00000000e+00	0.00000000e+00	0.00000000e+00
-496	4.40000000e+01	0.00000000e+00	0.00000000e+00	0.00000000e+00
-495	5.20000000e+01	0.00000000e+00	0.00000000e+00	0.00000000e+00
-494	6.00000000e+01	0.00000000e+00	0.00000000e+00	0.00000000e+00
-493	7.70000000e+01	0.00000000e+00	0.00000000e+00	0.00000000e+00
-492	8.40000000e+01	0.00000000e+00	0.00000000e+00	0.00000000e+00
-491	9.20000000e+01	0.00000000e+00	0.00000000e+00	0.00000000e+00
-490	9.80000000e+01	0.00000000e+00	0.00000000e+00	0.00000000e+00
-489	1.09000000e+02	0.00000000e+00	0.00000000e+00	0.00000000e+00
-488	1.17000000e+02	0.00000000e+00	0.00000000e+00	0.00000000e+00
-487	1.29000000e+02	0.00000000e+00	0.00000000e+00	0.00000000e+00
-486	1.36000000e+02	0.00000000e+00	0.00000000e+00	0.00000000e+00
-485	1.41000000e+02	0.00000000e+00	0.00000000e+00	0.00000000e+00
-484	1.44000000e+02	0.00000000e+00	0.00000000e+00	0.00000000e+00
-483	1.52000000e+02	0.00000000e+00	0.00000000e+00	0.00000000e+00
-482	1.62000000e+02	0.00000000e+00	0.00000000e+00	0.00000000e+00
-481	1.69000000e+02	0.00000000e+00	0.00000000e+00	0.00000000e+00
-480	1.78000000e+02	0.00000000e+00	0.00000000e+00	0.00000000e+00
-479	1.90000000e+02	0.00000000e+00	0.00000000e+00	0.00000000e+00
-478	1.96000000e+02	0.00000000e+00	0.00000000e+00	0.00000000e+00
-477	1.98000000e+02	0.00000000e+00	0.00000000e+00	0.00000000e+00
-476	1.99000000e+02	0.00000000e+00	0.00000000e+00	0.00000000e+00
-475	2.05000000e+02	0.00000000e+00	0.00000000e+00	0.00000000e+00
-474	2.12000000e+02	0.00000000e+00	0.00000000e+00	0.00000000e+00
-473	2.17000000e+02	0.00000000e+00	0.00000000e+00	0.00000000e+00
-472	2.30000000e+02	0.00000000e+00	0.00000000e+00	0.00000000e+00
-471	2.35000000e+02	0.00000000e+00	0.00000000e+00	0.00000000e+00
-470	2.38000000e+02	0.00000000e+00	0.00000000e+00	0.00000000e+00
-469	2.41000000e+02	0.00000000e+00	0.00000000e+00	0.00000000e+00
-468	2.47000000e+02	0.00000000e+00	0.00000000e+00	0.00000000e+00
-467	2.52000000e+02	0.00000000e+00	0.00000000e+00	0.00000000e+00
-466	2.58000000e+02	0.00000000e+00	0.00000000e+00	0.00000000e+00
-465	2.66000000e+02	0.00000000e+00	0.00000000e+00	0.00000000e+00
-464	2.71000000e+02	0.00000000e+00	0.00000000e+00	0.00000000e+00
-463	2.82000000e+02	0.00000000e+00	0.00000000e+00	0.00000000e+00
-462	2.89000000e+02	0.00000000e+00	0.00000000e+00	0.00000000e+00
-461	2.98000000e+02	0.00000000e+00	0.00000000e+00	0.00000000e+00
-460	3.03000000e+02	0.00000000e+00	0.00000000e+00	0.00000000e+00
-459	3.12000000e+02	0.00000000e+00	0.00000000e+00	0.00000000e+00
-458	3.27000000e+02	0.00000000e+00	0.00000000e+00	0.00000000e+00
-457	3.36000000e+02	0.00000000e+00	0.00000000e+00	0.00000000e+00
-456	3.43000000e+02	0.00000000e+00	0.00000000e+00	0.00000000e+00
-455	3.48000000e+02	0.00000000e+00	0.00000000e+00	0.00000000e+00
-454	3.54000000e+02	0.00000000e+00	0.00000000e+00	0.00000000e+00
-453	3.96000000e+02	0.00000000e+00	0.00000000e+00	0.00000000e+00
-452	4.16000000e+02	0.00000000e+00	0.00000000e+00	0.00000000e+00
-451	4.27000000e+02	0.00000000e+00	0.00000000e+00	0.00000000e+00
-450	4.33000000e+02	0.00000000e+00	0.00000000e+00	0.00000000e+00
-449	4.42000000e+02	0.00000000e+00	0.00000000e+00	0.00000000e+00
-448	4.49000000e+02	0.00000000e+00	0.00000000e+00	0.00000000e+00
-447	4.57000000e+02	0.00000000e+00	0.00000000e+00	0.00000000e+00
-446	4.60000000e+02	0.00000000e+00	0.00000000e+00	0.00000000e+00
-445	4.68000000e+02	0.00000000e+00	0.00000000e+00	0.00000000e+00
-444	4.69000000e+02	0.00000000e+00	0.00000000e+00	0.00000000e+00
-443	4.73000000e+02	0.00000000e+00	0.00000000e+00	0.00000000e+00
-442	5.12000000e+02	4.00000000e+00	4.00000000e+00	1.00000000e+01
-441	5.44000000e+02	4.00000000e+00	4.00000000e+00	1.00000000e+01
-440	5.97000000e+02	4.00000000e+00	5.00000000e+00	1.10000000e+01
-439	6.33000000e+02	4.00000000e+00	5.00000000e+00	1.10000000e+01
-438	6.84000000e+02	4.00000000e+00	5.00000000e+00	1.10000000e+01
-437	7.32000000e+02	4.00000000e+00	5.00000000e+00	1.10000000e+01
-436	7.64000000e+02	4.00000000e+00	5.00000000e+00	1.10000000e+01
-435	8.03000000e+02	4.00000000e+00	5.00000000e+00	1.10000000e+01
-434	8.38000000e+02	4.00000000e+00	5.00000000e+00	1.10000000e+01
-433	8.95000000e+02	4.00000000e+00	5.00000000e+00	1.10000000e+01
-432	9.35000000e+02	4.00000000e+00	5.00000000e+00	1.10000000e+01
-431	9.96000000e+02	4.00000000e+00	5.00000000e+00	1.10000000e+01
-430	1.06600000e+03	4.00000000e+00	5.00000000e+00	1.10000000e+01
-429	1.09600000e+03	4.00000000e+00	5.00000000e+00	1.10000000e+01
-428	1.13300000e+03	4.00000000e+00	5.00000000e+00	1.10000000e+01
-427	1.16100000e+03	4.00000000e+00	5.00000000e+00	1.10000000e+01
-426	1.19600000e+03	4.00000000e+00	5.00000000e+00	1.10000000e+01
-425	1.24900000e+03	4.00000000e+00	5.00000000e+00	1.10000000e+01
-424	1.28600000e+03	4.00000000e+00	5.00000000e+00	1.10000000e+01
-423	1.34200000e+03	4.00000000e+00	5.00000000e+00	1.10000000e+01
-422	1.41200000e+03	4.00000000e+00	5.00000000e+00	1.10000000e+01
-421	1.48200000e+03	4.00000000e+00	5.00000000e+00	1.10000000e+01
-420	1.56200000e+03	4.00000000e+00	5.00000000e+00	1.10000000e+01
-419	1.61400000e+03	4.00000000e+00	5.00000000e+00	1.10000000e+01
-418	1.65700000e+03	4.00000000e+00	5.00000000e+00	1.10000000e+01
-417	1.70000000e+03	4.00000000e+00	5.00000000e+00	1.10000000e+01
-416	1.74700000e+03	4.00000000e+00	5.00000000e+00	1.10000000e+01
-415	1.79100000e+03	4.00000000e+00	5.00000000e+00	1.10000000e+01
-414	1.84100000e+03	4.00000000e+00	5.00000000e+00	1.10000000e+01
-413	1.88000000e+03	4.00000000e+00	5.00000000e+00	1.10000000e+01
-412	1.91000000e+03	4.00000000e+00	5.00000000e+00	1.10000000e+01
-411	1.94500000e+03	4.00000000e+00	5.00000000e+00	1.10000000e+01
-410	2.00000000e+03	4.00000000e+00	5.00000000e+00	1.10000000e+01
-409	2.05500000e+03	4.00000000e+00	5.00000000e+00	1.10000000e+01
-408	2.09500000e+03	4.00000000e+00	5.00000000e+00	1.10000000e+01
-407	2.13000000e+03	4.00000000e+00	5.00000000e+00	1.10000000e+01
-406	2.15100000e+03	4.00000000e+00	5.00000000e+00	1.10000000e+01
-405	2.18400000e+03	4.00000000e+00	5.00000000e+00	1.10000000e+01
-404	2.21200000e+03	4.00000000e+00	5.00000000e+00	1.10000000e+01
-403	2.24600000e+03	4.00000000e+00	5.00000000e+00	1.10000000e+01
-402	2.27500000e+03	4.00000000e+00	5.00000000e+00	1.10000000e+01
-401	2.30000000e+03	4.00000000e+00	5.00000000e+00	1.10000000e+01
-400	2.33000000e+03	4.00000000e+00	5.00000000e+00	1.10000000e+01
-399	2.37400000e+03	4.00000000e+00	5.00000000e+00	1.10000000e+01
-398	2.42000000e+03	4.00000000e+00	5.00000000e+00	1.10000000e+01
-397	2.45300000e+03	4.00000000e+00	5.00000000e+00	1.10000000e+01
-396	2.48700000e+03	4.00000000e+00	5.00000000e+00	1.10000000e+01
-395	2.53200000e+03	4.00000000e+00	5.00000000e+00	1.10000000e+01
-394	2.56700000e+03	4.00000000e+00	5.00000000e+00	1.10000000e+01
-393	2.61400000e+03	4.00000000e+00	5.00000000e+00	1.10000000e+01
-392	2.64100000e+03	4.00000000e+00	5.00000000e+00	1.10000000e+01
-391	2.67500000e+03	4.00000000e+00	5.00000000e+00	1.10000000e+01
-390	2.72600000e+03	4.00000000e+00	5.00000000e+00	1.10000000e+01
-389	2.77300000e+03	4.00000000e+00	5.00000000e+00	1.10000000e+01
-388	2.80900000e+03	4.00000000e+00	5.00000000e+00	1.10000000e+01
-387	2.84600000e+03	4.00000000e+00	5.00000000e+00	1.10000000e+01
-386	2.89100000e+03	4.00000000e+00	5.00000000e+00	1.10000000e+01
-385	2.93000000e+03	4.00000000e+00	5.00000000e+00	1.10000000e+01
-384	2.95600000e+03	4.00000000e+00	5.00000000e+00	1.10000000e+01
-383	2.98700000e+03	4.00000000e+00	5.00000000e+00	1.10000000e+01
-382	3.01100000e+03	4.00000000e+00	5.00000000e+00	1.10000000e+01
-381	3.05400000e+03	4.00000000e+00	5.00000000e+00	1.10000000e+01
-380	3.07700000e+03	4.00000000e+00	5.00000000e+00	1.10000000e+01
-379	3.11800000e+03	4.00000000e+00	5.00000000e+00	1.10000000e+01
-378	3.16100000e+03	4.00000000e+00	5.00000000e+00	1.10000000e+01
-377	3.19100000e+03	4.00000000e+00	5.00000000e+00	1.10000000e+01
-376	3.22500000e+03	4.00000000e+00	5.00000000e+00	1.10000000e+01
-375	3.26600000e+03	4.00000000e+00	5.00000000e+00	1.10000000e+01
-374	3.30400000e+03	4.00000000e+00	5.00000000e+00	1.10000000e+01
-373	3.35800000e+03	4.00000000e+00	5.00000000e+00	1.10000000e+01
-372	3.39700000e+03	4.00000000e+00	5.00000000e+00	1.10000000e+01
-371	3.44300000e+03	4.00000000e+00	5.00000000e+00	1.10000000e+01
-370	3.48400000e+03	4.00000000e+00	5.00000000e+00	1.10000000e+01
-369	3.51300000e+03	4.00000000e+00	5.00000000e+00	1.10000000e+01
-368	3.54700000e+03	4.00000000e+00	5.00000000e+00	1.10000000e+01
-367	3.57700000e+03	4.00000000e+00	5.00000000e+00	1.10000000e+01
-366	3.61700000e+03	4.00000000e+00	5.00000000e+00	1.10000000e+01
-365	3.65600000e+03	4.00000000e+00	5.00000000e+00	1.10000000e+01
-364	3.70100000e+03	4.00000000e+00	5.00000000e+00	1.10000000e+01
-363	3.75400000e+03	4.00000000e+00	5.00000000e+00	1.10000000e+01
-362	3.79400000e+03	4.00000000e+00	5.00000000e+00	1.10000000e+01
-361	3.85200000e+03	5.00000000e+00	6.00000000e+00	1.20000000e+01
-360	3.92600000e+03	5.00000000e+00	6.00000000e+00	1.20000000e+01
-359	3.98900000e+03	5.00000000e+00	6.00000000e+00	1.20000000e+01
-358	4.04200000e+03	5.00000000e+00	6.00000000e+00	1.20000000e+01
-357	4.08100000e+03	5.00000000e+00	6.00000000e+00	1.20000000e+01
-356	4.13100000e+03	5.00000000e+00	6.00000000e+00	1.20000000e+01
-355	4.17600000e+03	5.00000000e+00	6.00000000e+00	1.20000000e+01
-354	4.22800000e+03	5.00000000e+00	6.00000000e+00	1.20000000e+01
-353	4.96700000e+03	5.00000000e+00	6.00000000e+00	1.20000000e+01
-352	5.13400000e+03	5.00000000e+00	6.00000000e+00	1.20000000e+01
-351	5.29200000e+03	5.00000000e+00	6.00000000e+00	1.20000000e+01
-350	5.40600000e+03	5.00000000e+00	6.00000000e+00	1.20000000e+01
-349	5.53200000e+03	5.00000000e+00	6.00000000e+00	1.20000000e+01
-348	5.69800000e+03	5.00000000e+00	6.00000000e+00	1.20000000e+01
-347	5.95400000e+03	7.00000000e+00	8.00000000e+00	1.40000000e+01
-346	6.06900000e+03	7.00000000e+00	8.00000000e+00	1.40000000e+01
-345	6.18300000e+03	7.00000000e+00	8.00000000e+00	1.40000000e+01
-344	6.29200000e+03	7.00000000e+00	8.00000000e+00	1.40000000e+01
-343	6.36800000e+03	7.00000000e+00	8.00000000e+00	1.40000000e+01
-342	6.42000000e+03	7.00000000e+00	8.00000000e+00	1.40000000e+01
-341	6.49200000e+03	7.00000000e+00	8.00000000e+00	1.40000000e+01
-340	6.57500000e+03	7.00000000e+00	8.00000000e+00	1.40000000e+01
-339	6.63400000e+03	7.00000000e+00	8.00000000e+00	1.40000000e+01
-338	6.68800000e+03	7.00000000e+00	8.00000000e+00	1.40000000e+01
-337	6.74100000e+03	7.00000000e+00	8.00000000e+00	1.40000000e+01
-336	6.79200000e+03	7.00000000e+00	8.00000000e+00	1.40000000e+01
-335	6.86600000e+03	7.00000000e+00	8.00000000e+00	1.40000000e+01
-334	6.92800000e+03	7.00000000e+00	8.00000000e+00	1.40000000e+01
-333	6.97400000e+03	7.00000000e+00	8.00000000e+00	1.40000000e+01
-332	7.06200000e+03	7.00000000e+00	8.00000000e+00	1.40000000e+01
-331	7.13200000e+03	7.00000000e+00	8.00000000e+00	1.40000000e+01
-330	7.18100000e+03	7.00000000e+00	8.00000000e+00	1.40000000e+01
-329	7.27600000e+03	7.00000000e+00	8.00000000e+00	1.40000000e+01
-328	7.33000000e+03	7.00000000e+00	8.00000000e+00	1.40000000e+01
-327	7.37300000e+03	7.00000000e+00	8.00000000e+00	1.40000000e+01
-326	7.47500000e+03	7.00000000e+00	8.00000000e+00	1.40000000e+01
-325	7.52800000e+03	7.00000000e+00	8.00000000e+00	1.40000000e+01
-324	7.58400000e+03	7.00000000e+00	8.00000000e+00	1.40000000e+01
-323	7.63400000e+03	7.00000000e+00	8.00000000e+00	1.40000000e+01
-322	7.68700000e+03	7.00000000e+00	8.00000000e+00	1.40000000e+01
-321	7.75600000e+03	7.00000000e+00	8.00000000e+00	1.40000000e+01
-320	7.81600000e+03	7.00000000e+00	8.00000000e+00	1.40000000e+01
-319	7.98700000e+03	7.00000000e+00	8.00000000e+00	1.40000000e+01
-318	8.15400000e+03	7.00000000e+00	8.00000000e+00	1.40000000e+01
-317	8.23200000e+03	7.00000000e+00	8.00000000e+00	1.40000000e+01
-316	8.30700000e+03	7.00000000e+00	8.00000000e+00	1.40000000e+01
-315	8.35600000e+03	7.00000000e+00	8.00000000e+00	1.40000000e+01
-314	8.41000000e+03	7.00000000e+00	8.00000000e+00	1.40000000e+01
-313	8.50300000e+03	7.00000000e+00	8.00000000e+00	1.40000000e+01
-312	8.56900000e+03	7.00000000e+00	8.00000000e+00	1.40000000e+01
-311	8.63700000e+03	7.00000000e+00	8.00000000e+00	1.40000000e+01
-310	8.69500000e+03	7.00000000e+00	8.00000000e+00	1.40000000e+01
-309	8.75200000e+03	7.00000000e+00	8.00000000e+00	1.40000000e+01
-308	8.80800000e+03	7.00000000e+00	8.00000000e+00	1.40000000e+01
-307	8.85700000e+03	7.00000000e+00	8.00000000e+00	1.40000000e+01
-306	8.94400000e+03	7.00000000e+00	8.00000000e+00	1.40000000e+01
-305	9.01100000e+03	7.00000000e+00	8.00000000e+00	1.40000000e+01
-304	9.07500000e+03	7.00000000e+00	8.00000000e+00	1.40000000e+01
-303	9.12200000e+03	7.00000000e+00	8.00000000e+00	1.40000000e+01
-302	9.17900000e+03	7.00000000e+00	8.00000000e+00	1.40000000e+01
-301	9.22800000e+03	7.00000000e+00	8.00000000e+00	1.40000000e+01
-300	9.27700000e+03	7.00000000e+00	8.00000000e+00	1.40000000e+01
-299	9.32000000e+03	7.00000000e+00	8.00000000e+00	1.40000000e+01
-298	9.36400000e+03	7.00000000e+00	8.00000000e+00	1.40000000e+01
-297	9.42400000e+03	7.00000000e+00	8.00000000e+00	1.40000000e+01
-296	9.46700000e+03	7.00000000e+00	8.00000000e+00	1.40000000e+01
-295	9.50700000e+03	7.00000000e+00	8.00000000e+00	1.40000000e+01
-294	9.55200000e+03	7.00000000e+00	8.00000000e+00	1.40000000e+01
-293	9.60800000e+03	7.00000000e+00	8.00000000e+00	1.40000000e+01
-292	9.66600000e+03	7.00000000e+00	8.00000000e+00	1.40000000e+01
-291	9.73300000e+03	7.00000000e+00	8.00000000e+00	1.40000000e+01
-290	9.81200000e+03	7.00000000e+00	8.00000000e+00	1.40000000e+01
-289	9.90700000e+03	7.00000000e+00	8.00000000e+00	1.40000000e+01
-288	1.00090000e+04	7.00000000e+00	8.00000000e+00	1.40000000e+01
-287	1.00700000e+04	7.00000000e+00	8.00000000e+00	1.40000000e+01
-286	1.01500000e+04	7.00000000e+00	8.00000000e+00	1.40000000e+01
-285	1.02060000e+04	7.00000000e+00	8.00000000e+00	1.40000000e+01
-284	1.02700000e+04	7.00000000e+00	8.00000000e+00	1.40000000e+01
-283	1.03150000e+04	7.00000000e+00	8.00000000e+00	1.40000000e+01
-282	1.03570000e+04	7.00000000e+00	8.00000000e+00	1.40000000e+01
-281	1.04040000e+04	7.00000000e+00	8.00000000e+00	1.40000000e+01
-280	1.04360000e+04	7.00000000e+00	8.00000000e+00	1.40000000e+01
-279	1.04730000e+04	7.00000000e+00	8.00000000e+00	1.40000000e+01
-278	1.05160000e+04	7.00000000e+00	8.00000000e+00	1.40000000e+01
-277	1.05520000e+04	7.00000000e+00	8.00000000e+00	1.40000000e+01
-276	1.06000000e+04	7.00000000e+00	8.00000000e+00	1.40000000e+01
-275	1.06380000e+04	7.00000000e+00	8.00000000e+00	1.40000000e+01
-274	1.06780000e+04	7.00000000e+00	8.00000000e+00	1.40000000e+01
-273	1.07160000e+04	7.00000000e+00	8.00000000e+00	1.40000000e+01
-272	1.07680000e+04	7.00000000e+00	8.00000000e+00	1.40000000e+01
-271	1.08130000e+04	7.00000000e+00	8.00000000e+00	1.40000000e+01
-270	1.08550000e+04	7.00000000e+00	8.00000000e+00	1.40000000e+01
-269	1.08980000e+04	7.00000000e+00	8.00000000e+00	1.40000000e+01
-268	1.09380000e+04	7.00000000e+00	8.00000000e+00	1.40000000e+01
-267	1.09810000e+04	7.00000000e+00	8.00000000e+00	1.40000000e+01
-266	1.10280000e+04	7.00000000e+00	8.00000000e+00	1.40000000e+01
-265	1.10700000e+04	7.00000000e+00	8.00000000e+00	1.40000000e+01
-264	1.11180000e+04	7.00000000e+00	8.00000000e+00	1.40000000e+01
-263	1.11670000e+04	7.00000000e+00	8.00000000e+00	1.40000000e+01
-262	1.12100000e+04	7.00000000e+00	8.00000000e+00	1.40000000e+01
-261	1.12550000e+04	7.00000000e+00	8.00000000e+00	1.40000000e+01
-260	1.13140000e+04	7.00000000e+00	8.00000000e+00	1.40000000e+01
-259	1.14260000e+04	7.00000000e+00	8.00000000e+00	1.40000000e+01
-258	1.14860000e+04	7.00000000e+00	8.00000000e+00	1.40000000e+01
-257	1.15280000e+04	7.00000000e+00	8.00000000e+00	1.40000000e+01
-256	1.15660000e+04	7.00000000e+00	8.00000000e+00	1.40000000e+01
-255	1.16220000e+04	7.00000000e+00	8.00000000e+00	1.40000000e+01
-254	1.16640000e+04	7.00000000e+00	8.00000000e+00	1.40000000e+01
-253	1.16640000e+04	7.00000000e+00	8.00000000e+00	1.40000000e+01
-252	1.17100000e+04	7.00000000e+00	8.00000000e+00	1.40000000e+01
-251	1.17100000e+04	7.00000000e+00	8.00000000e+00	1.40000000e+01
-250	1.17100000e+04	7.00000000e+00	8.00000000e+00	1.40000000e+01
-249	1.17100000e+04	7.00000000e+00	8.00000000e+00	1.40000000e+01
-248	1.17520000e+04	7.00000000e+00	8.00000000e+00	1.40000000e+01
-247	1.17970000e+04	7.00000000e+00	8.00000000e+00	1.40000000e+01
-246	1.18350000e+04	7.00000000e+00	8.00000000e+00	1.40000000e+01
-245	1.18600000e+04	7.00000000e+00	8.00000000e+00	1.40000000e+01
-244	1.18880000e+04	7.00000000e+00	8.00000000e+00	1.40000000e+01
-243	1.19170000e+04	7.00000000e+00	8.00000000e+00	1.40000000e+01
-242	1.19600000e+04	8.00000000e+00	9.00000000e+00	1.50000000e+01
-241	1.20020000e+04	8.00000000e+00	9.00000000e+00	1.50000000e+01
-240	1.20600000e+04	8.00000000e+00	9.00000000e+00	1.50000000e+01
-239	1.21010000e+04	8.00000000e+00	9.00000000e+00	1.50000000e+01
-238	1.21560000e+04	8.00000000e+00	9.00000000e+00	1.50000000e+01
-237	1.22000000e+04	8.00000000e+00	9.00000000e+00	1.50000000e+01
-236	1.22580000e+04	8.00000000e+00	9.00000000e+00	1.50000000e+01
-235	1.22990000e+04	8.00000000e+00	9.00000000e+00	1.50000000e+01
-234	1.23400000e+04	8.00000000e+00	9.00000000e+00	1.50000000e+01
-233	1.23780000e+04	8.00000000e+00	9.00000000e+00	1.50000000e+01
-232	1.23780000e+04	8.00000000e+00	9.00000000e+00	1.50000000e+01
-231	1.23780000e+04	8.00000000e+00	9.00000000e+00	1.50000000e+01
-230	1.23780000e+04	8.00000000e+00	9.00000000e+00	1.50000000e+01
-229	1.24190000e+04	8.00000000e+00	9.00000000e+00	1.50000000e+01
-228	1.24570000e+04	8.00000000e+00	9.00000000e+00	1.50000000e+01
-227	1.24880000e+04	8.00000000e+00	9.00000000e+00	1.50000000e+01
-226	1.25200000e+04	8.00000000e+00	9.00000000e+00	1.50000000e+01
-225	1.25730000e+04	8.00000000e+00	9.00000000e+00	1.50000000e+01
-224	1.26150000e+04	8.00000000e+00	9.00000000e+00	1.50000000e+01
-223	1.26540000e+04	8.00000000e+00	9.00000000e+00	1.50000000e+01
-222	1.27180000e+04	8.00000000e+00	9.00000000e+00	1.50000000e+01
-221	1.27620000e+04	8.00000000e+00	9.00000000e+00	1.50000000e+01
-220	1.28030000e+04	8.00000000e+00	9.00000000e+00	1.50000000e+01
-219	1.28630000e+04	8.00000000e+00	9.00000000e+00	1.50000000e+01
-218	1.29120000e+04	8.00000000e+00	9.00000000e+00	1.50000000e+01
-217	1.29790000e+04	8.00000000e+00	9.00000000e+00	1.50000000e+01
-216	1.30120000e+04	8.00000000e+00	9.00000000e+00	1.50000000e+01
-215	1.30650000e+04	8.00000000e+00	9.00000000e+00	1.50000000e+01
-214	1.30980000e+04	8.00000000e+00	9.00000000e+00	1.50000000e+01
-213	1.31410000e+04	8.00000000e+00	9.00000000e+00	1.50000000e+01
-212	1.31860000e+04	8.00000000e+00	9.00000000e+00	1.50000000e+01
-211	1.32190000e+04	8.00000000e+00	9.00000000e+00	1.50000000e+01
-210	1.32790000e+04	8.00000000e+00	9.00000000e+00	1.50000000e+01
-209	1.33220000e+04	8.00000000e+00	9.00000000e+00	1.50000000e+01
-208	1.33610000e+04	8.00000000e+00	9.00000000e+00	1.50000000e+01
-207	1.34210000e+04	8.00000000e+00	9.00000000e+00	1.50000000e+01
-206	1.34630000e+04	8.00000000e+00	9.00000000e+00	1.50000000e+01
-205	1.34920000e+04	8.00000000e+00	9.00000000e+00	1.50000000e+01
-204	1.35350000e+04	8.00000000e+00	9.00000000e+00	1.50000000e+01
-203	1.35780000e+04	8.00000000e+00	9.00000000e+00	1.50000000e+01
-202	1.36140000e+04	8.00000000e+00	9.00000000e+00	1.50000000e+01
-201	1.36500000e+04	8.00000000e+00	9.00000000e+00	1.50000000e+01
-200	1.36500000e+04	8.00000000e+00	9.00000000e+00	1.50000000e+01
-199	1.36940000e+04	8.00000000e+00	9.00000000e+00	1.50000000e+01
-198	1.37430000e+04	8.00000000e+00	9.00000000e+00	1.50000000e+01
-197	1.37720000e+04	8.00000000e+00	9.00000000e+00	1.50000000e+01
-196	1.38050000e+04	8.00000000e+00	9.00000000e+00	1.50000000e+01
-195	1.38260000e+04	8.00000000e+00	9.00000000e+00	1.50000000e+01
-194	1.38860000e+04	8.00000000e+00	9.00000000e+00	1.50000000e+01
-193	1.38860000e+04	8.00000000e+00	9.00000000e+00	1.50000000e+01
-192	1.39210000e+04	8.00000000e+00	9.00000000e+00	1.50000000e+01
-191	1.39570000e+04	8.00000000e+00	9.00000000e+00	1.50000000e+01
-190	1.39780000e+04	8.00000000e+00	9.00000000e+00	1.50000000e+01
-189	1.40050000e+04	8.00000000e+00	9.00000000e+00	1.50000000e+01
-188	1.40250000e+04	8.00000000e+00	9.00000000e+00	1.50000000e+01
-187	1.40530000e+04	8.00000000e+00	9.00000000e+00	1.50000000e+01
-186	1.40990000e+04	8.00000000e+00	9.00000000e+00	1.50000000e+01
-185	1.41320000e+04	8.00000000e+00	9.00000000e+00	1.50000000e+01
-184	1.41650000e+04	8.00000000e+00	9.00000000e+00	1.50000000e+01
-183	1.41950000e+04	8.00000000e+00	9.00000000e+00	1.50000000e+01
-182	1.42170000e+04	8.00000000e+00	9.00000000e+00	1.50000000e+01
-181	1.42570000e+04	8.00000000e+00	9.00000000e+00	1.50000000e+01
-180	1.43010000e+04	8.00000000e+00	9.00000000e+00	1.50000000e+01
-179	1.43270000e+04	8.00000000e+00	9.00000000e+00	1.50000000e+01
-178	1.43670000e+04	8.00000000e+00	9.00000000e+00	1.50000000e+01
-177	1.43980000e+04	8.00000000e+00	9.00000000e+00	1.50000000e+01
-176	1.44250000e+04	8.00000000e+00	9.00000000e+00	1.50000000e+01
-175	1.44520000e+04	8.00000000e+00	9.00000000e+00	1.50000000e+01
-174	1.44860000e+04	8.00000000e+00	9.00000000e+00	1.50000000e+01
-173	1.45420000e+04	8.00000000e+00	9.00000000e+00	1.50000000e+01
-172	1.45830000e+04	8.00000000e+00	9.00000000e+00	1.50000000e+01
-171	1.46120000e+04	8.00000000e+00	9.00000000e+00	1.50000000e+01
-170	1.46610000e+04	8.00000000e+00	9.00000000e+00	1.50000000e+01
-169	1.47030000e+04	8.00000000e+00	9.00000000e+00	1.50000000e+01
-168	1.47430000e+04	8.00000000e+00	9.00000000e+00	1.50000000e+01
-167	1.48370000e+04	8.00000000e+00	9.00000000e+00	1.50000000e+01
-166	1.48820000e+04	8.00000000e+00	9.00000000e+00	1.50000000e+01
-165	1.49150000e+04	8.00000000e+00	9.00000000e+00	1.50000000e+01
-164	1.49800000e+04	8.00000000e+00	9.00000000e+00	1.50000000e+01
-163	1.50270000e+04	8.00000000e+00	9.00000000e+00	1.50000000e+01
-162	1.50740000e+04	8.00000000e+00	9.00000000e+00	1.50000000e+01
-161	1.51080000e+04	8.00000000e+00	9.00000000e+00	1.50000000e+01
-160	1.51300000e+04	8.00000000e+00	9.00000000e+00	1.50000000e+01
-159	1.51750000e+04	8.00000000e+00	9.00000000e+00	1.50000000e+01
-158	1.52090000e+04	8.00000000e+00	9.00000000e+00	1.50000000e+01
-157	1.52670000e+04	8.00000000e+00	9.00000000e+00	1.50000000e+01
-156	1.53070000e+04	8.00000000e+00	9.00000000e+00	1.50000000e+01
-155	1.53580000e+04	8.00000000e+00	9.00000000e+00	1.50000000e+01
-154	1.54060000e+04	8.00000000e+00	9.00000000e+00	1.50000000e+01
-153	1.54470000e+04	8.00000000e+00	9.00000000e+00	1.50000000e+01
-152	1.54920000e+04	8.00000000e+00	9.00000000e+00	1.50000000e+01
-151	1.55280000e+04	8.00000000e+00	9.00000000e+00	1.50000000e+01
-150	1.55650000e+04	8.00000000e+00	9.00000000e+00	1.50000000e+01
-149	1.56040000e+04	8.00000000e+00	9.00000000e+00	1.50000000e+01
-148	1.56500000e+04	8.00000000e+00	9.00000000e+00	1.50000000e+01
-147	1.56890000e+04	8.00000000e+00	9.00000000e+00	1.50000000e+01
-146	1.57780000e+04	9.00000000e+00	1.00000000e+01	1.60000000e+01
-145	1.58100000e+04	9.00000000e+00	1.00000000e+01	1.60000000e+01
-144	1.58640000e+04	9.00000000e+00	1.00000000e+01	1.60000000e+01
-143	1.58990000e+04	9.00000000e+00	1.00000000e+01	1.60000000e+01
-142	1.59280000e+04	9.00000000e+00	1.00000000e+01	1.60000000e+01
-141	1.59590000e+04	9.00000000e+00	1.00000000e+01	1.60000000e+01
-140	1.59870000e+04	9.00000000e+00	1.00000000e+01	1.60000000e+01
-139	1.60240000e+04	9.00000000e+00	1.00000000e+01	1.60000000e+01
-138	1.60790000e+04	9.00000000e+00	1.00000000e+01	1.60000000e+01
-137	1.61520000e+04	9.00000000e+00	1.00000000e+01	1.60000000e+01
-136	1.62060000e+04	9.00000000e+00	1.00000000e+01	1.60000000e+01
-135	1.62520000e+04	9.00000000e+00	1.00000000e+01	1.60000000e+01
-134	1.62850000e+04	9.00000000e+00	1.00000000e+01	1.60000000e+01
-133	1.63190000e+04	9.00000000e+00	1.00000000e+01	1.60000000e+01
-132	1.63630000e+04	9.00000000e+00	1.00000000e+01	1.60000000e+01
-131	1.63630000e+04	9.00000000e+00	1.00000000e+01	1.60000000e+01
-130	1.63630000e+04	9.00000000e+00	1.00000000e+01	1.60000000e+01
-129	1.64190000e+04	9.00000000e+00	1.00000000e+01	1.60000000e+01
-128	1.64640000e+04	9.00000000e+00	1.00000000e+01	9.00000000e+00
-127	1.64990000e+04	9.00000000e+00	1.00000000e+01	1.60000000e+01
-126	1.65310000e+04	9.00000000e+00	1.00000000e+01	1.60000000e+01
-125	1.65770000e+04	9.00000000e+00	1.00000000e+01	1.60000000e+01
-124	1.66430000e+04	9.00000000e+00	1.00000000e+01	1.60000000e+01
-123	1.67040000e+04	9.00000000e+00	1.00000000e+01	1.60000000e+01
-122	1.67520000e+04	9.00000000e+00	1.00000000e+01	1.60000000e+01
-121	1.67940000e+04	9.00000000e+00	1.00000000e+01	1.60000000e+01
-120	1.68780000e+04	9.00000000e+00	1.00000000e+01	1.60000000e+01
-119	1.74410000e+04	9.00000000e+00	1.00000000e+01	1.60000000e+01
-118	1.79790000e+04	9.00000000e+00	1.00000000e+01	1.60000000e+01
-117	1.84550000e+04	1.00000000e+01	1.10000000e+01	1.70000000e+01
-116	1.87970000e+04	1.00000000e+01	1.10000000e+01	1.70000000e+01
-115	1.87970000e+04	1.00000000e+01	1.10000000e+01	1.70000000e+01
-114	1.91100000e+04	1.00000000e+01	1.10000000e+01	1.70000000e+01
-113	1.92980000e+04	1.00000000e+01	1.10000000e+01	1.70000000e+01
-112	1.94440000e+04	1.00000000e+01	1.10000000e+01	1.70000000e+01
-111	1.95980000e+04	1.00000000e+01	1.10000000e+01	1.70000000e+01
-110	1.97580000e+04	1.00000000e+01	1.10000000e+01	1.70000000e+01
-109	1.99380000e+04	1.00000000e+01	1.10000000e+01	1.70000000e+01
-108	2.00870000e+04	1.00000000e+01	1.10000000e+01	1.70000000e+01
-107	2.02300000e+04	1.00000000e+01	1.10000000e+01	1.70000000e+01
-106	2.03400000e+04	1.00000000e+01	1.10000000e+01	1.70000000e+01
-105	2.04530000e+04	1.00000000e+01	1.10000000e+01	1.70000000e+01
-104	2.05730000e+04	1.00000000e+01	1.10000000e+01	1.70000000e+01
-103	2.06930000e+04	1.00000000e+01	1.10000000e+01	1.70000000e+01
-102	2.08280000e+04	1.00000000e+01	1.10000000e+01	1.70000000e+01
-101	2.09210000e+04	1.00000000e+01	1.10000000e+01	1.70000000e+01
-100	2.10440000e+04	1.00000000e+01	1.10000000e+01	1.70000000e+01
-99	2.11280000e+04	1.00000000e+01	1.10000000e+01	1.70000000e+01
-98	2.12120000e+04	1.00000000e+01	1.10000000e+01	1.70000000e+01
-97	2.13080000e+04	1.00000000e+01	1.10000000e+01	1.70000000e+01
-96	2.14220000e+04	1.00000000e+01	1.10000000e+01	1.70000000e+01
-95	2.15360000e+04	1.00000000e+01	1.10000000e+01	1.70000000e+01
-94	2.16300000e+04	1.00000000e+01	1.10000000e+01	1.70000000e+01
-93	2.17180000e+04	1.00000000e+01	1.10000000e+01	1.70000000e+01
-92	2.18000000e+04	1.00000000e+01	1.10000000e+01	1.70000000e+01
-91	2.19080000e+04	1.00000000e+01	1.10000000e+01	1.70000000e+01
-90	2.19910000e+04	1.00000000e+01	1.10000000e+01	1.70000000e+01
-89	2.20860000e+04	1.00000000e+01	1.10000000e+01	1.70000000e+01
-88	2.21910000e+04	1.00000000e+01	1.10000000e+01	1.70000000e+01
-87	2.22810000e+04	1.00000000e+01	1.10000000e+01	1.70000000e+01
-86	2.23500000e+04	1.00000000e+01	1.10000000e+01	1.70000000e+01
-85	2.24130000e+04	1.00000000e+01	1.10000000e+01	1.70000000e+01
-84	2.24830000e+04	1.00000000e+01	1.10000000e+01	1.70000000e+01
-83	2.25430000e+04	1.00000000e+01	1.10000000e+01	1.70000000e+01
-82	2.26240000e+04	1.00000000e+01	1.10000000e+01	1.70000000e+01
-81	2.27380000e+04	1.00000000e+01	1.10000000e+01	1.70000000e+01
-80	2.28260000e+04	1.00000000e+01	1.10000000e+01	1.70000000e+01
-79	2.29020000e+04	1.00000000e+01	1.10000000e+01	1.70000000e+01
-78	2.29820000e+04	1.00000000e+01	1.10000000e+01	1.70000000e+01
-77	2.30440000e+04	1.00000000e+01	1.10000000e+01	1.70000000e+01
-76	2.31130000e+04	1.00000000e+01	1.10000000e+01	1.70000000e+01
-75	2.32300000e+04	1.00000000e+01	1.10000000e+01	1.70000000e+01
-74	2.33370000e+04	1.00000000e+01	1.10000000e+01	1.70000000e+01
-73	2.34310000e+04	1.00000000e+01	1.10000000e+01	1.70000000e+01
-72	2.35140000e+04	1.00000000e+01	1.10000000e+01	1.70000000e+01
-71	2.35840000e+04	1.00000000e+01	1.10000000e+01	1.70000000e+01
-70	2.36600000e+04	1.00000000e+01	1.10000000e+01	1.70000000e+01
-69	2.37460000e+04	1.00000000e+01	1.10000000e+01	1.70000000e+01
-68	2.38260000e+04	1.00000000e+01	1.10000000e+01	1.70000000e+01
-67	2.39080000e+04	1.00000000e+01	1.10000000e+01	1.70000000e+01
-66	2.39560000e+04	1.00000000e+01	1.10000000e+01	1.70000000e+01
-65	2.40330000e+04	1.00000000e+01	1.10000000e+01	1.70000000e+01
-64	2.41280000e+04	1.00000000e+01	1.10000000e+01	1.70000000e+01
-63	2.42290000e+04	1.00000000e+01	1.10000000e+01	1.70000000e+01
-62	2.43200000e+04	1.00000000e+01	1.10000000e+01	1.70000000e+01
-61	2.44520000e+04	1.00000000e+01	1.10000000e+01	1.70000000e+01
-60	2.46390000e+04	1.00000000e+01	1.10000000e+01	1.70000000e+01
-59	2.47980000e+04	1.00000000e+01	1.10000000e+01	1.70000000e+01
-58	2.49320000e+04	1.00000000e+01	1.10000000e+01	1.70000000e+01
-57	2.50650000e+04	1.00000000e+01	1.10000000e+01	1.70000000e+01
-56	2.51870000e+04	1.00000000e+01	1.10000000e+01	1.70000000e+01
-55	2.53380000e+04	1.00000000e+01	1.10000000e+01	1.70000000e+01
-54	2.54530000e+04	1.00000000e+01	1.10000000e+01	1.70000000e+01
-53	2.55800000e+04	1.00000000e+01	1.10000000e+01	1.70000000e+01
-52	2.56850000e+04	1.00000000e+01	1.10000000e+01	1.70000000e+01
-51	2.57940000e+04	1.00000000e+01	1.10000000e+01	1.70000000e+01
-50	2.58820000e+04	1.00000000e+01	1.10000000e+01	1.70000000e+01
-49	2.59700000e+04	1.00000000e+01	1.10000000e+01	1.70000000e+01
-48	2.61240000e+04	1.00000000e+01	1.10000000e+01	1.70000000e+01
-47	2.62640000e+04	1.00000000e+01	1.10000000e+01	1.70000000e+01
-46	2.63830000e+04	1.00000000e+01	1.10000000e+01	1.70000000e+01
-45	2.64880000e+04	1.00000000e+01	1.10000000e+01	1.70000000e+01
-44	2.66030000e+04	1.00000000e+01	1.10000000e+01	1.70000000e+01
-43	2.67130000e+04	1.00000000e+01	1.10000000e+01	1.70000000e+01
-42	2.68100000e+04	1.00000000e+01	1.10000000e+01	1.70000000e+01
-41	2.69360000e+04	1.00000000e+01	1.10000000e+01	1.70000000e+01
-40	2.70700000e+04	1.00000000e+01	1.10000000e+01	1.70000000e+01
-39	2.72150000e+04	1.00000000e+01	1.10000000e+01	1.70000000e+01
-38	2.73180000e+04	1.00000000e+01	1.10000000e+01	1.70000000e+01
-37	2.73890000e+04	1.00000000e+01	1.10000000e+01	1.70000000e+01
-36	2.74970000e+04	1.00000000e+01	1.10000000e+01	1.70000000e+01
-35	2.75750000e+04	1.00000000e+01	1.10000000e+01	1.70000000e+01
-34	2.77100000e+04	1.00000000e+01	1.10000000e+01	1.70000000e+01
-33	2.78150000e+04	1.00000000e+01	1.10000000e+01	1.70000000e+01
-32	2.79240000e+04	1.00000000e+01	1.10000000e+01	1.70000000e+01
-31	2.80350000e+04	1.00000000e+01	1.10000000e+01	1.70000000e+01
-30	2.81650000e+04	1.00000000e+01	1.10000000e+01	1.70000000e+01
-29	2.82690000e+04	1.00000000e+01	1.10000000e+01	1.70000000e+01
-28	2.83750000e+04	1.00000000e+01	1.10000000e+01	1.70000000e+01
-27	2.85000000e+04	1.00000000e+01	1.10000000e+01	1.70000000e+01
-26	2.86480000e+04	1.00000000e+01	1.10000000e+01	1.70000000e+01
-25	2.87800000e+04	1.00000000e+01	1.10000000e+01	1.70000000e+01
-24	2.88900000e+04	1.00000000e+01	1.10000000e+01	1.70000000e+01
-23	2.89910000e+04	1.00000000e+01	1.10000000e+01	1.70000000e+01
-22	2.91080000e+04	1.00000000e+01	1.10000000e+01	1.90000000e+01
-21	2.92040000e+04	1.00000000e+01	1.10000000e+01	1.90000000e+01
-20	2.93320000e+04	1.00000000e+01	1.10000000e+01	1.90000000e+01
-19	2.95710000e+04	1.00000000e+01	1.10000000e+01	1.90000000e+01
-18	2.97160000e+04	1.00000000e+01	1.10000000e+01	1.90000000e+01
-17	2.98610000e+04	1.00000000e+01	1.10000000e+01	1.90000000e+01
-16	2.99790000e+04	1.00000000e+01	1.10000000e+01	1.90000000e+01
-15	3.01140000e+04	1.00000000e+01	1.10000000e+01	1.90000000e+01
-14	3.02210000e+04	1.00000000e+01	1.10000000e+01	1.90000000e+01
-13	3.05920000e+04	1.00000000e+01	1.10000000e+01	1.90000000e+01
-12	3.09070000e+04	1.00000000e+01	1.10000000e+01	1.90000000e+01
-11	3.12060000e+04	1.00000000e+01	1.10000000e+01	1.90000000e+01
-10	3.14990000e+04	1.00000000e+01	1.10000000e+01	1.90000000e+01
-9	3.17550000e+04	1.10000000e+01	1.20000000e+01	2.10000000e+01
-8	3.19410000e+04	1.10000000e+01	1.20000000e+01	2.10000000e+01
-7	3.20980000e+04	1.10000000e+01	1.20000000e+01	2.10000000e+01
-6	3.22350000e+04	1.10000000e+01	1.20000000e+01	2.10000000e+01
-5	3.24070000e+04	1.10000000e+01	1.20000000e+01	2.10000000e+01
-4	3.25850000e+04	1.10000000e+01	1.20000000e+01	2.10000000e+01
-3	3.27710000e+04	1.10000000e+01	1.20000000e+01	2.10000000e+01
-2	3.29950000e+04	1.10000000e+01	1.20000000e+01	2.10000000e+01
-1	3.32510000e+04	1.10000000e+01	1.20000000e+01	2.10000000e+01
0	3.35160000e+04	1.10000000e+01	1.20000000e+01	2.10000000e+01
1	3.38410000e+04	1.10000000e+01	1.20000000e+01	2.10000000e+01
2	3.42280000e+04	1.10000000e+01	1.20000000e+01	2.10000000e+01
3	3.45470000e+04	1.10000000e+01	1.20000000e+01	2.10000000e+01
4	3.47740000e+04	1.10000000e+01	1.20000000e+01	2.10000000e+01
5	3.49720000e+04	1.10000000e+01	1.20000000e+01	2.10000000e+01
6	3.51210000e+04	1.10000000e+01	1.20000000e+01	2.10000000e+01
7	3.52760000e+04	1.10000000e+01	1.20000000e+01	2.10000000e+01
8	3.54750000e+04	1.10000000e+01	1.20000000e+01	2.10000000e+01
9	3.55460000e+04	1.20000000e+01	1.30000000e+01	2.20000000e+01
10	3.56130000e+04	1.30000000e+01	1.40000000e+01	2.30000000e+01
11	3.56590000e+04	1.30000000e+01	1.40000000e+01	2.30000000e+01
12	3.57530000e+04	1.30000000e+01	1.40000000e+01	2.30000000e+01
13	3.58900000e+04	1.30000000e+01	1.40000000e+01	2.30000000e+01
14	3.60700000e+04	1.30000000e+01	1.40000000e+01	2.30000000e+01
15	3.62910000e+04	1.30000000e+01	1.40000000e+01	2.30000000e+01
16	3.64890000e+04	1.30000000e+01	1.40000000e+01	2.30000000e+01
17	3.66860000e+04	1.30000000e+01	1.40000000e+01	2.30000000e+01
18	3.68760000e+04	1.30000000e+01	1.40000000e+01	2.30000000e+01
19	3.70720000e+04	1.30000000e+01	1.40000000e+01	2.30000000e+01
20	3.72160000e+04	1.30000000e+01	1.40000000e+01	2.30000000e+01
21	3.73550000e+04	1.30000000e+01	1.40000000e+01	2.30000000e+01
22	3.74650000e+04	1.40000000e+01	1.50000000e+01	2.40000000e+01
23	3.74650000e+04	1.40000000e+01	1.50000000e+01	2.40000000e+01
24	3.75050000e+04	1.40000000e+01	1.50000000e+01	2.40000000e+01
25	3.75050000e+04	1.40000000e+01	1.50000000e+01	2.40000000e+01
26	3.76470000e+04	1.40000000e+01	1.50000000e+01	2.40000000e+01
27	3.77790000e+04	1.40000000e+01	1.50000000e+01	2.40000000e+01
28	3.79490000e+04	1.40000000e+01	1.50000000e+01	2.40000000e+01
29	3.80810000e+04	1.40000000e+01	1.50000000e+01	2.40000000e+01
30	3.82220000e+04	1.40000000e+01	1.50000000e+01	2.40000000e+01
31	3.83650000e+04	1.40000000e+01	1.50000000e+01	2.40000000e+01
32	3.83650000e+04	1.40000000e+01	1.50000000e+01	2.40000000e+01
33	3.84760000e+04	1.40000000e+01	1.50000000e+01	2.40000000e+01
34	3.84760000e+04	1.40000000e+01	1.50000000e+01	2.40000000e+01
35	3.84760000e+04	1.40000000e+01	1.50000000e+01	2.40000000e+01
36	3.84760000e+04	1.40000000e+01	1.50000000e+01	2.40000000e+01
37	3.84760000e+04	1.40000000e+01	1.50000000e+01	2.40000000e+01
38	3.85880000e+04	1.40000000e+01	1.50000000e+01	2.40000000e+01
39	3.87300000e+04	1.40000000e+01	1.50000000e+01	2.40000000e+01
40	3.88380000e+04	1.40000000e+01	1.50000000e+01	2.40000000e+01
41	3.89510000e+04	1.40000000e+01	1.50000000e+01	2.40000000e+01
42	3.90560000e+04	1.40000000e+01	1.50000000e+01	2.40000000e+01
43	3.91600000e+04	1.40000000e+01	1.50000000e+01	2.40000000e+01
44	3.92800000e+04	1.40000000e+01	1.50000000e+01	2.40000000e+01
45	3.94140000e+04	1.40000000e+01	1.50000000e+01	2.40000000e+01
46	3.95730000e+04	1.40000000e+01	1.50000000e+01	2.40000000e+01
47	3.96830000e+04	1.40000000e+01	1.50000000e+01	2.40000000e+01
48	3.98130000e+04	1.40000000e+01	1.50000000e+01	2.40000000e+01
49	3.99950000e+04	1.40000000e+01	1.50000000e+01	2.40000000e+01
50	4.01680000e+04	1.40000000e+01	1.50000000e+01	2.40000000e+01
51	4.03240000e+04	1.40000000e+01	1.50000000e+01	2.40000000e+01
52	4.04970000e+04	1.40000000e+01	1.50000000e+01	2.40000000e+01
53	4.07080000e+04	1.40000000e+01	1.50000000e+01	2.40000000e+01
54	4.09290000e+04	1.40000000e+01	1.50000000e+01	2.40000000e+01
55	4.11240000e+04	1.40000000e+01	1.50000000e+01	2.40000000e+01
56	4.13280000e+04	1.40000000e+01	1.50000000e+01	2.40000000e+01
57	4.15290000e+04	1.40000000e+01	1.50000000e+01	2.40000000e+01
58	4.17810000e+04	1.40000000e+01	1.50000000e+01	2.40000000e+01
59	4.20380000e+04	1.40000000e+01	1.50000000e+01	2.40000000e+01
60	4.24330000e+04	1.40000000e+01	1.50000000e+01	2.40000000e+01
61	4.28380000e+04	1.40000000e+01	1.50000000e+01	2.40000000e+01
62	4.31870000e+04	1.40000000e+01	1.50000000e+01	2.40000000e+01
63	4.35210000e+04	1.40000000e+01	1.50000000e+01	2.40000000e+01
64	4.38170000e+04	1.40000000e+01	1.50000000e+01	2.40000000e+01
65	4.40920000e+04	1.40000000e+01	1.50000000e+01	2.40000000e+01
66	4.44400000e+04	1.40000000e+01	1.50000000e+01	2.40000000e+01
67	4.47220000e+04	1.40000000e+01	1.50000000e+01	2.40000000e+01
68	4.50030000e+04	1.40000000e+01	1.50000000e+01	2.40000000e+01
69	4.52830000e+04	1.40000000e+01	1.50000000e+01	2.40000000e+01
70	4.55870000e+04	1.40000000e+01	1.50000000e+01	2.40000000e+01
71	4.58900000e+04	1.40000000e+01	1.50000000e+01	2.40000000e+01
72	4.61500000e+04	1.40000000e+01	1.50000000e+01	2.40000000e+01
73	4.64580000e+04	1.40000000e+01	1.50000000e+01	2.40000000e+01
74	4.67640000e+04	1.40000000e+01	1.50000000e+01	2.40000000e+01
75	4.71340000e+04	1.40000000e+01	1.50000000e+01	2.40000000e+01
76	4.75360000e+04	1.40000000e+01	1.50000000e+01	2.40000000e+01
77	4.78600000e+04	1.40000000e+01	1.50000000e+01	2.40000000e+01
78	4.82540000e+04	1.40000000e+01	1.50000000e+01	2.40000000e+01
79	4.87010000e+04	1.40000000e+01	1.50000000e+01	2.40000000e+01
80	4.92070000e+04	1.60000000e+01	1.70000000e+01	2.80000000e+01
81	4.96860000e+04	1.60000000e+01	1.70000000e+01	2.80000000e+01
82	5.01450000e+04	1.90000000e+01	1.90000000e+01	3.20000000e+01
83	5.06260000e+04	1.90000000e+01	2.00000000e+01	3.30000000e+01
84	5.10560000e+04	2.00000000e+01	2.10000000e+01	3.40000000e+01
85	5.14660000e+04	2.00000000e+01	1.30000000e+01	3.40000000e+01
86	5.18570000e+04	2.00000000e+01	2.10000000e+01	3.40000000e+01
87	5.22740000e+04	2.00000000e+01	2.10000000e+01	3.40000000e+01
88	5.26860000e+04	2.00000000e+01	2.10000000e+01	3.40000000e+01
89	5.31140000e+04	2.00000000e+01	2.10000000e+01	3.40000000e+01
90	5.34650000e+04	2.00000000e+01	2.10000000e+01	3.40000000e+01
91	5.37690000e+04	2.00000000e+01	2.10000000e+01	3.40000000e+01
92	5.40500000e+04	2.00000000e+01	2.10000000e+01	3.40000000e+01
93	5.43610000e+04	2.00000000e+01	2.10000000e+01	3.40000000e+01
94	5.47240000e+04	2.00000000e+01	2.10000000e+01	3.40000000e+01
95	5.50490000e+04	2.00000000e+01	2.10000000e+01	3.40000000e+01
96	5.53430000e+04	2.00000000e+01	2.10000000e+01	3.40000000e+01
97	5.56140000e+04	2.00000000e+01	2.10000000e+01	3.40000000e+01
98	5.58690000e+04	2.00000000e+01	2.10000000e+01	3.40000000e+01
99	5.61420000e+04	2.00000000e+01	2.10000000e+01	3.40000000e+01
100	5.64460000e+04	2.00000000e+01	2.10000000e+01	3.40000000e+01
