# Supplementary material for: Early Prediction of Movie Box Office Success Based on Wikipedia Activity Big Data
Source: PLoS One. 2013 Aug 21;8(8):e71226. doi: 10.1371/journal.pone.0071226 (PMC3749192; doi:10.1371/journal.pone.0071226)
Supplement: Dataset S1 — The dataset under study, including the financial and Wikipedia activity data is also available at http://wwm.phy.bme.hu/SupplementaryDataS1.zip. (ZIP) [file pone.0071226.s002.zip › wikipredict_data_pack/sample_of_312/wikipedia_predictors/79]

Day_(movie_time)	Views	Users	Rigor	Edits
-500	0.00000000e+00	0.00000000e+00	0.00000000e+00	0.00000000e+00
-499	0.00000000e+00	0.00000000e+00	0.00000000e+00	0.00000000e+00
-498	0.00000000e+00	0.00000000e+00	0.00000000e+00	0.00000000e+00
-497	0.00000000e+00	0.00000000e+00	0.00000000e+00	0.00000000e+00
-496	0.00000000e+00	0.00000000e+00	0.00000000e+00	0.00000000e+00
-495	0.00000000e+00	0.00000000e+00	0.00000000e+00	0.00000000e+00
-494	0.00000000e+00	0.00000000e+00	0.00000000e+00	0.00000000e+00
-493	0.00000000e+00	0.00000000e+00	0.00000000e+00	0.00000000e+00
-492	0.00000000e+00	0.00000000e+00	0.00000000e+00	0.00000000e+00
-491	0.00000000e+00	0.00000000e+00	0.00000000e+00	0.00000000e+00
-490	0.00000000e+00	0.00000000e+00	0.00000000e+00	0.00000000e+00
-489	0.00000000e+00	0.00000000e+00	0.00000000e+00	0.00000000e+00
-488	0.00000000e+00	0.00000000e+00	0.00000000e+00	0.00000000e+00
-487	0.00000000e+00	0.00000000e+00	0.00000000e+00	0.00000000e+00
-486	0.00000000e+00	0.00000000e+00	0.00000000e+00	0.00000000e+00
-485	0.00000000e+00	0.00000000e+00	0.00000000e+00	0.00000000e+00
-484	0.00000000e+00	0.00000000e+00	0.00000000e+00	0.00000000e+00
-483	0.00000000e+00	0.00000000e+00	0.00000000e+00	0.00000000e+00
-482	0.00000000e+00	0.00000000e+00	0.00000000e+00	0.00000000e+00
-481	0.00000000e+00	0.00000000e+00	0.00000000e+00	0.00000000e+00
-480	0.00000000e+00	0.00000000e+00	0.00000000e+00	0.00000000e+00
-479	0.00000000e+00	0.00000000e+00	0.00000000e+00	0.00000000e+00
-478	0.00000000e+00	0.00000000e+00	0.00000000e+00	0.00000000e+00
-477	0.00000000e+00	0.00000000e+00	0.00000000e+00	0.00000000e+00
-476	0.00000000e+00	0.00000000e+00	0.00000000e+00	0.00000000e+00
-475	0.00000000e+00	0.00000000e+00	0.00000000e+00	0.00000000e+00
-474	0.00000000e+00	0.00000000e+00	0.00000000e+00	0.00000000e+00
-473	0.00000000e+00	0.00000000e+00	0.00000000e+00	0.00000000e+00
-472	0.00000000e+00	0.00000000e+00	0.00000000e+00	0.00000000e+00
-471	0.00000000e+00	0.00000000e+00	0.00000000e+00	0.00000000e+00
-470	0.00000000e+00	0.00000000e+00	0.00000000e+00	0.00000000e+00
-469	0.00000000e+00	0.00000000e+00	0.00000000e+00	0.00000000e+00
-468	0.00000000e+00	0.00000000e+00	0.00000000e+00	0.00000000e+00
-467	0.00000000e+00	0.00000000e+00	0.00000000e+00	0.00000000e+00
-466	0.00000000e+00	0.00000000e+00	0.00000000e+00	0.00000000e+00
-465	0.00000000e+00	0.00000000e+00	0.00000000e+00	0.00000000e+00
-464	0.00000000e+00	0.00000000e+00	0.00000000e+00	0.00000000e+00
-463	0.00000000e+00	0.00000000e+00	0.00000000e+00	0.00000000e+00
-462	0.00000000e+00	0.00000000e+00	0.00000000e+00	0.00000000e+00
-461	0.00000000e+00	0.00000000e+00	0.00000000e+00	0.00000000e+00
-460	0.00000000e+00	0.00000000e+00	0.00000000e+00	0.00000000e+00
-459	0.00000000e+00	0.00000000e+00	0.00000000e+00	0.00000000e+00
-458	0.00000000e+00	0.00000000e+00	0.00000000e+00	0.00000000e+00
-457	0.00000000e+00	0.00000000e+00	0.00000000e+00	0.00000000e+00
-456	0.00000000e+00	0.00000000e+00	0.00000000e+00	0.00000000e+00
-455	0.00000000e+00	0.00000000e+00	0.00000000e+00	0.00000000e+00
-454	0.00000000e+00	0.00000000e+00	0.00000000e+00	0.00000000e+00
-453	0.00000000e+00	0.00000000e+00	0.00000000e+00	0.00000000e+00
-452	0.00000000e+00	0.00000000e+00	0.00000000e+00	0.00000000e+00
-451	0.00000000e+00	0.00000000e+00	0.00000000e+00	0.00000000e+00
-450	0.00000000e+00	0.00000000e+00	0.00000000e+00	0.00000000e+00
-449	0.00000000e+00	0.00000000e+00	0.00000000e+00	0.00000000e+00
-448	0.00000000e+00	0.00000000e+00	0.00000000e+00	0.00000000e+00
-447	0.00000000e+00	0.00000000e+00	0.00000000e+00	0.00000000e+00
-446	0.00000000e+00	0.00000000e+00	0.00000000e+00	0.00000000e+00
-445	0.00000000e+00	0.00000000e+00	0.00000000e+00	0.00000000e+00
-444	0.00000000e+00	0.00000000e+00	0.00000000e+00	0.00000000e+00
-443	0.00000000e+00	0.00000000e+00	0.00000000e+00	0.00000000e+00
-442	0.00000000e+00	0.00000000e+00	0.00000000e+00	0.00000000e+00
-441	0.00000000e+00	0.00000000e+00	0.00000000e+00	0.00000000e+00
-440	0.00000000e+00	0.00000000e+00	0.00000000e+00	0.00000000e+00
-439	0.00000000e+00	0.00000000e+00	0.00000000e+00	0.00000000e+00
-438	0.00000000e+00	0.00000000e+00	0.00000000e+00	0.00000000e+00
-437	0.00000000e+00	0.00000000e+00	0.00000000e+00	0.00000000e+00
-436	0.00000000e+00	0.00000000e+00	0.00000000e+00	0.00000000e+00
-435	0.00000000e+00	0.00000000e+00	0.00000000e+00	0.00000000e+00
-434	0.00000000e+00	0.00000000e+00	0.00000000e+00	0.00000000e+00
-433	0.00000000e+00	0.00000000e+00	0.00000000e+00	0.00000000e+00
-432	0.00000000e+00	0.00000000e+00	0.00000000e+00	0.00000000e+00
-431	0.00000000e+00	0.00000000e+00	0.00000000e+00	0.00000000e+00
-430	0.00000000e+00	0.00000000e+00	0.00000000e+00	0.00000000e+00
-429	0.00000000e+00	0.00000000e+00	0.00000000e+00	0.00000000e+00
-428	0.00000000e+00	0.00000000e+00	0.00000000e+00	0.00000000e+00
-427	0.00000000e+00	0.00000000e+00	0.00000000e+00	0.00000000e+00
-426	0.00000000e+00	0.00000000e+00	0.00000000e+00	0.00000000e+00
-425	0.00000000e+00	0.00000000e+00	0.00000000e+00	0.00000000e+00
-424	0.00000000e+00	0.00000000e+00	0.00000000e+00	0.00000000e+00
-423	0.00000000e+00	0.00000000e+00	0.00000000e+00	0.00000000e+00
-422	0.00000000e+00	0.00000000e+00	0.00000000e+00	0.00000000e+00
-421	0.00000000e+00	0.00000000e+00	0.00000000e+00	0.00000000e+00
-420	0.00000000e+00	0.00000000e+00	0.00000000e+00	0.00000000e+00
-419	0.00000000e+00	0.00000000e+00	0.00000000e+00	0.00000000e+00
-418	0.00000000e+00	0.00000000e+00	0.00000000e+00	0.00000000e+00
-417	0.00000000e+00	0.00000000e+00	0.00000000e+00	0.00000000e+00
-416	0.00000000e+00	0.00000000e+00	0.00000000e+00	0.00000000e+00
-415	0.00000000e+00	0.00000000e+00	0.00000000e+00	0.00000000e+00
-414	0.00000000e+00	0.00000000e+00	0.00000000e+00	0.00000000e+00
-413	0.00000000e+00	0.00000000e+00	0.00000000e+00	0.00000000e+00
-412	0.00000000e+00	0.00000000e+00	0.00000000e+00	0.00000000e+00
-411	0.00000000e+00	0.00000000e+00	0.00000000e+00	0.00000000e+00
-410	0.00000000e+00	0.00000000e+00	0.00000000e+00	0.00000000e+00
-409	0.00000000e+00	0.00000000e+00	0.00000000e+00	0.00000000e+00
-408	0.00000000e+00	0.00000000e+00	0.00000000e+00	0.00000000e+00
-407	0.00000000e+00	0.00000000e+00	0.00000000e+00	0.00000000e+00
-406	0.00000000e+00	0.00000000e+00	0.00000000e+00	0.00000000e+00
-405	0.00000000e+00	0.00000000e+00	0.00000000e+00	0.00000000e+00
-404	0.00000000e+00	0.00000000e+00	0.00000000e+00	0.00000000e+00
-403	0.00000000e+00	0.00000000e+00	0.00000000e+00	0.00000000e+00
-402	0.00000000e+00	0.00000000e+00	0.00000000e+00	0.00000000e+00
-401	0.00000000e+00	0.00000000e+00	0.00000000e+00	0.00000000e+00
-400	0.00000000e+00	0.00000000e+00	0.00000000e+00	0.00000000e+00
-399	0.00000000e+00	0.00000000e+00	0.00000000e+00	0.00000000e+00
-398	0.00000000e+00	0.00000000e+00	0.00000000e+00	0.00000000e+00
-397	2.00000000e+00	0.00000000e+00	0.00000000e+00	0.00000000e+00
-396	2.00000000e+00	0.00000000e+00	0.00000000e+00	0.00000000e+00
-395	2.00000000e+00	0.00000000e+00	0.00000000e+00	0.00000000e+00
-394	2.00000000e+00	0.00000000e+00	0.00000000e+00	0.00000000e+00
-393	2.00000000e+00	0.00000000e+00	0.00000000e+00	0.00000000e+00
-392	2.00000000e+00	0.00000000e+00	0.00000000e+00	0.00000000e+00
-391	2.00000000e+00	0.00000000e+00	0.00000000e+00	0.00000000e+00
-390	2.00000000e+00	0.00000000e+00	0.00000000e+00	0.00000000e+00
-389	2.00000000e+00	0.00000000e+00	0.00000000e+00	0.00000000e+00
-388	2.00000000e+00	0.00000000e+00	0.00000000e+00	0.00000000e+00
-387	2.00000000e+00	0.00000000e+00	0.00000000e+00	0.00000000e+00
-386	2.00000000e+00	0.00000000e+00	0.00000000e+00	0.00000000e+00
-385	2.00000000e+00	0.00000000e+00	0.00000000e+00	0.00000000e+00
-384	2.00000000e+00	0.00000000e+00	0.00000000e+00	0.00000000e+00
-383	2.00000000e+00	0.00000000e+00	0.00000000e+00	0.00000000e+00
-382	2.00000000e+00	0.00000000e+00	0.00000000e+00	0.00000000e+00
-381	2.00000000e+00	0.00000000e+00	0.00000000e+00	0.00000000e+00
-380	2.00000000e+00	0.00000000e+00	0.00000000e+00	0.00000000e+00
-379	2.00000000e+00	0.00000000e+00	0.00000000e+00	0.00000000e+00
-378	2.00000000e+00	0.00000000e+00	0.00000000e+00	0.00000000e+00
-377	2.00000000e+00	0.00000000e+00	0.00000000e+00	0.00000000e+00
-376	2.00000000e+00	0.00000000e+00	0.00000000e+00	0.00000000e+00
-375	2.00000000e+00	0.00000000e+00	0.00000000e+00	0.00000000e+00
-374	2.00000000e+00	0.00000000e+00	0.00000000e+00	0.00000000e+00
-373	2.00000000e+00	0.00000000e+00	0.00000000e+00	0.00000000e+00
-372	2.00000000e+00	0.00000000e+00	0.00000000e+00	0.00000000e+00
-371	2.00000000e+00	0.00000000e+00	0.00000000e+00	0.00000000e+00
-370	2.00000000e+00	0.00000000e+00	0.00000000e+00	0.00000000e+00
-369	2.00000000e+00	0.00000000e+00	0.00000000e+00	0.00000000e+00
-368	2.00000000e+00	0.00000000e+00	0.00000000e+00	0.00000000e+00
-367	3.00000000e+00	0.00000000e+00	0.00000000e+00	0.00000000e+00
-366	3.00000000e+00	0.00000000e+00	0.00000000e+00	0.00000000e+00
-365	3.00000000e+00	0.00000000e+00	0.00000000e+00	0.00000000e+00
-364	3.00000000e+00	0.00000000e+00	0.00000000e+00	0.00000000e+00
-363	3.00000000e+00	0.00000000e+00	0.00000000e+00	0.00000000e+00
-362	3.00000000e+00	0.00000000e+00	0.00000000e+00	0.00000000e+00
-361	3.00000000e+00	0.00000000e+00	0.00000000e+00	0.00000000e+00
-360	3.00000000e+00	0.00000000e+00	0.00000000e+00	0.00000000e+00
-359	3.00000000e+00	0.00000000e+00	0.00000000e+00	0.00000000e+00
-358	3.00000000e+00	0.00000000e+00	0.00000000e+00	0.00000000e+00
-357	3.00000000e+00	0.00000000e+00	0.00000000e+00	0.00000000e+00
-356	3.00000000e+00	0.00000000e+00	0.00000000e+00	0.00000000e+00
-355	3.00000000e+00	0.00000000e+00	0.00000000e+00	0.00000000e+00
-354	3.00000000e+00	0.00000000e+00	0.00000000e+00	0.00000000e+00
-353	3.00000000e+00	0.00000000e+00	0.00000000e+00	0.00000000e+00
-352	3.00000000e+00	0.00000000e+00	0.00000000e+00	0.00000000e+00
-351	3.00000000e+00	0.00000000e+00	0.00000000e+00	0.00000000e+00
-350	3.00000000e+00	0.00000000e+00	0.00000000e+00	0.00000000e+00
-349	3.00000000e+00	0.00000000e+00	0.00000000e+00	0.00000000e+00
-348	3.00000000e+00	0.00000000e+00	0.00000000e+00	0.00000000e+00
-347	3.00000000e+00	0.00000000e+00	0.00000000e+00	0.00000000e+00
-346	3.00000000e+00	0.00000000e+00	0.00000000e+00	0.00000000e+00
-345	3.00000000e+00	0.00000000e+00	0.00000000e+00	0.00000000e+00
-344	3.00000000e+00	0.00000000e+00	0.00000000e+00	0.00000000e+00
-343	3.00000000e+00	0.00000000e+00	0.00000000e+00	0.00000000e+00
-342	3.00000000e+00	0.00000000e+00	0.00000000e+00	0.00000000e+00
-341	3.00000000e+00	0.00000000e+00	0.00000000e+00	0.00000000e+00
-340	3.00000000e+00	0.00000000e+00	0.00000000e+00	0.00000000e+00
-339	3.00000000e+00	0.00000000e+00	0.00000000e+00	0.00000000e+00
-338	3.00000000e+00	0.00000000e+00	0.00000000e+00	0.00000000e+00
-337	3.00000000e+00	0.00000000e+00	0.00000000e+00	0.00000000e+00
-336	3.00000000e+00	0.00000000e+00	0.00000000e+00	0.00000000e+00
-335	3.00000000e+00	0.00000000e+00	0.00000000e+00	0.00000000e+00
-334	3.00000000e+00	0.00000000e+00	0.00000000e+00	0.00000000e+00
-333	3.00000000e+00	0.00000000e+00	0.00000000e+00	0.00000000e+00
-332	3.00000000e+00	0.00000000e+00	0.00000000e+00	0.00000000e+00
-331	3.00000000e+00	0.00000000e+00	0.00000000e+00	0.00000000e+00
-330	3.00000000e+00	0.00000000e+00	0.00000000e+00	0.00000000e+00
-329	3.00000000e+00	0.00000000e+00	0.00000000e+00	0.00000000e+00
-328	3.00000000e+00	0.00000000e+00	0.00000000e+00	0.00000000e+00
-327	3.00000000e+00	0.00000000e+00	0.00000000e+00	0.00000000e+00
-326	3.00000000e+00	0.00000000e+00	0.00000000e+00	0.00000000e+00
-325	3.00000000e+00	0.00000000e+00	0.00000000e+00	0.00000000e+00
-324	3.00000000e+00	0.00000000e+00	0.00000000e+00	0.00000000e+00
-323	3.00000000e+00	0.00000000e+00	0.00000000e+00	0.00000000e+00
-322	3.00000000e+00	0.00000000e+00	0.00000000e+00	0.00000000e+00
-321	3.00000000e+00	0.00000000e+00	0.00000000e+00	0.00000000e+00
-320	3.00000000e+00	0.00000000e+00	0.00000000e+00	0.00000000e+00
-319	3.00000000e+00	0.00000000e+00	0.00000000e+00	0.00000000e+00
-318	3.00000000e+00	0.00000000e+00	0.00000000e+00	0.00000000e+00
-317	3.00000000e+00	0.00000000e+00	0.00000000e+00	0.00000000e+00
-316	3.00000000e+00	0.00000000e+00	0.00000000e+00	0.00000000e+00
-315	3.00000000e+00	0.00000000e+00	0.00000000e+00	0.00000000e+00
-314	3.00000000e+00	0.00000000e+00	0.00000000e+00	0.00000000e+00
-313	3.00000000e+00	0.00000000e+00	0.00000000e+00	0.00000000e+00
-312	3.00000000e+00	0.00000000e+00	0.00000000e+00	0.00000000e+00
-311	3.00000000e+00	0.00000000e+00	0.00000000e+00	0.00000000e+00
-310	3.00000000e+00	0.00000000e+00	0.00000000e+00	0.00000000e+00
-309	3.00000000e+00	0.00000000e+00	0.00000000e+00	0.00000000e+00
-308	3.00000000e+00	0.00000000e+00	0.00000000e+00	0.00000000e+00
-307	3.00000000e+00	0.00000000e+00	0.00000000e+00	0.00000000e+00
-306	3.00000000e+00	0.00000000e+00	0.00000000e+00	0.00000000e+00
-305	3.00000000e+00	0.00000000e+00	0.00000000e+00	0.00000000e+00
-304	3.00000000e+00	0.00000000e+00	0.00000000e+00	0.00000000e+00
-303	3.00000000e+00	0.00000000e+00	0.00000000e+00	0.00000000e+00
-302	3.00000000e+00	0.00000000e+00	0.00000000e+00	0.00000000e+00
-301	3.00000000e+00	0.00000000e+00	0.00000000e+00	0.00000000e+00
-300	4.00000000e+00	0.00000000e+00	0.00000000e+00	0.00000000e+00
-299	4.00000000e+00	0.00000000e+00	0.00000000e+00	0.00000000e+00
-298	4.00000000e+00	0.00000000e+00	0.00000000e+00	0.00000000e+00
-297	4.00000000e+00	0.00000000e+00	0.00000000e+00	0.00000000e+00
-296	4.00000000e+00	0.00000000e+00	0.00000000e+00	0.00000000e+00
-295	4.00000000e+00	0.00000000e+00	0.00000000e+00	0.00000000e+00
-294	4.00000000e+00	0.00000000e+00	0.00000000e+00	0.00000000e+00
-293	4.00000000e+00	0.00000000e+00	0.00000000e+00	0.00000000e+00
-292	4.00000000e+00	0.00000000e+00	0.00000000e+00	0.00000000e+00
-291	4.00000000e+00	0.00000000e+00	0.00000000e+00	0.00000000e+00
-290	4.00000000e+00	0.00000000e+00	0.00000000e+00	0.00000000e+00
-289	4.00000000e+00	0.00000000e+00	0.00000000e+00	0.00000000e+00
-288	4.00000000e+00	0.00000000e+00	0.00000000e+00	0.00000000e+00
-287	4.00000000e+00	0.00000000e+00	0.00000000e+00	0.00000000e+00
-286	4.00000000e+00	0.00000000e+00	0.00000000e+00	0.00000000e+00
-285	4.00000000e+00	0.00000000e+00	0.00000000e+00	0.00000000e+00
-284	4.00000000e+00	0.00000000e+00	0.00000000e+00	0.00000000e+00
-283	4.00000000e+00	0.00000000e+00	0.00000000e+00	0.00000000e+00
-282	4.00000000e+00	0.00000000e+00	0.00000000e+00	0.00000000e+00
-281	4.00000000e+00	0.00000000e+00	0.00000000e+00	0.00000000e+00
-280	4.00000000e+00	0.00000000e+00	0.00000000e+00	0.00000000e+00
-279	4.00000000e+00	0.00000000e+00	0.00000000e+00	0.00000000e+00
-278	4.00000000e+00	0.00000000e+00	0.00000000e+00	0.00000000e+00
-277	4.00000000e+00	0.00000000e+00	0.00000000e+00	0.00000000e+00
-276	4.00000000e+00	0.00000000e+00	0.00000000e+00	0.00000000e+00
-275	4.00000000e+00	0.00000000e+00	0.00000000e+00	0.00000000e+00
-274	4.00000000e+00	0.00000000e+00	0.00000000e+00	0.00000000e+00
-273	4.00000000e+00	0.00000000e+00	0.00000000e+00	0.00000000e+00
-272	4.00000000e+00	0.00000000e+00	0.00000000e+00	0.00000000e+00
-271	4.00000000e+00	0.00000000e+00	0.00000000e+00	0.00000000e+00
-270	4.00000000e+00	0.00000000e+00	0.00000000e+00	0.00000000e+00
-269	4.00000000e+00	0.00000000e+00	0.00000000e+00	0.00000000e+00
-268	4.00000000e+00	0.00000000e+00	0.00000000e+00	0.00000000e+00
-267	4.00000000e+00	0.00000000e+00	0.00000000e+00	0.00000000e+00
-266	4.00000000e+00	0.00000000e+00	0.00000000e+00	0.00000000e+00
-265	4.00000000e+00	0.00000000e+00	0.00000000e+00	0.00000000e+00
-264	4.00000000e+00	0.00000000e+00	0.00000000e+00	0.00000000e+00
-263	4.00000000e+00	0.00000000e+00	0.00000000e+00	0.00000000e+00
-262	4.00000000e+00	0.00000000e+00	0.00000000e+00	0.00000000e+00
-261	4.00000000e+00	0.00000000e+00	0.00000000e+00	0.00000000e+00
-260	4.00000000e+00	0.00000000e+00	0.00000000e+00	0.00000000e+00
-259	4.00000000e+00	0.00000000e+00	0.00000000e+00	0.00000000e+00
-258	4.00000000e+00	0.00000000e+00	0.00000000e+00	0.00000000e+00
-257	4.00000000e+00	0.00000000e+00	0.00000000e+00	0.00000000e+00
-256	4.00000000e+00	0.00000000e+00	0.00000000e+00	0.00000000e+00
-255	4.00000000e+00	0.00000000e+00	0.00000000e+00	0.00000000e+00
-254	4.00000000e+00	0.00000000e+00	0.00000000e+00	0.00000000e+00
-253	4.00000000e+00	0.00000000e+00	0.00000000e+00	0.00000000e+00
-252	4.00000000e+00	0.00000000e+00	0.00000000e+00	0.00000000e+00
-251	4.00000000e+00	1.00000000e+00	1.00000000e+00	1.00000000e+00
-250	4.90000000e+01	1.00000000e+00	1.00000000e+00	1.00000000e+00
-249	9.20000000e+01	1.00000000e+00	1.00000000e+00	1.00000000e+00
-248	1.33000000e+02	1.00000000e+00	1.00000000e+00	1.00000000e+00
-247	1.63000000e+02	1.00000000e+00	1.00000000e+00	1.00000000e+00
-246	2.01000000e+02	1.00000000e+00	1.00000000e+00	1.00000000e+00
-245	2.44000000e+02	1.00000000e+00	1.00000000e+00	1.00000000e+00
-244	2.83000000e+02	1.00000000e+00	1.00000000e+00	1.00000000e+00
-243	3.26000000e+02	1.00000000e+00	1.00000000e+00	1.00000000e+00
-242	3.61000000e+02	1.00000000e+00	1.00000000e+00	1.00000000e+00
-241	4.01000000e+02	1.00000000e+00	1.00000000e+00	1.00000000e+00
-240	4.34000000e+02	1.00000000e+00	1.00000000e+00	1.00000000e+00
-239	4.67000000e+02	1.00000000e+00	1.00000000e+00	1.00000000e+00
-238	5.08000000e+02	1.00000000e+00	1.00000000e+00	1.00000000e+00
-237	5.42000000e+02	1.00000000e+00	1.00000000e+00	1.00000000e+00
-236	5.78000000e+02	1.00000000e+00	1.00000000e+00	1.00000000e+00
-235	6.14000000e+02	1.00000000e+00	1.00000000e+00	1.00000000e+00
-234	6.64000000e+02	1.00000000e+00	1.00000000e+00	1.00000000e+00
-233	6.97000000e+02	1.00000000e+00	1.00000000e+00	1.00000000e+00
-232	7.34000000e+02	1.00000000e+00	1.00000000e+00	1.00000000e+00
-231	7.72000000e+02	1.00000000e+00	1.00000000e+00	1.00000000e+00
-230	8.19000000e+02	1.00000000e+00	1.00000000e+00	1.00000000e+00
-229	8.99000000e+02	1.00000000e+00	1.00000000e+00	1.00000000e+00
-228	9.66000000e+02	1.00000000e+00	1.00000000e+00	1.00000000e+00
-227	1.07200000e+03	1.00000000e+00	1.00000000e+00	1.00000000e+00
-226	1.15100000e+03	1.00000000e+00	1.00000000e+00	1.00000000e+00
-225	1.23200000e+03	1.00000000e+00	1.00000000e+00	1.00000000e+00
-224	1.30500000e+03	1.00000000e+00	1.00000000e+00	1.00000000e+00
-223	1.36300000e+03	1.00000000e+00	1.00000000e+00	1.00000000e+00
-222	1.44700000e+03	1.00000000e+00	1.00000000e+00	1.00000000e+00
-221	1.54500000e+03	1.00000000e+00	1.00000000e+00	1.00000000e+00
-220	1.64200000e+03	1.00000000e+00	1.00000000e+00	1.00000000e+00
-219	1.72100000e+03	1.00000000e+00	1.00000000e+00	1.00000000e+00
-218	1.81600000e+03	1.00000000e+00	1.00000000e+00	1.00000000e+00
-217	1.91700000e+03	1.00000000e+00	1.00000000e+00	1.00000000e+00
-216	2.05300000e+03	1.00000000e+00	1.00000000e+00	1.00000000e+00
-215	2.18200000e+03	1.00000000e+00	1.00000000e+00	1.00000000e+00
-214	2.31500000e+03	1.00000000e+00	1.00000000e+00	1.00000000e+00
-213	2.42600000e+03	1.00000000e+00	1.00000000e+00	1.00000000e+00
-212	2.50800000e+03	1.00000000e+00	1.00000000e+00	1.00000000e+00
-211	2.59500000e+03	1.00000000e+00	1.00000000e+00	1.00000000e+00
-210	2.69200000e+03	1.00000000e+00	1.00000000e+00	1.00000000e+00
-209	2.76500000e+03	1.00000000e+00	1.00000000e+00	1.00000000e+00
-208	2.85600000e+03	1.00000000e+00	1.00000000e+00	1.00000000e+00
-207	2.94600000e+03	1.00000000e+00	1.00000000e+00	1.00000000e+00
-206	3.01200000e+03	1.00000000e+00	1.00000000e+00	1.00000000e+00
-205	3.08800000e+03	1.00000000e+00	1.00000000e+00	1.00000000e+00
-204	3.16700000e+03	1.00000000e+00	1.00000000e+00	1.00000000e+00
-203	3.21800000e+03	1.00000000e+00	1.00000000e+00	1.00000000e+00
-202	3.28000000e+03	1.00000000e+00	1.00000000e+00	1.00000000e+00
-201	3.36000000e+03	1.00000000e+00	1.00000000e+00	1.00000000e+00
-200	3.44300000e+03	1.00000000e+00	1.00000000e+00	1.00000000e+00
-199	3.51300000e+03	1.00000000e+00	1.00000000e+00	1.00000000e+00
-198	3.59100000e+03	1.00000000e+00	1.00000000e+00	1.00000000e+00
-197	3.64800000e+03	1.00000000e+00	1.00000000e+00	1.00000000e+00
-196	3.69500000e+03	1.00000000e+00	1.00000000e+00	1.00000000e+00
-195	3.77000000e+03	1.00000000e+00	1.00000000e+00	1.00000000e+00
-194	3.77000000e+03	1.00000000e+00	1.00000000e+00	1.00000000e+00
-193	3.77000000e+03	1.00000000e+00	1.00000000e+00	1.00000000e+00
-192	3.83700000e+03	1.00000000e+00	1.00000000e+00	1.00000000e+00
-191	3.88800000e+03	1.00000000e+00	1.00000000e+00	1.00000000e+00
-190	3.95100000e+03	1.00000000e+00	1.00000000e+00	1.00000000e+00
-189	4.01400000e+03	1.00000000e+00	1.00000000e+00	1.00000000e+00
-188	4.06400000e+03	1.00000000e+00	1.00000000e+00	1.00000000e+00
-187	4.12600000e+03	1.00000000e+00	1.00000000e+00	1.00000000e+00
-186	4.19700000e+03	1.00000000e+00	1.00000000e+00	1.00000000e+00
-185	4.25000000e+03	1.00000000e+00	1.00000000e+00	1.00000000e+00
-184	4.33400000e+03	1.00000000e+00	1.00000000e+00	1.00000000e+00
-183	4.39800000e+03	1.00000000e+00	1.00000000e+00	1.00000000e+00
-182	4.46700000e+03	1.00000000e+00	1.00000000e+00	1.00000000e+00
-181	4.51700000e+03	1.00000000e+00	1.00000000e+00	1.00000000e+00
-180	4.58300000e+03	1.00000000e+00	1.00000000e+00	1.00000000e+00
-179	4.63200000e+03	1.00000000e+00	1.00000000e+00	1.00000000e+00
-178	4.63200000e+03	1.00000000e+00	1.00000000e+00	1.00000000e+00
-177	4.68500000e+03	1.00000000e+00	1.00000000e+00	1.00000000e+00
-176	4.73400000e+03	1.00000000e+00	1.00000000e+00	1.00000000e+00
-175	4.79500000e+03	1.00000000e+00	1.00000000e+00	1.00000000e+00
-174	4.87000000e+03	1.00000000e+00	1.00000000e+00	1.00000000e+00
-173	4.92700000e+03	1.00000000e+00	1.00000000e+00	1.00000000e+00
-172	4.98400000e+03	1.00000000e+00	1.00000000e+00	1.00000000e+00
-171	5.06800000e+03	1.00000000e+00	1.00000000e+00	1.00000000e+00
-170	5.12600000e+03	1.00000000e+00	1.00000000e+00	1.00000000e+00
-169	5.19200000e+03	1.00000000e+00	1.00000000e+00	1.00000000e+00
-168	5.23800000e+03	1.00000000e+00	1.00000000e+00	1.00000000e+00
-167	5.27300000e+03	1.00000000e+00	1.00000000e+00	1.00000000e+00
-166	5.33800000e+03	1.00000000e+00	1.00000000e+00	1.00000000e+00
-165	5.40200000e+03	1.00000000e+00	1.00000000e+00	1.00000000e+00
-164	5.44400000e+03	1.00000000e+00	1.00000000e+00	1.00000000e+00
-163	5.48900000e+03	1.00000000e+00	1.00000000e+00	1.00000000e+00
-162	5.54100000e+03	1.00000000e+00	1.00000000e+00	1.00000000e+00
-161	5.59800000e+03	1.00000000e+00	1.00000000e+00	1.00000000e+00
-160	5.64200000e+03	1.00000000e+00	1.00000000e+00	1.00000000e+00
-159	5.71200000e+03	1.00000000e+00	1.00000000e+00	1.00000000e+00
-158	5.77700000e+03	1.00000000e+00	1.00000000e+00	1.00000000e+00
-157	5.83600000e+03	1.00000000e+00	1.00000000e+00	1.00000000e+00
-156	5.88000000e+03	1.00000000e+00	1.00000000e+00	1.00000000e+00
-155	5.92700000e+03	1.00000000e+00	1.00000000e+00	1.00000000e+00
-154	5.98400000e+03	1.00000000e+00	1.00000000e+00	1.00000000e+00
-153	6.03700000e+03	1.00000000e+00	1.00000000e+00	1.00000000e+00
-152	6.09700000e+03	1.00000000e+00	1.00000000e+00	1.00000000e+00
-151	6.16500000e+03	1.00000000e+00	1.00000000e+00	1.00000000e+00
-150	6.22800000e+03	1.00000000e+00	1.00000000e+00	1.00000000e+00
-149	6.29500000e+03	1.00000000e+00	1.00000000e+00	1.00000000e+00
-148	6.36100000e+03	1.00000000e+00	1.00000000e+00	1.00000000e+00
-147	6.42000000e+03	1.00000000e+00	1.00000000e+00	1.00000000e+00
-146	6.47000000e+03	1.00000000e+00	1.00000000e+00	1.00000000e+00
-145	6.54300000e+03	1.00000000e+00	1.00000000e+00	1.00000000e+00
-144	6.60400000e+03	1.00000000e+00	1.00000000e+00	1.00000000e+00
-143	6.66300000e+03	1.00000000e+00	1.00000000e+00	1.00000000e+00
-142	6.71500000e+03	1.00000000e+00	1.00000000e+00	1.00000000e+00
-141	6.76800000e+03	1.00000000e+00	1.00000000e+00	1.00000000e+00
-140	6.81900000e+03	1.00000000e+00	1.00000000e+00	1.00000000e+00
-139	6.89000000e+03	1.00000000e+00	1.00000000e+00	1.00000000e+00
-138	6.95400000e+03	1.00000000e+00	1.00000000e+00	1.00000000e+00
-137	7.02800000e+03	1.00000000e+00	1.00000000e+00	1.00000000e+00
-136	7.09000000e+03	1.00000000e+00	1.00000000e+00	1.00000000e+00
-135	7.14500000e+03	1.00000000e+00	1.00000000e+00	1.00000000e+00
-134	7.19600000e+03	1.00000000e+00	1.00000000e+00	1.00000000e+00
-133	7.24500000e+03	1.00000000e+00	1.00000000e+00	1.00000000e+00
-132	7.30100000e+03	1.00000000e+00	1.00000000e+00	1.00000000e+00
-131	7.37900000e+03	1.00000000e+00	1.00000000e+00	1.00000000e+00
-130	7.45500000e+03	1.00000000e+00	1.00000000e+00	1.00000000e+00
-129	7.51900000e+03	1.00000000e+00	1.00000000e+00	1.00000000e+00
-128	7.57400000e+03	1.00000000e+00	1.00000000e+00	1.00000000e+00
-127	7.63100000e+03	1.00000000e+00	1.00000000e+00	1.00000000e+00
-126	7.69700000e+03	1.00000000e+00	1.00000000e+00	1.00000000e+00
-125	7.77600000e+03	1.00000000e+00	1.00000000e+00	1.00000000e+00
-124	7.86100000e+03	1.00000000e+00	1.00000000e+00	1.00000000e+00
-123	7.94300000e+03	1.00000000e+00	1.00000000e+00	1.00000000e+00
-122	8.01400000e+03	1.00000000e+00	1.00000000e+00	1.00000000e+00
-121	8.07500000e+03	1.00000000e+00	1.00000000e+00	1.00000000e+00
-120	8.15100000e+03	1.00000000e+00	1.00000000e+00	1.00000000e+00
-119	8.22500000e+03	1.00000000e+00	1.00000000e+00	1.00000000e+00
-118	8.29600000e+03	1.00000000e+00	1.00000000e+00	1.00000000e+00
-117	8.36400000e+03	1.00000000e+00	1.00000000e+00	1.00000000e+00
-116	8.43000000e+03	1.00000000e+00	1.00000000e+00	1.00000000e+00
-115	8.49000000e+03	1.00000000e+00	1.00000000e+00	1.00000000e+00
-114	8.55600000e+03	1.00000000e+00	1.00000000e+00	1.00000000e+00
-113	8.60800000e+03	1.00000000e+00	1.00000000e+00	1.00000000e+00
-112	8.68900000e+03	1.00000000e+00	1.00000000e+00	1.00000000e+00
-111	8.76500000e+03	1.00000000e+00	1.00000000e+00	1.00000000e+00
-110	8.84500000e+03	1.00000000e+00	1.00000000e+00	1.00000000e+00
-109	8.93900000e+03	1.00000000e+00	1.00000000e+00	1.00000000e+00
-108	9.00300000e+03	1.00000000e+00	1.00000000e+00	1.00000000e+00
-107	9.07000000e+03	1.00000000e+00	1.00000000e+00	1.00000000e+00
-106	9.15000000e+03	1.00000000e+00	1.00000000e+00	1.00000000e+00
-105	9.23900000e+03	1.00000000e+00	1.00000000e+00	1.00000000e+00
-104	9.31900000e+03	1.00000000e+00	1.00000000e+00	1.00000000e+00
-103	9.42300000e+03	1.00000000e+00	1.00000000e+00	1.00000000e+00
-102	9.50100000e+03	1.00000000e+00	1.00000000e+00	1.00000000e+00
-101	9.57600000e+03	1.00000000e+00	1.00000000e+00	1.00000000e+00
-100	9.63600000e+03	1.00000000e+00	1.00000000e+00	1.00000000e+00
-99	9.71900000e+03	1.00000000e+00	1.00000000e+00	1.00000000e+00
-98	9.81100000e+03	1.00000000e+00	1.00000000e+00	1.00000000e+00
-97	9.87800000e+03	1.00000000e+00	1.00000000e+00	1.00000000e+00
-96	9.94600000e+03	1.00000000e+00	1.00000000e+00	1.00000000e+00
-95	1.00170000e+04	1.00000000e+00	1.00000000e+00	1.00000000e+00
-94	1.01010000e+04	1.00000000e+00	1.00000000e+00	1.00000000e+00
-93	1.01710000e+04	1.00000000e+00	1.00000000e+00	1.00000000e+00
-92	1.02290000e+04	1.00000000e+00	1.00000000e+00	1.00000000e+00
-91	1.02910000e+04	1.00000000e+00	1.00000000e+00	1.00000000e+00
-90	1.03680000e+04	1.00000000e+00	1.00000000e+00	1.00000000e+00
-89	1.04680000e+04	1.00000000e+00	1.00000000e+00	1.00000000e+00
-88	1.05840000e+04	1.00000000e+00	1.00000000e+00	1.00000000e+00
-87	1.07030000e+04	1.00000000e+00	1.00000000e+00	1.00000000e+00
-86	1.08210000e+04	1.00000000e+00	1.00000000e+00	1.00000000e+00
-85	1.09160000e+04	1.00000000e+00	1.00000000e+00	1.00000000e+00
-84	1.09840000e+04	1.00000000e+00	1.00000000e+00	1.00000000e+00
-83	1.10480000e+04	1.00000000e+00	1.00000000e+00	1.00000000e+00
-82	1.11330000e+04	1.00000000e+00	1.00000000e+00	1.00000000e+00
-81	1.12270000e+04	1.00000000e+00	1.00000000e+00	1.00000000e+00
-80	1.13050000e+04	1.00000000e+00	1.00000000e+00	1.00000000e+00
-79	1.13590000e+04	1.00000000e+00	1.00000000e+00	1.00000000e+00
-78	1.14230000e+04	1.00000000e+00	1.00000000e+00	1.00000000e+00
-77	1.15180000e+04	1.00000000e+00	1.00000000e+00	1.00000000e+00
-76	1.16020000e+04	1.00000000e+00	1.00000000e+00	1.00000000e+00
-75	1.17030000e+04	1.00000000e+00	1.00000000e+00	1.00000000e+00
-74	1.17970000e+04	1.00000000e+00	1.00000000e+00	1.00000000e+00
-73	1.18960000e+04	1.00000000e+00	1.00000000e+00	1.00000000e+00
-72	1.19670000e+04	1.00000000e+00	1.00000000e+00	1.00000000e+00
-71	1.20450000e+04	1.00000000e+00	1.00000000e+00	1.00000000e+00
-70	1.21170000e+04	1.00000000e+00	1.00000000e+00	1.00000000e+00
-69	1.21870000e+04	1.00000000e+00	1.00000000e+00	1.00000000e+00
-68	1.22670000e+04	1.00000000e+00	1.00000000e+00	1.00000000e+00
-67	1.23490000e+04	1.00000000e+00	1.00000000e+00	1.00000000e+00
-66	1.24720000e+04	1.00000000e+00	1.00000000e+00	1.00000000e+00
-65	1.25550000e+04	1.00000000e+00	1.00000000e+00	1.00000000e+00
-64	1.26450000e+04	1.00000000e+00	1.00000000e+00	1.00000000e+00
-63	1.27410000e+04	1.00000000e+00	1.00000000e+00	1.00000000e+00
-62	1.28400000e+04	1.00000000e+00	1.00000000e+00	1.00000000e+00
-61	1.29730000e+04	1.00000000e+00	1.00000000e+00	1.00000000e+00
-60	1.30880000e+04	1.00000000e+00	1.00000000e+00	1.00000000e+00
-59	1.31930000e+04	1.00000000e+00	1.00000000e+00	1.00000000e+00
-58	1.32900000e+04	1.00000000e+00	1.00000000e+00	1.00000000e+00
-57	1.33700000e+04	1.00000000e+00	1.00000000e+00	1.00000000e+00
-56	1.34620000e+04	1.00000000e+00	1.00000000e+00	1.00000000e+00
-55	1.35160000e+04	1.00000000e+00	1.00000000e+00	1.00000000e+00
-54	1.35340000e+04	1.00000000e+00	1.00000000e+00	1.00000000e+00
-53	1.35660000e+04	1.00000000e+00	1.00000000e+00	1.00000000e+00
-52	1.35940000e+04	1.00000000e+00	1.00000000e+00	1.00000000e+00
-51	1.36280000e+04	1.00000000e+00	1.00000000e+00	1.00000000e+00
-50	1.37150000e+04	1.00000000e+00	1.00000000e+00	1.00000000e+00
-49	1.38320000e+04	1.00000000e+00	1.00000000e+00	1.00000000e+00
-48	1.39420000e+04	1.00000000e+00	1.00000000e+00	1.00000000e+00
-47	1.40920000e+04	1.00000000e+00	1.00000000e+00	1.00000000e+00
-46	1.42200000e+04	1.00000000e+00	1.00000000e+00	1.00000000e+00
-45	1.43580000e+04	1.00000000e+00	1.00000000e+00	1.00000000e+00
-44	1.44660000e+04	1.00000000e+00	1.00000000e+00	1.00000000e+00
-43	1.45520000e+04	1.00000000e+00	1.00000000e+00	1.00000000e+00
-42	1.46390000e+04	1.00000000e+00	1.00000000e+00	1.00000000e+00
-41	1.47780000e+04	2.00000000e+00	2.00000000e+00	2.00000000e+00
-40	1.47780000e+04	2.00000000e+00	2.00000000e+00	2.00000000e+00
-39	1.48490000e+04	2.00000000e+00	2.00000000e+00	2.00000000e+00
-38	1.48490000e+04	2.00000000e+00	2.00000000e+00	2.00000000e+00
-37	1.50290000e+04	2.00000000e+00	2.00000000e+00	2.00000000e+00
-36	1.51840000e+04	2.00000000e+00	2.00000000e+00	2.00000000e+00
-35	1.53440000e+04	2.00000000e+00	2.00000000e+00	2.00000000e+00
-34	1.55080000e+04	2.00000000e+00	2.00000000e+00	2.00000000e+00
-33	1.56690000e+04	2.00000000e+00	2.00000000e+00	2.00000000e+00
-32	1.57950000e+04	2.00000000e+00	2.00000000e+00	2.00000000e+00
-31	1.57950000e+04	2.00000000e+00	2.00000000e+00	2.00000000e+00
-30	1.59450000e+04	2.00000000e+00	2.00000000e+00	2.00000000e+00
-29	1.59450000e+04	2.00000000e+00	2.00000000e+00	2.00000000e+00
-28	1.59450000e+04	2.00000000e+00	2.00000000e+00	2.00000000e+00
-27	1.59450000e+04	2.00000000e+00	2.00000000e+00	2.00000000e+00
-26	1.59450000e+04	2.00000000e+00	2.00000000e+00	2.00000000e+00
-25	1.60790000e+04	2.00000000e+00	2.00000000e+00	2.00000000e+00
-24	1.62180000e+04	2.00000000e+00	2.00000000e+00	2.00000000e+00
-23	1.63700000e+04	2.00000000e+00	2.00000000e+00	2.00000000e+00
-22	1.65270000e+04	2.00000000e+00	2.00000000e+00	2.00000000e+00
-21	1.66820000e+04	2.00000000e+00	2.00000000e+00	2.00000000e+00
-20	1.68280000e+04	2.00000000e+00	2.00000000e+00	2.00000000e+00
-19	1.70150000e+04	2.00000000e+00	2.00000000e+00	2.00000000e+00
-18	1.71900000e+04	2.00000000e+00	2.00000000e+00	2.00000000e+00
-17	1.73980000e+04	2.00000000e+00	2.00000000e+00	2.00000000e+00
-16	1.77090000e+04	5.00000000e+00	6.00000000e+00	8.00000000e+00
-15	1.82530000e+04	5.00000000e+00	6.00000000e+00	8.00000000e+00
-14	1.89570000e+04	7.00000000e+00	8.00000000e+00	1.10000000e+01
-13	1.98400000e+04	9.00000000e+00	1.00000000e+01	1.40000000e+01
-12	2.06600000e+04	9.00000000e+00	1.00000000e+01	1.40000000e+01
-11	2.14380000e+04	9.00000000e+00	1.00000000e+01	1.40000000e+01
-10	2.25310000e+04	9.00000000e+00	1.00000000e+01	1.40000000e+01
-9	2.38020000e+04	9.00000000e+00	1.00000000e+01	1.40000000e+01
-8	2.50230000e+04	9.00000000e+00	1.10000000e+01	1.50000000e+01
-7	2.64610000e+04	9.00000000e+00	1.10000000e+01	1.50000000e+01
-6	2.80120000e+04	9.00000000e+00	1.10000000e+01	1.50000000e+01
-5	2.95650000e+04	1.00000000e+01	1.20000000e+01	1.70000000e+01
-4	3.09010000e+04	1.10000000e+01	1.30000000e+01	1.80000000e+01
-3	3.25350000e+04	1.10000000e+01	1.30000000e+01	1.80000000e+01
-2	3.44480000e+04	1.10000000e+01	1.30000000e+01	1.80000000e+01
-1	3.62910000e+04	1.30000000e+01	1.40000000e+01	1.90000000e+01
0	3.82480000e+04	1.30000000e+01	1.50000000e+01	2.00000000e+01
1	4.03490000e+04	1.40000000e+01	1.60000000e+01	2.10000000e+01
2	4.20810000e+04	1.90000000e+01	1.80000000e+01	2.40000000e+01
3	4.37580000e+04	1.90000000e+01	1.80000000e+01	2.40000000e+01
4	4.54590000e+04	1.90000000e+01	1.80000000e+01	2.40000000e+01
5	4.69040000e+04	1.70000000e+01	1.90000000e+01	2.50000000e+01
6	4.82130000e+04	1.80000000e+01	2.00000000e+01	2.60000000e+01
7	4.94030000e+04	1.80000000e+01	2.00000000e+01	2.60000000e+01
8	5.04990000e+04	1.80000000e+01	2.00000000e+01	2.60000000e+01
9	5.15740000e+04	2.00000000e+01	2.10000000e+01	2.70000000e+01
10	5.30350000e+04	2.00000000e+01	2.10000000e+01	2.70000000e+01
11	5.42900000e+04	2.00000000e+01	2.10000000e+01	2.70000000e+01
12	5.57070000e+04	2.00000000e+01	2.10000000e+01	2.70000000e+01
13	5.68370000e+04	2.00000000e+01	2.10000000e+01	2.70000000e+01
14	5.78400000e+04	2.00000000e+01	2.10000000e+01	2.70000000e+01
15	5.89290000e+04	2.00000000e+01	2.20000000e+01	2.80000000e+01
16	5.99590000e+04	2.00000000e+01	2.30000000e+01	2.90000000e+01
17	6.09820000e+04	2.00000000e+01	2.30000000e+01	2.90000000e+01
18	6.20330000e+04	2.20000000e+01	2.40000000e+01	3.00000000e+01
19	6.30440000e+04	2.20000000e+01	2.40000000e+01	3.00000000e+01
20	6.40400000e+04	2.20000000e+01	2.40000000e+01	3.00000000e+01
21	6.53990000e+04	2.20000000e+01	2.50000000e+01	3.10000000e+01
22	6.69680000e+04	2.20000000e+01	2.50000000e+01	3.10000000e+01
23	6.86050000e+04	2.20000000e+01	2.50000000e+01	3.10000000e+01
24	6.99890000e+04	2.20000000e+01	2.50000000e+01	3.10000000e+01
25	7.12120000e+04	2.40000000e+01	2.60000000e+01	3.20000000e+01
26	7.23210000e+04	2.40000000e+01	2.80000000e+01	3.40000000e+01
27	7.32950000e+04	2.40000000e+01	2.80000000e+01	3.40000000e+01
28	7.41030000e+04	2.40000000e+01	2.80000000e+01	3.40000000e+01
29	7.50500000e+04	2.40000000e+01	2.80000000e+01	3.40000000e+01
30	7.60750000e+04	2.40000000e+01	2.80000000e+01	3.40000000e+01
31	7.70260000e+04	2.40000000e+01	2.90000000e+01	3.50000000e+01
32	7.80400000e+04	2.40000000e+01	2.90000000e+01	3.50000000e+01
33	7.88100000e+04	2.40000000e+01	2.90000000e+01	3.50000000e+01
34	7.95600000e+04	2.40000000e+01	2.90000000e+01	3.50000000e+01
35	8.02950000e+04	2.40000000e+01	2.90000000e+01	3.50000000e+01
36	8.12620000e+04	2.40000000e+01	2.90000000e+01	3.50000000e+01
37	8.25740000e+04	2.60000000e+01	3.00000000e+01	3.60000000e+01
38	8.38950000e+04	2.60000000e+01	3.00000000e+01	3.70000000e+01
39	8.48270000e+04	2.60000000e+01	3.20000000e+01	3.90000000e+01
40	8.57020000e+04	2.60000000e+01	3.20000000e+01	3.90000000e+01
41	8.66190000e+04	2.80000000e+01	3.30000000e+01	4.00000000e+01
42	8.74380000e+04	2.90000000e+01	3.40000000e+01	4.10000000e+01
43	8.82440000e+04	3.10000000e+01	3.50000000e+01	4.20000000e+01
44	8.92580000e+04	3.20000000e+01	3.60000000e+01	4.40000000e+01
45	9.03420000e+04	3.20000000e+01	3.60000000e+01	4.40000000e+01
46	9.10390000e+04	3.20000000e+01	3.60000000e+01	4.40000000e+01
47	9.16560000e+04	3.20000000e+01	3.60000000e+01	4.40000000e+01
48	9.22180000e+04	3.20000000e+01	3.60000000e+01	4.40000000e+01
49	9.28150000e+04	3.20000000e+01	3.60000000e+01	4.40000000e+01
50	9.34730000e+04	3.10000000e+01	3.70000000e+01	4.60000000e+01
51	9.42330000e+04	3.10000000e+01	3.70000000e+01	4.60000000e+01
52	9.48880000e+04	3.30000000e+01	3.80000000e+01	4.70000000e+01
53	9.55550000e+04	3.30000000e+01	3.80000000e+01	4.70000000e+01
54	9.61070000e+04	3.30000000e+01	3.80000000e+01	4.70000000e+01
55	9.66740000e+04	3.30000000e+01	3.80000000e+01	4.70000000e+01
56	9.72400000e+04	3.20000000e+01	3.90000000e+01	4.80000000e+01
57	9.78570000e+04	3.20000000e+01	3.90000000e+01	4.80000000e+01
58	9.87350000e+04	3.20000000e+01	3.90000000e+01	4.80000000e+01
59	9.93890000e+04	3.40000000e+01	3.90000000e+01	4.90000000e+01
60	1.00001000e+05	3.40000000e+01	3.90000000e+01	4.90000000e+01
61	1.00476000e+05	3.40000000e+01	3.90000000e+01	4.90000000e+01
62	1.00993000e+05	3.40000000e+01	3.90000000e+01	4.90000000e+01
63	1.01495000e+05	3.40000000e+01	3.90000000e+01	4.90000000e+01
64	1.02176000e+05	3.40000000e+01	3.90000000e+01	4.90000000e+01
65	1.02861000e+05	3.50000000e+01	4.00000000e+01	5.00000000e+01
66	1.03575000e+05	3.50000000e+01	4.00000000e+01	5.00000000e+01
67	1.04216000e+05	3.50000000e+01	4.00000000e+01	5.00000000e+01
68	1.04731000e+05	3.50000000e+01	4.00000000e+01	5.00000000e+01
69	1.05196000e+05	3.50000000e+01	4.00000000e+01	5.00000000e+01
70	1.05678000e+05	3.50000000e+01	4.00000000e+01	5.00000000e+01
71	1.06199000e+05	3.50000000e+01	4.00000000e+01	5.00000000e+01
72	1.06794000e+05	3.50000000e+01	4.00000000e+01	5.00000000e+01
73	1.07413000e+05	3.50000000e+01	4.00000000e+01	5.00000000e+01
74	1.07972000e+05	3.50000000e+01	4.00000000e+01	5.00000000e+01
75	1.08487000e+05	3.50000000e+01	4.00000000e+01	5.00000000e+01
76	1.08951000e+05	3.50000000e+01	4.00000000e+01	5.00000000e+01
77	1.09434000e+05	3.50000000e+01	4.00000000e+01	5.00000000e+01
78	1.09927000e+05	3.50000000e+01	4.00000000e+01	5.00000000e+01
79	1.10605000e+05	3.50000000e+01	4.00000000e+01	5.00000000e+01
80	1.11251000e+05	3.50000000e+01	4.10000000e+01	5.10000000e+01
81	1.11819000e+05	3.50000000e+01	4.10000000e+01	5.10000000e+01
82	1.12334000e+05	3.50000000e+01	4.10000000e+01	5.10000000e+01
83	1.12785000e+05	3.50000000e+01	4.10000000e+01	5.10000000e+01
84	1.13240000e+05	3.50000000e+01	4.10000000e+01	5.10000000e+01
85	1.13659000e+05	3.50000000e+01	4.10000000e+01	5.10000000e+01
86	1.14257000e+05	3.60000000e+01	4.20000000e+01	5.20000000e+01
87	1.14828000e+05	3.60000000e+01	4.20000000e+01	5.20000000e+01
88	1.15400000e+05	3.60000000e+01	4.20000000e+01	5.20000000e+01
89	1.15941000e+05	3.70000000e+01	4.30000000e+01	5.30000000e+01
90	1.16494000e+05	3.80000000e+01	4.40000000e+01	5.40000000e+01
91	1.17078000e+05	3.80000000e+01	4.40000000e+01	5.40000000e+01
92	1.17671000e+05	3.80000000e+01	4.40000000e+01	5.40000000e+01
93	1.18367000e+05	3.80000000e+01	4.40000000e+01	5.40000000e+01
94	1.18991000e+05	3.80000000e+01	4.40000000e+01	5.40000000e+01
95	1.19587000e+05	3.80000000e+01	4.40000000e+01	5.40000000e+01
96	1.20126000e+05	3.90000000e+01	4.50000000e+01	5.50000000e+01
97	1.20831000e+05	3.90000000e+01	4.50000000e+01	5.50000000e+01
98	1.21399000e+05	3.90000000e+01	4.50000000e+01	5.50000000e+01
99	1.22650000e+05	3.90000000e+01	4.50000000e+01	5.50000000e+01
100	1.24086000e+05	3.90000000e+01	4.50000000e+01	5.50000000e+01
