# Supplementary material for: Early Prediction of Movie Box Office Success Based on Wikipedia Activity Big Data
Source: PLoS One. 2013 Aug 21;8(8):e71226. doi: 10.1371/journal.pone.0071226 (PMC3749192; doi:10.1371/journal.pone.0071226)
Supplement: Dataset S1 — The dataset under study, including the financial and Wikipedia activity data is also available at http://wwm.phy.bme.hu/SupplementaryDataS1.zip. (ZIP) [file pone.0071226.s002.zip › wikipredict_data_pack/sample_of_312/wikipedia_predictors/80]

Day_(movie_time)	Views	Users	Rigor	Edits
-500	0.00000000e+00	0.00000000e+00	0.00000000e+00	0.00000000e+00
-499	0.00000000e+00	0.00000000e+00	0.00000000e+00	0.00000000e+00
-498	0.00000000e+00	0.00000000e+00	0.00000000e+00	0.00000000e+00
-497	0.00000000e+00	0.00000000e+00	0.00000000e+00	0.00000000e+00
-496	0.00000000e+00	0.00000000e+00	0.00000000e+00	0.00000000e+00
-495	0.00000000e+00	0.00000000e+00	0.00000000e+00	0.00000000e+00
-494	0.00000000e+00	0.00000000e+00	0.00000000e+00	0.00000000e+00
-493	0.00000000e+00	0.00000000e+00	0.00000000e+00	0.00000000e+00
-492	0.00000000e+00	0.00000000e+00	0.00000000e+00	0.00000000e+00
-491	0.00000000e+00	0.00000000e+00	0.00000000e+00	0.00000000e+00
-490	0.00000000e+00	0.00000000e+00	0.00000000e+00	0.00000000e+00
-489	0.00000000e+00	0.00000000e+00	0.00000000e+00	0.00000000e+00
-488	0.00000000e+00	0.00000000e+00	0.00000000e+00	0.00000000e+00
-487	0.00000000e+00	0.00000000e+00	0.00000000e+00	0.00000000e+00
-486	0.00000000e+00	0.00000000e+00	0.00000000e+00	0.00000000e+00
-485	0.00000000e+00	0.00000000e+00	0.00000000e+00	0.00000000e+00
-484	0.00000000e+00	0.00000000e+00	0.00000000e+00	0.00000000e+00
-483	0.00000000e+00	0.00000000e+00	0.00000000e+00	0.00000000e+00
-482	0.00000000e+00	0.00000000e+00	0.00000000e+00	0.00000000e+00
-481	0.00000000e+00	0.00000000e+00	0.00000000e+00	0.00000000e+00
-480	0.00000000e+00	0.00000000e+00	0.00000000e+00	0.00000000e+00
-479	0.00000000e+00	0.00000000e+00	0.00000000e+00	0.00000000e+00
-478	0.00000000e+00	0.00000000e+00	0.00000000e+00	0.00000000e+00
-477	0.00000000e+00	0.00000000e+00	0.00000000e+00	0.00000000e+00
-476	0.00000000e+00	0.00000000e+00	0.00000000e+00	0.00000000e+00
-475	0.00000000e+00	0.00000000e+00	0.00000000e+00	0.00000000e+00
-474	0.00000000e+00	0.00000000e+00	0.00000000e+00	0.00000000e+00
-473	0.00000000e+00	0.00000000e+00	0.00000000e+00	0.00000000e+00
-472	0.00000000e+00	0.00000000e+00	0.00000000e+00	0.00000000e+00
-471	0.00000000e+00	0.00000000e+00	0.00000000e+00	0.00000000e+00
-470	0.00000000e+00	0.00000000e+00	0.00000000e+00	0.00000000e+00
-469	0.00000000e+00	0.00000000e+00	0.00000000e+00	0.00000000e+00
-468	0.00000000e+00	0.00000000e+00	0.00000000e+00	0.00000000e+00
-467	0.00000000e+00	0.00000000e+00	0.00000000e+00	0.00000000e+00
-466	0.00000000e+00	0.00000000e+00	0.00000000e+00	0.00000000e+00
-465	0.00000000e+00	0.00000000e+00	0.00000000e+00	0.00000000e+00
-464	0.00000000e+00	0.00000000e+00	0.00000000e+00	0.00000000e+00
-463	0.00000000e+00	0.00000000e+00	0.00000000e+00	0.00000000e+00
-462	0.00000000e+00	0.00000000e+00	0.00000000e+00	0.00000000e+00
-461	0.00000000e+00	0.00000000e+00	0.00000000e+00	0.00000000e+00
-460	0.00000000e+00	0.00000000e+00	0.00000000e+00	0.00000000e+00
-459	0.00000000e+00	0.00000000e+00	0.00000000e+00	0.00000000e+00
-458	0.00000000e+00	0.00000000e+00	0.00000000e+00	0.00000000e+00
-457	0.00000000e+00	0.00000000e+00	0.00000000e+00	0.00000000e+00
-456	0.00000000e+00	0.00000000e+00	0.00000000e+00	0.00000000e+00
-455	0.00000000e+00	0.00000000e+00	0.00000000e+00	0.00000000e+00
-454	0.00000000e+00	0.00000000e+00	0.00000000e+00	0.00000000e+00
-453	0.00000000e+00	0.00000000e+00	0.00000000e+00	0.00000000e+00
-452	0.00000000e+00	0.00000000e+00	0.00000000e+00	0.00000000e+00
-451	0.00000000e+00	0.00000000e+00	0.00000000e+00	0.00000000e+00
-450	0.00000000e+00	0.00000000e+00	0.00000000e+00	0.00000000e+00
-449	0.00000000e+00	0.00000000e+00	0.00000000e+00	0.00000000e+00
-448	0.00000000e+00	0.00000000e+00	0.00000000e+00	0.00000000e+00
-447	0.00000000e+00	0.00000000e+00	0.00000000e+00	0.00000000e+00
-446	0.00000000e+00	0.00000000e+00	0.00000000e+00	0.00000000e+00
-445	0.00000000e+00	0.00000000e+00	0.00000000e+00	0.00000000e+00
-444	0.00000000e+00	0.00000000e+00	0.00000000e+00	0.00000000e+00
-443	0.00000000e+00	0.00000000e+00	0.00000000e+00	0.00000000e+00
-442	0.00000000e+00	0.00000000e+00	0.00000000e+00	0.00000000e+00
-441	0.00000000e+00	0.00000000e+00	0.00000000e+00	0.00000000e+00
-440	0.00000000e+00	0.00000000e+00	0.00000000e+00	0.00000000e+00
-439	0.00000000e+00	0.00000000e+00	0.00000000e+00	0.00000000e+00
-438	0.00000000e+00	0.00000000e+00	0.00000000e+00	0.00000000e+00
-437	0.00000000e+00	0.00000000e+00	0.00000000e+00	0.00000000e+00
-436	0.00000000e+00	0.00000000e+00	0.00000000e+00	0.00000000e+00
-435	0.00000000e+00	0.00000000e+00	0.00000000e+00	0.00000000e+00
-434	0.00000000e+00	0.00000000e+00	0.00000000e+00	0.00000000e+00
-433	0.00000000e+00	0.00000000e+00	0.00000000e+00	0.00000000e+00
-432	0.00000000e+00	0.00000000e+00	0.00000000e+00	0.00000000e+00
-431	0.00000000e+00	0.00000000e+00	0.00000000e+00	0.00000000e+00
-430	0.00000000e+00	0.00000000e+00	0.00000000e+00	0.00000000e+00
-429	0.00000000e+00	0.00000000e+00	0.00000000e+00	0.00000000e+00
-428	0.00000000e+00	0.00000000e+00	0.00000000e+00	0.00000000e+00
-427	0.00000000e+00	0.00000000e+00	0.00000000e+00	0.00000000e+00
-426	0.00000000e+00	0.00000000e+00	0.00000000e+00	0.00000000e+00
-425	0.00000000e+00	0.00000000e+00	0.00000000e+00	0.00000000e+00
-424	0.00000000e+00	0.00000000e+00	0.00000000e+00	0.00000000e+00
-423	0.00000000e+00	0.00000000e+00	0.00000000e+00	0.00000000e+00
-422	0.00000000e+00	0.00000000e+00	0.00000000e+00	0.00000000e+00
-421	0.00000000e+00	0.00000000e+00	0.00000000e+00	0.00000000e+00
-420	0.00000000e+00	0.00000000e+00	0.00000000e+00	0.00000000e+00
-419	0.00000000e+00	0.00000000e+00	0.00000000e+00	0.00000000e+00
-418	0.00000000e+00	0.00000000e+00	0.00000000e+00	0.00000000e+00
-417	0.00000000e+00	0.00000000e+00	0.00000000e+00	0.00000000e+00
-416	0.00000000e+00	0.00000000e+00	0.00000000e+00	0.00000000e+00
-415	0.00000000e+00	0.00000000e+00	0.00000000e+00	0.00000000e+00
-414	0.00000000e+00	0.00000000e+00	0.00000000e+00	0.00000000e+00
-413	0.00000000e+00	0.00000000e+00	0.00000000e+00	0.00000000e+00
-412	0.00000000e+00	0.00000000e+00	0.00000000e+00	0.00000000e+00
-411	0.00000000e+00	0.00000000e+00	0.00000000e+00	0.00000000e+00
-410	0.00000000e+00	0.00000000e+00	0.00000000e+00	0.00000000e+00
-409	0.00000000e+00	0.00000000e+00	0.00000000e+00	0.00000000e+00
-408	0.00000000e+00	0.00000000e+00	0.00000000e+00	0.00000000e+00
-407	0.00000000e+00	0.00000000e+00	0.00000000e+00	0.00000000e+00
-406	0.00000000e+00	0.00000000e+00	0.00000000e+00	0.00000000e+00
-405	0.00000000e+00	0.00000000e+00	0.00000000e+00	0.00000000e+00
-404	0.00000000e+00	0.00000000e+00	0.00000000e+00	0.00000000e+00
-403	0.00000000e+00	0.00000000e+00	0.00000000e+00	0.00000000e+00
-402	0.00000000e+00	0.00000000e+00	0.00000000e+00	0.00000000e+00
-401	0.00000000e+00	0.00000000e+00	0.00000000e+00	0.00000000e+00
-400	0.00000000e+00	0.00000000e+00	0.00000000e+00	0.00000000e+00
-399	0.00000000e+00	0.00000000e+00	0.00000000e+00	0.00000000e+00
-398	0.00000000e+00	0.00000000e+00	0.00000000e+00	0.00000000e+00
-397	0.00000000e+00	0.00000000e+00	0.00000000e+00	0.00000000e+00
-396	0.00000000e+00	0.00000000e+00	0.00000000e+00	0.00000000e+00
-395	0.00000000e+00	0.00000000e+00	0.00000000e+00	0.00000000e+00
-394	0.00000000e+00	0.00000000e+00	0.00000000e+00	0.00000000e+00
-393	0.00000000e+00	0.00000000e+00	0.00000000e+00	0.00000000e+00
-392	0.00000000e+00	0.00000000e+00	0.00000000e+00	0.00000000e+00
-391	0.00000000e+00	0.00000000e+00	0.00000000e+00	0.00000000e+00
-390	0.00000000e+00	0.00000000e+00	0.00000000e+00	0.00000000e+00
-389	0.00000000e+00	0.00000000e+00	0.00000000e+00	0.00000000e+00
-388	0.00000000e+00	0.00000000e+00	0.00000000e+00	0.00000000e+00
-387	0.00000000e+00	0.00000000e+00	0.00000000e+00	0.00000000e+00
-386	0.00000000e+00	0.00000000e+00	0.00000000e+00	0.00000000e+00
-385	0.00000000e+00	0.00000000e+00	0.00000000e+00	0.00000000e+00
-384	0.00000000e+00	0.00000000e+00	0.00000000e+00	0.00000000e+00
-383	0.00000000e+00	0.00000000e+00	0.00000000e+00	0.00000000e+00
-382	0.00000000e+00	0.00000000e+00	0.00000000e+00	0.00000000e+00
-381	0.00000000e+00	0.00000000e+00	0.00000000e+00	0.00000000e+00
-380	0.00000000e+00	0.00000000e+00	0.00000000e+00	0.00000000e+00
-379	0.00000000e+00	0.00000000e+00	0.00000000e+00	0.00000000e+00
-378	0.00000000e+00	0.00000000e+00	0.00000000e+00	0.00000000e+00
-377	0.00000000e+00	0.00000000e+00	0.00000000e+00	0.00000000e+00
-376	0.00000000e+00	0.00000000e+00	0.00000000e+00	0.00000000e+00
-375	0.00000000e+00	0.00000000e+00	0.00000000e+00	0.00000000e+00
-374	0.00000000e+00	0.00000000e+00	0.00000000e+00	0.00000000e+00
-373	0.00000000e+00	0.00000000e+00	0.00000000e+00	0.00000000e+00
-372	0.00000000e+00	0.00000000e+00	0.00000000e+00	0.00000000e+00
-371	0.00000000e+00	0.00000000e+00	0.00000000e+00	0.00000000e+00
-370	0.00000000e+00	0.00000000e+00	0.00000000e+00	0.00000000e+00
-369	0.00000000e+00	0.00000000e+00	0.00000000e+00	0.00000000e+00
-368	0.00000000e+00	0.00000000e+00	0.00000000e+00	0.00000000e+00
-367	0.00000000e+00	0.00000000e+00	0.00000000e+00	0.00000000e+00
-366	0.00000000e+00	0.00000000e+00	0.00000000e+00	0.00000000e+00
-365	0.00000000e+00	0.00000000e+00	0.00000000e+00	0.00000000e+00
-364	0.00000000e+00	0.00000000e+00	0.00000000e+00	0.00000000e+00
-363	0.00000000e+00	0.00000000e+00	0.00000000e+00	0.00000000e+00
-362	0.00000000e+00	0.00000000e+00	0.00000000e+00	0.00000000e+00
-361	0.00000000e+00	0.00000000e+00	0.00000000e+00	0.00000000e+00
-360	0.00000000e+00	0.00000000e+00	0.00000000e+00	0.00000000e+00
-359	0.00000000e+00	0.00000000e+00	0.00000000e+00	0.00000000e+00
-358	0.00000000e+00	0.00000000e+00	0.00000000e+00	0.00000000e+00
-357	0.00000000e+00	0.00000000e+00	0.00000000e+00	0.00000000e+00
-356	0.00000000e+00	0.00000000e+00	0.00000000e+00	0.00000000e+00
-355	0.00000000e+00	0.00000000e+00	0.00000000e+00	0.00000000e+00
-354	0.00000000e+00	0.00000000e+00	0.00000000e+00	0.00000000e+00
-353	0.00000000e+00	0.00000000e+00	0.00000000e+00	0.00000000e+00
-352	0.00000000e+00	0.00000000e+00	0.00000000e+00	0.00000000e+00
-351	0.00000000e+00	0.00000000e+00	0.00000000e+00	0.00000000e+00
-350	0.00000000e+00	0.00000000e+00	0.00000000e+00	0.00000000e+00
-349	0.00000000e+00	0.00000000e+00	0.00000000e+00	0.00000000e+00
-348	0.00000000e+00	0.00000000e+00	0.00000000e+00	0.00000000e+00
-347	0.00000000e+00	0.00000000e+00	0.00000000e+00	0.00000000e+00
-346	0.00000000e+00	0.00000000e+00	0.00000000e+00	0.00000000e+00
-345	0.00000000e+00	0.00000000e+00	0.00000000e+00	0.00000000e+00
-344	0.00000000e+00	0.00000000e+00	0.00000000e+00	0.00000000e+00
-343	0.00000000e+00	0.00000000e+00	0.00000000e+00	0.00000000e+00
-342	0.00000000e+00	0.00000000e+00	0.00000000e+00	0.00000000e+00
-341	0.00000000e+00	0.00000000e+00	0.00000000e+00	0.00000000e+00
-340	0.00000000e+00	0.00000000e+00	0.00000000e+00	0.00000000e+00
-339	0.00000000e+00	0.00000000e+00	0.00000000e+00	0.00000000e+00
-338	0.00000000e+00	0.00000000e+00	0.00000000e+00	0.00000000e+00
-337	0.00000000e+00	0.00000000e+00	0.00000000e+00	0.00000000e+00
-336	0.00000000e+00	0.00000000e+00	0.00000000e+00	0.00000000e+00
-335	0.00000000e+00	0.00000000e+00	0.00000000e+00	0.00000000e+00
-334	0.00000000e+00	0.00000000e+00	0.00000000e+00	0.00000000e+00
-333	0.00000000e+00	0.00000000e+00	0.00000000e+00	0.00000000e+00
-332	0.00000000e+00	0.00000000e+00	0.00000000e+00	0.00000000e+00
-331	0.00000000e+00	0.00000000e+00	0.00000000e+00	0.00000000e+00
-330	0.00000000e+00	0.00000000e+00	0.00000000e+00	0.00000000e+00
-329	0.00000000e+00	0.00000000e+00	0.00000000e+00	0.00000000e+00
-328	0.00000000e+00	0.00000000e+00	0.00000000e+00	0.00000000e+00
-327	0.00000000e+00	0.00000000e+00	0.00000000e+00	0.00000000e+00
-326	0.00000000e+00	0.00000000e+00	0.00000000e+00	0.00000000e+00
-325	0.00000000e+00	0.00000000e+00	0.00000000e+00	0.00000000e+00
-324	0.00000000e+00	0.00000000e+00	0.00000000e+00	0.00000000e+00
-323	0.00000000e+00	0.00000000e+00	0.00000000e+00	0.00000000e+00
-322	0.00000000e+00	0.00000000e+00	0.00000000e+00	0.00000000e+00
-321	0.00000000e+00	0.00000000e+00	0.00000000e+00	0.00000000e+00
-320	0.00000000e+00	0.00000000e+00	0.00000000e+00	0.00000000e+00
-319	0.00000000e+00	0.00000000e+00	0.00000000e+00	0.00000000e+00
-318	0.00000000e+00	0.00000000e+00	0.00000000e+00	0.00000000e+00
-317	0.00000000e+00	0.00000000e+00	0.00000000e+00	0.00000000e+00
-316	0.00000000e+00	0.00000000e+00	0.00000000e+00	0.00000000e+00
-315	0.00000000e+00	0.00000000e+00	0.00000000e+00	0.00000000e+00
-314	0.00000000e+00	0.00000000e+00	0.00000000e+00	0.00000000e+00
-313	0.00000000e+00	0.00000000e+00	0.00000000e+00	0.00000000e+00
-312	0.00000000e+00	0.00000000e+00	0.00000000e+00	0.00000000e+00
-311	0.00000000e+00	0.00000000e+00	0.00000000e+00	0.00000000e+00
-310	0.00000000e+00	0.00000000e+00	0.00000000e+00	0.00000000e+00
-309	0.00000000e+00	0.00000000e+00	0.00000000e+00	0.00000000e+00
-308	0.00000000e+00	0.00000000e+00	0.00000000e+00	0.00000000e+00
-307	0.00000000e+00	0.00000000e+00	0.00000000e+00	0.00000000e+00
-306	0.00000000e+00	0.00000000e+00	0.00000000e+00	0.00000000e+00
-305	0.00000000e+00	0.00000000e+00	0.00000000e+00	0.00000000e+00
-304	0.00000000e+00	0.00000000e+00	0.00000000e+00	0.00000000e+00
-303	0.00000000e+00	0.00000000e+00	0.00000000e+00	0.00000000e+00
-302	0.00000000e+00	0.00000000e+00	0.00000000e+00	0.00000000e+00
-301	0.00000000e+00	0.00000000e+00	0.00000000e+00	0.00000000e+00
-300	0.00000000e+00	0.00000000e+00	0.00000000e+00	0.00000000e+00
-299	0.00000000e+00	0.00000000e+00	0.00000000e+00	0.00000000e+00
-298	0.00000000e+00	0.00000000e+00	0.00000000e+00	0.00000000e+00
-297	0.00000000e+00	0.00000000e+00	0.00000000e+00	0.00000000e+00
-296	0.00000000e+00	0.00000000e+00	0.00000000e+00	0.00000000e+00
-295	0.00000000e+00	0.00000000e+00	0.00000000e+00	0.00000000e+00
-294	0.00000000e+00	0.00000000e+00	0.00000000e+00	0.00000000e+00
-293	0.00000000e+00	0.00000000e+00	0.00000000e+00	0.00000000e+00
-292	0.00000000e+00	0.00000000e+00	0.00000000e+00	0.00000000e+00
-291	0.00000000e+00	0.00000000e+00	0.00000000e+00	0.00000000e+00
-290	0.00000000e+00	0.00000000e+00	0.00000000e+00	0.00000000e+00
-289	0.00000000e+00	0.00000000e+00	0.00000000e+00	0.00000000e+00
-288	0.00000000e+00	0.00000000e+00	0.00000000e+00	0.00000000e+00
-287	0.00000000e+00	0.00000000e+00	0.00000000e+00	0.00000000e+00
-286	0.00000000e+00	0.00000000e+00	0.00000000e+00	0.00000000e+00
-285	0.00000000e+00	0.00000000e+00	0.00000000e+00	0.00000000e+00
-284	0.00000000e+00	0.00000000e+00	0.00000000e+00	0.00000000e+00
-283	0.00000000e+00	0.00000000e+00	0.00000000e+00	0.00000000e+00
-282	0.00000000e+00	0.00000000e+00	0.00000000e+00	0.00000000e+00
-281	0.00000000e+00	0.00000000e+00	0.00000000e+00	0.00000000e+00
-280	0.00000000e+00	0.00000000e+00	0.00000000e+00	0.00000000e+00
-279	0.00000000e+00	0.00000000e+00	0.00000000e+00	0.00000000e+00
-278	0.00000000e+00	0.00000000e+00	0.00000000e+00	0.00000000e+00
-277	0.00000000e+00	0.00000000e+00	0.00000000e+00	0.00000000e+00
-276	0.00000000e+00	0.00000000e+00	0.00000000e+00	0.00000000e+00
-275	0.00000000e+00	0.00000000e+00	0.00000000e+00	0.00000000e+00
-274	0.00000000e+00	0.00000000e+00	0.00000000e+00	0.00000000e+00
-273	0.00000000e+00	0.00000000e+00	0.00000000e+00	0.00000000e+00
-272	0.00000000e+00	0.00000000e+00	0.00000000e+00	0.00000000e+00
-271	0.00000000e+00	0.00000000e+00	0.00000000e+00	0.00000000e+00
-270	0.00000000e+00	0.00000000e+00	0.00000000e+00	0.00000000e+00
-269	0.00000000e+00	0.00000000e+00	0.00000000e+00	0.00000000e+00
-268	0.00000000e+00	0.00000000e+00	0.00000000e+00	0.00000000e+00
-267	0.00000000e+00	0.00000000e+00	0.00000000e+00	0.00000000e+00
-266	0.00000000e+00	0.00000000e+00	0.00000000e+00	0.00000000e+00
-265	0.00000000e+00	0.00000000e+00	0.00000000e+00	0.00000000e+00
-264	0.00000000e+00	0.00000000e+00	0.00000000e+00	0.00000000e+00
-263	0.00000000e+00	0.00000000e+00	0.00000000e+00	0.00000000e+00
-262	0.00000000e+00	0.00000000e+00	0.00000000e+00	0.00000000e+00
-261	0.00000000e+00	0.00000000e+00	0.00000000e+00	0.00000000e+00
-260	0.00000000e+00	0.00000000e+00	0.00000000e+00	0.00000000e+00
-259	0.00000000e+00	0.00000000e+00	0.00000000e+00	0.00000000e+00
-258	0.00000000e+00	0.00000000e+00	0.00000000e+00	0.00000000e+00
-257	0.00000000e+00	0.00000000e+00	0.00000000e+00	0.00000000e+00
-256	0.00000000e+00	0.00000000e+00	0.00000000e+00	0.00000000e+00
-255	0.00000000e+00	0.00000000e+00	0.00000000e+00	0.00000000e+00
-254	0.00000000e+00	0.00000000e+00	0.00000000e+00	0.00000000e+00
-253	0.00000000e+00	0.00000000e+00	0.00000000e+00	0.00000000e+00
-252	0.00000000e+00	0.00000000e+00	0.00000000e+00	0.00000000e+00
-251	0.00000000e+00	0.00000000e+00	0.00000000e+00	0.00000000e+00
-250	0.00000000e+00	0.00000000e+00	0.00000000e+00	0.00000000e+00
-249	0.00000000e+00	0.00000000e+00	0.00000000e+00	0.00000000e+00
-248	0.00000000e+00	0.00000000e+00	0.00000000e+00	0.00000000e+00
-247	0.00000000e+00	0.00000000e+00	0.00000000e+00	0.00000000e+00
-246	0.00000000e+00	0.00000000e+00	0.00000000e+00	0.00000000e+00
-245	0.00000000e+00	0.00000000e+00	0.00000000e+00	0.00000000e+00
-244	0.00000000e+00	0.00000000e+00	0.00000000e+00	0.00000000e+00
-243	0.00000000e+00	0.00000000e+00	0.00000000e+00	0.00000000e+00
-242	0.00000000e+00	0.00000000e+00	0.00000000e+00	0.00000000e+00
-241	0.00000000e+00	0.00000000e+00	0.00000000e+00	0.00000000e+00
-240	0.00000000e+00	0.00000000e+00	0.00000000e+00	0.00000000e+00
-239	0.00000000e+00	0.00000000e+00	0.00000000e+00	0.00000000e+00
-238	0.00000000e+00	0.00000000e+00	0.00000000e+00	0.00000000e+00
-237	0.00000000e+00	0.00000000e+00	0.00000000e+00	0.00000000e+00
-236	0.00000000e+00	0.00000000e+00	0.00000000e+00	0.00000000e+00
-235	0.00000000e+00	0.00000000e+00	0.00000000e+00	0.00000000e+00
-234	0.00000000e+00	0.00000000e+00	0.00000000e+00	0.00000000e+00
-233	0.00000000e+00	0.00000000e+00	0.00000000e+00	0.00000000e+00
-232	0.00000000e+00	0.00000000e+00	0.00000000e+00	0.00000000e+00
-231	0.00000000e+00	0.00000000e+00	0.00000000e+00	0.00000000e+00
-230	0.00000000e+00	0.00000000e+00	0.00000000e+00	0.00000000e+00
-229	0.00000000e+00	0.00000000e+00	0.00000000e+00	0.00000000e+00
-228	0.00000000e+00	0.00000000e+00	0.00000000e+00	0.00000000e+00
-227	0.00000000e+00	0.00000000e+00	0.00000000e+00	0.00000000e+00
-226	0.00000000e+00	0.00000000e+00	0.00000000e+00	0.00000000e+00
-225	0.00000000e+00	0.00000000e+00	0.00000000e+00	0.00000000e+00
-224	0.00000000e+00	0.00000000e+00	0.00000000e+00	0.00000000e+00
-223	0.00000000e+00	0.00000000e+00	0.00000000e+00	0.00000000e+00
-222	0.00000000e+00	0.00000000e+00	0.00000000e+00	0.00000000e+00
-221	0.00000000e+00	0.00000000e+00	0.00000000e+00	0.00000000e+00
-220	0.00000000e+00	0.00000000e+00	0.00000000e+00	0.00000000e+00
-219	0.00000000e+00	0.00000000e+00	0.00000000e+00	0.00000000e+00
-218	0.00000000e+00	0.00000000e+00	0.00000000e+00	0.00000000e+00
-217	0.00000000e+00	0.00000000e+00	0.00000000e+00	0.00000000e+00
-216	0.00000000e+00	0.00000000e+00	0.00000000e+00	0.00000000e+00
-215	0.00000000e+00	0.00000000e+00	0.00000000e+00	0.00000000e+00
-214	0.00000000e+00	0.00000000e+00	0.00000000e+00	0.00000000e+00
-213	0.00000000e+00	0.00000000e+00	0.00000000e+00	0.00000000e+00
-212	0.00000000e+00	0.00000000e+00	0.00000000e+00	0.00000000e+00
-211	0.00000000e+00	0.00000000e+00	0.00000000e+00	0.00000000e+00
-210	0.00000000e+00	0.00000000e+00	0.00000000e+00	0.00000000e+00
-209	0.00000000e+00	0.00000000e+00	0.00000000e+00	0.00000000e+00
-208	0.00000000e+00	0.00000000e+00	0.00000000e+00	0.00000000e+00
-207	0.00000000e+00	0.00000000e+00	0.00000000e+00	0.00000000e+00
-206	0.00000000e+00	0.00000000e+00	0.00000000e+00	0.00000000e+00
-205	0.00000000e+00	0.00000000e+00	0.00000000e+00	0.00000000e+00
-204	0.00000000e+00	0.00000000e+00	0.00000000e+00	0.00000000e+00
-203	0.00000000e+00	0.00000000e+00	0.00000000e+00	0.00000000e+00
-202	0.00000000e+00	0.00000000e+00	0.00000000e+00	0.00000000e+00
-201	0.00000000e+00	0.00000000e+00	0.00000000e+00	0.00000000e+00
-200	0.00000000e+00	0.00000000e+00	0.00000000e+00	0.00000000e+00
-199	0.00000000e+00	0.00000000e+00	0.00000000e+00	0.00000000e+00
-198	0.00000000e+00	0.00000000e+00	0.00000000e+00	0.00000000e+00
-197	0.00000000e+00	0.00000000e+00	0.00000000e+00	0.00000000e+00
-196	0.00000000e+00	0.00000000e+00	0.00000000e+00	0.00000000e+00
-195	0.00000000e+00	0.00000000e+00	0.00000000e+00	0.00000000e+00
-194	0.00000000e+00	0.00000000e+00	0.00000000e+00	0.00000000e+00
-193	0.00000000e+00	0.00000000e+00	0.00000000e+00	0.00000000e+00
-192	0.00000000e+00	0.00000000e+00	0.00000000e+00	0.00000000e+00
-191	0.00000000e+00	0.00000000e+00	0.00000000e+00	0.00000000e+00
-190	0.00000000e+00	0.00000000e+00	0.00000000e+00	0.00000000e+00
-189	0.00000000e+00	0.00000000e+00	0.00000000e+00	0.00000000e+00
-188	0.00000000e+00	0.00000000e+00	0.00000000e+00	0.00000000e+00
-187	0.00000000e+00	0.00000000e+00	0.00000000e+00	0.00000000e+00
-186	0.00000000e+00	0.00000000e+00	0.00000000e+00	0.00000000e+00
-185	0.00000000e+00	0.00000000e+00	0.00000000e+00	0.00000000e+00
-184	0.00000000e+00	0.00000000e+00	0.00000000e+00	0.00000000e+00
-183	0.00000000e+00	0.00000000e+00	0.00000000e+00	0.00000000e+00
-182	0.00000000e+00	0.00000000e+00	0.00000000e+00	0.00000000e+00
-181	0.00000000e+00	0.00000000e+00	0.00000000e+00	0.00000000e+00
-180	0.00000000e+00	0.00000000e+00	0.00000000e+00	0.00000000e+00
-179	0.00000000e+00	0.00000000e+00	0.00000000e+00	0.00000000e+00
-178	0.00000000e+00	0.00000000e+00	0.00000000e+00	0.00000000e+00
-177	0.00000000e+00	0.00000000e+00	0.00000000e+00	0.00000000e+00
-176	0.00000000e+00	0.00000000e+00	0.00000000e+00	0.00000000e+00
-175	0.00000000e+00	0.00000000e+00	0.00000000e+00	0.00000000e+00
-174	0.00000000e+00	0.00000000e+00	0.00000000e+00	0.00000000e+00
-173	0.00000000e+00	0.00000000e+00	0.00000000e+00	0.00000000e+00
-172	0.00000000e+00	0.00000000e+00	0.00000000e+00	0.00000000e+00
-171	0.00000000e+00	0.00000000e+00	0.00000000e+00	0.00000000e+00
-170	0.00000000e+00	0.00000000e+00	0.00000000e+00	0.00000000e+00
-169	0.00000000e+00	0.00000000e+00	0.00000000e+00	0.00000000e+00
-168	0.00000000e+00	0.00000000e+00	0.00000000e+00	0.00000000e+00
-167	0.00000000e+00	0.00000000e+00	0.00000000e+00	0.00000000e+00
-166	0.00000000e+00	0.00000000e+00	0.00000000e+00	0.00000000e+00
-165	0.00000000e+00	0.00000000e+00	0.00000000e+00	0.00000000e+00
-164	0.00000000e+00	0.00000000e+00	0.00000000e+00	0.00000000e+00
-163	0.00000000e+00	0.00000000e+00	0.00000000e+00	0.00000000e+00
-162	0.00000000e+00	0.00000000e+00	0.00000000e+00	0.00000000e+00
-161	0.00000000e+00	0.00000000e+00	0.00000000e+00	0.00000000e+00
-160	0.00000000e+00	0.00000000e+00	0.00000000e+00	0.00000000e+00
-159	0.00000000e+00	0.00000000e+00	0.00000000e+00	0.00000000e+00
-158	0.00000000e+00	0.00000000e+00	0.00000000e+00	0.00000000e+00
-157	0.00000000e+00	0.00000000e+00	0.00000000e+00	0.00000000e+00
-156	0.00000000e+00	0.00000000e+00	0.00000000e+00	0.00000000e+00
-155	0.00000000e+00	0.00000000e+00	0.00000000e+00	0.00000000e+00
-154	0.00000000e+00	0.00000000e+00	0.00000000e+00	0.00000000e+00
-153	0.00000000e+00	0.00000000e+00	0.00000000e+00	0.00000000e+00
-152	0.00000000e+00	0.00000000e+00	0.00000000e+00	0.00000000e+00
-151	1.90000000e+01	0.00000000e+00	0.00000000e+00	0.00000000e+00
-150	2.00000000e+01	0.00000000e+00	0.00000000e+00	0.00000000e+00
-149	2.00000000e+01	0.00000000e+00	0.00000000e+00	0.00000000e+00
-148	2.00000000e+01	0.00000000e+00	0.00000000e+00	0.00000000e+00
-147	2.00000000e+01	0.00000000e+00	0.00000000e+00	0.00000000e+00
-146	2.00000000e+01	0.00000000e+00	0.00000000e+00	0.00000000e+00
-145	2.00000000e+01	0.00000000e+00	0.00000000e+00	0.00000000e+00
-144	2.00000000e+01	0.00000000e+00	0.00000000e+00	0.00000000e+00
-143	2.00000000e+01	0.00000000e+00	0.00000000e+00	0.00000000e+00
-142	2.00000000e+01	0.00000000e+00	0.00000000e+00	0.00000000e+00
-141	2.00000000e+01	0.00000000e+00	0.00000000e+00	0.00000000e+00
-140	2.00000000e+01	0.00000000e+00	0.00000000e+00	0.00000000e+00
-139	2.00000000e+01	0.00000000e+00	0.00000000e+00	0.00000000e+00
-138	2.00000000e+01	0.00000000e+00	0.00000000e+00	0.00000000e+00
-137	2.00000000e+01	0.00000000e+00	0.00000000e+00	0.00000000e+00
-136	1.21000000e+02	1.00000000e+00	1.00000000e+00	1.00000000e+00
-135	7.74000000e+02	1.00000000e+00	1.00000000e+00	1.00000000e+00
-134	1.40100000e+03	2.00000000e+00	2.00000000e+00	2.00000000e+00
-133	1.86800000e+03	2.00000000e+00	2.00000000e+00	2.00000000e+00
-132	2.32500000e+03	3.00000000e+00	3.00000000e+00	4.00000000e+00
-131	2.32500000e+03	4.00000000e+00	4.00000000e+00	5.00000000e+00
-130	2.62400000e+03	4.00000000e+00	4.00000000e+00	5.00000000e+00
-129	2.62400000e+03	5.00000000e+00	5.00000000e+00	8.00000000e+00
-128	3.53700000e+03	6.00000000e+00	6.00000000e+00	9.00000000e+00
-127	4.24500000e+03	6.00000000e+00	6.00000000e+00	9.00000000e+00
-126	4.91800000e+03	6.00000000e+00	6.00000000e+00	9.00000000e+00
-125	5.67700000e+03	8.00000000e+00	7.00000000e+00	1.00000000e+01
-124	6.52100000e+03	8.00000000e+00	7.00000000e+00	1.00000000e+01
-123	7.29200000e+03	8.00000000e+00	7.00000000e+00	1.00000000e+01
-122	7.29200000e+03	8.00000000e+00	7.00000000e+00	1.00000000e+01
-121	8.13400000e+03	8.00000000e+00	7.00000000e+00	1.00000000e+01
-120	8.13400000e+03	8.00000000e+00	7.00000000e+00	1.00000000e+01
-119	8.13400000e+03	8.00000000e+00	8.00000000e+00	1.10000000e+01
-118	8.13400000e+03	1.00000000e+01	1.00000000e+01	1.40000000e+01
-117	8.13400000e+03	1.40000000e+01	1.40000000e+01	2.00000000e+01
-116	8.97500000e+03	1.40000000e+01	1.40000000e+01	2.00000000e+01
-115	9.70300000e+03	1.60000000e+01	1.70000000e+01	2.30000000e+01
-114	1.04440000e+04	1.60000000e+01	1.70000000e+01	2.30000000e+01
-113	1.11970000e+04	1.80000000e+01	1.80000000e+01	2.40000000e+01
-112	1.20510000e+04	1.80000000e+01	1.80000000e+01	2.40000000e+01
-111	1.29350000e+04	1.80000000e+01	1.80000000e+01	2.40000000e+01
-110	1.37250000e+04	1.80000000e+01	1.80000000e+01	2.40000000e+01
-109	1.45700000e+04	1.80000000e+01	1.80000000e+01	2.40000000e+01
-108	1.52330000e+04	1.80000000e+01	1.80000000e+01	2.40000000e+01
-107	1.58700000e+04	1.80000000e+01	1.80000000e+01	2.40000000e+01
-106	1.67380000e+04	1.80000000e+01	1.80000000e+01	2.40000000e+01
-105	1.76200000e+04	1.80000000e+01	1.80000000e+01	2.40000000e+01
-104	1.85540000e+04	1.80000000e+01	1.80000000e+01	2.40000000e+01
-103	1.94200000e+04	1.80000000e+01	1.80000000e+01	2.40000000e+01
-102	2.03490000e+04	1.80000000e+01	1.80000000e+01	2.40000000e+01
-101	2.17590000e+04	1.80000000e+01	1.80000000e+01	2.40000000e+01
-100	2.28980000e+04	1.80000000e+01	1.80000000e+01	2.40000000e+01
-99	2.42730000e+04	1.80000000e+01	1.80000000e+01	2.40000000e+01
-98	2.54710000e+04	1.80000000e+01	1.80000000e+01	2.40000000e+01
-97	2.63920000e+04	1.80000000e+01	1.80000000e+01	2.40000000e+01
-96	2.72710000e+04	1.80000000e+01	1.80000000e+01	2.40000000e+01
-95	2.82220000e+04	1.80000000e+01	1.80000000e+01	2.40000000e+01
-94	2.93210000e+04	1.80000000e+01	1.80000000e+01	2.40000000e+01
-93	3.03070000e+04	1.80000000e+01	1.80000000e+01	2.40000000e+01
-92	3.13680000e+04	1.80000000e+01	1.80000000e+01	2.40000000e+01
-91	3.24540000e+04	1.80000000e+01	1.80000000e+01	2.40000000e+01
-90	3.33900000e+04	1.80000000e+01	1.80000000e+01	2.40000000e+01
-89	3.43330000e+04	1.80000000e+01	1.80000000e+01	2.40000000e+01
-88	3.54940000e+04	1.80000000e+01	1.80000000e+01	2.40000000e+01
-87	3.65220000e+04	1.80000000e+01	1.80000000e+01	2.40000000e+01
-86	3.75110000e+04	1.80000000e+01	1.80000000e+01	2.40000000e+01
-85	3.84960000e+04	1.80000000e+01	1.80000000e+01	2.40000000e+01
-84	3.96170000e+04	1.80000000e+01	1.80000000e+01	2.40000000e+01
-83	4.07400000e+04	1.80000000e+01	1.80000000e+01	2.40000000e+01
-82	4.21110000e+04	1.80000000e+01	1.90000000e+01	2.50000000e+01
-81	4.36440000e+04	1.80000000e+01	1.90000000e+01	2.50000000e+01
-80	4.49450000e+04	2.00000000e+01	2.00000000e+01	2.60000000e+01
-79	4.61270000e+04	2.00000000e+01	2.00000000e+01	2.60000000e+01
-78	4.71580000e+04	2.00000000e+01	2.00000000e+01	2.60000000e+01
-77	4.82060000e+04	2.00000000e+01	2.00000000e+01	2.60000000e+01
-76	4.90940000e+04	2.00000000e+01	2.00000000e+01	2.60000000e+01
-75	5.02640000e+04	2.10000000e+01	2.10000000e+01	2.70000000e+01
-74	5.14560000e+04	2.10000000e+01	2.20000000e+01	2.80000000e+01
-73	5.25710000e+04	2.30000000e+01	2.30000000e+01	2.90000000e+01
-72	5.36600000e+04	2.30000000e+01	2.30000000e+01	2.90000000e+01
-71	5.48010000e+04	2.50000000e+01	2.30000000e+01	3.00000000e+01
-70	5.58600000e+04	2.50000000e+01	2.30000000e+01	3.00000000e+01
-69	5.67560000e+04	2.50000000e+01	2.30000000e+01	3.00000000e+01
-68	5.78100000e+04	2.50000000e+01	2.40000000e+01	3.10000000e+01
-67	5.89700000e+04	2.50000000e+01	2.50000000e+01	3.20000000e+01
-66	6.01080000e+04	2.50000000e+01	2.50000000e+01	3.20000000e+01
-65	6.11230000e+04	2.50000000e+01	2.50000000e+01	3.20000000e+01
-64	6.22370000e+04	2.50000000e+01	2.50000000e+01	3.20000000e+01
-63	6.38940000e+04	2.90000000e+01	2.60000000e+01	3.60000000e+01
-62	6.53060000e+04	2.90000000e+01	2.60000000e+01	3.60000000e+01
-61	6.69560000e+04	2.90000000e+01	2.60000000e+01	3.60000000e+01
-60	6.85890000e+04	2.80000000e+01	2.70000000e+01	3.70000000e+01
-59	7.04730000e+04	2.80000000e+01	2.70000000e+01	3.70000000e+01
-58	7.18170000e+04	2.80000000e+01	2.80000000e+01	3.80000000e+01
-57	7.32830000e+04	2.80000000e+01	2.80000000e+01	3.80000000e+01
-56	7.48710000e+04	2.80000000e+01	2.80000000e+01	3.80000000e+01
-55	7.69360000e+04	3.10000000e+01	3.10000000e+01	4.30000000e+01
-54	7.81110000e+04	3.40000000e+01	3.40000000e+01	5.00000000e+01
-53	7.92270000e+04	3.60000000e+01	3.60000000e+01	5.20000000e+01
-52	8.05960000e+04	4.20000000e+01	4.20000000e+01	6.00000000e+01
-51	8.25050000e+04	4.20000000e+01	4.20000000e+01	6.00000000e+01
-50	8.75470000e+04	4.30000000e+01	4.40000000e+01	6.30000000e+01
-49	9.20350000e+04	4.50000000e+01	4.60000000e+01	6.60000000e+01
-48	9.54900000e+04	5.10000000e+01	5.10000000e+01	7.20000000e+01
-47	9.80630000e+04	4.90000000e+01	5.20000000e+01	7.30000000e+01
-46	1.00657000e+05	4.90000000e+01	5.20000000e+01	7.30000000e+01
-45	1.02937000e+05	5.20000000e+01	5.50000000e+01	7.60000000e+01
-44	1.04964000e+05	5.20000000e+01	5.50000000e+01	7.60000000e+01
-43	1.06685000e+05	5.40000000e+01	5.60000000e+01	7.70000000e+01
-42	1.08197000e+05	5.40000000e+01	5.60000000e+01	7.70000000e+01
-41	1.09846000e+05	5.40000000e+01	5.60000000e+01	7.70000000e+01
-40	1.12195000e+05	5.30000000e+01	5.70000000e+01	7.80000000e+01
-39	1.14565000e+05	5.30000000e+01	5.80000000e+01	7.90000000e+01
-38	1.16816000e+05	5.30000000e+01	5.80000000e+01	7.90000000e+01
-37	1.18642000e+05	5.30000000e+01	5.80000000e+01	7.90000000e+01
-36	1.20318000e+05	5.30000000e+01	5.80000000e+01	7.90000000e+01
-35	1.22552000e+05	5.30000000e+01	5.80000000e+01	7.90000000e+01
-34	1.24522000e+05	5.30000000e+01	5.80000000e+01	7.90000000e+01
-33	1.26455000e+05	5.30000000e+01	6.00000000e+01	8.10000000e+01
-32	1.28416000e+05	5.20000000e+01	6.20000000e+01	8.30000000e+01
-31	1.30213000e+05	5.50000000e+01	6.30000000e+01	8.40000000e+01
-30	1.32325000e+05	5.50000000e+01	6.30000000e+01	8.40000000e+01
-29	1.34089000e+05	5.70000000e+01	6.40000000e+01	8.50000000e+01
-28	1.35842000e+05	5.70000000e+01	6.40000000e+01	8.50000000e+01
-27	1.37716000e+05	5.70000000e+01	6.40000000e+01	8.50000000e+01
-26	1.39512000e+05	5.90000000e+01	6.50000000e+01	8.60000000e+01
-25	1.41325000e+05	5.90000000e+01	6.50000000e+01	8.60000000e+01
-24	1.44842000e+05	6.30000000e+01	6.90000000e+01	9.10000000e+01
-23	1.48536000e+05	6.10000000e+01	7.00000000e+01	9.30000000e+01
-22	1.52585000e+05	6.10000000e+01	7.10000000e+01	9.40000000e+01
-21	1.55967000e+05	6.10000000e+01	7.10000000e+01	9.40000000e+01
-20	1.59030000e+05	6.40000000e+01	7.20000000e+01	9.50000000e+01
-19	1.61620000e+05	6.60000000e+01	7.30000000e+01	9.60000000e+01
-18	1.64170000e+05	6.60000000e+01	7.50000000e+01	9.80000000e+01
-17	1.67655000e+05	6.90000000e+01	7.80000000e+01	1.02000000e+02
-16	1.71242000e+05	6.90000000e+01	7.80000000e+01	1.02000000e+02
-15	1.75183000e+05	6.90000000e+01	7.80000000e+01	1.02000000e+02
-14	1.79330000e+05	6.90000000e+01	7.90000000e+01	1.03000000e+02
-13	1.83062000e+05	7.40000000e+01	8.10000000e+01	1.11000000e+02
-12	1.86747000e+05	7.80000000e+01	8.50000000e+01	1.19000000e+02
-11	1.90818000e+05	7.80000000e+01	8.60000000e+01	1.20000000e+02
-10	1.97802000e+05	7.80000000e+01	8.60000000e+01	1.20000000e+02
-9	2.04399000e+05	8.10000000e+01	8.90000000e+01	1.24000000e+02
-8	2.10619000e+05	8.80000000e+01	9.20000000e+01	1.32000000e+02
-7	2.16763000e+05	8.80000000e+01	9.20000000e+01	1.32000000e+02
-6	2.21814000e+05	8.50000000e+01	9.50000000e+01	1.35000000e+02
-5	2.25745000e+05	8.20000000e+01	9.60000000e+01	1.36000000e+02
-4	2.29761000e+05	8.20000000e+01	9.60000000e+01	1.36000000e+02
-3	2.34991000e+05	8.20000000e+01	9.60000000e+01	1.36000000e+02
-2	2.41375000e+05	8.80000000e+01	1.00000000e+02	1.43000000e+02
-1	2.47275000e+05	8.80000000e+01	1.00000000e+02	1.43000000e+02
0	2.54438000e+05	8.60000000e+01	1.03000000e+02	1.46000000e+02
1	2.72005000e+05	8.60000000e+01	1.10000000e+02	1.55000000e+02
2	2.90280000e+05	9.60000000e+01	1.12000000e+02	1.61000000e+02
3	3.11406000e+05	9.80000000e+01	1.17000000e+02	1.66000000e+02
4	3.33773000e+05	9.90000000e+01	1.23000000e+02	1.73000000e+02
5	3.43650000e+05	9.90000000e+01	1.28000000e+02	1.81000000e+02
6	3.51846000e+05	1.02000000e+02	1.29000000e+02	1.84000000e+02
7	3.59247000e+05	1.05000000e+02	1.31000000e+02	1.86000000e+02
8	3.67900000e+05	1.05000000e+02	1.33000000e+02	1.88000000e+02
9	3.75953000e+05	1.02000000e+02	1.33000000e+02	1.90000000e+02
10	3.85022000e+05	1.07000000e+02	1.35000000e+02	1.95000000e+02
11	3.93397000e+05	1.06000000e+02	1.37000000e+02	1.98000000e+02
12	3.98237000e+05	1.06000000e+02	1.37000000e+02	1.98000000e+02
13	4.02407000e+05	1.03000000e+02	1.42000000e+02	2.04000000e+02
14	4.06799000e+05	1.08000000e+02	1.44000000e+02	2.06000000e+02
15	4.10994000e+05	1.07000000e+02	1.45000000e+02	2.07000000e+02
16	4.15297000e+05	1.10000000e+02	1.46000000e+02	2.08000000e+02
17	4.20388000e+05	1.10000000e+02	1.48000000e+02	2.10000000e+02
18	4.25298000e+05	1.13000000e+02	1.49000000e+02	2.11000000e+02
19	4.28931000e+05	1.10000000e+02	1.50000000e+02	2.12000000e+02
20	4.32638000e+05	1.12000000e+02	1.51000000e+02	2.13000000e+02
21	4.35994000e+05	1.12000000e+02	1.51000000e+02	2.13000000e+02
22	4.39731000e+05	1.15000000e+02	1.51000000e+02	2.14000000e+02
23	4.44147000e+05	1.15000000e+02	1.52000000e+02	2.15000000e+02
24	4.48559000e+05	1.13000000e+02	1.54000000e+02	2.18000000e+02
25	4.52248000e+05	1.14000000e+02	1.55000000e+02	2.19000000e+02
26	4.55368000e+05	1.14000000e+02	1.55000000e+02	2.19000000e+02
27	4.58155000e+05	1.15000000e+02	1.58000000e+02	2.24000000e+02
28	4.60723000e+05	1.15000000e+02	1.58000000e+02	2.24000000e+02
29	4.63081000e+05	1.18000000e+02	1.59000000e+02	2.26000000e+02
30	4.65646000e+05	1.18000000e+02	1.59000000e+02	2.27000000e+02
31	4.68298000e+05	1.17000000e+02	1.59000000e+02	2.28000000e+02
32	4.71109000e+05	1.17000000e+02	1.59000000e+02	2.28000000e+02
33	4.73409000e+05	1.17000000e+02	1.59000000e+02	2.28000000e+02
34	4.75801000e+05	1.13000000e+02	1.60000000e+02	2.29000000e+02
35	4.78035000e+05	1.14000000e+02	1.61000000e+02	2.30000000e+02
36	4.80800000e+05	1.16000000e+02	1.62000000e+02	2.31000000e+02
37	4.83883000e+05	1.13000000e+02	1.62000000e+02	2.32000000e+02
38	4.87144000e+05	1.13000000e+02	1.62000000e+02	2.32000000e+02
39	4.90109000e+05	1.20000000e+02	1.66000000e+02	2.37000000e+02
40	4.92823000e+05	1.19000000e+02	1.68000000e+02	2.39000000e+02
41	4.95634000e+05	1.22000000e+02	1.69000000e+02	2.43000000e+02
42	4.98081000e+05	1.19000000e+02	1.70000000e+02	2.44000000e+02
43	5.00441000e+05	1.20000000e+02	1.71000000e+02	2.45000000e+02
44	5.02981000e+05	1.19000000e+02	1.72000000e+02	2.46000000e+02
45	5.05692000e+05	1.19000000e+02	1.72000000e+02	2.46000000e+02
46	5.08578000e+05	1.21000000e+02	1.73000000e+02	2.47000000e+02
47	5.11175000e+05	1.20000000e+02	1.75000000e+02	2.49000000e+02
48	5.13586000e+05	1.20000000e+02	1.75000000e+02	2.49000000e+02
49	5.15864000e+05	1.20000000e+02	1.75000000e+02	2.49000000e+02
50	5.17881000e+05	1.20000000e+02	1.75000000e+02	2.49000000e+02
51	5.19909000e+05	1.28000000e+02	1.78000000e+02	2.52000000e+02
52	5.22622000e+05	1.28000000e+02	1.78000000e+02	2.52000000e+02
53	5.26669000e+05	1.28000000e+02	1.79000000e+02	2.53000000e+02
54	5.29719000e+05	1.28000000e+02	1.79000000e+02	2.53000000e+02
55	5.32779000e+05	1.28000000e+02	1.79000000e+02	2.53000000e+02
56	5.35568000e+05	1.28000000e+02	1.79000000e+02	2.53000000e+02
57	5.38146000e+05	1.28000000e+02	1.79000000e+02	2.53000000e+02
58	5.40374000e+05	1.28000000e+02	1.79000000e+02	2.53000000e+02
59	5.43402000e+05	1.28000000e+02	1.79000000e+02	2.53000000e+02
60	5.46085000e+05	1.28000000e+02	1.79000000e+02	2.53000000e+02
61	5.48507000e+05	1.28000000e+02	1.79000000e+02	2.53000000e+02
62	5.50785000e+05	1.28000000e+02	1.79000000e+02	2.53000000e+02
63	5.52809000e+05	1.28000000e+02	1.79000000e+02	2.53000000e+02
64	5.54972000e+05	1.26000000e+02	1.80000000e+02	2.54000000e+02
65	5.57198000e+05	1.27000000e+02	1.80000000e+02	2.56000000e+02
66	5.59899000e+05	1.28000000e+02	1.80000000e+02	2.57000000e+02
67	5.62285000e+05	1.30000000e+02	1.81000000e+02	2.58000000e+02
68	5.64395000e+05	1.30000000e+02	1.81000000e+02	2.58000000e+02
69	5.66308000e+05	1.30000000e+02	1.81000000e+02	2.58000000e+02
70	5.68435000e+05	1.27000000e+02	1.82000000e+02	2.59000000e+02
71	5.70367000e+05	1.27000000e+02	1.82000000e+02	2.59000000e+02
72	5.72457000e+05	1.27000000e+02	1.82000000e+02	2.59000000e+02
73	5.74932000e+05	1.27000000e+02	1.82000000e+02	2.59000000e+02
74	5.77144000e+05	1.27000000e+02	1.82000000e+02	2.59000000e+02
75	5.79258000e+05	1.27000000e+02	1.82000000e+02	2.59000000e+02
76	5.80995000e+05	1.28000000e+02	1.84000000e+02	2.61000000e+02
77	5.82789000e+05	1.28000000e+02	1.84000000e+02	2.61000000e+02
78	5.84612000e+05	1.28000000e+02	1.84000000e+02	2.61000000e+02
79	5.86536000e+05	1.28000000e+02	1.84000000e+02	2.61000000e+02
80	5.88672000e+05	1.28000000e+02	1.85000000e+02	2.62000000e+02
81	5.90691000e+05	1.28000000e+02	1.85000000e+02	2.62000000e+02
82	5.92443000e+05	1.28000000e+02	1.85000000e+02	2.62000000e+02
83	5.94360000e+05	1.28000000e+02	1.85000000e+02	2.62000000e+02
84	5.96423000e+05	1.28000000e+02	1.85000000e+02	2.62000000e+02
85	5.98474000e+05	1.28000000e+02	1.85000000e+02	2.62000000e+02
86	6.00690000e+05	1.28000000e+02	1.85000000e+02	2.62000000e+02
87	6.03800000e+05	1.28000000e+02	1.85000000e+02	2.62000000e+02
88	6.06457000e+05	1.31000000e+02	1.89000000e+02	2.77000000e+02
89	6.08715000e+05	1.28000000e+02	1.89000000e+02	2.81000000e+02
90	6.11042000e+05	1.38000000e+02	1.89000000e+02	2.82000000e+02
91	6.13552000e+05	1.38000000e+02	1.89000000e+02	2.82000000e+02
92	6.16189000e+05	1.38000000e+02	1.89000000e+02	2.82000000e+02
93	6.18973000e+05	1.32000000e+02	1.91000000e+02	2.84000000e+02
94	6.22083000e+05	1.32000000e+02	1.91000000e+02	2.84000000e+02
95	6.24966000e+05	1.32000000e+02	1.91000000e+02	2.84000000e+02
96	6.28082000e+05	1.35000000e+02	1.92000000e+02	2.87000000e+02
97	6.33401000e+05	1.39000000e+02	1.92000000e+02	2.89000000e+02
98	6.38739000e+05	1.39000000e+02	1.92000000e+02	2.89000000e+02
99	6.43426000e+05	1.39000000e+02	1.92000000e+02	2.89000000e+02
100	6.49295000e+05	1.43000000e+02	1.93000000e+02	2.91000000e+02
