# Supplementary material for: Early Prediction of Movie Box Office Success Based on Wikipedia Activity Big Data
Source: PLoS One. 2013 Aug 21;8(8):e71226. doi: 10.1371/journal.pone.0071226 (PMC3749192; doi:10.1371/journal.pone.0071226)
Supplement: Dataset S1 — The dataset under study, including the financial and Wikipedia activity data is also available at http://wwm.phy.bme.hu/SupplementaryDataS1.zip. (ZIP) [file pone.0071226.s002.zip › wikipredict_data_pack/sample_of_312/wikipedia_predictors/81]

Day_(movie_time)	Views	Users	Rigor	Edits
-500	0.00000000e+00	0.00000000e+00	0.00000000e+00	0.00000000e+00
-499	0.00000000e+00	0.00000000e+00	0.00000000e+00	0.00000000e+00
-498	0.00000000e+00	0.00000000e+00	0.00000000e+00	0.00000000e+00
-497	0.00000000e+00	0.00000000e+00	0.00000000e+00	0.00000000e+00
-496	0.00000000e+00	0.00000000e+00	0.00000000e+00	0.00000000e+00
-495	0.00000000e+00	0.00000000e+00	0.00000000e+00	0.00000000e+00
-494	0.00000000e+00	0.00000000e+00	0.00000000e+00	0.00000000e+00
-493	0.00000000e+00	0.00000000e+00	0.00000000e+00	0.00000000e+00
-492	0.00000000e+00	0.00000000e+00	0.00000000e+00	0.00000000e+00
-491	0.00000000e+00	0.00000000e+00	0.00000000e+00	0.00000000e+00
-490	1.00000000e+00	0.00000000e+00	0.00000000e+00	0.00000000e+00
-489	1.00000000e+00	0.00000000e+00	0.00000000e+00	0.00000000e+00
-488	1.00000000e+00	0.00000000e+00	0.00000000e+00	0.00000000e+00
-487	1.00000000e+00	0.00000000e+00	0.00000000e+00	0.00000000e+00
-486	2.00000000e+00	0.00000000e+00	0.00000000e+00	0.00000000e+00
-485	2.00000000e+00	0.00000000e+00	0.00000000e+00	0.00000000e+00
-484	2.00000000e+00	0.00000000e+00	0.00000000e+00	0.00000000e+00
-483	2.00000000e+00	0.00000000e+00	0.00000000e+00	0.00000000e+00
-482	2.00000000e+00	0.00000000e+00	0.00000000e+00	0.00000000e+00
-481	3.00000000e+00	0.00000000e+00	0.00000000e+00	0.00000000e+00
-480	3.00000000e+00	0.00000000e+00	0.00000000e+00	0.00000000e+00
-479	3.00000000e+00	0.00000000e+00	0.00000000e+00	0.00000000e+00
-478	3.00000000e+00	0.00000000e+00	0.00000000e+00	0.00000000e+00
-477	3.00000000e+00	0.00000000e+00	0.00000000e+00	0.00000000e+00
-476	3.00000000e+00	0.00000000e+00	0.00000000e+00	0.00000000e+00
-475	4.00000000e+00	0.00000000e+00	0.00000000e+00	0.00000000e+00
-474	4.00000000e+00	0.00000000e+00	0.00000000e+00	0.00000000e+00
-473	4.00000000e+00	0.00000000e+00	0.00000000e+00	0.00000000e+00
-472	4.00000000e+00	0.00000000e+00	0.00000000e+00	0.00000000e+00
-471	4.00000000e+00	0.00000000e+00	0.00000000e+00	0.00000000e+00
-470	5.00000000e+00	0.00000000e+00	0.00000000e+00	0.00000000e+00
-469	5.00000000e+00	0.00000000e+00	0.00000000e+00	0.00000000e+00
-468	5.00000000e+00	0.00000000e+00	0.00000000e+00	0.00000000e+00
-467	6.00000000e+00	0.00000000e+00	0.00000000e+00	0.00000000e+00
-466	6.00000000e+00	0.00000000e+00	0.00000000e+00	0.00000000e+00
-465	6.00000000e+00	0.00000000e+00	0.00000000e+00	0.00000000e+00
-464	6.00000000e+00	0.00000000e+00	0.00000000e+00	0.00000000e+00
-463	6.00000000e+00	0.00000000e+00	0.00000000e+00	0.00000000e+00
-462	6.00000000e+00	0.00000000e+00	0.00000000e+00	0.00000000e+00
-461	6.00000000e+00	0.00000000e+00	0.00000000e+00	0.00000000e+00
-460	7.00000000e+00	0.00000000e+00	0.00000000e+00	0.00000000e+00
-459	7.00000000e+00	0.00000000e+00	0.00000000e+00	0.00000000e+00
-458	7.00000000e+00	0.00000000e+00	0.00000000e+00	0.00000000e+00
-457	7.00000000e+00	0.00000000e+00	0.00000000e+00	0.00000000e+00
-456	7.00000000e+00	0.00000000e+00	0.00000000e+00	0.00000000e+00
-455	7.00000000e+00	0.00000000e+00	0.00000000e+00	0.00000000e+00
-454	7.00000000e+00	0.00000000e+00	0.00000000e+00	0.00000000e+00
-453	7.00000000e+00	0.00000000e+00	0.00000000e+00	0.00000000e+00
-452	1.20000000e+01	0.00000000e+00	0.00000000e+00	0.00000000e+00
-451	1.20000000e+01	0.00000000e+00	0.00000000e+00	0.00000000e+00
-450	1.20000000e+01	0.00000000e+00	0.00000000e+00	0.00000000e+00
-449	1.20000000e+01	0.00000000e+00	0.00000000e+00	0.00000000e+00
-448	1.20000000e+01	0.00000000e+00	0.00000000e+00	0.00000000e+00
-447	1.20000000e+01	0.00000000e+00	0.00000000e+00	0.00000000e+00
-446	1.30000000e+01	0.00000000e+00	0.00000000e+00	0.00000000e+00
-445	1.30000000e+01	0.00000000e+00	0.00000000e+00	0.00000000e+00
-444	1.30000000e+01	0.00000000e+00	0.00000000e+00	0.00000000e+00
-443	1.30000000e+01	0.00000000e+00	0.00000000e+00	0.00000000e+00
-442	1.30000000e+01	0.00000000e+00	0.00000000e+00	0.00000000e+00
-441	1.30000000e+01	0.00000000e+00	0.00000000e+00	0.00000000e+00
-440	1.30000000e+01	0.00000000e+00	0.00000000e+00	0.00000000e+00
-439	1.30000000e+01	0.00000000e+00	0.00000000e+00	0.00000000e+00
-438	1.30000000e+01	0.00000000e+00	0.00000000e+00	0.00000000e+00
-437	1.30000000e+01	0.00000000e+00	0.00000000e+00	0.00000000e+00
-436	1.30000000e+01	0.00000000e+00	0.00000000e+00	0.00000000e+00
-435	1.30000000e+01	0.00000000e+00	0.00000000e+00	0.00000000e+00
-434	1.30000000e+01	0.00000000e+00	0.00000000e+00	0.00000000e+00
-433	1.30000000e+01	0.00000000e+00	0.00000000e+00	0.00000000e+00
-432	1.30000000e+01	0.00000000e+00	0.00000000e+00	0.00000000e+00
-431	1.30000000e+01	0.00000000e+00	0.00000000e+00	0.00000000e+00
-430	1.30000000e+01	0.00000000e+00	0.00000000e+00	0.00000000e+00
-429	1.30000000e+01	0.00000000e+00	0.00000000e+00	0.00000000e+00
-428	1.30000000e+01	0.00000000e+00	0.00000000e+00	0.00000000e+00
-427	1.40000000e+01	0.00000000e+00	0.00000000e+00	0.00000000e+00
-426	1.40000000e+01	0.00000000e+00	0.00000000e+00	0.00000000e+00
-425	1.40000000e+01	0.00000000e+00	0.00000000e+00	0.00000000e+00
-424	1.50000000e+01	0.00000000e+00	0.00000000e+00	0.00000000e+00
-423	1.50000000e+01	0.00000000e+00	0.00000000e+00	0.00000000e+00
-422	1.50000000e+01	0.00000000e+00	0.00000000e+00	0.00000000e+00
-421	1.50000000e+01	0.00000000e+00	0.00000000e+00	0.00000000e+00
-420	1.50000000e+01	0.00000000e+00	0.00000000e+00	0.00000000e+00
-419	1.50000000e+01	0.00000000e+00	0.00000000e+00	0.00000000e+00
-418	1.50000000e+01	0.00000000e+00	0.00000000e+00	0.00000000e+00
-417	1.50000000e+01	0.00000000e+00	0.00000000e+00	0.00000000e+00
-416	1.50000000e+01	0.00000000e+00	0.00000000e+00	0.00000000e+00
-415	1.50000000e+01	0.00000000e+00	0.00000000e+00	0.00000000e+00
-414	1.50000000e+01	0.00000000e+00	0.00000000e+00	0.00000000e+00
-413	1.50000000e+01	0.00000000e+00	0.00000000e+00	0.00000000e+00
-412	1.50000000e+01	0.00000000e+00	0.00000000e+00	0.00000000e+00
-411	1.50000000e+01	0.00000000e+00	0.00000000e+00	0.00000000e+00
-410	1.50000000e+01	0.00000000e+00	0.00000000e+00	0.00000000e+00
-409	1.50000000e+01	0.00000000e+00	0.00000000e+00	0.00000000e+00
-408	1.50000000e+01	0.00000000e+00	0.00000000e+00	0.00000000e+00
-407	1.50000000e+01	0.00000000e+00	0.00000000e+00	0.00000000e+00
-406	1.50000000e+01	0.00000000e+00	0.00000000e+00	0.00000000e+00
-405	1.70000000e+01	0.00000000e+00	0.00000000e+00	0.00000000e+00
-404	1.70000000e+01	0.00000000e+00	0.00000000e+00	0.00000000e+00
-403	1.70000000e+01	0.00000000e+00	0.00000000e+00	0.00000000e+00
-402	1.70000000e+01	0.00000000e+00	0.00000000e+00	0.00000000e+00
-401	1.70000000e+01	0.00000000e+00	0.00000000e+00	0.00000000e+00
-400	1.70000000e+01	0.00000000e+00	0.00000000e+00	0.00000000e+00
-399	1.70000000e+01	0.00000000e+00	0.00000000e+00	0.00000000e+00
-398	1.70000000e+01	0.00000000e+00	0.00000000e+00	0.00000000e+00
-397	1.70000000e+01	0.00000000e+00	0.00000000e+00	0.00000000e+00
-396	1.70000000e+01	0.00000000e+00	0.00000000e+00	0.00000000e+00
-395	1.70000000e+01	0.00000000e+00	0.00000000e+00	0.00000000e+00
-394	1.70000000e+01	0.00000000e+00	0.00000000e+00	0.00000000e+00
-393	1.80000000e+01	0.00000000e+00	0.00000000e+00	0.00000000e+00
-392	1.80000000e+01	0.00000000e+00	0.00000000e+00	0.00000000e+00
-391	1.80000000e+01	0.00000000e+00	0.00000000e+00	0.00000000e+00
-390	1.80000000e+01	0.00000000e+00	0.00000000e+00	0.00000000e+00
-389	1.80000000e+01	0.00000000e+00	0.00000000e+00	0.00000000e+00
-388	1.80000000e+01	0.00000000e+00	0.00000000e+00	0.00000000e+00
-387	1.90000000e+01	0.00000000e+00	0.00000000e+00	0.00000000e+00
-386	1.90000000e+01	0.00000000e+00	0.00000000e+00	0.00000000e+00
-385	1.90000000e+01	0.00000000e+00	0.00000000e+00	0.00000000e+00
-384	1.90000000e+01	0.00000000e+00	0.00000000e+00	0.00000000e+00
-383	1.90000000e+01	0.00000000e+00	0.00000000e+00	0.00000000e+00
-382	2.30000000e+01	0.00000000e+00	0.00000000e+00	0.00000000e+00
-381	2.80000000e+01	0.00000000e+00	0.00000000e+00	0.00000000e+00
-380	3.00000000e+01	0.00000000e+00	0.00000000e+00	0.00000000e+00
-379	3.50000000e+01	0.00000000e+00	0.00000000e+00	0.00000000e+00
-378	3.50000000e+01	0.00000000e+00	0.00000000e+00	0.00000000e+00
-377	3.60000000e+01	0.00000000e+00	0.00000000e+00	0.00000000e+00
-376	4.00000000e+01	0.00000000e+00	0.00000000e+00	0.00000000e+00
-375	4.20000000e+01	0.00000000e+00	0.00000000e+00	0.00000000e+00
-374	5.30000000e+01	0.00000000e+00	0.00000000e+00	0.00000000e+00
-373	5.80000000e+01	0.00000000e+00	0.00000000e+00	0.00000000e+00
-372	6.10000000e+01	0.00000000e+00	0.00000000e+00	0.00000000e+00
-371	6.30000000e+01	0.00000000e+00	0.00000000e+00	0.00000000e+00
-370	6.90000000e+01	0.00000000e+00	0.00000000e+00	0.00000000e+00
-369	6.90000000e+01	0.00000000e+00	0.00000000e+00	0.00000000e+00
-368	7.00000000e+01	0.00000000e+00	0.00000000e+00	0.00000000e+00
-367	7.50000000e+01	0.00000000e+00	0.00000000e+00	0.00000000e+00
-366	7.50000000e+01	0.00000000e+00	0.00000000e+00	0.00000000e+00
-365	7.50000000e+01	0.00000000e+00	0.00000000e+00	0.00000000e+00
-364	7.60000000e+01	0.00000000e+00	0.00000000e+00	0.00000000e+00
-363	7.70000000e+01	0.00000000e+00	0.00000000e+00	0.00000000e+00
-362	7.90000000e+01	0.00000000e+00	0.00000000e+00	0.00000000e+00
-361	8.10000000e+01	0.00000000e+00	0.00000000e+00	0.00000000e+00
-360	8.30000000e+01	0.00000000e+00	0.00000000e+00	0.00000000e+00
-359	8.50000000e+01	0.00000000e+00	0.00000000e+00	0.00000000e+00
-358	8.70000000e+01	0.00000000e+00	0.00000000e+00	0.00000000e+00
-357	9.40000000e+01	0.00000000e+00	0.00000000e+00	0.00000000e+00
-356	9.40000000e+01	0.00000000e+00	0.00000000e+00	0.00000000e+00
-355	9.60000000e+01	0.00000000e+00	0.00000000e+00	0.00000000e+00
-354	1.05000000e+02	0.00000000e+00	0.00000000e+00	0.00000000e+00
-353	1.06000000e+02	0.00000000e+00	0.00000000e+00	0.00000000e+00
-352	1.07000000e+02	0.00000000e+00	0.00000000e+00	0.00000000e+00
-351	1.08000000e+02	0.00000000e+00	0.00000000e+00	0.00000000e+00
-350	1.08000000e+02	0.00000000e+00	0.00000000e+00	0.00000000e+00
-349	1.14000000e+02	0.00000000e+00	0.00000000e+00	0.00000000e+00
-348	1.15000000e+02	0.00000000e+00	0.00000000e+00	0.00000000e+00
-347	1.17000000e+02	0.00000000e+00	0.00000000e+00	0.00000000e+00
-346	1.19000000e+02	0.00000000e+00	0.00000000e+00	0.00000000e+00
-345	1.22000000e+02	0.00000000e+00	0.00000000e+00	0.00000000e+00
-344	1.24000000e+02	0.00000000e+00	0.00000000e+00	0.00000000e+00
-343	1.28000000e+02	0.00000000e+00	0.00000000e+00	0.00000000e+00
-342	1.29000000e+02	0.00000000e+00	0.00000000e+00	0.00000000e+00
-341	1.29000000e+02	0.00000000e+00	0.00000000e+00	0.00000000e+00
-340	1.33000000e+02	0.00000000e+00	0.00000000e+00	0.00000000e+00
-339	1.34000000e+02	0.00000000e+00	0.00000000e+00	0.00000000e+00
-338	1.34000000e+02	0.00000000e+00	0.00000000e+00	0.00000000e+00
-337	1.34000000e+02	0.00000000e+00	0.00000000e+00	0.00000000e+00
-336	1.34000000e+02	0.00000000e+00	0.00000000e+00	0.00000000e+00
-335	1.35000000e+02	0.00000000e+00	0.00000000e+00	0.00000000e+00
-334	1.35000000e+02	0.00000000e+00	0.00000000e+00	0.00000000e+00
-333	1.35000000e+02	0.00000000e+00	0.00000000e+00	0.00000000e+00
-332	1.35000000e+02	0.00000000e+00	0.00000000e+00	0.00000000e+00
-331	1.35000000e+02	0.00000000e+00	0.00000000e+00	0.00000000e+00
-330	1.35000000e+02	0.00000000e+00	0.00000000e+00	0.00000000e+00
-329	1.35000000e+02	0.00000000e+00	0.00000000e+00	0.00000000e+00
-328	1.35000000e+02	0.00000000e+00	0.00000000e+00	0.00000000e+00
-327	1.35000000e+02	0.00000000e+00	0.00000000e+00	0.00000000e+00
-326	1.35000000e+02	0.00000000e+00	0.00000000e+00	0.00000000e+00
-325	1.35000000e+02	0.00000000e+00	0.00000000e+00	0.00000000e+00
-324	1.35000000e+02	0.00000000e+00	0.00000000e+00	0.00000000e+00
-323	1.37000000e+02	0.00000000e+00	0.00000000e+00	0.00000000e+00
-322	1.37000000e+02	0.00000000e+00	0.00000000e+00	0.00000000e+00
-321	1.37000000e+02	0.00000000e+00	0.00000000e+00	0.00000000e+00
-320	1.37000000e+02	0.00000000e+00	0.00000000e+00	0.00000000e+00
-319	1.37000000e+02	0.00000000e+00	0.00000000e+00	0.00000000e+00
-318	1.37000000e+02	0.00000000e+00	0.00000000e+00	0.00000000e+00
-317	1.37000000e+02	0.00000000e+00	0.00000000e+00	0.00000000e+00
-316	1.37000000e+02	0.00000000e+00	0.00000000e+00	0.00000000e+00
-315	1.38000000e+02	0.00000000e+00	0.00000000e+00	0.00000000e+00
-314	1.38000000e+02	0.00000000e+00	0.00000000e+00	0.00000000e+00
-313	1.38000000e+02	0.00000000e+00	0.00000000e+00	0.00000000e+00
-312	1.38000000e+02	0.00000000e+00	0.00000000e+00	0.00000000e+00
-311	1.38000000e+02	0.00000000e+00	0.00000000e+00	0.00000000e+00
-310	1.39000000e+02	0.00000000e+00	0.00000000e+00	0.00000000e+00
-309	1.39000000e+02	0.00000000e+00	0.00000000e+00	0.00000000e+00
-308	1.40000000e+02	0.00000000e+00	0.00000000e+00	0.00000000e+00
-307	1.40000000e+02	0.00000000e+00	0.00000000e+00	0.00000000e+00
-306	1.40000000e+02	0.00000000e+00	0.00000000e+00	0.00000000e+00
-305	1.40000000e+02	0.00000000e+00	0.00000000e+00	0.00000000e+00
-304	1.42000000e+02	0.00000000e+00	0.00000000e+00	0.00000000e+00
-303	1.42000000e+02	0.00000000e+00	0.00000000e+00	0.00000000e+00
-302	1.43000000e+02	0.00000000e+00	0.00000000e+00	0.00000000e+00
-301	1.43000000e+02	0.00000000e+00	0.00000000e+00	0.00000000e+00
-300	1.43000000e+02	0.00000000e+00	0.00000000e+00	0.00000000e+00
-299	1.44000000e+02	0.00000000e+00	0.00000000e+00	0.00000000e+00
-298	1.45000000e+02	0.00000000e+00	0.00000000e+00	0.00000000e+00
-297	1.45000000e+02	0.00000000e+00	0.00000000e+00	0.00000000e+00
-296	1.45000000e+02	0.00000000e+00	0.00000000e+00	0.00000000e+00
-295	1.46000000e+02	0.00000000e+00	0.00000000e+00	0.00000000e+00
-294	1.46000000e+02	0.00000000e+00	0.00000000e+00	0.00000000e+00
-293	1.46000000e+02	0.00000000e+00	0.00000000e+00	0.00000000e+00
-292	1.46000000e+02	0.00000000e+00	0.00000000e+00	0.00000000e+00
-291	1.46000000e+02	0.00000000e+00	0.00000000e+00	0.00000000e+00
-290	1.46000000e+02	0.00000000e+00	0.00000000e+00	0.00000000e+00
-289	1.46000000e+02	0.00000000e+00	0.00000000e+00	0.00000000e+00
-288	1.46000000e+02	0.00000000e+00	0.00000000e+00	0.00000000e+00
-287	1.48000000e+02	0.00000000e+00	0.00000000e+00	0.00000000e+00
-286	1.48000000e+02	0.00000000e+00	0.00000000e+00	0.00000000e+00
-285	1.48000000e+02	0.00000000e+00	0.00000000e+00	0.00000000e+00
-284	1.48000000e+02	0.00000000e+00	0.00000000e+00	0.00000000e+00
-283	1.50000000e+02	0.00000000e+00	0.00000000e+00	0.00000000e+00
-282	1.50000000e+02	0.00000000e+00	0.00000000e+00	0.00000000e+00
-281	1.50000000e+02	0.00000000e+00	0.00000000e+00	0.00000000e+00
-280	1.50000000e+02	0.00000000e+00	0.00000000e+00	0.00000000e+00
-279	1.50000000e+02	0.00000000e+00	0.00000000e+00	0.00000000e+00
-278	1.50000000e+02	0.00000000e+00	0.00000000e+00	0.00000000e+00
-277	1.50000000e+02	0.00000000e+00	0.00000000e+00	0.00000000e+00
-276	1.50000000e+02	0.00000000e+00	0.00000000e+00	0.00000000e+00
-275	1.50000000e+02	0.00000000e+00	0.00000000e+00	0.00000000e+00
-274	1.50000000e+02	0.00000000e+00	0.00000000e+00	0.00000000e+00
-273	1.51000000e+02	0.00000000e+00	0.00000000e+00	0.00000000e+00
-272	1.53000000e+02	0.00000000e+00	0.00000000e+00	0.00000000e+00
-271	1.54000000e+02	0.00000000e+00	0.00000000e+00	0.00000000e+00
-270	1.54000000e+02	0.00000000e+00	0.00000000e+00	0.00000000e+00
-269	1.54000000e+02	0.00000000e+00	0.00000000e+00	0.00000000e+00
-268	1.54000000e+02	0.00000000e+00	0.00000000e+00	0.00000000e+00
-267	1.54000000e+02	0.00000000e+00	0.00000000e+00	0.00000000e+00
-266	1.54000000e+02	0.00000000e+00	0.00000000e+00	0.00000000e+00
-265	1.54000000e+02	0.00000000e+00	0.00000000e+00	0.00000000e+00
-264	1.54000000e+02	0.00000000e+00	0.00000000e+00	0.00000000e+00
-263	1.55000000e+02	0.00000000e+00	0.00000000e+00	0.00000000e+00
-262	1.55000000e+02	0.00000000e+00	0.00000000e+00	0.00000000e+00
-261	1.56000000e+02	0.00000000e+00	0.00000000e+00	0.00000000e+00
-260	1.56000000e+02	0.00000000e+00	0.00000000e+00	0.00000000e+00
-259	1.56000000e+02	0.00000000e+00	0.00000000e+00	0.00000000e+00
-258	1.56000000e+02	0.00000000e+00	0.00000000e+00	0.00000000e+00
-257	1.58000000e+02	0.00000000e+00	0.00000000e+00	0.00000000e+00
-256	1.58000000e+02	0.00000000e+00	0.00000000e+00	0.00000000e+00
-255	1.58000000e+02	0.00000000e+00	0.00000000e+00	0.00000000e+00
-254	1.58000000e+02	0.00000000e+00	0.00000000e+00	0.00000000e+00
-253	1.58000000e+02	0.00000000e+00	0.00000000e+00	0.00000000e+00
-252	1.58000000e+02	0.00000000e+00	0.00000000e+00	0.00000000e+00
-251	1.58000000e+02	0.00000000e+00	0.00000000e+00	0.00000000e+00
-250	1.59000000e+02	0.00000000e+00	0.00000000e+00	0.00000000e+00
-249	1.59000000e+02	0.00000000e+00	0.00000000e+00	0.00000000e+00
-248	1.60000000e+02	0.00000000e+00	0.00000000e+00	0.00000000e+00
-247	1.61000000e+02	0.00000000e+00	0.00000000e+00	0.00000000e+00
-246	1.61000000e+02	0.00000000e+00	0.00000000e+00	0.00000000e+00
-245	1.61000000e+02	0.00000000e+00	0.00000000e+00	0.00000000e+00
-244	1.62000000e+02	0.00000000e+00	0.00000000e+00	0.00000000e+00
-243	1.62000000e+02	0.00000000e+00	0.00000000e+00	0.00000000e+00
-242	1.63000000e+02	0.00000000e+00	0.00000000e+00	0.00000000e+00
-241	1.63000000e+02	0.00000000e+00	0.00000000e+00	0.00000000e+00
-240	1.63000000e+02	0.00000000e+00	0.00000000e+00	0.00000000e+00
-239	1.63000000e+02	0.00000000e+00	0.00000000e+00	0.00000000e+00
-238	1.65000000e+02	0.00000000e+00	0.00000000e+00	0.00000000e+00
-237	1.65000000e+02	0.00000000e+00	0.00000000e+00	0.00000000e+00
-236	1.66000000e+02	0.00000000e+00	0.00000000e+00	0.00000000e+00
-235	1.68000000e+02	0.00000000e+00	0.00000000e+00	0.00000000e+00
-234	1.71000000e+02	0.00000000e+00	0.00000000e+00	0.00000000e+00
-233	1.74000000e+02	0.00000000e+00	0.00000000e+00	0.00000000e+00
-232	1.77000000e+02	0.00000000e+00	0.00000000e+00	0.00000000e+00
-231	1.85000000e+02	0.00000000e+00	0.00000000e+00	0.00000000e+00
-230	1.86000000e+02	0.00000000e+00	0.00000000e+00	0.00000000e+00
-229	1.87000000e+02	0.00000000e+00	0.00000000e+00	0.00000000e+00
-228	1.92000000e+02	0.00000000e+00	0.00000000e+00	0.00000000e+00
-227	2.01000000e+02	0.00000000e+00	0.00000000e+00	0.00000000e+00
-226	2.03000000e+02	0.00000000e+00	0.00000000e+00	0.00000000e+00
-225	2.04000000e+02	0.00000000e+00	0.00000000e+00	0.00000000e+00
-224	2.04000000e+02	0.00000000e+00	0.00000000e+00	0.00000000e+00
-223	2.05000000e+02	0.00000000e+00	0.00000000e+00	0.00000000e+00
-222	2.07000000e+02	0.00000000e+00	0.00000000e+00	0.00000000e+00
-221	2.15000000e+02	0.00000000e+00	0.00000000e+00	0.00000000e+00
-220	2.76000000e+02	2.00000000e+00	2.00000000e+00	1.00000000e+01
-219	3.27000000e+02	2.00000000e+00	2.00000000e+00	1.00000000e+01
-218	3.59000000e+02	2.00000000e+00	2.00000000e+00	1.00000000e+01
-217	4.05000000e+02	2.00000000e+00	2.00000000e+00	1.00000000e+01
-216	4.73000000e+02	2.00000000e+00	2.00000000e+00	1.00000000e+01
-215	5.09000000e+02	2.00000000e+00	2.00000000e+00	1.00000000e+01
-214	5.88000000e+02	2.00000000e+00	2.00000000e+00	1.00000000e+01
-213	6.48000000e+02	2.00000000e+00	2.00000000e+00	1.00000000e+01
-212	7.02000000e+02	2.00000000e+00	2.00000000e+00	1.00000000e+01
-211	7.54000000e+02	5.00000000e+00	5.00000000e+00	1.80000000e+01
-210	8.10000000e+02	8.00000000e+00	8.00000000e+00	2.10000000e+01
-209	8.53000000e+02	8.00000000e+00	8.00000000e+00	2.10000000e+01
-208	8.82000000e+02	8.00000000e+00	8.00000000e+00	2.10000000e+01
-207	9.18000000e+02	8.00000000e+00	9.00000000e+00	2.20000000e+01
-206	9.72000000e+02	1.00000000e+01	1.00000000e+01	2.30000000e+01
-205	1.00300000e+03	1.00000000e+01	1.00000000e+01	2.30000000e+01
-204	1.05800000e+03	1.30000000e+01	1.30000000e+01	2.60000000e+01
-203	1.09800000e+03	1.30000000e+01	1.30000000e+01	2.60000000e+01
-202	1.12900000e+03	1.30000000e+01	1.30000000e+01	2.60000000e+01
-201	1.16600000e+03	1.30000000e+01	1.30000000e+01	2.60000000e+01
-200	1.19700000e+03	1.30000000e+01	1.30000000e+01	2.60000000e+01
-199	1.23500000e+03	1.30000000e+01	1.30000000e+01	2.60000000e+01
-198	1.26600000e+03	1.30000000e+01	1.30000000e+01	2.60000000e+01
-197	1.30200000e+03	1.30000000e+01	1.30000000e+01	2.60000000e+01
-196	1.33300000e+03	1.30000000e+01	1.30000000e+01	2.60000000e+01
-195	1.38000000e+03	1.30000000e+01	1.30000000e+01	2.60000000e+01
-194	1.42300000e+03	1.30000000e+01	1.30000000e+01	2.60000000e+01
-193	1.45300000e+03	1.30000000e+01	1.30000000e+01	2.60000000e+01
-192	1.48000000e+03	1.30000000e+01	1.30000000e+01	2.60000000e+01
-191	1.50600000e+03	1.30000000e+01	1.30000000e+01	2.60000000e+01
-190	1.53700000e+03	1.30000000e+01	1.30000000e+01	2.60000000e+01
-189	1.56500000e+03	1.30000000e+01	1.30000000e+01	2.60000000e+01
-188	1.61000000e+03	1.30000000e+01	1.30000000e+01	2.60000000e+01
-187	1.63000000e+03	1.30000000e+01	1.30000000e+01	2.60000000e+01
-186	1.67200000e+03	1.30000000e+01	1.30000000e+01	2.60000000e+01
-185	1.71100000e+03	1.30000000e+01	1.30000000e+01	2.60000000e+01
-184	1.74300000e+03	1.30000000e+01	1.30000000e+01	2.60000000e+01
-183	1.77100000e+03	1.30000000e+01	1.30000000e+01	2.60000000e+01
-182	1.79100000e+03	1.30000000e+01	1.30000000e+01	2.60000000e+01
-181	1.81800000e+03	1.30000000e+01	1.30000000e+01	2.60000000e+01
-180	1.83900000e+03	1.30000000e+01	1.30000000e+01	2.60000000e+01
-179	1.85900000e+03	1.30000000e+01	1.30000000e+01	2.60000000e+01
-178	1.88900000e+03	1.30000000e+01	1.30000000e+01	2.60000000e+01
-177	1.91700000e+03	1.30000000e+01	1.30000000e+01	2.60000000e+01
-176	1.94300000e+03	1.30000000e+01	1.30000000e+01	2.60000000e+01
-175	1.98300000e+03	1.30000000e+01	1.30000000e+01	2.60000000e+01
-174	2.08800000e+03	1.30000000e+01	1.40000000e+01	2.90000000e+01
-173	2.11600000e+03	1.30000000e+01	1.40000000e+01	2.90000000e+01
-172	2.16500000e+03	1.30000000e+01	1.40000000e+01	2.90000000e+01
-171	2.20300000e+03	1.30000000e+01	1.40000000e+01	2.90000000e+01
-170	2.24200000e+03	1.30000000e+01	1.40000000e+01	2.90000000e+01
-169	2.27600000e+03	1.30000000e+01	1.40000000e+01	2.90000000e+01
-168	2.31400000e+03	1.30000000e+01	1.40000000e+01	2.90000000e+01
-167	2.39100000e+03	1.30000000e+01	1.40000000e+01	2.90000000e+01
-166	2.44700000e+03	1.30000000e+01	1.40000000e+01	2.90000000e+01
-165	2.49000000e+03	1.30000000e+01	1.40000000e+01	2.90000000e+01
-164	2.53900000e+03	1.30000000e+01	1.40000000e+01	2.90000000e+01
-163	2.59400000e+03	1.30000000e+01	1.40000000e+01	2.90000000e+01
-162	2.65800000e+03	1.30000000e+01	1.40000000e+01	2.90000000e+01
-161	2.70500000e+03	1.30000000e+01	1.40000000e+01	2.90000000e+01
-160	2.76000000e+03	1.30000000e+01	1.40000000e+01	2.90000000e+01
-159	2.80000000e+03	1.30000000e+01	1.40000000e+01	2.90000000e+01
-158	2.84100000e+03	1.30000000e+01	1.40000000e+01	2.90000000e+01
-157	2.89800000e+03	1.30000000e+01	1.40000000e+01	2.90000000e+01
-156	2.95100000e+03	1.30000000e+01	1.40000000e+01	2.90000000e+01
-155	2.95100000e+03	1.30000000e+01	1.40000000e+01	2.90000000e+01
-154	2.98200000e+03	1.30000000e+01	1.40000000e+01	2.90000000e+01
-153	2.98200000e+03	1.30000000e+01	1.40000000e+01	2.90000000e+01
-152	2.98200000e+03	1.30000000e+01	1.40000000e+01	2.90000000e+01
-151	2.98200000e+03	1.30000000e+01	1.40000000e+01	2.90000000e+01
-150	3.05100000e+03	1.30000000e+01	1.40000000e+01	2.90000000e+01
-149	3.12600000e+03	1.30000000e+01	1.40000000e+01	2.90000000e+01
-148	3.19600000e+03	1.30000000e+01	1.40000000e+01	2.90000000e+01
-147	3.27300000e+03	1.30000000e+01	1.40000000e+01	2.90000000e+01
-146	3.31100000e+03	1.30000000e+01	1.40000000e+01	2.90000000e+01
-145	3.35400000e+03	1.30000000e+01	1.40000000e+01	2.90000000e+01
-144	3.40900000e+03	1.30000000e+01	1.40000000e+01	2.90000000e+01
-143	3.46400000e+03	1.30000000e+01	1.40000000e+01	2.90000000e+01
-142	3.49700000e+03	1.30000000e+01	1.40000000e+01	2.90000000e+01
-141	3.53500000e+03	1.30000000e+01	1.40000000e+01	2.90000000e+01
-140	3.57000000e+03	1.30000000e+01	1.40000000e+01	2.90000000e+01
-139	3.60700000e+03	1.30000000e+01	1.40000000e+01	2.90000000e+01
-138	3.64100000e+03	1.30000000e+01	1.40000000e+01	2.90000000e+01
-137	3.71500000e+03	1.30000000e+01	1.40000000e+01	2.90000000e+01
-136	3.76000000e+03	1.30000000e+01	1.40000000e+01	2.90000000e+01
-135	3.81600000e+03	1.30000000e+01	1.40000000e+01	2.90000000e+01
-134	3.81600000e+03	1.30000000e+01	1.40000000e+01	2.90000000e+01
-133	3.81600000e+03	1.30000000e+01	1.40000000e+01	2.90000000e+01
-132	3.81600000e+03	1.30000000e+01	1.40000000e+01	2.90000000e+01
-131	3.85300000e+03	1.30000000e+01	1.40000000e+01	2.90000000e+01
-130	3.87900000e+03	1.30000000e+01	1.40000000e+01	2.90000000e+01
-129	3.91500000e+03	1.30000000e+01	1.40000000e+01	2.90000000e+01
-128	3.94200000e+03	1.30000000e+01	1.40000000e+01	0.00000000e+00
-127	3.98100000e+03	1.30000000e+01	1.40000000e+01	2.90000000e+01
-126	4.01300000e+03	1.30000000e+01	1.40000000e+01	2.90000000e+01
-125	4.04800000e+03	1.30000000e+01	1.40000000e+01	2.90000000e+01
-124	4.09800000e+03	1.30000000e+01	1.40000000e+01	2.90000000e+01
-123	4.18000000e+03	1.30000000e+01	1.40000000e+01	2.90000000e+01
-122	4.24500000e+03	1.30000000e+01	1.40000000e+01	2.90000000e+01
-121	4.29300000e+03	1.30000000e+01	1.40000000e+01	2.90000000e+01
-120	4.33900000e+03	1.30000000e+01	1.40000000e+01	2.90000000e+01
-119	4.38500000e+03	1.30000000e+01	1.40000000e+01	2.90000000e+01
-118	4.42300000e+03	1.30000000e+01	1.40000000e+01	2.90000000e+01
-117	4.46100000e+03	1.30000000e+01	1.40000000e+01	2.90000000e+01
-116	4.50800000e+03	1.30000000e+01	1.40000000e+01	2.90000000e+01
-115	4.54900000e+03	1.30000000e+01	1.40000000e+01	2.90000000e+01
-114	4.60400000e+03	1.30000000e+01	1.40000000e+01	2.90000000e+01
-113	4.64700000e+03	1.30000000e+01	1.40000000e+01	2.90000000e+01
-112	4.67700000e+03	1.30000000e+01	1.40000000e+01	2.90000000e+01
-111	4.74400000e+03	1.30000000e+01	1.40000000e+01	2.90000000e+01
-110	4.77800000e+03	1.40000000e+01	1.50000000e+01	3.00000000e+01
-109	4.82900000e+03	1.40000000e+01	1.50000000e+01	3.00000000e+01
-108	4.92400000e+03	1.40000000e+01	1.60000000e+01	3.70000000e+01
-107	4.97500000e+03	1.40000000e+01	1.60000000e+01	3.70000000e+01
-106	5.02000000e+03	1.40000000e+01	1.60000000e+01	3.70000000e+01
-105	5.05200000e+03	1.40000000e+01	1.60000000e+01	3.70000000e+01
-104	5.09100000e+03	1.40000000e+01	1.60000000e+01	3.70000000e+01
-103	5.12900000e+03	1.40000000e+01	1.60000000e+01	3.70000000e+01
-102	5.12900000e+03	1.40000000e+01	1.60000000e+01	3.70000000e+01
-101	5.18100000e+03	1.40000000e+01	1.60000000e+01	3.70000000e+01
-100	5.21800000e+03	1.40000000e+01	1.60000000e+01	3.70000000e+01
-99	5.25600000e+03	1.40000000e+01	1.60000000e+01	3.70000000e+01
-98	5.27600000e+03	1.40000000e+01	1.60000000e+01	3.70000000e+01
-97	5.36100000e+03	1.60000000e+01	1.70000000e+01	3.80000000e+01
-96	5.47900000e+03	1.60000000e+01	1.70000000e+01	3.80000000e+01
-95	5.47900000e+03	1.60000000e+01	1.70000000e+01	3.80000000e+01
-94	5.51100000e+03	1.60000000e+01	1.70000000e+01	3.80000000e+01
-93	5.55000000e+03	1.60000000e+01	1.70000000e+01	3.80000000e+01
-92	5.58000000e+03	1.60000000e+01	1.70000000e+01	3.80000000e+01
-91	5.60500000e+03	1.60000000e+01	1.70000000e+01	3.80000000e+01
-90	5.64800000e+03	1.60000000e+01	1.70000000e+01	3.80000000e+01
-89	5.68700000e+03	1.60000000e+01	1.70000000e+01	3.80000000e+01
-88	5.74400000e+03	1.60000000e+01	1.70000000e+01	3.80000000e+01
-87	5.78700000e+03	1.60000000e+01	1.70000000e+01	3.80000000e+01
-86	5.82100000e+03	1.60000000e+01	1.70000000e+01	3.80000000e+01
-85	5.87200000e+03	1.50000000e+01	1.80000000e+01	3.90000000e+01
-84	5.91400000e+03	1.50000000e+01	1.80000000e+01	3.90000000e+01
-83	5.94900000e+03	1.50000000e+01	1.80000000e+01	3.90000000e+01
-82	5.99400000e+03	1.60000000e+01	1.90000000e+01	4.00000000e+01
-81	6.06200000e+03	1.60000000e+01	1.90000000e+01	4.00000000e+01
-80	6.11100000e+03	1.60000000e+01	1.90000000e+01	4.00000000e+01
-79	6.14500000e+03	1.60000000e+01	1.90000000e+01	4.00000000e+01
-78	6.17700000e+03	1.60000000e+01	1.90000000e+01	4.00000000e+01
-77	6.21600000e+03	1.60000000e+01	1.90000000e+01	4.00000000e+01
-76	6.25500000e+03	1.60000000e+01	1.90000000e+01	4.00000000e+01
-75	6.30000000e+03	1.60000000e+01	1.90000000e+01	4.00000000e+01
-74	6.34400000e+03	1.60000000e+01	1.90000000e+01	4.00000000e+01
-73	6.37800000e+03	1.60000000e+01	1.90000000e+01	4.00000000e+01
-72	6.41600000e+03	1.60000000e+01	1.90000000e+01	4.00000000e+01
-71	6.46800000e+03	1.60000000e+01	1.90000000e+01	4.00000000e+01
-70	6.51300000e+03	1.60000000e+01	1.90000000e+01	4.00000000e+01
-69	6.56100000e+03	1.60000000e+01	1.90000000e+01	4.00000000e+01
-68	6.60400000e+03	1.60000000e+01	1.90000000e+01	4.00000000e+01
-67	6.65000000e+03	1.60000000e+01	1.90000000e+01	4.00000000e+01
-66	6.70500000e+03	1.60000000e+01	1.90000000e+01	4.00000000e+01
-65	6.75900000e+03	1.60000000e+01	1.90000000e+01	4.00000000e+01
-64	6.82900000e+03	1.60000000e+01	1.90000000e+01	4.00000000e+01
-63	6.87800000e+03	1.60000000e+01	1.90000000e+01	4.00000000e+01
-62	6.93100000e+03	1.60000000e+01	1.90000000e+01	4.00000000e+01
-61	6.98500000e+03	1.60000000e+01	1.90000000e+01	4.00000000e+01
-60	7.04100000e+03	1.60000000e+01	1.90000000e+01	4.00000000e+01
-59	7.11500000e+03	1.60000000e+01	1.90000000e+01	4.00000000e+01
-58	7.18200000e+03	1.60000000e+01	1.90000000e+01	4.00000000e+01
-57	7.23100000e+03	1.60000000e+01	1.90000000e+01	4.00000000e+01
-56	7.27900000e+03	1.60000000e+01	1.90000000e+01	4.00000000e+01
-55	7.31600000e+03	1.60000000e+01	1.90000000e+01	4.00000000e+01
-54	7.35900000e+03	1.60000000e+01	1.90000000e+01	4.00000000e+01
-53	7.41100000e+03	1.60000000e+01	1.90000000e+01	4.00000000e+01
-52	7.48000000e+03	1.60000000e+01	1.90000000e+01	4.00000000e+01
-51	7.53300000e+03	1.60000000e+01	1.90000000e+01	4.00000000e+01
-50	7.57800000e+03	1.60000000e+01	1.90000000e+01	4.00000000e+01
-49	7.63700000e+03	1.60000000e+01	1.90000000e+01	4.00000000e+01
-48	7.67400000e+03	1.60000000e+01	1.90000000e+01	4.00000000e+01
-47	7.73300000e+03	1.60000000e+01	1.90000000e+01	4.00000000e+01
-46	7.78200000e+03	1.60000000e+01	1.90000000e+01	4.00000000e+01
-45	7.83300000e+03	1.60000000e+01	1.90000000e+01	4.00000000e+01
-44	7.88400000e+03	1.60000000e+01	1.90000000e+01	4.00000000e+01
-43	7.93400000e+03	1.60000000e+01	1.90000000e+01	4.00000000e+01
-42	7.97400000e+03	1.60000000e+01	1.90000000e+01	4.00000000e+01
-41	8.03300000e+03	1.60000000e+01	1.90000000e+01	4.00000000e+01
-40	8.08900000e+03	1.60000000e+01	1.90000000e+01	4.00000000e+01
-39	8.23000000e+03	1.60000000e+01	1.90000000e+01	4.00000000e+01
-38	8.40800000e+03	1.60000000e+01	1.90000000e+01	4.00000000e+01
-37	8.55600000e+03	1.80000000e+01	2.10000000e+01	4.20000000e+01
-36	8.67400000e+03	1.80000000e+01	2.10000000e+01	4.20000000e+01
-35	8.74900000e+03	1.80000000e+01	2.10000000e+01	4.20000000e+01
-34	8.86500000e+03	1.80000000e+01	2.10000000e+01	4.20000000e+01
-33	8.86500000e+03	1.90000000e+01	2.20000000e+01	5.10000000e+01
-32	8.86500000e+03	1.90000000e+01	2.20000000e+01	5.10000000e+01
-31	8.95800000e+03	2.00000000e+01	2.30000000e+01	5.20000000e+01
-30	9.03100000e+03	2.00000000e+01	2.30000000e+01	5.20000000e+01
-29	9.21200000e+03	2.00000000e+01	2.30000000e+01	5.20000000e+01
-28	9.36100000e+03	2.00000000e+01	2.30000000e+01	5.20000000e+01
-27	9.43900000e+03	2.00000000e+01	2.30000000e+01	5.20000000e+01
-26	9.59400000e+03	2.00000000e+01	2.30000000e+01	5.20000000e+01
-25	9.74400000e+03	2.00000000e+01	2.30000000e+01	5.20000000e+01
-24	9.85500000e+03	2.00000000e+01	2.30000000e+01	5.20000000e+01
-23	9.94700000e+03	2.00000000e+01	2.30000000e+01	5.20000000e+01
-22	1.01030000e+04	2.00000000e+01	2.30000000e+01	5.20000000e+01
-21	1.02420000e+04	2.00000000e+01	2.30000000e+01	5.20000000e+01
-20	1.03390000e+04	2.00000000e+01	2.30000000e+01	5.20000000e+01
-19	1.05130000e+04	2.00000000e+01	2.30000000e+01	5.20000000e+01
-18	1.06310000e+04	2.00000000e+01	2.30000000e+01	5.20000000e+01
-17	1.06310000e+04	2.00000000e+01	2.30000000e+01	5.20000000e+01
-16	1.07240000e+04	2.00000000e+01	2.30000000e+01	5.20000000e+01
-15	1.09270000e+04	2.00000000e+01	2.30000000e+01	5.20000000e+01
-14	1.10820000e+04	2.00000000e+01	2.30000000e+01	5.20000000e+01
-13	1.11860000e+04	2.00000000e+01	2.30000000e+01	5.20000000e+01
-12	1.12720000e+04	2.00000000e+01	2.30000000e+01	5.20000000e+01
-11	1.13640000e+04	2.10000000e+01	2.50000000e+01	5.40000000e+01
-10	1.14490000e+04	2.10000000e+01	2.50000000e+01	5.40000000e+01
-9	1.15530000e+04	2.10000000e+01	2.50000000e+01	5.40000000e+01
-8	1.17130000e+04	2.10000000e+01	2.50000000e+01	5.40000000e+01
-7	1.19120000e+04	2.30000000e+01	2.60000000e+01	5.50000000e+01
-6	1.20680000e+04	2.30000000e+01	2.60000000e+01	5.50000000e+01
-5	1.22370000e+04	2.30000000e+01	2.60000000e+01	5.50000000e+01
-4	1.24210000e+04	2.30000000e+01	2.60000000e+01	5.50000000e+01
-3	1.26820000e+04	2.30000000e+01	2.60000000e+01	5.50000000e+01
-2	1.29840000e+04	2.30000000e+01	2.60000000e+01	5.50000000e+01
-1	1.32960000e+04	2.30000000e+01	2.60000000e+01	5.50000000e+01
0	1.36650000e+04	2.30000000e+01	2.70000000e+01	5.60000000e+01
1	1.42460000e+04	2.30000000e+01	2.70000000e+01	5.60000000e+01
2	1.50800000e+04	2.30000000e+01	2.70000000e+01	5.60000000e+01
3	1.60560000e+04	2.30000000e+01	2.70000000e+01	5.60000000e+01
4	1.66700000e+04	2.40000000e+01	2.90000000e+01	5.90000000e+01
5	1.70440000e+04	2.60000000e+01	3.00000000e+01	6.00000000e+01
6	1.73130000e+04	2.60000000e+01	3.00000000e+01	6.00000000e+01
7	1.77410000e+04	2.60000000e+01	3.00000000e+01	6.00000000e+01
8	1.81350000e+04	2.60000000e+01	3.00000000e+01	6.00000000e+01
9	1.84490000e+04	2.60000000e+01	3.00000000e+01	6.00000000e+01
10	1.88740000e+04	2.60000000e+01	3.00000000e+01	6.00000000e+01
11	1.92410000e+04	3.00000000e+01	3.30000000e+01	7.30000000e+01
12	1.94560000e+04	3.70000000e+01	3.70000000e+01	7.70000000e+01
13	1.96260000e+04	4.10000000e+01	4.00000000e+01	8.00000000e+01
14	1.97980000e+04	4.20000000e+01	4.10000000e+01	8.10000000e+01
15	2.00240000e+04	4.30000000e+01	4.30000000e+01	8.30000000e+01
16	2.02480000e+04	4.00000000e+01	4.50000000e+01	8.80000000e+01
17	2.04520000e+04	4.10000000e+01	4.60000000e+01	8.90000000e+01
18	2.06050000e+04	4.10000000e+01	4.60000000e+01	8.90000000e+01
19	2.07570000e+04	4.60000000e+01	4.70000000e+01	9.00000000e+01
20	2.09450000e+04	4.60000000e+01	4.70000000e+01	9.00000000e+01
21	2.10720000e+04	4.60000000e+01	4.70000000e+01	9.00000000e+01
22	2.13230000e+04	4.40000000e+01	4.80000000e+01	9.30000000e+01
23	2.15020000e+04	4.40000000e+01	4.80000000e+01	9.30000000e+01
24	2.16840000e+04	4.70000000e+01	4.90000000e+01	9.40000000e+01
25	2.18660000e+04	4.70000000e+01	4.90000000e+01	9.40000000e+01
26	2.19890000e+04	4.70000000e+01	4.90000000e+01	9.40000000e+01
27	2.21620000e+04	4.70000000e+01	4.90000000e+01	9.40000000e+01
28	2.23550000e+04	4.60000000e+01	5.00000000e+01	9.90000000e+01
29	2.25230000e+04	4.60000000e+01	5.00000000e+01	9.90000000e+01
30	2.27370000e+04	4.90000000e+01	5.10000000e+01	1.00000000e+02
31	2.29420000e+04	4.90000000e+01	5.10000000e+01	1.00000000e+02
32	2.30960000e+04	4.90000000e+01	5.10000000e+01	1.00000000e+02
33	2.32600000e+04	5.00000000e+01	5.60000000e+01	1.05000000e+02
34	2.34400000e+04	5.00000000e+01	5.60000000e+01	1.05000000e+02
35	2.36430000e+04	5.00000000e+01	5.60000000e+01	1.05000000e+02
36	2.37990000e+04	5.00000000e+01	5.60000000e+01	1.05000000e+02
37	2.40000000e+04	5.00000000e+01	5.60000000e+01	1.05000000e+02
38	2.42380000e+04	5.00000000e+01	5.60000000e+01	1.05000000e+02
39	2.44030000e+04	5.00000000e+01	5.60000000e+01	1.05000000e+02
40	2.45460000e+04	5.00000000e+01	5.60000000e+01	1.05000000e+02
41	2.47140000e+04	5.10000000e+01	5.70000000e+01	1.06000000e+02
42	2.48730000e+04	5.20000000e+01	5.70000000e+01	1.07000000e+02
43	2.51140000e+04	5.30000000e+01	5.80000000e+01	1.08000000e+02
44	2.53260000e+04	6.00000000e+01	5.90000000e+01	1.09000000e+02
45	2.55350000e+04	6.00000000e+01	5.90000000e+01	1.09000000e+02
46	2.56790000e+04	6.00000000e+01	5.90000000e+01	1.09000000e+02
47	2.57870000e+04	6.00000000e+01	5.90000000e+01	1.09000000e+02
48	2.58590000e+04	6.00000000e+01	5.90000000e+01	1.09000000e+02
49	2.59810000e+04	6.00000000e+01	5.90000000e+01	1.09000000e+02
50	2.61300000e+04	5.70000000e+01	6.00000000e+01	1.11000000e+02
51	2.62320000e+04	5.70000000e+01	6.00000000e+01	1.11000000e+02
52	2.63670000e+04	5.70000000e+01	6.00000000e+01	1.11000000e+02
53	2.64590000e+04	5.60000000e+01	6.10000000e+01	1.12000000e+02
54	2.65510000e+04	5.60000000e+01	6.10000000e+01	1.12000000e+02
55	2.66320000e+04	5.90000000e+01	6.20000000e+01	1.14000000e+02
56	2.67240000e+04	5.90000000e+01	6.20000000e+01	1.14000000e+02
57	2.68440000e+04	5.90000000e+01	6.20000000e+01	1.14000000e+02
58	2.69520000e+04	5.90000000e+01	6.20000000e+01	1.14000000e+02
59	2.70370000e+04	5.90000000e+01	6.20000000e+01	1.14000000e+02
60	2.71120000e+04	5.90000000e+01	6.20000000e+01	1.14000000e+02
61	2.71900000e+04	5.90000000e+01	6.20000000e+01	1.14000000e+02
62	2.72660000e+04	5.90000000e+01	6.20000000e+01	1.14000000e+02
63	2.73220000e+04	5.90000000e+01	6.20000000e+01	1.14000000e+02
64	2.73960000e+04	5.90000000e+01	6.20000000e+01	1.14000000e+02
65	2.74670000e+04	5.90000000e+01	6.20000000e+01	1.14000000e+02
66	2.75630000e+04	5.90000000e+01	6.20000000e+01	1.14000000e+02
67	2.76250000e+04	5.90000000e+01	6.20000000e+01	1.14000000e+02
68	2.76920000e+04	5.90000000e+01	6.20000000e+01	1.14000000e+02
69	2.77430000e+04	5.90000000e+01	6.20000000e+01	1.14000000e+02
70	2.78220000e+04	5.90000000e+01	6.20000000e+01	1.14000000e+02
71	2.78920000e+04	5.90000000e+01	6.20000000e+01	1.14000000e+02
72	2.79410000e+04	5.90000000e+01	6.20000000e+01	1.14000000e+02
73	2.79970000e+04	5.90000000e+01	6.20000000e+01	1.14000000e+02
74	2.80510000e+04	5.90000000e+01	6.20000000e+01	1.14000000e+02
75	2.81130000e+04	5.90000000e+01	6.20000000e+01	1.14000000e+02
76	2.81520000e+04	5.90000000e+01	6.20000000e+01	1.14000000e+02
77	2.81990000e+04	5.90000000e+01	6.20000000e+01	1.14000000e+02
78	2.82440000e+04	5.90000000e+01	6.20000000e+01	1.14000000e+02
79	2.83130000e+04	5.90000000e+01	6.20000000e+01	1.14000000e+02
80	2.83500000e+04	5.90000000e+01	6.20000000e+01	1.14000000e+02
81	2.84000000e+04	5.90000000e+01	6.20000000e+01	1.14000000e+02
82	2.84410000e+04	5.90000000e+01	6.20000000e+01	1.14000000e+02
83	2.84740000e+04	5.90000000e+01	6.20000000e+01	1.14000000e+02
84	2.85180000e+04	5.90000000e+01	6.20000000e+01	1.14000000e+02
85	2.85650000e+04	5.90000000e+01	1.50000000e+01	1.14000000e+02
86	2.86230000e+04	5.90000000e+01	6.20000000e+01	1.14000000e+02
87	2.86880000e+04	5.90000000e+01	6.20000000e+01	1.14000000e+02
88	2.87530000e+04	5.90000000e+01	6.20000000e+01	1.14000000e+02
89	2.88260000e+04	5.90000000e+01	6.20000000e+01	1.14000000e+02
90	2.88660000e+04	5.90000000e+01	6.20000000e+01	1.14000000e+02
91	2.89220000e+04	5.90000000e+01	6.20000000e+01	1.14000000e+02
92	2.89630000e+04	5.90000000e+01	6.20000000e+01	1.14000000e+02
93	2.90170000e+04	5.90000000e+01	6.20000000e+01	1.14000000e+02
94	2.90510000e+04	5.90000000e+01	6.20000000e+01	1.14000000e+02
95	2.90930000e+04	5.90000000e+01	6.20000000e+01	1.14000000e+02
96	2.91360000e+04	5.90000000e+01	6.20000000e+01	1.14000000e+02
97	2.91880000e+04	5.90000000e+01	6.20000000e+01	1.14000000e+02
98	2.92240000e+04	5.90000000e+01	6.20000000e+01	1.14000000e+02
99	2.92810000e+04	5.90000000e+01	6.20000000e+01	1.14000000e+02
100	2.93460000e+04	5.90000000e+01	6.20000000e+01	1.14000000e+02
