# Supplementary material for: Early Prediction of Movie Box Office Success Based on Wikipedia Activity Big Data
Source: PLoS One. 2013 Aug 21;8(8):e71226. doi: 10.1371/journal.pone.0071226 (PMC3749192; doi:10.1371/journal.pone.0071226)
Supplement: Dataset S1 — The dataset under study, including the financial and Wikipedia activity data is also available at http://wwm.phy.bme.hu/SupplementaryDataS1.zip. (ZIP) [file pone.0071226.s002.zip › wikipredict_data_pack/sample_of_312/wikipedia_predictors/82]

Day_(movie_time)	Views	Users	Rigor	Edits
-500	0.00000000e+00	0.00000000e+00	0.00000000e+00	0.00000000e+00
-499	1.00000000e+01	0.00000000e+00	0.00000000e+00	0.00000000e+00
-498	3.20000000e+01	0.00000000e+00	0.00000000e+00	0.00000000e+00
-497	4.20000000e+01	0.00000000e+00	0.00000000e+00	0.00000000e+00
-496	5.50000000e+01	0.00000000e+00	0.00000000e+00	0.00000000e+00
-495	6.10000000e+01	0.00000000e+00	0.00000000e+00	0.00000000e+00
-494	7.20000000e+01	0.00000000e+00	0.00000000e+00	0.00000000e+00
-493	8.60000000e+01	0.00000000e+00	0.00000000e+00	0.00000000e+00
-492	1.03000000e+02	0.00000000e+00	0.00000000e+00	0.00000000e+00
-491	1.19000000e+02	0.00000000e+00	0.00000000e+00	0.00000000e+00
-490	1.26000000e+02	0.00000000e+00	0.00000000e+00	0.00000000e+00
-489	1.37000000e+02	0.00000000e+00	0.00000000e+00	0.00000000e+00
-488	1.49000000e+02	0.00000000e+00	0.00000000e+00	0.00000000e+00
-487	1.62000000e+02	0.00000000e+00	0.00000000e+00	0.00000000e+00
-486	1.76000000e+02	0.00000000e+00	0.00000000e+00	0.00000000e+00
-485	1.98000000e+02	0.00000000e+00	0.00000000e+00	0.00000000e+00
-484	2.18000000e+02	0.00000000e+00	0.00000000e+00	0.00000000e+00
-483	2.38000000e+02	0.00000000e+00	0.00000000e+00	0.00000000e+00
-482	2.49000000e+02	0.00000000e+00	0.00000000e+00	0.00000000e+00
-481	2.60000000e+02	0.00000000e+00	0.00000000e+00	0.00000000e+00
-480	2.72000000e+02	0.00000000e+00	0.00000000e+00	0.00000000e+00
-479	2.91000000e+02	0.00000000e+00	0.00000000e+00	0.00000000e+00
-478	3.09000000e+02	0.00000000e+00	0.00000000e+00	0.00000000e+00
-477	3.21000000e+02	0.00000000e+00	0.00000000e+00	0.00000000e+00
-476	3.45000000e+02	0.00000000e+00	0.00000000e+00	0.00000000e+00
-475	3.70000000e+02	0.00000000e+00	0.00000000e+00	0.00000000e+00
-474	3.84000000e+02	0.00000000e+00	0.00000000e+00	0.00000000e+00
-473	4.13000000e+02	0.00000000e+00	0.00000000e+00	0.00000000e+00
-472	4.37000000e+02	0.00000000e+00	0.00000000e+00	0.00000000e+00
-471	4.54000000e+02	0.00000000e+00	0.00000000e+00	0.00000000e+00
-470	4.70000000e+02	0.00000000e+00	0.00000000e+00	0.00000000e+00
-469	4.86000000e+02	0.00000000e+00	0.00000000e+00	0.00000000e+00
-468	5.09000000e+02	0.00000000e+00	0.00000000e+00	0.00000000e+00
-467	5.12000000e+02	0.00000000e+00	0.00000000e+00	0.00000000e+00
-466	5.67000000e+02	1.00000000e+00	1.00000000e+00	3.00000000e+00
-465	6.93000000e+02	2.00000000e+00	2.00000000e+00	4.00000000e+00
-464	8.35000000e+02	2.00000000e+00	3.00000000e+00	6.00000000e+00
-463	9.57000000e+02	2.00000000e+00	3.00000000e+00	6.00000000e+00
-462	1.11200000e+03	2.00000000e+00	3.00000000e+00	6.00000000e+00
-461	1.20500000e+03	2.00000000e+00	3.00000000e+00	6.00000000e+00
-460	1.30200000e+03	2.00000000e+00	3.00000000e+00	6.00000000e+00
-459	1.39900000e+03	2.00000000e+00	3.00000000e+00	6.00000000e+00
-458	1.50200000e+03	2.00000000e+00	3.00000000e+00	6.00000000e+00
-457	1.62000000e+03	2.00000000e+00	3.00000000e+00	6.00000000e+00
-456	1.73500000e+03	2.00000000e+00	3.00000000e+00	6.00000000e+00
-455	1.81400000e+03	2.00000000e+00	3.00000000e+00	6.00000000e+00
-454	1.89700000e+03	2.00000000e+00	3.00000000e+00	6.00000000e+00
-453	1.96600000e+03	2.00000000e+00	3.00000000e+00	6.00000000e+00
-452	2.04500000e+03	2.00000000e+00	3.00000000e+00	6.00000000e+00
-451	2.17000000e+03	2.00000000e+00	3.00000000e+00	6.00000000e+00
-450	2.30000000e+03	2.00000000e+00	3.00000000e+00	6.00000000e+00
-449	2.42900000e+03	2.00000000e+00	3.00000000e+00	6.00000000e+00
-448	2.67600000e+03	2.00000000e+00	3.00000000e+00	6.00000000e+00
-447	2.82800000e+03	3.00000000e+00	4.00000000e+00	7.00000000e+00
-446	2.91000000e+03	3.00000000e+00	4.00000000e+00	7.00000000e+00
-445	3.03300000e+03	3.00000000e+00	4.00000000e+00	7.00000000e+00
-444	3.16400000e+03	3.00000000e+00	4.00000000e+00	7.00000000e+00
-443	3.27900000e+03	3.00000000e+00	4.00000000e+00	7.00000000e+00
-442	3.36800000e+03	3.00000000e+00	4.00000000e+00	7.00000000e+00
-441	3.46200000e+03	3.00000000e+00	4.00000000e+00	7.00000000e+00
-440	3.56700000e+03	3.00000000e+00	4.00000000e+00	7.00000000e+00
-439	3.64000000e+03	3.00000000e+00	4.00000000e+00	7.00000000e+00
-438	3.75000000e+03	3.00000000e+00	4.00000000e+00	7.00000000e+00
-437	3.84200000e+03	3.00000000e+00	4.00000000e+00	7.00000000e+00
-436	3.96200000e+03	3.00000000e+00	4.00000000e+00	7.00000000e+00
-435	4.06100000e+03	3.00000000e+00	4.00000000e+00	7.00000000e+00
-434	4.17900000e+03	4.00000000e+00	5.00000000e+00	8.00000000e+00
-433	4.27900000e+03	4.00000000e+00	5.00000000e+00	8.00000000e+00
-432	4.37700000e+03	4.00000000e+00	5.00000000e+00	8.00000000e+00
-431	4.47800000e+03	4.00000000e+00	5.00000000e+00	8.00000000e+00
-430	4.61600000e+03	4.00000000e+00	5.00000000e+00	8.00000000e+00
-429	4.74400000e+03	4.00000000e+00	5.00000000e+00	8.00000000e+00
-428	4.85600000e+03	4.00000000e+00	5.00000000e+00	8.00000000e+00
-427	4.95600000e+03	4.00000000e+00	5.00000000e+00	8.00000000e+00
-426	5.06900000e+03	4.00000000e+00	5.00000000e+00	8.00000000e+00
-425	5.13600000e+03	4.00000000e+00	5.00000000e+00	8.00000000e+00
-424	5.22900000e+03	4.00000000e+00	5.00000000e+00	8.00000000e+00
-423	5.34700000e+03	4.00000000e+00	5.00000000e+00	8.00000000e+00
-422	5.43600000e+03	4.00000000e+00	5.00000000e+00	8.00000000e+00
-421	5.54100000e+03	4.00000000e+00	5.00000000e+00	8.00000000e+00
-420	5.63100000e+03	4.00000000e+00	5.00000000e+00	8.00000000e+00
-419	5.69700000e+03	4.00000000e+00	5.00000000e+00	8.00000000e+00
-418	5.77600000e+03	4.00000000e+00	5.00000000e+00	8.00000000e+00
-417	5.86900000e+03	4.00000000e+00	5.00000000e+00	8.00000000e+00
-416	5.99100000e+03	4.00000000e+00	5.00000000e+00	8.00000000e+00
-415	6.10300000e+03	4.00000000e+00	5.00000000e+00	8.00000000e+00
-414	6.20500000e+03	4.00000000e+00	5.00000000e+00	8.00000000e+00
-413	6.30800000e+03	4.00000000e+00	5.00000000e+00	8.00000000e+00
-412	6.38700000e+03	4.00000000e+00	5.00000000e+00	8.00000000e+00
-411	6.45000000e+03	4.00000000e+00	5.00000000e+00	8.00000000e+00
-410	6.52000000e+03	4.00000000e+00	5.00000000e+00	8.00000000e+00
-409	6.62800000e+03	4.00000000e+00	5.00000000e+00	8.00000000e+00
-408	6.77300000e+03	4.00000000e+00	5.00000000e+00	8.00000000e+00
-407	6.77300000e+03	4.00000000e+00	5.00000000e+00	8.00000000e+00
-406	6.86600000e+03	4.00000000e+00	5.00000000e+00	8.00000000e+00
-405	6.86600000e+03	4.00000000e+00	5.00000000e+00	8.00000000e+00
-404	6.86600000e+03	4.00000000e+00	5.00000000e+00	8.00000000e+00
-403	6.86600000e+03	4.00000000e+00	5.00000000e+00	8.00000000e+00
-402	6.96700000e+03	4.00000000e+00	5.00000000e+00	8.00000000e+00
-401	7.05000000e+03	4.00000000e+00	5.00000000e+00	8.00000000e+00
-400	7.17800000e+03	4.00000000e+00	5.00000000e+00	8.00000000e+00
-399	7.27100000e+03	4.00000000e+00	5.00000000e+00	8.00000000e+00
-398	7.38200000e+03	4.00000000e+00	5.00000000e+00	8.00000000e+00
-397	7.46700000e+03	4.00000000e+00	5.00000000e+00	8.00000000e+00
-396	7.55000000e+03	4.00000000e+00	5.00000000e+00	8.00000000e+00
-395	7.65600000e+03	4.00000000e+00	5.00000000e+00	8.00000000e+00
-394	7.76500000e+03	4.00000000e+00	5.00000000e+00	8.00000000e+00
-393	7.85900000e+03	4.00000000e+00	5.00000000e+00	8.00000000e+00
-392	7.95500000e+03	4.00000000e+00	5.00000000e+00	8.00000000e+00
-391	8.06300000e+03	4.00000000e+00	5.00000000e+00	8.00000000e+00
-390	8.15600000e+03	4.00000000e+00	5.00000000e+00	8.00000000e+00
-389	8.29200000e+03	4.00000000e+00	5.00000000e+00	8.00000000e+00
-388	8.43400000e+03	4.00000000e+00	5.00000000e+00	8.00000000e+00
-387	8.55000000e+03	4.00000000e+00	5.00000000e+00	8.00000000e+00
-386	8.55000000e+03	4.00000000e+00	5.00000000e+00	8.00000000e+00
-385	8.55000000e+03	4.00000000e+00	5.00000000e+00	8.00000000e+00
-384	8.55000000e+03	4.00000000e+00	5.00000000e+00	8.00000000e+00
-383	8.62700000e+03	4.00000000e+00	5.00000000e+00	8.00000000e+00
-382	8.72000000e+03	4.00000000e+00	5.00000000e+00	8.00000000e+00
-381	8.83000000e+03	4.00000000e+00	5.00000000e+00	8.00000000e+00
-380	8.93400000e+03	4.00000000e+00	5.00000000e+00	8.00000000e+00
-379	9.07800000e+03	4.00000000e+00	5.00000000e+00	8.00000000e+00
-378	9.20300000e+03	4.00000000e+00	5.00000000e+00	8.00000000e+00
-377	9.29200000e+03	4.00000000e+00	5.00000000e+00	8.00000000e+00
-376	9.36700000e+03	4.00000000e+00	5.00000000e+00	8.00000000e+00
-375	9.46100000e+03	4.00000000e+00	5.00000000e+00	8.00000000e+00
-374	9.58200000e+03	4.00000000e+00	5.00000000e+00	8.00000000e+00
-373	9.68700000e+03	4.00000000e+00	5.00000000e+00	8.00000000e+00
-372	9.78600000e+03	4.00000000e+00	5.00000000e+00	8.00000000e+00
-371	9.91300000e+03	4.00000000e+00	5.00000000e+00	8.00000000e+00
-370	9.98900000e+03	4.00000000e+00	5.00000000e+00	8.00000000e+00
-369	1.00640000e+04	4.00000000e+00	5.00000000e+00	8.00000000e+00
-368	1.01530000e+04	4.00000000e+00	5.00000000e+00	8.00000000e+00
-367	1.02590000e+04	5.00000000e+00	6.00000000e+00	9.00000000e+00
-366	1.03740000e+04	5.00000000e+00	6.00000000e+00	9.00000000e+00
-365	1.04660000e+04	5.00000000e+00	6.00000000e+00	9.00000000e+00
-364	1.05640000e+04	5.00000000e+00	6.00000000e+00	9.00000000e+00
-363	1.06630000e+04	5.00000000e+00	6.00000000e+00	9.00000000e+00
-362	1.07250000e+04	5.00000000e+00	6.00000000e+00	9.00000000e+00
-361	1.08030000e+04	5.00000000e+00	6.00000000e+00	9.00000000e+00
-360	1.09130000e+04	5.00000000e+00	6.00000000e+00	9.00000000e+00
-359	1.10240000e+04	5.00000000e+00	6.00000000e+00	9.00000000e+00
-358	1.11100000e+04	5.00000000e+00	6.00000000e+00	9.00000000e+00
-357	1.12150000e+04	5.00000000e+00	6.00000000e+00	9.00000000e+00
-356	1.13580000e+04	5.00000000e+00	6.00000000e+00	9.00000000e+00
-355	1.14440000e+04	5.00000000e+00	6.00000000e+00	9.00000000e+00
-354	1.14440000e+04	5.00000000e+00	6.00000000e+00	9.00000000e+00
-353	1.15680000e+04	5.00000000e+00	6.00000000e+00	9.00000000e+00
-352	1.17100000e+04	5.00000000e+00	6.00000000e+00	9.00000000e+00
-351	1.18110000e+04	5.00000000e+00	6.00000000e+00	9.00000000e+00
-350	1.19410000e+04	5.00000000e+00	6.00000000e+00	9.00000000e+00
-349	1.20470000e+04	5.00000000e+00	6.00000000e+00	9.00000000e+00
-348	1.21330000e+04	5.00000000e+00	6.00000000e+00	9.00000000e+00
-347	1.21330000e+04	5.00000000e+00	6.00000000e+00	9.00000000e+00
-346	1.22460000e+04	5.00000000e+00	6.00000000e+00	9.00000000e+00
-345	1.23600000e+04	5.00000000e+00	6.00000000e+00	9.00000000e+00
-344	1.24500000e+04	5.00000000e+00	6.00000000e+00	9.00000000e+00
-343	1.25410000e+04	5.00000000e+00	6.00000000e+00	9.00000000e+00
-342	1.26380000e+04	5.00000000e+00	6.00000000e+00	9.00000000e+00
-341	1.27070000e+04	5.00000000e+00	6.00000000e+00	9.00000000e+00
-340	1.28000000e+04	5.00000000e+00	6.00000000e+00	9.00000000e+00
-339	1.29050000e+04	5.00000000e+00	6.00000000e+00	9.00000000e+00
-338	1.30130000e+04	5.00000000e+00	6.00000000e+00	9.00000000e+00
-337	1.31150000e+04	5.00000000e+00	6.00000000e+00	9.00000000e+00
-336	1.34960000e+04	6.00000000e+00	7.00000000e+00	1.00000000e+01
-335	1.39230000e+04	6.00000000e+00	8.00000000e+00	1.20000000e+01
-334	1.40300000e+04	6.00000000e+00	8.00000000e+00	1.20000000e+01
-333	1.41350000e+04	7.00000000e+00	9.00000000e+00	1.30000000e+01
-332	1.42940000e+04	8.00000000e+00	1.00000000e+01	1.40000000e+01
-331	1.44230000e+04	8.00000000e+00	1.00000000e+01	1.40000000e+01
-330	1.45450000e+04	8.00000000e+00	1.00000000e+01	1.40000000e+01
-329	1.46630000e+04	8.00000000e+00	1.00000000e+01	1.40000000e+01
-328	1.47690000e+04	8.00000000e+00	1.00000000e+01	1.40000000e+01
-327	1.49310000e+04	8.00000000e+00	1.00000000e+01	1.40000000e+01
-326	1.50560000e+04	8.00000000e+00	1.00000000e+01	1.40000000e+01
-325	1.52080000e+04	8.00000000e+00	1.00000000e+01	1.40000000e+01
-324	1.53330000e+04	8.00000000e+00	1.00000000e+01	1.40000000e+01
-323	1.54520000e+04	8.00000000e+00	1.00000000e+01	1.40000000e+01
-322	1.55900000e+04	8.00000000e+00	1.00000000e+01	1.40000000e+01
-321	1.57900000e+04	8.00000000e+00	1.00000000e+01	1.40000000e+01
-320	1.59300000e+04	8.00000000e+00	1.00000000e+01	1.40000000e+01
-319	1.60540000e+04	8.00000000e+00	1.00000000e+01	1.40000000e+01
-318	1.62190000e+04	8.00000000e+00	1.00000000e+01	1.40000000e+01
-317	1.63420000e+04	8.00000000e+00	1.00000000e+01	1.40000000e+01
-316	1.65170000e+04	8.00000000e+00	1.00000000e+01	1.40000000e+01
-315	1.66330000e+04	8.00000000e+00	1.00000000e+01	1.40000000e+01
-314	1.67230000e+04	8.00000000e+00	1.00000000e+01	1.40000000e+01
-313	1.68470000e+04	9.00000000e+00	1.10000000e+01	1.50000000e+01
-312	1.70280000e+04	9.00000000e+00	1.10000000e+01	1.50000000e+01
-311	1.71730000e+04	9.00000000e+00	1.10000000e+01	1.50000000e+01
-310	1.74360000e+04	9.00000000e+00	1.10000000e+01	1.50000000e+01
-309	1.77260000e+04	9.00000000e+00	1.10000000e+01	1.50000000e+01
-308	1.79110000e+04	9.00000000e+00	1.10000000e+01	1.50000000e+01
-307	1.80530000e+04	9.00000000e+00	1.10000000e+01	1.50000000e+01
-306	1.82760000e+04	9.00000000e+00	1.10000000e+01	1.50000000e+01
-305	1.84950000e+04	9.00000000e+00	1.10000000e+01	1.50000000e+01
-304	1.86930000e+04	9.00000000e+00	1.10000000e+01	1.50000000e+01
-303	1.88690000e+04	9.00000000e+00	1.10000000e+01	1.50000000e+01
-302	1.91080000e+04	9.00000000e+00	1.10000000e+01	1.50000000e+01
-301	1.93020000e+04	9.00000000e+00	1.10000000e+01	1.50000000e+01
-300	1.95550000e+04	9.00000000e+00	1.10000000e+01	1.50000000e+01
-299	1.97340000e+04	9.00000000e+00	1.10000000e+01	1.50000000e+01
-298	1.99350000e+04	9.00000000e+00	1.10000000e+01	1.50000000e+01
-297	2.01560000e+04	9.00000000e+00	1.10000000e+01	1.50000000e+01
-296	2.03790000e+04	9.00000000e+00	1.10000000e+01	1.50000000e+01
-295	2.06370000e+04	9.00000000e+00	1.10000000e+01	1.50000000e+01
-294	2.08630000e+04	9.00000000e+00	1.10000000e+01	1.50000000e+01
-293	2.11240000e+04	9.00000000e+00	1.10000000e+01	1.50000000e+01
-292	2.13340000e+04	9.00000000e+00	1.10000000e+01	1.50000000e+01
-291	2.15620000e+04	9.00000000e+00	1.10000000e+01	1.50000000e+01
-290	2.18650000e+04	9.00000000e+00	1.10000000e+01	1.50000000e+01
-289	2.21220000e+04	9.00000000e+00	1.10000000e+01	1.50000000e+01
-288	2.24040000e+04	9.00000000e+00	1.10000000e+01	1.50000000e+01
-287	2.29160000e+04	9.00000000e+00	1.10000000e+01	1.50000000e+01
-286	2.67260000e+04	9.00000000e+00	1.20000000e+01	1.60000000e+01
-285	2.67260000e+04	9.00000000e+00	1.30000000e+01	1.70000000e+01
-284	2.67260000e+04	1.10000000e+01	1.50000000e+01	1.90000000e+01
-283	2.94340000e+04	1.30000000e+01	1.80000000e+01	2.40000000e+01
-282	3.11300000e+04	1.90000000e+01	2.30000000e+01	3.10000000e+01
-281	3.21180000e+04	2.00000000e+01	2.50000000e+01	3.30000000e+01
-280	3.29010000e+04	2.00000000e+01	2.50000000e+01	3.30000000e+01
-279	3.36930000e+04	2.00000000e+01	2.50000000e+01	3.30000000e+01
-278	3.46160000e+04	2.00000000e+01	2.50000000e+01	3.30000000e+01
-277	3.55750000e+04	2.60000000e+01	2.80000000e+01	3.60000000e+01
-276	3.64460000e+04	2.60000000e+01	2.80000000e+01	3.60000000e+01
-275	3.71380000e+04	2.60000000e+01	2.80000000e+01	3.60000000e+01
-274	3.77410000e+04	2.60000000e+01	2.80000000e+01	3.60000000e+01
-273	3.82770000e+04	2.60000000e+01	2.80000000e+01	3.60000000e+01
-272	3.88790000e+04	2.60000000e+01	2.80000000e+01	3.60000000e+01
-271	3.93050000e+04	2.60000000e+01	2.80000000e+01	3.60000000e+01
-270	3.98630000e+04	2.60000000e+01	2.90000000e+01	3.80000000e+01
-269	3.98630000e+04	2.40000000e+01	3.00000000e+01	3.90000000e+01
-268	4.02970000e+04	2.40000000e+01	3.00000000e+01	3.90000000e+01
-267	4.08120000e+04	2.40000000e+01	3.00000000e+01	3.90000000e+01
-266	4.13020000e+04	2.40000000e+01	3.00000000e+01	3.90000000e+01
-265	4.16820000e+04	2.40000000e+01	3.00000000e+01	3.90000000e+01
-264	4.19840000e+04	2.40000000e+01	3.00000000e+01	3.90000000e+01
-263	4.23210000e+04	2.40000000e+01	3.00000000e+01	3.90000000e+01
-262	4.27030000e+04	2.40000000e+01	3.00000000e+01	3.90000000e+01
-261	4.31340000e+04	2.40000000e+01	3.00000000e+01	3.90000000e+01
-260	4.34620000e+04	2.40000000e+01	3.00000000e+01	3.90000000e+01
-259	4.38520000e+04	2.60000000e+01	3.10000000e+01	4.10000000e+01
-258	4.42300000e+04	2.60000000e+01	3.10000000e+01	4.10000000e+01
-257	4.46520000e+04	2.60000000e+01	3.10000000e+01	4.10000000e+01
-256	4.51340000e+04	2.60000000e+01	3.10000000e+01	4.10000000e+01
-255	4.56540000e+04	2.60000000e+01	3.10000000e+01	4.10000000e+01
-254	4.60270000e+04	2.60000000e+01	3.10000000e+01	4.10000000e+01
-253	4.63450000e+04	2.60000000e+01	3.10000000e+01	4.10000000e+01
-252	4.66150000e+04	2.60000000e+01	3.10000000e+01	4.10000000e+01
-251	4.68870000e+04	2.60000000e+01	3.10000000e+01	4.10000000e+01
-250	4.71770000e+04	2.60000000e+01	3.10000000e+01	4.10000000e+01
-249	4.74240000e+04	2.60000000e+01	3.10000000e+01	4.10000000e+01
-248	4.77420000e+04	2.70000000e+01	3.20000000e+01	4.30000000e+01
-247	4.81010000e+04	2.70000000e+01	3.20000000e+01	4.30000000e+01
-246	4.84370000e+04	2.70000000e+01	3.30000000e+01	4.40000000e+01
-245	4.87710000e+04	2.70000000e+01	3.30000000e+01	4.40000000e+01
-244	4.94130000e+04	2.70000000e+01	3.30000000e+01	4.40000000e+01
-243	4.97710000e+04	2.70000000e+01	3.30000000e+01	4.40000000e+01
-242	5.02010000e+04	2.70000000e+01	3.30000000e+01	4.40000000e+01
-241	5.07020000e+04	2.70000000e+01	3.40000000e+01	4.50000000e+01
-240	5.10800000e+04	2.70000000e+01	3.40000000e+01	4.50000000e+01
-239	5.13790000e+04	2.70000000e+01	3.40000000e+01	4.50000000e+01
-238	5.17430000e+04	2.70000000e+01	3.40000000e+01	4.50000000e+01
-237	5.24660000e+04	2.70000000e+01	3.40000000e+01	4.50000000e+01
-236	5.28470000e+04	2.70000000e+01	3.40000000e+01	4.50000000e+01
-235	5.32220000e+04	2.70000000e+01	3.40000000e+01	4.50000000e+01
-234	5.35840000e+04	2.70000000e+01	3.40000000e+01	4.50000000e+01
-233	5.39780000e+04	2.70000000e+01	3.40000000e+01	4.50000000e+01
-232	5.49390000e+04	2.70000000e+01	3.40000000e+01	4.50000000e+01
-231	5.64380000e+04	3.10000000e+01	3.70000000e+01	4.80000000e+01
-230	5.75800000e+04	3.20000000e+01	3.80000000e+01	4.90000000e+01
-229	5.85200000e+04	3.20000000e+01	3.80000000e+01	4.90000000e+01
-228	5.92470000e+04	3.30000000e+01	3.90000000e+01	5.00000000e+01
-227	6.00890000e+04	3.30000000e+01	4.00000000e+01	5.10000000e+01
-226	6.09320000e+04	3.30000000e+01	4.10000000e+01	5.20000000e+01
-225	6.16870000e+04	3.40000000e+01	4.20000000e+01	5.30000000e+01
-224	6.25480000e+04	3.40000000e+01	4.20000000e+01	5.30000000e+01
-223	6.37960000e+04	3.60000000e+01	4.30000000e+01	5.40000000e+01
-222	6.45200000e+04	3.60000000e+01	4.30000000e+01	5.40000000e+01
-221	6.52790000e+04	3.60000000e+01	4.30000000e+01	5.40000000e+01
-220	6.60940000e+04	3.60000000e+01	4.30000000e+01	5.40000000e+01
-219	6.66770000e+04	3.60000000e+01	4.30000000e+01	5.40000000e+01
-218	6.72350000e+04	3.60000000e+01	4.30000000e+01	5.40000000e+01
-217	6.78340000e+04	3.60000000e+01	4.30000000e+01	5.40000000e+01
-216	6.85440000e+04	3.60000000e+01	4.30000000e+01	5.40000000e+01
-215	6.93240000e+04	3.60000000e+01	4.30000000e+01	5.40000000e+01
-214	7.01130000e+04	3.60000000e+01	4.30000000e+01	5.40000000e+01
-213	7.08250000e+04	3.60000000e+01	4.30000000e+01	5.40000000e+01
-212	7.15940000e+04	3.60000000e+01	4.30000000e+01	5.40000000e+01
-211	7.25690000e+04	3.60000000e+01	4.30000000e+01	5.40000000e+01
-210	7.37420000e+04	3.60000000e+01	4.30000000e+01	5.40000000e+01
-209	7.49830000e+04	3.80000000e+01	4.50000000e+01	5.60000000e+01
-208	7.56900000e+04	3.80000000e+01	4.50000000e+01	5.60000000e+01
-207	7.65030000e+04	3.80000000e+01	4.50000000e+01	5.60000000e+01
-206	7.72550000e+04	3.80000000e+01	4.50000000e+01	5.60000000e+01
-205	7.80590000e+04	4.00000000e+01	4.70000000e+01	5.90000000e+01
-204	7.88470000e+04	4.10000000e+01	4.90000000e+01	6.40000000e+01
-203	7.95800000e+04	4.10000000e+01	4.90000000e+01	6.40000000e+01
-202	8.04560000e+04	4.10000000e+01	4.90000000e+01	6.40000000e+01
-201	8.19230000e+04	4.10000000e+01	4.90000000e+01	6.40000000e+01
-200	8.27240000e+04	4.10000000e+01	4.90000000e+01	6.40000000e+01
-199	8.35470000e+04	4.10000000e+01	4.90000000e+01	6.40000000e+01
-198	8.43810000e+04	4.10000000e+01	4.90000000e+01	6.40000000e+01
-197	8.51730000e+04	4.10000000e+01	4.90000000e+01	6.40000000e+01
-196	8.58960000e+04	4.10000000e+01	4.90000000e+01	6.40000000e+01
-195	8.68010000e+04	4.10000000e+01	4.90000000e+01	6.40000000e+01
-194	8.76310000e+04	4.10000000e+01	4.90000000e+01	6.40000000e+01
-193	8.85080000e+04	4.10000000e+01	4.90000000e+01	6.40000000e+01
-192	8.97290000e+04	4.30000000e+01	5.00000000e+01	6.50000000e+01
-191	9.09830000e+04	4.20000000e+01	5.10000000e+01	6.60000000e+01
-190	9.24850000e+04	4.20000000e+01	5.10000000e+01	6.60000000e+01
-189	9.35620000e+04	4.40000000e+01	5.20000000e+01	6.70000000e+01
-188	9.56500000e+04	4.40000000e+01	5.20000000e+01	6.70000000e+01
-187	9.77590000e+04	4.10000000e+01	5.30000000e+01	6.80000000e+01
-186	9.95750000e+04	4.60000000e+01	5.50000000e+01	7.10000000e+01
-185	1.01953000e+05	4.60000000e+01	5.60000000e+01	7.20000000e+01
-184	1.04848000e+05	4.60000000e+01	5.60000000e+01	7.20000000e+01
-183	1.08113000e+05	4.60000000e+01	5.70000000e+01	7.30000000e+01
-182	1.14794000e+05	4.70000000e+01	5.90000000e+01	7.50000000e+01
-181	1.19774000e+05	5.40000000e+01	6.10000000e+01	7.80000000e+01
-180	1.24706000e+05	5.30000000e+01	6.30000000e+01	8.10000000e+01
-179	1.29948000e+05	5.40000000e+01	6.50000000e+01	8.30000000e+01
-178	1.34964000e+05	5.70000000e+01	6.60000000e+01	8.40000000e+01
-177	1.38275000e+05	6.10000000e+01	6.90000000e+01	8.70000000e+01
-176	1.41412000e+05	6.50000000e+01	7.10000000e+01	8.90000000e+01
-175	1.44546000e+05	6.30000000e+01	7.30000000e+01	9.20000000e+01
-174	1.47738000e+05	6.80000000e+01	7.60000000e+01	1.04000000e+02
-173	1.51292000e+05	6.60000000e+01	7.70000000e+01	1.08000000e+02
-172	1.54480000e+05	6.70000000e+01	7.90000000e+01	1.11000000e+02
-171	1.57226000e+05	6.80000000e+01	8.00000000e+01	1.12000000e+02
-170	1.59232000e+05	6.80000000e+01	8.00000000e+01	1.12000000e+02
-169	1.61372000e+05	6.90000000e+01	8.10000000e+01	1.13000000e+02
-168	1.64449000e+05	7.10000000e+01	8.20000000e+01	1.14000000e+02
-167	1.66789000e+05	7.10000000e+01	8.20000000e+01	1.14000000e+02
-166	1.68607000e+05	7.20000000e+01	8.30000000e+01	1.15000000e+02
-165	1.70397000e+05	7.20000000e+01	8.30000000e+01	1.15000000e+02
-164	1.72013000e+05	7.30000000e+01	8.70000000e+01	1.19000000e+02
-163	1.73601000e+05	7.40000000e+01	9.00000000e+01	1.23000000e+02
-162	1.75584000e+05	7.70000000e+01	9.20000000e+01	1.25000000e+02
-161	1.77313000e+05	7.70000000e+01	9.30000000e+01	1.26000000e+02
-160	1.78639000e+05	7.80000000e+01	9.90000000e+01	1.35000000e+02
-159	1.80317000e+05	7.50000000e+01	1.00000000e+02	1.36000000e+02
-158	1.81813000e+05	7.50000000e+01	1.00000000e+02	1.36000000e+02
-157	1.83386000e+05	7.50000000e+01	1.00000000e+02	1.36000000e+02
-156	1.84826000e+05	7.50000000e+01	1.00000000e+02	1.36000000e+02
-155	1.86167000e+05	7.80000000e+01	1.01000000e+02	1.37000000e+02
-154	1.87313000e+05	7.80000000e+01	1.01000000e+02	1.37000000e+02
-153	1.88459000e+05	7.80000000e+01	1.01000000e+02	1.37000000e+02
-152	1.89743000e+05	7.80000000e+01	1.01000000e+02	1.37000000e+02
-151	1.91059000e+05	7.80000000e+01	1.01000000e+02	1.37000000e+02
-150	1.92321000e+05	7.80000000e+01	1.01000000e+02	1.37000000e+02
-149	1.93290000e+05	7.80000000e+01	1.01000000e+02	1.37000000e+02
-148	1.94171000e+05	7.80000000e+01	1.01000000e+02	1.37000000e+02
-147	1.95061000e+05	7.80000000e+01	1.01000000e+02	1.38000000e+02
-146	1.95574000e+05	7.80000000e+01	1.01000000e+02	1.38000000e+02
-145	1.95724000e+05	7.80000000e+01	1.01000000e+02	1.38000000e+02
-144	1.95864000e+05	7.70000000e+01	1.04000000e+02	1.41000000e+02
-143	1.95995000e+05	7.70000000e+01	1.04000000e+02	1.41000000e+02
-142	1.96377000e+05	8.00000000e+01	1.06000000e+02	1.45000000e+02
-141	1.96971000e+05	8.30000000e+01	1.08000000e+02	1.49000000e+02
-140	1.97637000e+05	8.30000000e+01	1.08000000e+02	1.49000000e+02
-139	1.98231000e+05	8.30000000e+01	1.08000000e+02	1.49000000e+02
-138	1.98908000e+05	8.30000000e+01	1.08000000e+02	1.49000000e+02
-137	1.99520000e+05	8.30000000e+01	1.08000000e+02	1.49000000e+02
-136	2.00117000e+05	8.30000000e+01	1.08000000e+02	1.49000000e+02
-135	2.00617000e+05	8.30000000e+01	1.08000000e+02	1.49000000e+02
-134	2.01338000e+05	8.30000000e+01	1.08000000e+02	1.49000000e+02
-133	2.01856000e+05	8.30000000e+01	1.08000000e+02	1.49000000e+02
-132	2.02281000e+05	8.30000000e+01	1.08000000e+02	1.49000000e+02
-131	2.02281000e+05	8.30000000e+01	1.08000000e+02	1.49000000e+02
-130	2.02429000e+05	8.00000000e+01	1.09000000e+02	1.50000000e+02
-129	2.02429000e+05	8.00000000e+01	1.09000000e+02	1.50000000e+02
-128	2.02974000e+05	8.00000000e+01	1.09000000e+02	1.20000000e+01
-127	2.03505000e+05	8.00000000e+01	1.09000000e+02	1.50000000e+02
-126	2.03968000e+05	8.00000000e+01	1.09000000e+02	1.50000000e+02
-125	2.04434000e+05	8.00000000e+01	1.09000000e+02	1.50000000e+02
-124	2.04866000e+05	8.00000000e+01	1.09000000e+02	1.50000000e+02
-123	2.05345000e+05	8.00000000e+01	1.09000000e+02	1.50000000e+02
-122	2.05345000e+05	8.00000000e+01	1.09000000e+02	1.50000000e+02
-121	2.05926000e+05	8.60000000e+01	1.13000000e+02	1.54000000e+02
-120	2.05926000e+05	8.60000000e+01	1.13000000e+02	1.54000000e+02
-119	2.05926000e+05	8.60000000e+01	1.13000000e+02	1.54000000e+02
-118	2.05926000e+05	8.50000000e+01	1.14000000e+02	1.55000000e+02
-117	2.05926000e+05	8.50000000e+01	1.15000000e+02	1.58000000e+02
-116	2.06345000e+05	8.50000000e+01	1.15000000e+02	1.58000000e+02
-115	2.06732000e+05	8.50000000e+01	1.15000000e+02	1.58000000e+02
-114	2.07175000e+05	8.50000000e+01	1.15000000e+02	1.58000000e+02
-113	2.07589000e+05	8.50000000e+01	1.15000000e+02	1.58000000e+02
-112	2.08069000e+05	8.50000000e+01	1.15000000e+02	1.58000000e+02
-111	2.08504000e+05	8.50000000e+01	1.15000000e+02	1.58000000e+02
-110	2.09063000e+05	8.50000000e+01	1.15000000e+02	1.58000000e+02
-109	2.09663000e+05	8.50000000e+01	1.15000000e+02	1.58000000e+02
-108	2.10174000e+05	8.50000000e+01	1.15000000e+02	1.58000000e+02
-107	2.10663000e+05	8.50000000e+01	1.15000000e+02	1.58000000e+02
-106	2.11101000e+05	8.50000000e+01	1.15000000e+02	1.58000000e+02
-105	2.11621000e+05	8.50000000e+01	1.15000000e+02	1.58000000e+02
-104	2.12290000e+05	8.50000000e+01	1.15000000e+02	1.58000000e+02
-103	2.12889000e+05	8.50000000e+01	1.15000000e+02	1.58000000e+02
-102	2.13559000e+05	9.10000000e+01	1.17000000e+02	1.61000000e+02
-101	2.14328000e+05	8.90000000e+01	1.19000000e+02	1.63000000e+02
-100	2.15019000e+05	8.90000000e+01	1.20000000e+02	1.64000000e+02
-99	2.15674000e+05	9.10000000e+01	1.20000000e+02	1.65000000e+02
-98	2.16267000e+05	9.10000000e+01	1.20000000e+02	1.65000000e+02
-97	2.16830000e+05	9.10000000e+01	1.20000000e+02	1.65000000e+02
-96	2.17437000e+05	9.10000000e+01	1.20000000e+02	1.65000000e+02
-95	2.18069000e+05	9.10000000e+01	1.20000000e+02	1.65000000e+02
-94	2.18689000e+05	9.10000000e+01	1.20000000e+02	1.65000000e+02
-93	2.19430000e+05	9.10000000e+01	1.20000000e+02	1.65000000e+02
-92	2.20122000e+05	9.10000000e+01	1.20000000e+02	1.65000000e+02
-91	2.20789000e+05	9.10000000e+01	1.20000000e+02	1.65000000e+02
-90	2.21414000e+05	9.00000000e+01	1.21000000e+02	1.66000000e+02
-89	2.21957000e+05	9.00000000e+01	1.21000000e+02	1.66000000e+02
-88	2.22559000e+05	9.00000000e+01	1.21000000e+02	1.66000000e+02
-87	2.23261000e+05	9.00000000e+01	1.21000000e+02	1.66000000e+02
-86	2.23883000e+05	9.00000000e+01	1.21000000e+02	1.66000000e+02
-85	2.24572000e+05	9.10000000e+01	1.22000000e+02	1.67000000e+02
-84	2.25243000e+05	9.10000000e+01	1.22000000e+02	1.67000000e+02
-83	2.26014000e+05	9.10000000e+01	1.22000000e+02	1.67000000e+02
-82	2.26747000e+05	9.20000000e+01	1.23000000e+02	1.68000000e+02
-81	2.27565000e+05	9.20000000e+01	1.23000000e+02	1.68000000e+02
-80	2.28363000e+05	9.30000000e+01	1.24000000e+02	1.69000000e+02
-79	2.29324000e+05	9.30000000e+01	1.24000000e+02	1.69000000e+02
-78	2.30145000e+05	9.30000000e+01	1.24000000e+02	1.69000000e+02
-77	2.30897000e+05	9.30000000e+01	1.24000000e+02	1.69000000e+02
-76	2.31660000e+05	9.30000000e+01	1.24000000e+02	1.69000000e+02
-75	2.32524000e+05	9.30000000e+01	1.24000000e+02	1.69000000e+02
-74	2.33437000e+05	9.30000000e+01	1.24000000e+02	1.69000000e+02
-73	2.34327000e+05	9.60000000e+01	1.25000000e+02	1.70000000e+02
-72	2.35178000e+05	9.60000000e+01	1.25000000e+02	1.70000000e+02
-71	2.36042000e+05	9.60000000e+01	1.25000000e+02	1.70000000e+02
-70	2.37413000e+05	9.60000000e+01	1.25000000e+02	1.70000000e+02
-69	2.40676000e+05	9.60000000e+01	1.25000000e+02	1.70000000e+02
-68	2.45338000e+05	9.70000000e+01	1.26000000e+02	1.71000000e+02
-67	2.49614000e+05	9.60000000e+01	1.27000000e+02	1.72000000e+02
-66	2.54225000e+05	9.70000000e+01	1.28000000e+02	1.73000000e+02
-65	2.58621000e+05	9.90000000e+01	1.30000000e+02	1.75000000e+02
-64	2.62585000e+05	9.90000000e+01	1.30000000e+02	1.75000000e+02
-63	2.66389000e+05	9.70000000e+01	1.31000000e+02	1.76000000e+02
-62	2.69952000e+05	9.70000000e+01	1.31000000e+02	1.76000000e+02
-61	2.73762000e+05	9.70000000e+01	1.31000000e+02	1.76000000e+02
-60	2.77344000e+05	9.70000000e+01	1.31000000e+02	1.76000000e+02
-59	2.80846000e+05	9.90000000e+01	1.33000000e+02	1.78000000e+02
-58	2.83586000e+05	1.03000000e+02	1.34000000e+02	1.79000000e+02
-57	2.85968000e+05	1.03000000e+02	1.34000000e+02	1.79000000e+02
-56	2.88278000e+05	1.03000000e+02	1.34000000e+02	1.79000000e+02
-55	2.90820000e+05	1.03000000e+02	1.34000000e+02	1.79000000e+02
-54	2.93481000e+05	1.03000000e+02	1.35000000e+02	1.80000000e+02
-53	2.96868000e+05	1.02000000e+02	1.36000000e+02	1.81000000e+02
-52	2.99780000e+05	1.04000000e+02	1.39000000e+02	1.84000000e+02
-51	3.02100000e+05	1.04000000e+02	1.39000000e+02	1.84000000e+02
-50	3.04259000e+05	1.04000000e+02	1.40000000e+02	1.85000000e+02
-49	3.06318000e+05	1.04000000e+02	1.40000000e+02	1.85000000e+02
-48	3.08488000e+05	1.04000000e+02	1.40000000e+02	1.85000000e+02
-47	3.10611000e+05	1.04000000e+02	1.40000000e+02	1.85000000e+02
-46	3.13058000e+05	1.06000000e+02	1.42000000e+02	1.87000000e+02
-45	3.15193000e+05	1.06000000e+02	1.42000000e+02	1.87000000e+02
-44	3.17040000e+05	1.06000000e+02	1.42000000e+02	1.87000000e+02
-43	3.18804000e+05	1.06000000e+02	1.42000000e+02	1.87000000e+02
-42	3.20456000e+05	1.06000000e+02	1.42000000e+02	1.87000000e+02
-41	3.22130000e+05	1.06000000e+02	1.42000000e+02	1.87000000e+02
-40	3.23828000e+05	1.06000000e+02	1.42000000e+02	1.87000000e+02
-39	3.25978000e+05	1.10000000e+02	1.44000000e+02	1.89000000e+02
-38	3.27958000e+05	1.10000000e+02	1.44000000e+02	1.89000000e+02
-37	3.29946000e+05	1.10000000e+02	1.44000000e+02	1.89000000e+02
-36	3.31675000e+05	1.10000000e+02	1.44000000e+02	1.89000000e+02
-35	3.33293000e+05	1.10000000e+02	1.44000000e+02	1.89000000e+02
-34	3.34954000e+05	1.10000000e+02	1.44000000e+02	1.89000000e+02
-33	3.36706000e+05	1.10000000e+02	1.44000000e+02	1.89000000e+02
-32	3.38627000e+05	1.05000000e+02	1.46000000e+02	1.91000000e+02
-31	3.40463000e+05	1.07000000e+02	1.47000000e+02	1.92000000e+02
-30	3.42200000e+05	1.07000000e+02	1.47000000e+02	1.92000000e+02
-29	3.43713000e+05	1.07000000e+02	1.47000000e+02	1.92000000e+02
-28	3.45164000e+05	1.07000000e+02	1.47000000e+02	1.92000000e+02
-27	3.46812000e+05	1.07000000e+02	1.47000000e+02	1.92000000e+02
-26	3.48998000e+05	1.07000000e+02	1.47000000e+02	1.92000000e+02
-25	3.51215000e+05	1.07000000e+02	1.48000000e+02	1.93000000e+02
-24	3.53358000e+05	1.07000000e+02	1.48000000e+02	1.93000000e+02
-23	3.55278000e+05	1.07000000e+02	1.48000000e+02	1.93000000e+02
-22	3.56931000e+05	1.07000000e+02	1.48000000e+02	1.93000000e+02
-21	3.58678000e+05	1.07000000e+02	1.48000000e+02	1.93000000e+02
-20	3.60442000e+05	1.07000000e+02	1.48000000e+02	1.93000000e+02
-19	3.62118000e+05	1.07000000e+02	1.48000000e+02	1.93000000e+02
-18	3.64133000e+05	1.07000000e+02	1.48000000e+02	1.93000000e+02
-17	3.66013000e+05	1.07000000e+02	1.48000000e+02	1.93000000e+02
-16	3.67806000e+05	1.09000000e+02	1.49000000e+02	1.94000000e+02
-15	3.69403000e+05	1.09000000e+02	1.49000000e+02	1.94000000e+02
-14	3.71248000e+05	1.09000000e+02	1.49000000e+02	1.94000000e+02
-13	3.73003000e+05	1.11000000e+02	1.50000000e+02	1.95000000e+02
-12	3.74824000e+05	1.11000000e+02	1.50000000e+02	1.95000000e+02
-11	3.76958000e+05	1.09000000e+02	1.51000000e+02	1.96000000e+02
-10	3.79141000e+05	1.09000000e+02	1.51000000e+02	1.96000000e+02
-9	3.81219000e+05	1.14000000e+02	1.53000000e+02	1.98000000e+02
-8	3.83141000e+05	1.13000000e+02	1.55000000e+02	2.00000000e+02
-7	3.85127000e+05	1.13000000e+02	1.55000000e+02	2.00000000e+02
-6	3.86735000e+05	1.13000000e+02	1.55000000e+02	2.00000000e+02
-5	3.88405000e+05	1.13000000e+02	1.55000000e+02	2.00000000e+02
-4	3.90248000e+05	1.15000000e+02	1.56000000e+02	2.01000000e+02
-3	3.92462000e+05	1.15000000e+02	1.56000000e+02	2.01000000e+02
-2	3.94771000e+05	1.15000000e+02	1.56000000e+02	2.01000000e+02
-1	3.96902000e+05	1.19000000e+02	1.59000000e+02	2.04000000e+02
0	4.00367000e+05	1.17000000e+02	1.61000000e+02	2.09000000e+02
1	4.04080000e+05	1.17000000e+02	1.61000000e+02	2.09000000e+02
2	4.07598000e+05	1.17000000e+02	1.61000000e+02	2.09000000e+02
3	4.10771000e+05	1.22000000e+02	1.63000000e+02	2.12000000e+02
4	4.13796000e+05	1.20000000e+02	1.64000000e+02	2.13000000e+02
5	4.16133000e+05	1.20000000e+02	1.64000000e+02	2.13000000e+02
6	4.18229000e+05	1.20000000e+02	1.64000000e+02	2.13000000e+02
7	4.20305000e+05	1.20000000e+02	1.64000000e+02	2.13000000e+02
8	4.22488000e+05	1.24000000e+02	1.65000000e+02	2.14000000e+02
9	4.24305000e+05	1.21000000e+02	1.66000000e+02	2.15000000e+02
10	4.26100000e+05	1.21000000e+02	1.66000000e+02	2.15000000e+02
11	4.27783000e+05	1.21000000e+02	1.66000000e+02	2.15000000e+02
12	4.29331000e+05	1.21000000e+02	1.66000000e+02	2.15000000e+02
13	4.30813000e+05	1.21000000e+02	1.66000000e+02	2.15000000e+02
14	4.32450000e+05	1.21000000e+02	1.66000000e+02	2.15000000e+02
15	4.33982000e+05	1.21000000e+02	1.66000000e+02	2.15000000e+02
16	4.35644000e+05	1.21000000e+02	1.66000000e+02	2.15000000e+02
17	4.37318000e+05	1.19000000e+02	1.67000000e+02	2.16000000e+02
18	4.39354000e+05	1.19000000e+02	1.67000000e+02	2.16000000e+02
19	4.41109000e+05	1.19000000e+02	1.67000000e+02	2.16000000e+02
20	4.42703000e+05	1.19000000e+02	1.67000000e+02	2.16000000e+02
21	4.44058000e+05	1.19000000e+02	1.67000000e+02	2.16000000e+02
22	4.45566000e+05	1.19000000e+02	1.67000000e+02	2.16000000e+02
23	4.47042000e+05	1.19000000e+02	1.67000000e+02	2.16000000e+02
24	4.48712000e+05	1.25000000e+02	1.75000000e+02	2.24000000e+02
25	4.50192000e+05	1.25000000e+02	1.75000000e+02	2.24000000e+02
26	4.51386000e+05	1.25000000e+02	1.75000000e+02	2.24000000e+02
27	4.52636000e+05	1.25000000e+02	1.75000000e+02	2.24000000e+02
28	4.53814000e+05	1.25000000e+02	1.75000000e+02	2.24000000e+02
29	4.55133000e+05	1.25000000e+02	1.75000000e+02	2.24000000e+02
30	4.56486000e+05	1.25000000e+02	1.75000000e+02	2.24000000e+02
31	4.58075000e+05	1.25000000e+02	1.75000000e+02	2.24000000e+02
32	4.59452000e+05	1.25000000e+02	1.75000000e+02	2.24000000e+02
33	4.60672000e+05	1.29000000e+02	1.76000000e+02	2.25000000e+02
34	4.62035000e+05	1.29000000e+02	1.76000000e+02	2.25000000e+02
35	4.63512000e+05	1.29000000e+02	1.76000000e+02	2.25000000e+02
36	4.65003000e+05	1.29000000e+02	1.76000000e+02	2.25000000e+02
37	4.66468000e+05	1.29000000e+02	1.76000000e+02	2.25000000e+02
38	4.68187000e+05	1.29000000e+02	1.76000000e+02	2.25000000e+02
39	4.69771000e+05	1.29000000e+02	1.76000000e+02	2.25000000e+02
40	4.71177000e+05	1.29000000e+02	1.76000000e+02	2.25000000e+02
41	4.72582000e+05	1.29000000e+02	1.76000000e+02	2.25000000e+02
42	4.74135000e+05	1.29000000e+02	1.76000000e+02	2.25000000e+02
43	4.75488000e+05	1.29000000e+02	1.76000000e+02	2.25000000e+02
44	4.77036000e+05	1.29000000e+02	1.76000000e+02	2.25000000e+02
45	4.78559000e+05	1.29000000e+02	1.76000000e+02	2.25000000e+02
46	4.80134000e+05	1.30000000e+02	1.77000000e+02	2.26000000e+02
47	4.81792000e+05	1.28000000e+02	1.78000000e+02	2.27000000e+02
48	4.83363000e+05	1.28000000e+02	1.78000000e+02	2.27000000e+02
49	4.84822000e+05	1.31000000e+02	1.79000000e+02	2.28000000e+02
50	4.86007000e+05	1.31000000e+02	1.79000000e+02	2.28000000e+02
51	4.87321000e+05	1.31000000e+02	1.79000000e+02	2.28000000e+02
52	4.88889000e+05	1.28000000e+02	1.80000000e+02	2.29000000e+02
53	4.90563000e+05	1.28000000e+02	1.80000000e+02	2.29000000e+02
54	4.92575000e+05	1.28000000e+02	1.80000000e+02	2.29000000e+02
55	4.94490000e+05	1.28000000e+02	1.80000000e+02	2.29000000e+02
56	4.96578000e+05	1.30000000e+02	1.81000000e+02	2.30000000e+02
57	4.98373000e+05	1.30000000e+02	1.81000000e+02	2.30000000e+02
58	5.00036000e+05	1.30000000e+02	1.81000000e+02	2.30000000e+02
59	5.02151000e+05	1.30000000e+02	1.81000000e+02	2.30000000e+02
60	5.04127000e+05	1.30000000e+02	1.81000000e+02	2.30000000e+02
61	5.05950000e+05	1.30000000e+02	1.81000000e+02	2.30000000e+02
62	5.07537000e+05	1.30000000e+02	1.81000000e+02	2.30000000e+02
63	5.09159000e+05	1.30000000e+02	1.81000000e+02	2.30000000e+02
64	5.10851000e+05	1.30000000e+02	1.81000000e+02	2.30000000e+02
65	5.12458000e+05	1.32000000e+02	1.82000000e+02	2.31000000e+02
66	5.14685000e+05	1.35000000e+02	1.84000000e+02	2.33000000e+02
67	5.16772000e+05	1.35000000e+02	1.85000000e+02	2.34000000e+02
68	5.18422000e+05	1.35000000e+02	1.85000000e+02	2.34000000e+02
69	5.19988000e+05	1.35000000e+02	1.85000000e+02	2.34000000e+02
70	5.21557000e+05	1.35000000e+02	1.85000000e+02	2.34000000e+02
71	5.23029000e+05	1.37000000e+02	1.86000000e+02	2.35000000e+02
72	5.24741000e+05	1.38000000e+02	1.87000000e+02	2.36000000e+02
73	5.26737000e+05	1.40000000e+02	1.88000000e+02	2.37000000e+02
74	5.28542000e+05	1.40000000e+02	1.88000000e+02	2.37000000e+02
75	5.30549000e+05	1.39000000e+02	1.89000000e+02	2.38000000e+02
76	5.32255000e+05	1.39000000e+02	1.89000000e+02	2.38000000e+02
77	5.33880000e+05	1.39000000e+02	1.89000000e+02	2.38000000e+02
78	5.35308000e+05	1.39000000e+02	1.89000000e+02	2.38000000e+02
79	5.39294000e+05	1.44000000e+02	1.91000000e+02	2.41000000e+02
80	5.42707000e+05	1.44000000e+02	1.91000000e+02	2.41000000e+02
81	5.45847000e+05	1.46000000e+02	1.95000000e+02	2.45000000e+02
82	5.47833000e+05	1.45000000e+02	1.98000000e+02	2.49000000e+02
83	5.49606000e+05	1.45000000e+02	1.98000000e+02	2.49000000e+02
84	5.51240000e+05	1.47000000e+02	2.00000000e+02	2.51000000e+02
85	5.52820000e+05	1.47000000e+02	2.00000000e+02	2.51000000e+02
86	5.54809000e+05	1.47000000e+02	2.00000000e+02	2.51000000e+02
87	5.56924000e+05	1.48000000e+02	2.01000000e+02	2.52000000e+02
88	5.60266000e+05	1.48000000e+02	2.01000000e+02	2.52000000e+02
89	5.61978000e+05	1.48000000e+02	2.01000000e+02	2.52000000e+02
90	5.63536000e+05	1.48000000e+02	2.01000000e+02	2.52000000e+02
91	5.64990000e+05	1.48000000e+02	2.01000000e+02	2.52000000e+02
92	5.66479000e+05	1.51000000e+02	2.02000000e+02	2.53000000e+02
93	5.68017000e+05	1.51000000e+02	2.02000000e+02	2.53000000e+02
94	5.69570000e+05	1.51000000e+02	2.02000000e+02	2.53000000e+02
95	5.71154000e+05	1.48000000e+02	2.04000000e+02	2.56000000e+02
96	5.72696000e+05	1.54000000e+02	2.06000000e+02	2.58000000e+02
97	5.73865000e+05	1.54000000e+02	2.06000000e+02	2.58000000e+02
98	5.75023000e+05	1.54000000e+02	2.06000000e+02	2.58000000e+02
99	5.76202000e+05	1.52000000e+02	2.08000000e+02	2.60000000e+02
100	5.77552000e+05	1.52000000e+02	2.08000000e+02	2.60000000e+02
