# Supplementary material for: Early Prediction of Movie Box Office Success Based on Wikipedia Activity Big Data
Source: PLoS One. 2013 Aug 21;8(8):e71226. doi: 10.1371/journal.pone.0071226 (PMC3749192; doi:10.1371/journal.pone.0071226)
Supplement: Dataset S1 — The dataset under study, including the financial and Wikipedia activity data is also available at http://wwm.phy.bme.hu/SupplementaryDataS1.zip. (ZIP) [file pone.0071226.s002.zip › wikipredict_data_pack/sample_of_312/wikipedia_predictors/83]

Day_(movie_time)	Views	Users	Rigor	Edits
-500	0.00000000e+00	0.00000000e+00	0.00000000e+00	0.00000000e+00
-499	1.00000000e+00	0.00000000e+00	0.00000000e+00	0.00000000e+00
-498	1.00000000e+00	0.00000000e+00	0.00000000e+00	0.00000000e+00
-497	2.00000000e+00	0.00000000e+00	0.00000000e+00	0.00000000e+00
-496	2.00000000e+00	0.00000000e+00	0.00000000e+00	0.00000000e+00
-495	2.00000000e+00	0.00000000e+00	0.00000000e+00	0.00000000e+00
-494	2.00000000e+00	0.00000000e+00	0.00000000e+00	0.00000000e+00
-493	2.00000000e+00	0.00000000e+00	0.00000000e+00	0.00000000e+00
-492	2.00000000e+00	0.00000000e+00	0.00000000e+00	0.00000000e+00
-491	2.00000000e+00	0.00000000e+00	0.00000000e+00	0.00000000e+00
-490	4.00000000e+00	0.00000000e+00	0.00000000e+00	0.00000000e+00
-489	4.00000000e+00	0.00000000e+00	0.00000000e+00	0.00000000e+00
-488	7.00000000e+00	0.00000000e+00	0.00000000e+00	0.00000000e+00
-487	7.00000000e+00	0.00000000e+00	0.00000000e+00	0.00000000e+00
-486	8.00000000e+00	0.00000000e+00	0.00000000e+00	0.00000000e+00
-485	8.00000000e+00	0.00000000e+00	0.00000000e+00	0.00000000e+00
-484	8.00000000e+00	0.00000000e+00	0.00000000e+00	0.00000000e+00
-483	8.00000000e+00	0.00000000e+00	0.00000000e+00	0.00000000e+00
-482	8.00000000e+00	0.00000000e+00	0.00000000e+00	0.00000000e+00
-481	9.00000000e+00	0.00000000e+00	0.00000000e+00	0.00000000e+00
-480	1.00000000e+01	0.00000000e+00	0.00000000e+00	0.00000000e+00
-479	1.10000000e+01	0.00000000e+00	0.00000000e+00	0.00000000e+00
-478	1.20000000e+01	0.00000000e+00	0.00000000e+00	0.00000000e+00
-477	1.20000000e+01	0.00000000e+00	0.00000000e+00	0.00000000e+00
-476	1.20000000e+01	0.00000000e+00	0.00000000e+00	0.00000000e+00
-475	1.20000000e+01	0.00000000e+00	0.00000000e+00	0.00000000e+00
-474	1.20000000e+01	0.00000000e+00	0.00000000e+00	0.00000000e+00
-473	1.30000000e+01	0.00000000e+00	0.00000000e+00	0.00000000e+00
-472	1.30000000e+01	0.00000000e+00	0.00000000e+00	0.00000000e+00
-471	1.30000000e+01	0.00000000e+00	0.00000000e+00	0.00000000e+00
-470	1.30000000e+01	0.00000000e+00	0.00000000e+00	0.00000000e+00
-469	1.30000000e+01	0.00000000e+00	0.00000000e+00	0.00000000e+00
-468	1.40000000e+01	0.00000000e+00	0.00000000e+00	0.00000000e+00
-467	1.40000000e+01	0.00000000e+00	0.00000000e+00	0.00000000e+00
-466	1.40000000e+01	0.00000000e+00	0.00000000e+00	0.00000000e+00
-465	1.40000000e+01	0.00000000e+00	0.00000000e+00	0.00000000e+00
-464	1.40000000e+01	0.00000000e+00	0.00000000e+00	0.00000000e+00
-463	1.40000000e+01	0.00000000e+00	0.00000000e+00	0.00000000e+00
-462	1.40000000e+01	0.00000000e+00	0.00000000e+00	0.00000000e+00
-461	1.40000000e+01	0.00000000e+00	0.00000000e+00	0.00000000e+00
-460	1.40000000e+01	0.00000000e+00	0.00000000e+00	0.00000000e+00
-459	1.40000000e+01	0.00000000e+00	0.00000000e+00	0.00000000e+00
-458	1.40000000e+01	0.00000000e+00	0.00000000e+00	0.00000000e+00
-457	1.40000000e+01	0.00000000e+00	0.00000000e+00	0.00000000e+00
-456	1.40000000e+01	0.00000000e+00	0.00000000e+00	0.00000000e+00
-455	1.40000000e+01	0.00000000e+00	0.00000000e+00	0.00000000e+00
-454	1.60000000e+01	0.00000000e+00	0.00000000e+00	0.00000000e+00
-453	1.60000000e+01	0.00000000e+00	0.00000000e+00	0.00000000e+00
-452	1.60000000e+01	0.00000000e+00	0.00000000e+00	0.00000000e+00
-451	1.60000000e+01	0.00000000e+00	0.00000000e+00	0.00000000e+00
-450	1.60000000e+01	0.00000000e+00	0.00000000e+00	0.00000000e+00
-449	1.60000000e+01	0.00000000e+00	0.00000000e+00	0.00000000e+00
-448	1.60000000e+01	0.00000000e+00	0.00000000e+00	0.00000000e+00
-447	1.70000000e+01	0.00000000e+00	0.00000000e+00	0.00000000e+00
-446	1.70000000e+01	0.00000000e+00	0.00000000e+00	0.00000000e+00
-445	1.70000000e+01	0.00000000e+00	0.00000000e+00	0.00000000e+00
-444	1.70000000e+01	0.00000000e+00	0.00000000e+00	0.00000000e+00
-443	1.70000000e+01	0.00000000e+00	0.00000000e+00	0.00000000e+00
-442	1.70000000e+01	0.00000000e+00	0.00000000e+00	0.00000000e+00
-441	1.70000000e+01	0.00000000e+00	0.00000000e+00	0.00000000e+00
-440	1.70000000e+01	0.00000000e+00	0.00000000e+00	0.00000000e+00
-439	1.70000000e+01	0.00000000e+00	0.00000000e+00	0.00000000e+00
-438	1.70000000e+01	0.00000000e+00	0.00000000e+00	0.00000000e+00
-437	1.70000000e+01	0.00000000e+00	0.00000000e+00	0.00000000e+00
-436	1.70000000e+01	0.00000000e+00	0.00000000e+00	0.00000000e+00
-435	1.80000000e+01	0.00000000e+00	0.00000000e+00	0.00000000e+00
-434	1.80000000e+01	0.00000000e+00	0.00000000e+00	0.00000000e+00
-433	1.90000000e+01	0.00000000e+00	0.00000000e+00	0.00000000e+00
-432	1.90000000e+01	0.00000000e+00	0.00000000e+00	0.00000000e+00
-431	2.00000000e+01	0.00000000e+00	0.00000000e+00	0.00000000e+00
-430	2.00000000e+01	0.00000000e+00	0.00000000e+00	0.00000000e+00
-429	2.00000000e+01	0.00000000e+00	0.00000000e+00	0.00000000e+00
-428	2.00000000e+01	0.00000000e+00	0.00000000e+00	0.00000000e+00
-427	2.00000000e+01	0.00000000e+00	0.00000000e+00	0.00000000e+00
-426	2.10000000e+01	0.00000000e+00	0.00000000e+00	0.00000000e+00
-425	2.10000000e+01	0.00000000e+00	0.00000000e+00	0.00000000e+00
-424	2.10000000e+01	0.00000000e+00	0.00000000e+00	0.00000000e+00
-423	2.10000000e+01	0.00000000e+00	0.00000000e+00	0.00000000e+00
-422	2.10000000e+01	0.00000000e+00	0.00000000e+00	0.00000000e+00
-421	2.10000000e+01	0.00000000e+00	0.00000000e+00	0.00000000e+00
-420	2.10000000e+01	0.00000000e+00	0.00000000e+00	0.00000000e+00
-419	2.20000000e+01	0.00000000e+00	0.00000000e+00	0.00000000e+00
-418	2.20000000e+01	0.00000000e+00	0.00000000e+00	0.00000000e+00
-417	2.20000000e+01	0.00000000e+00	0.00000000e+00	0.00000000e+00
-416	2.20000000e+01	0.00000000e+00	0.00000000e+00	0.00000000e+00
-415	2.30000000e+01	0.00000000e+00	0.00000000e+00	0.00000000e+00
-414	2.30000000e+01	0.00000000e+00	0.00000000e+00	0.00000000e+00
-413	2.30000000e+01	0.00000000e+00	0.00000000e+00	0.00000000e+00
-412	2.30000000e+01	0.00000000e+00	0.00000000e+00	0.00000000e+00
-411	2.30000000e+01	0.00000000e+00	0.00000000e+00	0.00000000e+00
-410	2.30000000e+01	0.00000000e+00	0.00000000e+00	0.00000000e+00
-409	2.30000000e+01	0.00000000e+00	0.00000000e+00	0.00000000e+00
-408	2.30000000e+01	0.00000000e+00	0.00000000e+00	0.00000000e+00
-407	2.30000000e+01	0.00000000e+00	0.00000000e+00	0.00000000e+00
-406	2.30000000e+01	0.00000000e+00	0.00000000e+00	0.00000000e+00
-405	2.30000000e+01	0.00000000e+00	0.00000000e+00	0.00000000e+00
-404	2.30000000e+01	0.00000000e+00	0.00000000e+00	0.00000000e+00
-403	2.30000000e+01	0.00000000e+00	0.00000000e+00	0.00000000e+00
-402	2.30000000e+01	0.00000000e+00	0.00000000e+00	0.00000000e+00
-401	2.40000000e+01	0.00000000e+00	0.00000000e+00	0.00000000e+00
-400	2.40000000e+01	0.00000000e+00	0.00000000e+00	0.00000000e+00
-399	2.40000000e+01	0.00000000e+00	0.00000000e+00	0.00000000e+00
-398	2.40000000e+01	0.00000000e+00	0.00000000e+00	0.00000000e+00
-397	2.40000000e+01	0.00000000e+00	0.00000000e+00	0.00000000e+00
-396	2.40000000e+01	0.00000000e+00	0.00000000e+00	0.00000000e+00
-395	2.40000000e+01	0.00000000e+00	0.00000000e+00	0.00000000e+00
-394	2.40000000e+01	0.00000000e+00	0.00000000e+00	0.00000000e+00
-393	2.40000000e+01	0.00000000e+00	0.00000000e+00	0.00000000e+00
-392	2.40000000e+01	0.00000000e+00	0.00000000e+00	0.00000000e+00
-391	2.40000000e+01	0.00000000e+00	0.00000000e+00	0.00000000e+00
-390	2.40000000e+01	0.00000000e+00	0.00000000e+00	0.00000000e+00
-389	2.40000000e+01	0.00000000e+00	0.00000000e+00	0.00000000e+00
-388	2.50000000e+01	0.00000000e+00	0.00000000e+00	0.00000000e+00
-387	2.50000000e+01	0.00000000e+00	0.00000000e+00	0.00000000e+00
-386	2.50000000e+01	0.00000000e+00	0.00000000e+00	0.00000000e+00
-385	2.50000000e+01	0.00000000e+00	0.00000000e+00	0.00000000e+00
-384	2.60000000e+01	0.00000000e+00	0.00000000e+00	0.00000000e+00
-383	2.60000000e+01	0.00000000e+00	0.00000000e+00	0.00000000e+00
-382	2.60000000e+01	0.00000000e+00	0.00000000e+00	0.00000000e+00
-381	2.60000000e+01	0.00000000e+00	0.00000000e+00	0.00000000e+00
-380	2.60000000e+01	0.00000000e+00	0.00000000e+00	0.00000000e+00
-379	2.60000000e+01	0.00000000e+00	0.00000000e+00	0.00000000e+00
-378	2.60000000e+01	0.00000000e+00	0.00000000e+00	0.00000000e+00
-377	2.60000000e+01	0.00000000e+00	0.00000000e+00	0.00000000e+00
-376	2.60000000e+01	0.00000000e+00	0.00000000e+00	0.00000000e+00
-375	2.60000000e+01	0.00000000e+00	0.00000000e+00	0.00000000e+00
-374	2.60000000e+01	0.00000000e+00	0.00000000e+00	0.00000000e+00
-373	2.60000000e+01	0.00000000e+00	0.00000000e+00	0.00000000e+00
-372	2.60000000e+01	0.00000000e+00	0.00000000e+00	0.00000000e+00
-371	2.80000000e+01	0.00000000e+00	0.00000000e+00	0.00000000e+00
-370	2.80000000e+01	0.00000000e+00	0.00000000e+00	0.00000000e+00
-369	2.80000000e+01	0.00000000e+00	0.00000000e+00	0.00000000e+00
-368	2.80000000e+01	0.00000000e+00	0.00000000e+00	0.00000000e+00
-367	2.80000000e+01	0.00000000e+00	0.00000000e+00	0.00000000e+00
-366	3.00000000e+01	0.00000000e+00	0.00000000e+00	0.00000000e+00
-365	3.10000000e+01	0.00000000e+00	0.00000000e+00	0.00000000e+00
-364	3.10000000e+01	0.00000000e+00	0.00000000e+00	0.00000000e+00
-363	3.10000000e+01	0.00000000e+00	0.00000000e+00	0.00000000e+00
-362	3.10000000e+01	0.00000000e+00	0.00000000e+00	0.00000000e+00
-361	3.10000000e+01	0.00000000e+00	0.00000000e+00	0.00000000e+00
-360	3.10000000e+01	0.00000000e+00	0.00000000e+00	0.00000000e+00
-359	3.10000000e+01	0.00000000e+00	0.00000000e+00	0.00000000e+00
-358	3.20000000e+01	0.00000000e+00	0.00000000e+00	0.00000000e+00
-357	3.30000000e+01	0.00000000e+00	0.00000000e+00	0.00000000e+00
-356	3.30000000e+01	0.00000000e+00	0.00000000e+00	0.00000000e+00
-355	3.30000000e+01	0.00000000e+00	0.00000000e+00	0.00000000e+00
-354	3.30000000e+01	0.00000000e+00	0.00000000e+00	0.00000000e+00
-353	3.30000000e+01	0.00000000e+00	0.00000000e+00	0.00000000e+00
-352	3.40000000e+01	0.00000000e+00	0.00000000e+00	0.00000000e+00
-351	3.40000000e+01	0.00000000e+00	0.00000000e+00	0.00000000e+00
-350	3.40000000e+01	0.00000000e+00	0.00000000e+00	0.00000000e+00
-349	3.40000000e+01	0.00000000e+00	0.00000000e+00	0.00000000e+00
-348	3.40000000e+01	0.00000000e+00	0.00000000e+00	0.00000000e+00
-347	3.40000000e+01	0.00000000e+00	0.00000000e+00	0.00000000e+00
-346	3.40000000e+01	0.00000000e+00	0.00000000e+00	0.00000000e+00
-345	3.70000000e+01	0.00000000e+00	0.00000000e+00	0.00000000e+00
-344	3.70000000e+01	0.00000000e+00	0.00000000e+00	0.00000000e+00
-343	3.70000000e+01	0.00000000e+00	0.00000000e+00	0.00000000e+00
-342	3.90000000e+01	0.00000000e+00	0.00000000e+00	0.00000000e+00
-341	3.90000000e+01	0.00000000e+00	0.00000000e+00	0.00000000e+00
-340	3.90000000e+01	0.00000000e+00	0.00000000e+00	0.00000000e+00
-339	3.90000000e+01	0.00000000e+00	0.00000000e+00	0.00000000e+00
-338	4.10000000e+01	0.00000000e+00	0.00000000e+00	0.00000000e+00
-337	4.10000000e+01	0.00000000e+00	0.00000000e+00	0.00000000e+00
-336	4.10000000e+01	0.00000000e+00	0.00000000e+00	0.00000000e+00
-335	4.10000000e+01	0.00000000e+00	0.00000000e+00	0.00000000e+00
-334	4.20000000e+01	0.00000000e+00	0.00000000e+00	0.00000000e+00
-333	4.30000000e+01	0.00000000e+00	0.00000000e+00	0.00000000e+00
-332	4.50000000e+01	0.00000000e+00	0.00000000e+00	0.00000000e+00
-331	4.50000000e+01	0.00000000e+00	0.00000000e+00	0.00000000e+00
-330	4.50000000e+01	0.00000000e+00	0.00000000e+00	0.00000000e+00
-329	4.50000000e+01	0.00000000e+00	0.00000000e+00	0.00000000e+00
-328	4.50000000e+01	0.00000000e+00	0.00000000e+00	0.00000000e+00
-327	4.50000000e+01	0.00000000e+00	0.00000000e+00	0.00000000e+00
-326	4.50000000e+01	0.00000000e+00	0.00000000e+00	0.00000000e+00
-325	4.50000000e+01	0.00000000e+00	0.00000000e+00	0.00000000e+00
-324	4.50000000e+01	0.00000000e+00	0.00000000e+00	0.00000000e+00
-323	4.50000000e+01	0.00000000e+00	0.00000000e+00	0.00000000e+00
-322	4.60000000e+01	0.00000000e+00	0.00000000e+00	0.00000000e+00
-321	4.70000000e+01	0.00000000e+00	0.00000000e+00	0.00000000e+00
-320	4.80000000e+01	0.00000000e+00	0.00000000e+00	0.00000000e+00
-319	4.80000000e+01	0.00000000e+00	0.00000000e+00	0.00000000e+00
-318	4.90000000e+01	0.00000000e+00	0.00000000e+00	0.00000000e+00
-317	4.90000000e+01	0.00000000e+00	0.00000000e+00	0.00000000e+00
-316	4.90000000e+01	0.00000000e+00	0.00000000e+00	0.00000000e+00
-315	4.90000000e+01	0.00000000e+00	0.00000000e+00	0.00000000e+00
-314	4.90000000e+01	0.00000000e+00	0.00000000e+00	0.00000000e+00
-313	4.90000000e+01	0.00000000e+00	0.00000000e+00	0.00000000e+00
-312	4.90000000e+01	0.00000000e+00	0.00000000e+00	0.00000000e+00
-311	4.90000000e+01	0.00000000e+00	0.00000000e+00	0.00000000e+00
-310	4.90000000e+01	0.00000000e+00	0.00000000e+00	0.00000000e+00
-309	4.90000000e+01	0.00000000e+00	0.00000000e+00	0.00000000e+00
-308	4.90000000e+01	0.00000000e+00	0.00000000e+00	0.00000000e+00
-307	4.90000000e+01	0.00000000e+00	0.00000000e+00	0.00000000e+00
-306	4.90000000e+01	0.00000000e+00	0.00000000e+00	0.00000000e+00
-305	5.00000000e+01	0.00000000e+00	0.00000000e+00	0.00000000e+00
-304	5.00000000e+01	0.00000000e+00	0.00000000e+00	0.00000000e+00
-303	5.00000000e+01	0.00000000e+00	0.00000000e+00	0.00000000e+00
-302	5.00000000e+01	0.00000000e+00	0.00000000e+00	0.00000000e+00
-301	5.10000000e+01	0.00000000e+00	0.00000000e+00	0.00000000e+00
-300	5.10000000e+01	0.00000000e+00	0.00000000e+00	0.00000000e+00
-299	5.10000000e+01	0.00000000e+00	0.00000000e+00	0.00000000e+00
-298	5.10000000e+01	0.00000000e+00	0.00000000e+00	0.00000000e+00
-297	5.20000000e+01	0.00000000e+00	0.00000000e+00	0.00000000e+00
-296	5.20000000e+01	0.00000000e+00	0.00000000e+00	0.00000000e+00
-295	5.20000000e+01	0.00000000e+00	0.00000000e+00	0.00000000e+00
-294	5.20000000e+01	0.00000000e+00	0.00000000e+00	0.00000000e+00
-293	5.20000000e+01	0.00000000e+00	0.00000000e+00	0.00000000e+00
-292	5.30000000e+01	0.00000000e+00	0.00000000e+00	0.00000000e+00
-291	5.30000000e+01	0.00000000e+00	0.00000000e+00	0.00000000e+00
-290	5.40000000e+01	0.00000000e+00	0.00000000e+00	0.00000000e+00
-289	5.40000000e+01	0.00000000e+00	0.00000000e+00	0.00000000e+00
-288	5.40000000e+01	0.00000000e+00	0.00000000e+00	0.00000000e+00
-287	5.40000000e+01	0.00000000e+00	0.00000000e+00	0.00000000e+00
-286	5.40000000e+01	0.00000000e+00	0.00000000e+00	0.00000000e+00
-285	5.40000000e+01	0.00000000e+00	0.00000000e+00	0.00000000e+00
-284	5.50000000e+01	0.00000000e+00	0.00000000e+00	0.00000000e+00
-283	5.50000000e+01	0.00000000e+00	0.00000000e+00	0.00000000e+00
-282	5.50000000e+01	0.00000000e+00	0.00000000e+00	0.00000000e+00
-281	5.50000000e+01	0.00000000e+00	0.00000000e+00	0.00000000e+00
-280	5.50000000e+01	0.00000000e+00	0.00000000e+00	0.00000000e+00
-279	5.50000000e+01	0.00000000e+00	0.00000000e+00	0.00000000e+00
-278	5.50000000e+01	0.00000000e+00	0.00000000e+00	0.00000000e+00
-277	5.60000000e+01	0.00000000e+00	0.00000000e+00	0.00000000e+00
-276	5.60000000e+01	0.00000000e+00	0.00000000e+00	0.00000000e+00
-275	5.60000000e+01	0.00000000e+00	0.00000000e+00	0.00000000e+00
-274	5.60000000e+01	0.00000000e+00	0.00000000e+00	0.00000000e+00
-273	5.70000000e+01	0.00000000e+00	0.00000000e+00	0.00000000e+00
-272	5.70000000e+01	0.00000000e+00	0.00000000e+00	0.00000000e+00
-271	5.70000000e+01	0.00000000e+00	0.00000000e+00	0.00000000e+00
-270	5.90000000e+01	0.00000000e+00	0.00000000e+00	0.00000000e+00
-269	5.90000000e+01	0.00000000e+00	0.00000000e+00	0.00000000e+00
-268	5.90000000e+01	0.00000000e+00	0.00000000e+00	0.00000000e+00
-267	5.90000000e+01	0.00000000e+00	0.00000000e+00	0.00000000e+00
-266	5.90000000e+01	0.00000000e+00	0.00000000e+00	0.00000000e+00
-265	5.90000000e+01	0.00000000e+00	0.00000000e+00	0.00000000e+00
-264	5.90000000e+01	0.00000000e+00	0.00000000e+00	0.00000000e+00
-263	5.90000000e+01	0.00000000e+00	0.00000000e+00	0.00000000e+00
-262	6.00000000e+01	0.00000000e+00	0.00000000e+00	0.00000000e+00
-261	6.00000000e+01	0.00000000e+00	0.00000000e+00	0.00000000e+00
-260	6.00000000e+01	0.00000000e+00	0.00000000e+00	0.00000000e+00
-259	6.00000000e+01	0.00000000e+00	0.00000000e+00	0.00000000e+00
-258	6.10000000e+01	0.00000000e+00	0.00000000e+00	0.00000000e+00
-257	6.10000000e+01	0.00000000e+00	0.00000000e+00	0.00000000e+00
-256	6.40000000e+01	0.00000000e+00	0.00000000e+00	0.00000000e+00
-255	6.50000000e+01	0.00000000e+00	0.00000000e+00	0.00000000e+00
-254	6.50000000e+01	0.00000000e+00	0.00000000e+00	0.00000000e+00
-253	6.50000000e+01	0.00000000e+00	0.00000000e+00	0.00000000e+00
-252	6.50000000e+01	0.00000000e+00	0.00000000e+00	0.00000000e+00
-251	6.50000000e+01	0.00000000e+00	0.00000000e+00	0.00000000e+00
-250	6.50000000e+01	0.00000000e+00	0.00000000e+00	0.00000000e+00
-249	6.50000000e+01	0.00000000e+00	0.00000000e+00	0.00000000e+00
-248	6.50000000e+01	0.00000000e+00	0.00000000e+00	0.00000000e+00
-247	6.50000000e+01	0.00000000e+00	0.00000000e+00	0.00000000e+00
-246	6.80000000e+01	0.00000000e+00	0.00000000e+00	0.00000000e+00
-245	6.80000000e+01	0.00000000e+00	0.00000000e+00	0.00000000e+00
-244	6.90000000e+01	0.00000000e+00	0.00000000e+00	0.00000000e+00
-243	6.90000000e+01	0.00000000e+00	0.00000000e+00	0.00000000e+00
-242	6.90000000e+01	0.00000000e+00	0.00000000e+00	0.00000000e+00
-241	6.90000000e+01	0.00000000e+00	0.00000000e+00	0.00000000e+00
-240	6.90000000e+01	0.00000000e+00	0.00000000e+00	0.00000000e+00
-239	6.90000000e+01	0.00000000e+00	0.00000000e+00	0.00000000e+00
-238	6.90000000e+01	0.00000000e+00	0.00000000e+00	0.00000000e+00
-237	7.00000000e+01	0.00000000e+00	0.00000000e+00	0.00000000e+00
-236	7.00000000e+01	0.00000000e+00	0.00000000e+00	0.00000000e+00
-235	7.00000000e+01	0.00000000e+00	0.00000000e+00	0.00000000e+00
-234	7.00000000e+01	0.00000000e+00	0.00000000e+00	0.00000000e+00
-233	7.00000000e+01	0.00000000e+00	0.00000000e+00	0.00000000e+00
-232	7.00000000e+01	0.00000000e+00	0.00000000e+00	0.00000000e+00
-231	7.00000000e+01	0.00000000e+00	0.00000000e+00	0.00000000e+00
-230	7.00000000e+01	0.00000000e+00	0.00000000e+00	0.00000000e+00
-229	7.10000000e+01	0.00000000e+00	0.00000000e+00	0.00000000e+00
-228	7.10000000e+01	0.00000000e+00	0.00000000e+00	0.00000000e+00
-227	7.10000000e+01	0.00000000e+00	0.00000000e+00	0.00000000e+00
-226	7.10000000e+01	0.00000000e+00	0.00000000e+00	0.00000000e+00
-225	7.10000000e+01	0.00000000e+00	0.00000000e+00	0.00000000e+00
-224	7.40000000e+01	0.00000000e+00	0.00000000e+00	0.00000000e+00
-223	7.40000000e+01	0.00000000e+00	0.00000000e+00	0.00000000e+00
-222	7.40000000e+01	0.00000000e+00	0.00000000e+00	0.00000000e+00
-221	7.40000000e+01	0.00000000e+00	0.00000000e+00	0.00000000e+00
-220	7.50000000e+01	0.00000000e+00	0.00000000e+00	0.00000000e+00
-219	7.60000000e+01	0.00000000e+00	0.00000000e+00	0.00000000e+00
-218	7.60000000e+01	0.00000000e+00	0.00000000e+00	0.00000000e+00
-217	7.60000000e+01	0.00000000e+00	0.00000000e+00	0.00000000e+00
-216	7.60000000e+01	0.00000000e+00	0.00000000e+00	0.00000000e+00
-215	7.60000000e+01	0.00000000e+00	0.00000000e+00	0.00000000e+00
-214	7.60000000e+01	0.00000000e+00	0.00000000e+00	0.00000000e+00
-213	7.60000000e+01	0.00000000e+00	0.00000000e+00	0.00000000e+00
-212	7.60000000e+01	0.00000000e+00	0.00000000e+00	0.00000000e+00
-211	7.60000000e+01	0.00000000e+00	0.00000000e+00	0.00000000e+00
-210	7.70000000e+01	0.00000000e+00	0.00000000e+00	0.00000000e+00
-209	7.70000000e+01	0.00000000e+00	0.00000000e+00	0.00000000e+00
-208	7.70000000e+01	0.00000000e+00	0.00000000e+00	0.00000000e+00
-207	7.70000000e+01	0.00000000e+00	0.00000000e+00	0.00000000e+00
-206	7.70000000e+01	0.00000000e+00	0.00000000e+00	0.00000000e+00
-205	7.70000000e+01	0.00000000e+00	0.00000000e+00	0.00000000e+00
-204	7.70000000e+01	0.00000000e+00	0.00000000e+00	0.00000000e+00
-203	7.70000000e+01	0.00000000e+00	0.00000000e+00	0.00000000e+00
-202	7.70000000e+01	0.00000000e+00	0.00000000e+00	0.00000000e+00
-201	7.70000000e+01	0.00000000e+00	0.00000000e+00	0.00000000e+00
-200	7.70000000e+01	0.00000000e+00	0.00000000e+00	0.00000000e+00
-199	7.80000000e+01	0.00000000e+00	0.00000000e+00	0.00000000e+00
-198	7.80000000e+01	0.00000000e+00	0.00000000e+00	0.00000000e+00
-197	7.80000000e+01	0.00000000e+00	0.00000000e+00	0.00000000e+00
-196	7.80000000e+01	0.00000000e+00	0.00000000e+00	0.00000000e+00
-195	7.80000000e+01	0.00000000e+00	0.00000000e+00	0.00000000e+00
-194	7.80000000e+01	0.00000000e+00	0.00000000e+00	0.00000000e+00
-193	7.80000000e+01	0.00000000e+00	0.00000000e+00	0.00000000e+00
-192	7.80000000e+01	0.00000000e+00	0.00000000e+00	0.00000000e+00
-191	7.90000000e+01	0.00000000e+00	0.00000000e+00	0.00000000e+00
-190	8.00000000e+01	0.00000000e+00	0.00000000e+00	0.00000000e+00
-189	8.20000000e+01	0.00000000e+00	0.00000000e+00	0.00000000e+00
-188	8.20000000e+01	0.00000000e+00	0.00000000e+00	0.00000000e+00
-187	8.20000000e+01	0.00000000e+00	0.00000000e+00	0.00000000e+00
-186	8.20000000e+01	0.00000000e+00	0.00000000e+00	0.00000000e+00
-185	8.20000000e+01	0.00000000e+00	0.00000000e+00	0.00000000e+00
-184	8.30000000e+01	0.00000000e+00	0.00000000e+00	0.00000000e+00
-183	8.40000000e+01	0.00000000e+00	0.00000000e+00	0.00000000e+00
-182	8.40000000e+01	0.00000000e+00	0.00000000e+00	0.00000000e+00
-181	8.40000000e+01	0.00000000e+00	0.00000000e+00	0.00000000e+00
-180	8.40000000e+01	0.00000000e+00	0.00000000e+00	0.00000000e+00
-179	8.40000000e+01	0.00000000e+00	0.00000000e+00	0.00000000e+00
-178	8.40000000e+01	0.00000000e+00	0.00000000e+00	0.00000000e+00
-177	8.40000000e+01	0.00000000e+00	0.00000000e+00	0.00000000e+00
-176	8.40000000e+01	0.00000000e+00	0.00000000e+00	0.00000000e+00
-175	8.40000000e+01	0.00000000e+00	0.00000000e+00	0.00000000e+00
-174	8.40000000e+01	0.00000000e+00	0.00000000e+00	0.00000000e+00
-173	8.40000000e+01	0.00000000e+00	0.00000000e+00	0.00000000e+00
-172	8.40000000e+01	0.00000000e+00	0.00000000e+00	0.00000000e+00
-171	8.40000000e+01	0.00000000e+00	0.00000000e+00	0.00000000e+00
-170	8.40000000e+01	0.00000000e+00	0.00000000e+00	0.00000000e+00
-169	8.40000000e+01	0.00000000e+00	0.00000000e+00	0.00000000e+00
-168	8.40000000e+01	0.00000000e+00	0.00000000e+00	0.00000000e+00
-167	8.40000000e+01	0.00000000e+00	0.00000000e+00	0.00000000e+00
-166	8.50000000e+01	0.00000000e+00	0.00000000e+00	0.00000000e+00
-165	8.60000000e+01	0.00000000e+00	0.00000000e+00	0.00000000e+00
-164	8.60000000e+01	0.00000000e+00	0.00000000e+00	0.00000000e+00
-163	8.60000000e+01	0.00000000e+00	0.00000000e+00	0.00000000e+00
-162	8.60000000e+01	0.00000000e+00	0.00000000e+00	0.00000000e+00
-161	8.60000000e+01	0.00000000e+00	0.00000000e+00	0.00000000e+00
-160	8.60000000e+01	0.00000000e+00	0.00000000e+00	0.00000000e+00
-159	8.60000000e+01	0.00000000e+00	0.00000000e+00	0.00000000e+00
-158	8.60000000e+01	0.00000000e+00	0.00000000e+00	0.00000000e+00
-157	8.80000000e+01	0.00000000e+00	0.00000000e+00	0.00000000e+00
-156	8.90000000e+01	0.00000000e+00	0.00000000e+00	0.00000000e+00
-155	8.90000000e+01	0.00000000e+00	0.00000000e+00	0.00000000e+00
-154	8.90000000e+01	0.00000000e+00	0.00000000e+00	0.00000000e+00
-153	8.90000000e+01	0.00000000e+00	0.00000000e+00	0.00000000e+00
-152	8.90000000e+01	0.00000000e+00	0.00000000e+00	0.00000000e+00
-151	8.90000000e+01	0.00000000e+00	0.00000000e+00	0.00000000e+00
-150	9.00000000e+01	0.00000000e+00	0.00000000e+00	0.00000000e+00
-149	9.10000000e+01	0.00000000e+00	0.00000000e+00	0.00000000e+00
-148	9.40000000e+01	0.00000000e+00	0.00000000e+00	0.00000000e+00
-147	9.40000000e+01	0.00000000e+00	0.00000000e+00	0.00000000e+00
-146	9.40000000e+01	0.00000000e+00	0.00000000e+00	0.00000000e+00
-145	9.50000000e+01	0.00000000e+00	0.00000000e+00	0.00000000e+00
-144	9.50000000e+01	0.00000000e+00	0.00000000e+00	0.00000000e+00
-143	9.50000000e+01	0.00000000e+00	0.00000000e+00	0.00000000e+00
-142	9.50000000e+01	0.00000000e+00	0.00000000e+00	0.00000000e+00
-141	9.50000000e+01	0.00000000e+00	0.00000000e+00	0.00000000e+00
-140	9.50000000e+01	0.00000000e+00	0.00000000e+00	0.00000000e+00
-139	9.50000000e+01	0.00000000e+00	0.00000000e+00	0.00000000e+00
-138	9.50000000e+01	0.00000000e+00	0.00000000e+00	0.00000000e+00
-137	9.50000000e+01	0.00000000e+00	0.00000000e+00	0.00000000e+00
-136	9.50000000e+01	0.00000000e+00	0.00000000e+00	0.00000000e+00
-135	9.50000000e+01	0.00000000e+00	0.00000000e+00	0.00000000e+00
-134	9.50000000e+01	0.00000000e+00	0.00000000e+00	0.00000000e+00
-133	9.50000000e+01	0.00000000e+00	0.00000000e+00	0.00000000e+00
-132	9.50000000e+01	0.00000000e+00	0.00000000e+00	0.00000000e+00
-131	9.50000000e+01	0.00000000e+00	0.00000000e+00	0.00000000e+00
-130	9.50000000e+01	0.00000000e+00	0.00000000e+00	0.00000000e+00
-129	9.50000000e+01	0.00000000e+00	0.00000000e+00	0.00000000e+00
-128	9.50000000e+01	0.00000000e+00	0.00000000e+00	0.00000000e+00
-127	9.50000000e+01	0.00000000e+00	0.00000000e+00	0.00000000e+00
-126	9.50000000e+01	0.00000000e+00	0.00000000e+00	0.00000000e+00
-125	9.50000000e+01	0.00000000e+00	0.00000000e+00	0.00000000e+00
-124	9.50000000e+01	0.00000000e+00	0.00000000e+00	0.00000000e+00
-123	9.50000000e+01	0.00000000e+00	0.00000000e+00	0.00000000e+00
-122	9.50000000e+01	0.00000000e+00	0.00000000e+00	0.00000000e+00
-121	9.50000000e+01	0.00000000e+00	0.00000000e+00	0.00000000e+00
-120	9.50000000e+01	0.00000000e+00	0.00000000e+00	0.00000000e+00
-119	9.50000000e+01	0.00000000e+00	0.00000000e+00	0.00000000e+00
-118	9.50000000e+01	0.00000000e+00	0.00000000e+00	0.00000000e+00
-117	9.50000000e+01	0.00000000e+00	0.00000000e+00	0.00000000e+00
-116	9.50000000e+01	0.00000000e+00	0.00000000e+00	0.00000000e+00
-115	9.50000000e+01	0.00000000e+00	0.00000000e+00	0.00000000e+00
-114	9.50000000e+01	0.00000000e+00	0.00000000e+00	0.00000000e+00
-113	9.50000000e+01	0.00000000e+00	0.00000000e+00	0.00000000e+00
-112	9.50000000e+01	0.00000000e+00	0.00000000e+00	0.00000000e+00
-111	9.50000000e+01	0.00000000e+00	0.00000000e+00	0.00000000e+00
-110	9.50000000e+01	0.00000000e+00	0.00000000e+00	0.00000000e+00
-109	9.50000000e+01	0.00000000e+00	0.00000000e+00	0.00000000e+00
-108	9.50000000e+01	0.00000000e+00	0.00000000e+00	0.00000000e+00
-107	9.50000000e+01	0.00000000e+00	0.00000000e+00	0.00000000e+00
-106	9.50000000e+01	0.00000000e+00	0.00000000e+00	0.00000000e+00
-105	9.50000000e+01	0.00000000e+00	0.00000000e+00	0.00000000e+00
-104	9.50000000e+01	0.00000000e+00	0.00000000e+00	0.00000000e+00
-103	9.50000000e+01	0.00000000e+00	0.00000000e+00	0.00000000e+00
-102	9.50000000e+01	0.00000000e+00	0.00000000e+00	0.00000000e+00
-101	9.50000000e+01	0.00000000e+00	0.00000000e+00	0.00000000e+00
-100	9.50000000e+01	0.00000000e+00	0.00000000e+00	0.00000000e+00
-99	9.50000000e+01	0.00000000e+00	0.00000000e+00	0.00000000e+00
-98	9.50000000e+01	0.00000000e+00	0.00000000e+00	0.00000000e+00
-97	9.50000000e+01	0.00000000e+00	0.00000000e+00	0.00000000e+00
-96	9.50000000e+01	0.00000000e+00	0.00000000e+00	0.00000000e+00
-95	9.50000000e+01	0.00000000e+00	0.00000000e+00	0.00000000e+00
-94	9.50000000e+01	0.00000000e+00	0.00000000e+00	0.00000000e+00
-93	9.50000000e+01	0.00000000e+00	0.00000000e+00	0.00000000e+00
-92	9.50000000e+01	0.00000000e+00	0.00000000e+00	0.00000000e+00
-91	9.50000000e+01	0.00000000e+00	0.00000000e+00	0.00000000e+00
-90	9.50000000e+01	0.00000000e+00	0.00000000e+00	0.00000000e+00
-89	9.50000000e+01	0.00000000e+00	0.00000000e+00	0.00000000e+00
-88	9.50000000e+01	0.00000000e+00	0.00000000e+00	0.00000000e+00
-87	9.50000000e+01	0.00000000e+00	0.00000000e+00	0.00000000e+00
-86	9.50000000e+01	0.00000000e+00	0.00000000e+00	0.00000000e+00
-85	9.50000000e+01	0.00000000e+00	0.00000000e+00	0.00000000e+00
-84	9.50000000e+01	0.00000000e+00	0.00000000e+00	0.00000000e+00
-83	9.50000000e+01	0.00000000e+00	0.00000000e+00	0.00000000e+00
-82	9.50000000e+01	0.00000000e+00	0.00000000e+00	0.00000000e+00
-81	9.50000000e+01	0.00000000e+00	0.00000000e+00	0.00000000e+00
-80	9.50000000e+01	0.00000000e+00	0.00000000e+00	0.00000000e+00
-79	9.50000000e+01	0.00000000e+00	0.00000000e+00	0.00000000e+00
-78	9.50000000e+01	0.00000000e+00	0.00000000e+00	0.00000000e+00
-77	1.81000000e+02	4.00000000e+00	6.00000000e+00	1.50000000e+01
-76	1.94000000e+02	4.00000000e+00	6.00000000e+00	1.50000000e+01
-75	2.03000000e+02	4.00000000e+00	6.00000000e+00	1.50000000e+01
-74	2.21000000e+02	4.00000000e+00	6.00000000e+00	1.50000000e+01
-73	2.32000000e+02	4.00000000e+00	6.00000000e+00	1.50000000e+01
-72	2.41000000e+02	4.00000000e+00	6.00000000e+00	1.50000000e+01
-71	2.53000000e+02	4.00000000e+00	6.00000000e+00	1.50000000e+01
-70	2.60000000e+02	4.00000000e+00	6.00000000e+00	1.50000000e+01
-69	2.84000000e+02	4.00000000e+00	6.00000000e+00	1.50000000e+01
-68	3.00000000e+02	4.00000000e+00	6.00000000e+00	1.50000000e+01
-67	3.20000000e+02	4.00000000e+00	6.00000000e+00	1.50000000e+01
-66	3.52000000e+02	4.00000000e+00	6.00000000e+00	1.50000000e+01
-65	3.71000000e+02	4.00000000e+00	6.00000000e+00	1.50000000e+01
-64	3.91000000e+02	4.00000000e+00	6.00000000e+00	1.50000000e+01
-63	4.05000000e+02	4.00000000e+00	6.00000000e+00	1.50000000e+01
-62	4.19000000e+02	4.00000000e+00	6.00000000e+00	1.50000000e+01
-61	4.40000000e+02	4.00000000e+00	6.00000000e+00	1.50000000e+01
-60	4.57000000e+02	4.00000000e+00	6.00000000e+00	1.50000000e+01
-59	4.70000000e+02	4.00000000e+00	6.00000000e+00	1.50000000e+01
-58	4.89000000e+02	4.00000000e+00	6.00000000e+00	1.50000000e+01
-57	5.08000000e+02	4.00000000e+00	6.00000000e+00	1.50000000e+01
-56	5.24000000e+02	4.00000000e+00	6.00000000e+00	1.50000000e+01
-55	5.41000000e+02	4.00000000e+00	6.00000000e+00	1.50000000e+01
-54	5.49000000e+02	4.00000000e+00	6.00000000e+00	1.50000000e+01
-53	5.63000000e+02	4.00000000e+00	6.00000000e+00	1.50000000e+01
-52	5.82000000e+02	4.00000000e+00	6.00000000e+00	1.50000000e+01
-51	6.04000000e+02	4.00000000e+00	6.00000000e+00	1.50000000e+01
-50	6.20000000e+02	4.00000000e+00	6.00000000e+00	1.50000000e+01
-49	6.42000000e+02	4.00000000e+00	6.00000000e+00	1.50000000e+01
-48	7.24000000e+02	4.00000000e+00	6.00000000e+00	1.50000000e+01
-47	7.74000000e+02	4.00000000e+00	6.00000000e+00	1.50000000e+01
-46	8.07000000e+02	4.00000000e+00	6.00000000e+00	1.50000000e+01
-45	8.58000000e+02	4.00000000e+00	6.00000000e+00	1.50000000e+01
-44	9.08000000e+02	4.00000000e+00	6.00000000e+00	1.50000000e+01
-43	9.53000000e+02	4.00000000e+00	6.00000000e+00	1.50000000e+01
-42	1.04900000e+03	4.00000000e+00	6.00000000e+00	1.50000000e+01
-41	1.14500000e+03	5.00000000e+00	7.00000000e+00	1.60000000e+01
-40	1.18700000e+03	5.00000000e+00	7.00000000e+00	1.60000000e+01
-39	1.24000000e+03	5.00000000e+00	7.00000000e+00	1.60000000e+01
-38	1.31200000e+03	6.00000000e+00	8.00000000e+00	1.80000000e+01
-37	1.42400000e+03	6.00000000e+00	8.00000000e+00	1.80000000e+01
-36	1.52800000e+03	6.00000000e+00	8.00000000e+00	1.80000000e+01
-35	1.61800000e+03	6.00000000e+00	8.00000000e+00	1.80000000e+01
-34	1.70100000e+03	6.00000000e+00	8.00000000e+00	1.80000000e+01
-33	1.77400000e+03	6.00000000e+00	8.00000000e+00	1.80000000e+01
-32	1.84000000e+03	6.00000000e+00	8.00000000e+00	1.80000000e+01
-31	1.93700000e+03	6.00000000e+00	8.00000000e+00	1.80000000e+01
-30	2.01400000e+03	6.00000000e+00	8.00000000e+00	1.80000000e+01
-29	2.08800000e+03	6.00000000e+00	8.00000000e+00	1.80000000e+01
-28	2.19200000e+03	6.00000000e+00	8.00000000e+00	1.80000000e+01
-27	2.35500000e+03	6.00000000e+00	8.00000000e+00	1.80000000e+01
-26	2.56900000e+03	6.00000000e+00	8.00000000e+00	1.80000000e+01
-25	2.76500000e+03	6.00000000e+00	8.00000000e+00	1.80000000e+01
-24	2.99400000e+03	6.00000000e+00	8.00000000e+00	1.80000000e+01
-23	3.19900000e+03	7.00000000e+00	9.00000000e+00	1.90000000e+01
-22	3.39200000e+03	7.00000000e+00	9.00000000e+00	1.90000000e+01
-21	3.55600000e+03	7.00000000e+00	9.00000000e+00	1.90000000e+01
-20	3.68700000e+03	7.00000000e+00	9.00000000e+00	1.90000000e+01
-19	3.83900000e+03	7.00000000e+00	9.00000000e+00	1.90000000e+01
-18	4.03000000e+03	7.00000000e+00	9.00000000e+00	1.90000000e+01
-17	4.20900000e+03	7.00000000e+00	1.00000000e+01	2.00000000e+01
-16	4.35100000e+03	7.00000000e+00	1.00000000e+01	2.00000000e+01
-15	4.50400000e+03	8.00000000e+00	1.10000000e+01	2.10000000e+01
-14	4.68900000e+03	8.00000000e+00	1.10000000e+01	2.10000000e+01
-13	4.87400000e+03	8.00000000e+00	1.10000000e+01	2.10000000e+01
-12	5.00000000e+03	8.00000000e+00	1.10000000e+01	2.10000000e+01
-11	5.13700000e+03	8.00000000e+00	1.10000000e+01	2.10000000e+01
-10	5.28800000e+03	8.00000000e+00	1.10000000e+01	2.10000000e+01
-9	5.43700000e+03	8.00000000e+00	1.10000000e+01	2.10000000e+01
-8	5.59000000e+03	8.00000000e+00	1.10000000e+01	2.10000000e+01
-7	5.76000000e+03	8.00000000e+00	1.10000000e+01	2.10000000e+01
-6	5.89200000e+03	8.00000000e+00	1.10000000e+01	2.10000000e+01
-5	6.02200000e+03	8.00000000e+00	1.10000000e+01	2.10000000e+01
-4	6.15300000e+03	8.00000000e+00	1.10000000e+01	2.10000000e+01
-3	6.34900000e+03	8.00000000e+00	1.10000000e+01	2.10000000e+01
-2	6.57300000e+03	8.00000000e+00	1.10000000e+01	2.10000000e+01
-1	6.90300000e+03	8.00000000e+00	1.10000000e+01	2.10000000e+01
0	7.41200000e+03	8.00000000e+00	1.10000000e+01	2.10000000e+01
1	7.77400000e+03	8.00000000e+00	1.10000000e+01	2.10000000e+01
2	8.17300000e+03	8.00000000e+00	1.10000000e+01	2.10000000e+01
3	8.54800000e+03	8.00000000e+00	1.10000000e+01	2.10000000e+01
4	8.85500000e+03	8.00000000e+00	1.10000000e+01	2.10000000e+01
5	9.03100000e+03	8.00000000e+00	1.10000000e+01	2.10000000e+01
6	9.20800000e+03	8.00000000e+00	1.10000000e+01	2.10000000e+01
7	9.35300000e+03	9.00000000e+00	1.20000000e+01	2.30000000e+01
8	9.49900000e+03	9.00000000e+00	1.20000000e+01	2.30000000e+01
9	9.63600000e+03	9.00000000e+00	1.20000000e+01	2.30000000e+01
10	9.79400000e+03	9.00000000e+00	1.20000000e+01	2.30000000e+01
11	9.99700000e+03	9.00000000e+00	1.20000000e+01	2.30000000e+01
12	1.01730000e+04	9.00000000e+00	1.20000000e+01	2.30000000e+01
13	1.03340000e+04	9.00000000e+00	1.20000000e+01	2.30000000e+01
14	1.05030000e+04	9.00000000e+00	1.20000000e+01	2.30000000e+01
15	1.06460000e+04	9.00000000e+00	1.20000000e+01	2.30000000e+01
16	1.07800000e+04	9.00000000e+00	1.20000000e+01	2.30000000e+01
17	1.09510000e+04	1.00000000e+01	1.30000000e+01	2.40000000e+01
18	1.11050000e+04	1.10000000e+01	1.40000000e+01	2.50000000e+01
19	1.12510000e+04	1.10000000e+01	1.40000000e+01	2.50000000e+01
20	1.13900000e+04	1.10000000e+01	1.40000000e+01	2.50000000e+01
21	1.15190000e+04	1.10000000e+01	1.40000000e+01	2.50000000e+01
22	1.16390000e+04	1.10000000e+01	1.40000000e+01	2.50000000e+01
23	1.17670000e+04	1.10000000e+01	1.40000000e+01	2.50000000e+01
24	1.18870000e+04	1.10000000e+01	1.40000000e+01	2.50000000e+01
25	1.20560000e+04	1.10000000e+01	1.40000000e+01	2.50000000e+01
26	1.22180000e+04	1.10000000e+01	1.40000000e+01	2.50000000e+01
27	1.23400000e+04	1.10000000e+01	1.40000000e+01	2.50000000e+01
28	1.24350000e+04	1.10000000e+01	1.40000000e+01	2.50000000e+01
29	1.25230000e+04	1.10000000e+01	1.40000000e+01	2.50000000e+01
30	1.26180000e+04	1.10000000e+01	1.40000000e+01	2.50000000e+01
31	1.27240000e+04	1.10000000e+01	1.40000000e+01	2.50000000e+01
32	1.28560000e+04	1.10000000e+01	1.40000000e+01	2.50000000e+01
33	1.29740000e+04	1.10000000e+01	1.40000000e+01	2.50000000e+01
34	1.30850000e+04	1.10000000e+01	1.40000000e+01	2.50000000e+01
35	1.32240000e+04	1.10000000e+01	1.40000000e+01	2.50000000e+01
36	1.33420000e+04	1.10000000e+01	1.40000000e+01	2.50000000e+01
37	1.34520000e+04	1.10000000e+01	1.40000000e+01	2.50000000e+01
38	1.35900000e+04	1.10000000e+01	1.40000000e+01	2.50000000e+01
39	1.37190000e+04	1.10000000e+01	1.40000000e+01	2.50000000e+01
40	1.38130000e+04	1.10000000e+01	1.40000000e+01	2.50000000e+01
41	1.39420000e+04	1.10000000e+01	1.40000000e+01	2.50000000e+01
42	1.40480000e+04	1.10000000e+01	1.40000000e+01	2.50000000e+01
43	1.41700000e+04	1.10000000e+01	1.40000000e+01	2.50000000e+01
44	1.42690000e+04	1.10000000e+01	1.40000000e+01	2.50000000e+01
45	1.43810000e+04	1.10000000e+01	1.40000000e+01	2.50000000e+01
46	1.45240000e+04	1.10000000e+01	1.40000000e+01	2.50000000e+01
47	1.46180000e+04	1.10000000e+01	1.40000000e+01	2.50000000e+01
48	1.47220000e+04	1.10000000e+01	1.40000000e+01	2.50000000e+01
49	1.48400000e+04	1.10000000e+01	1.40000000e+01	2.50000000e+01
50	1.49580000e+04	1.10000000e+01	1.40000000e+01	2.50000000e+01
51	1.50410000e+04	1.10000000e+01	1.40000000e+01	2.50000000e+01
52	1.51960000e+04	1.10000000e+01	1.40000000e+01	2.50000000e+01
53	1.53120000e+04	1.10000000e+01	1.40000000e+01	2.50000000e+01
54	1.54140000e+04	1.10000000e+01	1.40000000e+01	2.50000000e+01
55	1.55160000e+04	1.10000000e+01	1.40000000e+01	2.50000000e+01
56	1.56110000e+04	1.10000000e+01	1.40000000e+01	2.50000000e+01
57	1.57090000e+04	1.10000000e+01	1.40000000e+01	2.50000000e+01
58	1.58190000e+04	1.10000000e+01	1.40000000e+01	2.50000000e+01
59	1.59870000e+04	1.20000000e+01	1.50000000e+01	2.70000000e+01
60	1.61000000e+04	1.20000000e+01	1.50000000e+01	2.70000000e+01
61	1.62520000e+04	1.20000000e+01	1.50000000e+01	2.70000000e+01
62	1.63660000e+04	1.20000000e+01	1.50000000e+01	2.70000000e+01
63	1.64960000e+04	1.20000000e+01	1.50000000e+01	2.70000000e+01
64	1.66100000e+04	1.20000000e+01	1.50000000e+01	2.70000000e+01
65	1.67250000e+04	1.20000000e+01	1.50000000e+01	2.70000000e+01
66	1.68500000e+04	1.20000000e+01	1.50000000e+01	2.70000000e+01
67	1.69820000e+04	1.20000000e+01	1.50000000e+01	2.70000000e+01
68	1.70830000e+04	1.20000000e+01	1.50000000e+01	2.70000000e+01
69	1.71950000e+04	1.20000000e+01	1.50000000e+01	2.70000000e+01
70	1.73140000e+04	1.20000000e+01	1.50000000e+01	2.70000000e+01
71	1.74080000e+04	1.20000000e+01	1.50000000e+01	2.70000000e+01
72	1.74950000e+04	1.20000000e+01	1.50000000e+01	2.70000000e+01
73	1.76290000e+04	1.20000000e+01	1.50000000e+01	2.70000000e+01
74	1.77280000e+04	1.20000000e+01	1.50000000e+01	2.70000000e+01
75	1.78420000e+04	1.20000000e+01	1.50000000e+01	2.70000000e+01
76	1.79410000e+04	1.20000000e+01	1.50000000e+01	2.70000000e+01
77	1.80230000e+04	1.20000000e+01	1.50000000e+01	2.70000000e+01
78	1.81090000e+04	1.20000000e+01	1.50000000e+01	2.70000000e+01
79	1.82060000e+04	1.20000000e+01	1.50000000e+01	2.70000000e+01
80	1.83030000e+04	1.20000000e+01	1.50000000e+01	2.70000000e+01
81	1.84430000e+04	1.20000000e+01	1.50000000e+01	2.70000000e+01
82	1.85610000e+04	1.20000000e+01	1.50000000e+01	2.70000000e+01
83	1.86780000e+04	1.20000000e+01	1.50000000e+01	2.70000000e+01
84	1.88360000e+04	1.20000000e+01	1.50000000e+01	2.70000000e+01
85	1.89550000e+04	1.20000000e+01	5.70000000e+01	2.70000000e+01
86	1.90460000e+04	1.20000000e+01	1.50000000e+01	2.70000000e+01
87	1.91490000e+04	1.20000000e+01	1.50000000e+01	2.70000000e+01
88	1.92630000e+04	1.20000000e+01	1.50000000e+01	2.70000000e+01
89	1.93650000e+04	1.20000000e+01	1.50000000e+01	2.70000000e+01
90	1.94920000e+04	1.20000000e+01	1.50000000e+01	2.70000000e+01
91	1.95980000e+04	1.20000000e+01	1.50000000e+01	2.70000000e+01
92	1.97030000e+04	1.20000000e+01	1.50000000e+01	2.70000000e+01
93	1.98000000e+04	1.20000000e+01	1.50000000e+01	2.70000000e+01
94	1.99240000e+04	1.20000000e+01	1.50000000e+01	2.70000000e+01
95	2.00780000e+04	1.20000000e+01	1.50000000e+01	2.70000000e+01
96	2.02120000e+04	1.20000000e+01	1.50000000e+01	2.70000000e+01
97	2.03270000e+04	1.20000000e+01	1.50000000e+01	2.70000000e+01
98	2.04590000e+04	1.20000000e+01	1.50000000e+01	2.70000000e+01
99	2.05690000e+04	1.20000000e+01	1.50000000e+01	2.70000000e+01
100	2.07000000e+04	1.20000000e+01	1.50000000e+01	2.70000000e+01
