# Supplementary material for: Early Prediction of Movie Box Office Success Based on Wikipedia Activity Big Data
Source: PLoS One. 2013 Aug 21;8(8):e71226. doi: 10.1371/journal.pone.0071226 (PMC3749192; doi:10.1371/journal.pone.0071226)
Supplement: Dataset S1 — The dataset under study, including the financial and Wikipedia activity data is also available at http://wwm.phy.bme.hu/SupplementaryDataS1.zip. (ZIP) [file pone.0071226.s002.zip › wikipredict_data_pack/sample_of_312/wikipedia_predictors/84]

Day_(movie_time)	Views	Users	Rigor	Edits
-500	0.00000000e+00	0.00000000e+00	0.00000000e+00	0.00000000e+00
-499	0.00000000e+00	0.00000000e+00	0.00000000e+00	0.00000000e+00
-498	0.00000000e+00	0.00000000e+00	0.00000000e+00	0.00000000e+00
-497	0.00000000e+00	0.00000000e+00	0.00000000e+00	0.00000000e+00
-496	0.00000000e+00	0.00000000e+00	0.00000000e+00	0.00000000e+00
-495	0.00000000e+00	0.00000000e+00	0.00000000e+00	0.00000000e+00
-494	0.00000000e+00	0.00000000e+00	0.00000000e+00	0.00000000e+00
-493	0.00000000e+00	0.00000000e+00	0.00000000e+00	0.00000000e+00
-492	5.00000000e+00	0.00000000e+00	0.00000000e+00	0.00000000e+00
-491	2.00000000e+01	0.00000000e+00	0.00000000e+00	0.00000000e+00
-490	4.20000000e+01	0.00000000e+00	0.00000000e+00	0.00000000e+00
-489	5.30000000e+01	0.00000000e+00	0.00000000e+00	0.00000000e+00
-488	6.70000000e+01	0.00000000e+00	0.00000000e+00	0.00000000e+00
-487	7.60000000e+01	0.00000000e+00	0.00000000e+00	0.00000000e+00
-486	8.40000000e+01	0.00000000e+00	0.00000000e+00	0.00000000e+00
-485	1.08000000e+02	0.00000000e+00	0.00000000e+00	0.00000000e+00
-484	1.23000000e+02	0.00000000e+00	0.00000000e+00	0.00000000e+00
-483	1.33000000e+02	0.00000000e+00	0.00000000e+00	0.00000000e+00
-482	1.57000000e+02	0.00000000e+00	0.00000000e+00	0.00000000e+00
-481	1.73000000e+02	0.00000000e+00	0.00000000e+00	0.00000000e+00
-480	1.82000000e+02	0.00000000e+00	0.00000000e+00	0.00000000e+00
-479	1.98000000e+02	0.00000000e+00	0.00000000e+00	0.00000000e+00
-478	2.30000000e+02	0.00000000e+00	0.00000000e+00	0.00000000e+00
-477	2.56000000e+02	0.00000000e+00	0.00000000e+00	0.00000000e+00
-476	2.69000000e+02	0.00000000e+00	0.00000000e+00	0.00000000e+00
-475	2.84000000e+02	0.00000000e+00	0.00000000e+00	0.00000000e+00
-474	3.01000000e+02	0.00000000e+00	0.00000000e+00	0.00000000e+00
-473	3.20000000e+02	0.00000000e+00	0.00000000e+00	0.00000000e+00
-472	3.34000000e+02	0.00000000e+00	0.00000000e+00	0.00000000e+00
-471	3.34000000e+02	0.00000000e+00	0.00000000e+00	0.00000000e+00
-470	3.34000000e+02	0.00000000e+00	0.00000000e+00	0.00000000e+00
-469	3.49000000e+02	0.00000000e+00	0.00000000e+00	0.00000000e+00
-468	3.65000000e+02	0.00000000e+00	0.00000000e+00	0.00000000e+00
-467	4.00000000e+02	0.00000000e+00	0.00000000e+00	0.00000000e+00
-466	4.83000000e+02	0.00000000e+00	0.00000000e+00	0.00000000e+00
-465	5.37000000e+02	0.00000000e+00	0.00000000e+00	0.00000000e+00
-464	6.28000000e+02	0.00000000e+00	0.00000000e+00	0.00000000e+00
-463	7.19000000e+02	0.00000000e+00	0.00000000e+00	0.00000000e+00
-462	8.11000000e+02	0.00000000e+00	0.00000000e+00	0.00000000e+00
-461	9.16000000e+02	0.00000000e+00	0.00000000e+00	0.00000000e+00
-460	9.98000000e+02	0.00000000e+00	0.00000000e+00	0.00000000e+00
-459	1.09200000e+03	0.00000000e+00	0.00000000e+00	0.00000000e+00
-458	1.20500000e+03	0.00000000e+00	0.00000000e+00	0.00000000e+00
-457	1.28200000e+03	2.00000000e+00	2.00000000e+00	2.00000000e+00
-456	1.37200000e+03	2.00000000e+00	2.00000000e+00	2.00000000e+00
-455	1.44500000e+03	3.00000000e+00	3.00000000e+00	4.00000000e+00
-454	1.62400000e+03	3.00000000e+00	3.00000000e+00	4.00000000e+00
-453	1.83700000e+03	3.00000000e+00	3.00000000e+00	4.00000000e+00
-452	2.03000000e+03	3.00000000e+00	3.00000000e+00	4.00000000e+00
-451	2.26200000e+03	3.00000000e+00	3.00000000e+00	4.00000000e+00
-450	2.53700000e+03	3.00000000e+00	3.00000000e+00	4.00000000e+00
-449	2.72200000e+03	3.00000000e+00	3.00000000e+00	4.00000000e+00
-448	2.91900000e+03	3.00000000e+00	3.00000000e+00	4.00000000e+00
-447	3.10100000e+03	3.00000000e+00	3.00000000e+00	4.00000000e+00
-446	3.28300000e+03	3.00000000e+00	3.00000000e+00	4.00000000e+00
-445	3.53000000e+03	3.00000000e+00	3.00000000e+00	4.00000000e+00
-444	3.71100000e+03	3.00000000e+00	3.00000000e+00	4.00000000e+00
-443	3.93000000e+03	3.00000000e+00	3.00000000e+00	4.00000000e+00
-442	4.11600000e+03	3.00000000e+00	3.00000000e+00	4.00000000e+00
-441	4.30600000e+03	3.00000000e+00	3.00000000e+00	4.00000000e+00
-440	4.50000000e+03	3.00000000e+00	3.00000000e+00	4.00000000e+00
-439	4.69500000e+03	3.00000000e+00	3.00000000e+00	4.00000000e+00
-438	4.96700000e+03	3.00000000e+00	3.00000000e+00	4.00000000e+00
-437	5.18400000e+03	3.00000000e+00	3.00000000e+00	4.00000000e+00
-436	5.37400000e+03	3.00000000e+00	3.00000000e+00	4.00000000e+00
-435	5.56200000e+03	3.00000000e+00	3.00000000e+00	4.00000000e+00
-434	5.74100000e+03	3.00000000e+00	3.00000000e+00	4.00000000e+00
-433	5.93900000e+03	3.00000000e+00	3.00000000e+00	4.00000000e+00
-432	6.16300000e+03	3.00000000e+00	3.00000000e+00	4.00000000e+00
-431	6.43500000e+03	4.00000000e+00	4.00000000e+00	6.00000000e+00
-430	6.65400000e+03	4.00000000e+00	4.00000000e+00	6.00000000e+00
-429	6.81700000e+03	4.00000000e+00	4.00000000e+00	6.00000000e+00
-428	6.99100000e+03	4.00000000e+00	4.00000000e+00	6.00000000e+00
-427	7.14600000e+03	4.00000000e+00	4.00000000e+00	6.00000000e+00
-426	7.35900000e+03	4.00000000e+00	4.00000000e+00	6.00000000e+00
-425	7.54400000e+03	4.00000000e+00	4.00000000e+00	6.00000000e+00
-424	7.76400000e+03	4.00000000e+00	4.00000000e+00	6.00000000e+00
-423	7.95200000e+03	4.00000000e+00	4.00000000e+00	6.00000000e+00
-422	8.12100000e+03	4.00000000e+00	4.00000000e+00	6.00000000e+00
-421	8.30600000e+03	4.00000000e+00	4.00000000e+00	6.00000000e+00
-420	8.47300000e+03	4.00000000e+00	4.00000000e+00	6.00000000e+00
-419	8.62800000e+03	4.00000000e+00	4.00000000e+00	6.00000000e+00
-418	8.79200000e+03	4.00000000e+00	4.00000000e+00	6.00000000e+00
-417	9.00100000e+03	4.00000000e+00	4.00000000e+00	6.00000000e+00
-416	9.22400000e+03	4.00000000e+00	4.00000000e+00	6.00000000e+00
-415	9.39300000e+03	4.00000000e+00	4.00000000e+00	6.00000000e+00
-414	9.56800000e+03	4.00000000e+00	4.00000000e+00	6.00000000e+00
-413	9.75100000e+03	5.00000000e+00	5.00000000e+00	7.00000000e+00
-412	9.96700000e+03	6.00000000e+00	6.00000000e+00	8.00000000e+00
-411	1.01480000e+04	8.00000000e+00	9.00000000e+00	1.10000000e+01
-410	1.03620000e+04	8.00000000e+00	9.00000000e+00	1.10000000e+01
-409	1.06250000e+04	1.00000000e+01	1.10000000e+01	1.30000000e+01
-408	1.08580000e+04	1.00000000e+01	1.10000000e+01	1.30000000e+01
-407	1.11160000e+04	1.00000000e+01	1.10000000e+01	1.30000000e+01
-406	1.12620000e+04	1.00000000e+01	1.10000000e+01	1.30000000e+01
-405	1.14870000e+04	1.00000000e+01	1.10000000e+01	1.30000000e+01
-404	1.16720000e+04	1.00000000e+01	1.10000000e+01	1.30000000e+01
-403	1.18510000e+04	1.00000000e+01	1.20000000e+01	1.40000000e+01
-402	1.20390000e+04	1.00000000e+01	1.20000000e+01	1.40000000e+01
-401	1.22490000e+04	1.00000000e+01	1.20000000e+01	1.40000000e+01
-400	1.24420000e+04	1.00000000e+01	1.20000000e+01	1.40000000e+01
-399	1.26070000e+04	1.00000000e+01	1.20000000e+01	1.40000000e+01
-398	1.31350000e+04	1.00000000e+01	1.20000000e+01	1.40000000e+01
-397	1.51340000e+04	1.00000000e+01	1.20000000e+01	1.40000000e+01
-396	1.62360000e+04	1.00000000e+01	1.20000000e+01	1.40000000e+01
-395	1.75820000e+04	1.00000000e+01	1.20000000e+01	1.40000000e+01
-394	1.84910000e+04	1.00000000e+01	1.20000000e+01	1.40000000e+01
-393	1.90150000e+04	1.00000000e+01	1.20000000e+01	1.40000000e+01
-392	1.94500000e+04	1.00000000e+01	1.20000000e+01	1.40000000e+01
-391	1.98330000e+04	1.00000000e+01	1.20000000e+01	1.40000000e+01
-390	2.02780000e+04	1.00000000e+01	1.20000000e+01	1.40000000e+01
-389	2.07140000e+04	1.00000000e+01	1.20000000e+01	1.40000000e+01
-388	2.11370000e+04	1.00000000e+01	1.20000000e+01	1.40000000e+01
-387	2.14480000e+04	1.00000000e+01	1.20000000e+01	1.40000000e+01
-386	2.16770000e+04	1.00000000e+01	1.20000000e+01	1.40000000e+01
-385	2.19000000e+04	1.00000000e+01	1.20000000e+01	1.40000000e+01
-384	2.21210000e+04	1.00000000e+01	1.20000000e+01	1.40000000e+01
-383	2.23840000e+04	1.20000000e+01	1.30000000e+01	1.50000000e+01
-382	2.26370000e+04	1.20000000e+01	1.30000000e+01	1.50000000e+01
-381	2.29310000e+04	1.20000000e+01	1.30000000e+01	1.50000000e+01
-380	2.31390000e+04	1.20000000e+01	1.30000000e+01	1.50000000e+01
-379	2.33330000e+04	1.20000000e+01	1.30000000e+01	1.50000000e+01
-378	2.35180000e+04	1.20000000e+01	1.30000000e+01	1.50000000e+01
-377	2.37210000e+04	1.20000000e+01	1.30000000e+01	1.50000000e+01
-376	2.40420000e+04	1.20000000e+01	1.30000000e+01	1.50000000e+01
-375	2.43550000e+04	1.20000000e+01	1.30000000e+01	1.50000000e+01
-374	2.45900000e+04	1.20000000e+01	1.30000000e+01	1.50000000e+01
-373	2.48520000e+04	1.20000000e+01	1.30000000e+01	1.50000000e+01
-372	2.50920000e+04	1.20000000e+01	1.30000000e+01	1.50000000e+01
-371	2.53020000e+04	1.20000000e+01	1.30000000e+01	1.50000000e+01
-370	2.56000000e+04	1.20000000e+01	1.30000000e+01	1.50000000e+01
-369	2.59290000e+04	1.20000000e+01	1.30000000e+01	1.50000000e+01
-368	2.62390000e+04	1.20000000e+01	1.30000000e+01	1.50000000e+01
-367	2.65940000e+04	1.20000000e+01	1.30000000e+01	1.50000000e+01
-366	2.68520000e+04	1.20000000e+01	1.30000000e+01	1.50000000e+01
-365	2.70680000e+04	1.20000000e+01	1.30000000e+01	1.50000000e+01
-364	2.72990000e+04	1.20000000e+01	1.30000000e+01	1.50000000e+01
-363	2.74960000e+04	1.20000000e+01	1.30000000e+01	1.50000000e+01
-362	2.77710000e+04	1.20000000e+01	1.30000000e+01	1.50000000e+01
-361	2.80510000e+04	1.20000000e+01	1.30000000e+01	1.50000000e+01
-360	2.82920000e+04	1.20000000e+01	1.30000000e+01	1.50000000e+01
-359	2.85080000e+04	1.20000000e+01	1.30000000e+01	1.50000000e+01
-358	2.86930000e+04	1.20000000e+01	1.30000000e+01	1.50000000e+01
-357	2.88640000e+04	1.20000000e+01	1.30000000e+01	1.50000000e+01
-356	2.91180000e+04	1.20000000e+01	1.30000000e+01	1.50000000e+01
-355	2.93920000e+04	1.20000000e+01	1.30000000e+01	1.50000000e+01
-354	2.97160000e+04	1.20000000e+01	1.30000000e+01	1.50000000e+01
-353	3.00400000e+04	1.20000000e+01	1.30000000e+01	1.50000000e+01
-352	3.03190000e+04	1.20000000e+01	1.30000000e+01	1.50000000e+01
-351	3.05390000e+04	1.20000000e+01	1.30000000e+01	1.50000000e+01
-350	3.07470000e+04	1.20000000e+01	1.30000000e+01	1.50000000e+01
-349	3.09880000e+04	1.20000000e+01	1.30000000e+01	1.50000000e+01
-348	3.12400000e+04	1.20000000e+01	1.30000000e+01	1.50000000e+01
-347	3.15680000e+04	1.20000000e+01	1.30000000e+01	1.50000000e+01
-346	3.18990000e+04	1.20000000e+01	1.30000000e+01	1.50000000e+01
-345	3.21130000e+04	1.20000000e+01	1.30000000e+01	1.50000000e+01
-344	3.23310000e+04	1.20000000e+01	1.30000000e+01	1.50000000e+01
-343	3.25290000e+04	1.20000000e+01	1.30000000e+01	1.50000000e+01
-342	3.27280000e+04	1.20000000e+01	1.30000000e+01	1.50000000e+01
-341	3.29490000e+04	1.20000000e+01	1.30000000e+01	1.50000000e+01
-340	3.32500000e+04	1.20000000e+01	1.30000000e+01	1.50000000e+01
-339	3.35280000e+04	1.20000000e+01	1.30000000e+01	1.50000000e+01
-338	3.37240000e+04	1.20000000e+01	1.30000000e+01	1.50000000e+01
-337	3.39180000e+04	1.20000000e+01	1.30000000e+01	1.50000000e+01
-336	3.41160000e+04	1.20000000e+01	1.40000000e+01	1.60000000e+01
-335	3.42990000e+04	1.20000000e+01	1.40000000e+01	1.60000000e+01
-334	3.45670000e+04	1.20000000e+01	1.40000000e+01	1.60000000e+01
-333	3.48260000e+04	1.20000000e+01	1.40000000e+01	1.60000000e+01
-332	3.50490000e+04	1.20000000e+01	1.40000000e+01	1.60000000e+01
-331	3.52890000e+04	1.20000000e+01	1.40000000e+01	1.60000000e+01
-330	3.54970000e+04	1.20000000e+01	1.40000000e+01	1.60000000e+01
-329	3.56770000e+04	1.20000000e+01	1.40000000e+01	1.60000000e+01
-328	3.58570000e+04	1.20000000e+01	1.40000000e+01	1.60000000e+01
-327	3.61390000e+04	1.20000000e+01	1.40000000e+01	1.60000000e+01
-326	3.63860000e+04	1.20000000e+01	1.40000000e+01	1.60000000e+01
-325	3.66350000e+04	1.20000000e+01	1.40000000e+01	1.60000000e+01
-324	3.68480000e+04	1.20000000e+01	1.40000000e+01	1.60000000e+01
-323	3.70770000e+04	1.20000000e+01	1.40000000e+01	1.60000000e+01
-322	3.73120000e+04	1.20000000e+01	1.40000000e+01	1.60000000e+01
-321	3.75150000e+04	1.20000000e+01	1.40000000e+01	1.60000000e+01
-320	3.77380000e+04	1.20000000e+01	1.40000000e+01	1.60000000e+01
-319	3.80520000e+04	1.20000000e+01	1.40000000e+01	1.60000000e+01
-318	3.83180000e+04	1.20000000e+01	1.40000000e+01	1.60000000e+01
-317	3.85600000e+04	1.20000000e+01	1.40000000e+01	1.60000000e+01
-316	3.87460000e+04	1.40000000e+01	1.50000000e+01	1.90000000e+01
-315	3.89510000e+04	1.40000000e+01	1.50000000e+01	1.90000000e+01
-314	3.91740000e+04	1.40000000e+01	1.50000000e+01	1.90000000e+01
-313	3.94580000e+04	1.40000000e+01	1.50000000e+01	1.90000000e+01
-312	3.97360000e+04	1.40000000e+01	1.50000000e+01	1.90000000e+01
-311	4.00070000e+04	1.40000000e+01	1.50000000e+01	1.90000000e+01
-310	4.02510000e+04	1.40000000e+01	1.50000000e+01	1.90000000e+01
-309	4.04740000e+04	1.40000000e+01	1.50000000e+01	1.90000000e+01
-308	4.07540000e+04	1.40000000e+01	1.50000000e+01	1.90000000e+01
-307	4.10610000e+04	1.40000000e+01	1.50000000e+01	1.90000000e+01
-306	4.13100000e+04	1.40000000e+01	1.50000000e+01	1.90000000e+01
-305	4.16230000e+04	1.40000000e+01	1.50000000e+01	1.90000000e+01
-304	4.19030000e+04	1.40000000e+01	1.50000000e+01	1.90000000e+01
-303	4.21320000e+04	1.40000000e+01	1.50000000e+01	1.90000000e+01
-302	4.23770000e+04	1.40000000e+01	1.50000000e+01	1.90000000e+01
-301	4.26510000e+04	1.40000000e+01	1.50000000e+01	1.90000000e+01
-300	4.29140000e+04	1.40000000e+01	1.50000000e+01	1.90000000e+01
-299	4.31670000e+04	1.40000000e+01	1.50000000e+01	1.90000000e+01
-298	4.34900000e+04	1.50000000e+01	1.70000000e+01	2.10000000e+01
-297	4.37760000e+04	1.50000000e+01	1.70000000e+01	2.10000000e+01
-296	4.40490000e+04	1.50000000e+01	1.70000000e+01	2.10000000e+01
-295	4.42600000e+04	1.50000000e+01	1.70000000e+01	2.10000000e+01
-294	4.44720000e+04	1.50000000e+01	1.70000000e+01	2.10000000e+01
-293	4.46720000e+04	1.50000000e+01	1.70000000e+01	2.10000000e+01
-292	4.49050000e+04	1.60000000e+01	1.80000000e+01	2.20000000e+01
-291	4.51920000e+04	1.60000000e+01	1.80000000e+01	2.20000000e+01
-290	4.54570000e+04	1.60000000e+01	1.80000000e+01	2.20000000e+01
-289	4.56880000e+04	1.60000000e+01	1.80000000e+01	2.20000000e+01
-288	4.58820000e+04	1.70000000e+01	1.90000000e+01	2.60000000e+01
-287	4.61190000e+04	1.70000000e+01	1.90000000e+01	2.60000000e+01
-286	4.63080000e+04	1.70000000e+01	1.90000000e+01	2.60000000e+01
-285	4.65260000e+04	1.70000000e+01	1.90000000e+01	2.60000000e+01
-284	4.68180000e+04	1.80000000e+01	2.00000000e+01	2.70000000e+01
-283	4.70570000e+04	1.80000000e+01	2.00000000e+01	2.70000000e+01
-282	4.72330000e+04	1.80000000e+01	2.00000000e+01	2.70000000e+01
-281	4.74120000e+04	1.80000000e+01	2.00000000e+01	2.70000000e+01
-280	4.75970000e+04	1.80000000e+01	2.00000000e+01	2.70000000e+01
-279	4.78630000e+04	1.80000000e+01	2.00000000e+01	2.70000000e+01
-278	4.81120000e+04	1.80000000e+01	2.00000000e+01	2.70000000e+01
-277	4.83760000e+04	1.80000000e+01	2.00000000e+01	2.70000000e+01
-276	4.86430000e+04	1.80000000e+01	2.00000000e+01	2.70000000e+01
-275	4.88410000e+04	1.80000000e+01	2.00000000e+01	2.70000000e+01
-274	4.90430000e+04	1.80000000e+01	2.00000000e+01	2.70000000e+01
-273	4.92560000e+04	1.80000000e+01	2.00000000e+01	2.70000000e+01
-272	4.94510000e+04	1.90000000e+01	2.10000000e+01	2.80000000e+01
-271	4.96920000e+04	1.90000000e+01	2.10000000e+01	2.80000000e+01
-270	4.99820000e+04	1.90000000e+01	2.10000000e+01	2.80000000e+01
-269	5.02430000e+04	1.90000000e+01	2.10000000e+01	2.80000000e+01
-268	5.05150000e+04	1.90000000e+01	2.10000000e+01	2.80000000e+01
-267	5.08010000e+04	1.90000000e+01	2.10000000e+01	2.80000000e+01
-266	5.11070000e+04	1.90000000e+01	2.10000000e+01	2.80000000e+01
-265	5.13740000e+04	1.90000000e+01	2.10000000e+01	2.80000000e+01
-264	5.16690000e+04	1.90000000e+01	2.10000000e+01	2.80000000e+01
-263	5.19940000e+04	1.90000000e+01	2.10000000e+01	2.80000000e+01
-262	5.23260000e+04	1.90000000e+01	2.10000000e+01	2.80000000e+01
-261	5.26690000e+04	1.90000000e+01	2.20000000e+01	2.90000000e+01
-260	5.29670000e+04	1.90000000e+01	2.20000000e+01	2.90000000e+01
-259	5.32280000e+04	1.90000000e+01	2.20000000e+01	2.90000000e+01
-258	5.34540000e+04	1.90000000e+01	2.20000000e+01	2.90000000e+01
-257	5.37160000e+04	1.90000000e+01	2.20000000e+01	2.90000000e+01
-256	5.40440000e+04	1.90000000e+01	2.20000000e+01	2.90000000e+01
-255	5.43880000e+04	1.90000000e+01	2.20000000e+01	2.90000000e+01
-254	5.47230000e+04	1.90000000e+01	2.20000000e+01	2.90000000e+01
-253	5.50230000e+04	1.90000000e+01	2.20000000e+01	2.90000000e+01
-252	5.53940000e+04	1.90000000e+01	2.20000000e+01	2.90000000e+01
-251	5.56920000e+04	1.90000000e+01	2.20000000e+01	2.90000000e+01
-250	5.61100000e+04	2.00000000e+01	2.30000000e+01	3.00000000e+01
-249	5.64770000e+04	2.10000000e+01	2.40000000e+01	3.30000000e+01
-248	5.68610000e+04	2.10000000e+01	2.40000000e+01	3.30000000e+01
-247	5.72050000e+04	2.10000000e+01	2.40000000e+01	3.30000000e+01
-246	5.75210000e+04	2.10000000e+01	2.40000000e+01	3.30000000e+01
-245	5.78310000e+04	2.10000000e+01	2.40000000e+01	3.30000000e+01
-244	5.81600000e+04	2.10000000e+01	2.40000000e+01	3.30000000e+01
-243	5.85280000e+04	2.10000000e+01	2.40000000e+01	3.30000000e+01
-242	5.89990000e+04	2.10000000e+01	2.40000000e+01	3.30000000e+01
-241	5.95100000e+04	2.10000000e+01	2.40000000e+01	3.30000000e+01
-240	6.00310000e+04	2.10000000e+01	2.40000000e+01	3.30000000e+01
-239	6.05360000e+04	2.10000000e+01	2.40000000e+01	3.30000000e+01
-238	6.09690000e+04	2.10000000e+01	2.40000000e+01	3.30000000e+01
-237	6.15360000e+04	2.10000000e+01	2.40000000e+01	3.30000000e+01
-236	6.20840000e+04	2.10000000e+01	2.40000000e+01	3.30000000e+01
-235	6.26840000e+04	2.10000000e+01	2.40000000e+01	3.30000000e+01
-234	6.32490000e+04	2.10000000e+01	2.40000000e+01	3.30000000e+01
-233	6.36980000e+04	2.10000000e+01	2.40000000e+01	3.30000000e+01
-232	6.40990000e+04	2.10000000e+01	2.40000000e+01	3.30000000e+01
-231	6.45080000e+04	2.10000000e+01	2.40000000e+01	3.30000000e+01
-230	6.49060000e+04	2.10000000e+01	2.40000000e+01	3.30000000e+01
-229	6.52830000e+04	2.10000000e+01	2.40000000e+01	3.30000000e+01
-228	6.57600000e+04	2.10000000e+01	2.40000000e+01	3.30000000e+01
-227	6.62180000e+04	2.10000000e+01	2.40000000e+01	3.30000000e+01
-226	6.65800000e+04	2.20000000e+01	2.50000000e+01	3.40000000e+01
-225	6.71680000e+04	2.30000000e+01	2.60000000e+01	3.50000000e+01
-224	6.77000000e+04	2.40000000e+01	2.70000000e+01	3.60000000e+01
-223	6.80660000e+04	2.40000000e+01	2.80000000e+01	3.80000000e+01
-222	6.83950000e+04	2.70000000e+01	2.80000000e+01	4.00000000e+01
-221	6.87920000e+04	2.90000000e+01	2.90000000e+01	4.10000000e+01
-220	6.91740000e+04	2.90000000e+01	2.90000000e+01	4.10000000e+01
-219	6.95640000e+04	2.90000000e+01	2.90000000e+01	4.10000000e+01
-218	6.99280000e+04	2.80000000e+01	3.10000000e+01	4.30000000e+01
-217	7.02330000e+04	2.90000000e+01	3.20000000e+01	4.40000000e+01
-216	7.05770000e+04	2.90000000e+01	3.20000000e+01	4.40000000e+01
-215	7.09490000e+04	2.90000000e+01	3.20000000e+01	4.40000000e+01
-214	7.13480000e+04	2.90000000e+01	3.20000000e+01	4.40000000e+01
-213	7.17270000e+04	3.00000000e+01	3.30000000e+01	4.80000000e+01
-212	7.20960000e+04	3.00000000e+01	3.30000000e+01	4.80000000e+01
-211	7.24870000e+04	3.00000000e+01	3.30000000e+01	4.80000000e+01
-210	7.29300000e+04	3.00000000e+01	3.30000000e+01	4.80000000e+01
-209	7.33310000e+04	3.10000000e+01	3.40000000e+01	4.90000000e+01
-208	7.36360000e+04	3.10000000e+01	3.40000000e+01	4.90000000e+01
-207	7.40640000e+04	3.10000000e+01	3.40000000e+01	4.90000000e+01
-206	7.45540000e+04	3.10000000e+01	3.40000000e+01	4.90000000e+01
-205	7.49870000e+04	3.10000000e+01	3.40000000e+01	4.90000000e+01
-204	7.54390000e+04	3.10000000e+01	3.40000000e+01	4.90000000e+01
-203	7.58420000e+04	3.10000000e+01	3.40000000e+01	4.90000000e+01
-202	7.62660000e+04	3.10000000e+01	3.40000000e+01	4.90000000e+01
-201	7.66710000e+04	3.10000000e+01	3.40000000e+01	4.90000000e+01
-200	7.71310000e+04	3.10000000e+01	3.40000000e+01	4.90000000e+01
-199	7.76250000e+04	3.20000000e+01	3.50000000e+01	5.00000000e+01
-198	7.80550000e+04	3.20000000e+01	3.50000000e+01	5.00000000e+01
-197	7.85110000e+04	3.30000000e+01	3.60000000e+01	5.10000000e+01
-196	7.90090000e+04	3.30000000e+01	3.60000000e+01	5.10000000e+01
-195	7.95460000e+04	3.30000000e+01	3.60000000e+01	5.10000000e+01
-194	8.00370000e+04	3.30000000e+01	3.60000000e+01	5.10000000e+01
-193	8.05760000e+04	3.30000000e+01	3.60000000e+01	5.10000000e+01
-192	8.11870000e+04	3.30000000e+01	3.60000000e+01	5.10000000e+01
-191	8.17630000e+04	3.30000000e+01	3.60000000e+01	5.10000000e+01
-190	8.22540000e+04	3.30000000e+01	3.60000000e+01	5.10000000e+01
-189	8.27570000e+04	3.30000000e+01	3.60000000e+01	5.10000000e+01
-188	8.32010000e+04	3.30000000e+01	3.60000000e+01	5.10000000e+01
-187	8.36510000e+04	3.30000000e+01	3.60000000e+01	5.10000000e+01
-186	8.41590000e+04	3.30000000e+01	3.60000000e+01	5.10000000e+01
-185	8.46710000e+04	3.30000000e+01	3.60000000e+01	5.10000000e+01
-184	8.51150000e+04	3.30000000e+01	3.60000000e+01	5.10000000e+01
-183	8.55900000e+04	3.30000000e+01	3.60000000e+01	5.10000000e+01
-182	8.59860000e+04	3.30000000e+01	3.60000000e+01	5.10000000e+01
-181	8.63910000e+04	3.30000000e+01	3.60000000e+01	5.10000000e+01
-180	8.68160000e+04	3.30000000e+01	3.60000000e+01	5.10000000e+01
-179	8.72470000e+04	3.30000000e+01	3.60000000e+01	5.10000000e+01
-178	8.77490000e+04	3.30000000e+01	3.60000000e+01	5.10000000e+01
-177	8.81830000e+04	3.30000000e+01	3.60000000e+01	5.10000000e+01
-176	8.86170000e+04	3.30000000e+01	3.60000000e+01	5.10000000e+01
-175	8.90560000e+04	3.30000000e+01	3.60000000e+01	5.10000000e+01
-174	8.94700000e+04	3.30000000e+01	3.60000000e+01	5.10000000e+01
-173	8.98420000e+04	3.30000000e+01	3.60000000e+01	5.10000000e+01
-172	9.02720000e+04	3.30000000e+01	3.60000000e+01	5.10000000e+01
-171	9.07170000e+04	3.30000000e+01	3.60000000e+01	5.10000000e+01
-170	9.11510000e+04	3.30000000e+01	3.60000000e+01	5.10000000e+01
-169	9.15540000e+04	3.30000000e+01	3.60000000e+01	5.10000000e+01
-168	9.19670000e+04	3.30000000e+01	3.60000000e+01	5.10000000e+01
-167	9.23980000e+04	3.30000000e+01	3.60000000e+01	5.10000000e+01
-166	9.28350000e+04	3.30000000e+01	3.60000000e+01	5.10000000e+01
-165	9.32890000e+04	3.30000000e+01	3.60000000e+01	5.10000000e+01
-164	9.37510000e+04	3.30000000e+01	3.60000000e+01	5.10000000e+01
-163	9.41800000e+04	3.30000000e+01	3.60000000e+01	5.10000000e+01
-162	9.45760000e+04	3.30000000e+01	3.60000000e+01	5.10000000e+01
-161	9.50470000e+04	3.30000000e+01	3.60000000e+01	5.10000000e+01
-160	9.55120000e+04	3.30000000e+01	3.60000000e+01	5.10000000e+01
-159	9.60060000e+04	3.30000000e+01	3.60000000e+01	5.10000000e+01
-158	9.65370000e+04	3.30000000e+01	3.60000000e+01	5.10000000e+01
-157	9.70090000e+04	3.30000000e+01	3.60000000e+01	5.10000000e+01
-156	9.74730000e+04	3.50000000e+01	3.80000000e+01	5.40000000e+01
-155	9.79280000e+04	3.60000000e+01	3.90000000e+01	5.50000000e+01
-154	9.83750000e+04	3.60000000e+01	3.90000000e+01	5.50000000e+01
-153	9.88040000e+04	3.30000000e+01	4.00000000e+01	5.60000000e+01
-152	9.92750000e+04	3.90000000e+01	4.10000000e+01	5.90000000e+01
-151	9.97240000e+04	3.90000000e+01	4.10000000e+01	5.90000000e+01
-150	1.00231000e+05	3.90000000e+01	4.10000000e+01	5.90000000e+01
-149	1.00699000e+05	3.90000000e+01	4.10000000e+01	5.90000000e+01
-148	1.01043000e+05	3.90000000e+01	4.10000000e+01	5.90000000e+01
-147	1.01350000e+05	3.90000000e+01	4.10000000e+01	5.90000000e+01
-146	1.01716000e+05	3.90000000e+01	4.10000000e+01	5.90000000e+01
-145	1.02218000e+05	3.90000000e+01	4.10000000e+01	5.90000000e+01
-144	1.02665000e+05	3.90000000e+01	4.10000000e+01	5.90000000e+01
-143	1.03008000e+05	3.90000000e+01	4.10000000e+01	5.90000000e+01
-142	1.03395000e+05	3.90000000e+01	4.10000000e+01	5.90000000e+01
-141	1.03695000e+05	3.90000000e+01	4.10000000e+01	5.90000000e+01
-140	1.04317000e+05	3.90000000e+01	4.10000000e+01	5.90000000e+01
-139	1.04915000e+05	4.20000000e+01	4.30000000e+01	6.10000000e+01
-138	1.05933000e+05	4.20000000e+01	4.30000000e+01	6.10000000e+01
-137	1.06800000e+05	4.20000000e+01	4.30000000e+01	6.10000000e+01
-136	1.07807000e+05	4.20000000e+01	4.50000000e+01	6.30000000e+01
-135	1.08606000e+05	4.50000000e+01	4.70000000e+01	6.60000000e+01
-134	1.08606000e+05	4.70000000e+01	4.80000000e+01	6.80000000e+01
-133	1.09372000e+05	4.70000000e+01	4.80000000e+01	6.80000000e+01
-132	1.09372000e+05	4.70000000e+01	4.80000000e+01	6.80000000e+01
-131	1.09372000e+05	4.70000000e+01	4.80000000e+01	6.80000000e+01
-130	1.09372000e+05	4.80000000e+01	4.90000000e+01	6.90000000e+01
-129	1.09961000e+05	4.50000000e+01	5.00000000e+01	7.00000000e+01
-128	1.10442000e+05	4.50000000e+01	5.00000000e+01	7.00000000e+01
-127	1.11258000e+05	4.50000000e+01	5.00000000e+01	7.00000000e+01
-126	1.11931000e+05	4.50000000e+01	5.00000000e+01	7.00000000e+01
-125	1.12518000e+05	4.50000000e+01	5.00000000e+01	7.00000000e+01
-124	1.13053000e+05	4.50000000e+01	5.00000000e+01	7.00000000e+01
-123	1.13661000e+05	4.50000000e+01	5.00000000e+01	7.00000000e+01
-122	1.14192000e+05	4.50000000e+01	5.00000000e+01	7.00000000e+01
-121	1.14670000e+05	4.50000000e+01	5.00000000e+01	7.00000000e+01
-120	1.15173000e+05	4.90000000e+01	5.30000000e+01	7.30000000e+01
-119	1.15682000e+05	4.90000000e+01	5.30000000e+01	7.30000000e+01
-118	1.16113000e+05	4.90000000e+01	5.30000000e+01	7.30000000e+01
-117	1.16559000e+05	4.90000000e+01	5.30000000e+01	7.30000000e+01
-116	1.17050000e+05	4.90000000e+01	5.30000000e+01	7.30000000e+01
-115	1.17553000e+05	5.30000000e+01	5.40000000e+01	7.40000000e+01
-114	1.18015000e+05	5.30000000e+01	5.40000000e+01	7.40000000e+01
-113	1.18015000e+05	5.30000000e+01	5.40000000e+01	7.40000000e+01
-112	1.18015000e+05	5.20000000e+01	5.50000000e+01	7.50000000e+01
-111	1.18015000e+05	5.20000000e+01	5.50000000e+01	7.50000000e+01
-110	1.18468000e+05	5.20000000e+01	5.50000000e+01	7.50000000e+01
-109	1.18954000e+05	5.20000000e+01	5.50000000e+01	7.50000000e+01
-108	1.19469000e+05	5.20000000e+01	5.50000000e+01	7.50000000e+01
-107	1.19868000e+05	5.20000000e+01	5.50000000e+01	7.50000000e+01
-106	1.20349000e+05	5.20000000e+01	5.50000000e+01	7.50000000e+01
-105	1.20989000e+05	5.20000000e+01	5.50000000e+01	7.50000000e+01
-104	1.21555000e+05	5.20000000e+01	5.50000000e+01	7.50000000e+01
-103	1.22148000e+05	5.20000000e+01	5.50000000e+01	7.50000000e+01
-102	1.22787000e+05	5.20000000e+01	5.50000000e+01	7.50000000e+01
-101	1.23380000e+05	5.20000000e+01	5.50000000e+01	7.50000000e+01
-100	1.23851000e+05	5.20000000e+01	5.50000000e+01	7.50000000e+01
-99	1.24366000e+05	5.20000000e+01	5.50000000e+01	7.50000000e+01
-98	1.24790000e+05	5.20000000e+01	5.50000000e+01	7.50000000e+01
-97	1.25274000e+05	5.20000000e+01	5.50000000e+01	7.50000000e+01
-96	1.25810000e+05	5.20000000e+01	5.50000000e+01	7.50000000e+01
-95	1.26366000e+05	5.20000000e+01	5.50000000e+01	7.50000000e+01
-94	1.26907000e+05	5.20000000e+01	5.50000000e+01	7.50000000e+01
-93	1.27450000e+05	5.20000000e+01	5.50000000e+01	7.50000000e+01
-92	1.28002000e+05	5.20000000e+01	5.50000000e+01	7.50000000e+01
-91	1.28585000e+05	5.20000000e+01	5.50000000e+01	7.50000000e+01
-90	1.29128000e+05	5.20000000e+01	5.50000000e+01	7.50000000e+01
-89	1.29699000e+05	5.20000000e+01	5.50000000e+01	7.50000000e+01
-88	1.30336000e+05	5.20000000e+01	5.50000000e+01	7.50000000e+01
-87	1.31076000e+05	5.20000000e+01	5.50000000e+01	7.50000000e+01
-86	1.31701000e+05	5.20000000e+01	5.50000000e+01	7.50000000e+01
-85	1.32435000e+05	5.20000000e+01	5.50000000e+01	7.50000000e+01
-84	1.33111000e+05	5.20000000e+01	5.50000000e+01	7.50000000e+01
-83	1.33635000e+05	5.20000000e+01	5.50000000e+01	7.50000000e+01
-82	1.34254000e+05	5.20000000e+01	5.50000000e+01	7.50000000e+01
-81	1.34254000e+05	5.50000000e+01	5.60000000e+01	7.60000000e+01
-80	1.34879000e+05	5.50000000e+01	5.60000000e+01	7.60000000e+01
-79	1.35319000e+05	5.50000000e+01	5.60000000e+01	7.60000000e+01
-78	1.35773000e+05	5.50000000e+01	5.60000000e+01	7.60000000e+01
-77	1.36184000e+05	5.50000000e+01	5.60000000e+01	7.60000000e+01
-76	1.36638000e+05	5.50000000e+01	5.60000000e+01	7.60000000e+01
-75	1.37112000e+05	5.50000000e+01	5.60000000e+01	7.60000000e+01
-74	1.37112000e+05	5.50000000e+01	5.60000000e+01	7.60000000e+01
-73	1.37597000e+05	5.50000000e+01	5.60000000e+01	7.60000000e+01
-72	1.38115000e+05	5.50000000e+01	5.60000000e+01	7.60000000e+01
-71	1.38627000e+05	5.50000000e+01	5.60000000e+01	7.60000000e+01
-70	1.39155000e+05	5.50000000e+01	5.60000000e+01	7.60000000e+01
-69	1.39685000e+05	5.50000000e+01	5.60000000e+01	7.60000000e+01
-68	1.40281000e+05	5.50000000e+01	5.60000000e+01	7.60000000e+01
-67	1.40970000e+05	5.50000000e+01	5.60000000e+01	7.60000000e+01
-66	1.41541000e+05	5.50000000e+01	5.60000000e+01	7.60000000e+01
-65	1.41996000e+05	5.50000000e+01	5.60000000e+01	7.60000000e+01
-64	1.42443000e+05	5.50000000e+01	5.60000000e+01	7.60000000e+01
-63	1.43017000e+05	5.50000000e+01	5.60000000e+01	7.60000000e+01
-62	1.43578000e+05	5.50000000e+01	5.60000000e+01	7.60000000e+01
-61	1.44118000e+05	5.60000000e+01	5.70000000e+01	7.70000000e+01
-60	1.44745000e+05	5.60000000e+01	5.70000000e+01	7.70000000e+01
-59	1.45352000e+05	5.60000000e+01	5.70000000e+01	7.70000000e+01
-58	1.45833000e+05	5.40000000e+01	5.80000000e+01	7.80000000e+01
-57	1.46387000e+05	5.40000000e+01	5.80000000e+01	7.80000000e+01
-56	1.46902000e+05	5.80000000e+01	5.90000000e+01	7.90000000e+01
-55	1.47351000e+05	5.80000000e+01	5.90000000e+01	7.90000000e+01
-54	1.47977000e+05	5.80000000e+01	5.90000000e+01	7.90000000e+01
-53	1.48509000e+05	5.80000000e+01	5.90000000e+01	7.90000000e+01
-52	1.49105000e+05	5.80000000e+01	5.90000000e+01	7.90000000e+01
-51	1.49550000e+05	5.80000000e+01	5.90000000e+01	7.90000000e+01
-50	1.49947000e+05	5.80000000e+01	5.90000000e+01	7.90000000e+01
-49	1.50466000e+05	5.80000000e+01	5.90000000e+01	7.90000000e+01
-48	1.51011000e+05	5.90000000e+01	6.00000000e+01	8.00000000e+01
-47	1.51606000e+05	5.90000000e+01	6.00000000e+01	8.00000000e+01
-46	1.52267000e+05	5.90000000e+01	6.00000000e+01	8.00000000e+01
-45	1.53032000e+05	5.90000000e+01	6.00000000e+01	8.00000000e+01
-44	1.53736000e+05	5.90000000e+01	6.00000000e+01	8.00000000e+01
-43	1.54477000e+05	5.90000000e+01	6.00000000e+01	8.00000000e+01
-42	1.55094000e+05	5.90000000e+01	6.00000000e+01	8.00000000e+01
-41	1.55607000e+05	5.90000000e+01	6.00000000e+01	8.00000000e+01
-40	1.56321000e+05	6.00000000e+01	6.20000000e+01	8.20000000e+01
-39	1.57082000e+05	6.00000000e+01	6.20000000e+01	8.20000000e+01
-38	1.57960000e+05	6.00000000e+01	6.20000000e+01	8.20000000e+01
-37	1.58826000e+05	6.00000000e+01	6.20000000e+01	8.20000000e+01
-36	1.59745000e+05	6.00000000e+01	6.20000000e+01	8.20000000e+01
-35	1.60596000e+05	6.00000000e+01	6.20000000e+01	8.20000000e+01
-34	1.61785000e+05	6.00000000e+01	6.20000000e+01	8.20000000e+01
-33	1.63040000e+05	6.00000000e+01	6.20000000e+01	8.20000000e+01
-32	1.64615000e+05	6.00000000e+01	6.20000000e+01	8.20000000e+01
-31	1.66142000e+05	6.00000000e+01	6.20000000e+01	8.20000000e+01
-30	1.68159000e+05	6.00000000e+01	6.20000000e+01	8.20000000e+01
-29	1.69669000e+05	6.60000000e+01	7.00000000e+01	9.20000000e+01
-28	1.71280000e+05	6.60000000e+01	7.00000000e+01	9.20000000e+01
-27	1.73144000e+05	6.30000000e+01	7.10000000e+01	9.30000000e+01
-26	1.75124000e+05	6.30000000e+01	7.10000000e+01	9.30000000e+01
-25	1.78495000e+05	6.30000000e+01	7.10000000e+01	9.30000000e+01
-24	1.81906000e+05	6.30000000e+01	7.10000000e+01	9.30000000e+01
-23	1.85108000e+05	7.10000000e+01	7.30000000e+01	9.50000000e+01
-22	1.87771000e+05	7.10000000e+01	7.30000000e+01	9.50000000e+01
-21	1.90362000e+05	6.70000000e+01	7.50000000e+01	9.70000000e+01
-20	1.93313000e+05	6.90000000e+01	7.60000000e+01	9.80000000e+01
-19	1.96014000e+05	6.90000000e+01	7.60000000e+01	9.80000000e+01
-18	1.99389000e+05	6.90000000e+01	7.60000000e+01	9.80000000e+01
-17	2.02362000e+05	6.90000000e+01	7.60000000e+01	9.80000000e+01
-16	2.05497000e+05	6.90000000e+01	7.60000000e+01	9.80000000e+01
-15	2.07434000e+05	7.40000000e+01	7.70000000e+01	1.00000000e+02
-14	2.09358000e+05	7.40000000e+01	7.70000000e+01	1.00000000e+02
-13	2.11816000e+05	7.40000000e+01	7.70000000e+01	1.00000000e+02
-12	2.11816000e+05	7.40000000e+01	7.90000000e+01	1.02000000e+02
-11	2.11816000e+05	8.20000000e+01	8.00000000e+01	1.06000000e+02
-10	2.14957000e+05	8.20000000e+01	8.00000000e+01	1.06000000e+02
-9	2.17896000e+05	8.20000000e+01	8.00000000e+01	1.06000000e+02
-8	2.21986000e+05	7.70000000e+01	8.10000000e+01	1.09000000e+02
-7	2.25511000e+05	7.90000000e+01	8.40000000e+01	1.12000000e+02
-6	2.29750000e+05	8.50000000e+01	8.50000000e+01	1.13000000e+02
-5	2.33403000e+05	8.60000000e+01	8.60000000e+01	1.16000000e+02
-4	2.36622000e+05	8.80000000e+01	8.80000000e+01	1.18000000e+02
-3	2.40469000e+05	8.80000000e+01	8.80000000e+01	1.18000000e+02
-2	2.44371000e+05	9.60000000e+01	9.40000000e+01	1.26000000e+02
-1	2.48707000e+05	9.60000000e+01	9.80000000e+01	1.30000000e+02
0	2.54334000e+05	9.70000000e+01	9.90000000e+01	1.31000000e+02
1	2.64329000e+05	1.05000000e+02	1.07000000e+02	1.40000000e+02
2	2.74790000e+05	1.22000000e+02	1.21000000e+02	1.58000000e+02
3	2.82642000e+05	1.21000000e+02	1.28000000e+02	1.65000000e+02
4	2.82642000e+05	1.36000000e+02	1.34000000e+02	1.80000000e+02
5	2.87189000e+05	1.52000000e+02	1.48000000e+02	1.99000000e+02
6	2.91422000e+05	1.57000000e+02	1.56000000e+02	2.12000000e+02
7	2.95545000e+05	1.57000000e+02	1.56000000e+02	2.12000000e+02
8	2.99783000e+05	1.57000000e+02	1.56000000e+02	2.12000000e+02
9	3.04152000e+05	1.49000000e+02	1.57000000e+02	2.14000000e+02
10	3.08640000e+05	1.45000000e+02	1.59000000e+02	2.16000000e+02
11	3.13280000e+05	1.45000000e+02	1.59000000e+02	2.16000000e+02
12	3.16780000e+05	1.49000000e+02	1.61000000e+02	2.19000000e+02
13	3.19991000e+05	1.53000000e+02	1.62000000e+02	2.20000000e+02
14	3.23624000e+05	1.53000000e+02	1.63000000e+02	2.21000000e+02
15	3.26992000e+05	1.56000000e+02	1.65000000e+02	2.23000000e+02
16	3.30853000e+05	1.56000000e+02	1.65000000e+02	2.23000000e+02
17	3.35373000e+05	1.62000000e+02	1.70000000e+02	2.28000000e+02
18	3.39110000e+05	1.67000000e+02	1.71000000e+02	2.29000000e+02
19	3.42269000e+05	1.69000000e+02	1.74000000e+02	2.35000000e+02
20	3.45032000e+05	1.69000000e+02	1.75000000e+02	2.36000000e+02
21	3.49989000e+05	1.74000000e+02	1.78000000e+02	2.39000000e+02
22	3.56865000e+05	1.74000000e+02	1.78000000e+02	2.39000000e+02
23	3.65078000e+05	1.71000000e+02	1.79000000e+02	2.40000000e+02
24	3.72341000e+05	1.76000000e+02	1.81000000e+02	2.42000000e+02
25	3.77574000e+05	1.76000000e+02	1.81000000e+02	2.42000000e+02
26	3.82019000e+05	1.79000000e+02	1.83000000e+02	2.44000000e+02
27	3.85952000e+05	1.79000000e+02	1.83000000e+02	2.44000000e+02
28	3.89940000e+05	1.79000000e+02	1.83000000e+02	2.44000000e+02
29	3.94270000e+05	1.74000000e+02	1.84000000e+02	2.54000000e+02
30	3.99054000e+05	1.86000000e+02	1.87000000e+02	2.59000000e+02
31	4.03565000e+05	1.83000000e+02	1.89000000e+02	2.62000000e+02
32	4.07219000e+05	1.83000000e+02	1.89000000e+02	2.62000000e+02
33	4.10086000e+05	1.83000000e+02	1.89000000e+02	2.62000000e+02
34	4.13013000e+05	1.82000000e+02	1.91000000e+02	2.72000000e+02
35	4.15638000e+05	1.82000000e+02	1.91000000e+02	2.72000000e+02
36	4.18935000e+05	1.82000000e+02	1.93000000e+02	2.76000000e+02
37	4.22500000e+05	1.83000000e+02	1.97000000e+02	2.80000000e+02
38	4.25882000e+05	1.85000000e+02	1.98000000e+02	2.81000000e+02
39	4.28678000e+05	1.85000000e+02	1.98000000e+02	2.81000000e+02
40	4.31128000e+05	1.85000000e+02	1.98000000e+02	2.81000000e+02
41	4.33498000e+05	1.85000000e+02	1.98000000e+02	2.81000000e+02
42	4.35819000e+05	1.83000000e+02	2.02000000e+02	2.86000000e+02
43	4.38276000e+05	1.95000000e+02	2.04000000e+02	2.89000000e+02
44	4.40984000e+05	1.93000000e+02	2.05000000e+02	2.90000000e+02
45	4.43925000e+05	1.93000000e+02	2.05000000e+02	2.90000000e+02
46	4.46212000e+05	2.04000000e+02	2.07000000e+02	2.92000000e+02
47	4.48107000e+05	2.04000000e+02	2.07000000e+02	2.92000000e+02
48	4.49922000e+05	2.03000000e+02	2.08000000e+02	2.93000000e+02
49	4.51821000e+05	2.05000000e+02	2.11000000e+02	2.96000000e+02
50	4.54357000e+05	2.05000000e+02	2.11000000e+02	2.96000000e+02
51	4.57614000e+05	1.96000000e+02	2.12000000e+02	2.98000000e+02
52	4.60769000e+05	1.96000000e+02	2.12000000e+02	2.98000000e+02
53	4.63298000e+05	1.96000000e+02	2.12000000e+02	2.98000000e+02
54	4.65417000e+05	1.96000000e+02	2.12000000e+02	2.98000000e+02
55	4.67452000e+05	1.96000000e+02	2.12000000e+02	2.98000000e+02
56	4.69560000e+05	2.03000000e+02	2.13000000e+02	2.99000000e+02
57	4.72065000e+05	2.03000000e+02	2.13000000e+02	2.99000000e+02
58	4.74450000e+05	2.01000000e+02	2.14000000e+02	3.00000000e+02
59	4.77388000e+05	2.07000000e+02	2.15000000e+02	3.01000000e+02
60	4.79725000e+05	2.07000000e+02	2.15000000e+02	3.01000000e+02
61	4.81460000e+05	2.05000000e+02	2.16000000e+02	3.02000000e+02
62	4.83119000e+05	2.05000000e+02	2.16000000e+02	3.02000000e+02
63	4.84735000e+05	2.09000000e+02	2.17000000e+02	3.03000000e+02
64	4.86483000e+05	2.12000000e+02	2.19000000e+02	3.05000000e+02
65	4.88457000e+05	2.13000000e+02	2.22000000e+02	3.11000000e+02
66	4.90714000e+05	2.19000000e+02	2.29000000e+02	3.24000000e+02
67	4.92450000e+05	2.30000000e+02	2.32000000e+02	3.27000000e+02
68	4.94024000e+05	2.18000000e+02	2.33000000e+02	3.28000000e+02
69	4.95523000e+05	2.18000000e+02	2.33000000e+02	3.28000000e+02
70	4.96961000e+05	2.21000000e+02	2.36000000e+02	3.31000000e+02
71	4.98817000e+05	2.21000000e+02	2.36000000e+02	3.31000000e+02
72	5.01055000e+05	2.20000000e+02	2.37000000e+02	3.32000000e+02
73	5.03194000e+05	2.21000000e+02	2.39000000e+02	3.34000000e+02
74	5.04884000e+05	2.21000000e+02	2.39000000e+02	3.34000000e+02
75	5.06300000e+05	2.29000000e+02	2.40000000e+02	3.36000000e+02
76	5.07668000e+05	2.29000000e+02	2.42000000e+02	3.38000000e+02
77	5.08966000e+05	2.29000000e+02	2.43000000e+02	3.41000000e+02
78	5.10576000e+05	2.29000000e+02	2.43000000e+02	3.41000000e+02
79	5.12462000e+05	2.28000000e+02	2.48000000e+02	3.46000000e+02
80	5.14592000e+05	2.39000000e+02	2.49000000e+02	3.48000000e+02
81	5.16244000e+05	2.39000000e+02	2.49000000e+02	3.48000000e+02
82	5.17558000e+05	2.39000000e+02	2.49000000e+02	3.48000000e+02
83	5.18779000e+05	2.39000000e+02	2.49000000e+02	3.48000000e+02
84	5.20059000e+05	2.39000000e+02	2.49000000e+02	3.48000000e+02
85	5.21532000e+05	2.45000000e+02	2.51000000e+02	3.52000000e+02
86	5.23332000e+05	2.42000000e+02	2.52000000e+02	3.54000000e+02
87	5.25202000e+05	2.35000000e+02	2.53000000e+02	3.55000000e+02
88	5.26777000e+05	2.43000000e+02	2.54000000e+02	3.56000000e+02
89	5.28066000e+05	2.43000000e+02	2.54000000e+02	3.56000000e+02
90	5.29222000e+05	2.43000000e+02	2.54000000e+02	3.56000000e+02
91	5.30414000e+05	2.43000000e+02	2.54000000e+02	3.56000000e+02
92	5.31725000e+05	2.43000000e+02	2.54000000e+02	3.56000000e+02
93	5.33269000e+05	2.43000000e+02	2.54000000e+02	3.56000000e+02
94	5.34801000e+05	2.43000000e+02	2.54000000e+02	3.56000000e+02
95	5.36193000e+05	2.43000000e+02	2.54000000e+02	3.56000000e+02
96	5.37338000e+05	2.45000000e+02	2.55000000e+02	3.57000000e+02
97	5.38449000e+05	2.45000000e+02	2.55000000e+02	3.57000000e+02
98	5.39404000e+05	2.45000000e+02	2.55000000e+02	3.57000000e+02
99	5.40565000e+05	2.45000000e+02	2.55000000e+02	3.57000000e+02
100	5.42177000e+05	2.45000000e+02	2.55000000e+02	3.57000000e+02
