# Supplementary material for: Early Prediction of Movie Box Office Success Based on Wikipedia Activity Big Data
Source: PLoS One. 2013 Aug 21;8(8):e71226. doi: 10.1371/journal.pone.0071226 (PMC3749192; doi:10.1371/journal.pone.0071226)
Supplement: Dataset S1 — The dataset under study, including the financial and Wikipedia activity data is also available at http://wwm.phy.bme.hu/SupplementaryDataS1.zip. (ZIP) [file pone.0071226.s002.zip › wikipredict_data_pack/sample_of_312/wikipedia_predictors/85]

Day_(movie_time)	Views	Users	Rigor	Edits
-500	0.00000000e+00	0.00000000e+00	0.00000000e+00	0.00000000e+00
-499	0.00000000e+00	0.00000000e+00	0.00000000e+00	0.00000000e+00
-498	0.00000000e+00	0.00000000e+00	0.00000000e+00	0.00000000e+00
-497	0.00000000e+00	0.00000000e+00	0.00000000e+00	0.00000000e+00
-496	0.00000000e+00	0.00000000e+00	0.00000000e+00	0.00000000e+00
-495	0.00000000e+00	0.00000000e+00	0.00000000e+00	0.00000000e+00
-494	0.00000000e+00	0.00000000e+00	0.00000000e+00	0.00000000e+00
-493	0.00000000e+00	0.00000000e+00	0.00000000e+00	0.00000000e+00
-492	0.00000000e+00	0.00000000e+00	0.00000000e+00	0.00000000e+00
-491	0.00000000e+00	0.00000000e+00	0.00000000e+00	0.00000000e+00
-490	0.00000000e+00	0.00000000e+00	0.00000000e+00	0.00000000e+00
-489	0.00000000e+00	0.00000000e+00	0.00000000e+00	0.00000000e+00
-488	0.00000000e+00	0.00000000e+00	0.00000000e+00	0.00000000e+00
-487	0.00000000e+00	0.00000000e+00	0.00000000e+00	0.00000000e+00
-486	0.00000000e+00	0.00000000e+00	0.00000000e+00	0.00000000e+00
-485	0.00000000e+00	0.00000000e+00	0.00000000e+00	0.00000000e+00
-484	0.00000000e+00	0.00000000e+00	0.00000000e+00	0.00000000e+00
-483	0.00000000e+00	0.00000000e+00	0.00000000e+00	0.00000000e+00
-482	0.00000000e+00	0.00000000e+00	0.00000000e+00	0.00000000e+00
-481	0.00000000e+00	0.00000000e+00	0.00000000e+00	0.00000000e+00
-480	0.00000000e+00	0.00000000e+00	0.00000000e+00	0.00000000e+00
-479	0.00000000e+00	0.00000000e+00	0.00000000e+00	0.00000000e+00
-478	0.00000000e+00	0.00000000e+00	0.00000000e+00	0.00000000e+00
-477	0.00000000e+00	0.00000000e+00	0.00000000e+00	0.00000000e+00
-476	0.00000000e+00	0.00000000e+00	0.00000000e+00	0.00000000e+00
-475	0.00000000e+00	0.00000000e+00	0.00000000e+00	0.00000000e+00
-474	0.00000000e+00	0.00000000e+00	0.00000000e+00	0.00000000e+00
-473	0.00000000e+00	0.00000000e+00	0.00000000e+00	0.00000000e+00
-472	0.00000000e+00	0.00000000e+00	0.00000000e+00	0.00000000e+00
-471	0.00000000e+00	0.00000000e+00	0.00000000e+00	0.00000000e+00
-470	0.00000000e+00	0.00000000e+00	0.00000000e+00	0.00000000e+00
-469	0.00000000e+00	0.00000000e+00	0.00000000e+00	0.00000000e+00
-468	0.00000000e+00	0.00000000e+00	0.00000000e+00	0.00000000e+00
-467	0.00000000e+00	0.00000000e+00	0.00000000e+00	0.00000000e+00
-466	0.00000000e+00	0.00000000e+00	0.00000000e+00	0.00000000e+00
-465	0.00000000e+00	0.00000000e+00	0.00000000e+00	0.00000000e+00
-464	0.00000000e+00	0.00000000e+00	0.00000000e+00	0.00000000e+00
-463	0.00000000e+00	0.00000000e+00	0.00000000e+00	0.00000000e+00
-462	0.00000000e+00	0.00000000e+00	0.00000000e+00	0.00000000e+00
-461	0.00000000e+00	0.00000000e+00	0.00000000e+00	0.00000000e+00
-460	0.00000000e+00	0.00000000e+00	0.00000000e+00	0.00000000e+00
-459	0.00000000e+00	0.00000000e+00	0.00000000e+00	0.00000000e+00
-458	0.00000000e+00	0.00000000e+00	0.00000000e+00	0.00000000e+00
-457	0.00000000e+00	0.00000000e+00	0.00000000e+00	0.00000000e+00
-456	0.00000000e+00	0.00000000e+00	0.00000000e+00	0.00000000e+00
-455	0.00000000e+00	0.00000000e+00	0.00000000e+00	0.00000000e+00
-454	0.00000000e+00	0.00000000e+00	0.00000000e+00	0.00000000e+00
-453	0.00000000e+00	0.00000000e+00	0.00000000e+00	0.00000000e+00
-452	0.00000000e+00	0.00000000e+00	0.00000000e+00	0.00000000e+00
-451	0.00000000e+00	0.00000000e+00	0.00000000e+00	0.00000000e+00
-450	0.00000000e+00	0.00000000e+00	0.00000000e+00	0.00000000e+00
-449	0.00000000e+00	0.00000000e+00	0.00000000e+00	0.00000000e+00
-448	0.00000000e+00	0.00000000e+00	0.00000000e+00	0.00000000e+00
-447	0.00000000e+00	0.00000000e+00	0.00000000e+00	0.00000000e+00
-446	0.00000000e+00	0.00000000e+00	0.00000000e+00	0.00000000e+00
-445	0.00000000e+00	0.00000000e+00	0.00000000e+00	0.00000000e+00
-444	0.00000000e+00	0.00000000e+00	0.00000000e+00	0.00000000e+00
-443	0.00000000e+00	0.00000000e+00	0.00000000e+00	0.00000000e+00
-442	0.00000000e+00	0.00000000e+00	0.00000000e+00	0.00000000e+00
-441	0.00000000e+00	0.00000000e+00	0.00000000e+00	0.00000000e+00
-440	0.00000000e+00	0.00000000e+00	0.00000000e+00	0.00000000e+00
-439	0.00000000e+00	0.00000000e+00	0.00000000e+00	0.00000000e+00
-438	0.00000000e+00	0.00000000e+00	0.00000000e+00	0.00000000e+00
-437	0.00000000e+00	0.00000000e+00	0.00000000e+00	0.00000000e+00
-436	0.00000000e+00	0.00000000e+00	0.00000000e+00	0.00000000e+00
-435	0.00000000e+00	0.00000000e+00	0.00000000e+00	0.00000000e+00
-434	0.00000000e+00	0.00000000e+00	0.00000000e+00	0.00000000e+00
-433	0.00000000e+00	0.00000000e+00	0.00000000e+00	0.00000000e+00
-432	0.00000000e+00	0.00000000e+00	0.00000000e+00	0.00000000e+00
-431	0.00000000e+00	0.00000000e+00	0.00000000e+00	0.00000000e+00
-430	0.00000000e+00	0.00000000e+00	0.00000000e+00	0.00000000e+00
-429	0.00000000e+00	0.00000000e+00	0.00000000e+00	0.00000000e+00
-428	0.00000000e+00	0.00000000e+00	0.00000000e+00	0.00000000e+00
-427	0.00000000e+00	0.00000000e+00	0.00000000e+00	0.00000000e+00
-426	0.00000000e+00	0.00000000e+00	0.00000000e+00	0.00000000e+00
-425	0.00000000e+00	0.00000000e+00	0.00000000e+00	0.00000000e+00
-424	0.00000000e+00	0.00000000e+00	0.00000000e+00	0.00000000e+00
-423	0.00000000e+00	0.00000000e+00	0.00000000e+00	0.00000000e+00
-422	0.00000000e+00	0.00000000e+00	0.00000000e+00	0.00000000e+00
-421	0.00000000e+00	0.00000000e+00	0.00000000e+00	0.00000000e+00
-420	0.00000000e+00	0.00000000e+00	0.00000000e+00	0.00000000e+00
-419	0.00000000e+00	0.00000000e+00	0.00000000e+00	0.00000000e+00
-418	0.00000000e+00	0.00000000e+00	0.00000000e+00	0.00000000e+00
-417	0.00000000e+00	0.00000000e+00	0.00000000e+00	0.00000000e+00
-416	0.00000000e+00	0.00000000e+00	0.00000000e+00	0.00000000e+00
-415	0.00000000e+00	0.00000000e+00	0.00000000e+00	0.00000000e+00
-414	0.00000000e+00	0.00000000e+00	0.00000000e+00	0.00000000e+00
-413	0.00000000e+00	0.00000000e+00	0.00000000e+00	0.00000000e+00
-412	0.00000000e+00	0.00000000e+00	0.00000000e+00	0.00000000e+00
-411	0.00000000e+00	0.00000000e+00	0.00000000e+00	0.00000000e+00
-410	0.00000000e+00	0.00000000e+00	0.00000000e+00	0.00000000e+00
-409	0.00000000e+00	0.00000000e+00	0.00000000e+00	0.00000000e+00
-408	0.00000000e+00	0.00000000e+00	0.00000000e+00	0.00000000e+00
-407	0.00000000e+00	0.00000000e+00	0.00000000e+00	0.00000000e+00
-406	0.00000000e+00	0.00000000e+00	0.00000000e+00	0.00000000e+00
-405	0.00000000e+00	0.00000000e+00	0.00000000e+00	0.00000000e+00
-404	0.00000000e+00	0.00000000e+00	0.00000000e+00	0.00000000e+00
-403	0.00000000e+00	0.00000000e+00	0.00000000e+00	0.00000000e+00
-402	0.00000000e+00	0.00000000e+00	0.00000000e+00	0.00000000e+00
-401	0.00000000e+00	0.00000000e+00	0.00000000e+00	0.00000000e+00
-400	0.00000000e+00	0.00000000e+00	0.00000000e+00	0.00000000e+00
-399	0.00000000e+00	0.00000000e+00	0.00000000e+00	0.00000000e+00
-398	0.00000000e+00	0.00000000e+00	0.00000000e+00	0.00000000e+00
-397	0.00000000e+00	0.00000000e+00	0.00000000e+00	0.00000000e+00
-396	0.00000000e+00	0.00000000e+00	0.00000000e+00	0.00000000e+00
-395	0.00000000e+00	0.00000000e+00	0.00000000e+00	0.00000000e+00
-394	0.00000000e+00	0.00000000e+00	0.00000000e+00	0.00000000e+00
-393	0.00000000e+00	0.00000000e+00	0.00000000e+00	0.00000000e+00
-392	0.00000000e+00	0.00000000e+00	0.00000000e+00	0.00000000e+00
-391	0.00000000e+00	0.00000000e+00	0.00000000e+00	0.00000000e+00
-390	0.00000000e+00	0.00000000e+00	0.00000000e+00	0.00000000e+00
-389	0.00000000e+00	0.00000000e+00	0.00000000e+00	0.00000000e+00
-388	0.00000000e+00	0.00000000e+00	0.00000000e+00	0.00000000e+00
-387	0.00000000e+00	0.00000000e+00	0.00000000e+00	0.00000000e+00
-386	0.00000000e+00	0.00000000e+00	0.00000000e+00	0.00000000e+00
-385	0.00000000e+00	0.00000000e+00	0.00000000e+00	0.00000000e+00
-384	0.00000000e+00	0.00000000e+00	0.00000000e+00	0.00000000e+00
-383	0.00000000e+00	0.00000000e+00	0.00000000e+00	0.00000000e+00
-382	0.00000000e+00	0.00000000e+00	0.00000000e+00	0.00000000e+00
-381	0.00000000e+00	0.00000000e+00	0.00000000e+00	0.00000000e+00
-380	0.00000000e+00	0.00000000e+00	0.00000000e+00	0.00000000e+00
-379	0.00000000e+00	0.00000000e+00	0.00000000e+00	0.00000000e+00
-378	0.00000000e+00	0.00000000e+00	0.00000000e+00	0.00000000e+00
-377	0.00000000e+00	0.00000000e+00	0.00000000e+00	0.00000000e+00
-376	0.00000000e+00	0.00000000e+00	0.00000000e+00	0.00000000e+00
-375	0.00000000e+00	0.00000000e+00	0.00000000e+00	0.00000000e+00
-374	0.00000000e+00	0.00000000e+00	0.00000000e+00	0.00000000e+00
-373	0.00000000e+00	0.00000000e+00	0.00000000e+00	0.00000000e+00
-372	0.00000000e+00	0.00000000e+00	0.00000000e+00	0.00000000e+00
-371	0.00000000e+00	0.00000000e+00	0.00000000e+00	0.00000000e+00
-370	0.00000000e+00	0.00000000e+00	0.00000000e+00	0.00000000e+00
-369	0.00000000e+00	0.00000000e+00	0.00000000e+00	0.00000000e+00
-368	0.00000000e+00	0.00000000e+00	0.00000000e+00	0.00000000e+00
-367	0.00000000e+00	0.00000000e+00	0.00000000e+00	0.00000000e+00
-366	0.00000000e+00	0.00000000e+00	0.00000000e+00	0.00000000e+00
-365	0.00000000e+00	0.00000000e+00	0.00000000e+00	0.00000000e+00
-364	0.00000000e+00	0.00000000e+00	0.00000000e+00	0.00000000e+00
-363	0.00000000e+00	0.00000000e+00	0.00000000e+00	0.00000000e+00
-362	0.00000000e+00	0.00000000e+00	0.00000000e+00	0.00000000e+00
-361	0.00000000e+00	0.00000000e+00	0.00000000e+00	0.00000000e+00
-360	0.00000000e+00	0.00000000e+00	0.00000000e+00	0.00000000e+00
-359	0.00000000e+00	0.00000000e+00	0.00000000e+00	0.00000000e+00
-358	0.00000000e+00	0.00000000e+00	0.00000000e+00	0.00000000e+00
-357	0.00000000e+00	0.00000000e+00	0.00000000e+00	0.00000000e+00
-356	0.00000000e+00	0.00000000e+00	0.00000000e+00	0.00000000e+00
-355	0.00000000e+00	0.00000000e+00	0.00000000e+00	0.00000000e+00
-354	0.00000000e+00	0.00000000e+00	0.00000000e+00	0.00000000e+00
-353	0.00000000e+00	0.00000000e+00	0.00000000e+00	0.00000000e+00
-352	0.00000000e+00	0.00000000e+00	0.00000000e+00	0.00000000e+00
-351	0.00000000e+00	0.00000000e+00	0.00000000e+00	0.00000000e+00
-350	0.00000000e+00	0.00000000e+00	0.00000000e+00	0.00000000e+00
-349	0.00000000e+00	0.00000000e+00	0.00000000e+00	0.00000000e+00
-348	0.00000000e+00	0.00000000e+00	0.00000000e+00	0.00000000e+00
-347	0.00000000e+00	0.00000000e+00	0.00000000e+00	0.00000000e+00
-346	0.00000000e+00	0.00000000e+00	0.00000000e+00	0.00000000e+00
-345	0.00000000e+00	0.00000000e+00	0.00000000e+00	0.00000000e+00
-344	0.00000000e+00	0.00000000e+00	0.00000000e+00	0.00000000e+00
-343	0.00000000e+00	0.00000000e+00	0.00000000e+00	0.00000000e+00
-342	0.00000000e+00	0.00000000e+00	0.00000000e+00	0.00000000e+00
-341	0.00000000e+00	0.00000000e+00	0.00000000e+00	0.00000000e+00
-340	0.00000000e+00	0.00000000e+00	0.00000000e+00	0.00000000e+00
-339	0.00000000e+00	0.00000000e+00	0.00000000e+00	0.00000000e+00
-338	0.00000000e+00	0.00000000e+00	0.00000000e+00	0.00000000e+00
-337	0.00000000e+00	0.00000000e+00	0.00000000e+00	0.00000000e+00
-336	0.00000000e+00	0.00000000e+00	0.00000000e+00	0.00000000e+00
-335	0.00000000e+00	0.00000000e+00	0.00000000e+00	0.00000000e+00
-334	0.00000000e+00	0.00000000e+00	0.00000000e+00	0.00000000e+00
-333	0.00000000e+00	0.00000000e+00	0.00000000e+00	0.00000000e+00
-332	0.00000000e+00	0.00000000e+00	0.00000000e+00	0.00000000e+00
-331	0.00000000e+00	0.00000000e+00	0.00000000e+00	0.00000000e+00
-330	0.00000000e+00	0.00000000e+00	0.00000000e+00	0.00000000e+00
-329	0.00000000e+00	0.00000000e+00	0.00000000e+00	0.00000000e+00
-328	0.00000000e+00	0.00000000e+00	0.00000000e+00	0.00000000e+00
-327	0.00000000e+00	0.00000000e+00	0.00000000e+00	0.00000000e+00
-326	0.00000000e+00	0.00000000e+00	0.00000000e+00	0.00000000e+00
-325	0.00000000e+00	0.00000000e+00	0.00000000e+00	0.00000000e+00
-324	0.00000000e+00	0.00000000e+00	0.00000000e+00	0.00000000e+00
-323	0.00000000e+00	0.00000000e+00	0.00000000e+00	0.00000000e+00
-322	0.00000000e+00	0.00000000e+00	0.00000000e+00	0.00000000e+00
-321	0.00000000e+00	0.00000000e+00	0.00000000e+00	0.00000000e+00
-320	0.00000000e+00	0.00000000e+00	0.00000000e+00	0.00000000e+00
-319	0.00000000e+00	0.00000000e+00	0.00000000e+00	0.00000000e+00
-318	0.00000000e+00	0.00000000e+00	0.00000000e+00	0.00000000e+00
-317	0.00000000e+00	0.00000000e+00	0.00000000e+00	0.00000000e+00
-316	0.00000000e+00	0.00000000e+00	0.00000000e+00	0.00000000e+00
-315	0.00000000e+00	0.00000000e+00	0.00000000e+00	0.00000000e+00
-314	0.00000000e+00	0.00000000e+00	0.00000000e+00	0.00000000e+00
-313	0.00000000e+00	0.00000000e+00	0.00000000e+00	0.00000000e+00
-312	0.00000000e+00	0.00000000e+00	0.00000000e+00	0.00000000e+00
-311	0.00000000e+00	0.00000000e+00	0.00000000e+00	0.00000000e+00
-310	0.00000000e+00	0.00000000e+00	0.00000000e+00	0.00000000e+00
-309	0.00000000e+00	0.00000000e+00	0.00000000e+00	0.00000000e+00
-308	0.00000000e+00	0.00000000e+00	0.00000000e+00	0.00000000e+00
-307	0.00000000e+00	0.00000000e+00	0.00000000e+00	0.00000000e+00
-306	0.00000000e+00	0.00000000e+00	0.00000000e+00	0.00000000e+00
-305	0.00000000e+00	0.00000000e+00	0.00000000e+00	0.00000000e+00
-304	0.00000000e+00	0.00000000e+00	0.00000000e+00	0.00000000e+00
-303	0.00000000e+00	0.00000000e+00	0.00000000e+00	0.00000000e+00
-302	0.00000000e+00	0.00000000e+00	0.00000000e+00	0.00000000e+00
-301	0.00000000e+00	0.00000000e+00	0.00000000e+00	0.00000000e+00
-300	0.00000000e+00	0.00000000e+00	0.00000000e+00	0.00000000e+00
-299	0.00000000e+00	0.00000000e+00	0.00000000e+00	0.00000000e+00
-298	0.00000000e+00	0.00000000e+00	0.00000000e+00	0.00000000e+00
-297	0.00000000e+00	0.00000000e+00	0.00000000e+00	0.00000000e+00
-296	0.00000000e+00	0.00000000e+00	0.00000000e+00	0.00000000e+00
-295	0.00000000e+00	0.00000000e+00	0.00000000e+00	0.00000000e+00
-294	0.00000000e+00	0.00000000e+00	0.00000000e+00	0.00000000e+00
-293	0.00000000e+00	0.00000000e+00	0.00000000e+00	0.00000000e+00
-292	0.00000000e+00	0.00000000e+00	0.00000000e+00	0.00000000e+00
-291	0.00000000e+00	0.00000000e+00	0.00000000e+00	0.00000000e+00
-290	0.00000000e+00	0.00000000e+00	0.00000000e+00	0.00000000e+00
-289	0.00000000e+00	0.00000000e+00	0.00000000e+00	0.00000000e+00
-288	0.00000000e+00	0.00000000e+00	0.00000000e+00	0.00000000e+00
-287	0.00000000e+00	0.00000000e+00	0.00000000e+00	0.00000000e+00
-286	0.00000000e+00	0.00000000e+00	0.00000000e+00	0.00000000e+00
-285	0.00000000e+00	0.00000000e+00	0.00000000e+00	0.00000000e+00
-284	0.00000000e+00	0.00000000e+00	0.00000000e+00	0.00000000e+00
-283	0.00000000e+00	0.00000000e+00	0.00000000e+00	0.00000000e+00
-282	0.00000000e+00	0.00000000e+00	0.00000000e+00	0.00000000e+00
-281	0.00000000e+00	0.00000000e+00	0.00000000e+00	0.00000000e+00
-280	0.00000000e+00	0.00000000e+00	0.00000000e+00	0.00000000e+00
-279	0.00000000e+00	0.00000000e+00	0.00000000e+00	0.00000000e+00
-278	0.00000000e+00	0.00000000e+00	0.00000000e+00	0.00000000e+00
-277	0.00000000e+00	0.00000000e+00	0.00000000e+00	0.00000000e+00
-276	0.00000000e+00	0.00000000e+00	0.00000000e+00	0.00000000e+00
-275	0.00000000e+00	0.00000000e+00	0.00000000e+00	0.00000000e+00
-274	0.00000000e+00	0.00000000e+00	0.00000000e+00	0.00000000e+00
-273	0.00000000e+00	0.00000000e+00	0.00000000e+00	0.00000000e+00
-272	0.00000000e+00	0.00000000e+00	0.00000000e+00	0.00000000e+00
-271	0.00000000e+00	0.00000000e+00	0.00000000e+00	0.00000000e+00
-270	0.00000000e+00	0.00000000e+00	0.00000000e+00	0.00000000e+00
-269	0.00000000e+00	0.00000000e+00	0.00000000e+00	0.00000000e+00
-268	0.00000000e+00	0.00000000e+00	0.00000000e+00	0.00000000e+00
-267	0.00000000e+00	0.00000000e+00	0.00000000e+00	0.00000000e+00
-266	0.00000000e+00	0.00000000e+00	0.00000000e+00	0.00000000e+00
-265	0.00000000e+00	0.00000000e+00	0.00000000e+00	0.00000000e+00
-264	0.00000000e+00	0.00000000e+00	0.00000000e+00	0.00000000e+00
-263	1.00000000e+00	0.00000000e+00	0.00000000e+00	0.00000000e+00
-262	1.00000000e+00	0.00000000e+00	0.00000000e+00	0.00000000e+00
-261	1.00000000e+00	0.00000000e+00	0.00000000e+00	0.00000000e+00
-260	2.00000000e+00	0.00000000e+00	0.00000000e+00	0.00000000e+00
-259	2.00000000e+00	0.00000000e+00	0.00000000e+00	0.00000000e+00
-258	3.00000000e+00	0.00000000e+00	0.00000000e+00	0.00000000e+00
-257	3.00000000e+00	0.00000000e+00	0.00000000e+00	0.00000000e+00
-256	3.00000000e+00	0.00000000e+00	0.00000000e+00	0.00000000e+00
-255	5.00000000e+00	0.00000000e+00	0.00000000e+00	0.00000000e+00
-254	5.00000000e+00	0.00000000e+00	0.00000000e+00	0.00000000e+00
-253	6.00000000e+00	0.00000000e+00	0.00000000e+00	0.00000000e+00
-252	9.00000000e+00	0.00000000e+00	0.00000000e+00	0.00000000e+00
-251	1.30000000e+01	0.00000000e+00	0.00000000e+00	0.00000000e+00
-250	1.30000000e+01	0.00000000e+00	0.00000000e+00	0.00000000e+00
-249	1.30000000e+01	0.00000000e+00	0.00000000e+00	0.00000000e+00
-248	1.30000000e+01	0.00000000e+00	0.00000000e+00	0.00000000e+00
-247	1.30000000e+01	0.00000000e+00	0.00000000e+00	0.00000000e+00
-246	1.40000000e+01	0.00000000e+00	0.00000000e+00	0.00000000e+00
-245	1.40000000e+01	0.00000000e+00	0.00000000e+00	0.00000000e+00
-244	1.40000000e+01	0.00000000e+00	0.00000000e+00	0.00000000e+00
-243	1.50000000e+01	0.00000000e+00	0.00000000e+00	0.00000000e+00
-242	1.50000000e+01	0.00000000e+00	0.00000000e+00	0.00000000e+00
-241	1.50000000e+01	0.00000000e+00	0.00000000e+00	0.00000000e+00
-240	1.60000000e+01	0.00000000e+00	0.00000000e+00	0.00000000e+00
-239	1.70000000e+01	0.00000000e+00	0.00000000e+00	0.00000000e+00
-238	1.90000000e+01	0.00000000e+00	0.00000000e+00	0.00000000e+00
-237	2.00000000e+01	0.00000000e+00	0.00000000e+00	0.00000000e+00
-236	2.20000000e+01	0.00000000e+00	0.00000000e+00	0.00000000e+00
-235	2.60000000e+01	0.00000000e+00	0.00000000e+00	0.00000000e+00
-234	2.70000000e+01	0.00000000e+00	0.00000000e+00	0.00000000e+00
-233	2.70000000e+01	0.00000000e+00	0.00000000e+00	0.00000000e+00
-232	2.90000000e+01	0.00000000e+00	0.00000000e+00	0.00000000e+00
-231	3.00000000e+01	0.00000000e+00	0.00000000e+00	0.00000000e+00
-230	3.20000000e+01	0.00000000e+00	0.00000000e+00	0.00000000e+00
-229	3.20000000e+01	0.00000000e+00	0.00000000e+00	0.00000000e+00
-228	3.20000000e+01	0.00000000e+00	0.00000000e+00	0.00000000e+00
-227	3.30000000e+01	0.00000000e+00	0.00000000e+00	0.00000000e+00
-226	3.60000000e+01	0.00000000e+00	0.00000000e+00	0.00000000e+00
-225	3.70000000e+01	0.00000000e+00	0.00000000e+00	0.00000000e+00
-224	3.70000000e+01	0.00000000e+00	0.00000000e+00	0.00000000e+00
-223	3.70000000e+01	0.00000000e+00	0.00000000e+00	0.00000000e+00
-222	3.70000000e+01	0.00000000e+00	0.00000000e+00	0.00000000e+00
-221	3.70000000e+01	0.00000000e+00	0.00000000e+00	0.00000000e+00
-220	3.80000000e+01	0.00000000e+00	0.00000000e+00	0.00000000e+00
-219	4.10000000e+01	0.00000000e+00	0.00000000e+00	0.00000000e+00
-218	4.60000000e+01	0.00000000e+00	0.00000000e+00	0.00000000e+00
-217	4.80000000e+01	0.00000000e+00	0.00000000e+00	0.00000000e+00
-216	5.00000000e+01	0.00000000e+00	0.00000000e+00	0.00000000e+00
-215	5.20000000e+01	0.00000000e+00	0.00000000e+00	0.00000000e+00
-214	5.40000000e+01	0.00000000e+00	0.00000000e+00	0.00000000e+00
-213	5.50000000e+01	0.00000000e+00	0.00000000e+00	0.00000000e+00
-212	5.60000000e+01	0.00000000e+00	0.00000000e+00	0.00000000e+00
-211	5.60000000e+01	0.00000000e+00	0.00000000e+00	0.00000000e+00
-210	5.70000000e+01	0.00000000e+00	0.00000000e+00	0.00000000e+00
-209	5.70000000e+01	0.00000000e+00	0.00000000e+00	0.00000000e+00
-208	5.90000000e+01	0.00000000e+00	0.00000000e+00	0.00000000e+00
-207	6.10000000e+01	0.00000000e+00	0.00000000e+00	0.00000000e+00
-206	6.10000000e+01	0.00000000e+00	0.00000000e+00	0.00000000e+00
-205	6.30000000e+01	0.00000000e+00	0.00000000e+00	0.00000000e+00
-204	6.30000000e+01	0.00000000e+00	0.00000000e+00	0.00000000e+00
-203	6.40000000e+01	0.00000000e+00	0.00000000e+00	0.00000000e+00
-202	6.60000000e+01	0.00000000e+00	0.00000000e+00	0.00000000e+00
-201	6.70000000e+01	0.00000000e+00	0.00000000e+00	0.00000000e+00
-200	6.70000000e+01	0.00000000e+00	0.00000000e+00	0.00000000e+00
-199	6.90000000e+01	0.00000000e+00	0.00000000e+00	0.00000000e+00
-198	7.20000000e+01	0.00000000e+00	0.00000000e+00	0.00000000e+00
-197	7.60000000e+01	0.00000000e+00	0.00000000e+00	0.00000000e+00
-196	7.60000000e+01	0.00000000e+00	0.00000000e+00	0.00000000e+00
-195	7.70000000e+01	0.00000000e+00	0.00000000e+00	0.00000000e+00
-194	7.80000000e+01	0.00000000e+00	0.00000000e+00	0.00000000e+00
-193	7.90000000e+01	0.00000000e+00	0.00000000e+00	0.00000000e+00
-192	7.90000000e+01	0.00000000e+00	0.00000000e+00	0.00000000e+00
-191	7.90000000e+01	0.00000000e+00	0.00000000e+00	0.00000000e+00
-190	8.00000000e+01	0.00000000e+00	0.00000000e+00	0.00000000e+00
-189	8.10000000e+01	0.00000000e+00	0.00000000e+00	0.00000000e+00
-188	8.10000000e+01	0.00000000e+00	0.00000000e+00	0.00000000e+00
-187	8.10000000e+01	0.00000000e+00	0.00000000e+00	0.00000000e+00
-186	8.20000000e+01	0.00000000e+00	0.00000000e+00	0.00000000e+00
-185	8.50000000e+01	0.00000000e+00	0.00000000e+00	0.00000000e+00
-184	8.50000000e+01	0.00000000e+00	0.00000000e+00	0.00000000e+00
-183	8.50000000e+01	0.00000000e+00	0.00000000e+00	0.00000000e+00
-182	8.50000000e+01	0.00000000e+00	0.00000000e+00	0.00000000e+00
-181	8.50000000e+01	0.00000000e+00	0.00000000e+00	0.00000000e+00
-180	8.50000000e+01	0.00000000e+00	0.00000000e+00	0.00000000e+00
-179	8.50000000e+01	0.00000000e+00	0.00000000e+00	0.00000000e+00
-178	8.50000000e+01	0.00000000e+00	0.00000000e+00	0.00000000e+00
-177	8.60000000e+01	0.00000000e+00	0.00000000e+00	0.00000000e+00
-176	9.00000000e+01	0.00000000e+00	0.00000000e+00	0.00000000e+00
-175	9.20000000e+01	0.00000000e+00	0.00000000e+00	0.00000000e+00
-174	9.30000000e+01	0.00000000e+00	0.00000000e+00	0.00000000e+00
-173	9.40000000e+01	0.00000000e+00	0.00000000e+00	0.00000000e+00
-172	9.50000000e+01	0.00000000e+00	0.00000000e+00	0.00000000e+00
-171	9.60000000e+01	0.00000000e+00	0.00000000e+00	0.00000000e+00
-170	9.70000000e+01	0.00000000e+00	0.00000000e+00	0.00000000e+00
-169	9.90000000e+01	0.00000000e+00	0.00000000e+00	0.00000000e+00
-168	1.00000000e+02	0.00000000e+00	0.00000000e+00	0.00000000e+00
-167	1.02000000e+02	0.00000000e+00	0.00000000e+00	0.00000000e+00
-166	1.04000000e+02	0.00000000e+00	0.00000000e+00	0.00000000e+00
-165	1.04000000e+02	0.00000000e+00	0.00000000e+00	0.00000000e+00
-164	1.05000000e+02	0.00000000e+00	0.00000000e+00	0.00000000e+00
-163	1.06000000e+02	0.00000000e+00	0.00000000e+00	0.00000000e+00
-162	1.09000000e+02	0.00000000e+00	0.00000000e+00	0.00000000e+00
-161	1.09000000e+02	0.00000000e+00	0.00000000e+00	0.00000000e+00
-160	1.09000000e+02	0.00000000e+00	0.00000000e+00	0.00000000e+00
-159	1.11000000e+02	0.00000000e+00	0.00000000e+00	0.00000000e+00
-158	1.11000000e+02	0.00000000e+00	0.00000000e+00	0.00000000e+00
-157	1.11000000e+02	0.00000000e+00	0.00000000e+00	0.00000000e+00
-156	1.12000000e+02	0.00000000e+00	0.00000000e+00	0.00000000e+00
-155	1.12000000e+02	0.00000000e+00	0.00000000e+00	0.00000000e+00
-154	1.14000000e+02	0.00000000e+00	0.00000000e+00	0.00000000e+00
-153	1.17000000e+02	0.00000000e+00	0.00000000e+00	0.00000000e+00
-152	1.18000000e+02	0.00000000e+00	0.00000000e+00	0.00000000e+00
-151	1.20000000e+02	0.00000000e+00	0.00000000e+00	0.00000000e+00
-150	1.21000000e+02	0.00000000e+00	0.00000000e+00	0.00000000e+00
-149	1.22000000e+02	0.00000000e+00	0.00000000e+00	0.00000000e+00
-148	1.22000000e+02	0.00000000e+00	0.00000000e+00	0.00000000e+00
-147	1.22000000e+02	0.00000000e+00	0.00000000e+00	0.00000000e+00
-146	1.24000000e+02	0.00000000e+00	0.00000000e+00	0.00000000e+00
-145	1.25000000e+02	0.00000000e+00	0.00000000e+00	0.00000000e+00
-144	1.25000000e+02	0.00000000e+00	0.00000000e+00	0.00000000e+00
-143	1.26000000e+02	0.00000000e+00	0.00000000e+00	0.00000000e+00
-142	1.27000000e+02	0.00000000e+00	0.00000000e+00	0.00000000e+00
-141	1.27000000e+02	0.00000000e+00	0.00000000e+00	0.00000000e+00
-140	1.30000000e+02	0.00000000e+00	0.00000000e+00	0.00000000e+00
-139	1.30000000e+02	0.00000000e+00	0.00000000e+00	0.00000000e+00
-138	1.30000000e+02	0.00000000e+00	0.00000000e+00	0.00000000e+00
-137	1.31000000e+02	0.00000000e+00	0.00000000e+00	0.00000000e+00
-136	1.32000000e+02	0.00000000e+00	0.00000000e+00	0.00000000e+00
-135	1.32000000e+02	0.00000000e+00	0.00000000e+00	0.00000000e+00
-134	1.32000000e+02	0.00000000e+00	0.00000000e+00	0.00000000e+00
-133	1.33000000e+02	0.00000000e+00	0.00000000e+00	0.00000000e+00
-132	1.33000000e+02	0.00000000e+00	0.00000000e+00	0.00000000e+00
-131	1.33000000e+02	0.00000000e+00	0.00000000e+00	0.00000000e+00
-130	1.33000000e+02	0.00000000e+00	0.00000000e+00	0.00000000e+00
-129	1.33000000e+02	0.00000000e+00	0.00000000e+00	0.00000000e+00
-128	1.35000000e+02	0.00000000e+00	0.00000000e+00	3.20000000e+01
-127	1.35000000e+02	0.00000000e+00	0.00000000e+00	0.00000000e+00
-126	1.35000000e+02	0.00000000e+00	0.00000000e+00	0.00000000e+00
-125	1.36000000e+02	0.00000000e+00	0.00000000e+00	0.00000000e+00
-124	1.36000000e+02	0.00000000e+00	0.00000000e+00	0.00000000e+00
-123	1.37000000e+02	0.00000000e+00	0.00000000e+00	0.00000000e+00
-122	1.38000000e+02	0.00000000e+00	0.00000000e+00	0.00000000e+00
-121	1.40000000e+02	0.00000000e+00	0.00000000e+00	0.00000000e+00
-120	1.41000000e+02	0.00000000e+00	0.00000000e+00	0.00000000e+00
-119	1.44000000e+02	0.00000000e+00	0.00000000e+00	0.00000000e+00
-118	1.45000000e+02	0.00000000e+00	0.00000000e+00	0.00000000e+00
-117	1.45000000e+02	0.00000000e+00	0.00000000e+00	0.00000000e+00
-116	1.47000000e+02	0.00000000e+00	0.00000000e+00	0.00000000e+00
-115	1.50000000e+02	0.00000000e+00	0.00000000e+00	0.00000000e+00
-114	1.52000000e+02	0.00000000e+00	0.00000000e+00	0.00000000e+00
-113	1.52000000e+02	0.00000000e+00	0.00000000e+00	0.00000000e+00
-112	1.52000000e+02	0.00000000e+00	0.00000000e+00	0.00000000e+00
-111	1.52000000e+02	0.00000000e+00	0.00000000e+00	0.00000000e+00
-110	1.54000000e+02	0.00000000e+00	0.00000000e+00	0.00000000e+00
-109	1.57000000e+02	0.00000000e+00	0.00000000e+00	0.00000000e+00
-108	1.60000000e+02	0.00000000e+00	0.00000000e+00	0.00000000e+00
-107	1.62000000e+02	0.00000000e+00	0.00000000e+00	0.00000000e+00
-106	1.63000000e+02	0.00000000e+00	0.00000000e+00	0.00000000e+00
-105	1.66000000e+02	0.00000000e+00	0.00000000e+00	0.00000000e+00
-104	1.66000000e+02	0.00000000e+00	0.00000000e+00	0.00000000e+00
-103	1.66000000e+02	0.00000000e+00	0.00000000e+00	0.00000000e+00
-102	1.68000000e+02	0.00000000e+00	0.00000000e+00	0.00000000e+00
-101	1.69000000e+02	0.00000000e+00	0.00000000e+00	0.00000000e+00
-100	1.69000000e+02	0.00000000e+00	0.00000000e+00	0.00000000e+00
-99	1.69000000e+02	0.00000000e+00	0.00000000e+00	0.00000000e+00
-98	1.71000000e+02	0.00000000e+00	0.00000000e+00	0.00000000e+00
-97	1.72000000e+02	0.00000000e+00	0.00000000e+00	0.00000000e+00
-96	1.74000000e+02	0.00000000e+00	0.00000000e+00	0.00000000e+00
-95	1.82000000e+02	0.00000000e+00	0.00000000e+00	0.00000000e+00
-94	1.83000000e+02	0.00000000e+00	0.00000000e+00	0.00000000e+00
-93	1.83000000e+02	0.00000000e+00	0.00000000e+00	0.00000000e+00
-92	1.84000000e+02	0.00000000e+00	0.00000000e+00	0.00000000e+00
-91	1.86000000e+02	0.00000000e+00	0.00000000e+00	0.00000000e+00
-90	1.88000000e+02	0.00000000e+00	0.00000000e+00	0.00000000e+00
-89	1.88000000e+02	0.00000000e+00	0.00000000e+00	0.00000000e+00
-88	1.89000000e+02	0.00000000e+00	0.00000000e+00	0.00000000e+00
-87	1.89000000e+02	0.00000000e+00	0.00000000e+00	0.00000000e+00
-86	1.90000000e+02	0.00000000e+00	0.00000000e+00	0.00000000e+00
-85	1.92000000e+02	0.00000000e+00	0.00000000e+00	0.00000000e+00
-84	1.92000000e+02	0.00000000e+00	0.00000000e+00	0.00000000e+00
-83	1.94000000e+02	0.00000000e+00	0.00000000e+00	0.00000000e+00
-82	1.94000000e+02	0.00000000e+00	0.00000000e+00	0.00000000e+00
-81	1.94000000e+02	0.00000000e+00	0.00000000e+00	0.00000000e+00
-80	1.94000000e+02	0.00000000e+00	0.00000000e+00	0.00000000e+00
-79	1.94000000e+02	0.00000000e+00	0.00000000e+00	0.00000000e+00
-78	1.95000000e+02	0.00000000e+00	0.00000000e+00	0.00000000e+00
-77	1.96000000e+02	0.00000000e+00	0.00000000e+00	0.00000000e+00
-76	1.96000000e+02	0.00000000e+00	0.00000000e+00	0.00000000e+00
-75	1.96000000e+02	0.00000000e+00	0.00000000e+00	0.00000000e+00
-74	1.96000000e+02	0.00000000e+00	0.00000000e+00	0.00000000e+00
-73	1.99000000e+02	0.00000000e+00	0.00000000e+00	0.00000000e+00
-72	2.01000000e+02	0.00000000e+00	0.00000000e+00	0.00000000e+00
-71	2.01000000e+02	0.00000000e+00	0.00000000e+00	0.00000000e+00
-70	2.02000000e+02	0.00000000e+00	0.00000000e+00	0.00000000e+00
-69	2.02000000e+02	0.00000000e+00	0.00000000e+00	0.00000000e+00
-68	2.07000000e+02	0.00000000e+00	0.00000000e+00	0.00000000e+00
-67	2.10000000e+02	0.00000000e+00	0.00000000e+00	0.00000000e+00
-66	2.13000000e+02	0.00000000e+00	0.00000000e+00	0.00000000e+00
-65	2.15000000e+02	0.00000000e+00	0.00000000e+00	0.00000000e+00
-64	2.16000000e+02	0.00000000e+00	0.00000000e+00	0.00000000e+00
-63	2.19000000e+02	0.00000000e+00	0.00000000e+00	0.00000000e+00
-62	2.22000000e+02	0.00000000e+00	0.00000000e+00	0.00000000e+00
-61	2.24000000e+02	0.00000000e+00	0.00000000e+00	0.00000000e+00
-60	2.26000000e+02	0.00000000e+00	0.00000000e+00	0.00000000e+00
-59	2.28000000e+02	0.00000000e+00	0.00000000e+00	0.00000000e+00
-58	2.37000000e+02	0.00000000e+00	0.00000000e+00	0.00000000e+00
-57	2.39000000e+02	0.00000000e+00	0.00000000e+00	0.00000000e+00
-56	2.40000000e+02	0.00000000e+00	0.00000000e+00	0.00000000e+00
-55	2.44000000e+02	0.00000000e+00	0.00000000e+00	0.00000000e+00
-54	2.47000000e+02	0.00000000e+00	0.00000000e+00	0.00000000e+00
-53	2.50000000e+02	0.00000000e+00	0.00000000e+00	0.00000000e+00
-52	2.55000000e+02	0.00000000e+00	0.00000000e+00	0.00000000e+00
-51	2.70000000e+02	1.00000000e+00	1.00000000e+00	1.00000000e+00
-50	4.03000000e+02	3.00000000e+00	3.00000000e+00	1.90000000e+01
-49	7.95000000e+02	3.00000000e+00	3.00000000e+00	1.90000000e+01
-48	1.06100000e+03	4.00000000e+00	4.00000000e+00	2.00000000e+01
-47	1.40200000e+03	4.00000000e+00	4.00000000e+00	2.00000000e+01
-46	1.61900000e+03	4.00000000e+00	4.00000000e+00	2.00000000e+01
-45	1.86200000e+03	5.00000000e+00	5.00000000e+00	2.10000000e+01
-44	4.49300000e+03	8.00000000e+00	9.00000000e+00	2.60000000e+01
-43	6.68400000e+03	1.00000000e+01	1.10000000e+01	2.90000000e+01
-42	8.39400000e+03	1.00000000e+01	1.10000000e+01	2.90000000e+01
-41	9.36100000e+03	1.00000000e+01	1.10000000e+01	2.90000000e+01
-40	1.05320000e+04	1.00000000e+01	1.20000000e+01	3.00000000e+01
-39	1.17130000e+04	1.00000000e+01	1.20000000e+01	3.20000000e+01
-38	1.30620000e+04	1.20000000e+01	1.50000000e+01	3.50000000e+01
-37	1.43780000e+04	1.20000000e+01	1.50000000e+01	3.50000000e+01
-36	1.58530000e+04	1.20000000e+01	1.50000000e+01	3.50000000e+01
-35	1.72230000e+04	1.20000000e+01	1.60000000e+01	3.60000000e+01
-34	1.84390000e+04	1.30000000e+01	1.70000000e+01	3.90000000e+01
-33	1.98410000e+04	1.30000000e+01	1.70000000e+01	3.90000000e+01
-32	2.10890000e+04	1.30000000e+01	1.70000000e+01	3.90000000e+01
-31	2.22890000e+04	1.30000000e+01	1.70000000e+01	3.90000000e+01
-30	2.33300000e+04	1.30000000e+01	1.70000000e+01	3.90000000e+01
-29	2.44420000e+04	1.30000000e+01	1.80000000e+01	4.10000000e+01
-28	2.55080000e+04	1.30000000e+01	1.80000000e+01	4.10000000e+01
-27	2.66070000e+04	1.30000000e+01	1.80000000e+01	4.10000000e+01
-26	2.75640000e+04	1.30000000e+01	1.80000000e+01	4.10000000e+01
-25	2.83980000e+04	1.30000000e+01	1.80000000e+01	4.10000000e+01
-24	2.94760000e+04	1.50000000e+01	2.00000000e+01	4.30000000e+01
-23	3.04970000e+04	1.70000000e+01	2.20000000e+01	4.50000000e+01
-22	3.14020000e+04	1.80000000e+01	2.40000000e+01	4.80000000e+01
-21	3.24860000e+04	1.80000000e+01	2.40000000e+01	4.80000000e+01
-20	3.34930000e+04	1.80000000e+01	2.40000000e+01	4.80000000e+01
-19	3.44210000e+04	1.80000000e+01	2.40000000e+01	4.80000000e+01
-18	3.52780000e+04	1.90000000e+01	2.50000000e+01	5.00000000e+01
-17	3.64520000e+04	1.90000000e+01	2.60000000e+01	5.20000000e+01
-16	3.74870000e+04	2.00000000e+01	2.70000000e+01	5.30000000e+01
-15	3.83980000e+04	2.00000000e+01	2.70000000e+01	5.30000000e+01
-14	3.91810000e+04	2.00000000e+01	2.70000000e+01	5.30000000e+01
-13	4.01570000e+04	2.00000000e+01	2.70000000e+01	5.30000000e+01
-12	4.01570000e+04	2.00000000e+01	2.70000000e+01	5.30000000e+01
-11	4.01570000e+04	2.00000000e+01	2.70000000e+01	5.30000000e+01
-10	4.15250000e+04	2.00000000e+01	2.70000000e+01	5.30000000e+01
-9	4.26250000e+04	2.10000000e+01	2.90000000e+01	5.50000000e+01
-8	4.38390000e+04	2.10000000e+01	2.90000000e+01	5.50000000e+01
-7	4.50120000e+04	2.20000000e+01	3.10000000e+01	5.90000000e+01
-6	4.65660000e+04	2.20000000e+01	3.10000000e+01	5.90000000e+01
-5	4.81300000e+04	2.60000000e+01	3.50000000e+01	6.50000000e+01
-4	4.95780000e+04	2.70000000e+01	3.60000000e+01	6.60000000e+01
-3	5.15560000e+04	2.70000000e+01	3.70000000e+01	6.80000000e+01
-2	5.37020000e+04	3.10000000e+01	4.10000000e+01	7.20000000e+01
-1	5.55480000e+04	3.10000000e+01	4.20000000e+01	7.30000000e+01
0	5.85530000e+04	3.30000000e+01	4.40000000e+01	7.50000000e+01
1	6.34280000e+04	3.60000000e+01	4.70000000e+01	8.00000000e+01
2	6.82210000e+04	4.20000000e+01	5.20000000e+01	8.80000000e+01
3	7.25040000e+04	4.90000000e+01	5.90000000e+01	9.50000000e+01
4	7.25040000e+04	4.80000000e+01	6.20000000e+01	9.90000000e+01
5	7.46970000e+04	4.80000000e+01	6.40000000e+01	1.01000000e+02
6	7.70050000e+04	4.90000000e+01	6.50000000e+01	1.02000000e+02
7	7.92790000e+04	4.90000000e+01	6.50000000e+01	1.02000000e+02
8	8.13970000e+04	5.30000000e+01	6.80000000e+01	1.05000000e+02
9	8.28330000e+04	5.30000000e+01	6.80000000e+01	1.05000000e+02
10	8.42580000e+04	5.40000000e+01	6.90000000e+01	1.09000000e+02
11	8.56770000e+04	5.40000000e+01	6.90000000e+01	1.09000000e+02
12	8.67890000e+04	5.40000000e+01	6.90000000e+01	1.09000000e+02
13	8.79210000e+04	5.40000000e+01	6.90000000e+01	1.09000000e+02
14	8.89770000e+04	5.40000000e+01	6.90000000e+01	1.09000000e+02
15	9.00260000e+04	5.20000000e+01	7.00000000e+01	1.11000000e+02
16	9.10340000e+04	5.20000000e+01	7.00000000e+01	1.11000000e+02
17	9.21010000e+04	5.50000000e+01	7.10000000e+01	1.12000000e+02
18	9.31550000e+04	5.50000000e+01	7.10000000e+01	1.12000000e+02
19	9.40190000e+04	5.50000000e+01	7.10000000e+01	1.12000000e+02
20	9.47360000e+04	5.50000000e+01	7.10000000e+01	1.12000000e+02
21	9.54030000e+04	5.50000000e+01	7.10000000e+01	1.12000000e+02
22	9.62320000e+04	5.50000000e+01	7.10000000e+01	1.12000000e+02
23	9.71650000e+04	5.50000000e+01	7.10000000e+01	1.12000000e+02
24	9.80710000e+04	5.50000000e+01	7.10000000e+01	1.12000000e+02
25	9.89020000e+04	5.50000000e+01	7.10000000e+01	1.12000000e+02
26	9.96450000e+04	5.50000000e+01	7.10000000e+01	1.12000000e+02
27	1.00404000e+05	5.50000000e+01	7.10000000e+01	1.12000000e+02
28	1.01150000e+05	5.50000000e+01	7.10000000e+01	1.12000000e+02
29	1.01902000e+05	5.50000000e+01	7.10000000e+01	1.12000000e+02
30	1.02663000e+05	5.50000000e+01	7.10000000e+01	1.12000000e+02
31	1.03368000e+05	5.50000000e+01	7.10000000e+01	1.12000000e+02
32	1.04127000e+05	5.50000000e+01	7.10000000e+01	1.12000000e+02
33	1.04767000e+05	5.50000000e+01	7.10000000e+01	1.12000000e+02
34	1.05339000e+05	5.50000000e+01	7.10000000e+01	1.12000000e+02
35	1.05923000e+05	5.60000000e+01	7.20000000e+01	1.13000000e+02
36	1.06581000e+05	5.60000000e+01	7.20000000e+01	1.13000000e+02
37	1.07302000e+05	5.60000000e+01	7.20000000e+01	1.13000000e+02
38	1.07930000e+05	5.60000000e+01	7.20000000e+01	1.13000000e+02
39	1.08534000e+05	5.60000000e+01	7.20000000e+01	1.13000000e+02
40	1.09136000e+05	5.60000000e+01	7.20000000e+01	1.13000000e+02
41	1.09720000e+05	5.60000000e+01	7.20000000e+01	1.13000000e+02
42	1.10279000e+05	5.60000000e+01	7.20000000e+01	1.13000000e+02
43	1.10911000e+05	5.60000000e+01	7.20000000e+01	1.13000000e+02
44	1.11543000e+05	5.60000000e+01	7.30000000e+01	1.14000000e+02
45	1.12171000e+05	5.60000000e+01	7.30000000e+01	1.14000000e+02
46	1.12757000e+05	5.60000000e+01	7.40000000e+01	1.15000000e+02
47	1.13396000e+05	5.60000000e+01	7.40000000e+01	1.15000000e+02
48	1.13966000e+05	5.60000000e+01	7.40000000e+01	1.15000000e+02
49	1.14531000e+05	5.60000000e+01	7.40000000e+01	1.15000000e+02
50	1.15144000e+05	5.60000000e+01	7.40000000e+01	1.15000000e+02
51	1.15868000e+05	5.60000000e+01	7.40000000e+01	1.15000000e+02
52	1.16560000e+05	5.60000000e+01	7.40000000e+01	1.15000000e+02
53	1.17186000e+05	5.60000000e+01	7.40000000e+01	1.15000000e+02
54	1.17722000e+05	5.60000000e+01	7.50000000e+01	1.16000000e+02
55	1.18243000e+05	5.60000000e+01	7.50000000e+01	1.16000000e+02
56	1.18794000e+05	5.60000000e+01	7.50000000e+01	1.16000000e+02
57	1.19410000e+05	5.60000000e+01	7.50000000e+01	1.16000000e+02
58	1.20071000e+05	5.60000000e+01	7.50000000e+01	1.16000000e+02
59	1.20758000e+05	5.60000000e+01	7.50000000e+01	1.16000000e+02
60	1.21391000e+05	5.60000000e+01	7.50000000e+01	1.16000000e+02
61	1.21902000e+05	5.60000000e+01	7.50000000e+01	1.16000000e+02
62	1.22430000e+05	5.70000000e+01	7.60000000e+01	1.17000000e+02
63	1.22967000e+05	5.70000000e+01	7.60000000e+01	1.17000000e+02
64	1.23573000e+05	6.00000000e+01	7.70000000e+01	1.18000000e+02
65	1.24101000e+05	6.00000000e+01	7.70000000e+01	1.18000000e+02
66	1.24723000e+05	6.00000000e+01	7.70000000e+01	1.18000000e+02
67	1.25213000e+05	6.00000000e+01	7.70000000e+01	1.18000000e+02
68	1.25731000e+05	6.00000000e+01	7.80000000e+01	1.19000000e+02
69	1.26187000e+05	6.00000000e+01	7.80000000e+01	1.19000000e+02
70	1.26676000e+05	6.00000000e+01	7.80000000e+01	1.19000000e+02
71	1.27262000e+05	6.10000000e+01	7.90000000e+01	1.20000000e+02
72	1.27880000e+05	6.10000000e+01	7.90000000e+01	1.20000000e+02
73	1.28457000e+05	6.10000000e+01	7.90000000e+01	1.20000000e+02
74	1.28967000e+05	6.10000000e+01	7.90000000e+01	1.20000000e+02
75	1.29437000e+05	6.10000000e+01	7.90000000e+01	1.20000000e+02
76	1.29928000e+05	6.80000000e+01	8.40000000e+01	1.26000000e+02
77	1.30418000e+05	7.00000000e+01	8.60000000e+01	1.28000000e+02
78	1.30903000e+05	7.00000000e+01	8.60000000e+01	1.28000000e+02
79	1.31443000e+05	7.00000000e+01	8.60000000e+01	1.28000000e+02
80	1.32056000e+05	7.00000000e+01	8.60000000e+01	1.28000000e+02
81	1.32596000e+05	7.00000000e+01	8.60000000e+01	1.28000000e+02
82	1.33133000e+05	7.10000000e+01	8.70000000e+01	1.29000000e+02
83	1.33609000e+05	7.20000000e+01	8.80000000e+01	1.30000000e+02
84	1.34142000e+05	7.20000000e+01	8.80000000e+01	1.30000000e+02
85	1.34741000e+05	7.20000000e+01	5.50000000e+01	1.30000000e+02
86	1.35438000e+05	7.20000000e+01	8.80000000e+01	1.30000000e+02
87	1.36166000e+05	7.20000000e+01	8.80000000e+01	1.30000000e+02
88	1.36750000e+05	7.20000000e+01	8.80000000e+01	1.30000000e+02
89	1.37309000e+05	7.20000000e+01	8.80000000e+01	1.30000000e+02
90	1.37780000e+05	7.20000000e+01	8.80000000e+01	1.30000000e+02
91	1.38283000e+05	7.20000000e+01	8.80000000e+01	1.30000000e+02
92	1.38831000e+05	7.20000000e+01	8.80000000e+01	1.30000000e+02
93	1.39393000e+05	7.20000000e+01	8.80000000e+01	1.30000000e+02
94	1.40034000e+05	7.20000000e+01	8.90000000e+01	1.31000000e+02
95	1.40578000e+05	7.20000000e+01	8.90000000e+01	1.31000000e+02
96	1.41046000e+05	7.20000000e+01	8.90000000e+01	1.31000000e+02
97	1.41534000e+05	7.20000000e+01	8.90000000e+01	1.31000000e+02
98	1.41885000e+05	7.20000000e+01	8.90000000e+01	1.31000000e+02
99	1.42337000e+05	7.20000000e+01	8.90000000e+01	1.31000000e+02
100	1.42917000e+05	7.20000000e+01	8.90000000e+01	1.31000000e+02
