# Supplementary material for: Early Prediction of Movie Box Office Success Based on Wikipedia Activity Big Data
Source: PLoS One. 2013 Aug 21;8(8):e71226. doi: 10.1371/journal.pone.0071226 (PMC3749192; doi:10.1371/journal.pone.0071226)
Supplement: Dataset S1 — The dataset under study, including the financial and Wikipedia activity data is also available at http://wwm.phy.bme.hu/SupplementaryDataS1.zip. (ZIP) [file pone.0071226.s002.zip › wikipredict_data_pack/sample_of_312/wikipedia_predictors/86]

Day_(movie_time)	Views	Users	Rigor	Edits
-500	0.00000000e+00	0.00000000e+00	0.00000000e+00	0.00000000e+00
-499	0.00000000e+00	0.00000000e+00	0.00000000e+00	0.00000000e+00
-498	0.00000000e+00	0.00000000e+00	0.00000000e+00	0.00000000e+00
-497	0.00000000e+00	0.00000000e+00	0.00000000e+00	0.00000000e+00
-496	0.00000000e+00	0.00000000e+00	0.00000000e+00	0.00000000e+00
-495	0.00000000e+00	0.00000000e+00	0.00000000e+00	0.00000000e+00
-494	0.00000000e+00	0.00000000e+00	0.00000000e+00	0.00000000e+00
-493	0.00000000e+00	0.00000000e+00	0.00000000e+00	0.00000000e+00
-492	0.00000000e+00	0.00000000e+00	0.00000000e+00	0.00000000e+00
-491	0.00000000e+00	0.00000000e+00	0.00000000e+00	0.00000000e+00
-490	0.00000000e+00	0.00000000e+00	0.00000000e+00	0.00000000e+00
-489	0.00000000e+00	0.00000000e+00	0.00000000e+00	0.00000000e+00
-488	0.00000000e+00	0.00000000e+00	0.00000000e+00	0.00000000e+00
-487	0.00000000e+00	0.00000000e+00	0.00000000e+00	0.00000000e+00
-486	0.00000000e+00	0.00000000e+00	0.00000000e+00	0.00000000e+00
-485	0.00000000e+00	0.00000000e+00	0.00000000e+00	0.00000000e+00
-484	0.00000000e+00	0.00000000e+00	0.00000000e+00	0.00000000e+00
-483	0.00000000e+00	0.00000000e+00	0.00000000e+00	0.00000000e+00
-482	0.00000000e+00	0.00000000e+00	0.00000000e+00	0.00000000e+00
-481	0.00000000e+00	0.00000000e+00	0.00000000e+00	0.00000000e+00
-480	0.00000000e+00	0.00000000e+00	0.00000000e+00	0.00000000e+00
-479	0.00000000e+00	0.00000000e+00	0.00000000e+00	0.00000000e+00
-478	0.00000000e+00	0.00000000e+00	0.00000000e+00	0.00000000e+00
-477	0.00000000e+00	0.00000000e+00	0.00000000e+00	0.00000000e+00
-476	0.00000000e+00	0.00000000e+00	0.00000000e+00	0.00000000e+00
-475	0.00000000e+00	0.00000000e+00	0.00000000e+00	0.00000000e+00
-474	0.00000000e+00	0.00000000e+00	0.00000000e+00	0.00000000e+00
-473	0.00000000e+00	0.00000000e+00	0.00000000e+00	0.00000000e+00
-472	0.00000000e+00	0.00000000e+00	0.00000000e+00	0.00000000e+00
-471	0.00000000e+00	0.00000000e+00	0.00000000e+00	0.00000000e+00
-470	0.00000000e+00	0.00000000e+00	0.00000000e+00	0.00000000e+00
-469	0.00000000e+00	0.00000000e+00	0.00000000e+00	0.00000000e+00
-468	0.00000000e+00	0.00000000e+00	0.00000000e+00	0.00000000e+00
-467	0.00000000e+00	0.00000000e+00	0.00000000e+00	0.00000000e+00
-466	0.00000000e+00	0.00000000e+00	0.00000000e+00	0.00000000e+00
-465	0.00000000e+00	0.00000000e+00	0.00000000e+00	0.00000000e+00
-464	0.00000000e+00	0.00000000e+00	0.00000000e+00	0.00000000e+00
-463	0.00000000e+00	0.00000000e+00	0.00000000e+00	0.00000000e+00
-462	0.00000000e+00	0.00000000e+00	0.00000000e+00	0.00000000e+00
-461	0.00000000e+00	0.00000000e+00	0.00000000e+00	0.00000000e+00
-460	0.00000000e+00	0.00000000e+00	0.00000000e+00	0.00000000e+00
-459	0.00000000e+00	0.00000000e+00	0.00000000e+00	0.00000000e+00
-458	0.00000000e+00	0.00000000e+00	0.00000000e+00	0.00000000e+00
-457	0.00000000e+00	0.00000000e+00	0.00000000e+00	0.00000000e+00
-456	1.00000000e+00	0.00000000e+00	0.00000000e+00	0.00000000e+00
-455	1.00000000e+00	0.00000000e+00	0.00000000e+00	0.00000000e+00
-454	1.00000000e+00	0.00000000e+00	0.00000000e+00	0.00000000e+00
-453	1.00000000e+00	0.00000000e+00	0.00000000e+00	0.00000000e+00
-452	1.00000000e+00	0.00000000e+00	0.00000000e+00	0.00000000e+00
-451	1.00000000e+00	0.00000000e+00	0.00000000e+00	0.00000000e+00
-450	1.00000000e+00	0.00000000e+00	0.00000000e+00	0.00000000e+00
-449	1.00000000e+00	0.00000000e+00	0.00000000e+00	0.00000000e+00
-448	1.00000000e+00	0.00000000e+00	0.00000000e+00	0.00000000e+00
-447	1.00000000e+00	0.00000000e+00	0.00000000e+00	0.00000000e+00
-446	1.00000000e+00	0.00000000e+00	0.00000000e+00	0.00000000e+00
-445	1.00000000e+00	0.00000000e+00	0.00000000e+00	0.00000000e+00
-444	1.00000000e+00	0.00000000e+00	0.00000000e+00	0.00000000e+00
-443	1.00000000e+00	0.00000000e+00	0.00000000e+00	0.00000000e+00
-442	1.00000000e+00	0.00000000e+00	0.00000000e+00	0.00000000e+00
-441	1.00000000e+00	0.00000000e+00	0.00000000e+00	0.00000000e+00
-440	1.00000000e+00	0.00000000e+00	0.00000000e+00	0.00000000e+00
-439	1.00000000e+00	0.00000000e+00	0.00000000e+00	0.00000000e+00
-438	1.00000000e+00	0.00000000e+00	0.00000000e+00	0.00000000e+00
-437	1.00000000e+00	0.00000000e+00	0.00000000e+00	0.00000000e+00
-436	1.00000000e+00	0.00000000e+00	0.00000000e+00	0.00000000e+00
-435	1.00000000e+00	0.00000000e+00	0.00000000e+00	0.00000000e+00
-434	1.00000000e+00	0.00000000e+00	0.00000000e+00	0.00000000e+00
-433	1.00000000e+00	0.00000000e+00	0.00000000e+00	0.00000000e+00
-432	1.00000000e+00	0.00000000e+00	0.00000000e+00	0.00000000e+00
-431	1.00000000e+00	0.00000000e+00	0.00000000e+00	0.00000000e+00
-430	1.00000000e+00	0.00000000e+00	0.00000000e+00	0.00000000e+00
-429	1.00000000e+00	0.00000000e+00	0.00000000e+00	0.00000000e+00
-428	1.00000000e+00	0.00000000e+00	0.00000000e+00	0.00000000e+00
-427	1.00000000e+00	0.00000000e+00	0.00000000e+00	0.00000000e+00
-426	1.00000000e+00	0.00000000e+00	0.00000000e+00	0.00000000e+00
-425	1.00000000e+00	0.00000000e+00	0.00000000e+00	0.00000000e+00
-424	1.00000000e+00	0.00000000e+00	0.00000000e+00	0.00000000e+00
-423	1.00000000e+00	0.00000000e+00	0.00000000e+00	0.00000000e+00
-422	1.00000000e+00	0.00000000e+00	0.00000000e+00	0.00000000e+00
-421	1.00000000e+00	0.00000000e+00	0.00000000e+00	0.00000000e+00
-420	1.00000000e+00	0.00000000e+00	0.00000000e+00	0.00000000e+00
-419	1.00000000e+00	0.00000000e+00	0.00000000e+00	0.00000000e+00
-418	1.00000000e+00	0.00000000e+00	0.00000000e+00	0.00000000e+00
-417	1.00000000e+00	0.00000000e+00	0.00000000e+00	0.00000000e+00
-416	1.00000000e+00	0.00000000e+00	0.00000000e+00	0.00000000e+00
-415	1.00000000e+00	0.00000000e+00	0.00000000e+00	0.00000000e+00
-414	1.00000000e+00	0.00000000e+00	0.00000000e+00	0.00000000e+00
-413	1.00000000e+00	0.00000000e+00	0.00000000e+00	0.00000000e+00
-412	1.00000000e+00	0.00000000e+00	0.00000000e+00	0.00000000e+00
-411	1.00000000e+00	0.00000000e+00	0.00000000e+00	0.00000000e+00
-410	1.00000000e+00	0.00000000e+00	0.00000000e+00	0.00000000e+00
-409	1.00000000e+00	0.00000000e+00	0.00000000e+00	0.00000000e+00
-408	2.00000000e+00	0.00000000e+00	0.00000000e+00	0.00000000e+00
-407	2.00000000e+00	0.00000000e+00	0.00000000e+00	0.00000000e+00
-406	2.00000000e+00	0.00000000e+00	0.00000000e+00	0.00000000e+00
-405	2.00000000e+00	0.00000000e+00	0.00000000e+00	0.00000000e+00
-404	2.00000000e+00	0.00000000e+00	0.00000000e+00	0.00000000e+00
-403	2.00000000e+00	0.00000000e+00	0.00000000e+00	0.00000000e+00
-402	2.00000000e+00	0.00000000e+00	0.00000000e+00	0.00000000e+00
-401	2.00000000e+00	0.00000000e+00	0.00000000e+00	0.00000000e+00
-400	2.00000000e+00	0.00000000e+00	0.00000000e+00	0.00000000e+00
-399	2.00000000e+00	0.00000000e+00	0.00000000e+00	0.00000000e+00
-398	2.00000000e+00	0.00000000e+00	0.00000000e+00	0.00000000e+00
-397	2.00000000e+00	0.00000000e+00	0.00000000e+00	0.00000000e+00
-396	2.00000000e+00	0.00000000e+00	0.00000000e+00	0.00000000e+00
-395	2.00000000e+00	0.00000000e+00	0.00000000e+00	0.00000000e+00
-394	2.00000000e+00	0.00000000e+00	0.00000000e+00	0.00000000e+00
-393	2.00000000e+00	0.00000000e+00	0.00000000e+00	0.00000000e+00
-392	2.00000000e+00	0.00000000e+00	0.00000000e+00	0.00000000e+00
-391	2.00000000e+00	0.00000000e+00	0.00000000e+00	0.00000000e+00
-390	2.00000000e+00	0.00000000e+00	0.00000000e+00	0.00000000e+00
-389	2.00000000e+00	0.00000000e+00	0.00000000e+00	0.00000000e+00
-388	2.00000000e+00	0.00000000e+00	0.00000000e+00	0.00000000e+00
-387	2.00000000e+00	0.00000000e+00	0.00000000e+00	0.00000000e+00
-386	2.00000000e+00	0.00000000e+00	0.00000000e+00	0.00000000e+00
-385	2.00000000e+00	0.00000000e+00	0.00000000e+00	0.00000000e+00
-384	2.00000000e+00	0.00000000e+00	0.00000000e+00	0.00000000e+00
-383	2.00000000e+00	0.00000000e+00	0.00000000e+00	0.00000000e+00
-382	2.00000000e+00	0.00000000e+00	0.00000000e+00	0.00000000e+00
-381	2.00000000e+00	0.00000000e+00	0.00000000e+00	0.00000000e+00
-380	2.00000000e+00	0.00000000e+00	0.00000000e+00	0.00000000e+00
-379	2.00000000e+00	0.00000000e+00	0.00000000e+00	0.00000000e+00
-378	2.00000000e+00	0.00000000e+00	0.00000000e+00	0.00000000e+00
-377	2.00000000e+00	0.00000000e+00	0.00000000e+00	0.00000000e+00
-376	2.00000000e+00	0.00000000e+00	0.00000000e+00	0.00000000e+00
-375	2.00000000e+00	0.00000000e+00	0.00000000e+00	0.00000000e+00
-374	2.00000000e+00	0.00000000e+00	0.00000000e+00	0.00000000e+00
-373	2.00000000e+00	0.00000000e+00	0.00000000e+00	0.00000000e+00
-372	2.00000000e+00	0.00000000e+00	0.00000000e+00	0.00000000e+00
-371	2.00000000e+00	0.00000000e+00	0.00000000e+00	0.00000000e+00
-370	2.00000000e+00	0.00000000e+00	0.00000000e+00	0.00000000e+00
-369	2.00000000e+00	0.00000000e+00	0.00000000e+00	0.00000000e+00
-368	2.00000000e+00	0.00000000e+00	0.00000000e+00	0.00000000e+00
-367	2.00000000e+00	0.00000000e+00	0.00000000e+00	0.00000000e+00
-366	2.00000000e+00	0.00000000e+00	0.00000000e+00	0.00000000e+00
-365	2.00000000e+00	0.00000000e+00	0.00000000e+00	0.00000000e+00
-364	2.00000000e+00	0.00000000e+00	0.00000000e+00	0.00000000e+00
-363	2.00000000e+00	0.00000000e+00	0.00000000e+00	0.00000000e+00
-362	2.00000000e+00	0.00000000e+00	0.00000000e+00	0.00000000e+00
-361	2.00000000e+00	0.00000000e+00	0.00000000e+00	0.00000000e+00
-360	2.00000000e+00	0.00000000e+00	0.00000000e+00	0.00000000e+00
-359	2.00000000e+00	0.00000000e+00	0.00000000e+00	0.00000000e+00
-358	2.00000000e+00	0.00000000e+00	0.00000000e+00	0.00000000e+00
-357	2.00000000e+00	0.00000000e+00	0.00000000e+00	0.00000000e+00
-356	2.00000000e+00	0.00000000e+00	0.00000000e+00	0.00000000e+00
-355	2.00000000e+00	0.00000000e+00	0.00000000e+00	0.00000000e+00
-354	2.00000000e+00	0.00000000e+00	0.00000000e+00	0.00000000e+00
-353	2.00000000e+00	0.00000000e+00	0.00000000e+00	0.00000000e+00
-352	2.00000000e+00	0.00000000e+00	0.00000000e+00	0.00000000e+00
-351	2.00000000e+00	0.00000000e+00	0.00000000e+00	0.00000000e+00
-350	2.00000000e+00	0.00000000e+00	0.00000000e+00	0.00000000e+00
-349	2.00000000e+00	0.00000000e+00	0.00000000e+00	0.00000000e+00
-348	2.00000000e+00	0.00000000e+00	0.00000000e+00	0.00000000e+00
-347	2.00000000e+00	0.00000000e+00	0.00000000e+00	0.00000000e+00
-346	2.00000000e+00	0.00000000e+00	0.00000000e+00	0.00000000e+00
-345	2.00000000e+00	0.00000000e+00	0.00000000e+00	0.00000000e+00
-344	2.00000000e+00	0.00000000e+00	0.00000000e+00	0.00000000e+00
-343	2.00000000e+00	0.00000000e+00	0.00000000e+00	0.00000000e+00
-342	2.00000000e+00	0.00000000e+00	0.00000000e+00	0.00000000e+00
-341	2.00000000e+00	0.00000000e+00	0.00000000e+00	0.00000000e+00
-340	2.00000000e+00	0.00000000e+00	0.00000000e+00	0.00000000e+00
-339	2.00000000e+00	0.00000000e+00	0.00000000e+00	0.00000000e+00
-338	3.00000000e+00	0.00000000e+00	0.00000000e+00	0.00000000e+00
-337	3.00000000e+00	0.00000000e+00	0.00000000e+00	0.00000000e+00
-336	9.00000000e+00	0.00000000e+00	0.00000000e+00	0.00000000e+00
-335	1.30000000e+01	0.00000000e+00	0.00000000e+00	0.00000000e+00
-334	1.90000000e+01	0.00000000e+00	0.00000000e+00	0.00000000e+00
-333	2.00000000e+01	0.00000000e+00	0.00000000e+00	0.00000000e+00
-332	2.40000000e+01	0.00000000e+00	0.00000000e+00	0.00000000e+00
-331	2.50000000e+01	0.00000000e+00	0.00000000e+00	0.00000000e+00
-330	2.90000000e+01	0.00000000e+00	0.00000000e+00	0.00000000e+00
-329	3.30000000e+01	0.00000000e+00	0.00000000e+00	0.00000000e+00
-328	3.40000000e+01	0.00000000e+00	0.00000000e+00	0.00000000e+00
-327	3.50000000e+01	0.00000000e+00	0.00000000e+00	0.00000000e+00
-326	3.90000000e+01	0.00000000e+00	0.00000000e+00	0.00000000e+00
-325	4.10000000e+01	0.00000000e+00	0.00000000e+00	0.00000000e+00
-324	4.40000000e+01	0.00000000e+00	0.00000000e+00	0.00000000e+00
-323	4.60000000e+01	0.00000000e+00	0.00000000e+00	0.00000000e+00
-322	4.70000000e+01	0.00000000e+00	0.00000000e+00	0.00000000e+00
-321	5.10000000e+01	0.00000000e+00	0.00000000e+00	0.00000000e+00
-320	5.30000000e+01	0.00000000e+00	0.00000000e+00	0.00000000e+00
-319	5.70000000e+01	0.00000000e+00	0.00000000e+00	0.00000000e+00
-318	5.90000000e+01	0.00000000e+00	0.00000000e+00	0.00000000e+00
-317	6.30000000e+01	0.00000000e+00	0.00000000e+00	0.00000000e+00
-316	7.00000000e+01	0.00000000e+00	0.00000000e+00	0.00000000e+00
-315	7.60000000e+01	0.00000000e+00	0.00000000e+00	0.00000000e+00
-314	7.80000000e+01	0.00000000e+00	0.00000000e+00	0.00000000e+00
-313	7.90000000e+01	0.00000000e+00	0.00000000e+00	0.00000000e+00
-312	8.50000000e+01	0.00000000e+00	0.00000000e+00	0.00000000e+00
-311	8.90000000e+01	0.00000000e+00	0.00000000e+00	0.00000000e+00
-310	9.20000000e+01	0.00000000e+00	0.00000000e+00	0.00000000e+00
-309	9.60000000e+01	0.00000000e+00	0.00000000e+00	0.00000000e+00
-308	1.02000000e+02	0.00000000e+00	0.00000000e+00	0.00000000e+00
-307	1.05000000e+02	0.00000000e+00	0.00000000e+00	0.00000000e+00
-306	1.08000000e+02	0.00000000e+00	0.00000000e+00	0.00000000e+00
-305	1.14000000e+02	0.00000000e+00	0.00000000e+00	0.00000000e+00
-304	1.21000000e+02	0.00000000e+00	0.00000000e+00	0.00000000e+00
-303	1.27000000e+02	0.00000000e+00	0.00000000e+00	0.00000000e+00
-302	1.30000000e+02	0.00000000e+00	0.00000000e+00	0.00000000e+00
-301	1.37000000e+02	0.00000000e+00	0.00000000e+00	0.00000000e+00
-300	1.42000000e+02	0.00000000e+00	0.00000000e+00	0.00000000e+00
-299	1.54000000e+02	0.00000000e+00	0.00000000e+00	0.00000000e+00
-298	1.55000000e+02	0.00000000e+00	0.00000000e+00	0.00000000e+00
-297	1.59000000e+02	0.00000000e+00	0.00000000e+00	0.00000000e+00
-296	1.71000000e+02	0.00000000e+00	0.00000000e+00	0.00000000e+00
-295	1.78000000e+02	0.00000000e+00	0.00000000e+00	0.00000000e+00
-294	1.88000000e+02	0.00000000e+00	0.00000000e+00	0.00000000e+00
-293	1.96000000e+02	0.00000000e+00	0.00000000e+00	0.00000000e+00
-292	2.01000000e+02	0.00000000e+00	0.00000000e+00	0.00000000e+00
-291	2.07000000e+02	0.00000000e+00	0.00000000e+00	0.00000000e+00
-290	2.17000000e+02	0.00000000e+00	0.00000000e+00	0.00000000e+00
-289	2.23000000e+02	0.00000000e+00	0.00000000e+00	0.00000000e+00
-288	2.35000000e+02	0.00000000e+00	0.00000000e+00	0.00000000e+00
-287	2.41000000e+02	0.00000000e+00	0.00000000e+00	0.00000000e+00
-286	2.47000000e+02	0.00000000e+00	0.00000000e+00	0.00000000e+00
-285	2.55000000e+02	0.00000000e+00	0.00000000e+00	0.00000000e+00
-284	2.58000000e+02	0.00000000e+00	0.00000000e+00	0.00000000e+00
-283	2.68000000e+02	0.00000000e+00	0.00000000e+00	0.00000000e+00
-282	2.74000000e+02	0.00000000e+00	0.00000000e+00	0.00000000e+00
-281	2.84000000e+02	0.00000000e+00	0.00000000e+00	0.00000000e+00
-280	2.88000000e+02	0.00000000e+00	0.00000000e+00	0.00000000e+00
-279	2.97000000e+02	0.00000000e+00	0.00000000e+00	0.00000000e+00
-278	3.00000000e+02	0.00000000e+00	0.00000000e+00	0.00000000e+00
-277	3.06000000e+02	0.00000000e+00	0.00000000e+00	0.00000000e+00
-276	3.15000000e+02	0.00000000e+00	0.00000000e+00	0.00000000e+00
-275	3.19000000e+02	0.00000000e+00	0.00000000e+00	0.00000000e+00
-274	3.28000000e+02	0.00000000e+00	0.00000000e+00	0.00000000e+00
-273	3.36000000e+02	0.00000000e+00	0.00000000e+00	0.00000000e+00
-272	3.40000000e+02	0.00000000e+00	0.00000000e+00	0.00000000e+00
-271	3.45000000e+02	0.00000000e+00	0.00000000e+00	0.00000000e+00
-270	3.48000000e+02	0.00000000e+00	0.00000000e+00	0.00000000e+00
-269	3.56000000e+02	0.00000000e+00	0.00000000e+00	0.00000000e+00
-268	3.65000000e+02	0.00000000e+00	0.00000000e+00	0.00000000e+00
-267	3.78000000e+02	0.00000000e+00	0.00000000e+00	0.00000000e+00
-266	3.84000000e+02	0.00000000e+00	0.00000000e+00	0.00000000e+00
-265	3.94000000e+02	0.00000000e+00	0.00000000e+00	0.00000000e+00
-264	4.00000000e+02	0.00000000e+00	0.00000000e+00	0.00000000e+00
-263	4.11000000e+02	0.00000000e+00	0.00000000e+00	0.00000000e+00
-262	4.25000000e+02	0.00000000e+00	0.00000000e+00	0.00000000e+00
-261	4.31000000e+02	0.00000000e+00	0.00000000e+00	0.00000000e+00
-260	4.36000000e+02	0.00000000e+00	0.00000000e+00	0.00000000e+00
-259	4.48000000e+02	0.00000000e+00	0.00000000e+00	0.00000000e+00
-258	4.57000000e+02	0.00000000e+00	0.00000000e+00	0.00000000e+00
-257	4.71000000e+02	0.00000000e+00	0.00000000e+00	0.00000000e+00
-256	4.78000000e+02	0.00000000e+00	0.00000000e+00	0.00000000e+00
-255	4.88000000e+02	0.00000000e+00	0.00000000e+00	0.00000000e+00
-254	4.94000000e+02	0.00000000e+00	0.00000000e+00	0.00000000e+00
-253	5.06000000e+02	0.00000000e+00	0.00000000e+00	0.00000000e+00
-252	5.14000000e+02	0.00000000e+00	0.00000000e+00	0.00000000e+00
-251	5.17000000e+02	0.00000000e+00	0.00000000e+00	0.00000000e+00
-250	5.28000000e+02	0.00000000e+00	0.00000000e+00	0.00000000e+00
-249	5.34000000e+02	0.00000000e+00	0.00000000e+00	0.00000000e+00
-248	5.40000000e+02	0.00000000e+00	0.00000000e+00	0.00000000e+00
-247	5.46000000e+02	0.00000000e+00	0.00000000e+00	0.00000000e+00
-246	5.55000000e+02	0.00000000e+00	0.00000000e+00	0.00000000e+00
-245	5.59000000e+02	0.00000000e+00	0.00000000e+00	0.00000000e+00
-244	5.67000000e+02	0.00000000e+00	0.00000000e+00	0.00000000e+00
-243	5.79000000e+02	0.00000000e+00	0.00000000e+00	0.00000000e+00
-242	5.91000000e+02	0.00000000e+00	0.00000000e+00	0.00000000e+00
-241	6.03000000e+02	0.00000000e+00	0.00000000e+00	0.00000000e+00
-240	6.09000000e+02	0.00000000e+00	0.00000000e+00	0.00000000e+00
-239	6.19000000e+02	0.00000000e+00	0.00000000e+00	0.00000000e+00
-238	6.22000000e+02	0.00000000e+00	0.00000000e+00	0.00000000e+00
-237	6.35000000e+02	0.00000000e+00	0.00000000e+00	0.00000000e+00
-236	6.41000000e+02	0.00000000e+00	0.00000000e+00	0.00000000e+00
-235	6.48000000e+02	0.00000000e+00	0.00000000e+00	0.00000000e+00
-234	6.56000000e+02	0.00000000e+00	0.00000000e+00	0.00000000e+00
-233	6.66000000e+02	0.00000000e+00	0.00000000e+00	0.00000000e+00
-232	6.80000000e+02	0.00000000e+00	0.00000000e+00	0.00000000e+00
-231	6.90000000e+02	0.00000000e+00	0.00000000e+00	0.00000000e+00
-230	6.98000000e+02	0.00000000e+00	0.00000000e+00	0.00000000e+00
-229	7.06000000e+02	0.00000000e+00	0.00000000e+00	0.00000000e+00
-228	7.13000000e+02	0.00000000e+00	0.00000000e+00	0.00000000e+00
-227	7.31000000e+02	0.00000000e+00	0.00000000e+00	0.00000000e+00
-226	7.50000000e+02	0.00000000e+00	0.00000000e+00	0.00000000e+00
-225	7.71000000e+02	0.00000000e+00	0.00000000e+00	0.00000000e+00
-224	8.03000000e+02	0.00000000e+00	0.00000000e+00	0.00000000e+00
-223	8.18000000e+02	0.00000000e+00	0.00000000e+00	0.00000000e+00
-222	8.44000000e+02	0.00000000e+00	0.00000000e+00	0.00000000e+00
-221	8.55000000e+02	0.00000000e+00	0.00000000e+00	0.00000000e+00
-220	8.71000000e+02	0.00000000e+00	0.00000000e+00	0.00000000e+00
-219	8.83000000e+02	0.00000000e+00	0.00000000e+00	0.00000000e+00
-218	8.83000000e+02	0.00000000e+00	0.00000000e+00	0.00000000e+00
-217	9.03000000e+02	0.00000000e+00	0.00000000e+00	0.00000000e+00
-216	9.03000000e+02	0.00000000e+00	0.00000000e+00	0.00000000e+00
-215	9.03000000e+02	0.00000000e+00	0.00000000e+00	0.00000000e+00
-214	9.03000000e+02	0.00000000e+00	0.00000000e+00	0.00000000e+00
-213	9.26000000e+02	0.00000000e+00	0.00000000e+00	0.00000000e+00
-212	9.43000000e+02	0.00000000e+00	0.00000000e+00	0.00000000e+00
-211	9.57000000e+02	0.00000000e+00	0.00000000e+00	0.00000000e+00
-210	9.70000000e+02	0.00000000e+00	0.00000000e+00	0.00000000e+00
-209	9.93000000e+02	0.00000000e+00	0.00000000e+00	0.00000000e+00
-208	1.00300000e+03	0.00000000e+00	0.00000000e+00	0.00000000e+00
-207	1.02200000e+03	0.00000000e+00	0.00000000e+00	0.00000000e+00
-206	1.04800000e+03	0.00000000e+00	0.00000000e+00	0.00000000e+00
-205	1.06900000e+03	0.00000000e+00	0.00000000e+00	0.00000000e+00
-204	1.08300000e+03	0.00000000e+00	0.00000000e+00	0.00000000e+00
-203	1.10000000e+03	0.00000000e+00	0.00000000e+00	0.00000000e+00
-202	1.12900000e+03	0.00000000e+00	0.00000000e+00	0.00000000e+00
-201	1.15200000e+03	0.00000000e+00	0.00000000e+00	0.00000000e+00
-200	1.17300000e+03	0.00000000e+00	0.00000000e+00	0.00000000e+00
-199	1.19400000e+03	0.00000000e+00	0.00000000e+00	0.00000000e+00
-198	1.21300000e+03	0.00000000e+00	0.00000000e+00	0.00000000e+00
-197	1.21300000e+03	0.00000000e+00	0.00000000e+00	0.00000000e+00
-196	1.21300000e+03	0.00000000e+00	0.00000000e+00	0.00000000e+00
-195	1.21300000e+03	0.00000000e+00	0.00000000e+00	0.00000000e+00
-194	1.23400000e+03	0.00000000e+00	0.00000000e+00	0.00000000e+00
-193	1.25800000e+03	0.00000000e+00	0.00000000e+00	0.00000000e+00
-192	1.27400000e+03	0.00000000e+00	0.00000000e+00	0.00000000e+00
-191	1.28500000e+03	0.00000000e+00	0.00000000e+00	0.00000000e+00
-190	1.31000000e+03	0.00000000e+00	0.00000000e+00	0.00000000e+00
-189	1.32600000e+03	0.00000000e+00	0.00000000e+00	0.00000000e+00
-188	1.34500000e+03	0.00000000e+00	0.00000000e+00	0.00000000e+00
-187	1.35900000e+03	0.00000000e+00	0.00000000e+00	0.00000000e+00
-186	1.37500000e+03	0.00000000e+00	0.00000000e+00	0.00000000e+00
-185	1.38600000e+03	0.00000000e+00	0.00000000e+00	0.00000000e+00
-184	1.39900000e+03	0.00000000e+00	0.00000000e+00	0.00000000e+00
-183	1.40500000e+03	0.00000000e+00	0.00000000e+00	0.00000000e+00
-182	1.42100000e+03	0.00000000e+00	0.00000000e+00	0.00000000e+00
-181	1.43800000e+03	0.00000000e+00	0.00000000e+00	0.00000000e+00
-180	1.45700000e+03	0.00000000e+00	0.00000000e+00	0.00000000e+00
-179	1.47400000e+03	0.00000000e+00	0.00000000e+00	0.00000000e+00
-178	1.48900000e+03	0.00000000e+00	0.00000000e+00	0.00000000e+00
-177	1.50200000e+03	0.00000000e+00	0.00000000e+00	0.00000000e+00
-176	1.52400000e+03	0.00000000e+00	0.00000000e+00	0.00000000e+00
-175	1.55200000e+03	0.00000000e+00	0.00000000e+00	0.00000000e+00
-174	1.57500000e+03	0.00000000e+00	0.00000000e+00	0.00000000e+00
-173	1.59100000e+03	0.00000000e+00	0.00000000e+00	0.00000000e+00
-172	1.60700000e+03	0.00000000e+00	0.00000000e+00	0.00000000e+00
-171	1.62800000e+03	0.00000000e+00	0.00000000e+00	0.00000000e+00
-170	1.64800000e+03	0.00000000e+00	0.00000000e+00	0.00000000e+00
-169	1.66500000e+03	0.00000000e+00	0.00000000e+00	0.00000000e+00
-168	1.68500000e+03	0.00000000e+00	0.00000000e+00	0.00000000e+00
-167	1.69900000e+03	0.00000000e+00	0.00000000e+00	0.00000000e+00
-166	1.71400000e+03	0.00000000e+00	0.00000000e+00	0.00000000e+00
-165	1.71400000e+03	0.00000000e+00	0.00000000e+00	0.00000000e+00
-164	1.73300000e+03	0.00000000e+00	0.00000000e+00	0.00000000e+00
-163	1.75600000e+03	0.00000000e+00	0.00000000e+00	0.00000000e+00
-162	1.78300000e+03	0.00000000e+00	0.00000000e+00	0.00000000e+00
-161	1.80800000e+03	0.00000000e+00	0.00000000e+00	0.00000000e+00
-160	1.84500000e+03	0.00000000e+00	0.00000000e+00	0.00000000e+00
-159	1.86600000e+03	0.00000000e+00	0.00000000e+00	0.00000000e+00
-158	1.86600000e+03	0.00000000e+00	0.00000000e+00	0.00000000e+00
-157	1.89000000e+03	0.00000000e+00	0.00000000e+00	0.00000000e+00
-156	1.90800000e+03	0.00000000e+00	0.00000000e+00	0.00000000e+00
-155	1.93400000e+03	0.00000000e+00	0.00000000e+00	0.00000000e+00
-154	1.94900000e+03	0.00000000e+00	0.00000000e+00	0.00000000e+00
-153	1.96800000e+03	0.00000000e+00	0.00000000e+00	0.00000000e+00
-152	1.98900000e+03	0.00000000e+00	0.00000000e+00	0.00000000e+00
-151	2.01500000e+03	0.00000000e+00	0.00000000e+00	0.00000000e+00
-150	2.02700000e+03	0.00000000e+00	0.00000000e+00	0.00000000e+00
-149	2.03600000e+03	0.00000000e+00	0.00000000e+00	0.00000000e+00
-148	2.04500000e+03	0.00000000e+00	0.00000000e+00	0.00000000e+00
-147	2.06400000e+03	0.00000000e+00	0.00000000e+00	0.00000000e+00
-146	2.08400000e+03	0.00000000e+00	0.00000000e+00	0.00000000e+00
-145	2.09700000e+03	0.00000000e+00	0.00000000e+00	0.00000000e+00
-144	2.11400000e+03	0.00000000e+00	0.00000000e+00	0.00000000e+00
-143	2.12800000e+03	0.00000000e+00	0.00000000e+00	0.00000000e+00
-142	2.14800000e+03	0.00000000e+00	0.00000000e+00	0.00000000e+00
-141	2.16500000e+03	0.00000000e+00	0.00000000e+00	0.00000000e+00
-140	2.18400000e+03	0.00000000e+00	0.00000000e+00	0.00000000e+00
-139	2.20800000e+03	0.00000000e+00	0.00000000e+00	0.00000000e+00
-138	2.22300000e+03	0.00000000e+00	0.00000000e+00	0.00000000e+00
-137	2.24300000e+03	0.00000000e+00	0.00000000e+00	0.00000000e+00
-136	2.26000000e+03	0.00000000e+00	0.00000000e+00	0.00000000e+00
-135	2.28100000e+03	0.00000000e+00	0.00000000e+00	0.00000000e+00
-134	2.30500000e+03	0.00000000e+00	0.00000000e+00	0.00000000e+00
-133	2.33100000e+03	0.00000000e+00	0.00000000e+00	0.00000000e+00
-132	2.35500000e+03	0.00000000e+00	0.00000000e+00	0.00000000e+00
-131	2.37900000e+03	0.00000000e+00	0.00000000e+00	0.00000000e+00
-130	2.39600000e+03	0.00000000e+00	0.00000000e+00	0.00000000e+00
-129	2.44400000e+03	0.00000000e+00	0.00000000e+00	0.00000000e+00
-128	2.47800000e+03	0.00000000e+00	0.00000000e+00	0.00000000e+00
-127	2.52900000e+03	0.00000000e+00	0.00000000e+00	0.00000000e+00
-126	2.57700000e+03	0.00000000e+00	0.00000000e+00	0.00000000e+00
-125	2.61800000e+03	0.00000000e+00	0.00000000e+00	0.00000000e+00
-124	2.66000000e+03	0.00000000e+00	0.00000000e+00	0.00000000e+00
-123	2.71700000e+03	0.00000000e+00	0.00000000e+00	0.00000000e+00
-122	2.77700000e+03	0.00000000e+00	0.00000000e+00	0.00000000e+00
-121	2.84800000e+03	0.00000000e+00	0.00000000e+00	0.00000000e+00
-120	2.89700000e+03	0.00000000e+00	0.00000000e+00	0.00000000e+00
-119	2.96800000e+03	0.00000000e+00	0.00000000e+00	0.00000000e+00
-118	3.02700000e+03	0.00000000e+00	0.00000000e+00	0.00000000e+00
-117	3.11800000e+03	1.00000000e+00	1.00000000e+00	1.00000000e+00
-116	3.64000000e+03	1.00000000e+00	1.00000000e+00	1.00000000e+00
-115	4.23100000e+03	2.00000000e+00	2.00000000e+00	2.00000000e+00
-114	4.76500000e+03	2.00000000e+00	2.00000000e+00	2.00000000e+00
-113	5.23500000e+03	2.00000000e+00	2.00000000e+00	2.00000000e+00
-112	5.78000000e+03	2.00000000e+00	2.00000000e+00	2.00000000e+00
-111	6.30300000e+03	2.00000000e+00	2.00000000e+00	2.00000000e+00
-110	6.82000000e+03	2.00000000e+00	2.00000000e+00	2.00000000e+00
-109	7.34800000e+03	2.00000000e+00	2.00000000e+00	2.00000000e+00
-108	7.87000000e+03	2.00000000e+00	2.00000000e+00	2.00000000e+00
-107	8.37200000e+03	2.00000000e+00	2.00000000e+00	2.00000000e+00
-106	8.77800000e+03	2.00000000e+00	2.00000000e+00	2.00000000e+00
-105	9.20200000e+03	2.00000000e+00	2.00000000e+00	2.00000000e+00
-104	9.67500000e+03	3.00000000e+00	3.00000000e+00	3.00000000e+00
-103	1.01490000e+04	3.00000000e+00	3.00000000e+00	3.00000000e+00
-102	1.06400000e+04	3.00000000e+00	3.00000000e+00	3.00000000e+00
-101	1.12230000e+04	3.00000000e+00	3.00000000e+00	3.00000000e+00
-100	1.16850000e+04	3.00000000e+00	3.00000000e+00	3.00000000e+00
-99	1.20930000e+04	5.00000000e+00	5.00000000e+00	5.00000000e+00
-98	1.25570000e+04	5.00000000e+00	5.00000000e+00	5.00000000e+00
-97	1.30130000e+04	5.00000000e+00	5.00000000e+00	5.00000000e+00
-96	1.30130000e+04	5.00000000e+00	5.00000000e+00	5.00000000e+00
-95	1.30130000e+04	5.00000000e+00	5.00000000e+00	5.00000000e+00
-94	1.34640000e+04	5.00000000e+00	5.00000000e+00	5.00000000e+00
-93	1.38960000e+04	5.00000000e+00	5.00000000e+00	5.00000000e+00
-92	1.43910000e+04	5.00000000e+00	5.00000000e+00	5.00000000e+00
-91	1.48420000e+04	6.00000000e+00	6.00000000e+00	6.00000000e+00
-90	1.52320000e+04	6.00000000e+00	6.00000000e+00	6.00000000e+00
-89	1.56830000e+04	6.00000000e+00	6.00000000e+00	6.00000000e+00
-88	1.61780000e+04	6.00000000e+00	6.00000000e+00	6.00000000e+00
-87	1.66020000e+04	6.00000000e+00	6.00000000e+00	6.00000000e+00
-86	1.69670000e+04	6.00000000e+00	6.00000000e+00	6.00000000e+00
-85	1.73320000e+04	6.00000000e+00	6.00000000e+00	6.00000000e+00
-84	1.77520000e+04	6.00000000e+00	6.00000000e+00	6.00000000e+00
-83	1.81420000e+04	6.00000000e+00	6.00000000e+00	6.00000000e+00
-82	1.85680000e+04	6.00000000e+00	6.00000000e+00	6.00000000e+00
-81	1.89890000e+04	6.00000000e+00	6.00000000e+00	6.00000000e+00
-80	1.89890000e+04	6.00000000e+00	6.00000000e+00	6.00000000e+00
-79	1.93690000e+04	6.00000000e+00	6.00000000e+00	6.00000000e+00
-78	1.97320000e+04	6.00000000e+00	6.00000000e+00	6.00000000e+00
-77	2.00760000e+04	6.00000000e+00	6.00000000e+00	6.00000000e+00
-76	2.04440000e+04	6.00000000e+00	6.00000000e+00	6.00000000e+00
-75	2.08870000e+04	6.00000000e+00	6.00000000e+00	6.00000000e+00
-74	2.13780000e+04	6.00000000e+00	6.00000000e+00	6.00000000e+00
-73	2.18990000e+04	6.00000000e+00	6.00000000e+00	6.00000000e+00
-72	2.23130000e+04	6.00000000e+00	6.00000000e+00	6.00000000e+00
-71	2.26430000e+04	6.00000000e+00	6.00000000e+00	6.00000000e+00
-70	2.30770000e+04	6.00000000e+00	6.00000000e+00	6.00000000e+00
-69	2.34810000e+04	6.00000000e+00	6.00000000e+00	6.00000000e+00
-68	2.38970000e+04	6.00000000e+00	6.00000000e+00	6.00000000e+00
-67	2.43180000e+04	6.00000000e+00	6.00000000e+00	6.00000000e+00
-66	2.47450000e+04	6.00000000e+00	6.00000000e+00	6.00000000e+00
-65	2.51530000e+04	7.00000000e+00	7.00000000e+00	7.00000000e+00
-64	2.54930000e+04	7.00000000e+00	7.00000000e+00	7.00000000e+00
-63	2.57800000e+04	7.00000000e+00	7.00000000e+00	7.00000000e+00
-62	2.62360000e+04	7.00000000e+00	7.00000000e+00	7.00000000e+00
-61	2.66930000e+04	7.00000000e+00	7.00000000e+00	7.00000000e+00
-60	2.71750000e+04	7.00000000e+00	7.00000000e+00	7.00000000e+00
-59	2.76010000e+04	7.00000000e+00	7.00000000e+00	7.00000000e+00
-58	2.79640000e+04	7.00000000e+00	7.00000000e+00	7.00000000e+00
-57	2.83480000e+04	7.00000000e+00	7.00000000e+00	7.00000000e+00
-56	2.88740000e+04	7.00000000e+00	7.00000000e+00	7.00000000e+00
-55	2.93120000e+04	7.00000000e+00	7.00000000e+00	7.00000000e+00
-54	2.97660000e+04	7.00000000e+00	7.00000000e+00	7.00000000e+00
-53	3.02500000e+04	7.00000000e+00	7.00000000e+00	7.00000000e+00
-52	3.07690000e+04	7.00000000e+00	7.00000000e+00	7.00000000e+00
-51	3.12100000e+04	8.00000000e+00	8.00000000e+00	9.00000000e+00
-50	3.16250000e+04	8.00000000e+00	8.00000000e+00	9.00000000e+00
-49	3.20320000e+04	8.00000000e+00	8.00000000e+00	9.00000000e+00
-48	3.25160000e+04	1.00000000e+01	9.00000000e+00	1.00000000e+01
-47	3.30910000e+04	1.00000000e+01	9.00000000e+00	1.00000000e+01
-46	3.35460000e+04	1.00000000e+01	9.00000000e+00	1.00000000e+01
-45	3.39960000e+04	1.00000000e+01	9.00000000e+00	1.00000000e+01
-44	3.44230000e+04	1.10000000e+01	1.00000000e+01	1.10000000e+01
-43	3.48640000e+04	1.10000000e+01	1.00000000e+01	1.10000000e+01
-42	3.52890000e+04	1.10000000e+01	1.00000000e+01	1.10000000e+01
-41	3.57210000e+04	1.10000000e+01	1.00000000e+01	1.10000000e+01
-40	3.61970000e+04	1.10000000e+01	1.00000000e+01	1.10000000e+01
-39	3.66750000e+04	1.10000000e+01	1.00000000e+01	1.10000000e+01
-38	3.71130000e+04	1.10000000e+01	1.00000000e+01	1.10000000e+01
-37	3.75640000e+04	1.10000000e+01	1.00000000e+01	1.10000000e+01
-36	3.80020000e+04	1.10000000e+01	1.00000000e+01	1.10000000e+01
-35	3.84130000e+04	1.10000000e+01	1.10000000e+01	1.20000000e+01
-34	3.89420000e+04	1.30000000e+01	1.20000000e+01	1.40000000e+01
-33	3.95210000e+04	1.30000000e+01	1.20000000e+01	1.40000000e+01
-32	4.05980000e+04	1.30000000e+01	1.30000000e+01	1.50000000e+01
-31	4.13120000e+04	1.30000000e+01	1.30000000e+01	1.50000000e+01
-30	4.19720000e+04	1.30000000e+01	1.30000000e+01	1.50000000e+01
-29	4.25500000e+04	1.30000000e+01	1.30000000e+01	1.50000000e+01
-28	4.32560000e+04	1.30000000e+01	1.30000000e+01	1.50000000e+01
-27	4.41120000e+04	1.30000000e+01	1.30000000e+01	1.50000000e+01
-26	4.51060000e+04	1.30000000e+01	1.30000000e+01	1.50000000e+01
-25	4.60410000e+04	1.50000000e+01	1.50000000e+01	1.70000000e+01
-24	4.72680000e+04	1.70000000e+01	1.70000000e+01	1.90000000e+01
-23	4.83220000e+04	1.70000000e+01	1.70000000e+01	1.90000000e+01
-22	4.92790000e+04	1.70000000e+01	1.70000000e+01	1.90000000e+01
-21	5.01490000e+04	1.90000000e+01	1.90000000e+01	2.10000000e+01
-20	5.13420000e+04	2.00000000e+01	2.00000000e+01	2.20000000e+01
-19	5.23550000e+04	2.00000000e+01	2.00000000e+01	2.20000000e+01
-18	5.32820000e+04	2.00000000e+01	2.00000000e+01	2.20000000e+01
-17	5.43560000e+04	2.10000000e+01	2.10000000e+01	2.30000000e+01
-16	5.52750000e+04	2.30000000e+01	2.30000000e+01	2.70000000e+01
-15	5.59380000e+04	3.00000000e+01	2.60000000e+01	3.30000000e+01
-14	5.66910000e+04	2.90000000e+01	2.70000000e+01	3.40000000e+01
-13	5.78090000e+04	2.90000000e+01	2.70000000e+01	3.40000000e+01
-12	5.93390000e+04	3.20000000e+01	2.90000000e+01	3.60000000e+01
-11	6.08300000e+04	3.20000000e+01	2.90000000e+01	3.60000000e+01
-10	6.25830000e+04	3.40000000e+01	3.10000000e+01	4.20000000e+01
-9	6.43000000e+04	3.30000000e+01	3.30000000e+01	4.40000000e+01
-8	6.60880000e+04	3.30000000e+01	3.30000000e+01	4.40000000e+01
-7	6.74970000e+04	3.30000000e+01	3.30000000e+01	4.40000000e+01
-6	6.93560000e+04	3.30000000e+01	3.30000000e+01	4.40000000e+01
-5	7.15280000e+04	3.30000000e+01	3.30000000e+01	4.40000000e+01
-4	7.37310000e+04	3.30000000e+01	3.30000000e+01	4.40000000e+01
-3	7.58430000e+04	3.30000000e+01	3.30000000e+01	4.40000000e+01
-2	7.80510000e+04	3.40000000e+01	3.40000000e+01	4.50000000e+01
-1	8.02760000e+04	3.60000000e+01	3.70000000e+01	4.90000000e+01
0	8.28320000e+04	4.60000000e+01	4.70000000e+01	6.00000000e+01
1	8.76840000e+04	5.60000000e+01	5.50000000e+01	7.00000000e+01
2	9.36640000e+04	6.10000000e+01	6.10000000e+01	7.70000000e+01
3	9.93780000e+04	7.70000000e+01	7.70000000e+01	9.80000000e+01
4	1.04297000e+05	8.50000000e+01	8.40000000e+01	1.06000000e+02
5	1.07115000e+05	8.80000000e+01	8.90000000e+01	1.11000000e+02
6	1.09678000e+05	8.60000000e+01	9.00000000e+01	1.12000000e+02
7	1.12007000e+05	9.70000000e+01	9.40000000e+01	1.17000000e+02
8	1.14738000e+05	9.90000000e+01	9.60000000e+01	1.19000000e+02
9	1.17598000e+05	1.00000000e+02	1.01000000e+02	1.25000000e+02
10	1.20162000e+05	1.00000000e+02	1.03000000e+02	1.27000000e+02
11	1.22641000e+05	9.80000000e+01	1.06000000e+02	1.30000000e+02
12	1.24393000e+05	1.03000000e+02	1.09000000e+02	1.33000000e+02
13	1.26015000e+05	1.06000000e+02	1.11000000e+02	1.35000000e+02
14	1.27120000e+05	1.04000000e+02	1.13000000e+02	1.37000000e+02
15	1.28530000e+05	1.04000000e+02	1.13000000e+02	1.37000000e+02
16	1.30377000e+05	1.04000000e+02	1.13000000e+02	1.37000000e+02
17	1.31967000e+05	1.07000000e+02	1.14000000e+02	1.38000000e+02
18	1.33400000e+05	1.11000000e+02	1.15000000e+02	1.40000000e+02
19	1.34328000e+05	1.11000000e+02	1.15000000e+02	1.40000000e+02
20	1.35189000e+05	1.11000000e+02	1.15000000e+02	1.40000000e+02
21	1.36320000e+05	1.09000000e+02	1.16000000e+02	1.41000000e+02
22	1.37499000e+05	1.09000000e+02	1.16000000e+02	1.41000000e+02
23	1.38861000e+05	1.10000000e+02	1.17000000e+02	1.42000000e+02
24	1.40139000e+05	1.10000000e+02	1.17000000e+02	1.42000000e+02
25	1.41088000e+05	1.11000000e+02	1.18000000e+02	1.44000000e+02
26	1.41897000e+05	1.11000000e+02	1.18000000e+02	1.44000000e+02
27	1.42719000e+05	1.11000000e+02	1.18000000e+02	1.44000000e+02
28	1.43414000e+05	1.11000000e+02	1.18000000e+02	1.44000000e+02
29	1.44140000e+05	1.11000000e+02	1.20000000e+02	1.47000000e+02
30	1.45082000e+05	1.11000000e+02	1.20000000e+02	1.47000000e+02
31	1.45944000e+05	1.11000000e+02	1.20000000e+02	1.47000000e+02
32	1.46918000e+05	1.11000000e+02	1.20000000e+02	1.47000000e+02
33	1.47680000e+05	1.13000000e+02	1.21000000e+02	1.48000000e+02
34	1.48518000e+05	1.13000000e+02	1.21000000e+02	1.48000000e+02
35	1.49306000e+05	1.13000000e+02	1.21000000e+02	1.48000000e+02
36	1.50261000e+05	1.13000000e+02	1.21000000e+02	1.48000000e+02
37	1.51323000e+05	1.13000000e+02	1.21000000e+02	1.48000000e+02
38	1.52776000e+05	1.13000000e+02	1.21000000e+02	1.48000000e+02
39	1.54208000e+05	1.13000000e+02	1.21000000e+02	1.48000000e+02
40	1.55191000e+05	1.13000000e+02	1.21000000e+02	1.48000000e+02
41	1.56019000e+05	1.12000000e+02	1.22000000e+02	1.49000000e+02
42	1.56868000e+05	1.14000000e+02	1.23000000e+02	1.50000000e+02
43	1.57336000e+05	1.14000000e+02	1.23000000e+02	1.50000000e+02
44	1.57562000e+05	1.14000000e+02	1.23000000e+02	1.50000000e+02
45	1.57728000e+05	1.14000000e+02	1.23000000e+02	1.50000000e+02
46	1.57906000e+05	1.14000000e+02	1.23000000e+02	1.50000000e+02
47	1.58258000e+05	1.14000000e+02	1.23000000e+02	1.50000000e+02
48	1.58769000e+05	1.14000000e+02	1.23000000e+02	1.50000000e+02
49	1.59448000e+05	1.14000000e+02	1.24000000e+02	1.51000000e+02
50	1.60214000e+05	1.18000000e+02	1.25000000e+02	1.53000000e+02
51	1.61185000e+05	1.16000000e+02	1.26000000e+02	1.54000000e+02
52	1.62087000e+05	1.20000000e+02	1.27000000e+02	1.55000000e+02
53	1.62953000e+05	1.20000000e+02	1.27000000e+02	1.55000000e+02
54	1.63722000e+05	1.16000000e+02	1.28000000e+02	1.56000000e+02
55	1.64464000e+05	1.16000000e+02	1.28000000e+02	1.56000000e+02
56	1.65107000e+05	1.16000000e+02	1.28000000e+02	1.56000000e+02
57	1.66219000e+05	1.16000000e+02	1.28000000e+02	1.56000000e+02
58	1.66219000e+05	1.16000000e+02	1.28000000e+02	1.56000000e+02
59	1.66509000e+05	1.16000000e+02	1.28000000e+02	1.56000000e+02
60	1.66509000e+05	1.16000000e+02	1.28000000e+02	1.56000000e+02
61	1.67218000e+05	1.19000000e+02	1.29000000e+02	1.57000000e+02
62	1.67963000e+05	1.19000000e+02	1.29000000e+02	1.57000000e+02
63	1.69572000e+05	1.20000000e+02	1.30000000e+02	1.59000000e+02
64	1.70416000e+05	1.20000000e+02	1.30000000e+02	1.59000000e+02
65	1.71219000e+05	1.20000000e+02	1.30000000e+02	1.59000000e+02
66	1.71894000e+05	1.20000000e+02	1.30000000e+02	1.59000000e+02
67	1.71894000e+05	1.22000000e+02	1.31000000e+02	1.61000000e+02
68	1.72520000e+05	1.24000000e+02	1.32000000e+02	1.62000000e+02
69	1.72520000e+05	1.27000000e+02	1.33000000e+02	1.63000000e+02
70	1.72520000e+05	1.27000000e+02	1.33000000e+02	1.63000000e+02
71	1.72520000e+05	1.27000000e+02	1.33000000e+02	1.63000000e+02
72	1.72520000e+05	1.27000000e+02	1.33000000e+02	1.63000000e+02
73	1.73178000e+05	1.27000000e+02	1.33000000e+02	1.63000000e+02
74	1.73731000e+05	1.30000000e+02	1.34000000e+02	1.64000000e+02
75	1.74271000e+05	1.30000000e+02	1.34000000e+02	1.64000000e+02
76	1.74824000e+05	1.30000000e+02	1.34000000e+02	1.64000000e+02
77	1.75393000e+05	1.24000000e+02	1.35000000e+02	1.65000000e+02
78	1.75938000e+05	1.24000000e+02	1.35000000e+02	1.65000000e+02
79	1.76569000e+05	1.27000000e+02	1.36000000e+02	1.66000000e+02
80	1.77288000e+05	1.27000000e+02	1.36000000e+02	1.66000000e+02
81	1.77959000e+05	1.27000000e+02	1.36000000e+02	1.66000000e+02
82	1.78517000e+05	1.27000000e+02	1.36000000e+02	1.66000000e+02
83	1.79088000e+05	1.27000000e+02	1.36000000e+02	1.66000000e+02
84	1.79870000e+05	1.26000000e+02	1.37000000e+02	1.67000000e+02
85	1.80677000e+05	1.26000000e+02	1.37000000e+02	1.67000000e+02
86	1.81529000e+05	1.26000000e+02	1.37000000e+02	1.67000000e+02
87	1.82353000e+05	1.26000000e+02	1.37000000e+02	1.67000000e+02
88	1.83311000e+05	1.26000000e+02	1.37000000e+02	1.67000000e+02
89	1.84182000e+05	1.29000000e+02	1.39000000e+02	1.70000000e+02
90	1.85001000e+05	1.29000000e+02	1.39000000e+02	1.70000000e+02
91	1.85911000e+05	1.29000000e+02	1.39000000e+02	1.70000000e+02
92	1.86699000e+05	1.29000000e+02	1.39000000e+02	1.70000000e+02
93	1.87533000e+05	1.31000000e+02	1.41000000e+02	1.72000000e+02
94	1.88360000e+05	1.31000000e+02	1.41000000e+02	1.72000000e+02
95	1.89269000e+05	1.31000000e+02	1.41000000e+02	1.72000000e+02
96	1.90106000e+05	1.31000000e+02	1.41000000e+02	1.72000000e+02
97	1.91084000e+05	1.39000000e+02	1.42000000e+02	1.73000000e+02
98	1.92680000e+05	1.39000000e+02	1.42000000e+02	1.73000000e+02
99	1.94759000e+05	1.39000000e+02	1.42000000e+02	1.73000000e+02
100	1.96760000e+05	1.35000000e+02	1.43000000e+02	1.74000000e+02
