# Supplementary material for: Early Prediction of Movie Box Office Success Based on Wikipedia Activity Big Data
Source: PLoS One. 2013 Aug 21;8(8):e71226. doi: 10.1371/journal.pone.0071226 (PMC3749192; doi:10.1371/journal.pone.0071226)
Supplement: Dataset S1 — The dataset under study, including the financial and Wikipedia activity data is also available at http://wwm.phy.bme.hu/SupplementaryDataS1.zip. (ZIP) [file pone.0071226.s002.zip › wikipredict_data_pack/sample_of_312/wikipedia_predictors/87]

Day_(movie_time)	Views	Users	Rigor	Edits
-500	0.00000000e+00	0.00000000e+00	0.00000000e+00	0.00000000e+00
-499	0.00000000e+00	0.00000000e+00	0.00000000e+00	0.00000000e+00
-498	0.00000000e+00	0.00000000e+00	0.00000000e+00	0.00000000e+00
-497	0.00000000e+00	0.00000000e+00	0.00000000e+00	0.00000000e+00
-496	0.00000000e+00	0.00000000e+00	0.00000000e+00	0.00000000e+00
-495	0.00000000e+00	0.00000000e+00	0.00000000e+00	0.00000000e+00
-494	0.00000000e+00	0.00000000e+00	0.00000000e+00	0.00000000e+00
-493	0.00000000e+00	0.00000000e+00	0.00000000e+00	0.00000000e+00
-492	0.00000000e+00	0.00000000e+00	0.00000000e+00	0.00000000e+00
-491	0.00000000e+00	0.00000000e+00	0.00000000e+00	0.00000000e+00
-490	0.00000000e+00	0.00000000e+00	0.00000000e+00	0.00000000e+00
-489	0.00000000e+00	0.00000000e+00	0.00000000e+00	0.00000000e+00
-488	0.00000000e+00	0.00000000e+00	0.00000000e+00	0.00000000e+00
-487	1.00000000e+00	0.00000000e+00	0.00000000e+00	0.00000000e+00
-486	1.00000000e+00	0.00000000e+00	0.00000000e+00	0.00000000e+00
-485	1.00000000e+00	0.00000000e+00	0.00000000e+00	0.00000000e+00
-484	1.00000000e+00	0.00000000e+00	0.00000000e+00	0.00000000e+00
-483	1.00000000e+00	0.00000000e+00	0.00000000e+00	0.00000000e+00
-482	1.00000000e+00	0.00000000e+00	0.00000000e+00	0.00000000e+00
-481	1.00000000e+00	0.00000000e+00	0.00000000e+00	0.00000000e+00
-480	1.00000000e+00	0.00000000e+00	0.00000000e+00	0.00000000e+00
-479	1.00000000e+00	0.00000000e+00	0.00000000e+00	0.00000000e+00
-478	1.00000000e+00	0.00000000e+00	0.00000000e+00	0.00000000e+00
-477	1.00000000e+00	0.00000000e+00	0.00000000e+00	0.00000000e+00
-476	1.00000000e+00	0.00000000e+00	0.00000000e+00	0.00000000e+00
-475	1.00000000e+00	0.00000000e+00	0.00000000e+00	0.00000000e+00
-474	1.00000000e+00	0.00000000e+00	0.00000000e+00	0.00000000e+00
-473	1.00000000e+00	0.00000000e+00	0.00000000e+00	0.00000000e+00
-472	1.00000000e+00	0.00000000e+00	0.00000000e+00	0.00000000e+00
-471	1.00000000e+00	0.00000000e+00	0.00000000e+00	0.00000000e+00
-470	1.00000000e+00	0.00000000e+00	0.00000000e+00	0.00000000e+00
-469	1.00000000e+00	0.00000000e+00	0.00000000e+00	0.00000000e+00
-468	1.00000000e+00	0.00000000e+00	0.00000000e+00	0.00000000e+00
-467	1.00000000e+00	0.00000000e+00	0.00000000e+00	0.00000000e+00
-466	1.00000000e+00	0.00000000e+00	0.00000000e+00	0.00000000e+00
-465	1.00000000e+00	0.00000000e+00	0.00000000e+00	0.00000000e+00
-464	1.00000000e+00	0.00000000e+00	0.00000000e+00	0.00000000e+00
-463	1.00000000e+00	0.00000000e+00	0.00000000e+00	0.00000000e+00
-462	1.00000000e+00	0.00000000e+00	0.00000000e+00	0.00000000e+00
-461	1.00000000e+00	0.00000000e+00	0.00000000e+00	0.00000000e+00
-460	1.00000000e+00	0.00000000e+00	0.00000000e+00	0.00000000e+00
-459	1.00000000e+00	0.00000000e+00	0.00000000e+00	0.00000000e+00
-458	1.00000000e+00	0.00000000e+00	0.00000000e+00	0.00000000e+00
-457	1.00000000e+00	0.00000000e+00	0.00000000e+00	0.00000000e+00
-456	1.00000000e+00	0.00000000e+00	0.00000000e+00	0.00000000e+00
-455	1.00000000e+00	0.00000000e+00	0.00000000e+00	0.00000000e+00
-454	1.00000000e+00	0.00000000e+00	0.00000000e+00	0.00000000e+00
-453	1.00000000e+00	0.00000000e+00	0.00000000e+00	0.00000000e+00
-452	1.00000000e+00	0.00000000e+00	0.00000000e+00	0.00000000e+00
-451	1.00000000e+00	0.00000000e+00	0.00000000e+00	0.00000000e+00
-450	1.00000000e+00	0.00000000e+00	0.00000000e+00	0.00000000e+00
-449	1.00000000e+00	0.00000000e+00	0.00000000e+00	0.00000000e+00
-448	1.00000000e+00	0.00000000e+00	0.00000000e+00	0.00000000e+00
-447	1.00000000e+00	0.00000000e+00	0.00000000e+00	0.00000000e+00
-446	1.00000000e+00	0.00000000e+00	0.00000000e+00	0.00000000e+00
-445	1.00000000e+00	0.00000000e+00	0.00000000e+00	0.00000000e+00
-444	1.00000000e+00	0.00000000e+00	0.00000000e+00	0.00000000e+00
-443	1.00000000e+00	0.00000000e+00	0.00000000e+00	0.00000000e+00
-442	1.00000000e+00	0.00000000e+00	0.00000000e+00	0.00000000e+00
-441	1.00000000e+00	0.00000000e+00	0.00000000e+00	0.00000000e+00
-440	1.00000000e+00	0.00000000e+00	0.00000000e+00	0.00000000e+00
-439	1.00000000e+00	0.00000000e+00	0.00000000e+00	0.00000000e+00
-438	1.00000000e+00	0.00000000e+00	0.00000000e+00	0.00000000e+00
-437	1.00000000e+00	0.00000000e+00	0.00000000e+00	0.00000000e+00
-436	1.00000000e+00	0.00000000e+00	0.00000000e+00	0.00000000e+00
-435	1.00000000e+00	0.00000000e+00	0.00000000e+00	0.00000000e+00
-434	1.00000000e+00	0.00000000e+00	0.00000000e+00	0.00000000e+00
-433	1.00000000e+00	0.00000000e+00	0.00000000e+00	0.00000000e+00
-432	1.00000000e+00	0.00000000e+00	0.00000000e+00	0.00000000e+00
-431	1.00000000e+00	0.00000000e+00	0.00000000e+00	0.00000000e+00
-430	1.00000000e+00	0.00000000e+00	0.00000000e+00	0.00000000e+00
-429	1.00000000e+00	0.00000000e+00	0.00000000e+00	0.00000000e+00
-428	1.00000000e+00	0.00000000e+00	0.00000000e+00	0.00000000e+00
-427	1.00000000e+00	0.00000000e+00	0.00000000e+00	0.00000000e+00
-426	1.00000000e+00	0.00000000e+00	0.00000000e+00	0.00000000e+00
-425	1.00000000e+00	0.00000000e+00	0.00000000e+00	0.00000000e+00
-424	1.00000000e+00	0.00000000e+00	0.00000000e+00	0.00000000e+00
-423	1.00000000e+00	0.00000000e+00	0.00000000e+00	0.00000000e+00
-422	1.00000000e+00	0.00000000e+00	0.00000000e+00	0.00000000e+00
-421	1.00000000e+00	0.00000000e+00	0.00000000e+00	0.00000000e+00
-420	1.00000000e+00	0.00000000e+00	0.00000000e+00	0.00000000e+00
-419	1.00000000e+00	0.00000000e+00	0.00000000e+00	0.00000000e+00
-418	1.00000000e+00	0.00000000e+00	0.00000000e+00	0.00000000e+00
-417	1.00000000e+00	0.00000000e+00	0.00000000e+00	0.00000000e+00
-416	1.00000000e+00	0.00000000e+00	0.00000000e+00	0.00000000e+00
-415	1.00000000e+00	0.00000000e+00	0.00000000e+00	0.00000000e+00
-414	1.00000000e+00	0.00000000e+00	0.00000000e+00	0.00000000e+00
-413	1.00000000e+00	0.00000000e+00	0.00000000e+00	0.00000000e+00
-412	1.00000000e+00	0.00000000e+00	0.00000000e+00	0.00000000e+00
-411	1.00000000e+00	0.00000000e+00	0.00000000e+00	0.00000000e+00
-410	1.00000000e+00	0.00000000e+00	0.00000000e+00	0.00000000e+00
-409	1.00000000e+00	0.00000000e+00	0.00000000e+00	0.00000000e+00
-408	1.00000000e+00	0.00000000e+00	0.00000000e+00	0.00000000e+00
-407	1.00000000e+00	0.00000000e+00	0.00000000e+00	0.00000000e+00
-406	1.00000000e+00	0.00000000e+00	0.00000000e+00	0.00000000e+00
-405	1.00000000e+00	0.00000000e+00	0.00000000e+00	0.00000000e+00
-404	1.00000000e+00	0.00000000e+00	0.00000000e+00	0.00000000e+00
-403	1.00000000e+00	0.00000000e+00	0.00000000e+00	0.00000000e+00
-402	1.00000000e+00	0.00000000e+00	0.00000000e+00	0.00000000e+00
-401	1.00000000e+00	0.00000000e+00	0.00000000e+00	0.00000000e+00
-400	1.00000000e+00	0.00000000e+00	0.00000000e+00	0.00000000e+00
-399	1.00000000e+00	0.00000000e+00	0.00000000e+00	0.00000000e+00
-398	1.00000000e+00	0.00000000e+00	0.00000000e+00	0.00000000e+00
-397	1.00000000e+00	0.00000000e+00	0.00000000e+00	0.00000000e+00
-396	1.00000000e+00	0.00000000e+00	0.00000000e+00	0.00000000e+00
-395	1.00000000e+00	0.00000000e+00	0.00000000e+00	0.00000000e+00
-394	1.00000000e+00	0.00000000e+00	0.00000000e+00	0.00000000e+00
-393	1.00000000e+00	0.00000000e+00	0.00000000e+00	0.00000000e+00
-392	1.00000000e+00	0.00000000e+00	0.00000000e+00	0.00000000e+00
-391	1.00000000e+00	0.00000000e+00	0.00000000e+00	0.00000000e+00
-390	1.00000000e+00	0.00000000e+00	0.00000000e+00	0.00000000e+00
-389	1.00000000e+00	0.00000000e+00	0.00000000e+00	0.00000000e+00
-388	1.00000000e+00	0.00000000e+00	0.00000000e+00	0.00000000e+00
-387	1.00000000e+00	0.00000000e+00	0.00000000e+00	0.00000000e+00
-386	1.00000000e+00	0.00000000e+00	0.00000000e+00	0.00000000e+00
-385	1.00000000e+00	0.00000000e+00	0.00000000e+00	0.00000000e+00
-384	1.00000000e+00	0.00000000e+00	0.00000000e+00	0.00000000e+00
-383	1.00000000e+00	0.00000000e+00	0.00000000e+00	0.00000000e+00
-382	1.00000000e+00	0.00000000e+00	0.00000000e+00	0.00000000e+00
-381	1.00000000e+00	0.00000000e+00	0.00000000e+00	0.00000000e+00
-380	1.00000000e+00	0.00000000e+00	0.00000000e+00	0.00000000e+00
-379	1.00000000e+00	0.00000000e+00	0.00000000e+00	0.00000000e+00
-378	1.00000000e+00	0.00000000e+00	0.00000000e+00	0.00000000e+00
-377	1.00000000e+00	0.00000000e+00	0.00000000e+00	0.00000000e+00
-376	1.00000000e+00	0.00000000e+00	0.00000000e+00	0.00000000e+00
-375	1.00000000e+00	0.00000000e+00	0.00000000e+00	0.00000000e+00
-374	1.00000000e+00	0.00000000e+00	0.00000000e+00	0.00000000e+00
-373	1.00000000e+00	0.00000000e+00	0.00000000e+00	0.00000000e+00
-372	1.00000000e+00	0.00000000e+00	0.00000000e+00	0.00000000e+00
-371	1.00000000e+00	0.00000000e+00	0.00000000e+00	0.00000000e+00
-370	1.00000000e+00	0.00000000e+00	0.00000000e+00	0.00000000e+00
-369	1.00000000e+00	0.00000000e+00	0.00000000e+00	0.00000000e+00
-368	1.00000000e+00	0.00000000e+00	0.00000000e+00	0.00000000e+00
-367	1.00000000e+00	0.00000000e+00	0.00000000e+00	0.00000000e+00
-366	1.00000000e+00	0.00000000e+00	0.00000000e+00	0.00000000e+00
-365	1.00000000e+00	0.00000000e+00	0.00000000e+00	0.00000000e+00
-364	1.00000000e+00	0.00000000e+00	0.00000000e+00	0.00000000e+00
-363	1.00000000e+00	0.00000000e+00	0.00000000e+00	0.00000000e+00
-362	1.00000000e+00	0.00000000e+00	0.00000000e+00	0.00000000e+00
-361	1.00000000e+00	0.00000000e+00	0.00000000e+00	0.00000000e+00
-360	1.00000000e+00	0.00000000e+00	0.00000000e+00	0.00000000e+00
-359	1.00000000e+00	0.00000000e+00	0.00000000e+00	0.00000000e+00
-358	1.00000000e+00	0.00000000e+00	0.00000000e+00	0.00000000e+00
-357	1.00000000e+00	0.00000000e+00	0.00000000e+00	0.00000000e+00
-356	1.00000000e+00	0.00000000e+00	0.00000000e+00	0.00000000e+00
-355	1.00000000e+00	0.00000000e+00	0.00000000e+00	0.00000000e+00
-354	1.00000000e+00	0.00000000e+00	0.00000000e+00	0.00000000e+00
-353	1.00000000e+00	0.00000000e+00	0.00000000e+00	0.00000000e+00
-352	1.00000000e+00	0.00000000e+00	0.00000000e+00	0.00000000e+00
-351	1.00000000e+00	0.00000000e+00	0.00000000e+00	0.00000000e+00
-350	1.00000000e+00	0.00000000e+00	0.00000000e+00	0.00000000e+00
-349	1.00000000e+00	0.00000000e+00	0.00000000e+00	0.00000000e+00
-348	1.00000000e+00	0.00000000e+00	0.00000000e+00	0.00000000e+00
-347	2.00000000e+00	0.00000000e+00	0.00000000e+00	0.00000000e+00
-346	2.00000000e+00	0.00000000e+00	0.00000000e+00	0.00000000e+00
-345	2.00000000e+00	0.00000000e+00	0.00000000e+00	0.00000000e+00
-344	2.00000000e+00	0.00000000e+00	0.00000000e+00	0.00000000e+00
-343	2.00000000e+00	0.00000000e+00	0.00000000e+00	0.00000000e+00
-342	2.00000000e+00	0.00000000e+00	0.00000000e+00	0.00000000e+00
-341	2.00000000e+00	0.00000000e+00	0.00000000e+00	0.00000000e+00
-340	2.00000000e+00	0.00000000e+00	0.00000000e+00	0.00000000e+00
-339	2.00000000e+00	0.00000000e+00	0.00000000e+00	0.00000000e+00
-338	2.00000000e+00	0.00000000e+00	0.00000000e+00	0.00000000e+00
-337	2.00000000e+00	0.00000000e+00	0.00000000e+00	0.00000000e+00
-336	2.00000000e+00	0.00000000e+00	0.00000000e+00	0.00000000e+00
-335	2.00000000e+00	0.00000000e+00	0.00000000e+00	0.00000000e+00
-334	2.00000000e+00	0.00000000e+00	0.00000000e+00	0.00000000e+00
-333	2.00000000e+00	0.00000000e+00	0.00000000e+00	0.00000000e+00
-332	2.00000000e+00	0.00000000e+00	0.00000000e+00	0.00000000e+00
-331	2.00000000e+00	0.00000000e+00	0.00000000e+00	0.00000000e+00
-330	2.00000000e+00	0.00000000e+00	0.00000000e+00	0.00000000e+00
-329	2.00000000e+00	0.00000000e+00	0.00000000e+00	0.00000000e+00
-328	2.00000000e+00	0.00000000e+00	0.00000000e+00	0.00000000e+00
-327	2.00000000e+00	0.00000000e+00	0.00000000e+00	0.00000000e+00
-326	2.00000000e+00	0.00000000e+00	0.00000000e+00	0.00000000e+00
-325	2.00000000e+00	0.00000000e+00	0.00000000e+00	0.00000000e+00
-324	2.00000000e+00	0.00000000e+00	0.00000000e+00	0.00000000e+00
-323	2.00000000e+00	0.00000000e+00	0.00000000e+00	0.00000000e+00
-322	2.00000000e+00	0.00000000e+00	0.00000000e+00	0.00000000e+00
-321	2.00000000e+00	0.00000000e+00	0.00000000e+00	0.00000000e+00
-320	2.00000000e+00	0.00000000e+00	0.00000000e+00	0.00000000e+00
-319	2.00000000e+00	0.00000000e+00	0.00000000e+00	0.00000000e+00
-318	2.00000000e+00	0.00000000e+00	0.00000000e+00	0.00000000e+00
-317	2.00000000e+00	0.00000000e+00	0.00000000e+00	0.00000000e+00
-316	2.00000000e+00	0.00000000e+00	0.00000000e+00	0.00000000e+00
-315	2.00000000e+00	0.00000000e+00	0.00000000e+00	0.00000000e+00
-314	2.00000000e+00	0.00000000e+00	0.00000000e+00	0.00000000e+00
-313	2.00000000e+00	0.00000000e+00	0.00000000e+00	0.00000000e+00
-312	2.00000000e+00	0.00000000e+00	0.00000000e+00	0.00000000e+00
-311	2.00000000e+00	0.00000000e+00	0.00000000e+00	0.00000000e+00
-310	2.00000000e+00	0.00000000e+00	0.00000000e+00	0.00000000e+00
-309	2.00000000e+00	0.00000000e+00	0.00000000e+00	0.00000000e+00
-308	2.00000000e+00	0.00000000e+00	0.00000000e+00	0.00000000e+00
-307	2.00000000e+00	0.00000000e+00	0.00000000e+00	0.00000000e+00
-306	2.00000000e+00	0.00000000e+00	0.00000000e+00	0.00000000e+00
-305	2.00000000e+00	0.00000000e+00	0.00000000e+00	0.00000000e+00
-304	2.00000000e+00	0.00000000e+00	0.00000000e+00	0.00000000e+00
-303	2.00000000e+00	0.00000000e+00	0.00000000e+00	0.00000000e+00
-302	2.00000000e+00	0.00000000e+00	0.00000000e+00	0.00000000e+00
-301	2.00000000e+00	0.00000000e+00	0.00000000e+00	0.00000000e+00
-300	2.00000000e+00	0.00000000e+00	0.00000000e+00	0.00000000e+00
-299	2.00000000e+00	0.00000000e+00	0.00000000e+00	0.00000000e+00
-298	2.00000000e+00	0.00000000e+00	0.00000000e+00	0.00000000e+00
-297	2.00000000e+00	0.00000000e+00	0.00000000e+00	0.00000000e+00
-296	2.00000000e+00	0.00000000e+00	0.00000000e+00	0.00000000e+00
-295	2.00000000e+00	0.00000000e+00	0.00000000e+00	0.00000000e+00
-294	2.00000000e+00	0.00000000e+00	0.00000000e+00	0.00000000e+00
-293	2.00000000e+00	0.00000000e+00	0.00000000e+00	0.00000000e+00
-292	2.00000000e+00	0.00000000e+00	0.00000000e+00	0.00000000e+00
-291	2.00000000e+00	0.00000000e+00	0.00000000e+00	0.00000000e+00
-290	2.00000000e+00	0.00000000e+00	0.00000000e+00	0.00000000e+00
-289	2.00000000e+00	0.00000000e+00	0.00000000e+00	0.00000000e+00
-288	2.00000000e+00	0.00000000e+00	0.00000000e+00	0.00000000e+00
-287	2.00000000e+00	0.00000000e+00	0.00000000e+00	0.00000000e+00
-286	2.00000000e+00	0.00000000e+00	0.00000000e+00	0.00000000e+00
-285	2.00000000e+00	0.00000000e+00	0.00000000e+00	0.00000000e+00
-284	2.00000000e+00	0.00000000e+00	0.00000000e+00	0.00000000e+00
-283	2.00000000e+00	0.00000000e+00	0.00000000e+00	0.00000000e+00
-282	2.00000000e+00	0.00000000e+00	0.00000000e+00	0.00000000e+00
-281	2.00000000e+00	0.00000000e+00	0.00000000e+00	0.00000000e+00
-280	2.00000000e+00	0.00000000e+00	0.00000000e+00	0.00000000e+00
-279	2.00000000e+00	0.00000000e+00	0.00000000e+00	0.00000000e+00
-278	2.00000000e+00	0.00000000e+00	0.00000000e+00	0.00000000e+00
-277	2.00000000e+00	0.00000000e+00	0.00000000e+00	0.00000000e+00
-276	2.00000000e+00	0.00000000e+00	0.00000000e+00	0.00000000e+00
-275	2.00000000e+00	0.00000000e+00	0.00000000e+00	0.00000000e+00
-274	2.00000000e+00	0.00000000e+00	0.00000000e+00	0.00000000e+00
-273	2.00000000e+00	0.00000000e+00	0.00000000e+00	0.00000000e+00
-272	2.00000000e+00	0.00000000e+00	0.00000000e+00	0.00000000e+00
-271	2.00000000e+00	0.00000000e+00	0.00000000e+00	0.00000000e+00
-270	2.00000000e+00	0.00000000e+00	0.00000000e+00	0.00000000e+00
-269	2.00000000e+00	0.00000000e+00	0.00000000e+00	0.00000000e+00
-268	2.00000000e+00	0.00000000e+00	0.00000000e+00	0.00000000e+00
-267	2.00000000e+00	0.00000000e+00	0.00000000e+00	0.00000000e+00
-266	2.00000000e+00	0.00000000e+00	0.00000000e+00	0.00000000e+00
-265	2.00000000e+00	0.00000000e+00	0.00000000e+00	0.00000000e+00
-264	2.00000000e+00	0.00000000e+00	0.00000000e+00	0.00000000e+00
-263	2.00000000e+00	0.00000000e+00	0.00000000e+00	0.00000000e+00
-262	2.00000000e+00	0.00000000e+00	0.00000000e+00	0.00000000e+00
-261	2.00000000e+00	0.00000000e+00	0.00000000e+00	0.00000000e+00
-260	2.00000000e+00	0.00000000e+00	0.00000000e+00	0.00000000e+00
-259	2.00000000e+00	0.00000000e+00	0.00000000e+00	0.00000000e+00
-258	2.00000000e+00	0.00000000e+00	0.00000000e+00	0.00000000e+00
-257	2.00000000e+00	0.00000000e+00	0.00000000e+00	0.00000000e+00
-256	2.00000000e+00	0.00000000e+00	0.00000000e+00	0.00000000e+00
-255	2.00000000e+00	0.00000000e+00	0.00000000e+00	0.00000000e+00
-254	2.00000000e+00	0.00000000e+00	0.00000000e+00	0.00000000e+00
-253	2.00000000e+00	0.00000000e+00	0.00000000e+00	0.00000000e+00
-252	2.00000000e+00	0.00000000e+00	0.00000000e+00	0.00000000e+00
-251	4.00000000e+00	0.00000000e+00	0.00000000e+00	0.00000000e+00
-250	4.00000000e+00	0.00000000e+00	0.00000000e+00	0.00000000e+00
-249	4.00000000e+00	0.00000000e+00	0.00000000e+00	0.00000000e+00
-248	4.00000000e+00	0.00000000e+00	0.00000000e+00	0.00000000e+00
-247	4.00000000e+00	0.00000000e+00	0.00000000e+00	0.00000000e+00
-246	4.00000000e+00	0.00000000e+00	0.00000000e+00	0.00000000e+00
-245	5.00000000e+00	0.00000000e+00	0.00000000e+00	0.00000000e+00
-244	5.00000000e+00	0.00000000e+00	0.00000000e+00	0.00000000e+00
-243	5.00000000e+00	0.00000000e+00	0.00000000e+00	0.00000000e+00
-242	6.00000000e+00	0.00000000e+00	0.00000000e+00	0.00000000e+00
-241	7.00000000e+00	0.00000000e+00	0.00000000e+00	0.00000000e+00
-240	8.00000000e+00	0.00000000e+00	0.00000000e+00	0.00000000e+00
-239	8.00000000e+00	0.00000000e+00	0.00000000e+00	0.00000000e+00
-238	8.00000000e+00	0.00000000e+00	0.00000000e+00	0.00000000e+00
-237	8.00000000e+00	0.00000000e+00	0.00000000e+00	0.00000000e+00
-236	8.00000000e+00	0.00000000e+00	0.00000000e+00	0.00000000e+00
-235	8.00000000e+00	0.00000000e+00	0.00000000e+00	0.00000000e+00
-234	8.00000000e+00	0.00000000e+00	0.00000000e+00	0.00000000e+00
-233	8.00000000e+00	0.00000000e+00	0.00000000e+00	0.00000000e+00
-232	8.00000000e+00	0.00000000e+00	0.00000000e+00	0.00000000e+00
-231	1.20000000e+01	0.00000000e+00	0.00000000e+00	0.00000000e+00
-230	1.40000000e+01	0.00000000e+00	0.00000000e+00	0.00000000e+00
-229	1.50000000e+01	0.00000000e+00	0.00000000e+00	0.00000000e+00
-228	1.70000000e+01	0.00000000e+00	0.00000000e+00	0.00000000e+00
-227	1.70000000e+01	0.00000000e+00	0.00000000e+00	0.00000000e+00
-226	1.80000000e+01	0.00000000e+00	0.00000000e+00	0.00000000e+00
-225	1.90000000e+01	0.00000000e+00	0.00000000e+00	0.00000000e+00
-224	1.90000000e+01	0.00000000e+00	0.00000000e+00	0.00000000e+00
-223	1.90000000e+01	0.00000000e+00	0.00000000e+00	0.00000000e+00
-222	1.90000000e+01	0.00000000e+00	0.00000000e+00	0.00000000e+00
-221	1.90000000e+01	0.00000000e+00	0.00000000e+00	0.00000000e+00
-220	2.00000000e+01	0.00000000e+00	0.00000000e+00	0.00000000e+00
-219	2.00000000e+01	0.00000000e+00	0.00000000e+00	0.00000000e+00
-218	2.00000000e+01	0.00000000e+00	0.00000000e+00	0.00000000e+00
-217	2.00000000e+01	0.00000000e+00	0.00000000e+00	0.00000000e+00
-216	2.10000000e+01	0.00000000e+00	0.00000000e+00	0.00000000e+00
-215	2.20000000e+01	0.00000000e+00	0.00000000e+00	0.00000000e+00
-214	2.20000000e+01	0.00000000e+00	0.00000000e+00	0.00000000e+00
-213	2.30000000e+01	0.00000000e+00	0.00000000e+00	0.00000000e+00
-212	2.30000000e+01	0.00000000e+00	0.00000000e+00	0.00000000e+00
-211	2.30000000e+01	0.00000000e+00	0.00000000e+00	0.00000000e+00
-210	2.30000000e+01	0.00000000e+00	0.00000000e+00	0.00000000e+00
-209	2.40000000e+01	0.00000000e+00	0.00000000e+00	0.00000000e+00
-208	2.40000000e+01	0.00000000e+00	0.00000000e+00	0.00000000e+00
-207	2.40000000e+01	0.00000000e+00	0.00000000e+00	0.00000000e+00
-206	2.40000000e+01	0.00000000e+00	0.00000000e+00	0.00000000e+00
-205	2.40000000e+01	0.00000000e+00	0.00000000e+00	0.00000000e+00
-204	2.40000000e+01	0.00000000e+00	0.00000000e+00	0.00000000e+00
-203	2.40000000e+01	0.00000000e+00	0.00000000e+00	0.00000000e+00
-202	2.40000000e+01	0.00000000e+00	0.00000000e+00	0.00000000e+00
-201	2.40000000e+01	0.00000000e+00	0.00000000e+00	0.00000000e+00
-200	2.60000000e+01	0.00000000e+00	0.00000000e+00	0.00000000e+00
-199	2.60000000e+01	0.00000000e+00	0.00000000e+00	0.00000000e+00
-198	2.60000000e+01	0.00000000e+00	0.00000000e+00	0.00000000e+00
-197	2.60000000e+01	0.00000000e+00	0.00000000e+00	0.00000000e+00
-196	2.60000000e+01	0.00000000e+00	0.00000000e+00	0.00000000e+00
-195	2.60000000e+01	0.00000000e+00	0.00000000e+00	0.00000000e+00
-194	2.60000000e+01	0.00000000e+00	0.00000000e+00	0.00000000e+00
-193	2.60000000e+01	0.00000000e+00	0.00000000e+00	0.00000000e+00
-192	2.60000000e+01	0.00000000e+00	0.00000000e+00	0.00000000e+00
-191	2.60000000e+01	0.00000000e+00	0.00000000e+00	0.00000000e+00
-190	2.60000000e+01	0.00000000e+00	0.00000000e+00	0.00000000e+00
-189	2.60000000e+01	0.00000000e+00	0.00000000e+00	0.00000000e+00
-188	2.60000000e+01	0.00000000e+00	0.00000000e+00	0.00000000e+00
-187	2.60000000e+01	0.00000000e+00	0.00000000e+00	0.00000000e+00
-186	2.60000000e+01	0.00000000e+00	0.00000000e+00	0.00000000e+00
-185	2.60000000e+01	0.00000000e+00	0.00000000e+00	0.00000000e+00
-184	2.60000000e+01	0.00000000e+00	0.00000000e+00	0.00000000e+00
-183	2.70000000e+01	0.00000000e+00	0.00000000e+00	0.00000000e+00
-182	2.70000000e+01	0.00000000e+00	0.00000000e+00	0.00000000e+00
-181	2.70000000e+01	0.00000000e+00	0.00000000e+00	0.00000000e+00
-180	2.70000000e+01	0.00000000e+00	0.00000000e+00	0.00000000e+00
-179	2.70000000e+01	0.00000000e+00	0.00000000e+00	0.00000000e+00
-178	2.70000000e+01	0.00000000e+00	0.00000000e+00	0.00000000e+00
-177	2.80000000e+01	0.00000000e+00	0.00000000e+00	0.00000000e+00
-176	2.80000000e+01	0.00000000e+00	0.00000000e+00	0.00000000e+00
-175	2.80000000e+01	0.00000000e+00	0.00000000e+00	0.00000000e+00
-174	3.00000000e+01	0.00000000e+00	0.00000000e+00	0.00000000e+00
-173	3.00000000e+01	0.00000000e+00	0.00000000e+00	0.00000000e+00
-172	3.10000000e+01	0.00000000e+00	0.00000000e+00	0.00000000e+00
-171	3.30000000e+01	0.00000000e+00	0.00000000e+00	0.00000000e+00
-170	3.30000000e+01	0.00000000e+00	0.00000000e+00	0.00000000e+00
-169	3.40000000e+01	0.00000000e+00	0.00000000e+00	0.00000000e+00
-168	3.50000000e+01	0.00000000e+00	0.00000000e+00	0.00000000e+00
-167	3.50000000e+01	0.00000000e+00	0.00000000e+00	0.00000000e+00
-166	3.50000000e+01	0.00000000e+00	0.00000000e+00	0.00000000e+00
-165	3.50000000e+01	0.00000000e+00	0.00000000e+00	0.00000000e+00
-164	8.20000000e+01	1.00000000e+00	1.00000000e+00	2.00000000e+00
-163	1.08000000e+02	1.00000000e+00	1.00000000e+00	2.00000000e+00
-162	1.39000000e+02	1.00000000e+00	1.00000000e+00	2.00000000e+00
-161	1.57000000e+02	1.00000000e+00	1.00000000e+00	2.00000000e+00
-160	1.77000000e+02	1.00000000e+00	1.00000000e+00	2.00000000e+00
-159	2.02000000e+02	1.00000000e+00	1.00000000e+00	2.00000000e+00
-158	2.28000000e+02	1.00000000e+00	1.00000000e+00	2.00000000e+00
-157	2.45000000e+02	1.00000000e+00	1.00000000e+00	2.00000000e+00
-156	2.69000000e+02	1.00000000e+00	1.00000000e+00	2.00000000e+00
-155	2.98000000e+02	1.00000000e+00	1.00000000e+00	2.00000000e+00
-154	3.20000000e+02	1.00000000e+00	1.00000000e+00	2.00000000e+00
-153	3.54000000e+02	1.00000000e+00	1.00000000e+00	2.00000000e+00
-152	4.00000000e+02	1.00000000e+00	1.00000000e+00	2.00000000e+00
-151	4.40000000e+02	1.00000000e+00	1.00000000e+00	2.00000000e+00
-150	4.83000000e+02	1.00000000e+00	1.00000000e+00	2.00000000e+00
-149	5.04000000e+02	1.00000000e+00	1.00000000e+00	2.00000000e+00
-148	5.23000000e+02	1.00000000e+00	1.00000000e+00	2.00000000e+00
-147	5.44000000e+02	1.00000000e+00	1.00000000e+00	2.00000000e+00
-146	5.65000000e+02	1.00000000e+00	1.00000000e+00	2.00000000e+00
-145	5.84000000e+02	1.00000000e+00	1.00000000e+00	2.00000000e+00
-144	6.12000000e+02	1.00000000e+00	1.00000000e+00	2.00000000e+00
-143	6.43000000e+02	1.00000000e+00	1.00000000e+00	2.00000000e+00
-142	6.71000000e+02	1.00000000e+00	1.00000000e+00	2.00000000e+00
-141	7.14000000e+02	2.00000000e+00	2.00000000e+00	3.00000000e+00
-140	7.36000000e+02	2.00000000e+00	2.00000000e+00	3.00000000e+00
-139	8.86000000e+02	3.00000000e+00	3.00000000e+00	3.20000000e+01
-138	1.09300000e+03	6.00000000e+00	6.00000000e+00	4.10000000e+01
-137	1.31800000e+03	9.00000000e+00	1.00000000e+01	6.00000000e+01
-136	1.41600000e+03	1.00000000e+01	1.00000000e+01	6.40000000e+01
-135	1.47500000e+03	1.20000000e+01	1.10000000e+01	6.60000000e+01
-134	1.55000000e+03	1.20000000e+01	1.20000000e+01	6.70000000e+01
-133	1.66100000e+03	1.40000000e+01	1.50000000e+01	7.70000000e+01
-132	1.75300000e+03	1.40000000e+01	1.70000000e+01	8.50000000e+01
-131	1.81400000e+03	1.30000000e+01	1.80000000e+01	8.90000000e+01
-130	1.88200000e+03	1.30000000e+01	1.80000000e+01	8.90000000e+01
-129	1.92500000e+03	1.30000000e+01	1.80000000e+01	8.90000000e+01
-128	1.95800000e+03	1.30000000e+01	1.80000000e+01	4.80000000e+01
-127	2.01000000e+03	1.30000000e+01	1.80000000e+01	8.90000000e+01
-126	2.07200000e+03	1.10000000e+01	1.90000000e+01	9.50000000e+01
-125	2.12900000e+03	1.10000000e+01	1.90000000e+01	9.50000000e+01
-124	2.17200000e+03	1.20000000e+01	2.00000000e+01	9.60000000e+01
-123	2.22400000e+03	1.20000000e+01	2.00000000e+01	9.60000000e+01
-122	2.30300000e+03	1.40000000e+01	2.10000000e+01	1.01000000e+02
-121	2.37600000e+03	1.60000000e+01	2.30000000e+01	1.04000000e+02
-120	2.41000000e+03	1.60000000e+01	2.30000000e+01	1.04000000e+02
-119	2.44400000e+03	1.60000000e+01	2.30000000e+01	1.04000000e+02
-118	2.47200000e+03	1.60000000e+01	2.30000000e+01	1.04000000e+02
-117	2.49900000e+03	1.60000000e+01	2.30000000e+01	1.04000000e+02
-116	2.52000000e+03	1.60000000e+01	2.30000000e+01	1.04000000e+02
-115	2.53600000e+03	1.60000000e+01	2.30000000e+01	1.04000000e+02
-114	2.56500000e+03	1.60000000e+01	2.30000000e+01	1.04000000e+02
-113	2.59500000e+03	1.60000000e+01	2.30000000e+01	1.04000000e+02
-112	2.62400000e+03	1.60000000e+01	2.30000000e+01	1.04000000e+02
-111	2.65400000e+03	1.60000000e+01	2.30000000e+01	1.04000000e+02
-110	2.68200000e+03	1.60000000e+01	2.30000000e+01	1.04000000e+02
-109	2.71200000e+03	1.60000000e+01	2.30000000e+01	1.04000000e+02
-108	2.74200000e+03	1.60000000e+01	2.30000000e+01	1.04000000e+02
-107	2.77300000e+03	1.60000000e+01	2.30000000e+01	1.04000000e+02
-106	2.80300000e+03	1.60000000e+01	2.30000000e+01	1.04000000e+02
-105	2.83700000e+03	1.60000000e+01	2.30000000e+01	1.04000000e+02
-104	2.87100000e+03	1.60000000e+01	2.30000000e+01	1.04000000e+02
-103	2.91800000e+03	1.60000000e+01	2.40000000e+01	1.05000000e+02
-102	2.96700000e+03	1.60000000e+01	2.40000000e+01	1.05000000e+02
-101	3.01500000e+03	1.60000000e+01	2.40000000e+01	1.05000000e+02
-100	3.06000000e+03	1.60000000e+01	2.40000000e+01	1.05000000e+02
-99	3.09400000e+03	1.60000000e+01	2.40000000e+01	1.05000000e+02
-98	3.13600000e+03	1.60000000e+01	2.40000000e+01	1.05000000e+02
-97	3.16900000e+03	1.60000000e+01	2.40000000e+01	1.05000000e+02
-96	3.25100000e+03	1.80000000e+01	2.50000000e+01	1.06000000e+02
-95	3.34000000e+03	1.80000000e+01	2.50000000e+01	1.06000000e+02
-94	3.35300000e+03	1.80000000e+01	2.50000000e+01	1.06000000e+02
-93	3.36300000e+03	1.80000000e+01	2.50000000e+01	1.06000000e+02
-92	3.38100000e+03	1.80000000e+01	2.50000000e+01	1.06000000e+02
-91	3.41200000e+03	1.80000000e+01	2.50000000e+01	1.06000000e+02
-90	3.45400000e+03	1.80000000e+01	2.50000000e+01	1.06000000e+02
-89	3.52300000e+03	1.80000000e+01	2.50000000e+01	1.06000000e+02
-88	3.63700000e+03	1.80000000e+01	2.50000000e+01	1.06000000e+02
-87	3.74300000e+03	1.80000000e+01	2.50000000e+01	1.06000000e+02
-86	3.82900000e+03	1.80000000e+01	2.50000000e+01	1.06000000e+02
-85	4.17700000e+03	1.90000000e+01	2.70000000e+01	1.08000000e+02
-84	6.80100000e+03	2.40000000e+01	3.30000000e+01	1.17000000e+02
-83	7.61400000e+03	2.70000000e+01	3.60000000e+01	1.20000000e+02
-82	8.43600000e+03	2.90000000e+01	4.00000000e+01	1.24000000e+02
-81	9.09400000e+03	2.90000000e+01	4.00000000e+01	1.24000000e+02
-80	9.09400000e+03	3.50000000e+01	4.20000000e+01	1.26000000e+02
-79	9.28100000e+03	3.50000000e+01	4.20000000e+01	1.26000000e+02
-78	9.28100000e+03	3.50000000e+01	4.20000000e+01	1.26000000e+02
-77	9.64100000e+03	3.60000000e+01	4.50000000e+01	1.30000000e+02
-76	1.06300000e+04	3.60000000e+01	4.50000000e+01	1.30000000e+02
-75	1.12830000e+04	3.90000000e+01	4.80000000e+01	1.33000000e+02
-74	1.17100000e+04	3.90000000e+01	4.80000000e+01	1.33000000e+02
-73	1.20260000e+04	3.90000000e+01	4.80000000e+01	1.33000000e+02
-72	1.23140000e+04	3.90000000e+01	4.80000000e+01	1.33000000e+02
-71	1.23140000e+04	3.90000000e+01	4.80000000e+01	1.33000000e+02
-70	1.28980000e+04	3.90000000e+01	4.80000000e+01	1.33000000e+02
-69	1.28980000e+04	4.00000000e+01	4.90000000e+01	1.34000000e+02
-68	1.28980000e+04	4.00000000e+01	4.90000000e+01	1.34000000e+02
-67	1.28980000e+04	4.00000000e+01	4.90000000e+01	1.34000000e+02
-66	1.28980000e+04	4.00000000e+01	4.90000000e+01	1.34000000e+02
-65	1.30650000e+04	4.00000000e+01	4.90000000e+01	1.34000000e+02
-64	1.33140000e+04	4.00000000e+01	4.90000000e+01	1.34000000e+02
-63	1.35970000e+04	4.40000000e+01	5.10000000e+01	1.41000000e+02
-62	1.37660000e+04	4.40000000e+01	5.10000000e+01	1.42000000e+02
-61	1.39440000e+04	4.40000000e+01	5.10000000e+01	1.42000000e+02
-60	1.41420000e+04	4.40000000e+01	5.10000000e+01	1.42000000e+02
-59	1.42880000e+04	4.40000000e+01	5.10000000e+01	1.42000000e+02
-58	1.44730000e+04	4.40000000e+01	5.20000000e+01	1.46000000e+02
-57	1.46800000e+04	4.40000000e+01	5.20000000e+01	1.46000000e+02
-56	1.49000000e+04	4.60000000e+01	5.30000000e+01	1.47000000e+02
-55	1.51180000e+04	4.60000000e+01	5.30000000e+01	1.47000000e+02
-54	1.53400000e+04	4.70000000e+01	5.40000000e+01	1.48000000e+02
-53	1.59930000e+04	4.70000000e+01	5.40000000e+01	1.48000000e+02
-52	1.62710000e+04	4.70000000e+01	5.40000000e+01	1.48000000e+02
-51	1.66520000e+04	4.70000000e+01	5.40000000e+01	1.48000000e+02
-50	1.70430000e+04	4.70000000e+01	5.40000000e+01	1.48000000e+02
-49	1.73650000e+04	4.70000000e+01	5.40000000e+01	1.48000000e+02
-48	1.76470000e+04	4.70000000e+01	5.40000000e+01	1.48000000e+02
-47	1.83890000e+04	4.70000000e+01	5.40000000e+01	1.48000000e+02
-46	1.91210000e+04	4.70000000e+01	5.40000000e+01	1.48000000e+02
-45	1.95170000e+04	4.70000000e+01	5.40000000e+01	1.48000000e+02
-44	1.98300000e+04	4.70000000e+01	5.40000000e+01	1.48000000e+02
-43	2.01410000e+04	4.70000000e+01	5.40000000e+01	1.48000000e+02
-42	2.04080000e+04	4.70000000e+01	5.40000000e+01	1.48000000e+02
-41	2.06770000e+04	4.70000000e+01	5.40000000e+01	1.48000000e+02
-40	2.09180000e+04	4.70000000e+01	5.40000000e+01	1.48000000e+02
-39	2.11620000e+04	4.70000000e+01	5.40000000e+01	1.48000000e+02
-38	2.13230000e+04	4.70000000e+01	5.40000000e+01	1.48000000e+02
-37	2.15270000e+04	4.70000000e+01	5.40000000e+01	1.48000000e+02
-36	2.18210000e+04	4.60000000e+01	5.50000000e+01	1.49000000e+02
-35	2.20850000e+04	4.60000000e+01	5.60000000e+01	1.50000000e+02
-34	2.23110000e+04	4.60000000e+01	5.60000000e+01	1.50000000e+02
-33	2.25450000e+04	4.60000000e+01	5.60000000e+01	1.50000000e+02
-32	2.27380000e+04	4.60000000e+01	5.60000000e+01	1.50000000e+02
-31	2.29030000e+04	4.60000000e+01	5.60000000e+01	1.50000000e+02
-30	2.30860000e+04	4.60000000e+01	5.60000000e+01	1.50000000e+02
-29	2.33310000e+04	4.60000000e+01	5.60000000e+01	1.50000000e+02
-28	2.39280000e+04	4.60000000e+01	5.60000000e+01	1.50000000e+02
-27	2.42390000e+04	4.60000000e+01	5.60000000e+01	1.50000000e+02
-26	2.45070000e+04	4.80000000e+01	5.70000000e+01	1.51000000e+02
-25	2.48350000e+04	4.80000000e+01	5.70000000e+01	1.51000000e+02
-24	2.50490000e+04	4.80000000e+01	5.70000000e+01	1.51000000e+02
-23	2.52850000e+04	4.80000000e+01	5.70000000e+01	1.51000000e+02
-22	2.55780000e+04	4.80000000e+01	5.70000000e+01	1.51000000e+02
-21	2.58780000e+04	4.80000000e+01	5.70000000e+01	1.51000000e+02
-20	2.61080000e+04	4.80000000e+01	5.70000000e+01	1.51000000e+02
-19	2.63010000e+04	4.80000000e+01	5.70000000e+01	1.51000000e+02
-18	2.64920000e+04	5.10000000e+01	5.80000000e+01	1.52000000e+02
-17	2.67520000e+04	5.10000000e+01	5.80000000e+01	1.52000000e+02
-16	2.70430000e+04	5.10000000e+01	5.80000000e+01	1.52000000e+02
-15	2.73930000e+04	5.10000000e+01	5.80000000e+01	1.52000000e+02
-14	2.76440000e+04	5.10000000e+01	5.80000000e+01	1.52000000e+02
-13	2.79110000e+04	5.10000000e+01	5.80000000e+01	1.52000000e+02
-12	2.82420000e+04	5.10000000e+01	5.80000000e+01	1.52000000e+02
-11	2.84940000e+04	5.10000000e+01	5.80000000e+01	1.52000000e+02
-10	2.86510000e+04	5.10000000e+01	5.80000000e+01	1.52000000e+02
-9	2.88800000e+04	5.10000000e+01	5.80000000e+01	1.52000000e+02
-8	2.92680000e+04	5.10000000e+01	5.80000000e+01	1.52000000e+02
-7	2.95980000e+04	5.10000000e+01	5.80000000e+01	1.52000000e+02
-6	2.98880000e+04	5.10000000e+01	5.80000000e+01	1.52000000e+02
-5	3.01590000e+04	5.10000000e+01	5.80000000e+01	1.52000000e+02
-4	3.04120000e+04	5.10000000e+01	5.80000000e+01	1.52000000e+02
-3	3.05800000e+04	5.10000000e+01	5.80000000e+01	1.52000000e+02
-2	3.07770000e+04	5.10000000e+01	5.80000000e+01	1.52000000e+02
-1	3.11690000e+04	5.10000000e+01	5.80000000e+01	1.52000000e+02
0	3.14540000e+04	5.10000000e+01	5.80000000e+01	1.52000000e+02
1	3.17870000e+04	5.10000000e+01	5.80000000e+01	1.52000000e+02
2	3.20500000e+04	5.10000000e+01	5.80000000e+01	1.52000000e+02
3	3.22910000e+04	5.10000000e+01	5.80000000e+01	1.52000000e+02
4	3.25120000e+04	5.10000000e+01	5.80000000e+01	1.52000000e+02
5	3.27020000e+04	5.10000000e+01	5.80000000e+01	1.52000000e+02
6	3.29450000e+04	5.10000000e+01	5.80000000e+01	1.52000000e+02
7	3.31860000e+04	5.20000000e+01	5.90000000e+01	1.53000000e+02
8	3.34660000e+04	5.20000000e+01	5.90000000e+01	1.53000000e+02
9	3.37050000e+04	5.20000000e+01	6.00000000e+01	1.54000000e+02
10	3.39220000e+04	5.20000000e+01	6.00000000e+01	1.54000000e+02
11	3.40510000e+04	5.20000000e+01	6.00000000e+01	1.54000000e+02
12	3.42050000e+04	5.20000000e+01	6.00000000e+01	1.54000000e+02
13	3.44310000e+04	5.20000000e+01	6.00000000e+01	1.54000000e+02
14	3.46320000e+04	5.20000000e+01	6.00000000e+01	1.54000000e+02
15	3.48200000e+04	5.20000000e+01	6.00000000e+01	1.54000000e+02
16	3.50830000e+04	5.20000000e+01	6.10000000e+01	1.55000000e+02
17	3.52770000e+04	5.20000000e+01	6.10000000e+01	1.55000000e+02
18	3.54490000e+04	5.20000000e+01	6.10000000e+01	1.55000000e+02
19	3.56180000e+04	5.20000000e+01	6.10000000e+01	1.55000000e+02
20	3.58660000e+04	5.20000000e+01	6.10000000e+01	1.55000000e+02
21	3.61350000e+04	5.20000000e+01	6.10000000e+01	1.55000000e+02
22	3.62920000e+04	5.20000000e+01	6.10000000e+01	1.55000000e+02
23	3.64380000e+04	5.20000000e+01	6.10000000e+01	1.55000000e+02
24	3.66110000e+04	5.20000000e+01	6.10000000e+01	1.55000000e+02
25	3.67220000e+04	5.20000000e+01	6.10000000e+01	1.55000000e+02
26	3.68760000e+04	5.20000000e+01	6.10000000e+01	1.55000000e+02
27	3.70710000e+04	5.20000000e+01	6.10000000e+01	1.55000000e+02
28	3.73030000e+04	5.20000000e+01	6.10000000e+01	1.55000000e+02
29	3.75270000e+04	5.20000000e+01	6.10000000e+01	1.55000000e+02
30	3.77310000e+04	5.20000000e+01	6.10000000e+01	1.55000000e+02
31	3.78970000e+04	5.20000000e+01	6.10000000e+01	1.55000000e+02
32	3.80000000e+04	5.20000000e+01	6.10000000e+01	1.55000000e+02
33	3.81590000e+04	5.20000000e+01	6.20000000e+01	1.56000000e+02
34	3.83450000e+04	5.20000000e+01	6.20000000e+01	1.56000000e+02
35	3.85390000e+04	5.20000000e+01	6.20000000e+01	1.56000000e+02
36	3.87210000e+04	5.20000000e+01	6.20000000e+01	1.56000000e+02
37	3.88570000e+04	5.20000000e+01	6.20000000e+01	1.56000000e+02
38	3.90150000e+04	5.20000000e+01	6.20000000e+01	1.56000000e+02
39	3.91290000e+04	5.20000000e+01	6.20000000e+01	1.56000000e+02
40	3.92720000e+04	5.20000000e+01	6.20000000e+01	1.56000000e+02
41	3.94490000e+04	5.20000000e+01	6.20000000e+01	1.56000000e+02
42	3.96390000e+04	5.20000000e+01	6.20000000e+01	1.56000000e+02
43	3.98370000e+04	5.20000000e+01	6.20000000e+01	1.56000000e+02
44	4.00820000e+04	5.20000000e+01	6.20000000e+01	1.56000000e+02
45	4.02710000e+04	5.20000000e+01	6.20000000e+01	1.56000000e+02
46	4.03830000e+04	5.20000000e+01	6.20000000e+01	1.56000000e+02
47	4.05410000e+04	5.20000000e+01	6.20000000e+01	1.56000000e+02
48	4.07710000e+04	5.20000000e+01	6.20000000e+01	1.56000000e+02
49	4.09810000e+04	5.20000000e+01	6.20000000e+01	1.56000000e+02
50	4.11690000e+04	5.20000000e+01	6.20000000e+01	1.56000000e+02
51	4.14110000e+04	5.20000000e+01	6.20000000e+01	1.56000000e+02
52	4.22240000e+04	5.20000000e+01	6.30000000e+01	1.57000000e+02
53	4.28360000e+04	5.20000000e+01	6.30000000e+01	1.57000000e+02
54	4.30640000e+04	5.20000000e+01	6.30000000e+01	1.57000000e+02
55	4.33350000e+04	5.20000000e+01	6.30000000e+01	1.57000000e+02
56	4.36740000e+04	5.20000000e+01	6.30000000e+01	1.57000000e+02
57	4.39630000e+04	5.20000000e+01	6.30000000e+01	1.57000000e+02
58	4.42150000e+04	5.50000000e+01	6.40000000e+01	1.58000000e+02
59	4.44320000e+04	5.50000000e+01	6.40000000e+01	1.58000000e+02
60	4.46240000e+04	5.30000000e+01	6.50000000e+01	1.59000000e+02
61	4.48310000e+04	5.30000000e+01	6.50000000e+01	1.59000000e+02
62	4.51140000e+04	5.30000000e+01	6.50000000e+01	1.59000000e+02
63	4.53740000e+04	5.30000000e+01	6.50000000e+01	1.59000000e+02
64	4.56920000e+04	5.30000000e+01	6.50000000e+01	1.59000000e+02
65	4.61150000e+04	5.30000000e+01	6.50000000e+01	1.59000000e+02
66	4.64890000e+04	5.60000000e+01	6.70000000e+01	1.61000000e+02
67	4.67360000e+04	5.70000000e+01	6.80000000e+01	1.62000000e+02
68	4.70130000e+04	5.70000000e+01	6.80000000e+01	1.62000000e+02
69	4.73290000e+04	5.70000000e+01	6.80000000e+01	1.62000000e+02
70	4.76430000e+04	5.70000000e+01	6.80000000e+01	1.62000000e+02
71	4.79740000e+04	5.70000000e+01	6.80000000e+01	1.62000000e+02
72	4.82270000e+04	5.70000000e+01	6.80000000e+01	1.62000000e+02
73	4.85130000e+04	5.70000000e+01	6.80000000e+01	1.62000000e+02
74	4.88490000e+04	5.70000000e+01	6.80000000e+01	1.62000000e+02
75	4.91840000e+04	5.70000000e+01	6.80000000e+01	1.62000000e+02
76	5.03480000e+04	5.70000000e+01	6.80000000e+01	1.62000000e+02
77	5.14320000e+04	5.60000000e+01	6.90000000e+01	1.63000000e+02
78	5.19590000e+04	5.60000000e+01	6.90000000e+01	1.63000000e+02
79	5.23390000e+04	5.60000000e+01	6.90000000e+01	1.63000000e+02
80	5.26760000e+04	5.60000000e+01	6.90000000e+01	1.63000000e+02
81	5.29270000e+04	5.60000000e+01	6.90000000e+01	1.63000000e+02
82	5.31880000e+04	5.60000000e+01	6.90000000e+01	1.63000000e+02
83	5.34920000e+04	5.60000000e+01	6.90000000e+01	1.63000000e+02
84	5.37400000e+04	6.20000000e+01	7.20000000e+01	1.67000000e+02
85	5.40760000e+04	6.00000000e+01	2.80000000e+01	1.68000000e+02
86	5.43350000e+04	6.00000000e+01	7.30000000e+01	1.68000000e+02
87	5.45660000e+04	6.00000000e+01	7.30000000e+01	1.68000000e+02
88	5.47560000e+04	6.00000000e+01	7.30000000e+01	1.68000000e+02
89	5.49890000e+04	6.30000000e+01	7.40000000e+01	1.69000000e+02
90	5.52960000e+04	6.30000000e+01	7.40000000e+01	1.69000000e+02
91	5.55680000e+04	6.30000000e+01	7.40000000e+01	1.69000000e+02
92	5.58160000e+04	6.30000000e+01	7.40000000e+01	1.69000000e+02
93	5.61500000e+04	6.20000000e+01	7.50000000e+01	1.70000000e+02
94	5.66270000e+04	6.20000000e+01	7.50000000e+01	1.70000000e+02
95	5.70340000e+04	6.20000000e+01	7.50000000e+01	1.70000000e+02
96	5.73990000e+04	6.20000000e+01	7.50000000e+01	1.70000000e+02
97	5.78090000e+04	6.20000000e+01	7.50000000e+01	1.70000000e+02
98	5.81710000e+04	6.40000000e+01	7.60000000e+01	1.71000000e+02
99	5.84620000e+04	6.30000000e+01	7.70000000e+01	1.72000000e+02
100	5.86960000e+04	6.30000000e+01	7.70000000e+01	1.72000000e+02
