# Supplementary material for: Early Prediction of Movie Box Office Success Based on Wikipedia Activity Big Data
Source: PLoS One. 2013 Aug 21;8(8):e71226. doi: 10.1371/journal.pone.0071226 (PMC3749192; doi:10.1371/journal.pone.0071226)
Supplement: Dataset S1 — The dataset under study, including the financial and Wikipedia activity data is also available at http://wwm.phy.bme.hu/SupplementaryDataS1.zip. (ZIP) [file pone.0071226.s002.zip › wikipredict_data_pack/sample_of_312/wikipedia_predictors/88]

Day_(movie_time)	Views	Users	Rigor	Edits
-500	0.00000000e+00	2.00000000e+00	2.00000000e+00	2.00000000e+00
-499	3.38000000e+02	2.00000000e+00	2.00000000e+00	2.00000000e+00
-498	6.57000000e+02	2.00000000e+00	2.00000000e+00	2.00000000e+00
-497	9.78000000e+02	2.00000000e+00	2.00000000e+00	2.00000000e+00
-496	1.29000000e+03	2.00000000e+00	2.00000000e+00	2.00000000e+00
-495	1.62200000e+03	2.00000000e+00	2.00000000e+00	2.00000000e+00
-494	1.98900000e+03	2.00000000e+00	2.00000000e+00	2.00000000e+00
-493	2.29000000e+03	2.00000000e+00	2.00000000e+00	2.00000000e+00
-492	2.56600000e+03	2.00000000e+00	2.00000000e+00	2.00000000e+00
-491	2.86000000e+03	2.00000000e+00	2.00000000e+00	2.00000000e+00
-490	3.12900000e+03	2.00000000e+00	2.00000000e+00	2.00000000e+00
-489	3.40200000e+03	2.00000000e+00	2.00000000e+00	2.00000000e+00
-488	3.78600000e+03	2.00000000e+00	2.00000000e+00	2.00000000e+00
-487	4.28500000e+03	2.00000000e+00	2.00000000e+00	2.00000000e+00
-486	4.71600000e+03	2.00000000e+00	2.00000000e+00	2.00000000e+00
-485	5.13800000e+03	2.00000000e+00	2.00000000e+00	2.00000000e+00
-484	5.52800000e+03	2.00000000e+00	2.00000000e+00	2.00000000e+00
-483	5.91100000e+03	2.00000000e+00	2.00000000e+00	2.00000000e+00
-482	6.27600000e+03	2.00000000e+00	2.00000000e+00	2.00000000e+00
-481	6.68400000e+03	2.00000000e+00	2.00000000e+00	2.00000000e+00
-480	7.11700000e+03	2.00000000e+00	2.00000000e+00	2.00000000e+00
-479	7.50100000e+03	2.00000000e+00	2.00000000e+00	2.00000000e+00
-478	7.79700000e+03	2.00000000e+00	2.00000000e+00	2.00000000e+00
-477	8.09400000e+03	2.00000000e+00	2.00000000e+00	2.00000000e+00
-476	8.31100000e+03	2.00000000e+00	2.00000000e+00	2.00000000e+00
-475	8.54700000e+03	2.00000000e+00	2.00000000e+00	2.00000000e+00
-474	8.79000000e+03	2.00000000e+00	2.00000000e+00	2.00000000e+00
-473	9.07500000e+03	2.00000000e+00	2.00000000e+00	2.00000000e+00
-472	9.42400000e+03	2.00000000e+00	2.00000000e+00	2.00000000e+00
-471	9.69700000e+03	2.00000000e+00	2.00000000e+00	2.00000000e+00
-470	9.92900000e+03	2.00000000e+00	2.00000000e+00	2.00000000e+00
-469	1.01620000e+04	2.00000000e+00	2.00000000e+00	2.00000000e+00
-468	1.03610000e+04	2.00000000e+00	2.00000000e+00	2.00000000e+00
-467	1.05920000e+04	2.00000000e+00	2.00000000e+00	2.00000000e+00
-466	1.08800000e+04	2.00000000e+00	2.00000000e+00	2.00000000e+00
-465	1.12100000e+04	2.00000000e+00	2.00000000e+00	2.00000000e+00
-464	1.15320000e+04	2.00000000e+00	2.00000000e+00	2.00000000e+00
-463	1.18000000e+04	2.00000000e+00	2.00000000e+00	2.00000000e+00
-462	1.20470000e+04	2.00000000e+00	2.00000000e+00	2.00000000e+00
-461	1.23030000e+04	2.00000000e+00	2.00000000e+00	2.00000000e+00
-460	1.25020000e+04	2.00000000e+00	2.00000000e+00	2.00000000e+00
-459	1.28290000e+04	2.00000000e+00	2.00000000e+00	2.00000000e+00
-458	1.31510000e+04	2.00000000e+00	2.00000000e+00	2.00000000e+00
-457	1.34460000e+04	2.00000000e+00	2.00000000e+00	2.00000000e+00
-456	1.37090000e+04	2.00000000e+00	2.00000000e+00	2.00000000e+00
-455	1.40900000e+04	2.00000000e+00	2.00000000e+00	2.00000000e+00
-454	1.44070000e+04	2.00000000e+00	2.00000000e+00	2.00000000e+00
-453	1.47390000e+04	2.00000000e+00	2.00000000e+00	2.00000000e+00
-452	1.52100000e+04	2.00000000e+00	2.00000000e+00	2.00000000e+00
-451	1.61640000e+04	2.00000000e+00	2.00000000e+00	2.00000000e+00
-450	1.67630000e+04	2.00000000e+00	2.00000000e+00	2.00000000e+00
-449	1.72000000e+04	2.00000000e+00	2.00000000e+00	2.00000000e+00
-448	1.76780000e+04	2.00000000e+00	2.00000000e+00	2.00000000e+00
-447	1.81470000e+04	2.00000000e+00	2.00000000e+00	2.00000000e+00
-446	1.86160000e+04	2.00000000e+00	2.00000000e+00	2.00000000e+00
-445	1.90940000e+04	2.00000000e+00	2.00000000e+00	2.00000000e+00
-444	1.95370000e+04	2.00000000e+00	2.00000000e+00	2.00000000e+00
-443	1.99210000e+04	2.00000000e+00	2.00000000e+00	2.00000000e+00
-442	2.03010000e+04	2.00000000e+00	2.00000000e+00	2.00000000e+00
-441	2.06670000e+04	2.00000000e+00	2.00000000e+00	2.00000000e+00
-440	2.10760000e+04	2.00000000e+00	2.00000000e+00	2.00000000e+00
-439	2.15360000e+04	2.00000000e+00	2.00000000e+00	2.00000000e+00
-438	2.20370000e+04	2.00000000e+00	2.00000000e+00	2.00000000e+00
-437	2.25310000e+04	2.00000000e+00	2.00000000e+00	2.00000000e+00
-436	2.29060000e+04	2.00000000e+00	2.00000000e+00	2.00000000e+00
-435	2.32130000e+04	2.00000000e+00	2.00000000e+00	2.00000000e+00
-434	2.35120000e+04	2.00000000e+00	2.00000000e+00	2.00000000e+00
-433	2.38860000e+04	2.00000000e+00	2.00000000e+00	2.00000000e+00
-432	2.41860000e+04	2.00000000e+00	2.00000000e+00	2.00000000e+00
-431	2.45500000e+04	2.00000000e+00	2.00000000e+00	2.00000000e+00
-430	2.48940000e+04	2.00000000e+00	2.00000000e+00	2.00000000e+00
-429	2.51940000e+04	2.00000000e+00	2.00000000e+00	2.00000000e+00
-428	2.53910000e+04	2.00000000e+00	2.00000000e+00	2.00000000e+00
-427	2.55770000e+04	2.00000000e+00	2.00000000e+00	2.00000000e+00
-426	2.58040000e+04	2.00000000e+00	2.00000000e+00	2.00000000e+00
-425	2.60550000e+04	2.00000000e+00	2.00000000e+00	2.00000000e+00
-424	2.62780000e+04	2.00000000e+00	2.00000000e+00	2.00000000e+00
-423	2.65640000e+04	2.00000000e+00	2.00000000e+00	2.00000000e+00
-422	2.67850000e+04	2.00000000e+00	2.00000000e+00	2.00000000e+00
-421	2.70010000e+04	2.00000000e+00	2.00000000e+00	2.00000000e+00
-420	2.72740000e+04	2.00000000e+00	2.00000000e+00	2.00000000e+00
-419	2.75360000e+04	2.00000000e+00	2.00000000e+00	2.00000000e+00
-418	2.77620000e+04	2.00000000e+00	2.00000000e+00	2.00000000e+00
-417	2.80290000e+04	2.00000000e+00	2.00000000e+00	2.00000000e+00
-416	2.83020000e+04	2.00000000e+00	2.00000000e+00	2.00000000e+00
-415	2.85750000e+04	2.00000000e+00	2.00000000e+00	2.00000000e+00
-414	2.88800000e+04	2.00000000e+00	2.00000000e+00	2.00000000e+00
-413	2.91710000e+04	2.00000000e+00	2.00000000e+00	2.00000000e+00
-412	2.94260000e+04	2.00000000e+00	2.00000000e+00	2.00000000e+00
-411	2.97450000e+04	2.00000000e+00	2.00000000e+00	2.00000000e+00
-410	3.00410000e+04	2.00000000e+00	2.00000000e+00	2.00000000e+00
-409	3.05320000e+04	2.00000000e+00	2.00000000e+00	2.00000000e+00
-408	3.09170000e+04	2.00000000e+00	2.00000000e+00	2.00000000e+00
-407	3.12860000e+04	2.00000000e+00	2.00000000e+00	2.00000000e+00
-406	3.16660000e+04	2.00000000e+00	2.00000000e+00	2.00000000e+00
-405	3.20350000e+04	2.00000000e+00	2.00000000e+00	2.00000000e+00
-404	3.23770000e+04	2.00000000e+00	2.00000000e+00	2.00000000e+00
-403	3.28950000e+04	2.00000000e+00	2.00000000e+00	2.00000000e+00
-402	3.33450000e+04	2.00000000e+00	2.00000000e+00	2.00000000e+00
-401	3.37650000e+04	2.00000000e+00	2.00000000e+00	2.00000000e+00
-400	3.42090000e+04	2.00000000e+00	2.00000000e+00	2.00000000e+00
-399	3.47740000e+04	5.00000000e+00	5.00000000e+00	8.00000000e+00
-398	3.54320000e+04	5.00000000e+00	5.00000000e+00	9.00000000e+00
-397	3.64900000e+04	6.00000000e+00	6.00000000e+00	1.10000000e+01
-396	3.86360000e+04	6.00000000e+00	6.00000000e+00	1.10000000e+01
-395	4.01900000e+04	7.00000000e+00	8.00000000e+00	1.30000000e+01
-394	4.13870000e+04	7.00000000e+00	8.00000000e+00	1.50000000e+01
-393	4.32440000e+04	7.00000000e+00	8.00000000e+00	1.50000000e+01
-392	4.45320000e+04	8.00000000e+00	9.00000000e+00	1.60000000e+01
-391	4.59870000e+04	8.00000000e+00	9.00000000e+00	1.60000000e+01
-390	4.72930000e+04	8.00000000e+00	9.00000000e+00	1.60000000e+01
-389	4.85930000e+04	1.00000000e+01	1.00000000e+01	1.90000000e+01
-388	5.02620000e+04	1.00000000e+01	1.10000000e+01	2.00000000e+01
-387	5.19310000e+04	1.10000000e+01	1.20000000e+01	2.30000000e+01
-386	5.38700000e+04	1.10000000e+01	1.20000000e+01	2.30000000e+01
-385	5.55860000e+04	1.10000000e+01	1.30000000e+01	2.50000000e+01
-384	5.69950000e+04	1.10000000e+01	1.30000000e+01	2.50000000e+01
-383	5.83860000e+04	1.10000000e+01	1.30000000e+01	2.50000000e+01
-382	6.02920000e+04	1.10000000e+01	1.30000000e+01	2.50000000e+01
-381	6.23510000e+04	1.10000000e+01	1.30000000e+01	2.50000000e+01
-380	6.39170000e+04	1.50000000e+01	1.40000000e+01	2.60000000e+01
-379	6.54000000e+04	1.30000000e+01	1.50000000e+01	2.70000000e+01
-378	6.71740000e+04	1.30000000e+01	1.50000000e+01	2.70000000e+01
-377	6.87190000e+04	1.30000000e+01	1.50000000e+01	2.70000000e+01
-376	7.01310000e+04	1.30000000e+01	1.50000000e+01	2.70000000e+01
-375	7.14590000e+04	1.30000000e+01	1.50000000e+01	2.70000000e+01
-374	7.31810000e+04	1.60000000e+01	1.60000000e+01	2.80000000e+01
-373	7.48840000e+04	1.60000000e+01	1.60000000e+01	2.80000000e+01
-372	7.63800000e+04	1.60000000e+01	1.60000000e+01	2.80000000e+01
-371	7.77810000e+04	1.50000000e+01	1.80000000e+01	3.00000000e+01
-370	7.89820000e+04	1.50000000e+01	1.80000000e+01	3.00000000e+01
-369	8.03490000e+04	1.50000000e+01	1.80000000e+01	3.00000000e+01
-368	8.17420000e+04	1.50000000e+01	1.80000000e+01	3.00000000e+01
-367	8.37610000e+04	1.70000000e+01	2.00000000e+01	3.20000000e+01
-366	8.51790000e+04	1.70000000e+01	2.00000000e+01	3.20000000e+01
-365	8.66000000e+04	1.90000000e+01	2.10000000e+01	3.30000000e+01
-364	8.81900000e+04	1.80000000e+01	2.20000000e+01	3.40000000e+01
-363	8.94110000e+04	1.80000000e+01	2.20000000e+01	3.40000000e+01
-362	9.06450000e+04	1.80000000e+01	2.20000000e+01	3.40000000e+01
-361	9.22850000e+04	1.80000000e+01	2.20000000e+01	3.40000000e+01
-360	9.40480000e+04	1.80000000e+01	2.20000000e+01	3.40000000e+01
-359	9.57410000e+04	2.00000000e+01	2.30000000e+01	3.50000000e+01
-358	9.72020000e+04	2.20000000e+01	2.50000000e+01	3.70000000e+01
-357	9.85410000e+04	2.20000000e+01	2.50000000e+01	3.70000000e+01
-356	9.99830000e+04	2.20000000e+01	2.50000000e+01	3.70000000e+01
-355	1.01242000e+05	2.20000000e+01	2.50000000e+01	3.70000000e+01
-354	1.02850000e+05	2.30000000e+01	2.70000000e+01	3.90000000e+01
-353	1.04506000e+05	2.30000000e+01	2.70000000e+01	3.90000000e+01
-352	1.06045000e+05	2.30000000e+01	2.70000000e+01	3.90000000e+01
-351	1.07503000e+05	2.30000000e+01	2.70000000e+01	3.90000000e+01
-350	1.08990000e+05	2.30000000e+01	2.70000000e+01	3.90000000e+01
-349	1.10512000e+05	2.30000000e+01	2.70000000e+01	3.90000000e+01
-348	1.12097000e+05	2.30000000e+01	2.70000000e+01	3.90000000e+01
-347	1.13758000e+05	2.30000000e+01	2.70000000e+01	3.90000000e+01
-346	1.16024000e+05	2.30000000e+01	2.70000000e+01	3.90000000e+01
-345	1.17481000e+05	2.30000000e+01	2.70000000e+01	3.90000000e+01
-344	1.18958000e+05	2.40000000e+01	2.80000000e+01	4.00000000e+01
-343	1.20311000e+05	2.40000000e+01	2.80000000e+01	4.00000000e+01
-342	1.21452000e+05	2.40000000e+01	2.80000000e+01	4.00000000e+01
-341	1.22651000e+05	2.50000000e+01	3.00000000e+01	4.50000000e+01
-340	1.23950000e+05	2.70000000e+01	3.10000000e+01	4.60000000e+01
-339	1.25445000e+05	2.70000000e+01	3.10000000e+01	4.60000000e+01
-338	1.27010000e+05	2.70000000e+01	3.10000000e+01	4.60000000e+01
-337	1.28358000e+05	2.70000000e+01	3.10000000e+01	4.60000000e+01
-336	1.29545000e+05	2.70000000e+01	3.10000000e+01	4.60000000e+01
-335	1.31266000e+05	2.70000000e+01	3.10000000e+01	4.60000000e+01
-334	1.32505000e+05	2.70000000e+01	3.10000000e+01	4.60000000e+01
-333	1.33878000e+05	2.70000000e+01	3.10000000e+01	4.60000000e+01
-332	1.35794000e+05	2.70000000e+01	3.10000000e+01	4.60000000e+01
-331	1.37895000e+05	2.70000000e+01	3.10000000e+01	4.60000000e+01
-330	1.39518000e+05	2.70000000e+01	3.10000000e+01	4.60000000e+01
-329	1.41300000e+05	2.90000000e+01	3.20000000e+01	4.70000000e+01
-328	1.42776000e+05	2.90000000e+01	3.20000000e+01	4.70000000e+01
-327	1.44139000e+05	2.90000000e+01	3.20000000e+01	4.70000000e+01
-326	1.45529000e+05	2.90000000e+01	3.20000000e+01	4.70000000e+01
-325	1.47466000e+05	2.70000000e+01	3.30000000e+01	4.80000000e+01
-324	1.49560000e+05	2.70000000e+01	3.30000000e+01	4.80000000e+01
-323	1.51522000e+05	2.70000000e+01	3.40000000e+01	4.90000000e+01
-322	1.53310000e+05	2.70000000e+01	3.40000000e+01	4.90000000e+01
-321	1.55124000e+05	2.70000000e+01	3.40000000e+01	4.90000000e+01
-320	1.56666000e+05	2.70000000e+01	3.40000000e+01	4.90000000e+01
-319	1.58339000e+05	2.70000000e+01	3.40000000e+01	4.90000000e+01
-318	1.60383000e+05	2.70000000e+01	3.40000000e+01	4.90000000e+01
-317	1.62692000e+05	2.70000000e+01	3.40000000e+01	4.90000000e+01
-316	1.65148000e+05	3.00000000e+01	3.50000000e+01	5.00000000e+01
-315	1.67610000e+05	3.00000000e+01	3.50000000e+01	5.00000000e+01
-314	1.69816000e+05	3.20000000e+01	3.60000000e+01	5.10000000e+01
-313	1.71800000e+05	3.20000000e+01	3.70000000e+01	5.20000000e+01
-312	1.74046000e+05	3.20000000e+01	3.70000000e+01	5.20000000e+01
-311	1.76421000e+05	3.40000000e+01	3.90000000e+01	5.40000000e+01
-310	1.79083000e+05	3.40000000e+01	3.90000000e+01	5.40000000e+01
-309	1.81885000e+05	3.60000000e+01	4.00000000e+01	5.60000000e+01
-308	1.85254000e+05	3.90000000e+01	4.10000000e+01	5.80000000e+01
-307	1.89162000e+05	3.90000000e+01	4.10000000e+01	5.80000000e+01
-306	1.92993000e+05	3.90000000e+01	4.30000000e+01	6.00000000e+01
-305	1.96952000e+05	3.90000000e+01	4.50000000e+01	6.30000000e+01
-304	2.01032000e+05	4.10000000e+01	4.60000000e+01	6.40000000e+01
-303	2.04392000e+05	4.20000000e+01	4.70000000e+01	6.50000000e+01
-302	2.07121000e+05	4.20000000e+01	4.70000000e+01	6.50000000e+01
-301	2.09209000e+05	4.20000000e+01	4.70000000e+01	6.50000000e+01
-300	2.11348000e+05	4.40000000e+01	4.90000000e+01	6.80000000e+01
-299	2.13311000e+05	4.60000000e+01	5.10000000e+01	7.00000000e+01
-298	2.15454000e+05	4.60000000e+01	5.10000000e+01	7.00000000e+01
-297	2.17879000e+05	4.60000000e+01	5.10000000e+01	7.00000000e+01
-296	2.19854000e+05	4.70000000e+01	5.30000000e+01	7.20000000e+01
-295	2.22017000e+05	4.80000000e+01	5.50000000e+01	7.40000000e+01
-294	2.23805000e+05	5.20000000e+01	5.60000000e+01	7.60000000e+01
-293	2.25745000e+05	5.20000000e+01	5.70000000e+01	7.80000000e+01
-292	2.27232000e+05	5.20000000e+01	5.70000000e+01	7.80000000e+01
-291	2.29002000e+05	5.20000000e+01	5.80000000e+01	7.90000000e+01
-290	2.30997000e+05	5.20000000e+01	5.80000000e+01	7.90000000e+01
-289	2.32699000e+05	5.30000000e+01	5.90000000e+01	8.10000000e+01
-288	2.34643000e+05	5.50000000e+01	6.10000000e+01	8.40000000e+01
-287	2.36545000e+05	5.50000000e+01	6.10000000e+01	8.40000000e+01
-286	2.38638000e+05	5.30000000e+01	6.10000000e+01	8.50000000e+01
-285	2.40048000e+05	5.60000000e+01	6.20000000e+01	8.70000000e+01
-284	2.41697000e+05	5.60000000e+01	6.30000000e+01	8.80000000e+01
-283	2.43567000e+05	5.90000000e+01	6.40000000e+01	8.90000000e+01
-282	2.45220000e+05	6.30000000e+01	6.60000000e+01	9.10000000e+01
-281	2.46806000e+05	6.00000000e+01	6.80000000e+01	9.30000000e+01
-280	2.48435000e+05	6.00000000e+01	6.80000000e+01	9.30000000e+01
-279	2.49906000e+05	6.00000000e+01	6.90000000e+01	9.40000000e+01
-278	2.51419000e+05	6.00000000e+01	6.90000000e+01	9.40000000e+01
-277	2.53232000e+05	6.00000000e+01	6.90000000e+01	9.40000000e+01
-276	2.54971000e+05	6.00000000e+01	6.90000000e+01	9.40000000e+01
-275	2.56495000e+05	6.00000000e+01	6.90000000e+01	9.40000000e+01
-274	2.57987000e+05	6.00000000e+01	6.90000000e+01	9.40000000e+01
-273	2.59340000e+05	6.70000000e+01	7.00000000e+01	9.50000000e+01
-272	2.60753000e+05	6.60000000e+01	7.10000000e+01	9.60000000e+01
-271	2.62087000e+05	7.00000000e+01	7.20000000e+01	9.80000000e+01
-270	2.63555000e+05	7.00000000e+01	7.20000000e+01	9.80000000e+01
-269	2.65366000e+05	7.00000000e+01	7.20000000e+01	9.80000000e+01
-268	2.67076000e+05	7.00000000e+01	7.20000000e+01	9.80000000e+01
-267	2.68440000e+05	7.00000000e+01	7.20000000e+01	9.80000000e+01
-266	2.69747000e+05	7.00000000e+01	7.20000000e+01	9.80000000e+01
-265	2.71081000e+05	7.00000000e+01	7.20000000e+01	9.80000000e+01
-264	2.73043000e+05	7.00000000e+01	7.20000000e+01	9.80000000e+01
-263	2.74829000e+05	7.00000000e+01	7.20000000e+01	9.80000000e+01
-262	2.77670000e+05	7.00000000e+01	7.20000000e+01	9.80000000e+01
-261	2.79683000e+05	7.00000000e+01	7.20000000e+01	9.80000000e+01
-260	2.81295000e+05	6.90000000e+01	7.30000000e+01	1.00000000e+02
-259	2.82742000e+05	7.10000000e+01	7.40000000e+01	1.01000000e+02
-258	2.84260000e+05	7.10000000e+01	7.40000000e+01	1.01000000e+02
-257	2.85726000e+05	7.10000000e+01	7.40000000e+01	1.01000000e+02
-256	2.87458000e+05	7.10000000e+01	7.40000000e+01	1.01000000e+02
-255	2.89149000e+05	7.10000000e+01	7.60000000e+01	1.04000000e+02
-254	2.90557000e+05	7.00000000e+01	7.70000000e+01	1.05000000e+02
-253	2.90557000e+05	7.00000000e+01	7.70000000e+01	1.05000000e+02
-252	2.91710000e+05	7.00000000e+01	7.70000000e+01	1.05000000e+02
-251	2.91710000e+05	7.00000000e+01	7.70000000e+01	1.05000000e+02
-250	2.91710000e+05	7.00000000e+01	7.70000000e+01	1.05000000e+02
-249	2.91710000e+05	7.00000000e+01	7.70000000e+01	1.05000000e+02
-248	2.93083000e+05	7.00000000e+01	7.70000000e+01	1.05000000e+02
-247	2.94345000e+05	7.00000000e+01	7.70000000e+01	1.05000000e+02
-246	2.95432000e+05	7.30000000e+01	7.80000000e+01	1.07000000e+02
-245	2.96470000e+05	7.30000000e+01	7.80000000e+01	1.07000000e+02
-244	2.97788000e+05	7.30000000e+01	7.80000000e+01	1.07000000e+02
-243	2.99216000e+05	7.30000000e+01	8.00000000e+01	1.09000000e+02
-242	3.01021000e+05	7.70000000e+01	8.20000000e+01	1.11000000e+02
-241	3.02552000e+05	7.70000000e+01	8.20000000e+01	1.11000000e+02
-240	3.04032000e+05	7.60000000e+01	8.30000000e+01	1.13000000e+02
-239	3.05495000e+05	7.60000000e+01	8.30000000e+01	1.13000000e+02
-238	3.07076000e+05	7.60000000e+01	8.30000000e+01	1.13000000e+02
-237	3.08672000e+05	7.60000000e+01	8.30000000e+01	1.13000000e+02
-236	3.10129000e+05	7.60000000e+01	8.30000000e+01	1.13000000e+02
-235	3.11759000e+05	7.60000000e+01	8.30000000e+01	1.13000000e+02
-234	3.13687000e+05	7.60000000e+01	8.30000000e+01	1.13000000e+02
-233	3.15466000e+05	7.60000000e+01	8.30000000e+01	1.13000000e+02
-232	3.15466000e+05	7.60000000e+01	8.30000000e+01	1.13000000e+02
-231	3.15466000e+05	7.60000000e+01	8.30000000e+01	1.13000000e+02
-230	3.15466000e+05	7.60000000e+01	8.30000000e+01	1.13000000e+02
-229	3.16802000e+05	7.60000000e+01	8.30000000e+01	1.13000000e+02
-228	3.18424000e+05	7.60000000e+01	8.30000000e+01	1.13000000e+02
-227	3.19778000e+05	7.60000000e+01	8.30000000e+01	1.13000000e+02
-226	3.21045000e+05	7.60000000e+01	8.30000000e+01	1.13000000e+02
-225	3.22295000e+05	7.60000000e+01	8.30000000e+01	1.13000000e+02
-224	3.23495000e+05	7.60000000e+01	8.30000000e+01	1.13000000e+02
-223	3.24901000e+05	7.60000000e+01	8.30000000e+01	1.13000000e+02
-222	3.26167000e+05	7.60000000e+01	8.30000000e+01	1.13000000e+02
-221	3.27619000e+05	7.60000000e+01	8.30000000e+01	1.13000000e+02
-220	3.29196000e+05	7.60000000e+01	8.30000000e+01	1.13000000e+02
-219	3.30598000e+05	8.00000000e+01	8.50000000e+01	1.15000000e+02
-218	3.31973000e+05	8.00000000e+01	8.50000000e+01	1.15000000e+02
-217	3.33116000e+05	8.00000000e+01	8.50000000e+01	1.15000000e+02
-216	3.34590000e+05	8.00000000e+01	8.50000000e+01	1.15000000e+02
-215	3.35940000e+05	8.00000000e+01	8.50000000e+01	1.15000000e+02
-214	3.37226000e+05	8.00000000e+01	8.50000000e+01	1.15000000e+02
-213	3.38864000e+05	8.00000000e+01	8.50000000e+01	1.15000000e+02
-212	3.40261000e+05	8.20000000e+01	8.60000000e+01	1.16000000e+02
-211	3.41648000e+05	8.00000000e+01	8.70000000e+01	1.18000000e+02
-210	3.43014000e+05	8.00000000e+01	8.70000000e+01	1.18000000e+02
-209	3.44462000e+05	8.00000000e+01	8.70000000e+01	1.18000000e+02
-208	3.45893000e+05	8.00000000e+01	8.70000000e+01	1.18000000e+02
-207	3.47484000e+05	8.00000000e+01	8.70000000e+01	1.18000000e+02
-206	3.48853000e+05	8.00000000e+01	8.70000000e+01	1.18000000e+02
-205	3.50114000e+05	8.00000000e+01	8.70000000e+01	1.18000000e+02
-204	3.51386000e+05	8.00000000e+01	8.70000000e+01	1.18000000e+02
-203	3.52623000e+05	8.00000000e+01	8.70000000e+01	1.18000000e+02
-202	3.53968000e+05	8.00000000e+01	8.70000000e+01	1.18000000e+02
-201	3.55348000e+05	8.00000000e+01	8.70000000e+01	1.18000000e+02
-200	3.55348000e+05	8.00000000e+01	8.70000000e+01	1.18000000e+02
-199	3.56803000e+05	8.00000000e+01	8.70000000e+01	1.18000000e+02
-198	3.58002000e+05	8.00000000e+01	8.70000000e+01	1.18000000e+02
-197	3.59104000e+05	8.40000000e+01	8.90000000e+01	1.22000000e+02
-196	3.59751000e+05	8.20000000e+01	9.00000000e+01	1.24000000e+02
-195	3.60851000e+05	8.30000000e+01	9.10000000e+01	1.25000000e+02
-194	3.61923000e+05	8.60000000e+01	9.10000000e+01	1.26000000e+02
-193	3.61923000e+05	8.40000000e+01	9.20000000e+01	1.27000000e+02
-192	3.63340000e+05	8.40000000e+01	9.20000000e+01	1.27000000e+02
-191	3.64619000e+05	8.40000000e+01	9.20000000e+01	1.27000000e+02
-190	3.65892000e+05	8.40000000e+01	9.20000000e+01	1.27000000e+02
-189	3.67102000e+05	8.40000000e+01	9.20000000e+01	1.27000000e+02
-188	3.68440000e+05	8.40000000e+01	9.20000000e+01	1.27000000e+02
-187	3.70079000e+05	8.40000000e+01	9.20000000e+01	1.27000000e+02
-186	3.71840000e+05	8.40000000e+01	9.20000000e+01	1.27000000e+02
-185	3.73540000e+05	8.40000000e+01	9.20000000e+01	1.27000000e+02
-184	3.74789000e+05	8.40000000e+01	9.20000000e+01	1.27000000e+02
-183	3.75996000e+05	8.40000000e+01	9.20000000e+01	1.27000000e+02
-182	3.77109000e+05	8.40000000e+01	9.20000000e+01	1.27000000e+02
-181	3.78226000e+05	8.40000000e+01	9.20000000e+01	1.27000000e+02
-180	3.79337000e+05	8.50000000e+01	9.30000000e+01	1.28000000e+02
-179	3.80647000e+05	8.50000000e+01	9.40000000e+01	1.29000000e+02
-178	3.82163000e+05	8.50000000e+01	9.40000000e+01	1.29000000e+02
-177	3.83329000e+05	8.50000000e+01	9.40000000e+01	1.29000000e+02
-176	3.84524000e+05	8.50000000e+01	9.40000000e+01	1.29000000e+02
-175	3.85522000e+05	8.50000000e+01	9.40000000e+01	1.29000000e+02
-174	3.86612000e+05	9.00000000e+01	9.50000000e+01	1.30000000e+02
-173	3.87753000e+05	9.00000000e+01	9.50000000e+01	1.30000000e+02
-172	3.88888000e+05	9.00000000e+01	9.50000000e+01	1.30000000e+02
-171	3.90273000e+05	9.00000000e+01	9.50000000e+01	1.30000000e+02
-170	3.91332000e+05	9.00000000e+01	9.50000000e+01	1.30000000e+02
-169	3.92389000e+05	9.10000000e+01	9.60000000e+01	1.31000000e+02
-168	3.93603000e+05	8.40000000e+01	9.70000000e+01	1.32000000e+02
-167	3.94845000e+05	8.40000000e+01	9.70000000e+01	1.32000000e+02
-166	3.96159000e+05	8.40000000e+01	9.70000000e+01	1.32000000e+02
-165	3.97615000e+05	8.40000000e+01	9.70000000e+01	1.32000000e+02
-164	3.99346000e+05	8.40000000e+01	9.70000000e+01	1.32000000e+02
-163	4.00899000e+05	8.40000000e+01	9.70000000e+01	1.32000000e+02
-162	4.02574000e+05	8.40000000e+01	9.70000000e+01	1.32000000e+02
-161	4.03789000e+05	8.40000000e+01	9.70000000e+01	1.32000000e+02
-160	4.04818000e+05	8.60000000e+01	9.80000000e+01	1.33000000e+02
-159	4.06173000e+05	8.60000000e+01	9.80000000e+01	1.33000000e+02
-158	4.07731000e+05	8.60000000e+01	9.80000000e+01	1.33000000e+02
-157	4.09257000e+05	8.80000000e+01	1.01000000e+02	1.38000000e+02
-156	4.10576000e+05	8.80000000e+01	1.01000000e+02	1.38000000e+02
-155	4.12147000e+05	8.80000000e+01	1.01000000e+02	1.38000000e+02
-154	4.13996000e+05	8.80000000e+01	1.01000000e+02	1.38000000e+02
-153	4.15703000e+05	8.80000000e+01	1.01000000e+02	1.38000000e+02
-152	4.18018000e+05	9.00000000e+01	1.02000000e+02	1.40000000e+02
-151	4.20087000e+05	9.00000000e+01	1.02000000e+02	1.40000000e+02
-150	4.21866000e+05	9.00000000e+01	1.02000000e+02	1.40000000e+02
-149	4.23450000e+05	9.00000000e+01	1.02000000e+02	1.40000000e+02
-148	4.25965000e+05	9.00000000e+01	1.02000000e+02	1.40000000e+02
-147	4.28499000e+05	9.00000000e+01	1.02000000e+02	1.40000000e+02
-146	4.30473000e+05	9.00000000e+01	1.02000000e+02	1.40000000e+02
-145	4.32564000e+05	9.00000000e+01	1.02000000e+02	1.40000000e+02
-144	4.34675000e+05	9.00000000e+01	1.02000000e+02	1.40000000e+02
-143	4.36994000e+05	9.00000000e+01	1.02000000e+02	1.40000000e+02
-142	4.38819000e+05	9.00000000e+01	1.02000000e+02	1.40000000e+02
-141	4.40460000e+05	9.00000000e+01	1.02000000e+02	1.40000000e+02
-140	4.42144000e+05	9.00000000e+01	1.02000000e+02	1.40000000e+02
-139	4.44022000e+05	9.00000000e+01	1.02000000e+02	1.40000000e+02
-138	4.45882000e+05	9.00000000e+01	1.03000000e+02	1.41000000e+02
-137	4.47950000e+05	9.10000000e+01	1.04000000e+02	1.43000000e+02
-136	4.50971000e+05	9.10000000e+01	1.04000000e+02	1.43000000e+02
-135	4.53109000e+05	9.10000000e+01	1.04000000e+02	1.43000000e+02
-134	4.55020000e+05	9.10000000e+01	1.04000000e+02	1.43000000e+02
-133	4.56650000e+05	9.10000000e+01	1.04000000e+02	1.43000000e+02
-132	4.58507000e+05	9.10000000e+01	1.04000000e+02	1.43000000e+02
-131	4.58507000e+05	9.10000000e+01	1.04000000e+02	1.43000000e+02
-130	4.58507000e+05	9.10000000e+01	1.04000000e+02	1.43000000e+02
-129	4.60849000e+05	9.10000000e+01	1.04000000e+02	1.43000000e+02
-128	4.62675000e+05	9.10000000e+01	1.04000000e+02	1.43000000e+02
-127	4.64520000e+05	9.40000000e+01	1.05000000e+02	1.44000000e+02
-126	4.66145000e+05	9.40000000e+01	1.05000000e+02	1.44000000e+02
-125	4.67978000e+05	9.60000000e+01	1.06000000e+02	1.45000000e+02
-124	4.69916000e+05	9.60000000e+01	1.06000000e+02	1.45000000e+02
-123	4.72007000e+05	9.60000000e+01	1.06000000e+02	1.45000000e+02
-122	4.74605000e+05	9.60000000e+01	1.06000000e+02	1.45000000e+02
-121	4.76643000e+05	9.30000000e+01	1.07000000e+02	1.46000000e+02
-120	4.78584000e+05	9.30000000e+01	1.07000000e+02	1.46000000e+02
-119	4.80483000e+05	9.30000000e+01	1.07000000e+02	1.46000000e+02
-118	4.82381000e+05	9.30000000e+01	1.07000000e+02	1.46000000e+02
-117	4.84400000e+05	9.30000000e+01	1.07000000e+02	1.46000000e+02
-116	4.86265000e+05	9.30000000e+01	1.07000000e+02	1.46000000e+02
-115	4.86265000e+05	9.80000000e+01	1.08000000e+02	1.47000000e+02
-114	4.88453000e+05	9.80000000e+01	1.08000000e+02	1.47000000e+02
-113	4.90098000e+05	9.50000000e+01	1.10000000e+02	1.50000000e+02
-112	4.91815000e+05	9.50000000e+01	1.10000000e+02	1.50000000e+02
-111	4.96977000e+05	1.08000000e+02	1.19000000e+02	1.62000000e+02
-110	5.01367000e+05	1.04000000e+02	1.23000000e+02	1.68000000e+02
-109	5.05675000e+05	1.06000000e+02	1.28000000e+02	1.76000000e+02
-108	5.10167000e+05	1.10000000e+02	1.30000000e+02	1.80000000e+02
-107	5.13436000e+05	1.17000000e+02	1.32000000e+02	1.82000000e+02
-106	5.16219000e+05	1.15000000e+02	1.33000000e+02	1.84000000e+02
-105	5.18935000e+05	1.11000000e+02	1.35000000e+02	1.86000000e+02
-104	5.21724000e+05	1.14000000e+02	1.36000000e+02	1.87000000e+02
-103	5.24188000e+05	1.14000000e+02	1.36000000e+02	1.87000000e+02
-102	5.27043000e+05	1.15000000e+02	1.38000000e+02	1.90000000e+02
-101	5.30877000e+05	1.15000000e+02	1.38000000e+02	1.90000000e+02
-100	5.33126000e+05	1.13000000e+02	1.39000000e+02	1.91000000e+02
-99	5.35072000e+05	1.10000000e+02	1.40000000e+02	1.92000000e+02
-98	5.36563000e+05	1.10000000e+02	1.40000000e+02	1.92000000e+02
-97	5.38605000e+05	1.10000000e+02	1.40000000e+02	1.92000000e+02
-96	5.40594000e+05	1.16000000e+02	1.41000000e+02	1.93000000e+02
-95	5.43015000e+05	1.16000000e+02	1.41000000e+02	1.93000000e+02
-94	5.45134000e+05	1.19000000e+02	1.42000000e+02	1.94000000e+02
-93	5.46915000e+05	1.22000000e+02	1.43000000e+02	1.95000000e+02
-92	5.48564000e+05	1.22000000e+02	1.43000000e+02	1.95000000e+02
-91	5.50333000e+05	1.22000000e+02	1.43000000e+02	1.95000000e+02
-90	5.52172000e+05	1.14000000e+02	1.44000000e+02	1.97000000e+02
-89	5.54009000e+05	1.27000000e+02	1.49000000e+02	2.03000000e+02
-88	5.56207000e+05	1.27000000e+02	1.49000000e+02	2.03000000e+02
-87	5.58369000e+05	1.27000000e+02	1.49000000e+02	2.03000000e+02
-86	5.60367000e+05	1.21000000e+02	1.50000000e+02	2.04000000e+02
-85	5.62126000e+05	1.21000000e+02	1.50000000e+02	2.04000000e+02
-84	5.64167000e+05	1.24000000e+02	1.52000000e+02	2.06000000e+02
-83	5.66245000e+05	1.24000000e+02	1.52000000e+02	2.06000000e+02
-82	5.68641000e+05	1.24000000e+02	1.52000000e+02	2.06000000e+02
-81	5.70843000e+05	1.23000000e+02	1.53000000e+02	2.07000000e+02
-80	5.72973000e+05	1.23000000e+02	1.53000000e+02	2.07000000e+02
-79	5.74931000e+05	1.23000000e+02	1.53000000e+02	2.07000000e+02
-78	5.76840000e+05	1.29000000e+02	1.54000000e+02	2.08000000e+02
-77	5.78677000e+05	1.26000000e+02	1.55000000e+02	2.09000000e+02
-76	5.80729000e+05	1.26000000e+02	1.55000000e+02	2.09000000e+02
-75	5.83004000e+05	1.32000000e+02	1.57000000e+02	2.11000000e+02
-74	5.85158000e+05	1.32000000e+02	1.57000000e+02	2.11000000e+02
-73	5.87766000e+05	1.32000000e+02	1.58000000e+02	2.13000000e+02
-72	5.90744000e+05	1.31000000e+02	1.59000000e+02	2.14000000e+02
-71	5.92902000e+05	1.30000000e+02	1.60000000e+02	2.15000000e+02
-70	5.94938000e+05	1.30000000e+02	1.60000000e+02	2.15000000e+02
-69	5.97999000e+05	1.36000000e+02	1.61000000e+02	2.16000000e+02
-68	6.00882000e+05	1.36000000e+02	1.61000000e+02	2.16000000e+02
-67	6.04146000e+05	1.36000000e+02	1.61000000e+02	2.16000000e+02
-66	6.06834000e+05	1.41000000e+02	1.62000000e+02	2.17000000e+02
-65	6.09252000e+05	1.37000000e+02	1.63000000e+02	2.18000000e+02
-64	6.11301000e+05	1.37000000e+02	1.63000000e+02	2.18000000e+02
-63	6.13353000e+05	1.37000000e+02	1.63000000e+02	2.18000000e+02
-62	6.15641000e+05	1.37000000e+02	1.63000000e+02	2.18000000e+02
-61	6.17913000e+05	1.37000000e+02	1.63000000e+02	2.18000000e+02
-60	6.20386000e+05	1.37000000e+02	1.63000000e+02	2.18000000e+02
-59	6.22742000e+05	1.37000000e+02	1.63000000e+02	2.18000000e+02
-58	6.24709000e+05	1.39000000e+02	1.66000000e+02	2.21000000e+02
-57	6.26591000e+05	1.39000000e+02	1.66000000e+02	2.21000000e+02
-56	6.28504000e+05	1.38000000e+02	1.67000000e+02	2.22000000e+02
-55	6.30581000e+05	1.38000000e+02	1.67000000e+02	2.22000000e+02
-54	6.32576000e+05	1.39000000e+02	1.68000000e+02	2.23000000e+02
-53	6.35043000e+05	1.47000000e+02	1.69000000e+02	2.24000000e+02
-52	6.37068000e+05	1.47000000e+02	1.69000000e+02	2.24000000e+02
-51	6.39108000e+05	1.48000000e+02	1.70000000e+02	2.25000000e+02
-50	6.40907000e+05	1.48000000e+02	1.70000000e+02	2.25000000e+02
-49	6.42723000e+05	1.48000000e+02	1.70000000e+02	2.25000000e+02
-48	6.44945000e+05	1.48000000e+02	1.70000000e+02	2.25000000e+02
-47	6.47269000e+05	1.48000000e+02	1.70000000e+02	2.25000000e+02
-46	6.49588000e+05	1.48000000e+02	1.70000000e+02	2.25000000e+02
-45	6.52108000e+05	1.48000000e+02	1.71000000e+02	2.26000000e+02
-44	6.54785000e+05	1.48000000e+02	1.71000000e+02	2.26000000e+02
-43	6.57196000e+05	1.47000000e+02	1.74000000e+02	2.29000000e+02
-42	6.59785000e+05	1.46000000e+02	1.75000000e+02	2.30000000e+02
-41	6.62120000e+05	1.46000000e+02	1.75000000e+02	2.30000000e+02
-40	6.64652000e+05	1.46000000e+02	1.75000000e+02	2.30000000e+02
-39	6.67236000e+05	1.46000000e+02	1.75000000e+02	2.30000000e+02
-38	6.69765000e+05	1.47000000e+02	1.76000000e+02	2.31000000e+02
-37	6.72074000e+05	1.56000000e+02	1.80000000e+02	2.38000000e+02
-36	6.74212000e+05	1.53000000e+02	1.81000000e+02	2.39000000e+02
-35	6.76164000e+05	1.56000000e+02	1.82000000e+02	2.40000000e+02
-34	6.78330000e+05	1.59000000e+02	1.83000000e+02	2.41000000e+02
-33	6.80430000e+05	1.59000000e+02	1.83000000e+02	2.41000000e+02
-32	6.82800000e+05	1.56000000e+02	1.85000000e+02	2.43000000e+02
-31	6.85177000e+05	1.56000000e+02	1.85000000e+02	2.43000000e+02
-30	6.87201000e+05	1.56000000e+02	1.85000000e+02	2.43000000e+02
-29	6.89019000e+05	1.56000000e+02	1.85000000e+02	2.43000000e+02
-28	6.91074000e+05	1.56000000e+02	1.85000000e+02	2.43000000e+02
-27	6.93418000e+05	1.56000000e+02	1.85000000e+02	2.43000000e+02
-26	6.95940000e+05	1.54000000e+02	1.86000000e+02	2.44000000e+02
-25	6.98941000e+05	1.55000000e+02	1.88000000e+02	2.46000000e+02
-24	7.05124000e+05	1.63000000e+02	1.90000000e+02	2.48000000e+02
-23	7.10608000e+05	1.63000000e+02	1.90000000e+02	2.48000000e+02
-22	7.15444000e+05	1.63000000e+02	1.90000000e+02	2.48000000e+02
-21	7.19626000e+05	1.62000000e+02	1.92000000e+02	2.50000000e+02
-20	7.23604000e+05	1.66000000e+02	1.95000000e+02	2.54000000e+02
-19	7.27997000e+05	1.69000000e+02	1.97000000e+02	2.56000000e+02
-18	7.32442000e+05	1.69000000e+02	1.97000000e+02	2.56000000e+02
-17	7.37029000e+05	1.73000000e+02	2.00000000e+02	2.60000000e+02
-16	7.41437000e+05	1.74000000e+02	2.02000000e+02	2.62000000e+02
-15	7.46039000e+05	1.78000000e+02	2.05000000e+02	2.65000000e+02
-14	7.51094000e+05	1.80000000e+02	2.06000000e+02	2.66000000e+02
-13	7.56238000e+05	1.83000000e+02	2.08000000e+02	2.68000000e+02
-12	7.61481000e+05	1.82000000e+02	2.09000000e+02	2.69000000e+02
-11	7.67529000e+05	1.82000000e+02	2.09000000e+02	2.69000000e+02
-10	7.73613000e+05	1.86000000e+02	2.10000000e+02	2.70000000e+02
-9	7.80126000e+05	1.86000000e+02	2.10000000e+02	2.70000000e+02
-8	7.87831000e+05	1.88000000e+02	2.11000000e+02	2.71000000e+02
-7	7.94466000e+05	1.88000000e+02	2.11000000e+02	2.71000000e+02
-6	8.01139000e+05	1.87000000e+02	2.12000000e+02	2.72000000e+02
-5	8.08774000e+05	1.87000000e+02	2.12000000e+02	2.72000000e+02
-4	8.16270000e+05	1.90000000e+02	2.15000000e+02	2.77000000e+02
-3	8.26780000e+05	1.90000000e+02	2.17000000e+02	2.79000000e+02
-2	8.39794000e+05	1.94000000e+02	2.20000000e+02	2.85000000e+02
-1	8.51224000e+05	1.95000000e+02	2.23000000e+02	2.90000000e+02
0	8.64967000e+05	2.05000000e+02	2.30000000e+02	3.01000000e+02
1	8.96597000e+05	2.18000000e+02	2.47000000e+02	3.20000000e+02
2	9.30335000e+05	2.26000000e+02	2.62000000e+02	3.41000000e+02
3	9.61219000e+05	2.47000000e+02	2.76000000e+02	3.61000000e+02
4	9.93885000e+05	2.58000000e+02	2.89000000e+02	3.77000000e+02
5	1.01485500e+06	2.62000000e+02	2.94000000e+02	3.84000000e+02
6	1.03176600e+06	2.70000000e+02	2.99000000e+02	3.89000000e+02
7	1.04813700e+06	2.69000000e+02	3.04000000e+02	3.95000000e+02
8	1.05925100e+06	2.69000000e+02	3.05000000e+02	3.96000000e+02
9	1.06288200e+06	2.76000000e+02	3.07000000e+02	3.98000000e+02
10	1.06624700e+06	2.68000000e+02	3.10000000e+02	4.02000000e+02
11	1.06960400e+06	2.72000000e+02	3.11000000e+02	4.03000000e+02
12	1.07471000e+06	2.73000000e+02	3.14000000e+02	4.06000000e+02
13	1.08316800e+06	2.84000000e+02	3.22000000e+02	4.14000000e+02
14	1.09445100e+06	2.90000000e+02	3.26000000e+02	4.18000000e+02
15	1.10519300e+06	2.85000000e+02	3.28000000e+02	4.20000000e+02
16	1.11767300e+06	2.89000000e+02	3.31000000e+02	4.24000000e+02
17	1.13063300e+06	2.94000000e+02	3.33000000e+02	4.26000000e+02
18	1.14385900e+06	2.97000000e+02	3.38000000e+02	4.31000000e+02
19	1.15361100e+06	3.08000000e+02	3.43000000e+02	4.36000000e+02
20	1.16395200e+06	3.00000000e+02	3.47000000e+02	4.41000000e+02
21	1.17213700e+06	3.00000000e+02	3.50000000e+02	4.44000000e+02
22	1.18036400e+06	3.00000000e+02	3.50000000e+02	4.44000000e+02
23	1.18036400e+06	3.00000000e+02	3.50000000e+02	4.44000000e+02
24	1.18419900e+06	3.04000000e+02	3.51000000e+02	4.45000000e+02
25	1.18419900e+06	3.18000000e+02	3.54000000e+02	4.48000000e+02
26	1.19252800e+06	3.16000000e+02	3.56000000e+02	4.50000000e+02
27	1.20085100e+06	3.11000000e+02	3.61000000e+02	4.55000000e+02
28	1.20900700e+06	3.17000000e+02	3.67000000e+02	4.63000000e+02
29	1.21651900e+06	3.20000000e+02	3.70000000e+02	4.67000000e+02
30	1.22368400e+06	3.25000000e+02	3.75000000e+02	4.76000000e+02
31	1.23040300e+06	3.28000000e+02	3.77000000e+02	4.79000000e+02
32	1.23040300e+06	3.24000000e+02	3.78000000e+02	4.80000000e+02
33	1.23717700e+06	3.25000000e+02	3.82000000e+02	4.84000000e+02
34	1.23717700e+06	3.34000000e+02	3.86000000e+02	4.88000000e+02
35	1.23717700e+06	3.31000000e+02	3.87000000e+02	4.89000000e+02
36	1.23717700e+06	3.36000000e+02	3.90000000e+02	4.94000000e+02
37	1.23717700e+06	3.36000000e+02	3.91000000e+02	4.95000000e+02
38	1.24233500e+06	3.41000000e+02	3.96000000e+02	5.00000000e+02
39	1.24719400e+06	3.30000000e+02	3.97000000e+02	5.01000000e+02
40	1.25193400e+06	3.45000000e+02	4.00000000e+02	5.04000000e+02
41	1.25644700e+06	3.43000000e+02	4.02000000e+02	5.06000000e+02
42	1.26053100e+06	3.54000000e+02	4.10000000e+02	5.22000000e+02
43	1.26457600e+06	3.58000000e+02	4.11000000e+02	5.23000000e+02
44	1.26922500e+06	3.59000000e+02	4.12000000e+02	5.24000000e+02
45	1.27398100e+06	3.59000000e+02	4.12000000e+02	5.24000000e+02
46	1.27814200e+06	3.56000000e+02	4.13000000e+02	5.25000000e+02
47	1.28178300e+06	3.61000000e+02	4.15000000e+02	5.27000000e+02
48	1.28555400e+06	3.65000000e+02	4.17000000e+02	5.29000000e+02
49	1.28978700e+06	3.62000000e+02	4.18000000e+02	5.30000000e+02
50	1.29456300e+06	3.62000000e+02	4.18000000e+02	5.30000000e+02
51	1.29943500e+06	3.67000000e+02	4.20000000e+02	5.32000000e+02
52	1.30461400e+06	3.60000000e+02	4.22000000e+02	5.34000000e+02
53	1.31015800e+06	3.71000000e+02	4.23000000e+02	5.35000000e+02
54	1.31490500e+06	3.63000000e+02	4.24000000e+02	5.36000000e+02
55	1.31953200e+06	3.65000000e+02	4.27000000e+02	5.39000000e+02
56	1.32448300e+06	3.75000000e+02	4.28000000e+02	5.40000000e+02
57	1.32902800e+06	3.71000000e+02	4.31000000e+02	5.47000000e+02
58	1.33368000e+06	3.80000000e+02	4.32000000e+02	5.48000000e+02
59	1.33837000e+06	3.83000000e+02	4.33000000e+02	5.49000000e+02
60	1.34326600e+06	3.83000000e+02	4.33000000e+02	5.49000000e+02
61	1.34802200e+06	3.83000000e+02	4.33000000e+02	5.49000000e+02
62	1.35257700e+06	3.83000000e+02	4.33000000e+02	5.49000000e+02
63	1.35701200e+06	3.77000000e+02	4.34000000e+02	5.50000000e+02
64	1.36165400e+06	3.77000000e+02	4.34000000e+02	5.50000000e+02
65	1.36572600e+06	3.77000000e+02	4.35000000e+02	5.51000000e+02
66	1.37019100e+06	3.77000000e+02	4.35000000e+02	5.51000000e+02
67	1.37485300e+06	3.77000000e+02	4.35000000e+02	5.51000000e+02
68	1.37905900e+06	3.77000000e+02	4.35000000e+02	5.51000000e+02
69	1.38333800e+06	3.84000000e+02	4.37000000e+02	5.57000000e+02
70	1.38713100e+06	3.84000000e+02	4.37000000e+02	5.57000000e+02
71	1.39079600e+06	3.84000000e+02	4.37000000e+02	5.57000000e+02
72	1.39429300e+06	3.89000000e+02	4.38000000e+02	5.58000000e+02
73	1.39831600e+06	3.89000000e+02	4.38000000e+02	5.58000000e+02
74	1.40257300e+06	3.89000000e+02	4.38000000e+02	5.58000000e+02
75	1.40660700e+06	3.83000000e+02	4.40000000e+02	5.60000000e+02
76	1.41017900e+06	3.87000000e+02	4.41000000e+02	5.61000000e+02
77	1.41378600e+06	3.87000000e+02	4.41000000e+02	5.61000000e+02
78	1.41738600e+06	3.87000000e+02	4.41000000e+02	5.61000000e+02
79	1.42089800e+06	3.79000000e+02	4.42000000e+02	5.62000000e+02
80	1.42483500e+06	3.79000000e+02	4.42000000e+02	5.62000000e+02
81	1.42880800e+06	3.94000000e+02	4.44000000e+02	5.64000000e+02
82	1.43288200e+06	3.94000000e+02	4.44000000e+02	5.64000000e+02
83	1.43706800e+06	3.94000000e+02	4.44000000e+02	5.64000000e+02
84	1.44139300e+06	3.94000000e+02	4.44000000e+02	5.64000000e+02
85	1.44516800e+06	3.94000000e+02	4.44000000e+02	5.64000000e+02
86	1.44910400e+06	3.95000000e+02	4.45000000e+02	5.65000000e+02
87	1.45321300e+06	3.95000000e+02	4.45000000e+02	5.65000000e+02
88	1.45770100e+06	3.95000000e+02	4.45000000e+02	5.65000000e+02
89	1.46141000e+06	3.98000000e+02	4.46000000e+02	5.66000000e+02
90	1.46510100e+06	3.91000000e+02	4.47000000e+02	5.67000000e+02
91	1.46897900e+06	3.91000000e+02	4.47000000e+02	5.67000000e+02
92	1.47303100e+06	3.91000000e+02	4.47000000e+02	5.67000000e+02
93	1.47721300e+06	3.91000000e+02	4.47000000e+02	5.67000000e+02
94	1.48202000e+06	3.84000000e+02	4.48000000e+02	5.68000000e+02
95	1.48701200e+06	3.96000000e+02	4.50000000e+02	5.70000000e+02
96	1.49105400e+06	3.96000000e+02	4.50000000e+02	5.70000000e+02
97	1.49477800e+06	3.96000000e+02	4.50000000e+02	5.70000000e+02
98	1.49838500e+06	3.96000000e+02	4.50000000e+02	5.70000000e+02
99	1.50207300e+06	3.96000000e+02	4.51000000e+02	5.71000000e+02
100	1.50578900e+06	3.96000000e+02	4.51000000e+02	5.71000000e+02
