# Supplementary material for: Early Prediction of Movie Box Office Success Based on Wikipedia Activity Big Data
Source: PLoS One. 2013 Aug 21;8(8):e71226. doi: 10.1371/journal.pone.0071226 (PMC3749192; doi:10.1371/journal.pone.0071226)
Supplement: Dataset S1 — The dataset under study, including the financial and Wikipedia activity data is also available at http://wwm.phy.bme.hu/SupplementaryDataS1.zip. (ZIP) [file pone.0071226.s002.zip › wikipredict_data_pack/sample_of_312/wikipedia_predictors/89]

Day_(movie_time)	Views	Users	Rigor	Edits
-500	0.00000000e+00	0.00000000e+00	0.00000000e+00	0.00000000e+00
-499	0.00000000e+00	0.00000000e+00	0.00000000e+00	0.00000000e+00
-498	0.00000000e+00	0.00000000e+00	0.00000000e+00	0.00000000e+00
-497	0.00000000e+00	0.00000000e+00	0.00000000e+00	0.00000000e+00
-496	0.00000000e+00	0.00000000e+00	0.00000000e+00	0.00000000e+00
-495	0.00000000e+00	0.00000000e+00	0.00000000e+00	0.00000000e+00
-494	0.00000000e+00	0.00000000e+00	0.00000000e+00	0.00000000e+00
-493	0.00000000e+00	0.00000000e+00	0.00000000e+00	0.00000000e+00
-492	0.00000000e+00	0.00000000e+00	0.00000000e+00	0.00000000e+00
-491	0.00000000e+00	0.00000000e+00	0.00000000e+00	0.00000000e+00
-490	0.00000000e+00	0.00000000e+00	0.00000000e+00	0.00000000e+00
-489	0.00000000e+00	0.00000000e+00	0.00000000e+00	0.00000000e+00
-488	0.00000000e+00	0.00000000e+00	0.00000000e+00	0.00000000e+00
-487	0.00000000e+00	0.00000000e+00	0.00000000e+00	0.00000000e+00
-486	0.00000000e+00	0.00000000e+00	0.00000000e+00	0.00000000e+00
-485	0.00000000e+00	0.00000000e+00	0.00000000e+00	0.00000000e+00
-484	0.00000000e+00	0.00000000e+00	0.00000000e+00	0.00000000e+00
-483	0.00000000e+00	0.00000000e+00	0.00000000e+00	0.00000000e+00
-482	0.00000000e+00	0.00000000e+00	0.00000000e+00	0.00000000e+00
-481	0.00000000e+00	0.00000000e+00	0.00000000e+00	0.00000000e+00
-480	0.00000000e+00	0.00000000e+00	0.00000000e+00	0.00000000e+00
-479	0.00000000e+00	0.00000000e+00	0.00000000e+00	0.00000000e+00
-478	0.00000000e+00	0.00000000e+00	0.00000000e+00	0.00000000e+00
-477	0.00000000e+00	0.00000000e+00	0.00000000e+00	0.00000000e+00
-476	0.00000000e+00	0.00000000e+00	0.00000000e+00	0.00000000e+00
-475	0.00000000e+00	0.00000000e+00	0.00000000e+00	0.00000000e+00
-474	0.00000000e+00	0.00000000e+00	0.00000000e+00	0.00000000e+00
-473	0.00000000e+00	0.00000000e+00	0.00000000e+00	0.00000000e+00
-472	0.00000000e+00	0.00000000e+00	0.00000000e+00	0.00000000e+00
-471	0.00000000e+00	0.00000000e+00	0.00000000e+00	0.00000000e+00
-470	0.00000000e+00	0.00000000e+00	0.00000000e+00	0.00000000e+00
-469	0.00000000e+00	0.00000000e+00	0.00000000e+00	0.00000000e+00
-468	0.00000000e+00	0.00000000e+00	0.00000000e+00	0.00000000e+00
-467	0.00000000e+00	0.00000000e+00	0.00000000e+00	0.00000000e+00
-466	0.00000000e+00	0.00000000e+00	0.00000000e+00	0.00000000e+00
-465	0.00000000e+00	0.00000000e+00	0.00000000e+00	0.00000000e+00
-464	1.00000000e+00	0.00000000e+00	0.00000000e+00	0.00000000e+00
-463	1.00000000e+00	0.00000000e+00	0.00000000e+00	0.00000000e+00
-462	8.00000000e+00	0.00000000e+00	0.00000000e+00	0.00000000e+00
-461	1.70000000e+01	0.00000000e+00	0.00000000e+00	0.00000000e+00
-460	2.50000000e+01	0.00000000e+00	0.00000000e+00	0.00000000e+00
-459	2.70000000e+01	0.00000000e+00	0.00000000e+00	0.00000000e+00
-458	3.20000000e+01	0.00000000e+00	0.00000000e+00	0.00000000e+00
-457	4.00000000e+01	0.00000000e+00	0.00000000e+00	0.00000000e+00
-456	4.70000000e+01	0.00000000e+00	0.00000000e+00	0.00000000e+00
-455	5.20000000e+01	0.00000000e+00	0.00000000e+00	0.00000000e+00
-454	5.90000000e+01	0.00000000e+00	0.00000000e+00	0.00000000e+00
-453	6.70000000e+01	0.00000000e+00	0.00000000e+00	0.00000000e+00
-452	1.06000000e+02	0.00000000e+00	0.00000000e+00	0.00000000e+00
-451	1.23000000e+02	0.00000000e+00	0.00000000e+00	0.00000000e+00
-450	1.36000000e+02	0.00000000e+00	0.00000000e+00	0.00000000e+00
-449	1.47000000e+02	0.00000000e+00	0.00000000e+00	0.00000000e+00
-448	1.51000000e+02	0.00000000e+00	0.00000000e+00	0.00000000e+00
-447	1.57000000e+02	0.00000000e+00	0.00000000e+00	0.00000000e+00
-446	1.64000000e+02	0.00000000e+00	0.00000000e+00	0.00000000e+00
-445	1.67000000e+02	0.00000000e+00	0.00000000e+00	0.00000000e+00
-444	1.79000000e+02	0.00000000e+00	0.00000000e+00	0.00000000e+00
-443	1.88000000e+02	0.00000000e+00	0.00000000e+00	0.00000000e+00
-442	1.96000000e+02	0.00000000e+00	0.00000000e+00	0.00000000e+00
-441	2.07000000e+02	0.00000000e+00	0.00000000e+00	0.00000000e+00
-440	2.15000000e+02	0.00000000e+00	0.00000000e+00	0.00000000e+00
-439	2.19000000e+02	0.00000000e+00	0.00000000e+00	0.00000000e+00
-438	2.25000000e+02	0.00000000e+00	0.00000000e+00	0.00000000e+00
-437	2.39000000e+02	0.00000000e+00	0.00000000e+00	0.00000000e+00
-436	2.45000000e+02	0.00000000e+00	0.00000000e+00	0.00000000e+00
-435	2.51000000e+02	0.00000000e+00	0.00000000e+00	0.00000000e+00
-434	2.57000000e+02	0.00000000e+00	0.00000000e+00	0.00000000e+00
-433	2.88000000e+02	0.00000000e+00	0.00000000e+00	0.00000000e+00
-432	3.09000000e+02	0.00000000e+00	0.00000000e+00	0.00000000e+00
-431	3.14000000e+02	0.00000000e+00	0.00000000e+00	0.00000000e+00
-430	3.24000000e+02	0.00000000e+00	0.00000000e+00	0.00000000e+00
-429	3.29000000e+02	0.00000000e+00	0.00000000e+00	0.00000000e+00
-428	3.43000000e+02	0.00000000e+00	0.00000000e+00	0.00000000e+00
-427	3.55000000e+02	0.00000000e+00	0.00000000e+00	0.00000000e+00
-426	3.63000000e+02	0.00000000e+00	0.00000000e+00	0.00000000e+00
-425	3.75000000e+02	0.00000000e+00	0.00000000e+00	0.00000000e+00
-424	3.75000000e+02	0.00000000e+00	0.00000000e+00	0.00000000e+00
-423	3.82000000e+02	0.00000000e+00	0.00000000e+00	0.00000000e+00
-422	3.95000000e+02	0.00000000e+00	0.00000000e+00	0.00000000e+00
-421	4.08000000e+02	0.00000000e+00	0.00000000e+00	0.00000000e+00
-420	4.12000000e+02	0.00000000e+00	0.00000000e+00	0.00000000e+00
-419	4.17000000e+02	0.00000000e+00	0.00000000e+00	0.00000000e+00
-418	4.21000000e+02	0.00000000e+00	0.00000000e+00	0.00000000e+00
-417	4.23000000e+02	0.00000000e+00	0.00000000e+00	0.00000000e+00
-416	4.50000000e+02	0.00000000e+00	0.00000000e+00	0.00000000e+00
-415	4.89000000e+02	0.00000000e+00	0.00000000e+00	0.00000000e+00
-414	5.20000000e+02	0.00000000e+00	0.00000000e+00	0.00000000e+00
-413	5.38000000e+02	0.00000000e+00	0.00000000e+00	0.00000000e+00
-412	5.60000000e+02	0.00000000e+00	0.00000000e+00	0.00000000e+00
-411	5.73000000e+02	0.00000000e+00	0.00000000e+00	0.00000000e+00
-410	5.81000000e+02	0.00000000e+00	0.00000000e+00	0.00000000e+00
-409	5.92000000e+02	0.00000000e+00	0.00000000e+00	0.00000000e+00
-408	6.13000000e+02	0.00000000e+00	0.00000000e+00	0.00000000e+00
-407	6.31000000e+02	0.00000000e+00	0.00000000e+00	0.00000000e+00
-406	6.36000000e+02	0.00000000e+00	0.00000000e+00	0.00000000e+00
-405	6.54000000e+02	0.00000000e+00	0.00000000e+00	0.00000000e+00
-404	6.60000000e+02	0.00000000e+00	0.00000000e+00	0.00000000e+00
-403	6.68000000e+02	0.00000000e+00	0.00000000e+00	0.00000000e+00
-402	6.81000000e+02	0.00000000e+00	0.00000000e+00	0.00000000e+00
-401	7.10000000e+02	0.00000000e+00	0.00000000e+00	0.00000000e+00
-400	7.52000000e+02	0.00000000e+00	0.00000000e+00	0.00000000e+00
-399	7.72000000e+02	0.00000000e+00	0.00000000e+00	0.00000000e+00
-398	8.01000000e+02	0.00000000e+00	0.00000000e+00	0.00000000e+00
-397	8.15000000e+02	0.00000000e+00	0.00000000e+00	0.00000000e+00
-396	8.30000000e+02	0.00000000e+00	0.00000000e+00	0.00000000e+00
-395	8.47000000e+02	0.00000000e+00	0.00000000e+00	0.00000000e+00
-394	8.70000000e+02	0.00000000e+00	0.00000000e+00	0.00000000e+00
-393	8.91000000e+02	0.00000000e+00	0.00000000e+00	0.00000000e+00
-392	9.22000000e+02	0.00000000e+00	0.00000000e+00	0.00000000e+00
-391	1.04300000e+03	0.00000000e+00	0.00000000e+00	0.00000000e+00
-390	1.08700000e+03	0.00000000e+00	0.00000000e+00	0.00000000e+00
-389	1.13700000e+03	0.00000000e+00	0.00000000e+00	0.00000000e+00
-388	1.18200000e+03	0.00000000e+00	0.00000000e+00	0.00000000e+00
-387	1.22800000e+03	0.00000000e+00	0.00000000e+00	0.00000000e+00
-386	1.26500000e+03	0.00000000e+00	0.00000000e+00	0.00000000e+00
-385	1.30100000e+03	0.00000000e+00	0.00000000e+00	0.00000000e+00
-384	1.33300000e+03	0.00000000e+00	0.00000000e+00	0.00000000e+00
-383	1.34300000e+03	0.00000000e+00	0.00000000e+00	0.00000000e+00
-382	1.36400000e+03	0.00000000e+00	0.00000000e+00	0.00000000e+00
-381	1.40000000e+03	0.00000000e+00	0.00000000e+00	0.00000000e+00
-380	1.41800000e+03	0.00000000e+00	0.00000000e+00	0.00000000e+00
-379	1.43700000e+03	0.00000000e+00	0.00000000e+00	0.00000000e+00
-378	1.45200000e+03	0.00000000e+00	0.00000000e+00	0.00000000e+00
-377	1.48200000e+03	0.00000000e+00	0.00000000e+00	0.00000000e+00
-376	1.49400000e+03	0.00000000e+00	0.00000000e+00	0.00000000e+00
-375	1.50600000e+03	0.00000000e+00	0.00000000e+00	0.00000000e+00
-374	1.52000000e+03	0.00000000e+00	0.00000000e+00	0.00000000e+00
-373	1.52800000e+03	0.00000000e+00	0.00000000e+00	0.00000000e+00
-372	1.54700000e+03	0.00000000e+00	0.00000000e+00	0.00000000e+00
-371	1.56300000e+03	0.00000000e+00	0.00000000e+00	0.00000000e+00
-370	1.58000000e+03	0.00000000e+00	0.00000000e+00	0.00000000e+00
-369	1.59000000e+03	0.00000000e+00	0.00000000e+00	0.00000000e+00
-368	1.63100000e+03	1.00000000e+00	1.00000000e+00	3.00000000e+00
-367	1.69900000e+03	1.00000000e+00	1.00000000e+00	3.00000000e+00
-366	1.78700000e+03	2.00000000e+00	2.00000000e+00	4.00000000e+00
-365	1.93100000e+03	2.00000000e+00	2.00000000e+00	4.00000000e+00
-364	2.08500000e+03	2.00000000e+00	2.00000000e+00	4.00000000e+00
-363	2.27200000e+03	2.00000000e+00	2.00000000e+00	4.00000000e+00
-362	2.44000000e+03	2.00000000e+00	2.00000000e+00	4.00000000e+00
-361	2.63200000e+03	2.00000000e+00	2.00000000e+00	4.00000000e+00
-360	2.84400000e+03	2.00000000e+00	2.00000000e+00	4.00000000e+00
-359	3.06200000e+03	2.00000000e+00	2.00000000e+00	4.00000000e+00
-358	3.22000000e+03	2.00000000e+00	2.00000000e+00	4.00000000e+00
-357	3.39900000e+03	2.00000000e+00	2.00000000e+00	4.00000000e+00
-356	3.58600000e+03	2.00000000e+00	2.00000000e+00	4.00000000e+00
-355	3.81000000e+03	2.00000000e+00	2.00000000e+00	4.00000000e+00
-354	4.05000000e+03	2.00000000e+00	2.00000000e+00	4.00000000e+00
-353	4.22600000e+03	2.00000000e+00	2.00000000e+00	4.00000000e+00
-352	4.48300000e+03	2.00000000e+00	2.00000000e+00	4.00000000e+00
-351	4.74700000e+03	2.00000000e+00	2.00000000e+00	4.00000000e+00
-350	4.90400000e+03	2.00000000e+00	2.00000000e+00	4.00000000e+00
-349	5.06400000e+03	2.00000000e+00	2.00000000e+00	4.00000000e+00
-348	5.30600000e+03	2.00000000e+00	2.00000000e+00	4.00000000e+00
-347	5.49300000e+03	2.00000000e+00	2.00000000e+00	4.00000000e+00
-346	5.89000000e+03	2.00000000e+00	2.00000000e+00	4.00000000e+00
-345	6.12800000e+03	2.00000000e+00	2.00000000e+00	4.00000000e+00
-344	6.12800000e+03	2.00000000e+00	2.00000000e+00	4.00000000e+00
-343	6.38700000e+03	2.00000000e+00	2.00000000e+00	4.00000000e+00
-342	6.38700000e+03	2.00000000e+00	2.00000000e+00	4.00000000e+00
-341	6.38700000e+03	2.00000000e+00	2.00000000e+00	4.00000000e+00
-340	6.38700000e+03	2.00000000e+00	2.00000000e+00	4.00000000e+00
-339	6.64500000e+03	2.00000000e+00	2.00000000e+00	4.00000000e+00
-338	6.98900000e+03	2.00000000e+00	2.00000000e+00	4.00000000e+00
-337	7.26500000e+03	2.00000000e+00	2.00000000e+00	4.00000000e+00
-336	7.52800000e+03	2.00000000e+00	2.00000000e+00	4.00000000e+00
-335	7.90600000e+03	2.00000000e+00	2.00000000e+00	4.00000000e+00
-334	8.24100000e+03	2.00000000e+00	2.00000000e+00	4.00000000e+00
-333	8.62100000e+03	2.00000000e+00	2.00000000e+00	4.00000000e+00
-332	8.96100000e+03	2.00000000e+00	2.00000000e+00	4.00000000e+00
-331	9.18000000e+03	2.00000000e+00	2.00000000e+00	4.00000000e+00
-330	9.39300000e+03	2.00000000e+00	2.00000000e+00	4.00000000e+00
-329	9.62500000e+03	2.00000000e+00	2.00000000e+00	4.00000000e+00
-328	9.84800000e+03	2.00000000e+00	2.00000000e+00	4.00000000e+00
-327	1.00790000e+04	2.00000000e+00	2.00000000e+00	4.00000000e+00
-326	1.05120000e+04	2.00000000e+00	2.00000000e+00	4.00000000e+00
-325	1.08770000e+04	2.00000000e+00	2.00000000e+00	4.00000000e+00
-324	1.11540000e+04	2.00000000e+00	2.00000000e+00	4.00000000e+00
-323	1.11540000e+04	2.00000000e+00	2.00000000e+00	4.00000000e+00
-322	1.11540000e+04	2.00000000e+00	2.00000000e+00	4.00000000e+00
-321	1.11540000e+04	2.00000000e+00	2.00000000e+00	4.00000000e+00
-320	1.14290000e+04	2.00000000e+00	2.00000000e+00	4.00000000e+00
-319	1.16820000e+04	2.00000000e+00	2.00000000e+00	4.00000000e+00
-318	1.20270000e+04	2.00000000e+00	2.00000000e+00	4.00000000e+00
-317	1.22570000e+04	2.00000000e+00	2.00000000e+00	4.00000000e+00
-316	1.24750000e+04	2.00000000e+00	2.00000000e+00	4.00000000e+00
-315	1.27010000e+04	2.00000000e+00	2.00000000e+00	4.00000000e+00
-314	1.29420000e+04	2.00000000e+00	2.00000000e+00	4.00000000e+00
-313	1.32200000e+04	2.00000000e+00	2.00000000e+00	4.00000000e+00
-312	1.35480000e+04	2.00000000e+00	2.00000000e+00	4.00000000e+00
-311	1.38420000e+04	2.00000000e+00	2.00000000e+00	4.00000000e+00
-310	1.40890000e+04	2.00000000e+00	2.00000000e+00	4.00000000e+00
-309	1.43380000e+04	2.00000000e+00	2.00000000e+00	4.00000000e+00
-308	1.45550000e+04	2.00000000e+00	2.00000000e+00	4.00000000e+00
-307	1.47710000e+04	2.00000000e+00	2.00000000e+00	4.00000000e+00
-306	1.50150000e+04	2.00000000e+00	2.00000000e+00	4.00000000e+00
-305	1.53130000e+04	2.00000000e+00	2.00000000e+00	4.00000000e+00
-304	1.56130000e+04	2.00000000e+00	2.00000000e+00	4.00000000e+00
-303	1.58700000e+04	2.00000000e+00	2.00000000e+00	4.00000000e+00
-302	1.61330000e+04	2.00000000e+00	2.00000000e+00	4.00000000e+00
-301	1.64180000e+04	2.00000000e+00	2.00000000e+00	4.00000000e+00
-300	1.66900000e+04	2.00000000e+00	2.00000000e+00	4.00000000e+00
-299	1.69400000e+04	2.00000000e+00	2.00000000e+00	4.00000000e+00
-298	1.72640000e+04	2.00000000e+00	2.00000000e+00	4.00000000e+00
-297	1.75260000e+04	2.00000000e+00	2.00000000e+00	4.00000000e+00
-296	1.77470000e+04	2.00000000e+00	2.00000000e+00	4.00000000e+00
-295	1.80000000e+04	2.00000000e+00	2.00000000e+00	4.00000000e+00
-294	1.82610000e+04	2.00000000e+00	2.00000000e+00	4.00000000e+00
-293	1.84690000e+04	2.00000000e+00	2.00000000e+00	4.00000000e+00
-292	1.87670000e+04	2.00000000e+00	2.00000000e+00	4.00000000e+00
-291	1.87670000e+04	2.00000000e+00	2.00000000e+00	4.00000000e+00
-290	1.90420000e+04	2.00000000e+00	2.00000000e+00	4.00000000e+00
-289	1.92480000e+04	2.00000000e+00	2.00000000e+00	4.00000000e+00
-288	1.94460000e+04	2.00000000e+00	2.00000000e+00	4.00000000e+00
-287	1.96640000e+04	2.00000000e+00	2.00000000e+00	4.00000000e+00
-286	1.98800000e+04	2.00000000e+00	2.00000000e+00	4.00000000e+00
-285	2.01180000e+04	2.00000000e+00	2.00000000e+00	4.00000000e+00
-284	2.01180000e+04	2.00000000e+00	2.00000000e+00	4.00000000e+00
-283	2.04100000e+04	2.00000000e+00	2.00000000e+00	4.00000000e+00
-282	2.06430000e+04	2.00000000e+00	2.00000000e+00	4.00000000e+00
-281	2.08430000e+04	2.00000000e+00	2.00000000e+00	4.00000000e+00
-280	2.10550000e+04	3.00000000e+00	3.00000000e+00	8.00000000e+00
-279	2.13000000e+04	3.00000000e+00	3.00000000e+00	8.00000000e+00
-278	2.16120000e+04	3.00000000e+00	3.00000000e+00	8.00000000e+00
-277	2.18850000e+04	3.00000000e+00	3.00000000e+00	8.00000000e+00
-276	2.21300000e+04	3.00000000e+00	3.00000000e+00	8.00000000e+00
-275	2.23020000e+04	4.00000000e+00	4.00000000e+00	9.00000000e+00
-274	2.25520000e+04	4.00000000e+00	4.00000000e+00	9.00000000e+00
-273	2.27800000e+04	4.00000000e+00	4.00000000e+00	9.00000000e+00
-272	2.30770000e+04	4.00000000e+00	4.00000000e+00	9.00000000e+00
-271	2.33170000e+04	4.00000000e+00	4.00000000e+00	9.00000000e+00
-270	2.36560000e+04	4.00000000e+00	4.00000000e+00	9.00000000e+00
-269	2.39700000e+04	4.00000000e+00	4.00000000e+00	9.00000000e+00
-268	2.42090000e+04	4.00000000e+00	4.00000000e+00	9.00000000e+00
-267	2.44140000e+04	4.00000000e+00	4.00000000e+00	9.00000000e+00
-266	2.46270000e+04	4.00000000e+00	4.00000000e+00	9.00000000e+00
-265	2.48040000e+04	4.00000000e+00	4.00000000e+00	9.00000000e+00
-264	2.50330000e+04	4.00000000e+00	4.00000000e+00	9.00000000e+00
-263	2.52960000e+04	4.00000000e+00	4.00000000e+00	9.00000000e+00
-262	2.55430000e+04	4.00000000e+00	4.00000000e+00	9.00000000e+00
-261	2.58030000e+04	5.00000000e+00	5.00000000e+00	1.00000000e+01
-260	2.60330000e+04	6.00000000e+00	6.00000000e+00	1.10000000e+01
-259	2.63100000e+04	6.00000000e+00	6.00000000e+00	1.10000000e+01
-258	2.65830000e+04	6.00000000e+00	6.00000000e+00	1.10000000e+01
-257	2.68690000e+04	6.00000000e+00	6.00000000e+00	1.10000000e+01
-256	2.72210000e+04	6.00000000e+00	6.00000000e+00	1.10000000e+01
-255	2.77070000e+04	6.00000000e+00	6.00000000e+00	1.10000000e+01
-254	2.81020000e+04	6.00000000e+00	6.00000000e+00	1.10000000e+01
-253	2.84880000e+04	9.00000000e+00	7.00000000e+00	1.20000000e+01
-252	2.88450000e+04	9.00000000e+00	9.00000000e+00	1.40000000e+01
-251	2.91280000e+04	1.00000000e+01	1.10000000e+01	1.60000000e+01
-250	2.95210000e+04	1.00000000e+01	1.30000000e+01	1.80000000e+01
-249	2.99110000e+04	1.10000000e+01	1.40000000e+01	1.90000000e+01
-248	3.03920000e+04	1.10000000e+01	1.40000000e+01	1.90000000e+01
-247	3.09020000e+04	1.10000000e+01	1.40000000e+01	1.90000000e+01
-246	3.14760000e+04	1.10000000e+01	1.40000000e+01	1.90000000e+01
-245	3.19550000e+04	1.10000000e+01	1.40000000e+01	1.90000000e+01
-244	3.23960000e+04	1.10000000e+01	1.40000000e+01	1.90000000e+01
-243	3.29770000e+04	1.10000000e+01	1.40000000e+01	1.90000000e+01
-242	3.35170000e+04	1.10000000e+01	1.40000000e+01	1.90000000e+01
-241	3.39950000e+04	1.10000000e+01	1.40000000e+01	1.90000000e+01
-240	3.43890000e+04	1.10000000e+01	1.40000000e+01	1.90000000e+01
-239	3.48160000e+04	1.10000000e+01	1.40000000e+01	1.90000000e+01
-238	3.53260000e+04	1.10000000e+01	1.40000000e+01	1.90000000e+01
-237	3.57930000e+04	1.10000000e+01	1.40000000e+01	1.90000000e+01
-236	3.62370000e+04	1.10000000e+01	1.40000000e+01	1.90000000e+01
-235	3.66790000e+04	1.10000000e+01	1.40000000e+01	1.90000000e+01
-234	3.71560000e+04	1.10000000e+01	1.40000000e+01	1.90000000e+01
-233	3.76020000e+04	1.10000000e+01	1.40000000e+01	1.90000000e+01
-232	3.79640000e+04	1.10000000e+01	1.50000000e+01	2.00000000e+01
-231	3.83180000e+04	1.10000000e+01	1.50000000e+01	2.00000000e+01
-230	3.87510000e+04	1.10000000e+01	1.50000000e+01	2.00000000e+01
-229	3.92010000e+04	1.10000000e+01	1.50000000e+01	2.00000000e+01
-228	3.96190000e+04	1.30000000e+01	1.60000000e+01	2.10000000e+01
-227	4.06320000e+04	1.30000000e+01	1.60000000e+01	2.10000000e+01
-226	4.11660000e+04	1.30000000e+01	1.60000000e+01	2.10000000e+01
-225	4.15460000e+04	1.30000000e+01	1.60000000e+01	2.10000000e+01
-224	4.19180000e+04	1.30000000e+01	1.60000000e+01	2.10000000e+01
-223	4.22940000e+04	1.30000000e+01	1.60000000e+01	2.10000000e+01
-222	4.22940000e+04	1.30000000e+01	1.60000000e+01	2.10000000e+01
-221	4.22940000e+04	1.30000000e+01	1.60000000e+01	2.10000000e+01
-220	4.27860000e+04	1.30000000e+01	1.60000000e+01	2.10000000e+01
-219	4.31790000e+04	1.30000000e+01	1.60000000e+01	2.10000000e+01
-218	4.34960000e+04	1.30000000e+01	1.60000000e+01	2.10000000e+01
-217	4.38320000e+04	1.30000000e+01	1.60000000e+01	2.10000000e+01
-216	4.41690000e+04	1.30000000e+01	1.60000000e+01	2.10000000e+01
-215	4.45910000e+04	1.30000000e+01	1.60000000e+01	2.10000000e+01
-214	4.50830000e+04	1.30000000e+01	1.60000000e+01	2.10000000e+01
-213	4.54980000e+04	1.30000000e+01	1.60000000e+01	2.10000000e+01
-212	4.58630000e+04	1.30000000e+01	1.60000000e+01	2.10000000e+01
-211	4.61800000e+04	1.30000000e+01	1.60000000e+01	2.10000000e+01
-210	4.65750000e+04	1.40000000e+01	1.70000000e+01	2.20000000e+01
-209	4.69480000e+04	1.40000000e+01	1.70000000e+01	2.20000000e+01
-208	4.74070000e+04	1.40000000e+01	1.70000000e+01	2.20000000e+01
-207	4.78560000e+04	1.40000000e+01	1.70000000e+01	2.20000000e+01
-206	4.78560000e+04	1.40000000e+01	1.70000000e+01	2.20000000e+01
-205	4.82170000e+04	1.40000000e+01	1.70000000e+01	2.20000000e+01
-204	4.85540000e+04	1.40000000e+01	1.70000000e+01	2.20000000e+01
-203	4.88630000e+04	1.40000000e+01	1.70000000e+01	2.20000000e+01
-202	4.91650000e+04	1.40000000e+01	1.70000000e+01	2.20000000e+01
-201	4.95140000e+04	1.40000000e+01	1.70000000e+01	2.20000000e+01
-200	4.99310000e+04	1.40000000e+01	1.90000000e+01	2.40000000e+01
-199	5.03840000e+04	1.40000000e+01	1.90000000e+01	2.40000000e+01
-198	5.07780000e+04	1.40000000e+01	1.90000000e+01	2.40000000e+01
-197	5.11030000e+04	1.40000000e+01	1.90000000e+01	2.40000000e+01
-196	5.14750000e+04	1.40000000e+01	1.90000000e+01	2.40000000e+01
-195	5.17850000e+04	1.40000000e+01	1.90000000e+01	2.40000000e+01
-194	5.21510000e+04	1.40000000e+01	1.90000000e+01	2.40000000e+01
-193	5.26260000e+04	1.40000000e+01	1.90000000e+01	2.40000000e+01
-192	5.30320000e+04	1.40000000e+01	1.90000000e+01	2.40000000e+01
-191	5.33790000e+04	1.40000000e+01	1.90000000e+01	2.40000000e+01
-190	5.37080000e+04	1.40000000e+01	1.90000000e+01	2.40000000e+01
-189	5.40030000e+04	1.40000000e+01	1.90000000e+01	2.40000000e+01
-188	5.43710000e+04	1.40000000e+01	1.90000000e+01	2.40000000e+01
-187	5.47890000e+04	1.40000000e+01	1.90000000e+01	2.40000000e+01
-186	5.52410000e+04	1.40000000e+01	1.90000000e+01	2.40000000e+01
-185	5.56930000e+04	1.40000000e+01	1.90000000e+01	2.40000000e+01
-184	5.60370000e+04	1.40000000e+01	1.90000000e+01	2.40000000e+01
-183	5.64100000e+04	1.40000000e+01	1.90000000e+01	2.40000000e+01
-182	5.67910000e+04	1.40000000e+01	1.90000000e+01	2.40000000e+01
-181	5.71760000e+04	1.40000000e+01	1.90000000e+01	2.40000000e+01
-180	5.75880000e+04	1.40000000e+01	1.90000000e+01	2.40000000e+01
-179	5.79520000e+04	1.40000000e+01	1.90000000e+01	2.40000000e+01
-178	5.83990000e+04	1.40000000e+01	1.90000000e+01	2.40000000e+01
-177	5.87770000e+04	1.40000000e+01	1.90000000e+01	2.40000000e+01
-176	5.91150000e+04	1.40000000e+01	1.90000000e+01	2.40000000e+01
-175	5.95010000e+04	1.40000000e+01	1.90000000e+01	2.40000000e+01
-174	5.98400000e+04	1.40000000e+01	1.90000000e+01	2.40000000e+01
-173	6.03290000e+04	1.50000000e+01	2.00000000e+01	2.50000000e+01
-172	6.07620000e+04	1.50000000e+01	2.00000000e+01	2.50000000e+01
-171	6.11550000e+04	1.50000000e+01	2.00000000e+01	2.50000000e+01
-170	6.15230000e+04	1.50000000e+01	2.00000000e+01	2.50000000e+01
-169	6.19210000e+04	1.50000000e+01	2.00000000e+01	2.50000000e+01
-168	6.22310000e+04	1.50000000e+01	2.00000000e+01	2.50000000e+01
-167	6.26110000e+04	1.50000000e+01	2.00000000e+01	2.50000000e+01
-166	6.30360000e+04	1.50000000e+01	2.00000000e+01	2.50000000e+01
-165	6.34990000e+04	1.70000000e+01	2.10000000e+01	2.60000000e+01
-164	6.38930000e+04	1.70000000e+01	2.10000000e+01	2.60000000e+01
-163	6.42310000e+04	1.80000000e+01	2.20000000e+01	2.70000000e+01
-162	6.46140000e+04	2.10000000e+01	2.50000000e+01	3.10000000e+01
-161	6.49720000e+04	2.10000000e+01	2.50000000e+01	3.10000000e+01
-160	6.53930000e+04	2.10000000e+01	2.50000000e+01	3.10000000e+01
-159	6.58540000e+04	2.10000000e+01	2.50000000e+01	3.10000000e+01
-158	6.62880000e+04	2.50000000e+01	2.60000000e+01	3.20000000e+01
-157	6.67900000e+04	2.50000000e+01	2.60000000e+01	3.20000000e+01
-156	6.71580000e+04	2.40000000e+01	2.70000000e+01	3.30000000e+01
-155	6.75370000e+04	2.40000000e+01	2.70000000e+01	3.30000000e+01
-154	6.79140000e+04	2.40000000e+01	2.70000000e+01	3.30000000e+01
-153	6.83010000e+04	2.40000000e+01	2.70000000e+01	3.30000000e+01
-152	6.88580000e+04	2.40000000e+01	2.70000000e+01	3.30000000e+01
-151	6.94210000e+04	2.40000000e+01	2.70000000e+01	3.30000000e+01
-150	6.99240000e+04	2.40000000e+01	2.70000000e+01	3.30000000e+01
-149	7.03270000e+04	2.40000000e+01	2.70000000e+01	3.30000000e+01
-148	7.07000000e+04	2.60000000e+01	2.80000000e+01	3.40000000e+01
-147	7.10620000e+04	2.60000000e+01	2.80000000e+01	3.40000000e+01
-146	7.15000000e+04	2.60000000e+01	2.80000000e+01	3.40000000e+01
-145	7.19850000e+04	2.60000000e+01	2.80000000e+01	3.40000000e+01
-144	7.25280000e+04	2.60000000e+01	2.80000000e+01	3.40000000e+01
-143	7.29600000e+04	2.60000000e+01	2.80000000e+01	3.40000000e+01
-142	7.33480000e+04	2.60000000e+01	2.80000000e+01	3.40000000e+01
-141	7.37170000e+04	2.60000000e+01	2.80000000e+01	3.40000000e+01
-140	7.41400000e+04	2.60000000e+01	2.80000000e+01	3.40000000e+01
-139	7.45870000e+04	2.60000000e+01	2.80000000e+01	3.40000000e+01
-138	7.52250000e+04	2.80000000e+01	2.90000000e+01	3.60000000e+01
-137	7.57890000e+04	2.80000000e+01	2.90000000e+01	3.60000000e+01
-136	7.62610000e+04	2.80000000e+01	2.90000000e+01	3.60000000e+01
-135	7.67000000e+04	2.70000000e+01	3.00000000e+01	3.70000000e+01
-134	7.70670000e+04	2.70000000e+01	3.00000000e+01	3.70000000e+01
-133	7.74620000e+04	2.70000000e+01	3.00000000e+01	3.70000000e+01
-132	7.78850000e+04	2.70000000e+01	3.00000000e+01	3.70000000e+01
-131	7.84360000e+04	2.70000000e+01	3.00000000e+01	3.70000000e+01
-130	7.90080000e+04	2.70000000e+01	3.00000000e+01	3.70000000e+01
-129	7.95470000e+04	2.70000000e+01	3.00000000e+01	3.70000000e+01
-128	8.00080000e+04	2.70000000e+01	3.00000000e+01	3.70000000e+01
-127	8.04000000e+04	2.80000000e+01	3.10000000e+01	3.80000000e+01
-126	8.08300000e+04	2.80000000e+01	3.10000000e+01	3.80000000e+01
-125	8.12470000e+04	2.80000000e+01	3.10000000e+01	3.80000000e+01
-124	8.17250000e+04	2.80000000e+01	3.10000000e+01	3.80000000e+01
-123	8.23850000e+04	2.80000000e+01	3.10000000e+01	3.80000000e+01
-122	8.29330000e+04	2.80000000e+01	3.10000000e+01	3.80000000e+01
-121	8.33510000e+04	2.80000000e+01	3.10000000e+01	3.80000000e+01
-120	8.37200000e+04	2.80000000e+01	3.10000000e+01	3.80000000e+01
-119	8.41390000e+04	3.00000000e+01	3.20000000e+01	4.30000000e+01
-118	8.45920000e+04	3.00000000e+01	3.20000000e+01	4.30000000e+01
-117	8.50290000e+04	3.00000000e+01	3.20000000e+01	4.30000000e+01
-116	8.55210000e+04	3.00000000e+01	3.20000000e+01	4.30000000e+01
-115	8.59900000e+04	3.00000000e+01	3.20000000e+01	4.30000000e+01
-114	8.63800000e+04	3.00000000e+01	3.20000000e+01	4.30000000e+01
-113	8.67770000e+04	3.00000000e+01	3.20000000e+01	4.30000000e+01
-112	8.70780000e+04	3.00000000e+01	3.20000000e+01	4.30000000e+01
-111	8.74400000e+04	2.90000000e+01	3.30000000e+01	4.40000000e+01
-110	8.79570000e+04	2.90000000e+01	3.30000000e+01	4.40000000e+01
-109	8.84910000e+04	3.40000000e+01	3.40000000e+01	4.50000000e+01
-108	8.88930000e+04	3.40000000e+01	3.40000000e+01	4.50000000e+01
-107	8.91830000e+04	3.40000000e+01	3.40000000e+01	4.50000000e+01
-106	8.95120000e+04	3.40000000e+01	3.50000000e+01	4.60000000e+01
-105	8.99050000e+04	3.40000000e+01	3.50000000e+01	4.60000000e+01
-104	9.05620000e+04	3.40000000e+01	3.50000000e+01	4.60000000e+01
-103	9.13450000e+04	3.40000000e+01	3.50000000e+01	4.60000000e+01
-102	9.21330000e+04	3.40000000e+01	3.50000000e+01	4.60000000e+01
-101	9.28530000e+04	3.40000000e+01	3.50000000e+01	4.60000000e+01
-100	9.35070000e+04	3.40000000e+01	3.50000000e+01	4.60000000e+01
-99	9.40930000e+04	3.40000000e+01	3.50000000e+01	4.60000000e+01
-98	9.46480000e+04	3.40000000e+01	3.50000000e+01	4.60000000e+01
-97	9.52630000e+04	3.40000000e+01	3.50000000e+01	4.60000000e+01
-96	9.60940000e+04	3.70000000e+01	3.60000000e+01	4.80000000e+01
-95	9.69430000e+04	3.70000000e+01	3.60000000e+01	4.80000000e+01
-94	9.78490000e+04	3.70000000e+01	3.60000000e+01	4.80000000e+01
-93	9.88250000e+04	3.60000000e+01	3.70000000e+01	4.90000000e+01
-92	9.95360000e+04	3.60000000e+01	3.70000000e+01	4.90000000e+01
-91	1.00278000e+05	3.60000000e+01	3.70000000e+01	4.90000000e+01
-90	1.01004000e+05	3.60000000e+01	3.70000000e+01	4.90000000e+01
-89	1.01811000e+05	3.60000000e+01	3.70000000e+01	4.90000000e+01
-88	1.02718000e+05	3.60000000e+01	3.70000000e+01	4.90000000e+01
-87	1.03491000e+05	3.60000000e+01	3.70000000e+01	4.90000000e+01
-86	1.04250000e+05	3.60000000e+01	3.70000000e+01	4.90000000e+01
-85	1.04942000e+05	3.80000000e+01	3.80000000e+01	5.00000000e+01
-84	1.05547000e+05	3.80000000e+01	3.80000000e+01	5.00000000e+01
-83	1.05912000e+05	3.90000000e+01	3.90000000e+01	5.10000000e+01
-82	1.06034000e+05	3.90000000e+01	3.90000000e+01	5.10000000e+01
-81	1.06163000e+05	3.80000000e+01	4.00000000e+01	5.20000000e+01
-80	1.06290000e+05	3.80000000e+01	4.00000000e+01	5.20000000e+01
-79	1.06581000e+05	4.10000000e+01	4.20000000e+01	5.40000000e+01
-78	1.07013000e+05	4.10000000e+01	4.20000000e+01	5.40000000e+01
-77	1.07640000e+05	4.10000000e+01	4.20000000e+01	5.40000000e+01
-76	1.08179000e+05	4.10000000e+01	4.20000000e+01	5.40000000e+01
-75	1.08925000e+05	4.10000000e+01	4.20000000e+01	5.40000000e+01
-74	1.09693000e+05	4.10000000e+01	4.20000000e+01	5.40000000e+01
-73	1.10426000e+05	4.10000000e+01	4.20000000e+01	5.40000000e+01
-72	1.11080000e+05	4.10000000e+01	4.20000000e+01	5.40000000e+01
-71	1.11678000e+05	4.10000000e+01	4.20000000e+01	5.40000000e+01
-70	1.12198000e+05	4.10000000e+01	4.20000000e+01	5.40000000e+01
-69	1.12750000e+05	4.10000000e+01	4.20000000e+01	5.40000000e+01
-68	1.12750000e+05	4.10000000e+01	4.20000000e+01	5.40000000e+01
-67	1.13037000e+05	4.10000000e+01	4.20000000e+01	5.40000000e+01
-66	1.13037000e+05	4.10000000e+01	4.20000000e+01	5.40000000e+01
-65	1.13696000e+05	4.10000000e+01	4.20000000e+01	5.40000000e+01
-64	1.14292000e+05	4.10000000e+01	4.20000000e+01	5.40000000e+01
-63	1.14976000e+05	4.10000000e+01	4.20000000e+01	5.40000000e+01
-62	1.15676000e+05	4.10000000e+01	4.30000000e+01	5.50000000e+01
-61	1.16200000e+05	4.10000000e+01	4.30000000e+01	5.50000000e+01
-60	1.16843000e+05	4.10000000e+01	4.30000000e+01	5.50000000e+01
-59	1.16843000e+05	4.10000000e+01	4.30000000e+01	5.50000000e+01
-58	1.17494000e+05	4.10000000e+01	4.30000000e+01	5.50000000e+01
-57	1.17494000e+05	4.10000000e+01	4.30000000e+01	5.50000000e+01
-56	1.17494000e+05	4.30000000e+01	4.50000000e+01	5.70000000e+01
-55	1.17494000e+05	4.30000000e+01	4.50000000e+01	5.70000000e+01
-54	1.17494000e+05	4.30000000e+01	4.50000000e+01	5.70000000e+01
-53	1.18082000e+05	4.20000000e+01	4.60000000e+01	5.90000000e+01
-52	1.18638000e+05	4.20000000e+01	4.60000000e+01	5.90000000e+01
-51	1.19347000e+05	4.20000000e+01	4.60000000e+01	5.90000000e+01
-50	1.20009000e+05	4.20000000e+01	4.60000000e+01	5.90000000e+01
-49	1.20584000e+05	4.20000000e+01	4.60000000e+01	5.90000000e+01
-48	1.21159000e+05	4.20000000e+01	4.60000000e+01	5.90000000e+01
-47	1.21840000e+05	4.20000000e+01	4.60000000e+01	5.90000000e+01
-46	1.22680000e+05	4.20000000e+01	4.60000000e+01	5.90000000e+01
-45	1.23400000e+05	4.20000000e+01	4.60000000e+01	5.90000000e+01
-44	1.24102000e+05	4.20000000e+01	4.60000000e+01	5.90000000e+01
-43	1.24786000e+05	4.20000000e+01	4.60000000e+01	5.90000000e+01
-42	1.25637000e+05	4.20000000e+01	4.60000000e+01	5.90000000e+01
-41	1.26520000e+05	4.20000000e+01	4.60000000e+01	5.90000000e+01
-40	1.27348000e+05	4.20000000e+01	4.60000000e+01	5.90000000e+01
-39	1.28470000e+05	4.20000000e+01	4.60000000e+01	5.90000000e+01
-38	1.29653000e+05	4.20000000e+01	4.60000000e+01	5.90000000e+01
-37	1.30771000e+05	4.40000000e+01	4.70000000e+01	6.60000000e+01
-36	1.31790000e+05	4.40000000e+01	4.70000000e+01	6.60000000e+01
-35	1.32839000e+05	4.40000000e+01	4.70000000e+01	6.60000000e+01
-34	1.33841000e+05	4.40000000e+01	4.70000000e+01	6.60000000e+01
-33	1.34850000e+05	4.40000000e+01	4.70000000e+01	6.60000000e+01
-32	1.36058000e+05	4.40000000e+01	4.70000000e+01	6.60000000e+01
-31	1.37714000e+05	5.00000000e+01	4.90000000e+01	6.80000000e+01
-30	1.40364000e+05	5.00000000e+01	4.90000000e+01	6.80000000e+01
-29	1.43468000e+05	5.00000000e+01	4.90000000e+01	6.80000000e+01
-28	1.46759000e+05	5.00000000e+01	4.90000000e+01	6.80000000e+01
-27	1.49834000e+05	5.60000000e+01	5.10000000e+01	7.10000000e+01
-26	1.52952000e+05	4.70000000e+01	5.20000000e+01	7.20000000e+01
-25	1.56019000e+05	4.70000000e+01	5.20000000e+01	7.20000000e+01
-24	1.59916000e+05	5.10000000e+01	5.30000000e+01	7.40000000e+01
-23	1.63602000e+05	5.20000000e+01	5.50000000e+01	7.60000000e+01
-22	1.66497000e+05	5.20000000e+01	5.50000000e+01	7.60000000e+01
-21	1.69447000e+05	5.60000000e+01	5.60000000e+01	7.80000000e+01
-20	1.72516000e+05	5.40000000e+01	5.80000000e+01	8.00000000e+01
-19	1.75231000e+05	5.40000000e+01	5.80000000e+01	8.00000000e+01
-18	1.78355000e+05	5.50000000e+01	6.00000000e+01	8.20000000e+01
-17	1.83378000e+05	5.70000000e+01	6.20000000e+01	8.50000000e+01
-16	1.87918000e+05	5.70000000e+01	6.20000000e+01	8.50000000e+01
-15	1.91226000e+05	5.70000000e+01	6.20000000e+01	8.50000000e+01
-14	1.94631000e+05	5.70000000e+01	6.30000000e+01	8.60000000e+01
-13	1.98658000e+05	5.70000000e+01	6.30000000e+01	8.60000000e+01
-12	2.02137000e+05	6.20000000e+01	6.50000000e+01	8.80000000e+01
-11	2.06850000e+05	6.00000000e+01	6.60000000e+01	8.90000000e+01
-10	2.12090000e+05	6.00000000e+01	6.60000000e+01	8.90000000e+01
-9	2.17482000e+05	6.00000000e+01	6.70000000e+01	9.00000000e+01
-8	2.22383000e+05	6.10000000e+01	6.90000000e+01	9.20000000e+01
-7	2.28026000e+05	6.70000000e+01	7.30000000e+01	9.60000000e+01
-6	2.33925000e+05	6.70000000e+01	7.40000000e+01	9.80000000e+01
-5	2.37970000e+05	7.10000000e+01	7.50000000e+01	1.01000000e+02
-4	2.42463000e+05	7.20000000e+01	7.70000000e+01	1.03000000e+02
-3	2.47606000e+05	6.90000000e+01	7.80000000e+01	1.04000000e+02
-2	2.52306000e+05	7.00000000e+01	8.30000000e+01	1.09000000e+02
-1	2.57493000e+05	7.10000000e+01	8.60000000e+01	1.14000000e+02
0	2.63954000e+05	7.20000000e+01	8.80000000e+01	1.16000000e+02
1	2.74479000e+05	7.40000000e+01	9.10000000e+01	1.21000000e+02
2	2.83828000e+05	7.50000000e+01	9.20000000e+01	1.23000000e+02
3	2.91923000e+05	7.80000000e+01	9.50000000e+01	1.28000000e+02
4	3.00479000e+05	8.40000000e+01	9.80000000e+01	1.32000000e+02
5	3.07620000e+05	8.50000000e+01	1.01000000e+02	1.35000000e+02
6	3.13345000e+05	9.00000000e+01	1.02000000e+02	1.36000000e+02
7	3.18285000e+05	9.00000000e+01	1.02000000e+02	1.36000000e+02
8	3.23810000e+05	8.90000000e+01	1.03000000e+02	1.37000000e+02
9	3.29047000e+05	8.70000000e+01	1.05000000e+02	1.39000000e+02
10	3.34798000e+05	9.00000000e+01	1.08000000e+02	1.43000000e+02
11	3.40379000e+05	9.50000000e+01	1.11000000e+02	1.46000000e+02
12	3.44514000e+05	9.50000000e+01	1.12000000e+02	1.47000000e+02
13	3.48630000e+05	9.50000000e+01	1.12000000e+02	1.47000000e+02
14	3.52400000e+05	9.50000000e+01	1.12000000e+02	1.47000000e+02
15	3.56486000e+05	9.80000000e+01	1.16000000e+02	1.51000000e+02
16	3.60560000e+05	9.80000000e+01	1.16000000e+02	1.51000000e+02
17	3.64852000e+05	9.90000000e+01	1.16000000e+02	1.52000000e+02
18	3.68179000e+05	9.90000000e+01	1.16000000e+02	1.52000000e+02
19	3.71078000e+05	9.90000000e+01	1.16000000e+02	1.52000000e+02
20	3.73862000e+05	1.00000000e+02	1.17000000e+02	1.54000000e+02
21	3.76540000e+05	1.00000000e+02	1.18000000e+02	1.55000000e+02
22	3.79428000e+05	1.00000000e+02	1.18000000e+02	1.55000000e+02
23	3.82050000e+05	1.00000000e+02	1.18000000e+02	1.55000000e+02
24	3.84841000e+05	1.00000000e+02	1.18000000e+02	1.55000000e+02
25	3.87109000e+05	9.90000000e+01	1.20000000e+02	1.57000000e+02
26	3.89106000e+05	9.90000000e+01	1.20000000e+02	1.57000000e+02
27	3.91242000e+05	1.05000000e+02	1.21000000e+02	1.58000000e+02
28	3.93197000e+05	1.05000000e+02	1.21000000e+02	1.58000000e+02
29	3.95526000e+05	1.03000000e+02	1.22000000e+02	1.59000000e+02
30	3.98031000e+05	1.03000000e+02	1.22000000e+02	1.59000000e+02
31	4.00327000e+05	1.07000000e+02	1.23000000e+02	1.60000000e+02
32	4.02336000e+05	1.07000000e+02	1.23000000e+02	1.60000000e+02
33	4.04190000e+05	1.09000000e+02	1.24000000e+02	1.61000000e+02
34	4.05809000e+05	1.09000000e+02	1.24000000e+02	1.61000000e+02
35	4.07301000e+05	1.09000000e+02	1.24000000e+02	1.61000000e+02
36	4.08905000e+05	1.09000000e+02	1.24000000e+02	1.61000000e+02
37	4.10835000e+05	1.09000000e+02	1.24000000e+02	1.61000000e+02
38	4.12839000e+05	1.08000000e+02	1.25000000e+02	1.62000000e+02
39	4.14731000e+05	1.07000000e+02	1.26000000e+02	1.64000000e+02
40	4.16309000e+05	1.07000000e+02	1.26000000e+02	1.64000000e+02
41	4.17809000e+05	1.10000000e+02	1.28000000e+02	1.68000000e+02
42	4.19300000e+05	1.10000000e+02	1.28000000e+02	1.68000000e+02
43	4.20759000e+05	1.10000000e+02	1.28000000e+02	1.68000000e+02
44	4.22368000e+05	1.10000000e+02	1.29000000e+02	1.69000000e+02
45	4.24264000e+05	1.09000000e+02	1.30000000e+02	1.70000000e+02
46	4.25959000e+05	1.09000000e+02	1.30000000e+02	1.70000000e+02
47	4.27270000e+05	1.09000000e+02	1.30000000e+02	1.70000000e+02
48	4.28595000e+05	1.09000000e+02	1.30000000e+02	1.70000000e+02
49	4.29884000e+05	1.09000000e+02	1.30000000e+02	1.70000000e+02
50	4.31275000e+05	1.09000000e+02	1.30000000e+02	1.70000000e+02
51	4.32722000e+05	1.09000000e+02	1.30000000e+02	1.70000000e+02
52	4.34307000e+05	1.09000000e+02	1.30000000e+02	1.70000000e+02
53	4.35684000e+05	1.09000000e+02	1.30000000e+02	1.70000000e+02
54	4.37016000e+05	1.09000000e+02	1.30000000e+02	1.70000000e+02
55	4.38256000e+05	1.09000000e+02	1.30000000e+02	1.70000000e+02
56	4.39575000e+05	1.09000000e+02	1.30000000e+02	1.70000000e+02
57	4.40866000e+05	1.09000000e+02	1.30000000e+02	1.70000000e+02
58	4.42172000e+05	1.09000000e+02	1.30000000e+02	1.70000000e+02
59	4.43748000e+05	1.09000000e+02	1.30000000e+02	1.70000000e+02
60	4.45204000e+05	1.09000000e+02	1.30000000e+02	1.70000000e+02
61	4.46674000e+05	1.09000000e+02	1.30000000e+02	1.70000000e+02
62	4.47892000e+05	1.09000000e+02	1.30000000e+02	1.70000000e+02
63	4.49329000e+05	1.09000000e+02	1.30000000e+02	1.70000000e+02
64	4.50906000e+05	1.09000000e+02	1.30000000e+02	1.70000000e+02
65	4.52446000e+05	1.09000000e+02	1.30000000e+02	1.70000000e+02
66	4.54133000e+05	1.09000000e+02	1.30000000e+02	1.70000000e+02
67	4.55593000e+05	1.09000000e+02	1.30000000e+02	1.70000000e+02
68	4.56876000e+05	1.09000000e+02	1.30000000e+02	1.70000000e+02
69	4.58140000e+05	1.09000000e+02	1.30000000e+02	1.70000000e+02
70	4.59400000e+05	1.09000000e+02	1.30000000e+02	1.70000000e+02
71	4.60743000e+05	1.09000000e+02	1.30000000e+02	1.70000000e+02
72	4.64002000e+05	1.09000000e+02	1.30000000e+02	1.70000000e+02
73	4.67566000e+05	1.09000000e+02	1.30000000e+02	1.70000000e+02
74	4.70243000e+05	1.09000000e+02	1.30000000e+02	1.70000000e+02
75	4.72563000e+05	1.14000000e+02	1.33000000e+02	1.74000000e+02
76	4.74798000e+05	1.17000000e+02	1.34000000e+02	1.75000000e+02
77	4.76947000e+05	1.17000000e+02	1.34000000e+02	1.75000000e+02
78	4.79136000e+05	1.17000000e+02	1.35000000e+02	1.76000000e+02
79	4.81722000e+05	1.15000000e+02	1.36000000e+02	1.77000000e+02
80	4.84570000e+05	1.15000000e+02	1.36000000e+02	1.77000000e+02
81	4.87003000e+05	1.16000000e+02	1.37000000e+02	1.78000000e+02
82	4.89377000e+05	1.16000000e+02	1.37000000e+02	1.78000000e+02
83	4.91646000e+05	1.16000000e+02	1.37000000e+02	1.78000000e+02
84	4.93961000e+05	1.16000000e+02	1.37000000e+02	1.78000000e+02
85	4.96329000e+05	1.16000000e+02	1.37000000e+02	1.78000000e+02
86	4.99148000e+05	1.16000000e+02	1.37000000e+02	1.78000000e+02
87	5.01904000e+05	1.18000000e+02	1.38000000e+02	1.79000000e+02
88	5.04216000e+05	1.18000000e+02	1.38000000e+02	1.79000000e+02
89	5.06525000e+05	1.23000000e+02	1.40000000e+02	1.81000000e+02
90	5.09162000e+05	1.25000000e+02	1.42000000e+02	1.84000000e+02
91	5.11666000e+05	1.25000000e+02	1.42000000e+02	1.84000000e+02
92	5.14110000e+05	1.25000000e+02	1.42000000e+02	1.84000000e+02
93	5.16994000e+05	1.25000000e+02	1.42000000e+02	1.84000000e+02
94	5.20421000e+05	1.22000000e+02	1.43000000e+02	1.85000000e+02
95	5.23222000e+05	1.28000000e+02	1.44000000e+02	1.86000000e+02
96	5.25656000e+05	1.28000000e+02	1.44000000e+02	1.86000000e+02
97	5.27863000e+05	1.27000000e+02	1.45000000e+02	1.87000000e+02
98	5.29867000e+05	1.27000000e+02	1.45000000e+02	1.87000000e+02
99	5.32028000e+05	1.27000000e+02	1.45000000e+02	1.87000000e+02
100	5.34468000e+05	1.27000000e+02	1.45000000e+02	1.87000000e+02
