# Supplementary material for: Early Prediction of Movie Box Office Success Based on Wikipedia Activity Big Data
Source: PLoS One. 2013 Aug 21;8(8):e71226. doi: 10.1371/journal.pone.0071226 (PMC3749192; doi:10.1371/journal.pone.0071226)
Supplement: Dataset S1 — The dataset under study, including the financial and Wikipedia activity data is also available at http://wwm.phy.bme.hu/SupplementaryDataS1.zip. (ZIP) [file pone.0071226.s002.zip › wikipredict_data_pack/sample_of_312/wikipedia_predictors/90]

Day_(movie_time)	Views	Users	Rigor	Edits
-500	0.00000000e+00	0.00000000e+00	0.00000000e+00	0.00000000e+00
-499	0.00000000e+00	0.00000000e+00	0.00000000e+00	0.00000000e+00
-498	0.00000000e+00	0.00000000e+00	0.00000000e+00	0.00000000e+00
-497	0.00000000e+00	0.00000000e+00	0.00000000e+00	0.00000000e+00
-496	0.00000000e+00	0.00000000e+00	0.00000000e+00	0.00000000e+00
-495	0.00000000e+00	0.00000000e+00	0.00000000e+00	0.00000000e+00
-494	0.00000000e+00	0.00000000e+00	0.00000000e+00	0.00000000e+00
-493	0.00000000e+00	0.00000000e+00	0.00000000e+00	0.00000000e+00
-492	0.00000000e+00	0.00000000e+00	0.00000000e+00	0.00000000e+00
-491	0.00000000e+00	0.00000000e+00	0.00000000e+00	0.00000000e+00
-490	0.00000000e+00	0.00000000e+00	0.00000000e+00	0.00000000e+00
-489	0.00000000e+00	0.00000000e+00	0.00000000e+00	0.00000000e+00
-488	0.00000000e+00	0.00000000e+00	0.00000000e+00	0.00000000e+00
-487	0.00000000e+00	0.00000000e+00	0.00000000e+00	0.00000000e+00
-486	0.00000000e+00	0.00000000e+00	0.00000000e+00	0.00000000e+00
-485	0.00000000e+00	0.00000000e+00	0.00000000e+00	0.00000000e+00
-484	0.00000000e+00	0.00000000e+00	0.00000000e+00	0.00000000e+00
-483	0.00000000e+00	0.00000000e+00	0.00000000e+00	0.00000000e+00
-482	0.00000000e+00	0.00000000e+00	0.00000000e+00	0.00000000e+00
-481	0.00000000e+00	0.00000000e+00	0.00000000e+00	0.00000000e+00
-480	0.00000000e+00	0.00000000e+00	0.00000000e+00	0.00000000e+00
-479	0.00000000e+00	0.00000000e+00	0.00000000e+00	0.00000000e+00
-478	0.00000000e+00	0.00000000e+00	0.00000000e+00	0.00000000e+00
-477	0.00000000e+00	0.00000000e+00	0.00000000e+00	0.00000000e+00
-476	0.00000000e+00	0.00000000e+00	0.00000000e+00	0.00000000e+00
-475	0.00000000e+00	0.00000000e+00	0.00000000e+00	0.00000000e+00
-474	0.00000000e+00	0.00000000e+00	0.00000000e+00	0.00000000e+00
-473	0.00000000e+00	0.00000000e+00	0.00000000e+00	0.00000000e+00
-472	0.00000000e+00	0.00000000e+00	0.00000000e+00	0.00000000e+00
-471	0.00000000e+00	0.00000000e+00	0.00000000e+00	0.00000000e+00
-470	0.00000000e+00	0.00000000e+00	0.00000000e+00	0.00000000e+00
-469	0.00000000e+00	0.00000000e+00	0.00000000e+00	0.00000000e+00
-468	0.00000000e+00	0.00000000e+00	0.00000000e+00	0.00000000e+00
-467	0.00000000e+00	0.00000000e+00	0.00000000e+00	0.00000000e+00
-466	0.00000000e+00	0.00000000e+00	0.00000000e+00	0.00000000e+00
-465	0.00000000e+00	0.00000000e+00	0.00000000e+00	0.00000000e+00
-464	0.00000000e+00	0.00000000e+00	0.00000000e+00	0.00000000e+00
-463	0.00000000e+00	0.00000000e+00	0.00000000e+00	0.00000000e+00
-462	0.00000000e+00	0.00000000e+00	0.00000000e+00	0.00000000e+00
-461	0.00000000e+00	0.00000000e+00	0.00000000e+00	0.00000000e+00
-460	0.00000000e+00	0.00000000e+00	0.00000000e+00	0.00000000e+00
-459	0.00000000e+00	0.00000000e+00	0.00000000e+00	0.00000000e+00
-458	0.00000000e+00	0.00000000e+00	0.00000000e+00	0.00000000e+00
-457	0.00000000e+00	0.00000000e+00	0.00000000e+00	0.00000000e+00
-456	0.00000000e+00	0.00000000e+00	0.00000000e+00	0.00000000e+00
-455	0.00000000e+00	0.00000000e+00	0.00000000e+00	0.00000000e+00
-454	0.00000000e+00	0.00000000e+00	0.00000000e+00	0.00000000e+00
-453	0.00000000e+00	0.00000000e+00	0.00000000e+00	0.00000000e+00
-452	0.00000000e+00	0.00000000e+00	0.00000000e+00	0.00000000e+00
-451	0.00000000e+00	0.00000000e+00	0.00000000e+00	0.00000000e+00
-450	0.00000000e+00	0.00000000e+00	0.00000000e+00	0.00000000e+00
-449	0.00000000e+00	0.00000000e+00	0.00000000e+00	0.00000000e+00
-448	0.00000000e+00	0.00000000e+00	0.00000000e+00	0.00000000e+00
-447	0.00000000e+00	0.00000000e+00	0.00000000e+00	0.00000000e+00
-446	0.00000000e+00	0.00000000e+00	0.00000000e+00	0.00000000e+00
-445	0.00000000e+00	0.00000000e+00	0.00000000e+00	0.00000000e+00
-444	0.00000000e+00	0.00000000e+00	0.00000000e+00	0.00000000e+00
-443	0.00000000e+00	0.00000000e+00	0.00000000e+00	0.00000000e+00
-442	0.00000000e+00	0.00000000e+00	0.00000000e+00	0.00000000e+00
-441	0.00000000e+00	0.00000000e+00	0.00000000e+00	0.00000000e+00
-440	0.00000000e+00	0.00000000e+00	0.00000000e+00	0.00000000e+00
-439	0.00000000e+00	0.00000000e+00	0.00000000e+00	0.00000000e+00
-438	0.00000000e+00	0.00000000e+00	0.00000000e+00	0.00000000e+00
-437	0.00000000e+00	0.00000000e+00	0.00000000e+00	0.00000000e+00
-436	0.00000000e+00	0.00000000e+00	0.00000000e+00	0.00000000e+00
-435	0.00000000e+00	0.00000000e+00	0.00000000e+00	0.00000000e+00
-434	0.00000000e+00	0.00000000e+00	0.00000000e+00	0.00000000e+00
-433	0.00000000e+00	0.00000000e+00	0.00000000e+00	0.00000000e+00
-432	0.00000000e+00	0.00000000e+00	0.00000000e+00	0.00000000e+00
-431	0.00000000e+00	0.00000000e+00	0.00000000e+00	0.00000000e+00
-430	0.00000000e+00	0.00000000e+00	0.00000000e+00	0.00000000e+00
-429	0.00000000e+00	0.00000000e+00	0.00000000e+00	0.00000000e+00
-428	0.00000000e+00	0.00000000e+00	0.00000000e+00	0.00000000e+00
-427	0.00000000e+00	0.00000000e+00	0.00000000e+00	0.00000000e+00
-426	0.00000000e+00	0.00000000e+00	0.00000000e+00	0.00000000e+00
-425	0.00000000e+00	0.00000000e+00	0.00000000e+00	0.00000000e+00
-424	0.00000000e+00	0.00000000e+00	0.00000000e+00	0.00000000e+00
-423	0.00000000e+00	0.00000000e+00	0.00000000e+00	0.00000000e+00
-422	0.00000000e+00	0.00000000e+00	0.00000000e+00	0.00000000e+00
-421	0.00000000e+00	0.00000000e+00	0.00000000e+00	0.00000000e+00
-420	0.00000000e+00	0.00000000e+00	0.00000000e+00	0.00000000e+00
-419	0.00000000e+00	0.00000000e+00	0.00000000e+00	0.00000000e+00
-418	1.00000000e+00	0.00000000e+00	0.00000000e+00	0.00000000e+00
-417	1.00000000e+00	0.00000000e+00	0.00000000e+00	0.00000000e+00
-416	1.00000000e+00	0.00000000e+00	0.00000000e+00	0.00000000e+00
-415	1.00000000e+00	0.00000000e+00	0.00000000e+00	0.00000000e+00
-414	1.00000000e+00	0.00000000e+00	0.00000000e+00	0.00000000e+00
-413	1.00000000e+00	0.00000000e+00	0.00000000e+00	0.00000000e+00
-412	1.00000000e+00	0.00000000e+00	0.00000000e+00	0.00000000e+00
-411	1.00000000e+00	0.00000000e+00	0.00000000e+00	0.00000000e+00
-410	1.00000000e+00	0.00000000e+00	0.00000000e+00	0.00000000e+00
-409	1.00000000e+00	0.00000000e+00	0.00000000e+00	0.00000000e+00
-408	1.00000000e+00	0.00000000e+00	0.00000000e+00	0.00000000e+00
-407	1.00000000e+00	0.00000000e+00	0.00000000e+00	0.00000000e+00
-406	1.00000000e+00	0.00000000e+00	0.00000000e+00	0.00000000e+00
-405	1.00000000e+00	0.00000000e+00	0.00000000e+00	0.00000000e+00
-404	1.00000000e+00	0.00000000e+00	0.00000000e+00	0.00000000e+00
-403	1.00000000e+00	0.00000000e+00	0.00000000e+00	0.00000000e+00
-402	1.00000000e+00	0.00000000e+00	0.00000000e+00	0.00000000e+00
-401	1.00000000e+00	0.00000000e+00	0.00000000e+00	0.00000000e+00
-400	1.00000000e+00	0.00000000e+00	0.00000000e+00	0.00000000e+00
-399	1.00000000e+00	0.00000000e+00	0.00000000e+00	0.00000000e+00
-398	1.00000000e+00	0.00000000e+00	0.00000000e+00	0.00000000e+00
-397	1.00000000e+00	0.00000000e+00	0.00000000e+00	0.00000000e+00
-396	1.00000000e+00	0.00000000e+00	0.00000000e+00	0.00000000e+00
-395	1.00000000e+00	0.00000000e+00	0.00000000e+00	0.00000000e+00
-394	1.00000000e+00	0.00000000e+00	0.00000000e+00	0.00000000e+00
-393	1.00000000e+00	0.00000000e+00	0.00000000e+00	0.00000000e+00
-392	1.00000000e+00	0.00000000e+00	0.00000000e+00	0.00000000e+00
-391	1.00000000e+00	0.00000000e+00	0.00000000e+00	0.00000000e+00
-390	1.00000000e+00	0.00000000e+00	0.00000000e+00	0.00000000e+00
-389	1.00000000e+00	0.00000000e+00	0.00000000e+00	0.00000000e+00
-388	1.00000000e+00	0.00000000e+00	0.00000000e+00	0.00000000e+00
-387	1.00000000e+00	0.00000000e+00	0.00000000e+00	0.00000000e+00
-386	1.00000000e+00	0.00000000e+00	0.00000000e+00	0.00000000e+00
-385	1.00000000e+00	0.00000000e+00	0.00000000e+00	0.00000000e+00
-384	1.00000000e+00	0.00000000e+00	0.00000000e+00	0.00000000e+00
-383	1.00000000e+00	0.00000000e+00	0.00000000e+00	0.00000000e+00
-382	1.00000000e+00	0.00000000e+00	0.00000000e+00	0.00000000e+00
-381	1.00000000e+00	0.00000000e+00	0.00000000e+00	0.00000000e+00
-380	1.00000000e+00	0.00000000e+00	0.00000000e+00	0.00000000e+00
-379	1.00000000e+00	0.00000000e+00	0.00000000e+00	0.00000000e+00
-378	1.00000000e+00	0.00000000e+00	0.00000000e+00	0.00000000e+00
-377	1.00000000e+00	0.00000000e+00	0.00000000e+00	0.00000000e+00
-376	1.00000000e+00	0.00000000e+00	0.00000000e+00	0.00000000e+00
-375	1.00000000e+00	0.00000000e+00	0.00000000e+00	0.00000000e+00
-374	1.00000000e+00	0.00000000e+00	0.00000000e+00	0.00000000e+00
-373	1.00000000e+00	0.00000000e+00	0.00000000e+00	0.00000000e+00
-372	1.00000000e+00	0.00000000e+00	0.00000000e+00	0.00000000e+00
-371	1.00000000e+00	0.00000000e+00	0.00000000e+00	0.00000000e+00
-370	1.00000000e+00	0.00000000e+00	0.00000000e+00	0.00000000e+00
-369	1.00000000e+00	0.00000000e+00	0.00000000e+00	0.00000000e+00
-368	1.00000000e+00	0.00000000e+00	0.00000000e+00	0.00000000e+00
-367	1.00000000e+00	0.00000000e+00	0.00000000e+00	0.00000000e+00
-366	1.00000000e+00	0.00000000e+00	0.00000000e+00	0.00000000e+00
-365	1.00000000e+00	0.00000000e+00	0.00000000e+00	0.00000000e+00
-364	1.00000000e+00	0.00000000e+00	0.00000000e+00	0.00000000e+00
-363	1.00000000e+00	0.00000000e+00	0.00000000e+00	0.00000000e+00
-362	1.00000000e+00	0.00000000e+00	0.00000000e+00	0.00000000e+00
-361	1.00000000e+00	0.00000000e+00	0.00000000e+00	0.00000000e+00
-360	1.00000000e+00	0.00000000e+00	0.00000000e+00	0.00000000e+00
-359	1.00000000e+00	0.00000000e+00	0.00000000e+00	0.00000000e+00
-358	1.00000000e+00	0.00000000e+00	0.00000000e+00	0.00000000e+00
-357	1.00000000e+00	0.00000000e+00	0.00000000e+00	0.00000000e+00
-356	1.00000000e+00	0.00000000e+00	0.00000000e+00	0.00000000e+00
-355	1.00000000e+00	0.00000000e+00	0.00000000e+00	0.00000000e+00
-354	1.00000000e+00	0.00000000e+00	0.00000000e+00	0.00000000e+00
-353	1.00000000e+00	0.00000000e+00	0.00000000e+00	0.00000000e+00
-352	1.00000000e+00	0.00000000e+00	0.00000000e+00	0.00000000e+00
-351	1.00000000e+00	0.00000000e+00	0.00000000e+00	0.00000000e+00
-350	1.00000000e+00	0.00000000e+00	0.00000000e+00	0.00000000e+00
-349	1.00000000e+00	0.00000000e+00	0.00000000e+00	0.00000000e+00
-348	1.00000000e+00	0.00000000e+00	0.00000000e+00	0.00000000e+00
-347	1.00000000e+00	0.00000000e+00	0.00000000e+00	0.00000000e+00
-346	1.00000000e+00	0.00000000e+00	0.00000000e+00	0.00000000e+00
-345	1.00000000e+00	0.00000000e+00	0.00000000e+00	0.00000000e+00
-344	1.00000000e+00	0.00000000e+00	0.00000000e+00	0.00000000e+00
-343	1.00000000e+00	0.00000000e+00	0.00000000e+00	0.00000000e+00
-342	1.00000000e+00	0.00000000e+00	0.00000000e+00	0.00000000e+00
-341	1.00000000e+00	0.00000000e+00	0.00000000e+00	0.00000000e+00
-340	1.00000000e+00	0.00000000e+00	0.00000000e+00	0.00000000e+00
-339	1.00000000e+00	0.00000000e+00	0.00000000e+00	0.00000000e+00
-338	1.00000000e+00	0.00000000e+00	0.00000000e+00	0.00000000e+00
-337	1.00000000e+00	0.00000000e+00	0.00000000e+00	0.00000000e+00
-336	1.00000000e+00	0.00000000e+00	0.00000000e+00	0.00000000e+00
-335	1.00000000e+00	0.00000000e+00	0.00000000e+00	0.00000000e+00
-334	1.00000000e+00	0.00000000e+00	0.00000000e+00	0.00000000e+00
-333	1.00000000e+00	0.00000000e+00	0.00000000e+00	0.00000000e+00
-332	1.00000000e+00	0.00000000e+00	0.00000000e+00	0.00000000e+00
-331	1.00000000e+00	0.00000000e+00	0.00000000e+00	0.00000000e+00
-330	1.00000000e+00	0.00000000e+00	0.00000000e+00	0.00000000e+00
-329	1.00000000e+00	0.00000000e+00	0.00000000e+00	0.00000000e+00
-328	1.00000000e+00	0.00000000e+00	0.00000000e+00	0.00000000e+00
-327	1.00000000e+00	0.00000000e+00	0.00000000e+00	0.00000000e+00
-326	1.00000000e+00	0.00000000e+00	0.00000000e+00	0.00000000e+00
-325	1.00000000e+00	0.00000000e+00	0.00000000e+00	0.00000000e+00
-324	1.00000000e+00	0.00000000e+00	0.00000000e+00	0.00000000e+00
-323	1.00000000e+00	0.00000000e+00	0.00000000e+00	0.00000000e+00
-322	1.00000000e+00	0.00000000e+00	0.00000000e+00	0.00000000e+00
-321	1.00000000e+00	0.00000000e+00	0.00000000e+00	0.00000000e+00
-320	1.00000000e+00	0.00000000e+00	0.00000000e+00	0.00000000e+00
-319	1.00000000e+00	0.00000000e+00	0.00000000e+00	0.00000000e+00
-318	1.00000000e+00	0.00000000e+00	0.00000000e+00	0.00000000e+00
-317	1.00000000e+00	0.00000000e+00	0.00000000e+00	0.00000000e+00
-316	1.00000000e+00	0.00000000e+00	0.00000000e+00	0.00000000e+00
-315	1.00000000e+00	0.00000000e+00	0.00000000e+00	0.00000000e+00
-314	1.00000000e+00	0.00000000e+00	0.00000000e+00	0.00000000e+00
-313	1.00000000e+00	0.00000000e+00	0.00000000e+00	0.00000000e+00
-312	1.00000000e+00	0.00000000e+00	0.00000000e+00	0.00000000e+00
-311	1.00000000e+00	0.00000000e+00	0.00000000e+00	0.00000000e+00
-310	1.00000000e+00	0.00000000e+00	0.00000000e+00	0.00000000e+00
-309	1.00000000e+00	0.00000000e+00	0.00000000e+00	0.00000000e+00
-308	1.00000000e+00	0.00000000e+00	0.00000000e+00	0.00000000e+00
-307	1.00000000e+00	0.00000000e+00	0.00000000e+00	0.00000000e+00
-306	1.00000000e+00	0.00000000e+00	0.00000000e+00	0.00000000e+00
-305	2.40000000e+01	0.00000000e+00	0.00000000e+00	0.00000000e+00
-304	3.40000000e+01	0.00000000e+00	0.00000000e+00	0.00000000e+00
-303	4.00000000e+01	0.00000000e+00	0.00000000e+00	0.00000000e+00
-302	6.40000000e+01	0.00000000e+00	0.00000000e+00	0.00000000e+00
-301	8.00000000e+01	0.00000000e+00	0.00000000e+00	0.00000000e+00
-300	9.40000000e+01	0.00000000e+00	0.00000000e+00	0.00000000e+00
-299	1.14000000e+02	0.00000000e+00	0.00000000e+00	0.00000000e+00
-298	1.34000000e+02	0.00000000e+00	0.00000000e+00	0.00000000e+00
-297	1.43000000e+02	0.00000000e+00	0.00000000e+00	0.00000000e+00
-296	1.65000000e+02	0.00000000e+00	0.00000000e+00	0.00000000e+00
-295	1.78000000e+02	0.00000000e+00	0.00000000e+00	0.00000000e+00
-294	1.84000000e+02	0.00000000e+00	0.00000000e+00	0.00000000e+00
-293	1.84000000e+02	0.00000000e+00	0.00000000e+00	0.00000000e+00
-292	2.06000000e+02	0.00000000e+00	0.00000000e+00	0.00000000e+00
-291	2.29000000e+02	0.00000000e+00	0.00000000e+00	0.00000000e+00
-290	2.49000000e+02	0.00000000e+00	0.00000000e+00	0.00000000e+00
-289	2.50000000e+02	0.00000000e+00	0.00000000e+00	0.00000000e+00
-288	2.50000000e+02	0.00000000e+00	0.00000000e+00	0.00000000e+00
-287	2.50000000e+02	0.00000000e+00	0.00000000e+00	0.00000000e+00
-286	2.50000000e+02	0.00000000e+00	0.00000000e+00	0.00000000e+00
-285	2.50000000e+02	0.00000000e+00	0.00000000e+00	0.00000000e+00
-284	2.50000000e+02	0.00000000e+00	0.00000000e+00	0.00000000e+00
-283	2.59000000e+02	0.00000000e+00	0.00000000e+00	0.00000000e+00
-282	2.60000000e+02	0.00000000e+00	0.00000000e+00	0.00000000e+00
-281	2.60000000e+02	0.00000000e+00	0.00000000e+00	0.00000000e+00
-280	2.61000000e+02	0.00000000e+00	0.00000000e+00	0.00000000e+00
-279	2.64000000e+02	0.00000000e+00	0.00000000e+00	0.00000000e+00
-278	2.84000000e+02	2.00000000e+00	3.00000000e+00	4.00000000e+00
-277	3.50000000e+02	3.00000000e+00	4.00000000e+00	7.00000000e+00
-276	3.97000000e+02	3.00000000e+00	4.00000000e+00	7.00000000e+00
-275	4.27000000e+02	3.00000000e+00	4.00000000e+00	7.00000000e+00
-274	4.88000000e+02	3.00000000e+00	4.00000000e+00	7.00000000e+00
-273	5.38000000e+02	3.00000000e+00	4.00000000e+00	7.00000000e+00
-272	5.95000000e+02	3.00000000e+00	4.00000000e+00	7.00000000e+00
-271	6.69000000e+02	3.00000000e+00	4.00000000e+00	7.00000000e+00
-270	8.27000000e+02	3.00000000e+00	4.00000000e+00	7.00000000e+00
-269	8.27000000e+02	3.00000000e+00	4.00000000e+00	7.00000000e+00
-268	8.82000000e+02	3.00000000e+00	4.00000000e+00	7.00000000e+00
-267	9.09000000e+02	3.00000000e+00	4.00000000e+00	7.00000000e+00
-266	9.64000000e+02	3.00000000e+00	4.00000000e+00	7.00000000e+00
-265	1.00300000e+03	3.00000000e+00	4.00000000e+00	7.00000000e+00
-264	1.05700000e+03	3.00000000e+00	4.00000000e+00	7.00000000e+00
-263	1.12700000e+03	3.00000000e+00	4.00000000e+00	7.00000000e+00
-262	1.20400000e+03	5.00000000e+00	7.00000000e+00	1.00000000e+01
-261	1.31600000e+03	5.00000000e+00	7.00000000e+00	1.00000000e+01
-260	1.45300000e+03	6.00000000e+00	8.00000000e+00	1.10000000e+01
-259	1.82700000e+03	6.00000000e+00	9.00000000e+00	1.30000000e+01
-258	2.16900000e+03	7.00000000e+00	1.00000000e+01	1.40000000e+01
-257	2.54000000e+03	7.00000000e+00	1.00000000e+01	1.40000000e+01
-256	2.95800000e+03	1.10000000e+01	1.20000000e+01	2.00000000e+01
-255	3.33000000e+03	1.10000000e+01	1.20000000e+01	2.00000000e+01
-254	3.64800000e+03	1.10000000e+01	1.20000000e+01	2.00000000e+01
-253	3.97500000e+03	1.10000000e+01	1.20000000e+01	2.00000000e+01
-252	4.27200000e+03	1.10000000e+01	1.20000000e+01	2.00000000e+01
-251	4.55500000e+03	1.10000000e+01	1.20000000e+01	2.00000000e+01
-250	4.99100000e+03	1.10000000e+01	1.20000000e+01	2.00000000e+01
-249	5.41100000e+03	1.10000000e+01	1.20000000e+01	2.00000000e+01
-248	5.76300000e+03	1.10000000e+01	1.20000000e+01	2.00000000e+01
-247	6.11900000e+03	1.10000000e+01	1.20000000e+01	2.00000000e+01
-246	6.46100000e+03	1.10000000e+01	1.20000000e+01	2.00000000e+01
-245	6.86000000e+03	1.10000000e+01	1.20000000e+01	2.00000000e+01
-244	7.30800000e+03	9.00000000e+00	1.30000000e+01	2.10000000e+01
-243	7.82600000e+03	9.00000000e+00	1.30000000e+01	2.10000000e+01
-242	8.21100000e+03	9.00000000e+00	1.30000000e+01	2.10000000e+01
-241	8.58300000e+03	9.00000000e+00	1.30000000e+01	2.10000000e+01
-240	8.95300000e+03	9.00000000e+00	1.30000000e+01	2.10000000e+01
-239	9.28000000e+03	9.00000000e+00	1.30000000e+01	2.10000000e+01
-238	9.58800000e+03	9.00000000e+00	1.30000000e+01	2.10000000e+01
-237	9.96300000e+03	9.00000000e+00	1.30000000e+01	2.10000000e+01
-236	1.03680000e+04	9.00000000e+00	1.30000000e+01	2.10000000e+01
-235	1.06870000e+04	9.00000000e+00	1.30000000e+01	2.10000000e+01
-234	1.10440000e+04	9.00000000e+00	1.30000000e+01	2.10000000e+01
-233	1.13390000e+04	9.00000000e+00	1.30000000e+01	2.10000000e+01
-232	1.16480000e+04	1.30000000e+01	1.40000000e+01	2.20000000e+01
-231	1.19690000e+04	1.40000000e+01	1.50000000e+01	2.30000000e+01
-230	1.22820000e+04	1.40000000e+01	1.60000000e+01	2.40000000e+01
-229	1.26570000e+04	1.40000000e+01	1.60000000e+01	2.40000000e+01
-228	1.29700000e+04	1.40000000e+01	1.60000000e+01	2.40000000e+01
-227	1.33090000e+04	1.50000000e+01	1.70000000e+01	2.50000000e+01
-226	1.35790000e+04	1.50000000e+01	1.70000000e+01	2.50000000e+01
-225	1.38500000e+04	1.50000000e+01	1.70000000e+01	2.50000000e+01
-224	1.41130000e+04	1.50000000e+01	1.70000000e+01	2.50000000e+01
-223	1.44310000e+04	1.50000000e+01	1.70000000e+01	2.50000000e+01
-222	1.47940000e+04	1.60000000e+01	1.80000000e+01	2.70000000e+01
-221	1.51900000e+04	1.60000000e+01	1.80000000e+01	2.70000000e+01
-220	1.54980000e+04	1.60000000e+01	1.80000000e+01	2.70000000e+01
-219	1.57810000e+04	1.60000000e+01	1.80000000e+01	2.70000000e+01
-218	1.61390000e+04	1.60000000e+01	1.80000000e+01	2.70000000e+01
-217	1.64540000e+04	1.60000000e+01	1.80000000e+01	2.70000000e+01
-216	1.68320000e+04	1.90000000e+01	1.90000000e+01	3.30000000e+01
-215	1.72580000e+04	1.90000000e+01	1.90000000e+01	3.30000000e+01
-214	1.76430000e+04	1.90000000e+01	1.90000000e+01	3.30000000e+01
-213	1.80420000e+04	1.90000000e+01	1.90000000e+01	3.30000000e+01
-212	1.83740000e+04	1.90000000e+01	1.90000000e+01	3.30000000e+01
-211	1.86660000e+04	1.90000000e+01	1.90000000e+01	3.30000000e+01
-210	1.89670000e+04	1.90000000e+01	1.90000000e+01	3.30000000e+01
-209	1.93090000e+04	1.90000000e+01	1.90000000e+01	3.30000000e+01
-208	1.96470000e+04	1.60000000e+01	2.00000000e+01	3.40000000e+01
-207	2.00850000e+04	1.60000000e+01	2.00000000e+01	3.40000000e+01
-206	2.04070000e+04	1.60000000e+01	2.00000000e+01	3.40000000e+01
-205	2.07780000e+04	1.60000000e+01	2.00000000e+01	3.40000000e+01
-204	2.11600000e+04	1.80000000e+01	2.10000000e+01	3.50000000e+01
-203	2.15060000e+04	1.80000000e+01	2.10000000e+01	3.50000000e+01
-202	2.19440000e+04	1.80000000e+01	2.10000000e+01	3.50000000e+01
-201	2.26450000e+04	1.90000000e+01	2.20000000e+01	3.60000000e+01
-200	2.32750000e+04	2.10000000e+01	2.30000000e+01	3.80000000e+01
-199	2.37720000e+04	2.10000000e+01	2.30000000e+01	3.80000000e+01
-198	2.43020000e+04	2.10000000e+01	2.30000000e+01	3.80000000e+01
-197	2.47300000e+04	2.10000000e+01	2.30000000e+01	3.80000000e+01
-196	2.52810000e+04	2.10000000e+01	2.30000000e+01	3.80000000e+01
-195	2.59350000e+04	2.10000000e+01	2.30000000e+01	3.80000000e+01
-194	2.67230000e+04	2.10000000e+01	2.30000000e+01	3.80000000e+01
-193	2.75790000e+04	2.10000000e+01	2.30000000e+01	3.80000000e+01
-192	2.82790000e+04	2.10000000e+01	2.30000000e+01	3.80000000e+01
-191	2.89220000e+04	2.10000000e+01	2.30000000e+01	3.80000000e+01
-190	2.95010000e+04	2.10000000e+01	2.30000000e+01	3.80000000e+01
-189	2.99650000e+04	2.10000000e+01	2.30000000e+01	3.80000000e+01
-188	3.05210000e+04	2.00000000e+01	2.40000000e+01	3.90000000e+01
-187	3.11280000e+04	2.00000000e+01	2.40000000e+01	3.90000000e+01
-186	3.17190000e+04	2.70000000e+01	2.50000000e+01	4.20000000e+01
-185	3.22520000e+04	2.80000000e+01	2.60000000e+01	4.30000000e+01
-184	3.26980000e+04	2.80000000e+01	2.70000000e+01	4.40000000e+01
-183	3.32180000e+04	2.80000000e+01	2.70000000e+01	4.40000000e+01
-182	3.36670000e+04	2.80000000e+01	2.70000000e+01	4.40000000e+01
-181	3.41830000e+04	2.80000000e+01	2.70000000e+01	4.40000000e+01
-180	3.48000000e+04	2.80000000e+01	2.70000000e+01	4.40000000e+01
-179	3.53640000e+04	2.80000000e+01	2.70000000e+01	4.40000000e+01
-178	3.58420000e+04	2.80000000e+01	2.70000000e+01	4.40000000e+01
-177	3.63130000e+04	2.80000000e+01	2.70000000e+01	4.40000000e+01
-176	3.67340000e+04	2.80000000e+01	2.70000000e+01	4.40000000e+01
-175	3.71220000e+04	2.80000000e+01	2.80000000e+01	4.60000000e+01
-174	3.76210000e+04	2.70000000e+01	3.00000000e+01	5.30000000e+01
-173	3.81700000e+04	2.70000000e+01	3.00000000e+01	5.30000000e+01
-172	3.86180000e+04	2.70000000e+01	3.00000000e+01	5.30000000e+01
-171	3.90560000e+04	2.70000000e+01	3.00000000e+01	5.30000000e+01
-170	3.93390000e+04	2.70000000e+01	3.00000000e+01	5.30000000e+01
-169	3.96960000e+04	2.70000000e+01	3.00000000e+01	5.30000000e+01
-168	4.00890000e+04	2.70000000e+01	3.00000000e+01	5.30000000e+01
-167	4.05240000e+04	2.70000000e+01	3.00000000e+01	5.30000000e+01
-166	4.11110000e+04	2.70000000e+01	3.00000000e+01	5.30000000e+01
-165	4.16720000e+04	2.70000000e+01	3.00000000e+01	5.30000000e+01
-164	4.21710000e+04	2.70000000e+01	3.00000000e+01	5.30000000e+01
-163	4.26690000e+04	2.70000000e+01	3.00000000e+01	5.30000000e+01
-162	4.31390000e+04	2.70000000e+01	3.00000000e+01	5.30000000e+01
-161	4.35940000e+04	2.70000000e+01	3.00000000e+01	5.30000000e+01
-160	4.40050000e+04	2.70000000e+01	3.00000000e+01	5.30000000e+01
-159	4.45400000e+04	2.70000000e+01	3.00000000e+01	5.30000000e+01
-158	4.50750000e+04	3.00000000e+01	3.20000000e+01	5.50000000e+01
-157	4.56940000e+04	3.10000000e+01	3.30000000e+01	5.70000000e+01
-156	4.61800000e+04	3.10000000e+01	3.30000000e+01	5.70000000e+01
-155	4.67130000e+04	3.40000000e+01	3.40000000e+01	5.80000000e+01
-154	4.72250000e+04	3.40000000e+01	3.40000000e+01	5.80000000e+01
-153	4.78200000e+04	3.40000000e+01	3.40000000e+01	5.80000000e+01
-152	4.85400000e+04	3.50000000e+01	3.60000000e+01	6.00000000e+01
-151	4.92840000e+04	3.90000000e+01	3.80000000e+01	6.40000000e+01
-150	4.99370000e+04	3.90000000e+01	3.80000000e+01	6.40000000e+01
-149	5.04790000e+04	3.90000000e+01	3.80000000e+01	6.40000000e+01
-148	5.09740000e+04	3.90000000e+01	3.80000000e+01	6.40000000e+01
-147	5.14300000e+04	3.90000000e+01	3.80000000e+01	6.40000000e+01
-146	5.17100000e+04	3.90000000e+01	3.80000000e+01	6.40000000e+01
-145	5.18450000e+04	3.90000000e+01	3.80000000e+01	6.40000000e+01
-144	5.19380000e+04	3.90000000e+01	3.80000000e+01	6.40000000e+01
-143	5.20610000e+04	4.10000000e+01	3.90000000e+01	6.80000000e+01
-142	5.22460000e+04	4.10000000e+01	3.90000000e+01	6.80000000e+01
-141	5.25640000e+04	4.10000000e+01	3.90000000e+01	6.80000000e+01
-140	5.29770000e+04	4.10000000e+01	3.90000000e+01	6.80000000e+01
-139	5.34160000e+04	4.10000000e+01	3.90000000e+01	6.80000000e+01
-138	5.38890000e+04	4.10000000e+01	3.90000000e+01	6.80000000e+01
-137	5.44360000e+04	4.10000000e+01	3.90000000e+01	6.80000000e+01
-136	5.49140000e+04	4.10000000e+01	3.90000000e+01	6.80000000e+01
-135	5.53890000e+04	4.10000000e+01	3.90000000e+01	6.80000000e+01
-134	5.59210000e+04	4.10000000e+01	3.90000000e+01	6.80000000e+01
-133	5.63020000e+04	4.20000000e+01	4.00000000e+01	6.90000000e+01
-132	5.66920000e+04	4.20000000e+01	4.00000000e+01	6.90000000e+01
-131	5.66920000e+04	4.20000000e+01	4.00000000e+01	6.90000000e+01
-130	5.68670000e+04	4.40000000e+01	4.10000000e+01	7.10000000e+01
-129	5.68670000e+04	4.30000000e+01	4.20000000e+01	7.20000000e+01
-128	5.72810000e+04	4.30000000e+01	4.20000000e+01	7.20000000e+01
-127	5.77580000e+04	4.30000000e+01	4.20000000e+01	7.20000000e+01
-126	5.82280000e+04	4.30000000e+01	4.20000000e+01	7.20000000e+01
-125	5.87270000e+04	4.30000000e+01	4.20000000e+01	7.20000000e+01
-124	5.92700000e+04	4.30000000e+01	4.20000000e+01	7.20000000e+01
-123	5.97870000e+04	4.30000000e+01	4.20000000e+01	7.20000000e+01
-122	5.97870000e+04	4.30000000e+01	4.20000000e+01	7.20000000e+01
-121	6.02710000e+04	5.10000000e+01	4.80000000e+01	7.90000000e+01
-120	6.02710000e+04	5.10000000e+01	4.80000000e+01	7.90000000e+01
-119	6.02710000e+04	5.10000000e+01	4.80000000e+01	7.90000000e+01
-118	6.02710000e+04	5.10000000e+01	4.80000000e+01	7.90000000e+01
-117	6.02710000e+04	5.10000000e+01	4.80000000e+01	7.90000000e+01
-116	6.07570000e+04	5.10000000e+01	4.80000000e+01	7.90000000e+01
-115	6.12430000e+04	5.00000000e+01	5.00000000e+01	8.20000000e+01
-114	6.16360000e+04	4.80000000e+01	5.10000000e+01	8.30000000e+01
-113	6.20800000e+04	5.10000000e+01	5.30000000e+01	8.50000000e+01
-112	6.25080000e+04	5.10000000e+01	5.30000000e+01	8.50000000e+01
-111	6.29560000e+04	5.10000000e+01	5.30000000e+01	8.50000000e+01
-110	6.36270000e+04	5.00000000e+01	5.40000000e+01	8.80000000e+01
-109	6.41930000e+04	5.20000000e+01	5.60000000e+01	9.00000000e+01
-108	6.46470000e+04	4.90000000e+01	5.80000000e+01	9.20000000e+01
-107	6.51230000e+04	4.90000000e+01	5.80000000e+01	9.20000000e+01
-106	6.56150000e+04	4.90000000e+01	5.80000000e+01	9.20000000e+01
-105	6.62420000e+04	4.90000000e+01	5.80000000e+01	9.20000000e+01
-104	6.69700000e+04	4.90000000e+01	5.80000000e+01	9.20000000e+01
-103	6.78210000e+04	5.80000000e+01	6.00000000e+01	9.70000000e+01
-102	6.86790000e+04	5.80000000e+01	6.00000000e+01	9.70000000e+01
-101	6.96630000e+04	5.80000000e+01	6.00000000e+01	9.70000000e+01
-100	7.05890000e+04	5.80000000e+01	6.00000000e+01	9.70000000e+01
-99	7.13930000e+04	5.80000000e+01	6.00000000e+01	9.70000000e+01
-98	7.22740000e+04	5.60000000e+01	6.10000000e+01	9.80000000e+01
-97	7.32010000e+04	5.70000000e+01	6.20000000e+01	1.03000000e+02
-96	7.42110000e+04	5.30000000e+01	6.30000000e+01	1.04000000e+02
-95	7.51580000e+04	5.30000000e+01	6.30000000e+01	1.04000000e+02
-94	7.61250000e+04	5.80000000e+01	6.40000000e+01	1.05000000e+02
-93	7.71610000e+04	6.00000000e+01	6.70000000e+01	1.08000000e+02
-92	7.81660000e+04	6.00000000e+01	6.90000000e+01	1.12000000e+02
-91	7.90410000e+04	6.10000000e+01	7.00000000e+01	1.13000000e+02
-90	7.98170000e+04	6.70000000e+01	7.30000000e+01	1.16000000e+02
-89	8.07300000e+04	6.70000000e+01	7.30000000e+01	1.16000000e+02
-88	8.17000000e+04	6.70000000e+01	7.30000000e+01	1.16000000e+02
-87	8.25570000e+04	6.70000000e+01	7.30000000e+01	1.16000000e+02
-86	8.32880000e+04	6.20000000e+01	7.50000000e+01	1.19000000e+02
-85	8.39710000e+04	7.30000000e+01	7.80000000e+01	1.22000000e+02
-84	8.46230000e+04	7.00000000e+01	8.00000000e+01	1.24000000e+02
-83	8.53190000e+04	7.00000000e+01	8.10000000e+01	1.25000000e+02
-82	8.60130000e+04	6.60000000e+01	8.20000000e+01	1.26000000e+02
-81	8.68240000e+04	7.00000000e+01	8.40000000e+01	1.29000000e+02
-80	8.74150000e+04	7.00000000e+01	8.40000000e+01	1.29000000e+02
-79	8.80340000e+04	7.00000000e+01	8.40000000e+01	1.29000000e+02
-78	8.86880000e+04	7.20000000e+01	8.60000000e+01	1.31000000e+02
-77	8.92460000e+04	7.20000000e+01	8.60000000e+01	1.31000000e+02
-76	8.98640000e+04	7.40000000e+01	8.80000000e+01	1.33000000e+02
-75	9.05950000e+04	7.30000000e+01	9.00000000e+01	1.35000000e+02
-74	9.14920000e+04	7.50000000e+01	9.30000000e+01	1.38000000e+02
-73	9.22430000e+04	7.50000000e+01	9.30000000e+01	1.38000000e+02
-72	9.29440000e+04	7.50000000e+01	9.30000000e+01	1.38000000e+02
-71	9.36420000e+04	7.60000000e+01	9.50000000e+01	1.42000000e+02
-70	9.44840000e+04	8.30000000e+01	1.00000000e+02	1.48000000e+02
-69	9.52460000e+04	8.70000000e+01	1.01000000e+02	1.50000000e+02
-68	9.60760000e+04	8.70000000e+01	1.02000000e+02	1.51000000e+02
-67	9.69430000e+04	8.70000000e+01	1.03000000e+02	1.52000000e+02
-66	9.77570000e+04	8.70000000e+01	1.03000000e+02	1.52000000e+02
-65	9.84770000e+04	8.70000000e+01	1.03000000e+02	1.52000000e+02
-64	9.92920000e+04	8.70000000e+01	1.03000000e+02	1.52000000e+02
-63	1.00176000e+05	8.70000000e+01	1.03000000e+02	1.52000000e+02
-62	1.01098000e+05	8.70000000e+01	1.03000000e+02	1.52000000e+02
-61	1.02024000e+05	8.70000000e+01	1.03000000e+02	1.52000000e+02
-60	1.02950000e+05	8.70000000e+01	1.03000000e+02	1.52000000e+02
-59	1.03843000e+05	8.70000000e+01	1.03000000e+02	1.52000000e+02
-58	1.04568000e+05	8.70000000e+01	1.03000000e+02	1.52000000e+02
-57	1.05365000e+05	8.70000000e+01	1.03000000e+02	1.52000000e+02
-56	1.06373000e+05	8.50000000e+01	1.05000000e+02	1.56000000e+02
-55	1.08625000e+05	9.00000000e+01	1.07000000e+02	1.59000000e+02
-54	1.10855000e+05	9.20000000e+01	1.09000000e+02	1.61000000e+02
-53	1.13183000e+05	9.30000000e+01	1.11000000e+02	1.63000000e+02
-52	1.16477000e+05	9.30000000e+01	1.15000000e+02	1.68000000e+02
-51	1.19232000e+05	9.80000000e+01	1.17000000e+02	1.70000000e+02
-50	1.21589000e+05	1.00000000e+02	1.19000000e+02	1.72000000e+02
-49	1.23655000e+05	9.70000000e+01	1.22000000e+02	1.76000000e+02
-48	1.25648000e+05	1.05000000e+02	1.30000000e+02	1.84000000e+02
-47	1.27523000e+05	1.01000000e+02	1.31000000e+02	1.86000000e+02
-46	1.29317000e+05	1.11000000e+02	1.34000000e+02	1.89000000e+02
-45	1.30935000e+05	1.05000000e+02	1.35000000e+02	1.90000000e+02
-44	1.32633000e+05	1.09000000e+02	1.37000000e+02	1.92000000e+02
-43	1.33999000e+05	1.10000000e+02	1.38000000e+02	1.94000000e+02
-42	1.35372000e+05	1.10000000e+02	1.38000000e+02	1.94000000e+02
-41	1.37014000e+05	1.15000000e+02	1.41000000e+02	1.97000000e+02
-40	1.38865000e+05	1.16000000e+02	1.45000000e+02	2.01000000e+02
-39	1.41035000e+05	1.16000000e+02	1.45000000e+02	2.01000000e+02
-38	1.43126000e+05	1.23000000e+02	1.47000000e+02	2.05000000e+02
-37	1.45064000e+05	1.27000000e+02	1.49000000e+02	2.08000000e+02
-36	1.46811000e+05	1.20000000e+02	1.50000000e+02	2.10000000e+02
-35	1.48663000e+05	1.24000000e+02	1.52000000e+02	2.12000000e+02
-34	1.50444000e+05	1.29000000e+02	1.53000000e+02	2.13000000e+02
-33	1.52402000e+05	1.29000000e+02	1.55000000e+02	2.18000000e+02
-32	1.53966000e+05	1.29000000e+02	1.55000000e+02	2.18000000e+02
-31	1.55473000e+05	1.29000000e+02	1.55000000e+02	2.18000000e+02
-30	1.57041000e+05	1.31000000e+02	1.56000000e+02	2.22000000e+02
-29	1.58721000e+05	1.36000000e+02	1.57000000e+02	2.25000000e+02
-28	1.60530000e+05	1.36000000e+02	1.57000000e+02	2.25000000e+02
-27	1.62590000e+05	1.32000000e+02	1.59000000e+02	2.29000000e+02
-26	1.65200000e+05	1.34000000e+02	1.60000000e+02	2.32000000e+02
-25	1.68789000e+05	1.33000000e+02	1.61000000e+02	2.33000000e+02
-24	1.71638000e+05	1.33000000e+02	1.61000000e+02	2.33000000e+02
-23	1.73694000e+05	1.36000000e+02	1.62000000e+02	2.34000000e+02
-22	1.75519000e+05	1.35000000e+02	1.64000000e+02	2.36000000e+02
-21	1.77217000e+05	1.44000000e+02	1.67000000e+02	2.43000000e+02
-20	1.79119000e+05	1.44000000e+02	1.69000000e+02	2.45000000e+02
-19	1.81193000e+05	1.45000000e+02	1.70000000e+02	2.46000000e+02
-18	1.83228000e+05	1.46000000e+02	1.71000000e+02	2.47000000e+02
-17	1.85329000e+05	1.47000000e+02	1.74000000e+02	2.52000000e+02
-16	1.87151000e+05	1.52000000e+02	1.81000000e+02	2.60000000e+02
-15	1.88783000e+05	1.52000000e+02	1.82000000e+02	2.61000000e+02
-14	1.90472000e+05	1.50000000e+02	1.83000000e+02	2.62000000e+02
-13	1.92314000e+05	1.47000000e+02	1.84000000e+02	2.65000000e+02
-12	1.94252000e+05	1.47000000e+02	1.84000000e+02	2.65000000e+02
-11	1.96200000e+05	1.47000000e+02	1.84000000e+02	2.65000000e+02
-10	1.98377000e+05	1.56000000e+02	1.85000000e+02	2.68000000e+02
-9	2.00642000e+05	1.58000000e+02	1.88000000e+02	2.71000000e+02
-8	2.02677000e+05	1.60000000e+02	1.91000000e+02	2.82000000e+02
-7	2.04966000e+05	1.67000000e+02	1.95000000e+02	2.89000000e+02
-6	2.07447000e+05	1.69000000e+02	1.98000000e+02	2.97000000e+02
-5	2.09954000e+05	1.71000000e+02	1.99000000e+02	3.03000000e+02
-4	2.12660000e+05	1.65000000e+02	2.00000000e+02	3.04000000e+02
-3	2.15562000e+05	1.63000000e+02	2.01000000e+02	3.05000000e+02
-2	2.18387000e+05	1.76000000e+02	2.05000000e+02	3.13000000e+02
-1	2.21341000e+05	1.76000000e+02	2.07000000e+02	3.18000000e+02
0	2.25738000e+05	1.74000000e+02	2.08000000e+02	3.22000000e+02
1	2.34891000e+05	2.09000000e+02	2.31000000e+02	3.59000000e+02
2	2.46855000e+05	2.15000000e+02	2.51000000e+02	3.85000000e+02
3	2.57788000e+05	2.26000000e+02	2.62000000e+02	4.06000000e+02
4	2.68434000e+05	2.34000000e+02	2.73000000e+02	4.22000000e+02
5	2.77784000e+05	2.49000000e+02	2.86000000e+02	4.50000000e+02
6	2.86005000e+05	2.73000000e+02	2.94000000e+02	4.62000000e+02
7	2.93607000e+05	2.74000000e+02	3.09000000e+02	4.83000000e+02
8	3.00663000e+05	2.76000000e+02	3.13000000e+02	4.98000000e+02
9	3.08170000e+05	2.78000000e+02	3.17000000e+02	5.03000000e+02
10	3.14697000e+05	2.81000000e+02	3.19000000e+02	5.05000000e+02
11	3.20578000e+05	2.90000000e+02	3.23000000e+02	5.11000000e+02
12	3.25580000e+05	2.94000000e+02	3.26000000e+02	5.15000000e+02
13	3.30683000e+05	2.95000000e+02	3.33000000e+02	5.25000000e+02
14	3.35443000e+05	2.96000000e+02	3.35000000e+02	5.28000000e+02
15	3.40115000e+05	3.01000000e+02	3.38000000e+02	5.33000000e+02
16	3.44919000e+05	2.99000000e+02	3.42000000e+02	5.38000000e+02
17	3.49524000e+05	2.94000000e+02	3.49000000e+02	5.45000000e+02
18	3.53599000e+05	2.93000000e+02	3.55000000e+02	5.55000000e+02
19	3.57601000e+05	3.12000000e+02	3.59000000e+02	5.60000000e+02
20	3.61515000e+05	3.03000000e+02	3.64000000e+02	5.66000000e+02
21	3.65192000e+05	3.09000000e+02	3.67000000e+02	5.77000000e+02
22	3.68551000e+05	3.20000000e+02	3.70000000e+02	5.80000000e+02
23	3.72115000e+05	3.20000000e+02	3.71000000e+02	5.81000000e+02
24	3.75521000e+05	3.19000000e+02	3.75000000e+02	5.86000000e+02
25	3.79125000e+05	3.23000000e+02	3.77000000e+02	5.88000000e+02
26	3.81632000e+05	3.20000000e+02	3.79000000e+02	5.92000000e+02
27	3.83876000e+05	3.20000000e+02	3.79000000e+02	5.92000000e+02
28	3.85999000e+05	3.22000000e+02	3.80000000e+02	5.94000000e+02
29	3.88370000e+05	3.22000000e+02	3.80000000e+02	5.94000000e+02
30	3.90984000e+05	3.17000000e+02	3.81000000e+02	5.95000000e+02
31	3.93460000e+05	3.14000000e+02	3.82000000e+02	5.96000000e+02
32	3.95717000e+05	3.15000000e+02	3.84000000e+02	5.98000000e+02
33	3.97518000e+05	3.15000000e+02	3.84000000e+02	5.98000000e+02
34	3.99385000e+05	3.21000000e+02	3.86000000e+02	6.00000000e+02
35	4.01216000e+05	3.21000000e+02	3.86000000e+02	6.00000000e+02
36	4.03148000e+05	3.21000000e+02	3.86000000e+02	6.00000000e+02
37	4.05721000e+05	3.32000000e+02	3.88000000e+02	6.02000000e+02
38	4.08209000e+05	3.12000000e+02	3.89000000e+02	6.03000000e+02
39	4.10160000e+05	3.24000000e+02	3.90000000e+02	6.04000000e+02
40	4.11919000e+05	3.24000000e+02	3.90000000e+02	6.04000000e+02
41	4.13613000e+05	3.24000000e+02	3.90000000e+02	6.04000000e+02
42	4.15351000e+05	3.28000000e+02	3.92000000e+02	6.06000000e+02
43	4.17114000e+05	3.28000000e+02	3.92000000e+02	6.06000000e+02
44	4.19058000e+05	3.28000000e+02	3.92000000e+02	6.06000000e+02
45	4.21072000e+05	3.28000000e+02	3.92000000e+02	6.06000000e+02
46	4.22993000e+05	3.28000000e+02	3.92000000e+02	6.06000000e+02
47	4.24776000e+05	3.28000000e+02	3.92000000e+02	6.06000000e+02
48	4.26694000e+05	3.37000000e+02	3.94000000e+02	6.08000000e+02
49	4.28628000e+05	3.38000000e+02	4.05000000e+02	6.25000000e+02
50	4.30492000e+05	3.38000000e+02	4.05000000e+02	6.25000000e+02
51	4.32608000e+05	3.38000000e+02	4.05000000e+02	6.25000000e+02
52	4.34841000e+05	3.25000000e+02	4.07000000e+02	6.27000000e+02
53	4.37036000e+05	3.25000000e+02	4.07000000e+02	6.27000000e+02
54	4.39058000e+05	3.25000000e+02	4.07000000e+02	6.27000000e+02
55	4.41089000e+05	3.25000000e+02	4.07000000e+02	6.27000000e+02
56	4.43013000e+05	3.25000000e+02	4.07000000e+02	6.27000000e+02
57	4.45063000e+05	3.25000000e+02	4.07000000e+02	6.27000000e+02
58	4.47154000e+05	3.25000000e+02	4.07000000e+02	6.27000000e+02
59	4.49308000e+05	3.25000000e+02	4.07000000e+02	6.27000000e+02
60	4.50978000e+05	3.25000000e+02	4.07000000e+02	6.27000000e+02
61	4.52369000e+05	3.25000000e+02	4.07000000e+02	6.27000000e+02
62	4.53714000e+05	3.41000000e+02	4.10000000e+02	6.31000000e+02
63	4.55079000e+05	3.41000000e+02	4.10000000e+02	6.31000000e+02
64	4.56483000e+05	3.41000000e+02	4.10000000e+02	6.31000000e+02
65	4.58026000e+05	3.41000000e+02	4.10000000e+02	6.31000000e+02
66	4.59740000e+05	3.41000000e+02	4.10000000e+02	6.31000000e+02
67	4.61068000e+05	3.41000000e+02	4.10000000e+02	6.31000000e+02
68	4.62170000e+05	3.48000000e+02	4.12000000e+02	6.33000000e+02
69	4.63204000e+05	3.46000000e+02	4.13000000e+02	6.35000000e+02
70	4.64321000e+05	3.50000000e+02	4.15000000e+02	6.37000000e+02
71	4.65561000e+05	3.50000000e+02	4.15000000e+02	6.37000000e+02
72	4.66911000e+05	3.50000000e+02	4.15000000e+02	6.37000000e+02
73	4.68376000e+05	3.28000000e+02	4.16000000e+02	6.38000000e+02
74	4.69654000e+05	3.50000000e+02	4.17000000e+02	6.43000000e+02
75	4.70812000e+05	3.33000000e+02	4.19000000e+02	6.47000000e+02
76	4.71940000e+05	3.33000000e+02	4.19000000e+02	6.47000000e+02
77	4.73009000e+05	3.33000000e+02	4.19000000e+02	6.47000000e+02
78	4.74037000e+05	3.33000000e+02	4.19000000e+02	6.47000000e+02
79	4.75573000e+05	3.51000000e+02	4.21000000e+02	6.49000000e+02
80	4.77077000e+05	3.50000000e+02	4.25000000e+02	6.54000000e+02
81	4.78287000e+05	3.50000000e+02	4.25000000e+02	6.54000000e+02
82	4.79275000e+05	3.41000000e+02	4.26000000e+02	6.55000000e+02
83	4.80306000e+05	3.41000000e+02	4.26000000e+02	6.55000000e+02
84	4.81355000e+05	3.41000000e+02	4.26000000e+02	6.55000000e+02
85	4.82525000e+05	3.56000000e+02	4.28000000e+02	6.59000000e+02
86	4.83879000e+05	3.56000000e+02	4.28000000e+02	6.59000000e+02
87	4.85501000e+05	3.42000000e+02	4.29000000e+02	6.60000000e+02
88	4.86895000e+05	3.42000000e+02	4.29000000e+02	6.60000000e+02
89	4.88092000e+05	3.42000000e+02	4.29000000e+02	6.60000000e+02
90	4.89260000e+05	3.42000000e+02	4.29000000e+02	6.60000000e+02
91	4.90374000e+05	3.54000000e+02	4.30000000e+02	6.61000000e+02
92	4.91484000e+05	3.54000000e+02	4.30000000e+02	6.61000000e+02
93	4.92826000e+05	3.54000000e+02	4.30000000e+02	6.61000000e+02
94	4.94396000e+05	3.56000000e+02	4.31000000e+02	6.62000000e+02
95	4.95638000e+05	3.56000000e+02	4.31000000e+02	6.62000000e+02
96	4.96693000e+05	3.56000000e+02	4.31000000e+02	6.62000000e+02
97	4.97587000e+05	3.56000000e+02	4.31000000e+02	6.62000000e+02
98	4.98587000e+05	3.56000000e+02	4.31000000e+02	6.62000000e+02
99	4.99594000e+05	3.56000000e+02	4.31000000e+02	6.62000000e+02
100	5.00889000e+05	3.56000000e+02	4.31000000e+02	6.62000000e+02
