# Supplementary material for: Early Prediction of Movie Box Office Success Based on Wikipedia Activity Big Data
Source: PLoS One. 2013 Aug 21;8(8):e71226. doi: 10.1371/journal.pone.0071226 (PMC3749192; doi:10.1371/journal.pone.0071226)
Supplement: Dataset S1 — The dataset under study, including the financial and Wikipedia activity data is also available at http://wwm.phy.bme.hu/SupplementaryDataS1.zip. (ZIP) [file pone.0071226.s002.zip › wikipredict_data_pack/sample_of_312/wikipedia_predictors/91]

Day_(movie_time)	Views	Users	Rigor	Edits
-500	0.00000000e+00	0.00000000e+00	0.00000000e+00	0.00000000e+00
-499	0.00000000e+00	0.00000000e+00	0.00000000e+00	0.00000000e+00
-498	0.00000000e+00	0.00000000e+00	0.00000000e+00	0.00000000e+00
-497	0.00000000e+00	0.00000000e+00	0.00000000e+00	0.00000000e+00
-496	0.00000000e+00	0.00000000e+00	0.00000000e+00	0.00000000e+00
-495	0.00000000e+00	0.00000000e+00	0.00000000e+00	0.00000000e+00
-494	0.00000000e+00	0.00000000e+00	0.00000000e+00	0.00000000e+00
-493	0.00000000e+00	0.00000000e+00	0.00000000e+00	0.00000000e+00
-492	0.00000000e+00	0.00000000e+00	0.00000000e+00	0.00000000e+00
-491	0.00000000e+00	0.00000000e+00	0.00000000e+00	0.00000000e+00
-490	0.00000000e+00	0.00000000e+00	0.00000000e+00	0.00000000e+00
-489	0.00000000e+00	0.00000000e+00	0.00000000e+00	0.00000000e+00
-488	0.00000000e+00	0.00000000e+00	0.00000000e+00	0.00000000e+00
-487	0.00000000e+00	0.00000000e+00	0.00000000e+00	0.00000000e+00
-486	0.00000000e+00	0.00000000e+00	0.00000000e+00	0.00000000e+00
-485	0.00000000e+00	0.00000000e+00	0.00000000e+00	0.00000000e+00
-484	0.00000000e+00	0.00000000e+00	0.00000000e+00	0.00000000e+00
-483	0.00000000e+00	0.00000000e+00	0.00000000e+00	0.00000000e+00
-482	0.00000000e+00	0.00000000e+00	0.00000000e+00	0.00000000e+00
-481	1.00000000e+00	0.00000000e+00	0.00000000e+00	0.00000000e+00
-480	1.00000000e+00	0.00000000e+00	0.00000000e+00	0.00000000e+00
-479	1.00000000e+00	0.00000000e+00	0.00000000e+00	0.00000000e+00
-478	1.00000000e+00	0.00000000e+00	0.00000000e+00	0.00000000e+00
-477	1.00000000e+00	0.00000000e+00	0.00000000e+00	0.00000000e+00
-476	1.00000000e+00	0.00000000e+00	0.00000000e+00	0.00000000e+00
-475	1.00000000e+00	0.00000000e+00	0.00000000e+00	0.00000000e+00
-474	1.00000000e+00	0.00000000e+00	0.00000000e+00	0.00000000e+00
-473	1.00000000e+00	0.00000000e+00	0.00000000e+00	0.00000000e+00
-472	1.00000000e+00	0.00000000e+00	0.00000000e+00	0.00000000e+00
-471	1.00000000e+00	0.00000000e+00	0.00000000e+00	0.00000000e+00
-470	1.00000000e+00	0.00000000e+00	0.00000000e+00	0.00000000e+00
-469	1.00000000e+00	0.00000000e+00	0.00000000e+00	0.00000000e+00
-468	1.00000000e+00	0.00000000e+00	0.00000000e+00	0.00000000e+00
-467	1.00000000e+00	0.00000000e+00	0.00000000e+00	0.00000000e+00
-466	1.00000000e+00	0.00000000e+00	0.00000000e+00	0.00000000e+00
-465	1.00000000e+00	0.00000000e+00	0.00000000e+00	0.00000000e+00
-464	1.00000000e+00	0.00000000e+00	0.00000000e+00	0.00000000e+00
-463	1.00000000e+00	0.00000000e+00	0.00000000e+00	0.00000000e+00
-462	1.00000000e+00	0.00000000e+00	0.00000000e+00	0.00000000e+00
-461	1.00000000e+00	0.00000000e+00	0.00000000e+00	0.00000000e+00
-460	1.00000000e+00	0.00000000e+00	0.00000000e+00	0.00000000e+00
-459	1.00000000e+00	0.00000000e+00	0.00000000e+00	0.00000000e+00
-458	1.00000000e+00	0.00000000e+00	0.00000000e+00	0.00000000e+00
-457	1.00000000e+00	0.00000000e+00	0.00000000e+00	0.00000000e+00
-456	1.00000000e+00	0.00000000e+00	0.00000000e+00	0.00000000e+00
-455	1.00000000e+00	0.00000000e+00	0.00000000e+00	0.00000000e+00
-454	1.00000000e+00	0.00000000e+00	0.00000000e+00	0.00000000e+00
-453	1.00000000e+00	0.00000000e+00	0.00000000e+00	0.00000000e+00
-452	1.00000000e+00	0.00000000e+00	0.00000000e+00	0.00000000e+00
-451	1.00000000e+00	0.00000000e+00	0.00000000e+00	0.00000000e+00
-450	1.00000000e+00	0.00000000e+00	0.00000000e+00	0.00000000e+00
-449	1.00000000e+00	0.00000000e+00	0.00000000e+00	0.00000000e+00
-448	1.00000000e+00	0.00000000e+00	0.00000000e+00	0.00000000e+00
-447	1.00000000e+00	0.00000000e+00	0.00000000e+00	0.00000000e+00
-446	1.00000000e+00	0.00000000e+00	0.00000000e+00	0.00000000e+00
-445	1.00000000e+00	0.00000000e+00	0.00000000e+00	0.00000000e+00
-444	1.00000000e+00	0.00000000e+00	0.00000000e+00	0.00000000e+00
-443	1.00000000e+00	0.00000000e+00	0.00000000e+00	0.00000000e+00
-442	1.00000000e+00	0.00000000e+00	0.00000000e+00	0.00000000e+00
-441	1.00000000e+00	0.00000000e+00	0.00000000e+00	0.00000000e+00
-440	1.00000000e+00	0.00000000e+00	0.00000000e+00	0.00000000e+00
-439	1.00000000e+00	0.00000000e+00	0.00000000e+00	0.00000000e+00
-438	1.00000000e+00	0.00000000e+00	0.00000000e+00	0.00000000e+00
-437	1.00000000e+00	0.00000000e+00	0.00000000e+00	0.00000000e+00
-436	1.00000000e+00	0.00000000e+00	0.00000000e+00	0.00000000e+00
-435	1.00000000e+00	0.00000000e+00	0.00000000e+00	0.00000000e+00
-434	1.00000000e+00	0.00000000e+00	0.00000000e+00	0.00000000e+00
-433	1.00000000e+00	0.00000000e+00	0.00000000e+00	0.00000000e+00
-432	1.00000000e+00	0.00000000e+00	0.00000000e+00	0.00000000e+00
-431	1.00000000e+00	0.00000000e+00	0.00000000e+00	0.00000000e+00
-430	1.00000000e+00	0.00000000e+00	0.00000000e+00	0.00000000e+00
-429	1.00000000e+00	0.00000000e+00	0.00000000e+00	0.00000000e+00
-428	1.00000000e+00	0.00000000e+00	0.00000000e+00	0.00000000e+00
-427	1.00000000e+00	0.00000000e+00	0.00000000e+00	0.00000000e+00
-426	1.00000000e+00	0.00000000e+00	0.00000000e+00	0.00000000e+00
-425	1.00000000e+00	0.00000000e+00	0.00000000e+00	0.00000000e+00
-424	1.00000000e+00	0.00000000e+00	0.00000000e+00	0.00000000e+00
-423	1.00000000e+00	0.00000000e+00	0.00000000e+00	0.00000000e+00
-422	1.00000000e+00	0.00000000e+00	0.00000000e+00	0.00000000e+00
-421	1.00000000e+00	0.00000000e+00	0.00000000e+00	0.00000000e+00
-420	1.00000000e+00	0.00000000e+00	0.00000000e+00	0.00000000e+00
-419	1.00000000e+00	0.00000000e+00	0.00000000e+00	0.00000000e+00
-418	1.00000000e+00	0.00000000e+00	0.00000000e+00	0.00000000e+00
-417	1.00000000e+00	0.00000000e+00	0.00000000e+00	0.00000000e+00
-416	1.00000000e+00	0.00000000e+00	0.00000000e+00	0.00000000e+00
-415	1.00000000e+00	0.00000000e+00	0.00000000e+00	0.00000000e+00
-414	2.00000000e+00	0.00000000e+00	0.00000000e+00	0.00000000e+00
-413	2.00000000e+00	0.00000000e+00	0.00000000e+00	0.00000000e+00
-412	2.00000000e+00	0.00000000e+00	0.00000000e+00	0.00000000e+00
-411	2.00000000e+00	0.00000000e+00	0.00000000e+00	0.00000000e+00
-410	2.00000000e+00	0.00000000e+00	0.00000000e+00	0.00000000e+00
-409	2.00000000e+00	0.00000000e+00	0.00000000e+00	0.00000000e+00
-408	2.00000000e+00	0.00000000e+00	0.00000000e+00	0.00000000e+00
-407	2.00000000e+00	0.00000000e+00	0.00000000e+00	0.00000000e+00
-406	2.00000000e+00	0.00000000e+00	0.00000000e+00	0.00000000e+00
-405	2.00000000e+00	0.00000000e+00	0.00000000e+00	0.00000000e+00
-404	2.00000000e+00	0.00000000e+00	0.00000000e+00	0.00000000e+00
-403	2.00000000e+00	0.00000000e+00	0.00000000e+00	0.00000000e+00
-402	2.00000000e+00	0.00000000e+00	0.00000000e+00	0.00000000e+00
-401	2.00000000e+00	0.00000000e+00	0.00000000e+00	0.00000000e+00
-400	2.00000000e+00	0.00000000e+00	0.00000000e+00	0.00000000e+00
-399	2.00000000e+00	0.00000000e+00	0.00000000e+00	0.00000000e+00
-398	2.00000000e+00	0.00000000e+00	0.00000000e+00	0.00000000e+00
-397	2.00000000e+00	0.00000000e+00	0.00000000e+00	0.00000000e+00
-396	2.00000000e+00	0.00000000e+00	0.00000000e+00	0.00000000e+00
-395	2.00000000e+00	0.00000000e+00	0.00000000e+00	0.00000000e+00
-394	2.00000000e+00	0.00000000e+00	0.00000000e+00	0.00000000e+00
-393	2.00000000e+00	0.00000000e+00	0.00000000e+00	0.00000000e+00
-392	2.00000000e+00	0.00000000e+00	0.00000000e+00	0.00000000e+00
-391	2.00000000e+00	0.00000000e+00	0.00000000e+00	0.00000000e+00
-390	2.00000000e+00	0.00000000e+00	0.00000000e+00	0.00000000e+00
-389	3.00000000e+00	0.00000000e+00	0.00000000e+00	0.00000000e+00
-388	3.00000000e+00	0.00000000e+00	0.00000000e+00	0.00000000e+00
-387	3.00000000e+00	0.00000000e+00	0.00000000e+00	0.00000000e+00
-386	3.00000000e+00	0.00000000e+00	0.00000000e+00	0.00000000e+00
-385	3.00000000e+00	0.00000000e+00	0.00000000e+00	0.00000000e+00
-384	3.00000000e+00	0.00000000e+00	0.00000000e+00	0.00000000e+00
-383	3.00000000e+00	0.00000000e+00	0.00000000e+00	0.00000000e+00
-382	3.00000000e+00	0.00000000e+00	0.00000000e+00	0.00000000e+00
-381	3.00000000e+00	0.00000000e+00	0.00000000e+00	0.00000000e+00
-380	3.00000000e+00	0.00000000e+00	0.00000000e+00	0.00000000e+00
-379	3.00000000e+00	0.00000000e+00	0.00000000e+00	0.00000000e+00
-378	3.00000000e+00	0.00000000e+00	0.00000000e+00	0.00000000e+00
-377	3.00000000e+00	0.00000000e+00	0.00000000e+00	0.00000000e+00
-376	3.00000000e+00	0.00000000e+00	0.00000000e+00	0.00000000e+00
-375	3.00000000e+00	0.00000000e+00	0.00000000e+00	0.00000000e+00
-374	3.00000000e+00	0.00000000e+00	0.00000000e+00	0.00000000e+00
-373	3.00000000e+00	0.00000000e+00	0.00000000e+00	0.00000000e+00
-372	3.00000000e+00	0.00000000e+00	0.00000000e+00	0.00000000e+00
-371	3.00000000e+00	0.00000000e+00	0.00000000e+00	0.00000000e+00
-370	4.00000000e+00	0.00000000e+00	0.00000000e+00	0.00000000e+00
-369	4.00000000e+00	0.00000000e+00	0.00000000e+00	0.00000000e+00
-368	4.00000000e+00	0.00000000e+00	0.00000000e+00	0.00000000e+00
-367	4.00000000e+00	0.00000000e+00	0.00000000e+00	0.00000000e+00
-366	4.00000000e+00	0.00000000e+00	0.00000000e+00	0.00000000e+00
-365	4.00000000e+00	0.00000000e+00	0.00000000e+00	0.00000000e+00
-364	4.00000000e+00	0.00000000e+00	0.00000000e+00	0.00000000e+00
-363	4.00000000e+00	0.00000000e+00	0.00000000e+00	0.00000000e+00
-362	4.00000000e+00	0.00000000e+00	0.00000000e+00	0.00000000e+00
-361	4.00000000e+00	0.00000000e+00	0.00000000e+00	0.00000000e+00
-360	4.00000000e+00	0.00000000e+00	0.00000000e+00	0.00000000e+00
-359	4.00000000e+00	0.00000000e+00	0.00000000e+00	0.00000000e+00
-358	4.00000000e+00	0.00000000e+00	0.00000000e+00	0.00000000e+00
-357	4.00000000e+00	0.00000000e+00	0.00000000e+00	0.00000000e+00
-356	4.00000000e+00	0.00000000e+00	0.00000000e+00	0.00000000e+00
-355	4.00000000e+00	0.00000000e+00	0.00000000e+00	0.00000000e+00
-354	4.00000000e+00	0.00000000e+00	0.00000000e+00	0.00000000e+00
-353	4.00000000e+00	0.00000000e+00	0.00000000e+00	0.00000000e+00
-352	4.00000000e+00	0.00000000e+00	0.00000000e+00	0.00000000e+00
-351	4.00000000e+00	0.00000000e+00	0.00000000e+00	0.00000000e+00
-350	4.00000000e+00	0.00000000e+00	0.00000000e+00	0.00000000e+00
-349	4.00000000e+00	0.00000000e+00	0.00000000e+00	0.00000000e+00
-348	4.00000000e+00	0.00000000e+00	0.00000000e+00	0.00000000e+00
-347	4.00000000e+00	0.00000000e+00	0.00000000e+00	0.00000000e+00
-346	4.00000000e+00	0.00000000e+00	0.00000000e+00	0.00000000e+00
-345	4.00000000e+00	0.00000000e+00	0.00000000e+00	0.00000000e+00
-344	4.00000000e+00	0.00000000e+00	0.00000000e+00	0.00000000e+00
-343	4.00000000e+00	0.00000000e+00	0.00000000e+00	0.00000000e+00
-342	4.00000000e+00	0.00000000e+00	0.00000000e+00	0.00000000e+00
-341	4.00000000e+00	0.00000000e+00	0.00000000e+00	0.00000000e+00
-340	4.00000000e+00	0.00000000e+00	0.00000000e+00	0.00000000e+00
-339	4.00000000e+00	0.00000000e+00	0.00000000e+00	0.00000000e+00
-338	4.00000000e+00	0.00000000e+00	0.00000000e+00	0.00000000e+00
-337	4.00000000e+00	0.00000000e+00	0.00000000e+00	0.00000000e+00
-336	4.00000000e+00	0.00000000e+00	0.00000000e+00	0.00000000e+00
-335	4.00000000e+00	0.00000000e+00	0.00000000e+00	0.00000000e+00
-334	4.00000000e+00	0.00000000e+00	0.00000000e+00	0.00000000e+00
-333	4.00000000e+00	0.00000000e+00	0.00000000e+00	0.00000000e+00
-332	4.00000000e+00	0.00000000e+00	0.00000000e+00	0.00000000e+00
-331	4.00000000e+00	0.00000000e+00	0.00000000e+00	0.00000000e+00
-330	4.00000000e+00	0.00000000e+00	0.00000000e+00	0.00000000e+00
-329	4.00000000e+00	0.00000000e+00	0.00000000e+00	0.00000000e+00
-328	4.00000000e+00	0.00000000e+00	0.00000000e+00	0.00000000e+00
-327	4.00000000e+00	0.00000000e+00	0.00000000e+00	0.00000000e+00
-326	4.00000000e+00	0.00000000e+00	0.00000000e+00	0.00000000e+00
-325	4.00000000e+00	0.00000000e+00	0.00000000e+00	0.00000000e+00
-324	4.00000000e+00	0.00000000e+00	0.00000000e+00	0.00000000e+00
-323	4.00000000e+00	0.00000000e+00	0.00000000e+00	0.00000000e+00
-322	4.00000000e+00	0.00000000e+00	0.00000000e+00	0.00000000e+00
-321	4.00000000e+00	0.00000000e+00	0.00000000e+00	0.00000000e+00
-320	4.00000000e+00	0.00000000e+00	0.00000000e+00	0.00000000e+00
-319	4.00000000e+00	0.00000000e+00	0.00000000e+00	0.00000000e+00
-318	4.00000000e+00	0.00000000e+00	0.00000000e+00	0.00000000e+00
-317	4.00000000e+00	0.00000000e+00	0.00000000e+00	0.00000000e+00
-316	4.00000000e+00	0.00000000e+00	0.00000000e+00	0.00000000e+00
-315	4.00000000e+00	0.00000000e+00	0.00000000e+00	0.00000000e+00
-314	4.00000000e+00	0.00000000e+00	0.00000000e+00	0.00000000e+00
-313	4.00000000e+00	0.00000000e+00	0.00000000e+00	0.00000000e+00
-312	4.00000000e+00	0.00000000e+00	0.00000000e+00	0.00000000e+00
-311	4.00000000e+00	0.00000000e+00	0.00000000e+00	0.00000000e+00
-310	4.00000000e+00	0.00000000e+00	0.00000000e+00	0.00000000e+00
-309	4.00000000e+00	0.00000000e+00	0.00000000e+00	0.00000000e+00
-308	4.00000000e+00	0.00000000e+00	0.00000000e+00	0.00000000e+00
-307	4.00000000e+00	0.00000000e+00	0.00000000e+00	0.00000000e+00
-306	4.00000000e+00	0.00000000e+00	0.00000000e+00	0.00000000e+00
-305	4.00000000e+00	0.00000000e+00	0.00000000e+00	0.00000000e+00
-304	4.00000000e+00	0.00000000e+00	0.00000000e+00	0.00000000e+00
-303	4.00000000e+00	0.00000000e+00	0.00000000e+00	0.00000000e+00
-302	4.00000000e+00	0.00000000e+00	0.00000000e+00	0.00000000e+00
-301	4.00000000e+00	0.00000000e+00	0.00000000e+00	0.00000000e+00
-300	4.00000000e+00	0.00000000e+00	0.00000000e+00	0.00000000e+00
-299	4.00000000e+00	0.00000000e+00	0.00000000e+00	0.00000000e+00
-298	4.00000000e+00	0.00000000e+00	0.00000000e+00	0.00000000e+00
-297	4.00000000e+00	0.00000000e+00	0.00000000e+00	0.00000000e+00
-296	4.00000000e+00	0.00000000e+00	0.00000000e+00	0.00000000e+00
-295	4.00000000e+00	0.00000000e+00	0.00000000e+00	0.00000000e+00
-294	4.00000000e+00	0.00000000e+00	0.00000000e+00	0.00000000e+00
-293	4.00000000e+00	0.00000000e+00	0.00000000e+00	0.00000000e+00
-292	4.00000000e+00	0.00000000e+00	0.00000000e+00	0.00000000e+00
-291	4.00000000e+00	0.00000000e+00	0.00000000e+00	0.00000000e+00
-290	4.00000000e+00	0.00000000e+00	0.00000000e+00	0.00000000e+00
-289	4.00000000e+00	0.00000000e+00	0.00000000e+00	0.00000000e+00
-288	4.00000000e+00	0.00000000e+00	0.00000000e+00	0.00000000e+00
-287	4.00000000e+00	0.00000000e+00	0.00000000e+00	0.00000000e+00
-286	4.00000000e+00	0.00000000e+00	0.00000000e+00	0.00000000e+00
-285	4.00000000e+00	0.00000000e+00	0.00000000e+00	0.00000000e+00
-284	4.00000000e+00	0.00000000e+00	0.00000000e+00	0.00000000e+00
-283	4.00000000e+00	0.00000000e+00	0.00000000e+00	0.00000000e+00
-282	4.00000000e+00	0.00000000e+00	0.00000000e+00	0.00000000e+00
-281	4.00000000e+00	0.00000000e+00	0.00000000e+00	0.00000000e+00
-280	4.00000000e+00	0.00000000e+00	0.00000000e+00	0.00000000e+00
-279	4.00000000e+00	0.00000000e+00	0.00000000e+00	0.00000000e+00
-278	4.00000000e+00	0.00000000e+00	0.00000000e+00	0.00000000e+00
-277	4.00000000e+00	0.00000000e+00	0.00000000e+00	0.00000000e+00
-276	4.00000000e+00	0.00000000e+00	0.00000000e+00	0.00000000e+00
-275	4.00000000e+00	0.00000000e+00	0.00000000e+00	0.00000000e+00
-274	4.00000000e+00	0.00000000e+00	0.00000000e+00	0.00000000e+00
-273	4.00000000e+00	0.00000000e+00	0.00000000e+00	0.00000000e+00
-272	4.00000000e+00	0.00000000e+00	0.00000000e+00	0.00000000e+00
-271	4.00000000e+00	0.00000000e+00	0.00000000e+00	0.00000000e+00
-270	4.00000000e+00	0.00000000e+00	0.00000000e+00	0.00000000e+00
-269	4.00000000e+00	0.00000000e+00	0.00000000e+00	0.00000000e+00
-268	4.00000000e+00	0.00000000e+00	0.00000000e+00	0.00000000e+00
-267	4.00000000e+00	0.00000000e+00	0.00000000e+00	0.00000000e+00
-266	4.00000000e+00	0.00000000e+00	0.00000000e+00	0.00000000e+00
-265	4.00000000e+00	0.00000000e+00	0.00000000e+00	0.00000000e+00
-264	4.00000000e+00	0.00000000e+00	0.00000000e+00	0.00000000e+00
-263	4.00000000e+00	0.00000000e+00	0.00000000e+00	0.00000000e+00
-262	4.00000000e+00	0.00000000e+00	0.00000000e+00	0.00000000e+00
-261	4.00000000e+00	0.00000000e+00	0.00000000e+00	0.00000000e+00
-260	4.00000000e+00	0.00000000e+00	0.00000000e+00	0.00000000e+00
-259	4.00000000e+00	0.00000000e+00	0.00000000e+00	0.00000000e+00
-258	4.00000000e+00	0.00000000e+00	0.00000000e+00	0.00000000e+00
-257	4.00000000e+00	0.00000000e+00	0.00000000e+00	0.00000000e+00
-256	4.00000000e+00	0.00000000e+00	0.00000000e+00	0.00000000e+00
-255	4.00000000e+00	0.00000000e+00	0.00000000e+00	0.00000000e+00
-254	4.00000000e+00	0.00000000e+00	0.00000000e+00	0.00000000e+00
-253	4.00000000e+00	0.00000000e+00	0.00000000e+00	0.00000000e+00
-252	4.00000000e+00	0.00000000e+00	0.00000000e+00	0.00000000e+00
-251	4.00000000e+00	0.00000000e+00	0.00000000e+00	0.00000000e+00
-250	4.00000000e+00	0.00000000e+00	0.00000000e+00	0.00000000e+00
-249	4.00000000e+00	0.00000000e+00	0.00000000e+00	0.00000000e+00
-248	4.00000000e+00	0.00000000e+00	0.00000000e+00	0.00000000e+00
-247	4.00000000e+00	0.00000000e+00	0.00000000e+00	0.00000000e+00
-246	4.00000000e+00	0.00000000e+00	0.00000000e+00	0.00000000e+00
-245	4.00000000e+00	0.00000000e+00	0.00000000e+00	0.00000000e+00
-244	4.00000000e+00	0.00000000e+00	0.00000000e+00	0.00000000e+00
-243	4.00000000e+00	0.00000000e+00	0.00000000e+00	0.00000000e+00
-242	4.00000000e+00	0.00000000e+00	0.00000000e+00	0.00000000e+00
-241	4.00000000e+00	0.00000000e+00	0.00000000e+00	0.00000000e+00
-240	4.00000000e+00	0.00000000e+00	0.00000000e+00	0.00000000e+00
-239	4.00000000e+00	0.00000000e+00	0.00000000e+00	0.00000000e+00
-238	4.00000000e+00	0.00000000e+00	0.00000000e+00	0.00000000e+00
-237	4.00000000e+00	0.00000000e+00	0.00000000e+00	0.00000000e+00
-236	4.00000000e+00	0.00000000e+00	0.00000000e+00	0.00000000e+00
-235	4.00000000e+00	0.00000000e+00	0.00000000e+00	0.00000000e+00
-234	4.00000000e+00	0.00000000e+00	0.00000000e+00	0.00000000e+00
-233	4.00000000e+00	0.00000000e+00	0.00000000e+00	0.00000000e+00
-232	4.00000000e+00	0.00000000e+00	0.00000000e+00	0.00000000e+00
-231	4.00000000e+00	0.00000000e+00	0.00000000e+00	0.00000000e+00
-230	5.00000000e+00	0.00000000e+00	0.00000000e+00	0.00000000e+00
-229	5.00000000e+00	0.00000000e+00	0.00000000e+00	0.00000000e+00
-228	5.00000000e+00	0.00000000e+00	0.00000000e+00	0.00000000e+00
-227	5.00000000e+00	0.00000000e+00	0.00000000e+00	0.00000000e+00
-226	5.00000000e+00	0.00000000e+00	0.00000000e+00	0.00000000e+00
-225	5.00000000e+00	0.00000000e+00	0.00000000e+00	0.00000000e+00
-224	5.00000000e+00	0.00000000e+00	0.00000000e+00	0.00000000e+00
-223	5.00000000e+00	0.00000000e+00	0.00000000e+00	0.00000000e+00
-222	5.00000000e+00	0.00000000e+00	0.00000000e+00	0.00000000e+00
-221	5.00000000e+00	0.00000000e+00	0.00000000e+00	0.00000000e+00
-220	5.00000000e+00	0.00000000e+00	0.00000000e+00	0.00000000e+00
-219	5.00000000e+00	0.00000000e+00	0.00000000e+00	0.00000000e+00
-218	5.00000000e+00	0.00000000e+00	0.00000000e+00	0.00000000e+00
-217	5.00000000e+00	0.00000000e+00	0.00000000e+00	0.00000000e+00
-216	5.00000000e+00	0.00000000e+00	0.00000000e+00	0.00000000e+00
-215	5.00000000e+00	0.00000000e+00	0.00000000e+00	0.00000000e+00
-214	5.00000000e+00	0.00000000e+00	0.00000000e+00	0.00000000e+00
-213	5.00000000e+00	0.00000000e+00	0.00000000e+00	0.00000000e+00
-212	5.00000000e+00	0.00000000e+00	0.00000000e+00	0.00000000e+00
-211	5.00000000e+00	0.00000000e+00	0.00000000e+00	0.00000000e+00
-210	5.00000000e+00	0.00000000e+00	0.00000000e+00	0.00000000e+00
-209	5.00000000e+00	0.00000000e+00	0.00000000e+00	0.00000000e+00
-208	5.00000000e+00	0.00000000e+00	0.00000000e+00	0.00000000e+00
-207	5.00000000e+00	0.00000000e+00	0.00000000e+00	0.00000000e+00
-206	5.00000000e+00	0.00000000e+00	0.00000000e+00	0.00000000e+00
-205	5.00000000e+00	0.00000000e+00	0.00000000e+00	0.00000000e+00
-204	5.00000000e+00	0.00000000e+00	0.00000000e+00	0.00000000e+00
-203	5.00000000e+00	0.00000000e+00	0.00000000e+00	0.00000000e+00
-202	5.00000000e+00	0.00000000e+00	0.00000000e+00	0.00000000e+00
-201	5.00000000e+00	0.00000000e+00	0.00000000e+00	0.00000000e+00
-200	5.00000000e+00	0.00000000e+00	0.00000000e+00	0.00000000e+00
-199	5.00000000e+00	0.00000000e+00	0.00000000e+00	0.00000000e+00
-198	5.00000000e+00	0.00000000e+00	0.00000000e+00	0.00000000e+00
-197	5.00000000e+00	0.00000000e+00	0.00000000e+00	0.00000000e+00
-196	5.00000000e+00	0.00000000e+00	0.00000000e+00	0.00000000e+00
-195	5.00000000e+00	0.00000000e+00	0.00000000e+00	0.00000000e+00
-194	5.00000000e+00	0.00000000e+00	0.00000000e+00	0.00000000e+00
-193	5.00000000e+00	0.00000000e+00	0.00000000e+00	0.00000000e+00
-192	5.00000000e+00	0.00000000e+00	0.00000000e+00	0.00000000e+00
-191	5.00000000e+00	0.00000000e+00	0.00000000e+00	0.00000000e+00
-190	5.00000000e+00	0.00000000e+00	0.00000000e+00	0.00000000e+00
-189	5.00000000e+00	0.00000000e+00	0.00000000e+00	0.00000000e+00
-188	5.00000000e+00	0.00000000e+00	0.00000000e+00	0.00000000e+00
-187	5.00000000e+00	0.00000000e+00	0.00000000e+00	0.00000000e+00
-186	5.00000000e+00	0.00000000e+00	0.00000000e+00	0.00000000e+00
-185	6.00000000e+00	0.00000000e+00	0.00000000e+00	0.00000000e+00
-184	6.00000000e+00	0.00000000e+00	0.00000000e+00	0.00000000e+00
-183	6.00000000e+00	0.00000000e+00	0.00000000e+00	0.00000000e+00
-182	6.00000000e+00	0.00000000e+00	0.00000000e+00	0.00000000e+00
-181	6.00000000e+00	0.00000000e+00	0.00000000e+00	0.00000000e+00
-180	6.00000000e+00	0.00000000e+00	0.00000000e+00	0.00000000e+00
-179	6.00000000e+00	0.00000000e+00	0.00000000e+00	0.00000000e+00
-178	6.00000000e+00	0.00000000e+00	0.00000000e+00	0.00000000e+00
-177	6.00000000e+00	0.00000000e+00	0.00000000e+00	0.00000000e+00
-176	6.00000000e+00	0.00000000e+00	0.00000000e+00	0.00000000e+00
-175	6.00000000e+00	0.00000000e+00	0.00000000e+00	0.00000000e+00
-174	6.00000000e+00	0.00000000e+00	0.00000000e+00	0.00000000e+00
-173	6.00000000e+00	0.00000000e+00	0.00000000e+00	0.00000000e+00
-172	6.00000000e+00	0.00000000e+00	0.00000000e+00	0.00000000e+00
-171	6.00000000e+00	0.00000000e+00	0.00000000e+00	0.00000000e+00
-170	7.00000000e+00	0.00000000e+00	0.00000000e+00	0.00000000e+00
-169	7.00000000e+00	0.00000000e+00	0.00000000e+00	0.00000000e+00
-168	7.00000000e+00	0.00000000e+00	0.00000000e+00	0.00000000e+00
-167	7.00000000e+00	0.00000000e+00	0.00000000e+00	0.00000000e+00
-166	8.00000000e+00	0.00000000e+00	0.00000000e+00	0.00000000e+00
-165	8.00000000e+00	0.00000000e+00	0.00000000e+00	0.00000000e+00
-164	8.00000000e+00	0.00000000e+00	0.00000000e+00	0.00000000e+00
-163	9.00000000e+00	0.00000000e+00	0.00000000e+00	0.00000000e+00
-162	9.00000000e+00	0.00000000e+00	0.00000000e+00	0.00000000e+00
-161	9.00000000e+00	0.00000000e+00	0.00000000e+00	0.00000000e+00
-160	9.00000000e+00	0.00000000e+00	0.00000000e+00	0.00000000e+00
-159	9.00000000e+00	0.00000000e+00	0.00000000e+00	0.00000000e+00
-158	9.00000000e+00	0.00000000e+00	0.00000000e+00	0.00000000e+00
-157	9.00000000e+00	0.00000000e+00	0.00000000e+00	0.00000000e+00
-156	1.10000000e+01	0.00000000e+00	0.00000000e+00	0.00000000e+00
-155	1.10000000e+01	0.00000000e+00	0.00000000e+00	0.00000000e+00
-154	1.10000000e+01	0.00000000e+00	0.00000000e+00	0.00000000e+00
-153	1.10000000e+01	0.00000000e+00	0.00000000e+00	0.00000000e+00
-152	1.10000000e+01	0.00000000e+00	0.00000000e+00	0.00000000e+00
-151	1.20000000e+01	0.00000000e+00	0.00000000e+00	0.00000000e+00
-150	1.20000000e+01	0.00000000e+00	0.00000000e+00	0.00000000e+00
-149	1.40000000e+01	0.00000000e+00	0.00000000e+00	0.00000000e+00
-148	1.40000000e+01	0.00000000e+00	0.00000000e+00	0.00000000e+00
-147	1.40000000e+01	0.00000000e+00	0.00000000e+00	0.00000000e+00
-146	1.40000000e+01	0.00000000e+00	0.00000000e+00	0.00000000e+00
-145	1.40000000e+01	0.00000000e+00	0.00000000e+00	0.00000000e+00
-144	1.40000000e+01	0.00000000e+00	0.00000000e+00	0.00000000e+00
-143	1.40000000e+01	0.00000000e+00	0.00000000e+00	0.00000000e+00
-142	1.40000000e+01	0.00000000e+00	0.00000000e+00	0.00000000e+00
-141	1.40000000e+01	0.00000000e+00	0.00000000e+00	0.00000000e+00
-140	1.40000000e+01	0.00000000e+00	0.00000000e+00	0.00000000e+00
-139	1.40000000e+01	0.00000000e+00	0.00000000e+00	0.00000000e+00
-138	1.40000000e+01	0.00000000e+00	0.00000000e+00	0.00000000e+00
-137	1.40000000e+01	0.00000000e+00	0.00000000e+00	0.00000000e+00
-136	1.40000000e+01	0.00000000e+00	0.00000000e+00	0.00000000e+00
-135	1.40000000e+01	0.00000000e+00	0.00000000e+00	0.00000000e+00
-134	1.40000000e+01	0.00000000e+00	0.00000000e+00	0.00000000e+00
-133	1.40000000e+01	0.00000000e+00	0.00000000e+00	0.00000000e+00
-132	1.40000000e+01	0.00000000e+00	0.00000000e+00	0.00000000e+00
-131	1.40000000e+01	0.00000000e+00	0.00000000e+00	0.00000000e+00
-130	1.40000000e+01	0.00000000e+00	0.00000000e+00	0.00000000e+00
-129	1.40000000e+01	0.00000000e+00	0.00000000e+00	0.00000000e+00
-128	1.40000000e+01	0.00000000e+00	0.00000000e+00	4.70000000e+01
-127	1.40000000e+01	0.00000000e+00	0.00000000e+00	0.00000000e+00
-126	1.40000000e+01	0.00000000e+00	0.00000000e+00	0.00000000e+00
-125	1.40000000e+01	0.00000000e+00	0.00000000e+00	0.00000000e+00
-124	1.40000000e+01	0.00000000e+00	0.00000000e+00	0.00000000e+00
-123	1.40000000e+01	0.00000000e+00	0.00000000e+00	0.00000000e+00
-122	1.40000000e+01	0.00000000e+00	0.00000000e+00	0.00000000e+00
-121	1.40000000e+01	0.00000000e+00	0.00000000e+00	0.00000000e+00
-120	1.40000000e+01	0.00000000e+00	0.00000000e+00	0.00000000e+00
-119	1.40000000e+01	0.00000000e+00	0.00000000e+00	0.00000000e+00
-118	1.40000000e+01	0.00000000e+00	0.00000000e+00	0.00000000e+00
-117	1.40000000e+01	0.00000000e+00	0.00000000e+00	0.00000000e+00
-116	1.40000000e+01	0.00000000e+00	0.00000000e+00	0.00000000e+00
-115	1.40000000e+01	0.00000000e+00	0.00000000e+00	0.00000000e+00
-114	1.40000000e+01	0.00000000e+00	0.00000000e+00	0.00000000e+00
-113	1.40000000e+01	0.00000000e+00	0.00000000e+00	0.00000000e+00
-112	1.40000000e+01	0.00000000e+00	0.00000000e+00	0.00000000e+00
-111	1.40000000e+01	0.00000000e+00	0.00000000e+00	0.00000000e+00
-110	1.40000000e+01	0.00000000e+00	0.00000000e+00	0.00000000e+00
-109	1.40000000e+01	0.00000000e+00	0.00000000e+00	0.00000000e+00
-108	1.40000000e+01	0.00000000e+00	0.00000000e+00	0.00000000e+00
-107	1.40000000e+01	0.00000000e+00	0.00000000e+00	0.00000000e+00
-106	1.40000000e+01	0.00000000e+00	0.00000000e+00	0.00000000e+00
-105	1.40000000e+01	0.00000000e+00	0.00000000e+00	0.00000000e+00
-104	1.40000000e+01	0.00000000e+00	0.00000000e+00	0.00000000e+00
-103	1.40000000e+01	0.00000000e+00	0.00000000e+00	0.00000000e+00
-102	1.40000000e+01	0.00000000e+00	0.00000000e+00	0.00000000e+00
-101	1.40000000e+01	0.00000000e+00	0.00000000e+00	0.00000000e+00
-100	1.40000000e+01	0.00000000e+00	0.00000000e+00	0.00000000e+00
-99	1.40000000e+01	0.00000000e+00	0.00000000e+00	0.00000000e+00
-98	1.40000000e+01	0.00000000e+00	0.00000000e+00	0.00000000e+00
-97	1.40000000e+01	0.00000000e+00	0.00000000e+00	0.00000000e+00
-96	1.40000000e+01	0.00000000e+00	0.00000000e+00	0.00000000e+00
-95	1.40000000e+01	0.00000000e+00	0.00000000e+00	0.00000000e+00
-94	1.40000000e+01	0.00000000e+00	0.00000000e+00	0.00000000e+00
-93	1.40000000e+01	0.00000000e+00	0.00000000e+00	0.00000000e+00
-92	1.40000000e+01	0.00000000e+00	0.00000000e+00	0.00000000e+00
-91	1.40000000e+01	0.00000000e+00	0.00000000e+00	0.00000000e+00
-90	1.40000000e+01	0.00000000e+00	0.00000000e+00	0.00000000e+00
-89	1.40000000e+01	0.00000000e+00	0.00000000e+00	0.00000000e+00
-88	1.40000000e+01	0.00000000e+00	0.00000000e+00	0.00000000e+00
-87	1.40000000e+01	0.00000000e+00	0.00000000e+00	0.00000000e+00
-86	1.40000000e+01	0.00000000e+00	0.00000000e+00	0.00000000e+00
-85	1.40000000e+01	0.00000000e+00	0.00000000e+00	0.00000000e+00
-84	1.40000000e+01	0.00000000e+00	0.00000000e+00	0.00000000e+00
-83	1.40000000e+01	0.00000000e+00	0.00000000e+00	0.00000000e+00
-82	1.40000000e+01	0.00000000e+00	0.00000000e+00	0.00000000e+00
-81	1.40000000e+01	0.00000000e+00	0.00000000e+00	0.00000000e+00
-80	1.40000000e+01	0.00000000e+00	0.00000000e+00	0.00000000e+00
-79	1.40000000e+01	0.00000000e+00	0.00000000e+00	0.00000000e+00
-78	1.40000000e+01	0.00000000e+00	0.00000000e+00	0.00000000e+00
-77	1.40000000e+01	0.00000000e+00	0.00000000e+00	0.00000000e+00
-76	1.40000000e+01	0.00000000e+00	0.00000000e+00	0.00000000e+00
-75	1.40000000e+01	0.00000000e+00	0.00000000e+00	0.00000000e+00
-74	1.40000000e+01	0.00000000e+00	0.00000000e+00	0.00000000e+00
-73	1.40000000e+01	0.00000000e+00	0.00000000e+00	0.00000000e+00
-72	1.60000000e+01	0.00000000e+00	0.00000000e+00	0.00000000e+00
-71	1.60000000e+01	0.00000000e+00	0.00000000e+00	0.00000000e+00
-70	1.60000000e+01	0.00000000e+00	0.00000000e+00	0.00000000e+00
-69	1.60000000e+01	0.00000000e+00	0.00000000e+00	0.00000000e+00
-68	1.60000000e+01	0.00000000e+00	0.00000000e+00	0.00000000e+00
-67	1.60000000e+01	0.00000000e+00	0.00000000e+00	0.00000000e+00
-66	1.60000000e+01	0.00000000e+00	0.00000000e+00	0.00000000e+00
-65	1.60000000e+01	0.00000000e+00	0.00000000e+00	0.00000000e+00
-64	1.60000000e+01	0.00000000e+00	0.00000000e+00	0.00000000e+00
-63	1.60000000e+01	0.00000000e+00	0.00000000e+00	0.00000000e+00
-62	1.60000000e+01	0.00000000e+00	0.00000000e+00	0.00000000e+00
-61	1.60000000e+01	0.00000000e+00	0.00000000e+00	0.00000000e+00
-60	1.60000000e+01	0.00000000e+00	0.00000000e+00	0.00000000e+00
-59	1.60000000e+01	0.00000000e+00	0.00000000e+00	0.00000000e+00
-58	1.60000000e+01	0.00000000e+00	0.00000000e+00	0.00000000e+00
-57	1.60000000e+01	0.00000000e+00	0.00000000e+00	0.00000000e+00
-56	1.60000000e+01	0.00000000e+00	0.00000000e+00	0.00000000e+00
-55	1.60000000e+01	0.00000000e+00	0.00000000e+00	0.00000000e+00
-54	1.70000000e+01	0.00000000e+00	0.00000000e+00	0.00000000e+00
-53	1.70000000e+01	0.00000000e+00	0.00000000e+00	0.00000000e+00
-52	1.70000000e+01	0.00000000e+00	0.00000000e+00	0.00000000e+00
-51	1.70000000e+01	0.00000000e+00	0.00000000e+00	0.00000000e+00
-50	1.70000000e+01	0.00000000e+00	0.00000000e+00	0.00000000e+00
-49	1.70000000e+01	0.00000000e+00	0.00000000e+00	0.00000000e+00
-48	1.70000000e+01	0.00000000e+00	0.00000000e+00	0.00000000e+00
-47	1.70000000e+01	0.00000000e+00	0.00000000e+00	0.00000000e+00
-46	1.70000000e+01	0.00000000e+00	0.00000000e+00	0.00000000e+00
-45	1.70000000e+01	0.00000000e+00	0.00000000e+00	0.00000000e+00
-44	1.70000000e+01	0.00000000e+00	0.00000000e+00	0.00000000e+00
-43	1.70000000e+01	0.00000000e+00	0.00000000e+00	0.00000000e+00
-42	1.80000000e+01	0.00000000e+00	0.00000000e+00	0.00000000e+00
-41	1.80000000e+01	0.00000000e+00	0.00000000e+00	0.00000000e+00
-40	1.90000000e+01	0.00000000e+00	0.00000000e+00	0.00000000e+00
-39	1.90000000e+01	0.00000000e+00	0.00000000e+00	0.00000000e+00
-38	2.00000000e+01	0.00000000e+00	0.00000000e+00	0.00000000e+00
-37	2.10000000e+01	0.00000000e+00	0.00000000e+00	0.00000000e+00
-36	2.10000000e+01	0.00000000e+00	0.00000000e+00	0.00000000e+00
-35	2.10000000e+01	0.00000000e+00	0.00000000e+00	0.00000000e+00
-34	2.10000000e+01	0.00000000e+00	0.00000000e+00	0.00000000e+00
-33	2.10000000e+01	0.00000000e+00	0.00000000e+00	0.00000000e+00
-32	2.10000000e+01	0.00000000e+00	0.00000000e+00	0.00000000e+00
-31	2.10000000e+01	0.00000000e+00	0.00000000e+00	0.00000000e+00
-30	2.10000000e+01	0.00000000e+00	0.00000000e+00	0.00000000e+00
-29	2.10000000e+01	0.00000000e+00	0.00000000e+00	0.00000000e+00
-28	2.10000000e+01	0.00000000e+00	0.00000000e+00	0.00000000e+00
-27	2.10000000e+01	0.00000000e+00	0.00000000e+00	0.00000000e+00
-26	2.10000000e+01	0.00000000e+00	0.00000000e+00	0.00000000e+00
-25	2.10000000e+01	0.00000000e+00	0.00000000e+00	0.00000000e+00
-24	2.10000000e+01	0.00000000e+00	0.00000000e+00	0.00000000e+00
-23	2.10000000e+01	0.00000000e+00	0.00000000e+00	0.00000000e+00
-22	2.10000000e+01	0.00000000e+00	0.00000000e+00	0.00000000e+00
-21	2.10000000e+01	0.00000000e+00	0.00000000e+00	0.00000000e+00
-20	2.10000000e+01	0.00000000e+00	0.00000000e+00	0.00000000e+00
-19	2.10000000e+01	0.00000000e+00	0.00000000e+00	0.00000000e+00
-18	2.10000000e+01	0.00000000e+00	0.00000000e+00	0.00000000e+00
-17	2.10000000e+01	0.00000000e+00	0.00000000e+00	0.00000000e+00
-16	2.10000000e+01	0.00000000e+00	0.00000000e+00	0.00000000e+00
-15	2.10000000e+01	0.00000000e+00	0.00000000e+00	0.00000000e+00
-14	2.10000000e+01	0.00000000e+00	0.00000000e+00	0.00000000e+00
-13	2.10000000e+01	0.00000000e+00	0.00000000e+00	0.00000000e+00
-12	2.10000000e+01	0.00000000e+00	0.00000000e+00	0.00000000e+00
-11	2.10000000e+01	0.00000000e+00	0.00000000e+00	0.00000000e+00
-10	1.52000000e+02	8.00000000e+00	1.60000000e+01	2.50000000e+01
-9	2.07000000e+02	1.10000000e+01	2.00000000e+01	3.30000000e+01
-8	2.55000000e+02	1.20000000e+01	2.20000000e+01	3.50000000e+01
-7	2.78000000e+02	1.20000000e+01	2.30000000e+01	3.60000000e+01
-6	2.87000000e+02	1.20000000e+01	2.30000000e+01	3.60000000e+01
-5	2.87000000e+02	1.20000000e+01	2.30000000e+01	3.60000000e+01
-4	2.91000000e+02	1.20000000e+01	2.30000000e+01	3.60000000e+01
-3	2.91000000e+02	1.20000000e+01	2.30000000e+01	3.60000000e+01
-2	3.05000000e+02	1.20000000e+01	2.30000000e+01	3.60000000e+01
-1	3.41000000e+02	1.20000000e+01	2.30000000e+01	3.60000000e+01
0	4.03000000e+02	1.20000000e+01	2.30000000e+01	3.60000000e+01
1	4.49000000e+02	1.20000000e+01	2.30000000e+01	3.60000000e+01
2	4.70000000e+02	1.20000000e+01	2.30000000e+01	3.60000000e+01
3	4.90000000e+02	1.20000000e+01	2.30000000e+01	3.60000000e+01
4	4.90000000e+02	1.20000000e+01	2.30000000e+01	3.60000000e+01
5	5.11000000e+02	1.20000000e+01	2.30000000e+01	3.60000000e+01
6	5.11000000e+02	1.20000000e+01	2.30000000e+01	3.60000000e+01
7	5.11000000e+02	1.20000000e+01	2.30000000e+01	3.60000000e+01
8	5.11000000e+02	1.40000000e+01	2.40000000e+01	3.80000000e+01
9	5.11000000e+02	1.40000000e+01	2.40000000e+01	3.80000000e+01
10	5.15000000e+02	1.40000000e+01	2.40000000e+01	3.80000000e+01
11	5.22000000e+02	1.40000000e+01	2.40000000e+01	3.80000000e+01
12	5.85000000e+02	1.40000000e+01	2.40000000e+01	3.80000000e+01
13	6.24000000e+02	1.40000000e+01	2.40000000e+01	3.80000000e+01
14	6.33000000e+02	1.40000000e+01	2.40000000e+01	3.80000000e+01
15	6.61000000e+02	1.40000000e+01	2.40000000e+01	3.80000000e+01
16	6.82000000e+02	1.40000000e+01	2.40000000e+01	3.80000000e+01
17	6.97000000e+02	1.40000000e+01	2.40000000e+01	3.80000000e+01
18	7.20000000e+02	1.40000000e+01	2.40000000e+01	3.80000000e+01
19	7.53000000e+02	1.40000000e+01	2.40000000e+01	3.80000000e+01
20	7.71000000e+02	1.40000000e+01	2.40000000e+01	3.80000000e+01
21	7.86000000e+02	1.40000000e+01	2.40000000e+01	3.80000000e+01
22	7.98000000e+02	1.40000000e+01	2.40000000e+01	3.80000000e+01
23	8.29000000e+02	1.40000000e+01	2.40000000e+01	3.80000000e+01
24	8.43000000e+02	1.40000000e+01	2.40000000e+01	3.80000000e+01
25	8.79000000e+02	1.40000000e+01	2.40000000e+01	3.80000000e+01
26	8.91000000e+02	1.40000000e+01	2.40000000e+01	3.80000000e+01
27	8.98000000e+02	1.40000000e+01	2.40000000e+01	3.80000000e+01
28	9.08000000e+02	1.40000000e+01	2.40000000e+01	3.80000000e+01
29	9.25000000e+02	1.40000000e+01	2.40000000e+01	3.80000000e+01
30	9.38000000e+02	1.40000000e+01	2.40000000e+01	3.80000000e+01
31	9.54000000e+02	1.40000000e+01	2.40000000e+01	3.80000000e+01
32	9.69000000e+02	1.40000000e+01	2.40000000e+01	3.80000000e+01
33	9.82000000e+02	1.40000000e+01	2.40000000e+01	3.80000000e+01
34	9.93000000e+02	1.40000000e+01	2.40000000e+01	3.80000000e+01
35	1.00400000e+03	1.40000000e+01	2.40000000e+01	3.80000000e+01
36	1.01800000e+03	1.40000000e+01	2.40000000e+01	3.80000000e+01
37	1.02500000e+03	1.40000000e+01	2.40000000e+01	3.80000000e+01
38	1.03200000e+03	1.40000000e+01	2.40000000e+01	3.80000000e+01
39	1.03500000e+03	1.40000000e+01	2.40000000e+01	3.80000000e+01
40	1.04400000e+03	1.40000000e+01	2.40000000e+01	3.80000000e+01
41	1.05100000e+03	1.40000000e+01	2.40000000e+01	3.80000000e+01
42	1.05700000e+03	1.40000000e+01	2.40000000e+01	3.80000000e+01
43	1.07300000e+03	1.40000000e+01	2.40000000e+01	3.80000000e+01
44	1.07600000e+03	1.40000000e+01	2.40000000e+01	3.80000000e+01
45	1.08500000e+03	1.40000000e+01	2.40000000e+01	3.80000000e+01
46	1.08700000e+03	1.40000000e+01	2.40000000e+01	3.80000000e+01
47	1.09400000e+03	1.40000000e+01	2.40000000e+01	3.80000000e+01
48	1.10500000e+03	1.40000000e+01	2.40000000e+01	3.80000000e+01
49	1.11300000e+03	1.40000000e+01	2.40000000e+01	3.80000000e+01
50	1.11700000e+03	1.40000000e+01	2.40000000e+01	3.80000000e+01
51	1.12700000e+03	1.40000000e+01	2.40000000e+01	3.80000000e+01
52	1.13100000e+03	1.40000000e+01	2.40000000e+01	3.80000000e+01
53	1.14200000e+03	1.40000000e+01	2.40000000e+01	3.80000000e+01
54	1.16100000e+03	1.40000000e+01	2.40000000e+01	3.80000000e+01
55	1.17400000e+03	1.40000000e+01	2.40000000e+01	3.80000000e+01
56	1.18900000e+03	1.40000000e+01	2.40000000e+01	3.80000000e+01
57	1.20000000e+03	1.40000000e+01	2.40000000e+01	3.80000000e+01
58	1.21300000e+03	1.40000000e+01	2.40000000e+01	3.80000000e+01
59	1.23200000e+03	1.40000000e+01	2.40000000e+01	3.80000000e+01
60	1.26100000e+03	1.40000000e+01	2.40000000e+01	3.80000000e+01
61	1.32700000e+03	1.40000000e+01	2.40000000e+01	3.80000000e+01
62	1.35400000e+03	1.40000000e+01	2.40000000e+01	3.80000000e+01
63	1.39100000e+03	1.40000000e+01	2.40000000e+01	3.80000000e+01
64	1.42700000e+03	1.40000000e+01	2.40000000e+01	3.80000000e+01
65	1.46000000e+03	1.40000000e+01	2.40000000e+01	3.80000000e+01
66	1.47900000e+03	1.40000000e+01	2.40000000e+01	3.80000000e+01
67	1.51200000e+03	1.40000000e+01	2.40000000e+01	3.80000000e+01
68	1.54000000e+03	1.40000000e+01	2.40000000e+01	3.80000000e+01
69	1.57700000e+03	1.40000000e+01	2.40000000e+01	3.80000000e+01
70	1.62800000e+03	1.40000000e+01	2.40000000e+01	3.80000000e+01
71	1.65600000e+03	1.40000000e+01	2.40000000e+01	3.80000000e+01
72	1.67300000e+03	1.40000000e+01	2.40000000e+01	3.80000000e+01
73	1.69700000e+03	1.40000000e+01	2.40000000e+01	3.80000000e+01
74	1.71000000e+03	1.40000000e+01	2.40000000e+01	3.80000000e+01
75	1.74700000e+03	1.60000000e+01	2.50000000e+01	3.90000000e+01
76	1.77000000e+03	1.60000000e+01	2.50000000e+01	3.90000000e+01
77	1.79700000e+03	1.60000000e+01	2.50000000e+01	3.90000000e+01
78	1.83800000e+03	1.60000000e+01	2.50000000e+01	3.90000000e+01
79	1.87100000e+03	1.60000000e+01	2.50000000e+01	3.90000000e+01
80	1.89500000e+03	1.60000000e+01	2.50000000e+01	3.90000000e+01
81	1.92900000e+03	1.60000000e+01	2.50000000e+01	3.90000000e+01
82	1.95700000e+03	1.60000000e+01	2.50000000e+01	3.90000000e+01
83	1.97800000e+03	1.60000000e+01	2.50000000e+01	3.90000000e+01
84	2.00900000e+03	1.60000000e+01	2.50000000e+01	3.90000000e+01
85	2.03100000e+03	1.60000000e+01	7.60000000e+01	3.90000000e+01
86	2.06200000e+03	1.60000000e+01	2.50000000e+01	3.90000000e+01
87	2.08900000e+03	1.60000000e+01	2.50000000e+01	3.90000000e+01
88	2.10600000e+03	1.60000000e+01	2.50000000e+01	3.90000000e+01
89	2.12600000e+03	1.60000000e+01	2.50000000e+01	3.90000000e+01
90	2.14900000e+03	1.60000000e+01	2.50000000e+01	3.90000000e+01
91	2.16700000e+03	1.60000000e+01	2.50000000e+01	3.90000000e+01
92	2.18300000e+03	1.60000000e+01	2.50000000e+01	3.90000000e+01
93	2.21000000e+03	1.60000000e+01	2.50000000e+01	3.90000000e+01
94	2.22700000e+03	1.60000000e+01	2.50000000e+01	3.90000000e+01
95	2.25300000e+03	1.60000000e+01	2.50000000e+01	3.90000000e+01
96	2.26900000e+03	1.60000000e+01	2.50000000e+01	3.90000000e+01
97	2.29200000e+03	1.60000000e+01	2.50000000e+01	3.90000000e+01
98	2.31500000e+03	1.60000000e+01	2.50000000e+01	3.90000000e+01
99	2.33300000e+03	1.60000000e+01	2.50000000e+01	3.90000000e+01
100	2.35600000e+03	1.60000000e+01	2.50000000e+01	3.90000000e+01
