# Supplementary material for: Early Prediction of Movie Box Office Success Based on Wikipedia Activity Big Data
Source: PLoS One. 2013 Aug 21;8(8):e71226. doi: 10.1371/journal.pone.0071226 (PMC3749192; doi:10.1371/journal.pone.0071226)
Supplement: Dataset S1 — The dataset under study, including the financial and Wikipedia activity data is also available at http://wwm.phy.bme.hu/SupplementaryDataS1.zip. (ZIP) [file pone.0071226.s002.zip › wikipredict_data_pack/sample_of_312/wikipedia_predictors/92]

Day_(movie_time)	Views	Users	Rigor	Edits
-500	0.00000000e+00	0.00000000e+00	0.00000000e+00	0.00000000e+00
-499	0.00000000e+00	0.00000000e+00	0.00000000e+00	0.00000000e+00
-498	0.00000000e+00	0.00000000e+00	0.00000000e+00	0.00000000e+00
-497	0.00000000e+00	0.00000000e+00	0.00000000e+00	0.00000000e+00
-496	0.00000000e+00	0.00000000e+00	0.00000000e+00	0.00000000e+00
-495	0.00000000e+00	0.00000000e+00	0.00000000e+00	0.00000000e+00
-494	0.00000000e+00	0.00000000e+00	0.00000000e+00	0.00000000e+00
-493	0.00000000e+00	0.00000000e+00	0.00000000e+00	0.00000000e+00
-492	0.00000000e+00	0.00000000e+00	0.00000000e+00	0.00000000e+00
-491	0.00000000e+00	0.00000000e+00	0.00000000e+00	0.00000000e+00
-490	0.00000000e+00	0.00000000e+00	0.00000000e+00	0.00000000e+00
-489	0.00000000e+00	0.00000000e+00	0.00000000e+00	0.00000000e+00
-488	0.00000000e+00	0.00000000e+00	0.00000000e+00	0.00000000e+00
-487	0.00000000e+00	0.00000000e+00	0.00000000e+00	0.00000000e+00
-486	0.00000000e+00	0.00000000e+00	0.00000000e+00	0.00000000e+00
-485	0.00000000e+00	0.00000000e+00	0.00000000e+00	0.00000000e+00
-484	0.00000000e+00	0.00000000e+00	0.00000000e+00	0.00000000e+00
-483	0.00000000e+00	0.00000000e+00	0.00000000e+00	0.00000000e+00
-482	0.00000000e+00	0.00000000e+00	0.00000000e+00	0.00000000e+00
-481	0.00000000e+00	0.00000000e+00	0.00000000e+00	0.00000000e+00
-480	0.00000000e+00	0.00000000e+00	0.00000000e+00	0.00000000e+00
-479	0.00000000e+00	0.00000000e+00	0.00000000e+00	0.00000000e+00
-478	0.00000000e+00	0.00000000e+00	0.00000000e+00	0.00000000e+00
-477	0.00000000e+00	0.00000000e+00	0.00000000e+00	0.00000000e+00
-476	0.00000000e+00	0.00000000e+00	0.00000000e+00	0.00000000e+00
-475	0.00000000e+00	0.00000000e+00	0.00000000e+00	0.00000000e+00
-474	0.00000000e+00	0.00000000e+00	0.00000000e+00	0.00000000e+00
-473	0.00000000e+00	0.00000000e+00	0.00000000e+00	0.00000000e+00
-472	0.00000000e+00	0.00000000e+00	0.00000000e+00	0.00000000e+00
-471	0.00000000e+00	0.00000000e+00	0.00000000e+00	0.00000000e+00
-470	0.00000000e+00	0.00000000e+00	0.00000000e+00	0.00000000e+00
-469	0.00000000e+00	0.00000000e+00	0.00000000e+00	0.00000000e+00
-468	0.00000000e+00	0.00000000e+00	0.00000000e+00	0.00000000e+00
-467	0.00000000e+00	0.00000000e+00	0.00000000e+00	0.00000000e+00
-466	0.00000000e+00	0.00000000e+00	0.00000000e+00	0.00000000e+00
-465	0.00000000e+00	0.00000000e+00	0.00000000e+00	0.00000000e+00
-464	0.00000000e+00	0.00000000e+00	0.00000000e+00	0.00000000e+00
-463	0.00000000e+00	0.00000000e+00	0.00000000e+00	0.00000000e+00
-462	0.00000000e+00	0.00000000e+00	0.00000000e+00	0.00000000e+00
-461	0.00000000e+00	0.00000000e+00	0.00000000e+00	0.00000000e+00
-460	0.00000000e+00	0.00000000e+00	0.00000000e+00	0.00000000e+00
-459	0.00000000e+00	0.00000000e+00	0.00000000e+00	0.00000000e+00
-458	0.00000000e+00	0.00000000e+00	0.00000000e+00	0.00000000e+00
-457	0.00000000e+00	0.00000000e+00	0.00000000e+00	0.00000000e+00
-456	0.00000000e+00	0.00000000e+00	0.00000000e+00	0.00000000e+00
-455	0.00000000e+00	0.00000000e+00	0.00000000e+00	0.00000000e+00
-454	0.00000000e+00	0.00000000e+00	0.00000000e+00	0.00000000e+00
-453	0.00000000e+00	0.00000000e+00	0.00000000e+00	0.00000000e+00
-452	0.00000000e+00	0.00000000e+00	0.00000000e+00	0.00000000e+00
-451	0.00000000e+00	0.00000000e+00	0.00000000e+00	0.00000000e+00
-450	0.00000000e+00	0.00000000e+00	0.00000000e+00	0.00000000e+00
-449	0.00000000e+00	0.00000000e+00	0.00000000e+00	0.00000000e+00
-448	0.00000000e+00	0.00000000e+00	0.00000000e+00	0.00000000e+00
-447	0.00000000e+00	0.00000000e+00	0.00000000e+00	0.00000000e+00
-446	0.00000000e+00	0.00000000e+00	0.00000000e+00	0.00000000e+00
-445	0.00000000e+00	0.00000000e+00	0.00000000e+00	0.00000000e+00
-444	0.00000000e+00	0.00000000e+00	0.00000000e+00	0.00000000e+00
-443	0.00000000e+00	0.00000000e+00	0.00000000e+00	0.00000000e+00
-442	0.00000000e+00	0.00000000e+00	0.00000000e+00	0.00000000e+00
-441	0.00000000e+00	0.00000000e+00	0.00000000e+00	0.00000000e+00
-440	0.00000000e+00	0.00000000e+00	0.00000000e+00	0.00000000e+00
-439	0.00000000e+00	0.00000000e+00	0.00000000e+00	0.00000000e+00
-438	0.00000000e+00	0.00000000e+00	0.00000000e+00	0.00000000e+00
-437	0.00000000e+00	0.00000000e+00	0.00000000e+00	0.00000000e+00
-436	0.00000000e+00	0.00000000e+00	0.00000000e+00	0.00000000e+00
-435	0.00000000e+00	0.00000000e+00	0.00000000e+00	0.00000000e+00
-434	0.00000000e+00	0.00000000e+00	0.00000000e+00	0.00000000e+00
-433	0.00000000e+00	0.00000000e+00	0.00000000e+00	0.00000000e+00
-432	0.00000000e+00	0.00000000e+00	0.00000000e+00	0.00000000e+00
-431	0.00000000e+00	0.00000000e+00	0.00000000e+00	0.00000000e+00
-430	0.00000000e+00	0.00000000e+00	0.00000000e+00	0.00000000e+00
-429	0.00000000e+00	0.00000000e+00	0.00000000e+00	0.00000000e+00
-428	0.00000000e+00	0.00000000e+00	0.00000000e+00	0.00000000e+00
-427	0.00000000e+00	0.00000000e+00	0.00000000e+00	0.00000000e+00
-426	0.00000000e+00	0.00000000e+00	0.00000000e+00	0.00000000e+00
-425	0.00000000e+00	0.00000000e+00	0.00000000e+00	0.00000000e+00
-424	0.00000000e+00	0.00000000e+00	0.00000000e+00	0.00000000e+00
-423	0.00000000e+00	0.00000000e+00	0.00000000e+00	0.00000000e+00
-422	0.00000000e+00	0.00000000e+00	0.00000000e+00	0.00000000e+00
-421	0.00000000e+00	0.00000000e+00	0.00000000e+00	0.00000000e+00
-420	0.00000000e+00	0.00000000e+00	0.00000000e+00	0.00000000e+00
-419	0.00000000e+00	0.00000000e+00	0.00000000e+00	0.00000000e+00
-418	0.00000000e+00	0.00000000e+00	0.00000000e+00	0.00000000e+00
-417	0.00000000e+00	0.00000000e+00	0.00000000e+00	0.00000000e+00
-416	0.00000000e+00	0.00000000e+00	0.00000000e+00	0.00000000e+00
-415	0.00000000e+00	0.00000000e+00	0.00000000e+00	0.00000000e+00
-414	0.00000000e+00	0.00000000e+00	0.00000000e+00	0.00000000e+00
-413	0.00000000e+00	0.00000000e+00	0.00000000e+00	0.00000000e+00
-412	0.00000000e+00	0.00000000e+00	0.00000000e+00	0.00000000e+00
-411	0.00000000e+00	0.00000000e+00	0.00000000e+00	0.00000000e+00
-410	0.00000000e+00	0.00000000e+00	0.00000000e+00	0.00000000e+00
-409	0.00000000e+00	0.00000000e+00	0.00000000e+00	0.00000000e+00
-408	0.00000000e+00	0.00000000e+00	0.00000000e+00	0.00000000e+00
-407	0.00000000e+00	0.00000000e+00	0.00000000e+00	0.00000000e+00
-406	0.00000000e+00	0.00000000e+00	0.00000000e+00	0.00000000e+00
-405	0.00000000e+00	0.00000000e+00	0.00000000e+00	0.00000000e+00
-404	0.00000000e+00	0.00000000e+00	0.00000000e+00	0.00000000e+00
-403	0.00000000e+00	0.00000000e+00	0.00000000e+00	0.00000000e+00
-402	0.00000000e+00	0.00000000e+00	0.00000000e+00	0.00000000e+00
-401	0.00000000e+00	0.00000000e+00	0.00000000e+00	0.00000000e+00
-400	0.00000000e+00	0.00000000e+00	0.00000000e+00	0.00000000e+00
-399	0.00000000e+00	0.00000000e+00	0.00000000e+00	0.00000000e+00
-398	0.00000000e+00	0.00000000e+00	0.00000000e+00	0.00000000e+00
-397	0.00000000e+00	0.00000000e+00	0.00000000e+00	0.00000000e+00
-396	0.00000000e+00	0.00000000e+00	0.00000000e+00	0.00000000e+00
-395	0.00000000e+00	0.00000000e+00	0.00000000e+00	0.00000000e+00
-394	0.00000000e+00	0.00000000e+00	0.00000000e+00	0.00000000e+00
-393	0.00000000e+00	0.00000000e+00	0.00000000e+00	0.00000000e+00
-392	0.00000000e+00	0.00000000e+00	0.00000000e+00	0.00000000e+00
-391	0.00000000e+00	0.00000000e+00	0.00000000e+00	0.00000000e+00
-390	0.00000000e+00	0.00000000e+00	0.00000000e+00	0.00000000e+00
-389	0.00000000e+00	0.00000000e+00	0.00000000e+00	0.00000000e+00
-388	0.00000000e+00	0.00000000e+00	0.00000000e+00	0.00000000e+00
-387	0.00000000e+00	0.00000000e+00	0.00000000e+00	0.00000000e+00
-386	0.00000000e+00	0.00000000e+00	0.00000000e+00	0.00000000e+00
-385	0.00000000e+00	0.00000000e+00	0.00000000e+00	0.00000000e+00
-384	0.00000000e+00	0.00000000e+00	0.00000000e+00	0.00000000e+00
-383	0.00000000e+00	0.00000000e+00	0.00000000e+00	0.00000000e+00
-382	0.00000000e+00	0.00000000e+00	0.00000000e+00	0.00000000e+00
-381	0.00000000e+00	0.00000000e+00	0.00000000e+00	0.00000000e+00
-380	0.00000000e+00	0.00000000e+00	0.00000000e+00	0.00000000e+00
-379	0.00000000e+00	0.00000000e+00	0.00000000e+00	0.00000000e+00
-378	0.00000000e+00	0.00000000e+00	0.00000000e+00	0.00000000e+00
-377	0.00000000e+00	0.00000000e+00	0.00000000e+00	0.00000000e+00
-376	0.00000000e+00	0.00000000e+00	0.00000000e+00	0.00000000e+00
-375	0.00000000e+00	0.00000000e+00	0.00000000e+00	0.00000000e+00
-374	0.00000000e+00	0.00000000e+00	0.00000000e+00	0.00000000e+00
-373	0.00000000e+00	0.00000000e+00	0.00000000e+00	0.00000000e+00
-372	0.00000000e+00	0.00000000e+00	0.00000000e+00	0.00000000e+00
-371	0.00000000e+00	0.00000000e+00	0.00000000e+00	0.00000000e+00
-370	0.00000000e+00	0.00000000e+00	0.00000000e+00	0.00000000e+00
-369	0.00000000e+00	0.00000000e+00	0.00000000e+00	0.00000000e+00
-368	0.00000000e+00	0.00000000e+00	0.00000000e+00	0.00000000e+00
-367	0.00000000e+00	0.00000000e+00	0.00000000e+00	0.00000000e+00
-366	0.00000000e+00	0.00000000e+00	0.00000000e+00	0.00000000e+00
-365	0.00000000e+00	0.00000000e+00	0.00000000e+00	0.00000000e+00
-364	0.00000000e+00	0.00000000e+00	0.00000000e+00	0.00000000e+00
-363	0.00000000e+00	0.00000000e+00	0.00000000e+00	0.00000000e+00
-362	0.00000000e+00	0.00000000e+00	0.00000000e+00	0.00000000e+00
-361	0.00000000e+00	0.00000000e+00	0.00000000e+00	0.00000000e+00
-360	0.00000000e+00	0.00000000e+00	0.00000000e+00	0.00000000e+00
-359	0.00000000e+00	0.00000000e+00	0.00000000e+00	0.00000000e+00
-358	0.00000000e+00	0.00000000e+00	0.00000000e+00	0.00000000e+00
-357	0.00000000e+00	0.00000000e+00	0.00000000e+00	0.00000000e+00
-356	0.00000000e+00	0.00000000e+00	0.00000000e+00	0.00000000e+00
-355	0.00000000e+00	0.00000000e+00	0.00000000e+00	0.00000000e+00
-354	0.00000000e+00	0.00000000e+00	0.00000000e+00	0.00000000e+00
-353	0.00000000e+00	0.00000000e+00	0.00000000e+00	0.00000000e+00
-352	0.00000000e+00	0.00000000e+00	0.00000000e+00	0.00000000e+00
-351	0.00000000e+00	0.00000000e+00	0.00000000e+00	0.00000000e+00
-350	0.00000000e+00	0.00000000e+00	0.00000000e+00	0.00000000e+00
-349	0.00000000e+00	0.00000000e+00	0.00000000e+00	0.00000000e+00
-348	0.00000000e+00	0.00000000e+00	0.00000000e+00	0.00000000e+00
-347	0.00000000e+00	0.00000000e+00	0.00000000e+00	0.00000000e+00
-346	0.00000000e+00	0.00000000e+00	0.00000000e+00	0.00000000e+00
-345	0.00000000e+00	0.00000000e+00	0.00000000e+00	0.00000000e+00
-344	0.00000000e+00	0.00000000e+00	0.00000000e+00	0.00000000e+00
-343	0.00000000e+00	0.00000000e+00	0.00000000e+00	0.00000000e+00
-342	0.00000000e+00	0.00000000e+00	0.00000000e+00	0.00000000e+00
-341	0.00000000e+00	0.00000000e+00	0.00000000e+00	0.00000000e+00
-340	0.00000000e+00	0.00000000e+00	0.00000000e+00	0.00000000e+00
-339	0.00000000e+00	0.00000000e+00	0.00000000e+00	0.00000000e+00
-338	0.00000000e+00	0.00000000e+00	0.00000000e+00	0.00000000e+00
-337	0.00000000e+00	0.00000000e+00	0.00000000e+00	0.00000000e+00
-336	0.00000000e+00	0.00000000e+00	0.00000000e+00	0.00000000e+00
-335	0.00000000e+00	0.00000000e+00	0.00000000e+00	0.00000000e+00
-334	0.00000000e+00	0.00000000e+00	0.00000000e+00	0.00000000e+00
-333	0.00000000e+00	0.00000000e+00	0.00000000e+00	0.00000000e+00
-332	0.00000000e+00	0.00000000e+00	0.00000000e+00	0.00000000e+00
-331	0.00000000e+00	0.00000000e+00	0.00000000e+00	0.00000000e+00
-330	0.00000000e+00	0.00000000e+00	0.00000000e+00	0.00000000e+00
-329	0.00000000e+00	0.00000000e+00	0.00000000e+00	0.00000000e+00
-328	0.00000000e+00	0.00000000e+00	0.00000000e+00	0.00000000e+00
-327	0.00000000e+00	0.00000000e+00	0.00000000e+00	0.00000000e+00
-326	0.00000000e+00	0.00000000e+00	0.00000000e+00	0.00000000e+00
-325	0.00000000e+00	0.00000000e+00	0.00000000e+00	0.00000000e+00
-324	0.00000000e+00	0.00000000e+00	0.00000000e+00	0.00000000e+00
-323	0.00000000e+00	0.00000000e+00	0.00000000e+00	0.00000000e+00
-322	0.00000000e+00	0.00000000e+00	0.00000000e+00	0.00000000e+00
-321	0.00000000e+00	0.00000000e+00	0.00000000e+00	0.00000000e+00
-320	0.00000000e+00	0.00000000e+00	0.00000000e+00	0.00000000e+00
-319	0.00000000e+00	0.00000000e+00	0.00000000e+00	0.00000000e+00
-318	0.00000000e+00	0.00000000e+00	0.00000000e+00	0.00000000e+00
-317	0.00000000e+00	0.00000000e+00	0.00000000e+00	0.00000000e+00
-316	0.00000000e+00	0.00000000e+00	0.00000000e+00	0.00000000e+00
-315	0.00000000e+00	0.00000000e+00	0.00000000e+00	0.00000000e+00
-314	0.00000000e+00	0.00000000e+00	0.00000000e+00	0.00000000e+00
-313	0.00000000e+00	0.00000000e+00	0.00000000e+00	0.00000000e+00
-312	0.00000000e+00	0.00000000e+00	0.00000000e+00	0.00000000e+00
-311	0.00000000e+00	0.00000000e+00	0.00000000e+00	0.00000000e+00
-310	0.00000000e+00	0.00000000e+00	0.00000000e+00	0.00000000e+00
-309	0.00000000e+00	0.00000000e+00	0.00000000e+00	0.00000000e+00
-308	0.00000000e+00	0.00000000e+00	0.00000000e+00	0.00000000e+00
-307	0.00000000e+00	0.00000000e+00	0.00000000e+00	0.00000000e+00
-306	0.00000000e+00	0.00000000e+00	0.00000000e+00	0.00000000e+00
-305	0.00000000e+00	0.00000000e+00	0.00000000e+00	0.00000000e+00
-304	0.00000000e+00	0.00000000e+00	0.00000000e+00	0.00000000e+00
-303	0.00000000e+00	0.00000000e+00	0.00000000e+00	0.00000000e+00
-302	0.00000000e+00	0.00000000e+00	0.00000000e+00	0.00000000e+00
-301	0.00000000e+00	0.00000000e+00	0.00000000e+00	0.00000000e+00
-300	0.00000000e+00	0.00000000e+00	0.00000000e+00	0.00000000e+00
-299	0.00000000e+00	0.00000000e+00	0.00000000e+00	0.00000000e+00
-298	0.00000000e+00	0.00000000e+00	0.00000000e+00	0.00000000e+00
-297	0.00000000e+00	0.00000000e+00	0.00000000e+00	0.00000000e+00
-296	0.00000000e+00	0.00000000e+00	0.00000000e+00	0.00000000e+00
-295	0.00000000e+00	0.00000000e+00	0.00000000e+00	0.00000000e+00
-294	0.00000000e+00	0.00000000e+00	0.00000000e+00	0.00000000e+00
-293	0.00000000e+00	0.00000000e+00	0.00000000e+00	0.00000000e+00
-292	0.00000000e+00	0.00000000e+00	0.00000000e+00	0.00000000e+00
-291	0.00000000e+00	0.00000000e+00	0.00000000e+00	0.00000000e+00
-290	0.00000000e+00	0.00000000e+00	0.00000000e+00	0.00000000e+00
-289	0.00000000e+00	0.00000000e+00	0.00000000e+00	0.00000000e+00
-288	0.00000000e+00	0.00000000e+00	0.00000000e+00	0.00000000e+00
-287	0.00000000e+00	0.00000000e+00	0.00000000e+00	0.00000000e+00
-286	0.00000000e+00	0.00000000e+00	0.00000000e+00	0.00000000e+00
-285	0.00000000e+00	0.00000000e+00	0.00000000e+00	0.00000000e+00
-284	0.00000000e+00	0.00000000e+00	0.00000000e+00	0.00000000e+00
-283	0.00000000e+00	0.00000000e+00	0.00000000e+00	0.00000000e+00
-282	0.00000000e+00	0.00000000e+00	0.00000000e+00	0.00000000e+00
-281	0.00000000e+00	0.00000000e+00	0.00000000e+00	0.00000000e+00
-280	0.00000000e+00	0.00000000e+00	0.00000000e+00	0.00000000e+00
-279	0.00000000e+00	0.00000000e+00	0.00000000e+00	0.00000000e+00
-278	0.00000000e+00	0.00000000e+00	0.00000000e+00	0.00000000e+00
-277	0.00000000e+00	0.00000000e+00	0.00000000e+00	0.00000000e+00
-276	0.00000000e+00	0.00000000e+00	0.00000000e+00	0.00000000e+00
-275	0.00000000e+00	0.00000000e+00	0.00000000e+00	0.00000000e+00
-274	0.00000000e+00	0.00000000e+00	0.00000000e+00	0.00000000e+00
-273	0.00000000e+00	0.00000000e+00	0.00000000e+00	0.00000000e+00
-272	0.00000000e+00	0.00000000e+00	0.00000000e+00	0.00000000e+00
-271	0.00000000e+00	0.00000000e+00	0.00000000e+00	0.00000000e+00
-270	0.00000000e+00	0.00000000e+00	0.00000000e+00	0.00000000e+00
-269	0.00000000e+00	0.00000000e+00	0.00000000e+00	0.00000000e+00
-268	0.00000000e+00	0.00000000e+00	0.00000000e+00	0.00000000e+00
-267	0.00000000e+00	0.00000000e+00	0.00000000e+00	0.00000000e+00
-266	0.00000000e+00	0.00000000e+00	0.00000000e+00	0.00000000e+00
-265	0.00000000e+00	0.00000000e+00	0.00000000e+00	0.00000000e+00
-264	0.00000000e+00	0.00000000e+00	0.00000000e+00	0.00000000e+00
-263	0.00000000e+00	0.00000000e+00	0.00000000e+00	0.00000000e+00
-262	0.00000000e+00	0.00000000e+00	0.00000000e+00	0.00000000e+00
-261	0.00000000e+00	0.00000000e+00	0.00000000e+00	0.00000000e+00
-260	0.00000000e+00	0.00000000e+00	0.00000000e+00	0.00000000e+00
-259	0.00000000e+00	0.00000000e+00	0.00000000e+00	0.00000000e+00
-258	0.00000000e+00	0.00000000e+00	0.00000000e+00	0.00000000e+00
-257	0.00000000e+00	0.00000000e+00	0.00000000e+00	0.00000000e+00
-256	0.00000000e+00	0.00000000e+00	0.00000000e+00	0.00000000e+00
-255	0.00000000e+00	0.00000000e+00	0.00000000e+00	0.00000000e+00
-254	0.00000000e+00	0.00000000e+00	0.00000000e+00	0.00000000e+00
-253	0.00000000e+00	0.00000000e+00	0.00000000e+00	0.00000000e+00
-252	0.00000000e+00	0.00000000e+00	0.00000000e+00	0.00000000e+00
-251	0.00000000e+00	0.00000000e+00	0.00000000e+00	0.00000000e+00
-250	0.00000000e+00	0.00000000e+00	0.00000000e+00	0.00000000e+00
-249	0.00000000e+00	0.00000000e+00	0.00000000e+00	0.00000000e+00
-248	0.00000000e+00	0.00000000e+00	0.00000000e+00	0.00000000e+00
-247	0.00000000e+00	0.00000000e+00	0.00000000e+00	0.00000000e+00
-246	0.00000000e+00	0.00000000e+00	0.00000000e+00	0.00000000e+00
-245	0.00000000e+00	0.00000000e+00	0.00000000e+00	0.00000000e+00
-244	0.00000000e+00	0.00000000e+00	0.00000000e+00	0.00000000e+00
-243	0.00000000e+00	0.00000000e+00	0.00000000e+00	0.00000000e+00
-242	0.00000000e+00	0.00000000e+00	0.00000000e+00	0.00000000e+00
-241	0.00000000e+00	0.00000000e+00	0.00000000e+00	0.00000000e+00
-240	0.00000000e+00	0.00000000e+00	0.00000000e+00	0.00000000e+00
-239	0.00000000e+00	0.00000000e+00	0.00000000e+00	0.00000000e+00
-238	0.00000000e+00	0.00000000e+00	0.00000000e+00	0.00000000e+00
-237	0.00000000e+00	0.00000000e+00	0.00000000e+00	0.00000000e+00
-236	0.00000000e+00	0.00000000e+00	0.00000000e+00	0.00000000e+00
-235	0.00000000e+00	0.00000000e+00	0.00000000e+00	0.00000000e+00
-234	0.00000000e+00	0.00000000e+00	0.00000000e+00	0.00000000e+00
-233	0.00000000e+00	0.00000000e+00	0.00000000e+00	0.00000000e+00
-232	0.00000000e+00	0.00000000e+00	0.00000000e+00	0.00000000e+00
-231	0.00000000e+00	0.00000000e+00	0.00000000e+00	0.00000000e+00
-230	0.00000000e+00	0.00000000e+00	0.00000000e+00	0.00000000e+00
-229	0.00000000e+00	0.00000000e+00	0.00000000e+00	0.00000000e+00
-228	0.00000000e+00	0.00000000e+00	0.00000000e+00	0.00000000e+00
-227	0.00000000e+00	0.00000000e+00	0.00000000e+00	0.00000000e+00
-226	0.00000000e+00	0.00000000e+00	0.00000000e+00	0.00000000e+00
-225	0.00000000e+00	0.00000000e+00	0.00000000e+00	0.00000000e+00
-224	0.00000000e+00	0.00000000e+00	0.00000000e+00	0.00000000e+00
-223	0.00000000e+00	0.00000000e+00	0.00000000e+00	0.00000000e+00
-222	0.00000000e+00	0.00000000e+00	0.00000000e+00	0.00000000e+00
-221	0.00000000e+00	0.00000000e+00	0.00000000e+00	0.00000000e+00
-220	0.00000000e+00	0.00000000e+00	0.00000000e+00	0.00000000e+00
-219	0.00000000e+00	0.00000000e+00	0.00000000e+00	0.00000000e+00
-218	0.00000000e+00	0.00000000e+00	0.00000000e+00	0.00000000e+00
-217	0.00000000e+00	0.00000000e+00	0.00000000e+00	0.00000000e+00
-216	0.00000000e+00	0.00000000e+00	0.00000000e+00	0.00000000e+00
-215	0.00000000e+00	0.00000000e+00	0.00000000e+00	0.00000000e+00
-214	0.00000000e+00	0.00000000e+00	0.00000000e+00	0.00000000e+00
-213	0.00000000e+00	0.00000000e+00	0.00000000e+00	0.00000000e+00
-212	0.00000000e+00	0.00000000e+00	0.00000000e+00	0.00000000e+00
-211	0.00000000e+00	0.00000000e+00	0.00000000e+00	0.00000000e+00
-210	0.00000000e+00	0.00000000e+00	0.00000000e+00	0.00000000e+00
-209	0.00000000e+00	0.00000000e+00	0.00000000e+00	0.00000000e+00
-208	0.00000000e+00	0.00000000e+00	0.00000000e+00	0.00000000e+00
-207	0.00000000e+00	0.00000000e+00	0.00000000e+00	0.00000000e+00
-206	0.00000000e+00	0.00000000e+00	0.00000000e+00	0.00000000e+00
-205	0.00000000e+00	0.00000000e+00	0.00000000e+00	0.00000000e+00
-204	0.00000000e+00	0.00000000e+00	0.00000000e+00	0.00000000e+00
-203	0.00000000e+00	0.00000000e+00	0.00000000e+00	0.00000000e+00
-202	0.00000000e+00	0.00000000e+00	0.00000000e+00	0.00000000e+00
-201	0.00000000e+00	0.00000000e+00	0.00000000e+00	0.00000000e+00
-200	0.00000000e+00	0.00000000e+00	0.00000000e+00	0.00000000e+00
-199	0.00000000e+00	0.00000000e+00	0.00000000e+00	0.00000000e+00
-198	0.00000000e+00	0.00000000e+00	0.00000000e+00	0.00000000e+00
-197	0.00000000e+00	0.00000000e+00	0.00000000e+00	0.00000000e+00
-196	0.00000000e+00	0.00000000e+00	0.00000000e+00	0.00000000e+00
-195	0.00000000e+00	0.00000000e+00	0.00000000e+00	0.00000000e+00
-194	0.00000000e+00	0.00000000e+00	0.00000000e+00	0.00000000e+00
-193	0.00000000e+00	0.00000000e+00	0.00000000e+00	0.00000000e+00
-192	0.00000000e+00	0.00000000e+00	0.00000000e+00	0.00000000e+00
-191	0.00000000e+00	0.00000000e+00	0.00000000e+00	0.00000000e+00
-190	0.00000000e+00	0.00000000e+00	0.00000000e+00	0.00000000e+00
-189	0.00000000e+00	0.00000000e+00	0.00000000e+00	0.00000000e+00
-188	0.00000000e+00	0.00000000e+00	0.00000000e+00	0.00000000e+00
-187	0.00000000e+00	0.00000000e+00	0.00000000e+00	0.00000000e+00
-186	0.00000000e+00	0.00000000e+00	0.00000000e+00	0.00000000e+00
-185	0.00000000e+00	0.00000000e+00	0.00000000e+00	0.00000000e+00
-184	0.00000000e+00	0.00000000e+00	0.00000000e+00	0.00000000e+00
-183	0.00000000e+00	0.00000000e+00	0.00000000e+00	0.00000000e+00
-182	0.00000000e+00	0.00000000e+00	0.00000000e+00	0.00000000e+00
-181	0.00000000e+00	0.00000000e+00	0.00000000e+00	0.00000000e+00
-180	0.00000000e+00	0.00000000e+00	0.00000000e+00	0.00000000e+00
-179	0.00000000e+00	0.00000000e+00	0.00000000e+00	0.00000000e+00
-178	0.00000000e+00	0.00000000e+00	0.00000000e+00	0.00000000e+00
-177	0.00000000e+00	0.00000000e+00	0.00000000e+00	0.00000000e+00
-176	0.00000000e+00	0.00000000e+00	0.00000000e+00	0.00000000e+00
-175	0.00000000e+00	0.00000000e+00	0.00000000e+00	0.00000000e+00
-174	0.00000000e+00	0.00000000e+00	0.00000000e+00	0.00000000e+00
-173	0.00000000e+00	0.00000000e+00	0.00000000e+00	0.00000000e+00
-172	0.00000000e+00	0.00000000e+00	0.00000000e+00	0.00000000e+00
-171	0.00000000e+00	0.00000000e+00	0.00000000e+00	0.00000000e+00
-170	0.00000000e+00	0.00000000e+00	0.00000000e+00	0.00000000e+00
-169	0.00000000e+00	0.00000000e+00	0.00000000e+00	0.00000000e+00
-168	0.00000000e+00	0.00000000e+00	0.00000000e+00	0.00000000e+00
-167	0.00000000e+00	0.00000000e+00	0.00000000e+00	0.00000000e+00
-166	0.00000000e+00	0.00000000e+00	0.00000000e+00	0.00000000e+00
-165	0.00000000e+00	0.00000000e+00	0.00000000e+00	0.00000000e+00
-164	0.00000000e+00	0.00000000e+00	0.00000000e+00	0.00000000e+00
-163	0.00000000e+00	0.00000000e+00	0.00000000e+00	0.00000000e+00
-162	0.00000000e+00	0.00000000e+00	0.00000000e+00	0.00000000e+00
-161	0.00000000e+00	0.00000000e+00	0.00000000e+00	0.00000000e+00
-160	0.00000000e+00	0.00000000e+00	0.00000000e+00	0.00000000e+00
-159	0.00000000e+00	0.00000000e+00	0.00000000e+00	0.00000000e+00
-158	0.00000000e+00	0.00000000e+00	0.00000000e+00	0.00000000e+00
-157	0.00000000e+00	0.00000000e+00	0.00000000e+00	0.00000000e+00
-156	0.00000000e+00	0.00000000e+00	0.00000000e+00	0.00000000e+00
-155	0.00000000e+00	0.00000000e+00	0.00000000e+00	0.00000000e+00
-154	0.00000000e+00	0.00000000e+00	0.00000000e+00	0.00000000e+00
-153	0.00000000e+00	0.00000000e+00	0.00000000e+00	0.00000000e+00
-152	0.00000000e+00	0.00000000e+00	0.00000000e+00	0.00000000e+00
-151	0.00000000e+00	0.00000000e+00	0.00000000e+00	0.00000000e+00
-150	0.00000000e+00	0.00000000e+00	0.00000000e+00	0.00000000e+00
-149	0.00000000e+00	0.00000000e+00	0.00000000e+00	0.00000000e+00
-148	0.00000000e+00	0.00000000e+00	0.00000000e+00	0.00000000e+00
-147	0.00000000e+00	0.00000000e+00	0.00000000e+00	0.00000000e+00
-146	0.00000000e+00	0.00000000e+00	0.00000000e+00	0.00000000e+00
-145	0.00000000e+00	0.00000000e+00	0.00000000e+00	0.00000000e+00
-144	0.00000000e+00	0.00000000e+00	0.00000000e+00	0.00000000e+00
-143	0.00000000e+00	0.00000000e+00	0.00000000e+00	0.00000000e+00
-142	0.00000000e+00	0.00000000e+00	0.00000000e+00	0.00000000e+00
-141	0.00000000e+00	0.00000000e+00	0.00000000e+00	0.00000000e+00
-140	0.00000000e+00	0.00000000e+00	0.00000000e+00	0.00000000e+00
-139	0.00000000e+00	0.00000000e+00	0.00000000e+00	0.00000000e+00
-138	0.00000000e+00	0.00000000e+00	0.00000000e+00	0.00000000e+00
-137	0.00000000e+00	0.00000000e+00	0.00000000e+00	0.00000000e+00
-136	0.00000000e+00	0.00000000e+00	0.00000000e+00	0.00000000e+00
-135	0.00000000e+00	0.00000000e+00	0.00000000e+00	0.00000000e+00
-134	0.00000000e+00	0.00000000e+00	0.00000000e+00	0.00000000e+00
-133	0.00000000e+00	0.00000000e+00	0.00000000e+00	0.00000000e+00
-132	0.00000000e+00	0.00000000e+00	0.00000000e+00	0.00000000e+00
-131	0.00000000e+00	0.00000000e+00	0.00000000e+00	0.00000000e+00
-130	0.00000000e+00	0.00000000e+00	0.00000000e+00	0.00000000e+00
-129	0.00000000e+00	0.00000000e+00	0.00000000e+00	0.00000000e+00
-128	0.00000000e+00	0.00000000e+00	0.00000000e+00	0.00000000e+00
-127	0.00000000e+00	0.00000000e+00	0.00000000e+00	0.00000000e+00
-126	0.00000000e+00	0.00000000e+00	0.00000000e+00	0.00000000e+00
-125	0.00000000e+00	0.00000000e+00	0.00000000e+00	0.00000000e+00
-124	0.00000000e+00	0.00000000e+00	0.00000000e+00	0.00000000e+00
-123	0.00000000e+00	0.00000000e+00	0.00000000e+00	0.00000000e+00
-122	0.00000000e+00	0.00000000e+00	0.00000000e+00	0.00000000e+00
-121	0.00000000e+00	0.00000000e+00	0.00000000e+00	0.00000000e+00
-120	0.00000000e+00	0.00000000e+00	0.00000000e+00	0.00000000e+00
-119	0.00000000e+00	0.00000000e+00	0.00000000e+00	0.00000000e+00
-118	0.00000000e+00	0.00000000e+00	0.00000000e+00	0.00000000e+00
-117	0.00000000e+00	0.00000000e+00	0.00000000e+00	0.00000000e+00
-116	0.00000000e+00	0.00000000e+00	0.00000000e+00	0.00000000e+00
-115	0.00000000e+00	0.00000000e+00	0.00000000e+00	0.00000000e+00
-114	2.46000000e+02	2.00000000e+00	2.00000000e+00	2.00000000e+00
-113	5.78000000e+02	2.00000000e+00	2.00000000e+00	2.00000000e+00
-112	8.58000000e+02	3.00000000e+00	3.00000000e+00	3.00000000e+00
-111	1.20600000e+03	3.00000000e+00	3.00000000e+00	3.00000000e+00
-110	1.46200000e+03	3.00000000e+00	3.00000000e+00	3.00000000e+00
-109	1.77800000e+03	3.00000000e+00	3.00000000e+00	3.00000000e+00
-108	2.09700000e+03	3.00000000e+00	3.00000000e+00	3.00000000e+00
-107	2.33500000e+03	3.00000000e+00	3.00000000e+00	3.00000000e+00
-106	2.56300000e+03	3.00000000e+00	3.00000000e+00	3.00000000e+00
-105	2.78900000e+03	3.00000000e+00	3.00000000e+00	3.00000000e+00
-104	3.05900000e+03	3.00000000e+00	3.00000000e+00	3.00000000e+00
-103	3.31400000e+03	3.00000000e+00	3.00000000e+00	3.00000000e+00
-102	3.55800000e+03	3.00000000e+00	3.00000000e+00	3.00000000e+00
-101	3.79200000e+03	3.00000000e+00	3.00000000e+00	3.00000000e+00
-100	4.00700000e+03	3.00000000e+00	3.00000000e+00	3.00000000e+00
-99	4.18100000e+03	3.00000000e+00	3.00000000e+00	3.00000000e+00
-98	4.40200000e+03	4.00000000e+00	4.00000000e+00	6.00000000e+00
-97	4.69200000e+03	4.00000000e+00	4.00000000e+00	6.00000000e+00
-96	4.98600000e+03	4.00000000e+00	4.00000000e+00	6.00000000e+00
-95	5.26300000e+03	4.00000000e+00	4.00000000e+00	6.00000000e+00
-94	5.54600000e+03	4.00000000e+00	4.00000000e+00	6.00000000e+00
-93	5.78200000e+03	4.00000000e+00	4.00000000e+00	6.00000000e+00
-92	5.99300000e+03	4.00000000e+00	4.00000000e+00	6.00000000e+00
-91	6.21300000e+03	4.00000000e+00	4.00000000e+00	6.00000000e+00
-90	6.45600000e+03	4.00000000e+00	4.00000000e+00	6.00000000e+00
-89	6.74700000e+03	4.00000000e+00	4.00000000e+00	6.00000000e+00
-88	7.03400000e+03	4.00000000e+00	4.00000000e+00	6.00000000e+00
-87	7.35000000e+03	6.00000000e+00	6.00000000e+00	8.00000000e+00
-86	7.71500000e+03	6.00000000e+00	6.00000000e+00	8.00000000e+00
-85	8.03400000e+03	6.00000000e+00	6.00000000e+00	8.00000000e+00
-84	8.36000000e+03	6.00000000e+00	6.00000000e+00	8.00000000e+00
-83	8.65200000e+03	6.00000000e+00	6.00000000e+00	8.00000000e+00
-82	9.00800000e+03	6.00000000e+00	6.00000000e+00	8.00000000e+00
-81	9.39400000e+03	6.00000000e+00	6.00000000e+00	8.00000000e+00
-80	9.89000000e+03	6.00000000e+00	6.00000000e+00	8.00000000e+00
-79	1.02260000e+04	6.00000000e+00	6.00000000e+00	8.00000000e+00
-78	1.06050000e+04	6.00000000e+00	6.00000000e+00	8.00000000e+00
-77	1.09640000e+04	6.00000000e+00	6.00000000e+00	8.00000000e+00
-76	1.13570000e+04	6.00000000e+00	6.00000000e+00	8.00000000e+00
-75	1.18370000e+04	6.00000000e+00	6.00000000e+00	8.00000000e+00
-74	1.22340000e+04	6.00000000e+00	6.00000000e+00	8.00000000e+00
-73	1.25790000e+04	6.00000000e+00	6.00000000e+00	8.00000000e+00
-72	1.29750000e+04	6.00000000e+00	6.00000000e+00	8.00000000e+00
-71	1.33520000e+04	6.00000000e+00	6.00000000e+00	8.00000000e+00
-70	1.37610000e+04	6.00000000e+00	6.00000000e+00	8.00000000e+00
-69	1.42080000e+04	8.00000000e+00	8.00000000e+00	1.00000000e+01
-68	1.46530000e+04	8.00000000e+00	8.00000000e+00	1.00000000e+01
-67	1.51810000e+04	8.00000000e+00	8.00000000e+00	1.00000000e+01
-66	1.56660000e+04	8.00000000e+00	8.00000000e+00	1.00000000e+01
-65	1.61370000e+04	9.00000000e+00	9.00000000e+00	1.10000000e+01
-64	1.64800000e+04	9.00000000e+00	9.00000000e+00	1.10000000e+01
-63	1.68980000e+04	9.00000000e+00	9.00000000e+00	1.10000000e+01
-62	1.74180000e+04	1.00000000e+01	1.00000000e+01	1.20000000e+01
-61	1.79550000e+04	1.00000000e+01	1.00000000e+01	1.20000000e+01
-60	1.84630000e+04	1.00000000e+01	1.00000000e+01	1.20000000e+01
-59	1.89870000e+04	1.10000000e+01	1.10000000e+01	1.30000000e+01
-58	1.94910000e+04	1.10000000e+01	1.10000000e+01	1.30000000e+01
-57	1.99210000e+04	1.10000000e+01	1.10000000e+01	1.30000000e+01
-56	2.03440000e+04	1.10000000e+01	1.10000000e+01	1.30000000e+01
-55	2.07850000e+04	1.10000000e+01	1.10000000e+01	1.30000000e+01
-54	2.07850000e+04	1.10000000e+01	1.10000000e+01	1.30000000e+01
-53	2.07850000e+04	1.10000000e+01	1.10000000e+01	1.30000000e+01
-52	2.12430000e+04	1.10000000e+01	1.10000000e+01	1.30000000e+01
-51	2.16150000e+04	1.10000000e+01	1.10000000e+01	1.30000000e+01
-50	2.19750000e+04	1.10000000e+01	1.10000000e+01	1.30000000e+01
-49	2.23150000e+04	1.10000000e+01	1.10000000e+01	1.30000000e+01
-48	2.26830000e+04	1.10000000e+01	1.10000000e+01	1.30000000e+01
-47	2.31060000e+04	1.10000000e+01	1.10000000e+01	1.30000000e+01
-46	2.35980000e+04	1.10000000e+01	1.10000000e+01	1.30000000e+01
-45	2.40320000e+04	1.10000000e+01	1.10000000e+01	1.30000000e+01
-44	2.43940000e+04	1.10000000e+01	1.10000000e+01	1.30000000e+01
-43	2.47440000e+04	1.10000000e+01	1.10000000e+01	1.30000000e+01
-42	2.52440000e+04	1.10000000e+01	1.10000000e+01	1.30000000e+01
-41	2.56570000e+04	1.10000000e+01	1.10000000e+01	1.30000000e+01
-40	2.61340000e+04	1.10000000e+01	1.10000000e+01	1.30000000e+01
-39	2.66030000e+04	1.20000000e+01	1.20000000e+01	1.50000000e+01
-38	2.66030000e+04	1.20000000e+01	1.20000000e+01	1.50000000e+01
-37	2.67610000e+04	1.20000000e+01	1.20000000e+01	1.50000000e+01
-36	2.69010000e+04	1.20000000e+01	1.20000000e+01	1.50000000e+01
-35	2.70840000e+04	1.30000000e+01	1.30000000e+01	1.70000000e+01
-34	2.72890000e+04	1.30000000e+01	1.30000000e+01	1.70000000e+01
-33	2.74680000e+04	1.30000000e+01	1.30000000e+01	1.70000000e+01
-32	2.77080000e+04	1.30000000e+01	1.30000000e+01	1.70000000e+01
-31	2.81280000e+04	1.30000000e+01	1.30000000e+01	1.70000000e+01
-30	2.83810000e+04	1.30000000e+01	1.30000000e+01	1.70000000e+01
-29	2.85860000e+04	1.30000000e+01	1.30000000e+01	1.70000000e+01
-28	2.89110000e+04	1.30000000e+01	1.30000000e+01	1.70000000e+01
-27	2.91410000e+04	1.30000000e+01	1.30000000e+01	1.70000000e+01
-26	2.93780000e+04	1.30000000e+01	1.30000000e+01	1.70000000e+01
-25	2.96630000e+04	1.20000000e+01	1.40000000e+01	1.80000000e+01
-24	2.99930000e+04	1.20000000e+01	1.40000000e+01	1.80000000e+01
-23	3.03530000e+04	1.20000000e+01	1.40000000e+01	1.80000000e+01
-22	3.07200000e+04	1.20000000e+01	1.40000000e+01	1.80000000e+01
-21	3.09510000e+04	1.20000000e+01	1.40000000e+01	1.80000000e+01
-20	3.11870000e+04	1.20000000e+01	1.40000000e+01	1.80000000e+01
-19	3.14190000e+04	1.20000000e+01	1.40000000e+01	1.80000000e+01
-18	3.16450000e+04	1.20000000e+01	1.40000000e+01	1.80000000e+01
-17	3.19060000e+04	1.20000000e+01	1.40000000e+01	1.80000000e+01
-16	3.21310000e+04	1.20000000e+01	1.40000000e+01	1.80000000e+01
-15	3.25250000e+04	1.20000000e+01	1.40000000e+01	1.80000000e+01
-14	3.29330000e+04	1.20000000e+01	1.40000000e+01	1.80000000e+01
-13	3.31990000e+04	1.20000000e+01	1.40000000e+01	1.80000000e+01
-12	3.34870000e+04	1.20000000e+01	1.40000000e+01	1.80000000e+01
-11	3.37480000e+04	1.20000000e+01	1.40000000e+01	1.80000000e+01
-10	3.40330000e+04	1.20000000e+01	1.40000000e+01	1.80000000e+01
-9	3.45140000e+04	1.20000000e+01	1.40000000e+01	1.80000000e+01
-8	3.49670000e+04	1.40000000e+01	1.50000000e+01	1.90000000e+01
-7	3.53870000e+04	1.40000000e+01	1.50000000e+01	1.90000000e+01
-6	3.58120000e+04	1.40000000e+01	1.50000000e+01	1.90000000e+01
-5	3.61610000e+04	1.50000000e+01	1.60000000e+01	2.00000000e+01
-4	3.65270000e+04	1.50000000e+01	1.60000000e+01	2.00000000e+01
-3	3.69770000e+04	1.70000000e+01	1.80000000e+01	2.20000000e+01
-2	3.76860000e+04	1.90000000e+01	2.00000000e+01	2.40000000e+01
-1	3.85590000e+04	2.00000000e+01	2.10000000e+01	2.50000000e+01
0	3.96890000e+04	2.00000000e+01	2.10000000e+01	2.50000000e+01
1	4.12690000e+04	2.20000000e+01	2.30000000e+01	2.70000000e+01
2	4.26100000e+04	2.20000000e+01	2.30000000e+01	2.70000000e+01
3	4.38990000e+04	2.20000000e+01	2.30000000e+01	2.70000000e+01
4	4.55250000e+04	2.70000000e+01	2.50000000e+01	3.40000000e+01
5	4.72090000e+04	2.80000000e+01	2.60000000e+01	3.50000000e+01
6	4.85310000e+04	2.80000000e+01	2.60000000e+01	3.50000000e+01
7	5.01780000e+04	2.80000000e+01	2.60000000e+01	3.50000000e+01
8	5.25460000e+04	3.00000000e+01	2.80000000e+01	3.70000000e+01
9	5.43540000e+04	3.40000000e+01	3.20000000e+01	4.10000000e+01
10	5.60060000e+04	3.50000000e+01	3.30000000e+01	4.20000000e+01
11	5.74950000e+04	3.50000000e+01	3.30000000e+01	4.20000000e+01
12	5.94360000e+04	3.50000000e+01	3.30000000e+01	4.20000000e+01
13	6.09540000e+04	3.50000000e+01	3.30000000e+01	4.20000000e+01
14	6.24770000e+04	3.50000000e+01	3.40000000e+01	4.40000000e+01
15	6.38440000e+04	3.50000000e+01	3.40000000e+01	4.40000000e+01
16	6.51990000e+04	3.60000000e+01	3.50000000e+01	4.50000000e+01
17	6.65480000e+04	3.60000000e+01	3.50000000e+01	4.50000000e+01
18	6.77170000e+04	3.60000000e+01	3.50000000e+01	4.50000000e+01
19	6.85070000e+04	3.70000000e+01	3.70000000e+01	4.80000000e+01
20	6.90530000e+04	3.70000000e+01	3.70000000e+01	4.80000000e+01
21	6.96940000e+04	3.70000000e+01	3.70000000e+01	4.80000000e+01
22	7.04710000e+04	3.70000000e+01	3.70000000e+01	4.80000000e+01
23	7.11410000e+04	3.70000000e+01	3.70000000e+01	4.80000000e+01
24	7.18960000e+04	3.70000000e+01	3.70000000e+01	4.80000000e+01
25	7.25800000e+04	3.70000000e+01	3.70000000e+01	4.80000000e+01
26	7.33330000e+04	3.80000000e+01	3.80000000e+01	4.90000000e+01
27	7.38740000e+04	3.80000000e+01	3.80000000e+01	4.90000000e+01
28	7.44390000e+04	3.80000000e+01	3.80000000e+01	4.90000000e+01
29	7.50590000e+04	3.80000000e+01	3.80000000e+01	4.90000000e+01
30	7.56980000e+04	4.00000000e+01	3.90000000e+01	5.00000000e+01
31	7.64020000e+04	4.00000000e+01	4.00000000e+01	5.10000000e+01
32	7.69990000e+04	4.00000000e+01	4.00000000e+01	5.10000000e+01
33	7.75000000e+04	4.00000000e+01	4.00000000e+01	5.10000000e+01
34	7.79210000e+04	4.00000000e+01	4.00000000e+01	5.10000000e+01
35	7.83270000e+04	4.10000000e+01	4.10000000e+01	5.30000000e+01
36	7.88090000e+04	4.10000000e+01	4.10000000e+01	5.30000000e+01
37	7.93440000e+04	4.10000000e+01	4.10000000e+01	5.30000000e+01
38	7.99100000e+04	4.20000000e+01	4.20000000e+01	5.40000000e+01
39	8.04960000e+04	4.20000000e+01	4.20000000e+01	5.40000000e+01
40	8.10710000e+04	4.20000000e+01	4.40000000e+01	5.80000000e+01
41	8.15240000e+04	4.30000000e+01	4.50000000e+01	5.90000000e+01
42	8.19250000e+04	4.30000000e+01	4.50000000e+01	5.90000000e+01
43	8.24310000e+04	4.30000000e+01	4.50000000e+01	5.90000000e+01
44	8.29150000e+04	4.30000000e+01	4.50000000e+01	5.90000000e+01
45	8.34770000e+04	4.40000000e+01	4.60000000e+01	6.00000000e+01
46	8.40050000e+04	4.40000000e+01	4.60000000e+01	6.00000000e+01
47	8.44710000e+04	4.40000000e+01	4.60000000e+01	6.00000000e+01
48	8.48220000e+04	4.40000000e+01	4.60000000e+01	6.00000000e+01
49	8.52440000e+04	4.30000000e+01	4.70000000e+01	6.10000000e+01
50	8.58740000e+04	4.70000000e+01	4.80000000e+01	6.20000000e+01
51	8.64490000e+04	4.70000000e+01	4.80000000e+01	6.20000000e+01
52	8.69700000e+04	4.70000000e+01	4.80000000e+01	6.20000000e+01
53	8.75360000e+04	4.70000000e+01	4.80000000e+01	6.20000000e+01
54	8.80270000e+04	4.70000000e+01	4.80000000e+01	6.20000000e+01
55	8.84140000e+04	4.60000000e+01	4.90000000e+01	6.30000000e+01
56	8.87720000e+04	4.60000000e+01	4.90000000e+01	6.30000000e+01
57	8.91260000e+04	4.60000000e+01	4.90000000e+01	6.30000000e+01
58	8.95550000e+04	4.60000000e+01	4.90000000e+01	6.30000000e+01
59	9.00210000e+04	4.60000000e+01	4.90000000e+01	6.30000000e+01
60	9.04280000e+04	4.60000000e+01	4.90000000e+01	6.30000000e+01
61	9.07740000e+04	4.60000000e+01	4.90000000e+01	6.30000000e+01
62	9.11650000e+04	5.10000000e+01	5.10000000e+01	6.60000000e+01
63	9.15620000e+04	5.10000000e+01	5.10000000e+01	6.60000000e+01
64	9.19410000e+04	5.10000000e+01	5.10000000e+01	6.60000000e+01
65	9.24060000e+04	5.10000000e+01	5.10000000e+01	6.60000000e+01
66	9.29480000e+04	5.10000000e+01	5.10000000e+01	6.60000000e+01
67	9.34130000e+04	5.10000000e+01	5.10000000e+01	6.60000000e+01
68	9.38550000e+04	5.10000000e+01	5.10000000e+01	6.60000000e+01
69	9.42590000e+04	5.10000000e+01	5.10000000e+01	6.60000000e+01
70	9.46180000e+04	5.10000000e+01	5.10000000e+01	6.60000000e+01
71	9.49680000e+04	5.10000000e+01	5.10000000e+01	6.60000000e+01
72	9.54050000e+04	5.10000000e+01	5.10000000e+01	6.60000000e+01
73	9.58700000e+04	5.10000000e+01	5.10000000e+01	6.60000000e+01
74	9.62720000e+04	5.10000000e+01	5.10000000e+01	6.60000000e+01
75	9.67520000e+04	5.10000000e+01	5.10000000e+01	6.60000000e+01
76	9.72130000e+04	5.10000000e+01	5.10000000e+01	6.60000000e+01
77	9.76600000e+04	5.10000000e+01	5.10000000e+01	6.60000000e+01
78	9.81330000e+04	5.10000000e+01	5.10000000e+01	6.60000000e+01
79	9.86270000e+04	5.10000000e+01	5.10000000e+01	6.60000000e+01
80	9.91670000e+04	5.10000000e+01	5.10000000e+01	6.60000000e+01
81	9.97880000e+04	5.10000000e+01	5.10000000e+01	6.60000000e+01
82	1.00342000e+05	5.10000000e+01	5.10000000e+01	6.60000000e+01
83	1.00861000e+05	5.20000000e+01	5.20000000e+01	6.70000000e+01
84	1.01372000e+05	5.20000000e+01	5.20000000e+01	6.70000000e+01
85	1.01822000e+05	5.20000000e+01	5.30000000e+01	6.90000000e+01
86	1.01973000e+05	5.40000000e+01	5.40000000e+01	7.00000000e+01
87	1.02067000e+05	5.20000000e+01	5.50000000e+01	7.20000000e+01
88	1.02206000e+05	5.20000000e+01	5.50000000e+01	7.20000000e+01
89	1.02470000e+05	5.20000000e+01	5.50000000e+01	7.20000000e+01
90	1.02811000e+05	5.20000000e+01	5.50000000e+01	7.20000000e+01
91	1.03295000e+05	5.20000000e+01	5.50000000e+01	7.20000000e+01
92	1.03740000e+05	5.40000000e+01	5.60000000e+01	7.30000000e+01
93	1.04316000e+05	5.40000000e+01	5.60000000e+01	7.30000000e+01
94	1.04807000e+05	5.40000000e+01	5.60000000e+01	7.30000000e+01
95	1.05380000e+05	5.40000000e+01	5.60000000e+01	7.30000000e+01
96	1.05785000e+05	5.40000000e+01	5.60000000e+01	7.30000000e+01
97	1.06213000e+05	5.40000000e+01	5.60000000e+01	7.30000000e+01
98	1.06615000e+05	5.30000000e+01	5.70000000e+01	7.40000000e+01
99	1.07020000e+05	5.30000000e+01	5.70000000e+01	7.40000000e+01
100	1.07020000e+05	5.30000000e+01	5.70000000e+01	7.40000000e+01
