# Supplementary material for: Early Prediction of Movie Box Office Success Based on Wikipedia Activity Big Data
Source: PLoS One. 2013 Aug 21;8(8):e71226. doi: 10.1371/journal.pone.0071226 (PMC3749192; doi:10.1371/journal.pone.0071226)
Supplement: Dataset S1 — The dataset under study, including the financial and Wikipedia activity data is also available at http://wwm.phy.bme.hu/SupplementaryDataS1.zip. (ZIP) [file pone.0071226.s002.zip › wikipredict_data_pack/sample_of_312/wikipedia_predictors/93]

Day_(movie_time)	Views	Users	Rigor	Edits
-500	0.00000000e+00	3.80000000e+01	5.00000000e+01	7.80000000e+01
-499	3.91000000e+02	3.80000000e+01	5.00000000e+01	7.80000000e+01
-498	7.12000000e+02	3.70000000e+01	5.10000000e+01	7.90000000e+01
-497	1.02200000e+03	3.70000000e+01	5.10000000e+01	7.90000000e+01
-496	1.40800000e+03	3.70000000e+01	5.10000000e+01	7.90000000e+01
-495	1.79700000e+03	3.70000000e+01	5.10000000e+01	7.90000000e+01
-494	2.24100000e+03	3.70000000e+01	5.10000000e+01	7.90000000e+01
-493	2.71300000e+03	3.70000000e+01	5.10000000e+01	7.90000000e+01
-492	3.04000000e+03	3.70000000e+01	5.10000000e+01	7.90000000e+01
-491	3.26100000e+03	3.70000000e+01	5.10000000e+01	7.90000000e+01
-490	3.56900000e+03	3.70000000e+01	5.10000000e+01	7.90000000e+01
-489	3.82700000e+03	3.70000000e+01	5.10000000e+01	7.90000000e+01
-488	4.15800000e+03	3.70000000e+01	5.10000000e+01	7.90000000e+01
-487	4.57700000e+03	3.70000000e+01	5.10000000e+01	7.90000000e+01
-486	5.00200000e+03	3.70000000e+01	5.10000000e+01	7.90000000e+01
-485	5.33800000e+03	3.70000000e+01	5.10000000e+01	7.90000000e+01
-484	5.64000000e+03	3.70000000e+01	5.10000000e+01	7.90000000e+01
-483	5.96500000e+03	3.70000000e+01	5.10000000e+01	7.90000000e+01
-482	6.29300000e+03	3.70000000e+01	5.10000000e+01	7.90000000e+01
-481	6.59600000e+03	3.70000000e+01	5.10000000e+01	7.90000000e+01
-480	6.97700000e+03	3.70000000e+01	5.10000000e+01	7.90000000e+01
-479	7.36000000e+03	4.00000000e+01	5.30000000e+01	8.10000000e+01
-478	7.66800000e+03	4.00000000e+01	5.30000000e+01	8.10000000e+01
-477	7.97700000e+03	4.00000000e+01	5.30000000e+01	8.10000000e+01
-476	8.26100000e+03	4.00000000e+01	5.30000000e+01	8.10000000e+01
-475	8.56700000e+03	4.00000000e+01	5.30000000e+01	8.10000000e+01
-474	8.90100000e+03	4.00000000e+01	5.30000000e+01	8.10000000e+01
-473	9.29100000e+03	4.00000000e+01	5.30000000e+01	8.10000000e+01
-472	9.69300000e+03	4.00000000e+01	5.30000000e+01	8.10000000e+01
-471	9.99800000e+03	4.00000000e+01	5.30000000e+01	8.10000000e+01
-470	1.02650000e+04	4.00000000e+01	5.30000000e+01	8.10000000e+01
-469	1.05670000e+04	4.00000000e+01	5.30000000e+01	8.10000000e+01
-468	1.08660000e+04	4.00000000e+01	5.30000000e+01	8.10000000e+01
-467	1.11940000e+04	4.00000000e+01	5.30000000e+01	8.10000000e+01
-466	1.15690000e+04	4.00000000e+01	5.30000000e+01	8.10000000e+01
-465	1.19370000e+04	4.00000000e+01	5.30000000e+01	8.10000000e+01
-464	1.22670000e+04	4.00000000e+01	5.30000000e+01	8.10000000e+01
-463	1.25750000e+04	4.00000000e+01	5.30000000e+01	8.10000000e+01
-462	1.28930000e+04	4.00000000e+01	5.30000000e+01	8.10000000e+01
-461	1.31720000e+04	4.00000000e+01	5.30000000e+01	8.10000000e+01
-460	1.34570000e+04	4.00000000e+01	5.30000000e+01	8.10000000e+01
-459	1.38160000e+04	4.00000000e+01	5.30000000e+01	8.10000000e+01
-458	1.41550000e+04	4.00000000e+01	5.30000000e+01	8.10000000e+01
-457	1.44810000e+04	4.00000000e+01	5.30000000e+01	8.10000000e+01
-456	1.47680000e+04	4.00000000e+01	5.30000000e+01	8.10000000e+01
-455	1.50990000e+04	4.00000000e+01	5.30000000e+01	8.10000000e+01
-454	1.54260000e+04	4.00000000e+01	5.30000000e+01	8.10000000e+01
-453	1.57370000e+04	4.00000000e+01	5.30000000e+01	8.10000000e+01
-452	1.61190000e+04	4.00000000e+01	5.30000000e+01	8.10000000e+01
-451	1.64470000e+04	4.00000000e+01	5.30000000e+01	8.10000000e+01
-450	1.67060000e+04	4.00000000e+01	5.30000000e+01	8.10000000e+01
-449	1.70310000e+04	4.00000000e+01	5.30000000e+01	8.10000000e+01
-448	1.73080000e+04	4.00000000e+01	5.30000000e+01	8.10000000e+01
-447	1.76020000e+04	4.00000000e+01	5.30000000e+01	8.10000000e+01
-446	1.81640000e+04	4.00000000e+01	5.30000000e+01	8.10000000e+01
-445	1.85040000e+04	4.10000000e+01	5.40000000e+01	8.20000000e+01
-444	1.89080000e+04	4.10000000e+01	5.40000000e+01	8.20000000e+01
-443	1.92760000e+04	4.30000000e+01	5.50000000e+01	8.30000000e+01
-442	1.96070000e+04	4.30000000e+01	5.50000000e+01	8.30000000e+01
-441	1.98580000e+04	4.30000000e+01	5.50000000e+01	8.30000000e+01
-440	2.02050000e+04	4.30000000e+01	5.50000000e+01	8.30000000e+01
-439	2.05640000e+04	4.30000000e+01	5.50000000e+01	8.30000000e+01
-438	2.08540000e+04	4.30000000e+01	5.50000000e+01	8.30000000e+01
-437	2.12370000e+04	4.30000000e+01	5.50000000e+01	8.30000000e+01
-436	2.16020000e+04	4.30000000e+01	5.50000000e+01	8.30000000e+01
-435	2.19690000e+04	4.30000000e+01	5.50000000e+01	8.30000000e+01
-434	2.23580000e+04	4.30000000e+01	5.50000000e+01	8.30000000e+01
-433	2.28450000e+04	4.30000000e+01	5.50000000e+01	8.30000000e+01
-432	2.33110000e+04	4.30000000e+01	5.50000000e+01	8.30000000e+01
-431	2.37580000e+04	4.30000000e+01	5.50000000e+01	8.30000000e+01
-430	2.42710000e+04	4.40000000e+01	5.60000000e+01	8.70000000e+01
-429	2.46620000e+04	4.50000000e+01	5.70000000e+01	9.50000000e+01
-428	2.50530000e+04	4.50000000e+01	5.70000000e+01	9.50000000e+01
-427	2.53930000e+04	4.50000000e+01	5.70000000e+01	9.50000000e+01
-426	2.57600000e+04	4.50000000e+01	5.70000000e+01	9.50000000e+01
-425	2.61580000e+04	4.50000000e+01	5.70000000e+01	9.50000000e+01
-424	2.65730000e+04	4.50000000e+01	5.70000000e+01	9.50000000e+01
-423	2.69690000e+04	4.50000000e+01	5.70000000e+01	9.50000000e+01
-422	2.73350000e+04	4.50000000e+01	5.70000000e+01	9.50000000e+01
-421	2.76610000e+04	4.50000000e+01	5.70000000e+01	9.50000000e+01
-420	2.80020000e+04	4.50000000e+01	5.70000000e+01	9.50000000e+01
-419	2.83720000e+04	4.50000000e+01	5.70000000e+01	9.50000000e+01
-418	2.87770000e+04	4.50000000e+01	5.70000000e+01	9.50000000e+01
-417	2.91830000e+04	4.50000000e+01	5.70000000e+01	9.50000000e+01
-416	2.95860000e+04	4.50000000e+01	5.70000000e+01	9.50000000e+01
-415	2.99350000e+04	4.50000000e+01	5.70000000e+01	9.50000000e+01
-414	3.03130000e+04	4.50000000e+01	5.70000000e+01	9.50000000e+01
-413	3.06870000e+04	4.50000000e+01	5.70000000e+01	9.50000000e+01
-412	3.10690000e+04	4.50000000e+01	5.70000000e+01	9.50000000e+01
-411	3.14630000e+04	4.50000000e+01	5.70000000e+01	9.50000000e+01
-410	3.19290000e+04	4.50000000e+01	5.70000000e+01	9.50000000e+01
-409	3.25160000e+04	4.50000000e+01	5.70000000e+01	9.50000000e+01
-408	3.30800000e+04	4.50000000e+01	5.70000000e+01	9.50000000e+01
-407	3.35280000e+04	4.60000000e+01	5.80000000e+01	9.60000000e+01
-406	3.39450000e+04	4.60000000e+01	5.80000000e+01	9.60000000e+01
-405	3.43410000e+04	4.60000000e+01	5.80000000e+01	9.60000000e+01
-404	3.47530000e+04	4.60000000e+01	5.80000000e+01	9.60000000e+01
-403	3.52410000e+04	4.60000000e+01	5.80000000e+01	9.60000000e+01
-402	3.56130000e+04	4.60000000e+01	5.80000000e+01	9.60000000e+01
-401	3.59990000e+04	4.60000000e+01	5.80000000e+01	9.60000000e+01
-400	3.63810000e+04	4.60000000e+01	5.80000000e+01	9.60000000e+01
-399	3.67410000e+04	4.60000000e+01	5.80000000e+01	9.60000000e+01
-398	3.70630000e+04	4.60000000e+01	5.80000000e+01	9.60000000e+01
-397	3.74820000e+04	4.60000000e+01	5.80000000e+01	9.60000000e+01
-396	3.78830000e+04	4.60000000e+01	5.80000000e+01	9.60000000e+01
-395	3.82680000e+04	4.60000000e+01	5.80000000e+01	9.60000000e+01
-394	3.86240000e+04	5.00000000e+01	5.90000000e+01	9.70000000e+01
-393	3.89960000e+04	5.00000000e+01	5.90000000e+01	9.70000000e+01
-392	3.93610000e+04	5.00000000e+01	5.90000000e+01	9.70000000e+01
-391	3.97450000e+04	5.00000000e+01	5.90000000e+01	9.70000000e+01
-390	4.01370000e+04	5.00000000e+01	5.90000000e+01	9.70000000e+01
-389	4.05590000e+04	5.00000000e+01	5.90000000e+01	9.70000000e+01
-388	4.10370000e+04	5.00000000e+01	5.90000000e+01	9.70000000e+01
-387	4.14420000e+04	5.00000000e+01	5.90000000e+01	9.70000000e+01
-386	4.17790000e+04	5.00000000e+01	5.90000000e+01	9.70000000e+01
-385	4.21540000e+04	5.00000000e+01	5.90000000e+01	9.70000000e+01
-384	4.25970000e+04	5.00000000e+01	5.90000000e+01	9.70000000e+01
-383	4.30280000e+04	5.00000000e+01	5.90000000e+01	9.70000000e+01
-382	4.35800000e+04	5.00000000e+01	5.90000000e+01	9.70000000e+01
-381	4.42230000e+04	5.00000000e+01	5.90000000e+01	9.70000000e+01
-380	4.47540000e+04	5.00000000e+01	5.90000000e+01	9.70000000e+01
-379	4.52670000e+04	5.00000000e+01	5.90000000e+01	9.70000000e+01
-378	4.57450000e+04	5.00000000e+01	5.90000000e+01	9.70000000e+01
-377	4.61760000e+04	5.00000000e+01	5.90000000e+01	9.70000000e+01
-376	4.66090000e+04	5.00000000e+01	5.90000000e+01	9.70000000e+01
-375	4.71590000e+04	5.00000000e+01	5.90000000e+01	9.70000000e+01
-374	4.76520000e+04	5.00000000e+01	5.90000000e+01	9.70000000e+01
-373	4.80620000e+04	5.00000000e+01	5.90000000e+01	9.70000000e+01
-372	4.84630000e+04	5.00000000e+01	5.90000000e+01	9.70000000e+01
-371	4.88470000e+04	5.00000000e+01	5.90000000e+01	9.70000000e+01
-370	4.92460000e+04	5.00000000e+01	5.90000000e+01	9.70000000e+01
-369	4.96590000e+04	5.00000000e+01	5.90000000e+01	9.70000000e+01
-368	5.02110000e+04	5.00000000e+01	5.90000000e+01	9.70000000e+01
-367	5.07710000e+04	5.00000000e+01	5.90000000e+01	9.70000000e+01
-366	5.11630000e+04	5.00000000e+01	5.90000000e+01	9.70000000e+01
-365	5.15750000e+04	5.00000000e+01	5.90000000e+01	9.70000000e+01
-364	5.20410000e+04	5.00000000e+01	5.90000000e+01	9.70000000e+01
-363	5.24580000e+04	5.00000000e+01	5.90000000e+01	9.70000000e+01
-362	5.29340000e+04	5.00000000e+01	6.00000000e+01	9.80000000e+01
-361	5.35200000e+04	5.00000000e+01	6.00000000e+01	9.80000000e+01
-360	5.41260000e+04	5.00000000e+01	6.00000000e+01	9.80000000e+01
-359	5.45930000e+04	5.00000000e+01	6.00000000e+01	9.80000000e+01
-358	5.50160000e+04	5.10000000e+01	6.10000000e+01	9.90000000e+01
-357	5.54670000e+04	5.10000000e+01	6.10000000e+01	9.90000000e+01
-356	5.58960000e+04	5.10000000e+01	6.10000000e+01	9.90000000e+01
-355	5.63880000e+04	5.10000000e+01	6.10000000e+01	9.90000000e+01
-354	5.69060000e+04	5.10000000e+01	6.10000000e+01	9.90000000e+01
-353	5.73820000e+04	5.10000000e+01	6.10000000e+01	9.90000000e+01
-352	5.77440000e+04	5.10000000e+01	6.10000000e+01	9.90000000e+01
-351	5.81120000e+04	5.10000000e+01	6.10000000e+01	9.90000000e+01
-350	5.84720000e+04	5.10000000e+01	6.10000000e+01	9.90000000e+01
-349	5.88470000e+04	5.10000000e+01	6.10000000e+01	9.90000000e+01
-348	5.92020000e+04	5.10000000e+01	6.10000000e+01	9.90000000e+01
-347	5.96500000e+04	5.10000000e+01	6.10000000e+01	9.90000000e+01
-346	6.00460000e+04	5.10000000e+01	6.10000000e+01	9.90000000e+01
-345	6.04130000e+04	5.10000000e+01	6.10000000e+01	9.90000000e+01
-344	6.07500000e+04	5.10000000e+01	6.10000000e+01	9.90000000e+01
-343	6.11100000e+04	5.10000000e+01	6.10000000e+01	9.90000000e+01
-342	6.15300000e+04	4.90000000e+01	6.30000000e+01	1.01000000e+02
-341	6.19810000e+04	4.90000000e+01	6.30000000e+01	1.01000000e+02
-340	6.24810000e+04	4.90000000e+01	6.30000000e+01	1.01000000e+02
-339	6.28900000e+04	6.10000000e+01	6.50000000e+01	1.03000000e+02
-338	6.32800000e+04	6.10000000e+01	6.50000000e+01	1.03000000e+02
-337	6.37530000e+04	6.10000000e+01	6.50000000e+01	1.03000000e+02
-336	6.41610000e+04	6.10000000e+01	6.50000000e+01	1.03000000e+02
-335	6.46040000e+04	5.20000000e+01	6.80000000e+01	1.07000000e+02
-334	6.50400000e+04	5.20000000e+01	6.80000000e+01	1.07000000e+02
-333	6.54610000e+04	5.20000000e+01	6.80000000e+01	1.07000000e+02
-332	6.59800000e+04	5.20000000e+01	6.80000000e+01	1.07000000e+02
-331	6.64000000e+04	5.20000000e+01	6.80000000e+01	1.07000000e+02
-330	6.68390000e+04	5.20000000e+01	6.80000000e+01	1.07000000e+02
-329	6.72550000e+04	5.20000000e+01	6.80000000e+01	1.07000000e+02
-328	6.76640000e+04	5.20000000e+01	6.80000000e+01	1.07000000e+02
-327	6.80400000e+04	5.20000000e+01	6.80000000e+01	1.07000000e+02
-326	6.84940000e+04	5.20000000e+01	6.80000000e+01	1.07000000e+02
-325	6.89170000e+04	5.20000000e+01	6.80000000e+01	1.07000000e+02
-324	6.92980000e+04	5.20000000e+01	6.80000000e+01	1.07000000e+02
-323	6.96340000e+04	5.20000000e+01	6.80000000e+01	1.07000000e+02
-322	6.99980000e+04	5.20000000e+01	6.80000000e+01	1.07000000e+02
-321	7.03930000e+04	5.20000000e+01	6.80000000e+01	1.07000000e+02
-320	7.07830000e+04	5.20000000e+01	6.80000000e+01	1.07000000e+02
-319	7.12160000e+04	5.20000000e+01	6.80000000e+01	1.07000000e+02
-318	7.15930000e+04	5.20000000e+01	6.80000000e+01	1.07000000e+02
-317	7.19110000e+04	5.20000000e+01	6.80000000e+01	1.07000000e+02
-316	7.22690000e+04	5.20000000e+01	6.80000000e+01	1.07000000e+02
-315	7.25830000e+04	5.20000000e+01	6.80000000e+01	1.07000000e+02
-314	7.29120000e+04	5.20000000e+01	6.80000000e+01	1.07000000e+02
-313	7.32750000e+04	5.20000000e+01	6.80000000e+01	1.07000000e+02
-312	7.36900000e+04	5.20000000e+01	6.80000000e+01	1.07000000e+02
-311	7.40910000e+04	5.20000000e+01	6.80000000e+01	1.07000000e+02
-310	7.44190000e+04	5.20000000e+01	6.80000000e+01	1.07000000e+02
-309	7.47830000e+04	5.20000000e+01	6.80000000e+01	1.07000000e+02
-308	7.51440000e+04	5.40000000e+01	6.90000000e+01	1.08000000e+02
-307	7.54680000e+04	5.40000000e+01	6.90000000e+01	1.08000000e+02
-306	7.58380000e+04	5.40000000e+01	6.90000000e+01	1.08000000e+02
-305	7.62030000e+04	5.40000000e+01	6.90000000e+01	1.08000000e+02
-304	7.65920000e+04	5.40000000e+01	6.90000000e+01	1.08000000e+02
-303	7.69490000e+04	5.40000000e+01	6.90000000e+01	1.08000000e+02
-302	7.73450000e+04	5.80000000e+01	7.00000000e+01	1.10000000e+02
-301	7.77280000e+04	5.80000000e+01	7.00000000e+01	1.10000000e+02
-300	7.81280000e+04	5.80000000e+01	7.00000000e+01	1.10000000e+02
-299	7.85620000e+04	5.80000000e+01	7.00000000e+01	1.10000000e+02
-298	7.89490000e+04	5.80000000e+01	7.00000000e+01	1.10000000e+02
-297	7.94540000e+04	5.80000000e+01	7.00000000e+01	1.10000000e+02
-296	7.98720000e+04	5.80000000e+01	7.00000000e+01	1.10000000e+02
-295	8.02650000e+04	5.80000000e+01	7.00000000e+01	1.10000000e+02
-294	8.06950000e+04	5.80000000e+01	7.00000000e+01	1.10000000e+02
-293	8.11030000e+04	5.80000000e+01	7.00000000e+01	1.10000000e+02
-292	8.15250000e+04	5.80000000e+01	7.00000000e+01	1.10000000e+02
-291	8.19770000e+04	5.80000000e+01	7.00000000e+01	1.10000000e+02
-290	8.24440000e+04	5.80000000e+01	7.00000000e+01	1.10000000e+02
-289	8.29610000e+04	5.80000000e+01	7.00000000e+01	1.10000000e+02
-288	8.34470000e+04	5.80000000e+01	7.00000000e+01	1.10000000e+02
-287	8.39470000e+04	5.80000000e+01	7.00000000e+01	1.10000000e+02
-286	8.43880000e+04	5.90000000e+01	7.10000000e+01	1.11000000e+02
-285	8.48310000e+04	5.90000000e+01	7.10000000e+01	1.11000000e+02
-284	8.52800000e+04	5.90000000e+01	7.10000000e+01	1.11000000e+02
-283	8.58070000e+04	5.90000000e+01	7.10000000e+01	1.11000000e+02
-282	8.62210000e+04	5.90000000e+01	7.10000000e+01	1.11000000e+02
-281	8.66320000e+04	5.90000000e+01	7.10000000e+01	1.11000000e+02
-280	8.70860000e+04	5.90000000e+01	7.10000000e+01	1.11000000e+02
-279	8.75710000e+04	5.90000000e+01	7.10000000e+01	1.11000000e+02
-278	8.80320000e+04	5.90000000e+01	7.10000000e+01	1.11000000e+02
-277	8.86240000e+04	5.90000000e+01	7.10000000e+01	1.11000000e+02
-276	8.91710000e+04	5.90000000e+01	7.10000000e+01	1.11000000e+02
-275	8.96930000e+04	5.90000000e+01	7.10000000e+01	1.11000000e+02
-274	9.02370000e+04	5.90000000e+01	7.10000000e+01	1.11000000e+02
-273	9.07630000e+04	5.90000000e+01	7.10000000e+01	1.11000000e+02
-272	9.12560000e+04	5.90000000e+01	7.10000000e+01	1.11000000e+02
-271	9.16710000e+04	5.90000000e+01	7.10000000e+01	1.11000000e+02
-270	9.21970000e+04	5.90000000e+01	7.10000000e+01	1.11000000e+02
-269	9.27930000e+04	5.80000000e+01	7.30000000e+01	1.13000000e+02
-268	9.32750000e+04	5.80000000e+01	7.30000000e+01	1.13000000e+02
-267	9.37920000e+04	5.80000000e+01	7.30000000e+01	1.13000000e+02
-266	9.43090000e+04	5.80000000e+01	7.30000000e+01	1.13000000e+02
-265	9.47530000e+04	5.80000000e+01	7.30000000e+01	1.13000000e+02
-264	9.51890000e+04	5.80000000e+01	7.30000000e+01	1.13000000e+02
-263	9.57570000e+04	5.80000000e+01	7.30000000e+01	1.13000000e+02
-262	9.63020000e+04	5.80000000e+01	7.30000000e+01	1.13000000e+02
-261	9.67980000e+04	5.80000000e+01	7.30000000e+01	1.13000000e+02
-260	9.73210000e+04	5.80000000e+01	7.30000000e+01	1.13000000e+02
-259	9.78790000e+04	5.80000000e+01	7.30000000e+01	1.13000000e+02
-258	9.82840000e+04	5.80000000e+01	7.30000000e+01	1.13000000e+02
-257	9.86680000e+04	5.80000000e+01	7.30000000e+01	1.13000000e+02
-256	9.91980000e+04	5.60000000e+01	7.40000000e+01	1.14000000e+02
-255	9.98570000e+04	5.60000000e+01	7.40000000e+01	1.14000000e+02
-254	1.00442000e+05	6.00000000e+01	7.50000000e+01	1.15000000e+02
-253	1.01360000e+05	6.00000000e+01	7.50000000e+01	1.15000000e+02
-252	1.02019000e+05	6.00000000e+01	7.50000000e+01	1.15000000e+02
-251	1.02617000e+05	6.00000000e+01	7.50000000e+01	1.15000000e+02
-250	1.03262000e+05	6.00000000e+01	7.50000000e+01	1.15000000e+02
-249	1.03824000e+05	6.00000000e+01	7.50000000e+01	1.15000000e+02
-248	1.04700000e+05	6.20000000e+01	7.60000000e+01	1.17000000e+02
-247	1.05419000e+05	6.20000000e+01	7.60000000e+01	1.17000000e+02
-246	1.06013000e+05	6.20000000e+01	7.60000000e+01	1.17000000e+02
-245	1.06638000e+05	6.20000000e+01	7.60000000e+01	1.17000000e+02
-244	1.07302000e+05	6.20000000e+01	7.60000000e+01	1.17000000e+02
-243	1.07818000e+05	6.60000000e+01	7.70000000e+01	1.18000000e+02
-242	1.08422000e+05	6.60000000e+01	7.70000000e+01	1.18000000e+02
-241	1.09101000e+05	6.60000000e+01	7.70000000e+01	1.18000000e+02
-240	1.09761000e+05	6.60000000e+01	7.70000000e+01	1.18000000e+02
-239	1.10460000e+05	6.60000000e+01	7.70000000e+01	1.18000000e+02
-238	1.11133000e+05	6.60000000e+01	7.70000000e+01	1.18000000e+02
-237	1.11637000e+05	6.60000000e+01	7.70000000e+01	1.18000000e+02
-236	1.12217000e+05	6.60000000e+01	7.70000000e+01	1.18000000e+02
-235	1.12919000e+05	6.60000000e+01	7.70000000e+01	1.18000000e+02
-234	1.13796000e+05	6.50000000e+01	7.80000000e+01	1.19000000e+02
-233	1.14472000e+05	6.70000000e+01	7.90000000e+01	1.20000000e+02
-232	1.15089000e+05	6.70000000e+01	7.90000000e+01	1.20000000e+02
-231	1.15741000e+05	6.70000000e+01	7.90000000e+01	1.20000000e+02
-230	1.16382000e+05	6.70000000e+01	7.90000000e+01	1.20000000e+02
-229	1.16881000e+05	6.70000000e+01	7.90000000e+01	1.20000000e+02
-228	1.17497000e+05	6.70000000e+01	7.90000000e+01	1.20000000e+02
-227	1.18275000e+05	6.70000000e+01	7.90000000e+01	1.20000000e+02
-226	1.18919000e+05	6.70000000e+01	7.90000000e+01	1.20000000e+02
-225	1.19612000e+05	7.00000000e+01	8.10000000e+01	1.23000000e+02
-224	1.20315000e+05	6.60000000e+01	8.20000000e+01	1.24000000e+02
-223	1.20960000e+05	6.70000000e+01	8.30000000e+01	1.25000000e+02
-222	1.21545000e+05	6.70000000e+01	8.30000000e+01	1.25000000e+02
-221	1.22232000e+05	6.70000000e+01	8.30000000e+01	1.25000000e+02
-220	1.22947000e+05	6.70000000e+01	8.30000000e+01	1.25000000e+02
-219	1.23557000e+05	6.70000000e+01	8.30000000e+01	1.25000000e+02
-218	1.24264000e+05	7.00000000e+01	8.40000000e+01	1.27000000e+02
-217	1.24934000e+05	7.00000000e+01	8.40000000e+01	1.27000000e+02
-216	1.25561000e+05	7.00000000e+01	8.40000000e+01	1.27000000e+02
-215	1.26113000e+05	7.00000000e+01	8.40000000e+01	1.27000000e+02
-214	1.26803000e+05	7.00000000e+01	8.40000000e+01	1.27000000e+02
-213	1.27531000e+05	7.00000000e+01	8.40000000e+01	1.27000000e+02
-212	1.28198000e+05	7.00000000e+01	8.40000000e+01	1.27000000e+02
-211	1.28849000e+05	7.00000000e+01	8.40000000e+01	1.27000000e+02
-210	1.29569000e+05	7.00000000e+01	8.40000000e+01	1.27000000e+02
-209	1.30216000e+05	7.00000000e+01	8.50000000e+01	1.28000000e+02
-208	1.30777000e+05	7.00000000e+01	8.50000000e+01	1.28000000e+02
-207	1.31489000e+05	7.00000000e+01	8.50000000e+01	1.28000000e+02
-206	1.32267000e+05	7.00000000e+01	8.50000000e+01	1.28000000e+02
-205	1.32855000e+05	7.00000000e+01	8.50000000e+01	1.28000000e+02
-204	1.33598000e+05	7.00000000e+01	8.50000000e+01	1.28000000e+02
-203	1.34297000e+05	7.00000000e+01	8.50000000e+01	1.28000000e+02
-202	1.35012000e+05	7.00000000e+01	8.50000000e+01	1.28000000e+02
-201	1.35619000e+05	7.00000000e+01	8.50000000e+01	1.28000000e+02
-200	1.36339000e+05	7.00000000e+01	8.50000000e+01	1.28000000e+02
-199	1.37047000e+05	7.00000000e+01	8.50000000e+01	1.28000000e+02
-198	1.37815000e+05	7.00000000e+01	8.50000000e+01	1.28000000e+02
-197	1.38474000e+05	7.00000000e+01	8.50000000e+01	1.28000000e+02
-196	1.39127000e+05	7.00000000e+01	8.50000000e+01	1.28000000e+02
-195	1.39889000e+05	7.20000000e+01	8.60000000e+01	1.29000000e+02
-194	1.40606000e+05	7.20000000e+01	8.60000000e+01	1.29000000e+02
-193	1.41311000e+05	7.20000000e+01	8.60000000e+01	1.29000000e+02
-192	1.42103000e+05	7.20000000e+01	8.60000000e+01	1.29000000e+02
-191	1.42749000e+05	7.20000000e+01	8.60000000e+01	1.29000000e+02
-190	1.43448000e+05	7.20000000e+01	8.60000000e+01	1.29000000e+02
-189	1.44108000e+05	7.20000000e+01	8.60000000e+01	1.29000000e+02
-188	1.44822000e+05	7.20000000e+01	8.60000000e+01	1.29000000e+02
-187	1.45418000e+05	7.40000000e+01	8.70000000e+01	1.30000000e+02
-186	1.46116000e+05	7.40000000e+01	8.70000000e+01	1.30000000e+02
-185	1.46882000e+05	7.40000000e+01	8.70000000e+01	1.30000000e+02
-184	1.47843000e+05	7.40000000e+01	8.70000000e+01	1.30000000e+02
-183	1.48578000e+05	7.40000000e+01	8.70000000e+01	1.30000000e+02
-182	1.49326000e+05	7.40000000e+01	8.70000000e+01	1.30000000e+02
-181	1.50107000e+05	7.40000000e+01	8.70000000e+01	1.30000000e+02
-180	1.50951000e+05	7.40000000e+01	8.70000000e+01	1.30000000e+02
-179	1.51859000e+05	7.40000000e+01	8.70000000e+01	1.30000000e+02
-178	1.52676000e+05	7.40000000e+01	8.70000000e+01	1.30000000e+02
-177	1.53418000e+05	7.40000000e+01	8.70000000e+01	1.30000000e+02
-176	1.54335000e+05	7.40000000e+01	8.70000000e+01	1.30000000e+02
-175	1.55178000e+05	7.40000000e+01	8.70000000e+01	1.30000000e+02
-174	1.56091000e+05	7.40000000e+01	8.70000000e+01	1.30000000e+02
-173	1.56974000e+05	7.40000000e+01	8.70000000e+01	1.30000000e+02
-172	1.57691000e+05	7.40000000e+01	8.70000000e+01	1.30000000e+02
-171	1.58506000e+05	7.40000000e+01	8.70000000e+01	1.30000000e+02
-170	1.59191000e+05	7.40000000e+01	8.70000000e+01	1.30000000e+02
-169	1.59191000e+05	7.40000000e+01	8.70000000e+01	1.30000000e+02
-168	1.59780000e+05	7.40000000e+01	8.70000000e+01	1.30000000e+02
-167	1.59780000e+05	7.40000000e+01	8.70000000e+01	1.30000000e+02
-166	1.59780000e+05	7.40000000e+01	8.70000000e+01	1.30000000e+02
-165	1.59780000e+05	7.40000000e+01	8.70000000e+01	1.30000000e+02
-164	1.60383000e+05	7.40000000e+01	8.70000000e+01	1.30000000e+02
-163	1.60954000e+05	7.40000000e+01	8.70000000e+01	1.30000000e+02
-162	1.61383000e+05	7.40000000e+01	8.70000000e+01	1.30000000e+02
-161	1.61878000e+05	7.40000000e+01	8.70000000e+01	1.30000000e+02
-160	1.62352000e+05	7.40000000e+01	8.70000000e+01	1.30000000e+02
-159	1.62876000e+05	7.40000000e+01	8.70000000e+01	1.30000000e+02
-158	1.63496000e+05	7.40000000e+01	8.70000000e+01	1.30000000e+02
-157	1.64257000e+05	7.40000000e+01	8.70000000e+01	1.30000000e+02
-156	1.64902000e+05	7.40000000e+01	8.70000000e+01	1.30000000e+02
-155	1.65443000e+05	7.40000000e+01	8.70000000e+01	1.30000000e+02
-154	1.65982000e+05	7.40000000e+01	8.70000000e+01	1.30000000e+02
-153	1.66538000e+05	7.40000000e+01	8.70000000e+01	1.30000000e+02
-152	1.67081000e+05	7.40000000e+01	8.70000000e+01	1.30000000e+02
-151	1.67682000e+05	7.40000000e+01	8.70000000e+01	1.30000000e+02
-150	1.68291000e+05	7.40000000e+01	8.70000000e+01	1.30000000e+02
-149	1.68822000e+05	7.40000000e+01	8.70000000e+01	1.30000000e+02
-148	1.68822000e+05	7.40000000e+01	8.70000000e+01	1.30000000e+02
-147	1.68822000e+05	7.40000000e+01	8.70000000e+01	1.30000000e+02
-146	1.68822000e+05	7.40000000e+01	8.70000000e+01	1.30000000e+02
-145	1.69308000e+05	7.40000000e+01	8.70000000e+01	1.30000000e+02
-144	1.69778000e+05	7.40000000e+01	8.70000000e+01	1.30000000e+02
-143	1.70331000e+05	7.40000000e+01	8.70000000e+01	1.30000000e+02
-142	1.70812000e+05	7.70000000e+01	8.80000000e+01	1.31000000e+02
-141	1.71348000e+05	7.70000000e+01	8.80000000e+01	1.31000000e+02
-140	1.71915000e+05	7.70000000e+01	8.80000000e+01	1.31000000e+02
-139	1.72476000e+05	7.70000000e+01	8.80000000e+01	1.31000000e+02
-138	1.72986000e+05	7.70000000e+01	8.80000000e+01	1.31000000e+02
-137	1.73636000e+05	7.70000000e+01	8.80000000e+01	1.31000000e+02
-136	1.74293000e+05	7.70000000e+01	8.80000000e+01	1.31000000e+02
-135	1.76131000e+05	7.70000000e+01	8.80000000e+01	1.31000000e+02
-134	1.80398000e+05	7.20000000e+01	8.90000000e+01	1.32000000e+02
-133	1.83091000e+05	7.20000000e+01	8.90000000e+01	1.32000000e+02
-132	1.84992000e+05	7.20000000e+01	8.90000000e+01	1.32000000e+02
-131	1.86307000e+05	7.20000000e+01	8.90000000e+01	1.32000000e+02
-130	1.87753000e+05	7.20000000e+01	8.90000000e+01	1.32000000e+02
-129	1.89295000e+05	7.50000000e+01	9.00000000e+01	1.33000000e+02
-128	1.90545000e+05	7.60000000e+01	9.10000000e+01	1.34000000e+02
-127	1.94646000e+05	7.80000000e+01	9.40000000e+01	1.38000000e+02
-126	1.96098000e+05	7.90000000e+01	9.50000000e+01	1.39000000e+02
-125	1.97651000e+05	8.20000000e+01	9.60000000e+01	1.41000000e+02
-124	1.98865000e+05	8.20000000e+01	9.60000000e+01	1.41000000e+02
-123	2.00849000e+05	8.20000000e+01	9.60000000e+01	1.41000000e+02
-122	2.02225000e+05	8.20000000e+01	9.60000000e+01	1.41000000e+02
-121	2.03427000e+05	8.20000000e+01	9.60000000e+01	1.41000000e+02
-120	2.04625000e+05	8.20000000e+01	9.60000000e+01	1.41000000e+02
-119	2.06027000e+05	8.20000000e+01	9.60000000e+01	1.41000000e+02
-118	2.07701000e+05	8.20000000e+01	9.60000000e+01	1.41000000e+02
-117	2.09518000e+05	8.20000000e+01	9.60000000e+01	1.41000000e+02
-116	2.09518000e+05	8.20000000e+01	9.60000000e+01	1.41000000e+02
-115	2.10986000e+05	8.20000000e+01	9.60000000e+01	1.41000000e+02
-114	2.12091000e+05	8.50000000e+01	9.70000000e+01	1.42000000e+02
-113	2.13091000e+05	8.50000000e+01	9.70000000e+01	1.42000000e+02
-112	2.14058000e+05	8.50000000e+01	9.70000000e+01	1.42000000e+02
-111	2.15089000e+05	8.50000000e+01	9.70000000e+01	1.42000000e+02
-110	2.16179000e+05	8.50000000e+01	9.70000000e+01	1.42000000e+02
-109	2.16179000e+05	8.50000000e+01	9.80000000e+01	1.43000000e+02
-108	2.17465000e+05	8.50000000e+01	9.90000000e+01	1.44000000e+02
-107	2.18403000e+05	8.50000000e+01	9.90000000e+01	1.44000000e+02
-106	2.19241000e+05	8.40000000e+01	1.00000000e+02	1.45000000e+02
-105	2.20002000e+05	8.40000000e+01	1.00000000e+02	1.45000000e+02
-104	2.20901000e+05	8.40000000e+01	1.00000000e+02	1.45000000e+02
-103	2.21894000e+05	8.40000000e+01	1.00000000e+02	1.45000000e+02
-102	2.22975000e+05	8.80000000e+01	1.01000000e+02	1.47000000e+02
-101	2.23991000e+05	8.80000000e+01	1.01000000e+02	1.47000000e+02
-100	2.25099000e+05	8.80000000e+01	1.01000000e+02	1.47000000e+02
-99	2.26251000e+05	8.80000000e+01	1.01000000e+02	1.47000000e+02
-98	2.27370000e+05	8.80000000e+01	1.02000000e+02	1.49000000e+02
-97	2.28358000e+05	8.80000000e+01	1.02000000e+02	1.49000000e+02
-96	2.29366000e+05	8.80000000e+01	1.02000000e+02	1.49000000e+02
-95	2.30420000e+05	8.80000000e+01	1.02000000e+02	1.49000000e+02
-94	2.31601000e+05	8.80000000e+01	1.02000000e+02	1.49000000e+02
-93	2.32513000e+05	8.80000000e+01	1.02000000e+02	1.49000000e+02
-92	2.33503000e+05	8.80000000e+01	1.02000000e+02	1.49000000e+02
-91	2.34380000e+05	8.90000000e+01	1.03000000e+02	1.50000000e+02
-90	2.35634000e+05	9.10000000e+01	1.04000000e+02	1.52000000e+02
-89	2.36801000e+05	9.10000000e+01	1.04000000e+02	1.52000000e+02
-88	2.38045000e+05	9.10000000e+01	1.05000000e+02	1.53000000e+02
-87	2.39281000e+05	9.10000000e+01	1.05000000e+02	1.53000000e+02
-86	2.40165000e+05	9.10000000e+01	1.05000000e+02	1.53000000e+02
-85	2.40961000e+05	9.10000000e+01	1.05000000e+02	1.53000000e+02
-84	2.41899000e+05	9.10000000e+01	1.05000000e+02	1.53000000e+02
-83	2.42955000e+05	9.10000000e+01	1.05000000e+02	1.53000000e+02
-82	2.43931000e+05	9.10000000e+01	1.05000000e+02	1.53000000e+02
-81	2.44959000e+05	9.20000000e+01	1.07000000e+02	1.56000000e+02
-80	2.46283000e+05	9.20000000e+01	1.07000000e+02	1.56000000e+02
-79	2.47438000e+05	9.20000000e+01	1.07000000e+02	1.56000000e+02
-78	2.48564000e+05	9.20000000e+01	1.07000000e+02	1.56000000e+02
-77	2.49614000e+05	9.20000000e+01	1.07000000e+02	1.56000000e+02
-76	2.50415000e+05	9.20000000e+01	1.07000000e+02	1.56000000e+02
-75	2.51512000e+05	9.20000000e+01	1.07000000e+02	1.56000000e+02
-74	2.52674000e+05	9.20000000e+01	1.07000000e+02	1.56000000e+02
-73	2.54054000e+05	9.20000000e+01	1.07000000e+02	1.56000000e+02
-72	2.55560000e+05	9.20000000e+01	1.07000000e+02	1.56000000e+02
-71	2.56970000e+05	9.20000000e+01	1.07000000e+02	1.56000000e+02
-70	2.58425000e+05	9.20000000e+01	1.07000000e+02	1.56000000e+02
-69	2.59937000e+05	9.20000000e+01	1.07000000e+02	1.56000000e+02
-68	2.61720000e+05	9.20000000e+01	1.07000000e+02	1.56000000e+02
-67	2.63289000e+05	9.20000000e+01	1.07000000e+02	1.56000000e+02
-66	2.64814000e+05	9.20000000e+01	1.07000000e+02	1.56000000e+02
-65	2.66207000e+05	9.20000000e+01	1.07000000e+02	1.56000000e+02
-64	2.67747000e+05	9.20000000e+01	1.07000000e+02	1.56000000e+02
-63	2.69296000e+05	9.20000000e+01	1.07000000e+02	1.56000000e+02
-62	2.70986000e+05	9.20000000e+01	1.07000000e+02	1.56000000e+02
-61	2.72527000e+05	9.20000000e+01	1.07000000e+02	1.56000000e+02
-60	2.74071000e+05	9.20000000e+01	1.07000000e+02	1.56000000e+02
-59	2.75992000e+05	9.20000000e+01	1.07000000e+02	1.56000000e+02
-58	2.77995000e+05	9.20000000e+01	1.08000000e+02	1.57000000e+02
-57	2.79809000e+05	9.20000000e+01	1.08000000e+02	1.57000000e+02
-56	2.82068000e+05	9.40000000e+01	1.10000000e+02	1.59000000e+02
-55	2.84192000e+05	9.30000000e+01	1.11000000e+02	1.60000000e+02
-54	2.86321000e+05	9.30000000e+01	1.11000000e+02	1.60000000e+02
-53	2.88536000e+05	9.30000000e+01	1.11000000e+02	1.60000000e+02
-52	2.91065000e+05	9.30000000e+01	1.11000000e+02	1.60000000e+02
-51	2.93127000e+05	9.30000000e+01	1.11000000e+02	1.60000000e+02
-50	2.95650000e+05	9.30000000e+01	1.11000000e+02	1.60000000e+02
-49	2.97253000e+05	9.30000000e+01	1.11000000e+02	1.60000000e+02
-48	2.98854000e+05	9.30000000e+01	1.11000000e+02	1.60000000e+02
-47	2.98854000e+05	9.30000000e+01	1.11000000e+02	1.60000000e+02
-46	2.98854000e+05	9.30000000e+01	1.11000000e+02	1.60000000e+02
-45	3.00661000e+05	9.30000000e+01	1.11000000e+02	1.60000000e+02
-44	3.02309000e+05	9.30000000e+01	1.11000000e+02	1.60000000e+02
-43	3.03812000e+05	9.30000000e+01	1.11000000e+02	1.60000000e+02
-42	3.05336000e+05	1.01000000e+02	1.12000000e+02	1.61000000e+02
-41	3.06718000e+05	1.01000000e+02	1.12000000e+02	1.61000000e+02
-40	3.08345000e+05	1.01000000e+02	1.12000000e+02	1.61000000e+02
-39	3.10410000e+05	1.01000000e+02	1.12000000e+02	1.61000000e+02
-38	3.12265000e+05	1.01000000e+02	1.12000000e+02	1.61000000e+02
-37	3.13918000e+05	1.00000000e+02	1.14000000e+02	1.63000000e+02
-36	3.15575000e+05	1.00000000e+02	1.14000000e+02	1.63000000e+02
-35	3.17216000e+05	1.00000000e+02	1.14000000e+02	1.63000000e+02
-34	3.18760000e+05	1.00000000e+02	1.14000000e+02	1.63000000e+02
-33	3.20334000e+05	1.00000000e+02	1.14000000e+02	1.63000000e+02
-32	3.22165000e+05	1.00000000e+02	1.14000000e+02	1.63000000e+02
-31	3.22165000e+05	1.00000000e+02	1.14000000e+02	1.63000000e+02
-30	3.23521000e+05	9.80000000e+01	1.16000000e+02	1.66000000e+02
-29	3.24969000e+05	9.80000000e+01	1.16000000e+02	1.66000000e+02
-28	3.26329000e+05	1.02000000e+02	1.17000000e+02	1.67000000e+02
-27	3.27775000e+05	1.02000000e+02	1.17000000e+02	1.67000000e+02
-26	3.30240000e+05	1.02000000e+02	1.17000000e+02	1.67000000e+02
-25	3.32928000e+05	1.02000000e+02	1.17000000e+02	1.67000000e+02
-24	3.36308000e+05	1.04000000e+02	1.18000000e+02	1.68000000e+02
-23	3.40551000e+05	1.02000000e+02	1.19000000e+02	1.69000000e+02
-22	3.44379000e+05	1.05000000e+02	1.22000000e+02	1.72000000e+02
-21	3.47987000e+05	1.05000000e+02	1.22000000e+02	1.72000000e+02
-20	3.50726000e+05	1.05000000e+02	1.23000000e+02	1.73000000e+02
-19	3.53735000e+05	1.05000000e+02	1.23000000e+02	1.73000000e+02
-18	3.57750000e+05	1.05000000e+02	1.23000000e+02	1.73000000e+02
-17	3.61679000e+05	1.05000000e+02	1.25000000e+02	1.75000000e+02
-16	3.65260000e+05	1.08000000e+02	1.27000000e+02	1.79000000e+02
-15	3.68303000e+05	1.08000000e+02	1.27000000e+02	1.79000000e+02
-14	3.71523000e+05	1.08000000e+02	1.27000000e+02	1.79000000e+02
-13	3.75422000e+05	1.08000000e+02	1.27000000e+02	1.79000000e+02
-12	3.79861000e+05	1.08000000e+02	1.27000000e+02	1.79000000e+02
-11	3.84803000e+05	1.11000000e+02	1.29000000e+02	1.81000000e+02
-10	3.91795000e+05	1.19000000e+02	1.33000000e+02	1.85000000e+02
-9	3.98101000e+05	1.21000000e+02	1.34000000e+02	1.86000000e+02
-8	4.03821000e+05	1.21000000e+02	1.34000000e+02	1.86000000e+02
-7	4.10571000e+05	1.21000000e+02	1.34000000e+02	1.86000000e+02
-6	4.17699000e+05	1.18000000e+02	1.35000000e+02	1.89000000e+02
-5	4.24174000e+05	1.16000000e+02	1.36000000e+02	1.90000000e+02
-4	4.30516000e+05	1.16000000e+02	1.37000000e+02	1.91000000e+02
-3	4.39177000e+05	1.18000000e+02	1.38000000e+02	1.93000000e+02
-2	4.48104000e+05	1.30000000e+02	1.46000000e+02	2.03000000e+02
-1	4.57456000e+05	1.33000000e+02	1.55000000e+02	2.14000000e+02
0	4.68732000e+05	1.45000000e+02	1.66000000e+02	2.26000000e+02
1	4.88038000e+05	1.51000000e+02	1.73000000e+02	2.33000000e+02
2	5.13555000e+05	1.60000000e+02	1.91000000e+02	2.56000000e+02
3	5.33831000e+05	1.87000000e+02	2.10000000e+02	2.97000000e+02
4	5.52343000e+05	1.86000000e+02	2.18000000e+02	3.08000000e+02
5	5.63423000e+05	1.94000000e+02	2.23000000e+02	3.17000000e+02
6	5.73458000e+05	1.92000000e+02	2.28000000e+02	3.23000000e+02
7	5.82941000e+05	2.02000000e+02	2.34000000e+02	3.30000000e+02
8	5.95974000e+05	2.00000000e+02	2.36000000e+02	3.32000000e+02
9	6.09881000e+05	2.03000000e+02	2.40000000e+02	3.37000000e+02
10	6.24047000e+05	2.18000000e+02	2.45000000e+02	3.42000000e+02
11	6.34062000e+05	2.14000000e+02	2.47000000e+02	3.46000000e+02
12	6.41676000e+05	2.27000000e+02	2.53000000e+02	3.55000000e+02
13	6.48319000e+05	2.26000000e+02	2.54000000e+02	3.56000000e+02
14	6.54433000e+05	2.17000000e+02	2.56000000e+02	3.59000000e+02
15	6.61584000e+05	2.35000000e+02	2.60000000e+02	3.63000000e+02
16	6.70015000e+05	2.34000000e+02	2.62000000e+02	3.65000000e+02
17	6.78450000e+05	2.30000000e+02	2.67000000e+02	3.70000000e+02
18	6.85316000e+05	2.45000000e+02	2.69000000e+02	3.72000000e+02
19	6.90596000e+05	2.46000000e+02	2.74000000e+02	3.84000000e+02
20	6.95737000e+05	2.41000000e+02	2.74000000e+02	3.85000000e+02
21	7.00697000e+05	2.44000000e+02	2.76000000e+02	3.95000000e+02
22	7.06602000e+05	2.50000000e+02	2.80000000e+02	3.99000000e+02
23	7.12463000e+05	2.42000000e+02	2.81000000e+02	4.00000000e+02
24	7.19009000e+05	2.46000000e+02	2.87000000e+02	4.07000000e+02
25	7.24474000e+05	2.53000000e+02	2.94000000e+02	4.18000000e+02
26	7.28489000e+05	2.64000000e+02	2.96000000e+02	4.20000000e+02
27	7.32400000e+05	2.64000000e+02	2.96000000e+02	4.20000000e+02
28	7.36741000e+05	2.63000000e+02	2.98000000e+02	4.24000000e+02
29	7.41656000e+05	2.56000000e+02	2.99000000e+02	4.25000000e+02
30	7.46416000e+05	2.64000000e+02	3.00000000e+02	4.26000000e+02
31	7.51628000e+05	2.64000000e+02	3.00000000e+02	4.26000000e+02
32	7.55674000e+05	2.67000000e+02	3.04000000e+02	4.30000000e+02
33	7.59165000e+05	2.67000000e+02	3.04000000e+02	4.30000000e+02
34	7.62496000e+05	2.70000000e+02	3.06000000e+02	4.32000000e+02
35	7.65865000e+05	2.72000000e+02	3.08000000e+02	4.34000000e+02
36	7.69568000e+05	2.70000000e+02	3.10000000e+02	4.36000000e+02
37	7.73679000e+05	2.70000000e+02	3.10000000e+02	4.36000000e+02
38	7.77566000e+05	2.77000000e+02	3.12000000e+02	4.38000000e+02
39	7.80939000e+05	2.77000000e+02	3.12000000e+02	4.38000000e+02
40	7.83497000e+05	2.68000000e+02	3.14000000e+02	4.40000000e+02
41	7.85868000e+05	2.68000000e+02	3.14000000e+02	4.40000000e+02
42	7.88173000e+05	2.73000000e+02	3.15000000e+02	4.41000000e+02
43	7.90878000e+05	2.79000000e+02	3.16000000e+02	4.42000000e+02
44	7.94114000e+05	2.70000000e+02	3.18000000e+02	4.44000000e+02
45	7.97362000e+05	2.70000000e+02	3.18000000e+02	4.44000000e+02
46	8.00074000e+05	2.71000000e+02	3.20000000e+02	4.46000000e+02
47	8.02194000e+05	2.84000000e+02	3.22000000e+02	4.50000000e+02
48	8.04421000e+05	2.90000000e+02	3.28000000e+02	4.61000000e+02
49	8.06387000e+05	2.90000000e+02	3.29000000e+02	4.62000000e+02
50	8.08658000e+05	2.84000000e+02	3.30000000e+02	4.63000000e+02
51	8.11296000e+05	2.84000000e+02	3.30000000e+02	4.63000000e+02
52	8.14145000e+05	2.84000000e+02	3.30000000e+02	4.63000000e+02
53	8.16509000e+05	2.84000000e+02	3.30000000e+02	4.63000000e+02
54	8.18354000e+05	2.84000000e+02	3.30000000e+02	4.63000000e+02
55	8.20038000e+05	2.84000000e+02	3.30000000e+02	4.63000000e+02
56	8.21704000e+05	2.92000000e+02	3.31000000e+02	4.64000000e+02
57	8.23576000e+05	2.92000000e+02	3.31000000e+02	4.64000000e+02
58	8.25751000e+05	2.96000000e+02	3.33000000e+02	4.66000000e+02
59	8.27921000e+05	2.96000000e+02	3.33000000e+02	4.66000000e+02
60	8.29977000e+05	2.92000000e+02	3.36000000e+02	4.69000000e+02
61	8.31586000e+05	2.92000000e+02	3.36000000e+02	4.69000000e+02
62	8.33196000e+05	2.87000000e+02	3.37000000e+02	4.71000000e+02
63	8.34686000e+05	2.87000000e+02	3.37000000e+02	4.71000000e+02
64	8.36476000e+05	2.99000000e+02	3.38000000e+02	4.74000000e+02
65	8.38761000e+05	2.99000000e+02	3.38000000e+02	4.74000000e+02
66	8.41134000e+05	3.02000000e+02	3.39000000e+02	4.76000000e+02
67	8.42966000e+05	3.02000000e+02	3.39000000e+02	4.76000000e+02
68	8.44242000e+05	2.95000000e+02	3.40000000e+02	4.77000000e+02
69	8.45506000e+05	2.92000000e+02	3.41000000e+02	4.78000000e+02
70	8.47081000e+05	3.05000000e+02	3.43000000e+02	4.80000000e+02
71	8.48786000e+05	3.05000000e+02	3.43000000e+02	4.80000000e+02
72	8.50913000e+05	3.04000000e+02	3.46000000e+02	4.83000000e+02
73	8.53072000e+05	3.00000000e+02	3.47000000e+02	4.84000000e+02
74	8.54891000e+05	3.03000000e+02	3.48000000e+02	4.85000000e+02
75	8.56433000e+05	3.03000000e+02	3.48000000e+02	4.85000000e+02
76	8.57926000e+05	3.03000000e+02	3.48000000e+02	4.85000000e+02
77	8.59486000e+05	3.04000000e+02	3.49000000e+02	4.86000000e+02
78	8.61165000e+05	3.12000000e+02	3.50000000e+02	4.88000000e+02
79	8.63117000e+05	3.12000000e+02	3.50000000e+02	4.88000000e+02
80	8.65157000e+05	3.12000000e+02	3.50000000e+02	4.88000000e+02
81	8.67095000e+05	3.07000000e+02	3.51000000e+02	4.89000000e+02
82	8.68870000e+05	3.07000000e+02	3.51000000e+02	4.89000000e+02
83	8.70642000e+05	3.07000000e+02	3.51000000e+02	4.89000000e+02
84	8.72497000e+05	3.11000000e+02	3.52000000e+02	4.91000000e+02
85	8.74499000e+05	3.11000000e+02	3.52000000e+02	4.91000000e+02
86	8.76985000e+05	3.08000000e+02	3.53000000e+02	4.92000000e+02
87	8.79631000e+05	3.08000000e+02	3.53000000e+02	4.92000000e+02
88	8.81719000e+05	3.08000000e+02	3.53000000e+02	4.92000000e+02
89	8.83553000e+05	3.11000000e+02	3.56000000e+02	4.96000000e+02
90	8.88393000e+05	3.18000000e+02	3.58000000e+02	4.98000000e+02
91	8.95544000e+05	3.15000000e+02	3.59000000e+02	5.00000000e+02
92	9.00004000e+05	3.23000000e+02	3.62000000e+02	5.03000000e+02
93	9.01606000e+05	3.23000000e+02	3.62000000e+02	5.03000000e+02
94	9.02975000e+05	3.24000000e+02	3.63000000e+02	5.05000000e+02
95	9.04206000e+05	3.18000000e+02	3.65000000e+02	5.07000000e+02
96	9.06185000e+05	3.38000000e+02	3.67000000e+02	5.09000000e+02
97	9.09296000e+05	3.30000000e+02	3.69000000e+02	5.12000000e+02
98	9.13340000e+05	3.28000000e+02	3.72000000e+02	5.15000000e+02
99	9.17384000e+05	3.33000000e+02	3.74000000e+02	5.17000000e+02
100	9.23007000e+05	3.32000000e+02	3.77000000e+02	5.23000000e+02
