# Supplementary material for: Early Prediction of Movie Box Office Success Based on Wikipedia Activity Big Data
Source: PLoS One. 2013 Aug 21;8(8):e71226. doi: 10.1371/journal.pone.0071226 (PMC3749192; doi:10.1371/journal.pone.0071226)
Supplement: Dataset S1 — The dataset under study, including the financial and Wikipedia activity data is also available at http://wwm.phy.bme.hu/SupplementaryDataS1.zip. (ZIP) [file pone.0071226.s002.zip › wikipredict_data_pack/sample_of_312/wikipedia_predictors/94]

Day_(movie_time)	Views	Users	Rigor	Edits
-500	0.00000000e+00	0.00000000e+00	0.00000000e+00	0.00000000e+00
-499	0.00000000e+00	0.00000000e+00	0.00000000e+00	0.00000000e+00
-498	0.00000000e+00	0.00000000e+00	0.00000000e+00	0.00000000e+00
-497	0.00000000e+00	0.00000000e+00	0.00000000e+00	0.00000000e+00
-496	0.00000000e+00	0.00000000e+00	0.00000000e+00	0.00000000e+00
-495	0.00000000e+00	0.00000000e+00	0.00000000e+00	0.00000000e+00
-494	0.00000000e+00	0.00000000e+00	0.00000000e+00	0.00000000e+00
-493	0.00000000e+00	0.00000000e+00	0.00000000e+00	0.00000000e+00
-492	0.00000000e+00	0.00000000e+00	0.00000000e+00	0.00000000e+00
-491	0.00000000e+00	0.00000000e+00	0.00000000e+00	0.00000000e+00
-490	0.00000000e+00	0.00000000e+00	0.00000000e+00	0.00000000e+00
-489	0.00000000e+00	0.00000000e+00	0.00000000e+00	0.00000000e+00
-488	0.00000000e+00	0.00000000e+00	0.00000000e+00	0.00000000e+00
-487	0.00000000e+00	0.00000000e+00	0.00000000e+00	0.00000000e+00
-486	0.00000000e+00	0.00000000e+00	0.00000000e+00	0.00000000e+00
-485	0.00000000e+00	0.00000000e+00	0.00000000e+00	0.00000000e+00
-484	0.00000000e+00	0.00000000e+00	0.00000000e+00	0.00000000e+00
-483	0.00000000e+00	0.00000000e+00	0.00000000e+00	0.00000000e+00
-482	0.00000000e+00	0.00000000e+00	0.00000000e+00	0.00000000e+00
-481	0.00000000e+00	0.00000000e+00	0.00000000e+00	0.00000000e+00
-480	0.00000000e+00	0.00000000e+00	0.00000000e+00	0.00000000e+00
-479	0.00000000e+00	0.00000000e+00	0.00000000e+00	0.00000000e+00
-478	0.00000000e+00	0.00000000e+00	0.00000000e+00	0.00000000e+00
-477	0.00000000e+00	0.00000000e+00	0.00000000e+00	0.00000000e+00
-476	0.00000000e+00	0.00000000e+00	0.00000000e+00	0.00000000e+00
-475	0.00000000e+00	0.00000000e+00	0.00000000e+00	0.00000000e+00
-474	0.00000000e+00	0.00000000e+00	0.00000000e+00	0.00000000e+00
-473	0.00000000e+00	0.00000000e+00	0.00000000e+00	0.00000000e+00
-472	0.00000000e+00	0.00000000e+00	0.00000000e+00	0.00000000e+00
-471	0.00000000e+00	0.00000000e+00	0.00000000e+00	0.00000000e+00
-470	0.00000000e+00	0.00000000e+00	0.00000000e+00	0.00000000e+00
-469	0.00000000e+00	0.00000000e+00	0.00000000e+00	0.00000000e+00
-468	0.00000000e+00	0.00000000e+00	0.00000000e+00	0.00000000e+00
-467	0.00000000e+00	0.00000000e+00	0.00000000e+00	0.00000000e+00
-466	0.00000000e+00	0.00000000e+00	0.00000000e+00	0.00000000e+00
-465	0.00000000e+00	0.00000000e+00	0.00000000e+00	0.00000000e+00
-464	0.00000000e+00	0.00000000e+00	0.00000000e+00	0.00000000e+00
-463	0.00000000e+00	0.00000000e+00	0.00000000e+00	0.00000000e+00
-462	0.00000000e+00	0.00000000e+00	0.00000000e+00	0.00000000e+00
-461	0.00000000e+00	0.00000000e+00	0.00000000e+00	0.00000000e+00
-460	0.00000000e+00	0.00000000e+00	0.00000000e+00	0.00000000e+00
-459	0.00000000e+00	0.00000000e+00	0.00000000e+00	0.00000000e+00
-458	0.00000000e+00	0.00000000e+00	0.00000000e+00	0.00000000e+00
-457	0.00000000e+00	0.00000000e+00	0.00000000e+00	0.00000000e+00
-456	0.00000000e+00	0.00000000e+00	0.00000000e+00	0.00000000e+00
-455	0.00000000e+00	0.00000000e+00	0.00000000e+00	0.00000000e+00
-454	0.00000000e+00	0.00000000e+00	0.00000000e+00	0.00000000e+00
-453	0.00000000e+00	0.00000000e+00	0.00000000e+00	0.00000000e+00
-452	0.00000000e+00	0.00000000e+00	0.00000000e+00	0.00000000e+00
-451	0.00000000e+00	0.00000000e+00	0.00000000e+00	0.00000000e+00
-450	0.00000000e+00	0.00000000e+00	0.00000000e+00	0.00000000e+00
-449	0.00000000e+00	0.00000000e+00	0.00000000e+00	0.00000000e+00
-448	0.00000000e+00	0.00000000e+00	0.00000000e+00	0.00000000e+00
-447	0.00000000e+00	0.00000000e+00	0.00000000e+00	0.00000000e+00
-446	0.00000000e+00	0.00000000e+00	0.00000000e+00	0.00000000e+00
-445	0.00000000e+00	0.00000000e+00	0.00000000e+00	0.00000000e+00
-444	0.00000000e+00	0.00000000e+00	0.00000000e+00	0.00000000e+00
-443	0.00000000e+00	0.00000000e+00	0.00000000e+00	0.00000000e+00
-442	0.00000000e+00	0.00000000e+00	0.00000000e+00	0.00000000e+00
-441	0.00000000e+00	0.00000000e+00	0.00000000e+00	0.00000000e+00
-440	0.00000000e+00	0.00000000e+00	0.00000000e+00	0.00000000e+00
-439	0.00000000e+00	0.00000000e+00	0.00000000e+00	0.00000000e+00
-438	0.00000000e+00	0.00000000e+00	0.00000000e+00	0.00000000e+00
-437	0.00000000e+00	0.00000000e+00	0.00000000e+00	0.00000000e+00
-436	0.00000000e+00	0.00000000e+00	0.00000000e+00	0.00000000e+00
-435	0.00000000e+00	0.00000000e+00	0.00000000e+00	0.00000000e+00
-434	0.00000000e+00	0.00000000e+00	0.00000000e+00	0.00000000e+00
-433	0.00000000e+00	0.00000000e+00	0.00000000e+00	0.00000000e+00
-432	0.00000000e+00	0.00000000e+00	0.00000000e+00	0.00000000e+00
-431	0.00000000e+00	0.00000000e+00	0.00000000e+00	0.00000000e+00
-430	0.00000000e+00	0.00000000e+00	0.00000000e+00	0.00000000e+00
-429	0.00000000e+00	0.00000000e+00	0.00000000e+00	0.00000000e+00
-428	0.00000000e+00	0.00000000e+00	0.00000000e+00	0.00000000e+00
-427	0.00000000e+00	0.00000000e+00	0.00000000e+00	0.00000000e+00
-426	0.00000000e+00	0.00000000e+00	0.00000000e+00	0.00000000e+00
-425	0.00000000e+00	0.00000000e+00	0.00000000e+00	0.00000000e+00
-424	0.00000000e+00	0.00000000e+00	0.00000000e+00	0.00000000e+00
-423	0.00000000e+00	0.00000000e+00	0.00000000e+00	0.00000000e+00
-422	0.00000000e+00	0.00000000e+00	0.00000000e+00	0.00000000e+00
-421	0.00000000e+00	0.00000000e+00	0.00000000e+00	0.00000000e+00
-420	0.00000000e+00	0.00000000e+00	0.00000000e+00	0.00000000e+00
-419	0.00000000e+00	0.00000000e+00	0.00000000e+00	0.00000000e+00
-418	0.00000000e+00	0.00000000e+00	0.00000000e+00	0.00000000e+00
-417	0.00000000e+00	0.00000000e+00	0.00000000e+00	0.00000000e+00
-416	0.00000000e+00	0.00000000e+00	0.00000000e+00	0.00000000e+00
-415	0.00000000e+00	0.00000000e+00	0.00000000e+00	0.00000000e+00
-414	0.00000000e+00	0.00000000e+00	0.00000000e+00	0.00000000e+00
-413	0.00000000e+00	0.00000000e+00	0.00000000e+00	0.00000000e+00
-412	0.00000000e+00	0.00000000e+00	0.00000000e+00	0.00000000e+00
-411	0.00000000e+00	0.00000000e+00	0.00000000e+00	0.00000000e+00
-410	0.00000000e+00	0.00000000e+00	0.00000000e+00	0.00000000e+00
-409	0.00000000e+00	0.00000000e+00	0.00000000e+00	0.00000000e+00
-408	0.00000000e+00	0.00000000e+00	0.00000000e+00	0.00000000e+00
-407	0.00000000e+00	0.00000000e+00	0.00000000e+00	0.00000000e+00
-406	0.00000000e+00	0.00000000e+00	0.00000000e+00	0.00000000e+00
-405	0.00000000e+00	0.00000000e+00	0.00000000e+00	0.00000000e+00
-404	0.00000000e+00	0.00000000e+00	0.00000000e+00	0.00000000e+00
-403	0.00000000e+00	0.00000000e+00	0.00000000e+00	0.00000000e+00
-402	0.00000000e+00	0.00000000e+00	0.00000000e+00	0.00000000e+00
-401	0.00000000e+00	0.00000000e+00	0.00000000e+00	0.00000000e+00
-400	0.00000000e+00	0.00000000e+00	0.00000000e+00	0.00000000e+00
-399	0.00000000e+00	0.00000000e+00	0.00000000e+00	0.00000000e+00
-398	0.00000000e+00	0.00000000e+00	0.00000000e+00	0.00000000e+00
-397	0.00000000e+00	0.00000000e+00	0.00000000e+00	0.00000000e+00
-396	1.73000000e+02	1.00000000e+00	1.00000000e+00	2.00000000e+00
-395	8.68000000e+02	2.00000000e+00	3.00000000e+00	4.00000000e+00
-394	1.66900000e+03	2.00000000e+00	3.00000000e+00	4.00000000e+00
-393	2.39800000e+03	2.00000000e+00	3.00000000e+00	4.00000000e+00
-392	3.08300000e+03	2.00000000e+00	3.00000000e+00	4.00000000e+00
-391	3.72300000e+03	2.00000000e+00	3.00000000e+00	4.00000000e+00
-390	4.39100000e+03	2.00000000e+00	3.00000000e+00	4.00000000e+00
-389	5.43600000e+03	2.00000000e+00	3.00000000e+00	4.00000000e+00
-388	6.33100000e+03	2.00000000e+00	3.00000000e+00	4.00000000e+00
-387	6.94300000e+03	3.00000000e+00	4.00000000e+00	6.00000000e+00
-386	7.57400000e+03	3.00000000e+00	4.00000000e+00	6.00000000e+00
-385	8.26100000e+03	3.00000000e+00	4.00000000e+00	6.00000000e+00
-384	8.92800000e+03	3.00000000e+00	4.00000000e+00	6.00000000e+00
-383	9.56600000e+03	3.00000000e+00	4.00000000e+00	6.00000000e+00
-382	1.03140000e+04	3.00000000e+00	4.00000000e+00	6.00000000e+00
-381	1.10660000e+04	3.00000000e+00	5.00000000e+00	7.00000000e+00
-380	1.17250000e+04	3.00000000e+00	5.00000000e+00	7.00000000e+00
-379	1.24550000e+04	3.00000000e+00	5.00000000e+00	7.00000000e+00
-378	1.31270000e+04	3.00000000e+00	5.00000000e+00	7.00000000e+00
-377	1.38650000e+04	3.00000000e+00	5.00000000e+00	7.00000000e+00
-376	1.46400000e+04	5.00000000e+00	7.00000000e+00	9.00000000e+00
-375	1.54790000e+04	5.00000000e+00	7.00000000e+00	9.00000000e+00
-374	1.64410000e+04	6.00000000e+00	8.00000000e+00	1.00000000e+01
-373	1.72460000e+04	6.00000000e+00	8.00000000e+00	1.00000000e+01
-372	1.80550000e+04	6.00000000e+00	8.00000000e+00	1.00000000e+01
-371	1.88640000e+04	6.00000000e+00	8.00000000e+00	1.00000000e+01
-370	1.97340000e+04	6.00000000e+00	8.00000000e+00	1.00000000e+01
-369	2.05330000e+04	6.00000000e+00	8.00000000e+00	1.00000000e+01
-368	2.15720000e+04	8.00000000e+00	9.00000000e+00	1.10000000e+01
-367	2.28100000e+04	8.00000000e+00	9.00000000e+00	1.10000000e+01
-366	2.39600000e+04	8.00000000e+00	9.00000000e+00	1.10000000e+01
-365	2.52120000e+04	8.00000000e+00	9.00000000e+00	1.10000000e+01
-364	2.64650000e+04	9.00000000e+00	1.10000000e+01	1.30000000e+01
-363	2.73880000e+04	9.00000000e+00	1.10000000e+01	1.30000000e+01
-362	2.83570000e+04	1.00000000e+01	1.20000000e+01	1.40000000e+01
-361	2.96800000e+04	1.00000000e+01	1.20000000e+01	1.40000000e+01
-360	3.09030000e+04	1.00000000e+01	1.20000000e+01	1.40000000e+01
-359	3.20720000e+04	1.00000000e+01	1.20000000e+01	1.40000000e+01
-358	3.30890000e+04	1.10000000e+01	1.30000000e+01	1.50000000e+01
-357	3.40720000e+04	1.20000000e+01	1.40000000e+01	1.60000000e+01
-356	3.50070000e+04	1.20000000e+01	1.40000000e+01	1.60000000e+01
-355	3.60770000e+04	1.30000000e+01	1.50000000e+01	1.70000000e+01
-354	3.70530000e+04	1.30000000e+01	1.50000000e+01	1.70000000e+01
-353	3.85870000e+04	1.30000000e+01	1.50000000e+01	1.70000000e+01
-352	4.02080000e+04	1.30000000e+01	1.50000000e+01	1.70000000e+01
-351	4.15130000e+04	1.30000000e+01	1.50000000e+01	1.70000000e+01
-350	4.28520000e+04	1.60000000e+01	1.70000000e+01	2.10000000e+01
-349	4.40670000e+04	1.60000000e+01	1.70000000e+01	2.10000000e+01
-348	4.52400000e+04	1.60000000e+01	1.70000000e+01	2.10000000e+01
-347	4.66380000e+04	1.60000000e+01	1.80000000e+01	2.20000000e+01
-346	4.80450000e+04	1.80000000e+01	1.90000000e+01	2.30000000e+01
-345	4.94420000e+04	2.00000000e+01	2.10000000e+01	2.70000000e+01
-344	5.07210000e+04	2.10000000e+01	2.20000000e+01	3.00000000e+01
-343	5.20930000e+04	2.10000000e+01	2.20000000e+01	3.00000000e+01
-342	5.35910000e+04	2.10000000e+01	2.20000000e+01	3.00000000e+01
-341	5.49270000e+04	2.10000000e+01	2.20000000e+01	3.00000000e+01
-340	5.67370000e+04	2.10000000e+01	2.20000000e+01	3.00000000e+01
-339	5.85820000e+04	2.10000000e+01	2.20000000e+01	3.00000000e+01
-338	6.10170000e+04	2.10000000e+01	2.30000000e+01	3.10000000e+01
-337	6.28700000e+04	2.10000000e+01	2.30000000e+01	3.10000000e+01
-336	6.44360000e+04	2.10000000e+01	2.30000000e+01	3.10000000e+01
-335	6.59930000e+04	2.10000000e+01	2.30000000e+01	3.10000000e+01
-334	6.76930000e+04	2.50000000e+01	2.40000000e+01	3.20000000e+01
-333	6.93710000e+04	2.70000000e+01	2.60000000e+01	3.40000000e+01
-332	7.12510000e+04	2.70000000e+01	2.60000000e+01	3.40000000e+01
-331	7.30890000e+04	2.70000000e+01	2.60000000e+01	3.40000000e+01
-330	7.48130000e+04	2.70000000e+01	2.60000000e+01	3.40000000e+01
-329	7.70710000e+04	2.80000000e+01	2.70000000e+01	3.50000000e+01
-328	7.99690000e+04	2.60000000e+01	2.80000000e+01	3.60000000e+01
-327	8.27640000e+04	3.30000000e+01	3.00000000e+01	3.80000000e+01
-326	8.57480000e+04	3.30000000e+01	3.00000000e+01	3.80000000e+01
-325	8.90480000e+04	3.30000000e+01	3.00000000e+01	3.80000000e+01
-324	9.12550000e+04	3.30000000e+01	3.00000000e+01	3.80000000e+01
-323	9.33520000e+04	3.30000000e+01	3.00000000e+01	3.80000000e+01
-322	9.54450000e+04	3.30000000e+01	3.00000000e+01	3.80000000e+01
-321	9.74560000e+04	2.90000000e+01	3.20000000e+01	4.00000000e+01
-320	9.91560000e+04	3.00000000e+01	3.30000000e+01	4.10000000e+01
-319	1.01024000e+05	3.00000000e+01	3.30000000e+01	4.10000000e+01
-318	1.03233000e+05	3.20000000e+01	3.50000000e+01	4.50000000e+01
-317	1.05252000e+05	3.20000000e+01	3.60000000e+01	4.60000000e+01
-316	1.07437000e+05	3.30000000e+01	3.70000000e+01	4.70000000e+01
-315	1.09373000e+05	3.30000000e+01	3.70000000e+01	4.70000000e+01
-314	1.11102000e+05	3.50000000e+01	3.80000000e+01	4.80000000e+01
-313	1.12591000e+05	3.50000000e+01	3.80000000e+01	4.80000000e+01
-312	1.14146000e+05	3.50000000e+01	3.80000000e+01	4.80000000e+01
-311	1.16155000e+05	3.50000000e+01	3.80000000e+01	4.80000000e+01
-310	1.17968000e+05	3.70000000e+01	4.10000000e+01	5.20000000e+01
-309	1.19611000e+05	3.80000000e+01	4.20000000e+01	5.30000000e+01
-308	1.21152000e+05	3.80000000e+01	4.20000000e+01	5.30000000e+01
-307	1.22793000e+05	3.80000000e+01	4.20000000e+01	5.30000000e+01
-306	1.24183000e+05	3.70000000e+01	4.30000000e+01	5.50000000e+01
-305	1.25721000e+05	3.70000000e+01	4.30000000e+01	5.50000000e+01
-304	1.27326000e+05	3.70000000e+01	4.30000000e+01	5.50000000e+01
-303	1.28763000e+05	3.70000000e+01	4.30000000e+01	5.50000000e+01
-302	1.30015000e+05	3.70000000e+01	4.30000000e+01	5.50000000e+01
-301	1.31435000e+05	4.00000000e+01	4.50000000e+01	5.80000000e+01
-300	1.32770000e+05	4.00000000e+01	4.50000000e+01	5.80000000e+01
-299	1.34094000e+05	4.00000000e+01	4.50000000e+01	5.80000000e+01
-298	1.35703000e+05	4.00000000e+01	4.50000000e+01	5.80000000e+01
-297	1.37197000e+05	4.00000000e+01	4.50000000e+01	5.80000000e+01
-296	1.38649000e+05	4.00000000e+01	4.50000000e+01	5.80000000e+01
-295	1.40218000e+05	4.10000000e+01	4.60000000e+01	5.90000000e+01
-294	1.41717000e+05	4.10000000e+01	4.60000000e+01	5.90000000e+01
-293	1.42966000e+05	4.20000000e+01	4.70000000e+01	6.00000000e+01
-292	1.44330000e+05	4.20000000e+01	4.70000000e+01	6.00000000e+01
-291	1.45853000e+05	4.20000000e+01	4.80000000e+01	6.30000000e+01
-290	1.47461000e+05	4.30000000e+01	5.00000000e+01	6.70000000e+01
-289	1.49072000e+05	4.30000000e+01	5.00000000e+01	6.70000000e+01
-288	1.50357000e+05	4.30000000e+01	5.00000000e+01	6.70000000e+01
-287	1.51517000e+05	4.30000000e+01	5.00000000e+01	6.70000000e+01
-286	1.52585000e+05	4.30000000e+01	5.00000000e+01	6.70000000e+01
-285	1.53789000e+05	4.30000000e+01	5.00000000e+01	6.70000000e+01
-284	1.55255000e+05	4.40000000e+01	5.10000000e+01	6.80000000e+01
-283	1.56455000e+05	4.40000000e+01	5.10000000e+01	6.90000000e+01
-282	1.57642000e+05	4.40000000e+01	5.10000000e+01	6.90000000e+01
-281	1.58788000e+05	4.50000000e+01	5.30000000e+01	7.20000000e+01
-280	1.59860000e+05	4.50000000e+01	5.30000000e+01	7.20000000e+01
-279	1.60993000e+05	4.50000000e+01	5.30000000e+01	7.20000000e+01
-278	1.62164000e+05	4.50000000e+01	5.30000000e+01	7.20000000e+01
-277	1.63630000e+05	4.50000000e+01	5.30000000e+01	7.20000000e+01
-276	1.65029000e+05	4.50000000e+01	5.30000000e+01	7.20000000e+01
-275	1.66316000e+05	4.70000000e+01	5.40000000e+01	7.30000000e+01
-274	1.66316000e+05	4.70000000e+01	5.50000000e+01	7.40000000e+01
-273	1.67532000e+05	4.70000000e+01	5.50000000e+01	7.40000000e+01
-272	1.67532000e+05	4.70000000e+01	5.50000000e+01	7.40000000e+01
-271	1.67532000e+05	4.70000000e+01	5.50000000e+01	7.40000000e+01
-270	1.67532000e+05	4.70000000e+01	5.50000000e+01	7.40000000e+01
-269	1.69003000e+05	4.70000000e+01	5.50000000e+01	7.40000000e+01
-268	1.70265000e+05	4.70000000e+01	5.50000000e+01	7.40000000e+01
-267	1.71389000e+05	4.70000000e+01	5.60000000e+01	7.50000000e+01
-266	1.72481000e+05	4.70000000e+01	5.60000000e+01	7.50000000e+01
-265	1.73818000e+05	4.70000000e+01	5.60000000e+01	7.50000000e+01
-264	1.75172000e+05	4.80000000e+01	5.70000000e+01	7.60000000e+01
-263	1.76988000e+05	4.80000000e+01	5.70000000e+01	7.60000000e+01
-262	1.78520000e+05	4.80000000e+01	5.70000000e+01	7.60000000e+01
-261	1.79678000e+05	4.80000000e+01	5.80000000e+01	7.70000000e+01
-260	1.80928000e+05	4.80000000e+01	5.80000000e+01	7.70000000e+01
-259	1.82213000e+05	4.80000000e+01	5.80000000e+01	7.70000000e+01
-258	1.83533000e+05	4.80000000e+01	5.80000000e+01	7.70000000e+01
-257	1.84783000e+05	4.80000000e+01	5.80000000e+01	7.70000000e+01
-256	1.86185000e+05	4.80000000e+01	5.80000000e+01	7.70000000e+01
-255	1.87608000e+05	4.80000000e+01	5.80000000e+01	7.70000000e+01
-254	1.88942000e+05	4.80000000e+01	5.80000000e+01	7.70000000e+01
-253	1.88942000e+05	4.80000000e+01	5.80000000e+01	7.70000000e+01
-252	1.88942000e+05	4.80000000e+01	5.80000000e+01	7.70000000e+01
-251	1.88942000e+05	4.80000000e+01	5.80000000e+01	7.70000000e+01
-250	1.90143000e+05	5.00000000e+01	5.90000000e+01	7.80000000e+01
-249	1.91460000e+05	5.00000000e+01	5.90000000e+01	7.80000000e+01
-248	1.92766000e+05	5.10000000e+01	6.00000000e+01	7.90000000e+01
-247	1.93906000e+05	5.10000000e+01	6.00000000e+01	7.90000000e+01
-246	1.95103000e+05	5.10000000e+01	6.00000000e+01	7.90000000e+01
-245	1.96398000e+05	5.10000000e+01	6.10000000e+01	8.00000000e+01
-244	1.97905000e+05	5.10000000e+01	6.10000000e+01	8.00000000e+01
-243	1.99302000e+05	5.10000000e+01	6.10000000e+01	8.00000000e+01
-242	2.00818000e+05	5.10000000e+01	6.10000000e+01	8.00000000e+01
-241	2.02551000e+05	5.10000000e+01	6.10000000e+01	8.00000000e+01
-240	2.03935000e+05	5.10000000e+01	6.10000000e+01	8.00000000e+01
-239	2.05293000e+05	5.10000000e+01	6.10000000e+01	8.00000000e+01
-238	2.06587000e+05	5.10000000e+01	6.10000000e+01	8.00000000e+01
-237	2.07944000e+05	5.10000000e+01	6.10000000e+01	8.00000000e+01
-236	2.09641000e+05	5.30000000e+01	6.20000000e+01	8.10000000e+01
-235	2.11452000e+05	5.30000000e+01	6.20000000e+01	8.10000000e+01
-234	2.12919000e+05	5.30000000e+01	6.20000000e+01	8.10000000e+01
-233	2.14329000e+05	5.30000000e+01	6.20000000e+01	8.10000000e+01
-232	2.15772000e+05	5.20000000e+01	6.30000000e+01	8.20000000e+01
-231	2.17410000e+05	5.20000000e+01	6.30000000e+01	8.20000000e+01
-230	2.18894000e+05	5.20000000e+01	6.30000000e+01	8.20000000e+01
-229	2.20573000e+05	5.60000000e+01	6.40000000e+01	8.30000000e+01
-228	2.22364000e+05	5.50000000e+01	6.50000000e+01	8.40000000e+01
-227	2.23929000e+05	5.50000000e+01	6.50000000e+01	8.40000000e+01
-226	2.25385000e+05	5.50000000e+01	6.50000000e+01	8.40000000e+01
-225	2.26957000e+05	5.50000000e+01	6.50000000e+01	8.40000000e+01
-224	2.28832000e+05	5.50000000e+01	6.50000000e+01	8.40000000e+01
-223	2.31428000e+05	5.40000000e+01	6.50000000e+01	8.80000000e+01
-222	2.34017000e+05	5.70000000e+01	6.70000000e+01	9.10000000e+01
-221	2.34017000e+05	5.70000000e+01	6.80000000e+01	9.20000000e+01
-220	2.36339000e+05	5.70000000e+01	6.80000000e+01	9.20000000e+01
-219	2.38195000e+05	5.70000000e+01	6.80000000e+01	9.30000000e+01
-218	2.39741000e+05	5.70000000e+01	6.80000000e+01	9.30000000e+01
-217	2.41188000e+05	6.00000000e+01	6.90000000e+01	9.40000000e+01
-216	2.42791000e+05	6.00000000e+01	6.90000000e+01	9.40000000e+01
-215	2.44477000e+05	6.00000000e+01	6.90000000e+01	9.40000000e+01
-214	2.44477000e+05	6.00000000e+01	6.90000000e+01	9.40000000e+01
-213	2.46353000e+05	6.00000000e+01	6.90000000e+01	9.40000000e+01
-212	2.47854000e+05	6.00000000e+01	6.90000000e+01	9.40000000e+01
-211	2.49546000e+05	5.90000000e+01	7.00000000e+01	9.70000000e+01
-210	2.51216000e+05	5.90000000e+01	7.00000000e+01	9.70000000e+01
-209	2.53030000e+05	6.20000000e+01	7.20000000e+01	9.90000000e+01
-208	2.55216000e+05	6.60000000e+01	7.40000000e+01	1.01000000e+02
-207	2.57610000e+05	6.60000000e+01	7.40000000e+01	1.01000000e+02
-206	2.59987000e+05	6.60000000e+01	7.40000000e+01	1.01000000e+02
-205	2.61622000e+05	6.60000000e+01	7.40000000e+01	1.01000000e+02
-204	2.63096000e+05	6.60000000e+01	7.40000000e+01	1.01000000e+02
-203	2.64585000e+05	6.60000000e+01	7.40000000e+01	1.01000000e+02
-202	2.66235000e+05	6.60000000e+01	7.40000000e+01	1.01000000e+02
-201	2.68144000e+05	6.60000000e+01	7.40000000e+01	1.01000000e+02
-200	2.70291000e+05	6.60000000e+01	7.50000000e+01	1.02000000e+02
-199	2.72630000e+05	6.60000000e+01	7.70000000e+01	1.04000000e+02
-198	2.74243000e+05	6.60000000e+01	7.70000000e+01	1.04000000e+02
-197	2.75907000e+05	6.60000000e+01	7.70000000e+01	1.04000000e+02
-196	2.77595000e+05	6.60000000e+01	7.70000000e+01	1.04000000e+02
-195	2.79185000e+05	6.60000000e+01	7.70000000e+01	1.04000000e+02
-194	2.81460000e+05	6.80000000e+01	7.80000000e+01	1.05000000e+02
-193	2.83417000e+05	6.80000000e+01	7.80000000e+01	1.05000000e+02
-192	2.85399000e+05	6.90000000e+01	7.90000000e+01	1.06000000e+02
-191	2.86976000e+05	6.90000000e+01	7.90000000e+01	1.06000000e+02
-190	2.88469000e+05	7.00000000e+01	8.00000000e+01	1.07000000e+02
-189	2.90168000e+05	7.00000000e+01	8.00000000e+01	1.07000000e+02
-188	2.91924000e+05	7.00000000e+01	8.00000000e+01	1.07000000e+02
-187	2.93816000e+05	7.00000000e+01	8.00000000e+01	1.07000000e+02
-186	2.95774000e+05	7.20000000e+01	8.20000000e+01	1.10000000e+02
-185	2.98251000e+05	7.20000000e+01	8.20000000e+01	1.10000000e+02
-184	3.00474000e+05	7.20000000e+01	8.20000000e+01	1.10000000e+02
-183	3.02717000e+05	7.10000000e+01	8.30000000e+01	1.11000000e+02
-182	3.05086000e+05	7.10000000e+01	8.30000000e+01	1.11000000e+02
-181	3.06780000e+05	7.20000000e+01	8.40000000e+01	1.12000000e+02
-180	3.08865000e+05	7.40000000e+01	8.50000000e+01	1.13000000e+02
-179	3.10924000e+05	7.30000000e+01	8.60000000e+01	1.14000000e+02
-178	3.13515000e+05	7.40000000e+01	8.80000000e+01	1.16000000e+02
-177	3.15836000e+05	7.40000000e+01	8.80000000e+01	1.16000000e+02
-176	3.18242000e+05	7.60000000e+01	8.90000000e+01	1.17000000e+02
-175	3.20693000e+05	7.60000000e+01	8.90000000e+01	1.17000000e+02
-174	3.22916000e+05	7.60000000e+01	8.90000000e+01	1.17000000e+02
-173	3.25393000e+05	7.60000000e+01	8.90000000e+01	1.17000000e+02
-172	3.27965000e+05	7.60000000e+01	8.90000000e+01	1.17000000e+02
-171	3.30184000e+05	7.60000000e+01	8.90000000e+01	1.17000000e+02
-170	3.32120000e+05	7.60000000e+01	8.90000000e+01	1.17000000e+02
-169	3.34088000e+05	7.60000000e+01	8.90000000e+01	1.17000000e+02
-168	3.36468000e+05	7.60000000e+01	8.90000000e+01	1.17000000e+02
-167	3.38707000e+05	7.90000000e+01	9.00000000e+01	1.19000000e+02
-166	3.41130000e+05	7.40000000e+01	9.10000000e+01	1.20000000e+02
-165	3.43617000e+05	7.40000000e+01	9.10000000e+01	1.20000000e+02
-164	3.46135000e+05	7.40000000e+01	9.10000000e+01	1.20000000e+02
-163	3.48149000e+05	7.40000000e+01	9.10000000e+01	1.20000000e+02
-162	3.50017000e+05	7.60000000e+01	9.20000000e+01	1.21000000e+02
-161	3.51921000e+05	7.60000000e+01	9.20000000e+01	1.21000000e+02
-160	3.53835000e+05	7.60000000e+01	9.20000000e+01	1.21000000e+02
-159	3.56187000e+05	7.60000000e+01	9.20000000e+01	1.21000000e+02
-158	3.58695000e+05	7.60000000e+01	9.20000000e+01	1.21000000e+02
-157	3.61082000e+05	7.60000000e+01	9.20000000e+01	1.21000000e+02
-156	3.62977000e+05	8.10000000e+01	9.40000000e+01	1.23000000e+02
-155	3.64752000e+05	8.10000000e+01	9.40000000e+01	1.23000000e+02
-154	3.66974000e+05	8.10000000e+01	9.40000000e+01	1.23000000e+02
-153	3.68965000e+05	8.10000000e+01	9.40000000e+01	1.23000000e+02
-152	3.68965000e+05	8.10000000e+01	9.40000000e+01	1.23000000e+02
-151	3.68965000e+05	8.10000000e+01	9.40000000e+01	1.23000000e+02
-150	3.71262000e+05	8.10000000e+01	9.40000000e+01	1.23000000e+02
-149	3.72970000e+05	8.00000000e+01	9.50000000e+01	1.24000000e+02
-148	3.74692000e+05	8.00000000e+01	9.50000000e+01	1.24000000e+02
-147	3.76297000e+05	8.10000000e+01	9.60000000e+01	1.25000000e+02
-146	3.77987000e+05	8.10000000e+01	9.60000000e+01	1.25000000e+02
-145	3.80110000e+05	8.10000000e+01	9.60000000e+01	1.25000000e+02
-144	3.82501000e+05	8.60000000e+01	9.70000000e+01	1.26000000e+02
-143	3.84535000e+05	8.60000000e+01	9.70000000e+01	1.26000000e+02
-142	3.86220000e+05	8.30000000e+01	9.80000000e+01	1.27000000e+02
-141	3.88037000e+05	8.30000000e+01	9.80000000e+01	1.27000000e+02
-140	3.89984000e+05	8.30000000e+01	9.80000000e+01	1.27000000e+02
-139	3.92950000e+05	8.30000000e+01	9.80000000e+01	1.27000000e+02
-138	3.95466000e+05	8.50000000e+01	9.90000000e+01	1.28000000e+02
-137	3.99205000e+05	8.50000000e+01	9.90000000e+01	1.28000000e+02
-136	3.99205000e+05	8.70000000e+01	1.00000000e+02	1.30000000e+02
-135	4.01545000e+05	8.70000000e+01	1.00000000e+02	1.30000000e+02
-134	4.03837000e+05	8.70000000e+01	1.00000000e+02	1.30000000e+02
-133	4.06082000e+05	8.70000000e+01	1.02000000e+02	1.33000000e+02
-132	4.08205000e+05	8.70000000e+01	1.02000000e+02	1.33000000e+02
-131	4.10490000e+05	8.80000000e+01	1.03000000e+02	1.34000000e+02
-130	4.13393000e+05	8.80000000e+01	1.03000000e+02	1.34000000e+02
-129	4.16607000e+05	8.80000000e+01	1.03000000e+02	1.34000000e+02
-128	4.18917000e+05	8.90000000e+01	1.04000000e+02	1.35000000e+02
-127	4.21026000e+05	8.90000000e+01	1.04000000e+02	1.35000000e+02
-126	4.23238000e+05	8.90000000e+01	1.05000000e+02	1.37000000e+02
-125	4.25321000e+05	8.90000000e+01	1.05000000e+02	1.37000000e+02
-124	4.27632000e+05	8.90000000e+01	1.05000000e+02	1.37000000e+02
-123	4.31103000e+05	8.90000000e+01	1.05000000e+02	1.37000000e+02
-122	4.33896000e+05	8.90000000e+01	1.05000000e+02	1.37000000e+02
-121	4.36314000e+05	8.90000000e+01	1.05000000e+02	1.37000000e+02
-120	4.38431000e+05	8.90000000e+01	1.05000000e+02	1.37000000e+02
-119	4.40571000e+05	8.90000000e+01	1.05000000e+02	1.37000000e+02
-118	4.42864000e+05	8.90000000e+01	1.05000000e+02	1.37000000e+02
-117	4.45784000e+05	9.00000000e+01	1.06000000e+02	1.38000000e+02
-116	4.49166000e+05	9.10000000e+01	1.07000000e+02	1.39000000e+02
-115	4.51777000e+05	9.10000000e+01	1.09000000e+02	1.41000000e+02
-114	4.53861000e+05	9.10000000e+01	1.09000000e+02	1.41000000e+02
-113	4.55926000e+05	9.10000000e+01	1.09000000e+02	1.41000000e+02
-112	4.58280000e+05	9.10000000e+01	1.09000000e+02	1.41000000e+02
-111	4.60647000e+05	9.10000000e+01	1.09000000e+02	1.41000000e+02
-110	4.63192000e+05	9.10000000e+01	1.09000000e+02	1.41000000e+02
-109	4.65754000e+05	9.10000000e+01	1.09000000e+02	1.41000000e+02
-108	4.68520000e+05	9.10000000e+01	1.09000000e+02	1.41000000e+02
-107	4.70652000e+05	9.10000000e+01	1.09000000e+02	1.41000000e+02
-106	4.72693000e+05	9.10000000e+01	1.11000000e+02	1.43000000e+02
-105	4.74949000e+05	9.50000000e+01	1.12000000e+02	1.44000000e+02
-104	4.77135000e+05	9.70000000e+01	1.13000000e+02	1.46000000e+02
-103	4.79520000e+05	9.70000000e+01	1.13000000e+02	1.46000000e+02
-102	4.81901000e+05	9.70000000e+01	1.13000000e+02	1.46000000e+02
-101	4.84001000e+05	9.70000000e+01	1.13000000e+02	1.46000000e+02
-100	4.85972000e+05	9.70000000e+01	1.13000000e+02	1.46000000e+02
-99	4.87955000e+05	9.70000000e+01	1.13000000e+02	1.46000000e+02
-98	4.90301000e+05	9.80000000e+01	1.14000000e+02	1.47000000e+02
-97	4.92445000e+05	9.80000000e+01	1.14000000e+02	1.47000000e+02
-96	4.94871000e+05	9.80000000e+01	1.14000000e+02	1.47000000e+02
-95	4.97955000e+05	9.80000000e+01	1.15000000e+02	1.48000000e+02
-94	5.00458000e+05	9.80000000e+01	1.15000000e+02	1.48000000e+02
-93	5.02731000e+05	9.80000000e+01	1.15000000e+02	1.48000000e+02
-92	5.04617000e+05	9.80000000e+01	1.15000000e+02	1.48000000e+02
-91	5.06648000e+05	9.80000000e+01	1.15000000e+02	1.48000000e+02
-90	5.09017000e+05	9.80000000e+01	1.15000000e+02	1.48000000e+02
-89	5.11784000e+05	9.80000000e+01	1.15000000e+02	1.48000000e+02
-88	5.15914000e+05	9.80000000e+01	1.15000000e+02	1.48000000e+02
-87	5.18926000e+05	9.80000000e+01	1.15000000e+02	1.48000000e+02
-86	5.21191000e+05	9.80000000e+01	1.15000000e+02	1.48000000e+02
-85	5.23364000e+05	9.80000000e+01	1.15000000e+02	1.48000000e+02
-84	5.25624000e+05	9.80000000e+01	1.15000000e+02	1.48000000e+02
-83	5.27838000e+05	1.01000000e+02	1.16000000e+02	1.49000000e+02
-82	5.30577000e+05	1.01000000e+02	1.17000000e+02	1.51000000e+02
-81	5.33405000e+05	1.01000000e+02	1.17000000e+02	1.51000000e+02
-80	5.36007000e+05	1.01000000e+02	1.17000000e+02	1.51000000e+02
-79	5.38717000e+05	1.04000000e+02	1.18000000e+02	1.52000000e+02
-78	5.41140000e+05	1.04000000e+02	1.18000000e+02	1.52000000e+02
-77	5.43446000e+05	1.03000000e+02	1.19000000e+02	1.53000000e+02
-76	5.45773000e+05	1.05000000e+02	1.20000000e+02	1.54000000e+02
-75	5.48218000e+05	1.05000000e+02	1.20000000e+02	1.54000000e+02
-74	5.51294000e+05	1.05000000e+02	1.20000000e+02	1.54000000e+02
-73	5.53955000e+05	1.02000000e+02	1.21000000e+02	1.55000000e+02
-72	5.56170000e+05	1.02000000e+02	1.21000000e+02	1.55000000e+02
-71	5.57899000e+05	1.02000000e+02	1.21000000e+02	1.55000000e+02
-70	5.59979000e+05	1.02000000e+02	1.21000000e+02	1.55000000e+02
-69	5.62708000e+05	1.03000000e+02	1.22000000e+02	1.56000000e+02
-68	5.65473000e+05	1.09000000e+02	1.25000000e+02	1.59000000e+02
-67	5.69435000e+05	1.10000000e+02	1.27000000e+02	1.62000000e+02
-66	5.72704000e+05	1.11000000e+02	1.28000000e+02	1.63000000e+02
-65	5.74823000e+05	1.16000000e+02	1.29000000e+02	1.65000000e+02
-64	5.77031000e+05	1.16000000e+02	1.29000000e+02	1.65000000e+02
-63	5.79299000e+05	1.16000000e+02	1.29000000e+02	1.65000000e+02
-62	5.81465000e+05	1.16000000e+02	1.29000000e+02	1.65000000e+02
-61	5.84058000e+05	1.16000000e+02	1.29000000e+02	1.65000000e+02
-60	5.86808000e+05	1.17000000e+02	1.31000000e+02	1.67000000e+02
-59	5.89558000e+05	1.17000000e+02	1.33000000e+02	1.70000000e+02
-58	5.91793000e+05	1.18000000e+02	1.36000000e+02	1.73000000e+02
-57	5.93717000e+05	1.22000000e+02	1.40000000e+02	1.81000000e+02
-56	5.95591000e+05	1.22000000e+02	1.40000000e+02	1.81000000e+02
-55	5.97642000e+05	1.20000000e+02	1.41000000e+02	1.83000000e+02
-54	5.99985000e+05	1.22000000e+02	1.42000000e+02	1.84000000e+02
-53	6.03103000e+05	1.22000000e+02	1.42000000e+02	1.84000000e+02
-52	6.05720000e+05	1.22000000e+02	1.42000000e+02	1.84000000e+02
-51	6.08217000e+05	1.22000000e+02	1.42000000e+02	1.84000000e+02
-50	6.10350000e+05	1.27000000e+02	1.43000000e+02	1.85000000e+02
-49	6.12382000e+05	1.28000000e+02	1.44000000e+02	1.86000000e+02
-48	6.14650000e+05	1.28000000e+02	1.44000000e+02	1.86000000e+02
-47	6.17235000e+05	1.28000000e+02	1.44000000e+02	1.86000000e+02
-46	6.20743000e+05	1.25000000e+02	1.45000000e+02	1.88000000e+02
-45	6.23924000e+05	1.27000000e+02	1.46000000e+02	1.91000000e+02
-44	6.26588000e+05	1.27000000e+02	1.46000000e+02	1.91000000e+02
-43	6.29247000e+05	1.27000000e+02	1.46000000e+02	1.91000000e+02
-42	6.31263000e+05	1.27000000e+02	1.46000000e+02	1.91000000e+02
-41	6.33691000e+05	1.27000000e+02	1.46000000e+02	1.91000000e+02
-40	6.36514000e+05	1.34000000e+02	1.47000000e+02	1.93000000e+02
-39	6.39761000e+05	1.25000000e+02	1.48000000e+02	1.95000000e+02
-38	6.42388000e+05	1.41000000e+02	1.57000000e+02	2.07000000e+02
-37	6.44415000e+05	1.41000000e+02	1.57000000e+02	2.07000000e+02
-36	6.46404000e+05	1.41000000e+02	1.57000000e+02	2.07000000e+02
-35	6.48671000e+05	1.41000000e+02	1.57000000e+02	2.07000000e+02
-34	6.51875000e+05	1.41000000e+02	1.57000000e+02	2.07000000e+02
-33	6.54768000e+05	1.41000000e+02	1.57000000e+02	2.07000000e+02
-32	6.57615000e+05	1.32000000e+02	1.58000000e+02	2.10000000e+02
-31	6.60518000e+05	1.32000000e+02	1.58000000e+02	2.10000000e+02
-30	6.63037000e+05	1.36000000e+02	1.58000000e+02	2.11000000e+02
-29	6.66464000e+05	1.40000000e+02	1.59000000e+02	2.13000000e+02
-28	6.69098000e+05	1.45000000e+02	1.60000000e+02	2.14000000e+02
-27	6.71574000e+05	1.50000000e+02	1.62000000e+02	2.16000000e+02
-26	6.74805000e+05	1.50000000e+02	1.62000000e+02	2.16000000e+02
-25	6.78571000e+05	1.46000000e+02	1.64000000e+02	2.19000000e+02
-24	6.82151000e+05	1.46000000e+02	1.64000000e+02	2.19000000e+02
-23	6.86008000e+05	1.46000000e+02	1.64000000e+02	2.19000000e+02
-22	6.89929000e+05	1.46000000e+02	1.64000000e+02	2.19000000e+02
-21	6.93893000e+05	1.48000000e+02	1.66000000e+02	2.21000000e+02
-20	7.00437000e+05	1.54000000e+02	1.71000000e+02	2.28000000e+02
-19	7.05590000e+05	1.54000000e+02	1.71000000e+02	2.28000000e+02
-18	7.10547000e+05	1.49000000e+02	1.73000000e+02	2.30000000e+02
-17	7.19725000e+05	1.49000000e+02	1.73000000e+02	2.30000000e+02
-16	7.24625000e+05	1.49000000e+02	1.73000000e+02	2.30000000e+02
-15	7.30491000e+05	1.49000000e+02	1.73000000e+02	2.30000000e+02
-14	7.37005000e+05	1.60000000e+02	1.75000000e+02	2.32000000e+02
-13	7.42189000e+05	1.54000000e+02	1.78000000e+02	2.35000000e+02
-12	7.43253000e+05	1.54000000e+02	1.78000000e+02	2.35000000e+02
-11	7.44214000e+05	1.59000000e+02	1.81000000e+02	2.39000000e+02
-10	7.45463000e+05	1.62000000e+02	1.82000000e+02	2.40000000e+02
-9	7.47472000e+05	1.66000000e+02	1.84000000e+02	2.45000000e+02
-8	7.51875000e+05	1.66000000e+02	1.84000000e+02	2.45000000e+02
-7	7.57592000e+05	1.67000000e+02	1.86000000e+02	2.47000000e+02
-6	7.62961000e+05	1.67000000e+02	1.86000000e+02	2.47000000e+02
-5	7.68557000e+05	1.67000000e+02	1.86000000e+02	2.47000000e+02
-4	7.74992000e+05	1.67000000e+02	1.86000000e+02	2.47000000e+02
-3	7.83736000e+05	1.67000000e+02	1.86000000e+02	2.47000000e+02
-2	7.93292000e+05	1.65000000e+02	1.90000000e+02	2.51000000e+02
-1	8.03530000e+05	1.71000000e+02	1.92000000e+02	2.53000000e+02
0	8.16655000e+05	1.74000000e+02	2.02000000e+02	2.65000000e+02
1	8.41306000e+05	1.98000000e+02	2.22000000e+02	2.90000000e+02
2	8.41306000e+05	2.08000000e+02	2.38000000e+02	3.17000000e+02
3	8.55025000e+05	2.17000000e+02	2.53000000e+02	3.34000000e+02
4	8.55025000e+05	2.28000000e+02	2.61000000e+02	3.44000000e+02
5	8.73819000e+05	2.41000000e+02	2.67000000e+02	3.51000000e+02
6	8.90560000e+05	2.37000000e+02	2.75000000e+02	3.61000000e+02
7	9.04563000e+05	2.44000000e+02	2.84000000e+02	3.74000000e+02
8	9.19843000e+05	2.48000000e+02	2.90000000e+02	3.83000000e+02
9	9.33376000e+05	2.51000000e+02	2.92000000e+02	3.86000000e+02
10	9.45650000e+05	2.70000000e+02	3.04000000e+02	4.02000000e+02
11	9.45650000e+05	2.84000000e+02	3.15000000e+02	4.16000000e+02
12	9.57584000e+05	2.87000000e+02	3.16000000e+02	4.17000000e+02
13	9.57584000e+05	2.84000000e+02	3.17000000e+02	4.18000000e+02
14	9.57584000e+05	2.84000000e+02	3.17000000e+02	4.18000000e+02
15	9.57584000e+05	2.88000000e+02	3.18000000e+02	4.19000000e+02
16	9.57584000e+05	2.88000000e+02	3.19000000e+02	4.20000000e+02
17	9.69688000e+05	2.90000000e+02	3.22000000e+02	4.24000000e+02
18	9.79864000e+05	2.95000000e+02	3.26000000e+02	4.31000000e+02
19	9.88611000e+05	2.94000000e+02	3.29000000e+02	4.34000000e+02
20	9.97192000e+05	2.94000000e+02	3.30000000e+02	4.35000000e+02
21	1.00480700e+06	2.94000000e+02	3.33000000e+02	4.41000000e+02
22	1.01318900e+06	2.96000000e+02	3.35000000e+02	4.43000000e+02
23	1.02271100e+06	2.95000000e+02	3.38000000e+02	4.46000000e+02
24	1.03302300e+06	3.05000000e+02	3.47000000e+02	4.60000000e+02
25	1.04242400e+06	3.21000000e+02	3.55000000e+02	4.69000000e+02
26	1.04944800e+06	3.18000000e+02	3.56000000e+02	4.70000000e+02
27	1.05613500e+06	3.26000000e+02	3.59000000e+02	4.74000000e+02
28	1.06403900e+06	3.25000000e+02	3.63000000e+02	4.78000000e+02
29	1.07371300e+06	3.29000000e+02	3.65000000e+02	4.80000000e+02
30	1.08348700e+06	3.29000000e+02	3.65000000e+02	4.80000000e+02
31	1.09450500e+06	3.32000000e+02	3.69000000e+02	4.84000000e+02
32	1.10771100e+06	3.33000000e+02	3.70000000e+02	4.86000000e+02
33	1.11740100e+06	3.34000000e+02	3.71000000e+02	4.88000000e+02
34	1.12656300e+06	3.38000000e+02	3.72000000e+02	4.89000000e+02
35	1.13584400e+06	3.38000000e+02	3.72000000e+02	4.89000000e+02
36	1.14442200e+06	3.37000000e+02	3.73000000e+02	4.90000000e+02
37	1.15408500e+06	3.47000000e+02	3.75000000e+02	4.93000000e+02
38	1.16398800e+06	3.45000000e+02	3.83000000e+02	5.01000000e+02
39	1.17424600e+06	3.49000000e+02	3.84000000e+02	5.02000000e+02
40	1.18324200e+06	3.49000000e+02	3.84000000e+02	5.02000000e+02
41	1.19190800e+06	3.49000000e+02	3.87000000e+02	5.05000000e+02
42	1.20069800e+06	3.52000000e+02	3.88000000e+02	5.06000000e+02
43	1.20915200e+06	3.58000000e+02	3.90000000e+02	5.08000000e+02
44	1.21740400e+06	3.54000000e+02	3.91000000e+02	5.10000000e+02
45	1.22633200e+06	3.54000000e+02	3.91000000e+02	5.10000000e+02
46	1.23548500e+06	3.61000000e+02	3.94000000e+02	5.13000000e+02
47	1.24402500e+06	3.60000000e+02	3.97000000e+02	5.16000000e+02
48	1.25170100e+06	3.57000000e+02	4.01000000e+02	5.20000000e+02
49	1.25930800e+06	3.62000000e+02	4.05000000e+02	5.24000000e+02
50	1.26736800e+06	3.67000000e+02	4.09000000e+02	5.28000000e+02
51	1.27491600e+06	3.71000000e+02	4.10000000e+02	5.29000000e+02
52	1.28427800e+06	3.73000000e+02	4.12000000e+02	5.32000000e+02
53	1.29300800e+06	3.73000000e+02	4.12000000e+02	5.32000000e+02
54	1.30091000e+06	3.73000000e+02	4.12000000e+02	5.32000000e+02
55	1.30843600e+06	3.78000000e+02	4.13000000e+02	5.34000000e+02
56	1.31568000e+06	3.56000000e+02	4.14000000e+02	5.35000000e+02
57	1.32318000e+06	3.56000000e+02	4.14000000e+02	5.35000000e+02
58	1.33180900e+06	3.74000000e+02	4.15000000e+02	5.36000000e+02
59	1.34107000e+06	3.68000000e+02	4.17000000e+02	5.38000000e+02
60	1.34991900e+06	3.80000000e+02	4.21000000e+02	5.47000000e+02
61	1.35755100e+06	3.80000000e+02	4.21000000e+02	5.47000000e+02
62	1.36664400e+06	3.88000000e+02	4.23000000e+02	5.51000000e+02
63	1.37562400e+06	3.78000000e+02	4.25000000e+02	5.53000000e+02
64	1.38405000e+06	3.78000000e+02	4.25000000e+02	5.53000000e+02
65	1.39429000e+06	3.86000000e+02	4.26000000e+02	5.54000000e+02
66	1.40486800e+06	3.83000000e+02	4.28000000e+02	5.56000000e+02
67	1.41494900e+06	3.92000000e+02	4.29000000e+02	5.57000000e+02
68	1.42419800e+06	3.92000000e+02	4.29000000e+02	5.57000000e+02
69	1.43340500e+06	3.85000000e+02	4.30000000e+02	5.58000000e+02
70	1.44182500e+06	3.86000000e+02	4.31000000e+02	5.60000000e+02
71	1.44941200e+06	3.86000000e+02	4.31000000e+02	5.60000000e+02
72	1.45772400e+06	3.90000000e+02	4.32000000e+02	5.61000000e+02
73	1.46705100e+06	3.90000000e+02	4.32000000e+02	5.61000000e+02
74	1.47590800e+06	3.90000000e+02	4.32000000e+02	5.61000000e+02
75	1.48284500e+06	3.88000000e+02	4.33000000e+02	5.63000000e+02
76	1.48972900e+06	3.96000000e+02	4.34000000e+02	5.64000000e+02
77	1.49627400e+06	3.91000000e+02	4.35000000e+02	5.65000000e+02
78	1.50239400e+06	3.91000000e+02	4.35000000e+02	5.65000000e+02
79	1.50913900e+06	3.95000000e+02	4.38000000e+02	5.68000000e+02
80	1.51695100e+06	3.97000000e+02	4.39000000e+02	5.69000000e+02
81	1.52306600e+06	3.97000000e+02	4.39000000e+02	5.69000000e+02
82	1.52817500e+06	3.97000000e+02	4.41000000e+02	5.71000000e+02
83	1.52840900e+06	4.04000000e+02	4.42000000e+02	5.72000000e+02
84	1.52899300e+06	3.94000000e+02	4.45000000e+02	5.77000000e+02
85	1.52967200e+06	3.98000000e+02	4.47000000e+02	5.79000000e+02
86	1.53107400e+06	4.05000000e+02	4.48000000e+02	5.80000000e+02
87	1.53416400e+06	4.11000000e+02	4.49000000e+02	5.82000000e+02
88	1.53672200e+06	3.96000000e+02	4.52000000e+02	5.85000000e+02
89	1.53885300e+06	4.09000000e+02	4.53000000e+02	5.86000000e+02
90	1.54088000e+06	4.09000000e+02	4.53000000e+02	5.86000000e+02
91	1.54283500e+06	3.96000000e+02	4.54000000e+02	5.87000000e+02
92	1.54513800e+06	4.12000000e+02	4.55000000e+02	5.88000000e+02
93	1.54756300e+06	4.12000000e+02	4.55000000e+02	5.88000000e+02
94	1.55059700e+06	4.12000000e+02	4.55000000e+02	5.88000000e+02
95	1.55363900e+06	4.10000000e+02	4.56000000e+02	5.89000000e+02
96	1.55615700e+06	4.10000000e+02	4.56000000e+02	5.89000000e+02
97	1.55848300e+06	4.07000000e+02	4.57000000e+02	5.90000000e+02
98	1.56097900e+06	4.07000000e+02	4.57000000e+02	5.90000000e+02
99	1.56362500e+06	4.07000000e+02	4.57000000e+02	5.90000000e+02
100	1.56687300e+06	4.07000000e+02	4.57000000e+02	5.90000000e+02
