# Supplementary material for: Early Prediction of Movie Box Office Success Based on Wikipedia Activity Big Data
Source: PLoS One. 2013 Aug 21;8(8):e71226. doi: 10.1371/journal.pone.0071226 (PMC3749192; doi:10.1371/journal.pone.0071226)
Supplement: Dataset S1 — The dataset under study, including the financial and Wikipedia activity data is also available at http://wwm.phy.bme.hu/SupplementaryDataS1.zip. (ZIP) [file pone.0071226.s002.zip › wikipredict_data_pack/sample_of_312/wikipedia_predictors/95]

Day_(movie_time)	Views	Users	Rigor	Edits
-500	0.00000000e+00	4.00000000e+00	4.00000000e+00	7.00000000e+00
-499	1.07000000e+02	4.00000000e+00	4.00000000e+00	7.00000000e+00
-498	1.91000000e+02	5.00000000e+00	5.00000000e+00	8.00000000e+00
-497	2.88000000e+02	5.00000000e+00	5.00000000e+00	8.00000000e+00
-496	3.71000000e+02	5.00000000e+00	5.00000000e+00	8.00000000e+00
-495	4.83000000e+02	5.00000000e+00	5.00000000e+00	8.00000000e+00
-494	5.94000000e+02	5.00000000e+00	5.00000000e+00	8.00000000e+00
-493	6.90000000e+02	6.00000000e+00	6.00000000e+00	1.00000000e+01
-492	7.95000000e+02	6.00000000e+00	6.00000000e+00	1.00000000e+01
-491	1.04000000e+03	6.00000000e+00	6.00000000e+00	1.00000000e+01
-490	1.38200000e+03	7.00000000e+00	7.00000000e+00	1.10000000e+01
-489	1.60100000e+03	8.00000000e+00	8.00000000e+00	1.20000000e+01
-488	1.79900000e+03	8.00000000e+00	8.00000000e+00	1.20000000e+01
-487	2.02300000e+03	8.00000000e+00	8.00000000e+00	1.20000000e+01
-486	2.25100000e+03	8.00000000e+00	8.00000000e+00	1.20000000e+01
-485	2.48400000e+03	8.00000000e+00	8.00000000e+00	1.20000000e+01
-484	2.67600000e+03	8.00000000e+00	8.00000000e+00	1.20000000e+01
-483	3.02300000e+03	8.00000000e+00	8.00000000e+00	1.20000000e+01
-482	3.57700000e+03	8.00000000e+00	8.00000000e+00	1.20000000e+01
-481	3.85300000e+03	8.00000000e+00	8.00000000e+00	1.20000000e+01
-480	4.09700000e+03	8.00000000e+00	8.00000000e+00	1.20000000e+01
-479	4.28300000e+03	8.00000000e+00	8.00000000e+00	1.20000000e+01
-478	4.47400000e+03	8.00000000e+00	8.00000000e+00	1.20000000e+01
-477	4.64800000e+03	8.00000000e+00	8.00000000e+00	1.20000000e+01
-476	4.80700000e+03	9.00000000e+00	9.00000000e+00	1.30000000e+01
-475	4.94100000e+03	9.00000000e+00	9.00000000e+00	1.30000000e+01
-474	5.09200000e+03	9.00000000e+00	9.00000000e+00	1.30000000e+01
-473	5.27700000e+03	9.00000000e+00	9.00000000e+00	1.30000000e+01
-472	5.45400000e+03	9.00000000e+00	9.00000000e+00	1.30000000e+01
-471	5.59500000e+03	9.00000000e+00	9.00000000e+00	1.30000000e+01
-470	5.70500000e+03	9.00000000e+00	9.00000000e+00	1.30000000e+01
-469	5.82900000e+03	9.00000000e+00	9.00000000e+00	1.30000000e+01
-468	5.96400000e+03	9.00000000e+00	9.00000000e+00	1.30000000e+01
-467	6.14200000e+03	9.00000000e+00	9.00000000e+00	1.30000000e+01
-466	6.26700000e+03	9.00000000e+00	9.00000000e+00	1.30000000e+01
-465	6.37400000e+03	9.00000000e+00	9.00000000e+00	1.30000000e+01
-464	6.50800000e+03	9.00000000e+00	9.00000000e+00	1.30000000e+01
-463	6.60300000e+03	9.00000000e+00	9.00000000e+00	1.30000000e+01
-462	6.71700000e+03	9.00000000e+00	9.00000000e+00	1.30000000e+01
-461	6.82300000e+03	9.00000000e+00	9.00000000e+00	1.30000000e+01
-460	6.95900000e+03	9.00000000e+00	9.00000000e+00	1.30000000e+01
-459	7.12400000e+03	9.00000000e+00	9.00000000e+00	1.30000000e+01
-458	7.24500000e+03	9.00000000e+00	9.00000000e+00	1.30000000e+01
-457	7.24500000e+03	9.00000000e+00	9.00000000e+00	1.30000000e+01
-456	7.34500000e+03	9.00000000e+00	9.00000000e+00	1.30000000e+01
-455	7.34500000e+03	9.00000000e+00	9.00000000e+00	1.30000000e+01
-454	7.34500000e+03	9.00000000e+00	9.00000000e+00	1.30000000e+01
-453	7.34500000e+03	9.00000000e+00	9.00000000e+00	1.30000000e+01
-452	7.45600000e+03	9.00000000e+00	9.00000000e+00	1.30000000e+01
-451	7.55800000e+03	9.00000000e+00	9.00000000e+00	1.30000000e+01
-450	7.67500000e+03	9.00000000e+00	9.00000000e+00	1.30000000e+01
-449	7.77000000e+03	9.00000000e+00	9.00000000e+00	1.30000000e+01
-448	7.86600000e+03	9.00000000e+00	9.00000000e+00	1.30000000e+01
-447	7.97400000e+03	9.00000000e+00	9.00000000e+00	1.30000000e+01
-446	8.09400000e+03	9.00000000e+00	9.00000000e+00	1.30000000e+01
-445	8.20200000e+03	9.00000000e+00	9.00000000e+00	1.30000000e+01
-444	8.30700000e+03	9.00000000e+00	9.00000000e+00	1.30000000e+01
-443	8.41900000e+03	9.00000000e+00	9.00000000e+00	1.30000000e+01
-442	8.52000000e+03	9.00000000e+00	9.00000000e+00	1.30000000e+01
-441	8.63000000e+03	9.00000000e+00	9.00000000e+00	1.30000000e+01
-440	8.73300000e+03	9.00000000e+00	9.00000000e+00	1.30000000e+01
-439	8.84600000e+03	9.00000000e+00	9.00000000e+00	1.30000000e+01
-438	8.97200000e+03	9.00000000e+00	9.00000000e+00	1.30000000e+01
-437	9.22500000e+03	9.00000000e+00	9.00000000e+00	1.30000000e+01
-436	9.22500000e+03	9.00000000e+00	9.00000000e+00	1.30000000e+01
-435	9.22500000e+03	9.00000000e+00	9.00000000e+00	1.30000000e+01
-434	9.22500000e+03	9.00000000e+00	9.00000000e+00	1.30000000e+01
-433	9.64400000e+03	9.00000000e+00	9.00000000e+00	1.30000000e+01
-432	1.00720000e+04	9.00000000e+00	9.00000000e+00	1.30000000e+01
-431	1.05620000e+04	1.00000000e+01	1.00000000e+01	1.40000000e+01
-430	1.09900000e+04	1.00000000e+01	1.00000000e+01	1.40000000e+01
-429	1.14670000e+04	1.00000000e+01	1.00000000e+01	1.40000000e+01
-428	1.19520000e+04	1.00000000e+01	1.00000000e+01	1.40000000e+01
-427	1.24350000e+04	1.00000000e+01	1.00000000e+01	1.40000000e+01
-426	1.29260000e+04	1.10000000e+01	1.10000000e+01	1.50000000e+01
-425	1.35850000e+04	1.10000000e+01	1.10000000e+01	1.50000000e+01
-424	1.42990000e+04	1.10000000e+01	1.10000000e+01	1.50000000e+01
-423	1.48280000e+04	1.10000000e+01	1.10000000e+01	1.50000000e+01
-422	1.53140000e+04	1.10000000e+01	1.10000000e+01	1.50000000e+01
-421	1.57790000e+04	1.10000000e+01	1.10000000e+01	1.50000000e+01
-420	1.62500000e+04	1.10000000e+01	1.10000000e+01	1.50000000e+01
-419	1.66750000e+04	1.10000000e+01	1.10000000e+01	1.50000000e+01
-418	1.71200000e+04	1.10000000e+01	1.10000000e+01	1.50000000e+01
-417	1.77540000e+04	1.10000000e+01	1.10000000e+01	1.50000000e+01
-416	1.83640000e+04	1.10000000e+01	1.10000000e+01	1.50000000e+01
-415	1.89810000e+04	1.10000000e+01	1.10000000e+01	1.50000000e+01
-414	1.96200000e+04	1.10000000e+01	1.10000000e+01	1.50000000e+01
-413	2.02470000e+04	1.10000000e+01	1.10000000e+01	1.50000000e+01
-412	2.08770000e+04	1.10000000e+01	1.10000000e+01	1.50000000e+01
-411	2.15830000e+04	1.10000000e+01	1.10000000e+01	1.50000000e+01
-410	2.22260000e+04	1.10000000e+01	1.10000000e+01	1.50000000e+01
-409	2.28260000e+04	1.10000000e+01	1.10000000e+01	1.50000000e+01
-408	2.34110000e+04	1.10000000e+01	1.10000000e+01	1.50000000e+01
-407	2.39560000e+04	1.10000000e+01	1.10000000e+01	1.50000000e+01
-406	2.44640000e+04	1.10000000e+01	1.10000000e+01	1.50000000e+01
-405	2.49770000e+04	1.10000000e+01	1.10000000e+01	1.50000000e+01
-404	2.49770000e+04	1.10000000e+01	1.10000000e+01	1.50000000e+01
-403	2.55490000e+04	1.10000000e+01	1.10000000e+01	1.50000000e+01
-402	2.60460000e+04	1.10000000e+01	1.10000000e+01	1.50000000e+01
-401	2.65050000e+04	1.10000000e+01	1.10000000e+01	1.50000000e+01
-400	2.69500000e+04	1.10000000e+01	1.10000000e+01	1.50000000e+01
-399	2.75490000e+04	1.20000000e+01	1.20000000e+01	1.60000000e+01
-398	2.80680000e+04	1.20000000e+01	1.20000000e+01	1.60000000e+01
-397	2.80680000e+04	1.20000000e+01	1.20000000e+01	1.60000000e+01
-396	2.86240000e+04	1.20000000e+01	1.20000000e+01	1.60000000e+01
-395	2.91210000e+04	1.20000000e+01	1.20000000e+01	1.60000000e+01
-394	2.95620000e+04	1.20000000e+01	1.20000000e+01	1.60000000e+01
-393	2.99980000e+04	1.20000000e+01	1.20000000e+01	1.60000000e+01
-392	3.04660000e+04	1.20000000e+01	1.20000000e+01	1.60000000e+01
-391	3.09830000e+04	1.20000000e+01	1.20000000e+01	1.60000000e+01
-390	3.17750000e+04	1.20000000e+01	1.20000000e+01	1.60000000e+01
-389	3.25160000e+04	1.20000000e+01	1.20000000e+01	1.60000000e+01
-388	3.31420000e+04	1.20000000e+01	1.20000000e+01	1.60000000e+01
-387	3.36950000e+04	1.20000000e+01	1.20000000e+01	1.60000000e+01
-386	3.42830000e+04	1.20000000e+01	1.20000000e+01	1.60000000e+01
-385	3.48510000e+04	1.20000000e+01	1.20000000e+01	1.60000000e+01
-384	3.54630000e+04	1.20000000e+01	1.20000000e+01	1.60000000e+01
-383	3.62210000e+04	1.20000000e+01	1.20000000e+01	1.60000000e+01
-382	3.70310000e+04	1.20000000e+01	1.20000000e+01	1.60000000e+01
-381	3.76530000e+04	1.20000000e+01	1.20000000e+01	1.60000000e+01
-380	3.82640000e+04	1.20000000e+01	1.20000000e+01	1.60000000e+01
-379	3.88300000e+04	1.20000000e+01	1.20000000e+01	1.60000000e+01
-378	3.94150000e+04	1.20000000e+01	1.20000000e+01	1.60000000e+01
-377	4.00550000e+04	1.20000000e+01	1.20000000e+01	1.60000000e+01
-376	4.07120000e+04	1.20000000e+01	1.20000000e+01	1.60000000e+01
-375	4.13410000e+04	1.20000000e+01	1.20000000e+01	1.60000000e+01
-374	4.19420000e+04	1.20000000e+01	1.20000000e+01	1.60000000e+01
-373	4.26310000e+04	1.20000000e+01	1.20000000e+01	1.60000000e+01
-372	4.33340000e+04	1.20000000e+01	1.20000000e+01	1.60000000e+01
-371	4.40840000e+04	1.20000000e+01	1.20000000e+01	1.60000000e+01
-370	4.49580000e+04	1.20000000e+01	1.20000000e+01	1.60000000e+01
-369	4.58210000e+04	1.20000000e+01	1.20000000e+01	1.60000000e+01
-368	4.69090000e+04	1.20000000e+01	1.20000000e+01	1.60000000e+01
-367	4.78530000e+04	1.40000000e+01	1.50000000e+01	1.90000000e+01
-366	4.87920000e+04	1.40000000e+01	1.50000000e+01	1.90000000e+01
-365	4.94970000e+04	1.40000000e+01	1.50000000e+01	1.90000000e+01
-364	5.01570000e+04	1.40000000e+01	1.50000000e+01	1.90000000e+01
-363	5.11120000e+04	1.40000000e+01	1.50000000e+01	1.90000000e+01
-362	5.19670000e+04	1.40000000e+01	1.50000000e+01	1.90000000e+01
-361	5.29910000e+04	1.40000000e+01	1.50000000e+01	1.90000000e+01
-360	5.39620000e+04	1.40000000e+01	1.50000000e+01	1.90000000e+01
-359	5.49670000e+04	1.40000000e+01	1.50000000e+01	1.90000000e+01
-358	5.58950000e+04	1.40000000e+01	1.50000000e+01	1.90000000e+01
-357	5.69640000e+04	1.50000000e+01	1.60000000e+01	2.10000000e+01
-356	5.81740000e+04	1.60000000e+01	1.70000000e+01	2.20000000e+01
-355	5.94500000e+04	1.60000000e+01	1.70000000e+01	2.20000000e+01
-354	6.05410000e+04	1.60000000e+01	1.70000000e+01	2.20000000e+01
-353	6.14730000e+04	1.60000000e+01	1.70000000e+01	2.20000000e+01
-352	6.24300000e+04	1.60000000e+01	1.70000000e+01	2.20000000e+01
-351	6.35100000e+04	1.60000000e+01	1.70000000e+01	2.20000000e+01
-350	6.45730000e+04	1.60000000e+01	1.70000000e+01	2.20000000e+01
-349	6.57490000e+04	1.60000000e+01	1.70000000e+01	2.20000000e+01
-348	6.69140000e+04	1.60000000e+01	1.70000000e+01	2.20000000e+01
-347	6.81010000e+04	1.60000000e+01	1.70000000e+01	2.20000000e+01
-346	6.92640000e+04	1.60000000e+01	1.70000000e+01	2.20000000e+01
-345	7.02200000e+04	1.80000000e+01	1.80000000e+01	2.40000000e+01
-344	7.10790000e+04	1.80000000e+01	1.80000000e+01	2.40000000e+01
-343	7.22750000e+04	1.80000000e+01	1.80000000e+01	2.40000000e+01
-342	7.33770000e+04	1.80000000e+01	1.80000000e+01	2.40000000e+01
-341	7.45950000e+04	1.80000000e+01	1.80000000e+01	2.40000000e+01
-340	7.60310000e+04	1.80000000e+01	1.90000000e+01	2.50000000e+01
-339	7.73340000e+04	1.80000000e+01	1.90000000e+01	2.50000000e+01
-338	7.83280000e+04	1.80000000e+01	1.90000000e+01	2.50000000e+01
-337	7.92600000e+04	1.80000000e+01	1.90000000e+01	2.50000000e+01
-336	8.01920000e+04	1.80000000e+01	1.90000000e+01	2.50000000e+01
-335	8.01920000e+04	1.80000000e+01	1.90000000e+01	2.50000000e+01
-334	8.01920000e+04	1.80000000e+01	1.90000000e+01	2.50000000e+01
-333	8.14050000e+04	1.80000000e+01	1.90000000e+01	2.50000000e+01
-332	8.24440000e+04	1.80000000e+01	1.90000000e+01	2.50000000e+01
-331	8.34080000e+04	1.80000000e+01	1.90000000e+01	2.50000000e+01
-330	8.42380000e+04	1.80000000e+01	1.90000000e+01	2.50000000e+01
-329	8.50570000e+04	1.80000000e+01	1.90000000e+01	2.50000000e+01
-328	8.60050000e+04	1.80000000e+01	1.90000000e+01	2.50000000e+01
-327	8.72070000e+04	1.80000000e+01	1.90000000e+01	2.50000000e+01
-326	8.82080000e+04	2.00000000e+01	2.00000000e+01	2.80000000e+01
-325	8.92070000e+04	2.10000000e+01	2.10000000e+01	2.90000000e+01
-324	9.01200000e+04	2.10000000e+01	2.10000000e+01	2.90000000e+01
-323	9.11640000e+04	2.10000000e+01	2.10000000e+01	2.90000000e+01
-322	9.20710000e+04	2.40000000e+01	2.30000000e+01	3.10000000e+01
-321	9.30900000e+04	2.40000000e+01	2.30000000e+01	3.10000000e+01
-320	9.42670000e+04	2.40000000e+01	2.30000000e+01	3.10000000e+01
-319	9.42670000e+04	2.40000000e+01	2.30000000e+01	3.10000000e+01
-318	9.53000000e+04	2.40000000e+01	2.30000000e+01	3.10000000e+01
-317	9.62720000e+04	2.40000000e+01	2.30000000e+01	3.10000000e+01
-316	9.74140000e+04	2.40000000e+01	2.40000000e+01	3.30000000e+01
-315	9.86820000e+04	2.40000000e+01	2.40000000e+01	3.30000000e+01
-314	9.99310000e+04	2.40000000e+01	2.40000000e+01	3.30000000e+01
-313	1.01185000e+05	2.40000000e+01	2.40000000e+01	3.30000000e+01
-312	1.02664000e+05	2.40000000e+01	2.40000000e+01	3.30000000e+01
-311	1.03757000e+05	2.40000000e+01	2.40000000e+01	3.30000000e+01
-310	1.04696000e+05	2.40000000e+01	2.40000000e+01	3.30000000e+01
-309	1.05613000e+05	2.40000000e+01	2.40000000e+01	3.30000000e+01
-308	1.06525000e+05	2.40000000e+01	2.40000000e+01	3.30000000e+01
-307	1.07496000e+05	2.40000000e+01	2.40000000e+01	3.30000000e+01
-306	1.08674000e+05	2.40000000e+01	2.40000000e+01	3.30000000e+01
-305	1.09790000e+05	2.40000000e+01	2.40000000e+01	3.30000000e+01
-304	1.10715000e+05	2.40000000e+01	2.40000000e+01	3.30000000e+01
-303	1.11498000e+05	2.40000000e+01	2.40000000e+01	3.30000000e+01
-302	1.12097000e+05	2.40000000e+01	2.40000000e+01	3.30000000e+01
-301	1.12735000e+05	2.40000000e+01	2.40000000e+01	3.30000000e+01
-300	1.13452000e+05	2.40000000e+01	2.40000000e+01	3.30000000e+01
-299	1.14198000e+05	2.40000000e+01	2.40000000e+01	3.30000000e+01
-298	1.14874000e+05	2.40000000e+01	2.40000000e+01	3.30000000e+01
-297	1.15469000e+05	2.40000000e+01	2.40000000e+01	3.30000000e+01
-296	1.16107000e+05	2.40000000e+01	2.40000000e+01	3.30000000e+01
-295	1.16789000e+05	2.40000000e+01	2.40000000e+01	3.30000000e+01
-294	1.17483000e+05	2.50000000e+01	2.50000000e+01	3.50000000e+01
-293	1.18203000e+05	2.50000000e+01	2.50000000e+01	3.50000000e+01
-292	1.18981000e+05	2.50000000e+01	2.50000000e+01	3.50000000e+01
-291	1.19817000e+05	2.50000000e+01	2.50000000e+01	3.50000000e+01
-290	1.20507000e+05	2.50000000e+01	2.50000000e+01	3.50000000e+01
-289	1.21160000e+05	2.50000000e+01	2.50000000e+01	3.50000000e+01
-288	1.21816000e+05	2.50000000e+01	2.50000000e+01	3.50000000e+01
-287	1.22598000e+05	2.50000000e+01	2.50000000e+01	3.50000000e+01
-286	1.23401000e+05	2.50000000e+01	2.50000000e+01	3.50000000e+01
-285	1.24169000e+05	2.50000000e+01	2.50000000e+01	3.50000000e+01
-284	1.24872000e+05	2.50000000e+01	2.50000000e+01	3.50000000e+01
-283	1.25754000e+05	2.50000000e+01	2.50000000e+01	3.50000000e+01
-282	1.26588000e+05	2.50000000e+01	2.50000000e+01	3.50000000e+01
-281	1.27318000e+05	2.50000000e+01	2.50000000e+01	3.50000000e+01
-280	1.28082000e+05	2.50000000e+01	2.50000000e+01	3.50000000e+01
-279	1.28891000e+05	2.60000000e+01	2.60000000e+01	3.70000000e+01
-278	1.29838000e+05	2.60000000e+01	2.60000000e+01	3.70000000e+01
-277	1.30711000e+05	2.60000000e+01	2.60000000e+01	3.80000000e+01
-276	1.31537000e+05	2.60000000e+01	2.70000000e+01	3.90000000e+01
-275	1.32352000e+05	2.70000000e+01	2.70000000e+01	4.00000000e+01
-274	1.33123000e+05	2.90000000e+01	2.70000000e+01	4.10000000e+01
-273	1.33954000e+05	3.10000000e+01	2.90000000e+01	4.60000000e+01
-272	1.34949000e+05	3.10000000e+01	2.90000000e+01	4.60000000e+01
-271	1.35994000e+05	3.10000000e+01	2.90000000e+01	4.60000000e+01
-270	1.36982000e+05	3.10000000e+01	2.90000000e+01	4.60000000e+01
-269	1.37848000e+05	3.10000000e+01	2.90000000e+01	4.60000000e+01
-268	1.38652000e+05	2.80000000e+01	3.00000000e+01	4.70000000e+01
-267	1.39399000e+05	2.80000000e+01	3.00000000e+01	4.70000000e+01
-266	1.40251000e+05	2.80000000e+01	3.00000000e+01	4.70000000e+01
-265	1.41156000e+05	2.80000000e+01	3.00000000e+01	4.70000000e+01
-264	1.42163000e+05	2.80000000e+01	3.00000000e+01	4.70000000e+01
-263	1.43109000e+05	2.80000000e+01	3.00000000e+01	4.70000000e+01
-262	1.43940000e+05	2.80000000e+01	3.00000000e+01	4.70000000e+01
-261	1.44742000e+05	2.80000000e+01	3.00000000e+01	4.70000000e+01
-260	1.45577000e+05	2.90000000e+01	3.10000000e+01	4.80000000e+01
-259	1.46365000e+05	2.90000000e+01	3.10000000e+01	4.80000000e+01
-258	1.47056000e+05	2.90000000e+01	3.10000000e+01	4.80000000e+01
-257	1.48056000e+05	2.90000000e+01	3.10000000e+01	4.80000000e+01
-256	1.48829000e+05	2.90000000e+01	3.10000000e+01	4.80000000e+01
-255	1.49634000e+05	2.90000000e+01	3.10000000e+01	4.80000000e+01
-254	1.50374000e+05	2.90000000e+01	3.10000000e+01	4.80000000e+01
-253	1.51118000e+05	2.90000000e+01	3.10000000e+01	4.80000000e+01
-252	1.51989000e+05	3.80000000e+01	3.20000000e+01	5.30000000e+01
-251	1.52863000e+05	3.80000000e+01	3.20000000e+01	5.30000000e+01
-250	1.53725000e+05	3.80000000e+01	3.20000000e+01	5.30000000e+01
-249	1.54605000e+05	3.80000000e+01	3.20000000e+01	5.30000000e+01
-248	1.55416000e+05	3.80000000e+01	3.20000000e+01	5.30000000e+01
-247	1.56161000e+05	3.90000000e+01	3.30000000e+01	5.40000000e+01
-246	1.56935000e+05	3.90000000e+01	3.30000000e+01	5.40000000e+01
-245	1.57819000e+05	3.90000000e+01	3.30000000e+01	5.40000000e+01
-244	1.58758000e+05	3.90000000e+01	3.30000000e+01	5.40000000e+01
-243	1.59790000e+05	3.90000000e+01	3.30000000e+01	5.40000000e+01
-242	1.60840000e+05	3.90000000e+01	3.30000000e+01	5.40000000e+01
-241	1.61783000e+05	3.90000000e+01	3.30000000e+01	5.40000000e+01
-240	1.62562000e+05	3.90000000e+01	3.30000000e+01	5.40000000e+01
-239	1.63388000e+05	3.90000000e+01	3.30000000e+01	5.40000000e+01
-238	1.64199000e+05	3.90000000e+01	3.30000000e+01	5.40000000e+01
-237	1.65086000e+05	3.90000000e+01	3.30000000e+01	5.40000000e+01
-236	1.66254000e+05	3.90000000e+01	3.30000000e+01	5.40000000e+01
-235	1.67222000e+05	3.90000000e+01	3.30000000e+01	5.40000000e+01
-234	1.68101000e+05	3.90000000e+01	3.30000000e+01	5.40000000e+01
-233	1.68877000e+05	3.90000000e+01	3.30000000e+01	5.40000000e+01
-232	1.69692000e+05	3.90000000e+01	3.30000000e+01	5.40000000e+01
-231	1.70514000e+05	3.90000000e+01	3.30000000e+01	5.40000000e+01
-230	1.71412000e+05	3.90000000e+01	3.30000000e+01	5.40000000e+01
-229	1.72405000e+05	3.90000000e+01	3.50000000e+01	5.60000000e+01
-228	1.73476000e+05	3.90000000e+01	3.50000000e+01	5.60000000e+01
-227	1.74386000e+05	3.90000000e+01	3.50000000e+01	5.60000000e+01
-226	1.75304000e+05	3.90000000e+01	3.50000000e+01	5.60000000e+01
-225	1.76173000e+05	3.90000000e+01	3.50000000e+01	5.60000000e+01
-224	1.76910000e+05	3.90000000e+01	3.50000000e+01	5.60000000e+01
-223	1.77856000e+05	3.90000000e+01	3.60000000e+01	5.70000000e+01
-222	1.78924000e+05	3.90000000e+01	3.60000000e+01	5.70000000e+01
-221	1.80045000e+05	3.90000000e+01	3.60000000e+01	5.70000000e+01
-220	1.80800000e+05	3.90000000e+01	3.60000000e+01	5.70000000e+01
-219	1.81495000e+05	3.90000000e+01	3.60000000e+01	5.70000000e+01
-218	1.82372000e+05	3.90000000e+01	3.60000000e+01	5.70000000e+01
-217	1.83268000e+05	3.90000000e+01	3.60000000e+01	5.70000000e+01
-216	1.84240000e+05	3.90000000e+01	3.60000000e+01	5.80000000e+01
-215	1.85380000e+05	3.90000000e+01	3.60000000e+01	5.80000000e+01
-214	1.86350000e+05	3.90000000e+01	3.60000000e+01	5.80000000e+01
-213	1.87262000e+05	3.90000000e+01	3.60000000e+01	5.80000000e+01
-212	1.88087000e+05	3.90000000e+01	3.60000000e+01	5.80000000e+01
-211	1.88931000e+05	3.90000000e+01	3.60000000e+01	5.80000000e+01
-210	1.89717000e+05	3.90000000e+01	3.60000000e+01	5.80000000e+01
-209	1.90691000e+05	4.10000000e+01	3.70000000e+01	5.90000000e+01
-208	1.91717000e+05	4.10000000e+01	3.70000000e+01	5.90000000e+01
-207	1.92779000e+05	4.10000000e+01	3.70000000e+01	5.90000000e+01
-206	1.93931000e+05	4.00000000e+01	3.80000000e+01	6.00000000e+01
-205	1.95304000e+05	4.00000000e+01	3.90000000e+01	6.10000000e+01
-204	1.96447000e+05	4.00000000e+01	3.90000000e+01	6.10000000e+01
-203	1.99076000e+05	4.10000000e+01	4.00000000e+01	6.20000000e+01
-202	2.01257000e+05	4.10000000e+01	4.00000000e+01	6.20000000e+01
-201	2.03265000e+05	4.10000000e+01	4.00000000e+01	6.20000000e+01
-200	2.05097000e+05	4.10000000e+01	4.00000000e+01	6.20000000e+01
-199	2.06440000e+05	4.10000000e+01	4.00000000e+01	6.20000000e+01
-198	2.07609000e+05	4.10000000e+01	4.00000000e+01	6.20000000e+01
-197	2.08659000e+05	4.10000000e+01	4.00000000e+01	6.20000000e+01
-196	2.09268000e+05	4.10000000e+01	4.00000000e+01	6.20000000e+01
-195	2.09496000e+05	4.80000000e+01	4.10000000e+01	6.40000000e+01
-194	2.09711000e+05	4.30000000e+01	4.30000000e+01	6.70000000e+01
-193	2.09940000e+05	4.30000000e+01	4.30000000e+01	6.70000000e+01
-192	2.10412000e+05	4.30000000e+01	4.30000000e+01	6.70000000e+01
-191	2.11091000e+05	4.30000000e+01	4.30000000e+01	6.70000000e+01
-190	2.12034000e+05	4.60000000e+01	4.40000000e+01	6.80000000e+01
-189	2.12931000e+05	4.70000000e+01	4.50000000e+01	7.00000000e+01
-188	2.14132000e+05	4.90000000e+01	4.60000000e+01	7.10000000e+01
-187	2.15392000e+05	4.90000000e+01	4.60000000e+01	7.10000000e+01
-186	2.16619000e+05	4.90000000e+01	4.60000000e+01	7.10000000e+01
-185	2.17659000e+05	4.90000000e+01	4.60000000e+01	7.10000000e+01
-184	2.18772000e+05	4.90000000e+01	4.60000000e+01	7.10000000e+01
-183	2.19698000e+05	5.20000000e+01	4.70000000e+01	7.20000000e+01
-182	2.20612000e+05	5.20000000e+01	4.70000000e+01	7.20000000e+01
-181	2.20612000e+05	5.20000000e+01	4.70000000e+01	7.20000000e+01
-180	2.21082000e+05	5.20000000e+01	4.70000000e+01	7.20000000e+01
-179	2.21082000e+05	5.20000000e+01	4.70000000e+01	7.20000000e+01
-178	2.22128000e+05	5.20000000e+01	4.70000000e+01	7.20000000e+01
-177	2.23074000e+05	5.30000000e+01	4.80000000e+01	7.30000000e+01
-176	2.24145000e+05	5.30000000e+01	4.80000000e+01	7.30000000e+01
-175	2.25157000e+05	5.30000000e+01	4.80000000e+01	7.30000000e+01
-174	2.26075000e+05	5.30000000e+01	4.80000000e+01	7.30000000e+01
-173	2.27057000e+05	5.30000000e+01	4.80000000e+01	7.30000000e+01
-172	2.27057000e+05	5.30000000e+01	4.80000000e+01	7.30000000e+01
-171	2.28045000e+05	5.30000000e+01	4.80000000e+01	7.30000000e+01
-170	2.28045000e+05	5.30000000e+01	4.80000000e+01	7.30000000e+01
-169	2.28045000e+05	5.30000000e+01	4.80000000e+01	7.30000000e+01
-168	2.28045000e+05	5.30000000e+01	4.80000000e+01	7.30000000e+01
-167	2.28045000e+05	5.30000000e+01	4.80000000e+01	7.30000000e+01
-166	2.29234000e+05	5.30000000e+01	4.80000000e+01	7.30000000e+01
-165	2.30453000e+05	5.10000000e+01	4.90000000e+01	7.40000000e+01
-164	2.31484000e+05	5.30000000e+01	5.00000000e+01	7.50000000e+01
-163	2.32385000e+05	5.30000000e+01	5.00000000e+01	7.50000000e+01
-162	2.33211000e+05	5.30000000e+01	5.00000000e+01	7.50000000e+01
-161	2.34074000e+05	5.30000000e+01	5.00000000e+01	7.50000000e+01
-160	2.34984000e+05	5.30000000e+01	5.00000000e+01	7.50000000e+01
-159	2.35984000e+05	5.30000000e+01	5.00000000e+01	7.50000000e+01
-158	2.36979000e+05	5.30000000e+01	5.00000000e+01	7.50000000e+01
-157	2.37832000e+05	5.40000000e+01	5.10000000e+01	7.60000000e+01
-156	2.38580000e+05	5.40000000e+01	5.10000000e+01	7.60000000e+01
-155	2.39516000e+05	5.40000000e+01	5.10000000e+01	7.60000000e+01
-154	2.40613000e+05	5.40000000e+01	5.10000000e+01	7.60000000e+01
-153	2.41747000e+05	5.40000000e+01	5.10000000e+01	7.60000000e+01
-152	2.42880000e+05	5.40000000e+01	5.10000000e+01	7.60000000e+01
-151	2.44298000e+05	5.40000000e+01	5.10000000e+01	7.60000000e+01
-150	2.45459000e+05	5.40000000e+01	5.10000000e+01	7.60000000e+01
-149	2.46608000e+05	5.40000000e+01	5.10000000e+01	7.60000000e+01
-148	2.47923000e+05	5.40000000e+01	5.10000000e+01	7.60000000e+01
-147	2.49066000e+05	5.40000000e+01	5.10000000e+01	7.60000000e+01
-146	2.50242000e+05	5.40000000e+01	5.10000000e+01	7.60000000e+01
-145	2.51559000e+05	5.40000000e+01	5.10000000e+01	7.60000000e+01
-144	2.52988000e+05	5.40000000e+01	5.10000000e+01	7.60000000e+01
-143	2.54278000e+05	5.40000000e+01	5.10000000e+01	7.60000000e+01
-142	2.55550000e+05	5.40000000e+01	5.20000000e+01	7.70000000e+01
-141	2.56825000e+05	5.40000000e+01	5.20000000e+01	7.70000000e+01
-140	2.58032000e+05	5.40000000e+01	5.30000000e+01	7.80000000e+01
-139	2.59106000e+05	5.40000000e+01	5.30000000e+01	7.80000000e+01
-138	2.60335000e+05	5.40000000e+01	5.30000000e+01	7.80000000e+01
-137	2.61625000e+05	5.40000000e+01	5.30000000e+01	7.80000000e+01
-136	2.62840000e+05	5.40000000e+01	5.30000000e+01	7.80000000e+01
-135	2.63986000e+05	5.40000000e+01	5.30000000e+01	7.80000000e+01
-134	2.65151000e+05	5.40000000e+01	5.30000000e+01	7.80000000e+01
-133	2.66184000e+05	5.40000000e+01	5.30000000e+01	7.80000000e+01
-132	2.67244000e+05	5.40000000e+01	5.30000000e+01	7.80000000e+01
-131	2.68522000e+05	5.40000000e+01	5.30000000e+01	7.80000000e+01
-130	2.69778000e+05	5.40000000e+01	5.30000000e+01	7.80000000e+01
-129	2.70996000e+05	5.40000000e+01	5.30000000e+01	7.80000000e+01
-128	2.72056000e+05	5.40000000e+01	5.30000000e+01	7.80000000e+01
-127	2.73296000e+05	6.10000000e+01	5.40000000e+01	7.90000000e+01
-126	2.74394000e+05	5.70000000e+01	5.50000000e+01	8.00000000e+01
-125	2.75529000e+05	5.70000000e+01	5.50000000e+01	8.00000000e+01
-124	2.76795000e+05	5.60000000e+01	5.60000000e+01	8.20000000e+01
-123	2.78001000e+05	5.60000000e+01	5.60000000e+01	8.20000000e+01
-122	2.79069000e+05	5.60000000e+01	5.60000000e+01	8.20000000e+01
-121	2.80101000e+05	5.60000000e+01	5.60000000e+01	8.20000000e+01
-120	2.81249000e+05	5.60000000e+01	5.60000000e+01	8.20000000e+01
-119	2.82345000e+05	5.60000000e+01	5.60000000e+01	8.20000000e+01
-118	2.83598000e+05	5.60000000e+01	5.60000000e+01	8.20000000e+01
-117	2.84788000e+05	5.60000000e+01	5.60000000e+01	8.20000000e+01
-116	2.86101000e+05	5.60000000e+01	5.60000000e+01	8.20000000e+01
-115	2.87260000e+05	5.60000000e+01	5.60000000e+01	8.20000000e+01
-114	2.88377000e+05	5.60000000e+01	5.60000000e+01	8.20000000e+01
-113	2.89505000e+05	5.60000000e+01	5.60000000e+01	8.20000000e+01
-112	2.90618000e+05	6.00000000e+01	5.70000000e+01	8.40000000e+01
-111	2.91779000e+05	6.00000000e+01	5.70000000e+01	8.40000000e+01
-110	2.92984000e+05	6.00000000e+01	5.70000000e+01	8.40000000e+01
-109	2.94424000e+05	5.70000000e+01	5.80000000e+01	8.50000000e+01
-108	2.95562000e+05	5.70000000e+01	5.80000000e+01	8.50000000e+01
-107	2.96812000e+05	5.70000000e+01	5.80000000e+01	8.50000000e+01
-106	2.97961000e+05	5.70000000e+01	5.80000000e+01	8.50000000e+01
-105	2.98993000e+05	5.70000000e+01	5.80000000e+01	8.50000000e+01
-104	3.00203000e+05	5.70000000e+01	5.80000000e+01	8.50000000e+01
-103	3.01511000e+05	5.70000000e+01	5.80000000e+01	8.50000000e+01
-102	3.02753000e+05	5.70000000e+01	5.80000000e+01	8.50000000e+01
-101	3.03933000e+05	5.90000000e+01	5.90000000e+01	8.60000000e+01
-100	3.05000000e+05	5.90000000e+01	5.90000000e+01	8.60000000e+01
-99	3.06047000e+05	5.90000000e+01	5.90000000e+01	8.60000000e+01
-98	3.07123000e+05	5.90000000e+01	5.90000000e+01	8.60000000e+01
-97	3.08429000e+05	6.60000000e+01	6.00000000e+01	8.70000000e+01
-96	3.09780000e+05	6.60000000e+01	6.00000000e+01	8.70000000e+01
-95	3.11215000e+05	6.60000000e+01	6.00000000e+01	8.70000000e+01
-94	3.12551000e+05	6.60000000e+01	6.00000000e+01	8.70000000e+01
-93	3.13803000e+05	6.10000000e+01	6.10000000e+01	8.90000000e+01
-92	3.15061000e+05	6.10000000e+01	6.10000000e+01	8.90000000e+01
-91	3.16296000e+05	6.10000000e+01	6.10000000e+01	8.90000000e+01
-90	3.17486000e+05	6.10000000e+01	6.10000000e+01	8.90000000e+01
-89	3.18994000e+05	6.10000000e+01	6.10000000e+01	8.90000000e+01
-88	3.20298000e+05	6.10000000e+01	6.20000000e+01	9.00000000e+01
-87	3.21578000e+05	6.20000000e+01	6.30000000e+01	9.10000000e+01
-86	3.22831000e+05	6.30000000e+01	6.40000000e+01	9.20000000e+01
-85	3.24065000e+05	6.30000000e+01	6.40000000e+01	9.20000000e+01
-84	3.25251000e+05	6.40000000e+01	6.50000000e+01	9.30000000e+01
-83	3.26616000e+05	6.60000000e+01	6.60000000e+01	9.40000000e+01
-82	3.28111000e+05	6.60000000e+01	6.60000000e+01	9.40000000e+01
-81	3.29476000e+05	6.60000000e+01	6.60000000e+01	9.40000000e+01
-80	3.30592000e+05	6.60000000e+01	6.60000000e+01	9.40000000e+01
-79	3.31680000e+05	6.60000000e+01	6.60000000e+01	9.40000000e+01
-78	3.32816000e+05	6.60000000e+01	6.70000000e+01	9.50000000e+01
-77	3.33859000e+05	6.60000000e+01	6.70000000e+01	9.50000000e+01
-76	3.34990000e+05	6.90000000e+01	6.80000000e+01	9.60000000e+01
-75	3.36224000e+05	6.90000000e+01	6.80000000e+01	9.60000000e+01
-74	3.37515000e+05	6.90000000e+01	6.80000000e+01	9.60000000e+01
-73	3.38867000e+05	6.90000000e+01	6.80000000e+01	9.60000000e+01
-72	3.40059000e+05	6.90000000e+01	6.80000000e+01	9.60000000e+01
-71	3.41216000e+05	6.90000000e+01	6.80000000e+01	9.60000000e+01
-70	3.42338000e+05	6.90000000e+01	6.80000000e+01	9.60000000e+01
-69	3.43555000e+05	6.90000000e+01	6.80000000e+01	9.60000000e+01
-68	3.44909000e+05	6.90000000e+01	6.80000000e+01	9.60000000e+01
-67	3.46391000e+05	6.90000000e+01	6.80000000e+01	9.60000000e+01
-66	3.47700000e+05	6.90000000e+01	6.80000000e+01	9.60000000e+01
-65	3.48973000e+05	6.90000000e+01	6.80000000e+01	9.60000000e+01
-64	3.50198000e+05	6.90000000e+01	6.80000000e+01	9.60000000e+01
-63	3.51384000e+05	6.90000000e+01	6.80000000e+01	9.60000000e+01
-62	3.52724000e+05	6.90000000e+01	6.80000000e+01	9.60000000e+01
-61	3.54237000e+05	6.90000000e+01	6.80000000e+01	9.60000000e+01
-60	3.55671000e+05	6.90000000e+01	6.80000000e+01	9.60000000e+01
-59	3.57014000e+05	7.00000000e+01	7.00000000e+01	9.80000000e+01
-58	3.58215000e+05	7.00000000e+01	7.00000000e+01	9.80000000e+01
-57	3.59482000e+05	7.00000000e+01	7.00000000e+01	9.80000000e+01
-56	3.60601000e+05	7.00000000e+01	7.00000000e+01	9.80000000e+01
-55	3.61889000e+05	7.00000000e+01	7.00000000e+01	9.80000000e+01
-54	3.63316000e+05	7.00000000e+01	7.00000000e+01	9.80000000e+01
-53	3.64908000e+05	7.00000000e+01	7.00000000e+01	9.80000000e+01
-52	3.66515000e+05	7.00000000e+01	7.00000000e+01	9.80000000e+01
-51	3.69224000e+05	7.00000000e+01	7.00000000e+01	9.80000000e+01
-50	3.72077000e+05	7.40000000e+01	7.30000000e+01	1.03000000e+02
-49	3.73933000e+05	7.50000000e+01	7.50000000e+01	1.06000000e+02
-48	3.75856000e+05	7.50000000e+01	7.50000000e+01	1.06000000e+02
-47	3.77835000e+05	7.70000000e+01	7.60000000e+01	1.07000000e+02
-46	3.79559000e+05	7.70000000e+01	7.60000000e+01	1.07000000e+02
-45	3.81171000e+05	7.70000000e+01	7.70000000e+01	1.08000000e+02
-44	3.82814000e+05	7.70000000e+01	7.70000000e+01	1.08000000e+02
-43	3.84495000e+05	7.70000000e+01	7.70000000e+01	1.08000000e+02
-42	3.86072000e+05	7.90000000e+01	7.80000000e+01	1.09000000e+02
-41	3.87564000e+05	7.90000000e+01	7.80000000e+01	1.09000000e+02
-40	3.89257000e+05	7.90000000e+01	7.80000000e+01	1.09000000e+02
-39	3.90775000e+05	7.90000000e+01	7.80000000e+01	1.09000000e+02
-38	3.92110000e+05	7.90000000e+01	7.80000000e+01	1.09000000e+02
-37	3.93504000e+05	7.90000000e+01	7.90000000e+01	1.10000000e+02
-36	3.95102000e+05	7.80000000e+01	8.00000000e+01	1.11000000e+02
-35	3.96567000e+05	7.80000000e+01	8.00000000e+01	1.11000000e+02
-34	3.98362000e+05	7.80000000e+01	8.00000000e+01	1.11000000e+02
-33	4.00314000e+05	7.80000000e+01	8.00000000e+01	1.11000000e+02
-32	4.02400000e+05	8.10000000e+01	8.20000000e+01	1.13000000e+02
-31	4.04122000e+05	8.10000000e+01	8.20000000e+01	1.13000000e+02
-30	4.05931000e+05	8.10000000e+01	8.20000000e+01	1.13000000e+02
-29	4.07646000e+05	8.10000000e+01	8.20000000e+01	1.13000000e+02
-28	4.09516000e+05	8.10000000e+01	8.20000000e+01	1.13000000e+02
-27	4.11884000e+05	8.10000000e+01	8.20000000e+01	1.13000000e+02
-26	4.14302000e+05	8.10000000e+01	8.20000000e+01	1.13000000e+02
-25	4.16299000e+05	8.10000000e+01	8.20000000e+01	1.13000000e+02
-24	4.17989000e+05	8.10000000e+01	8.20000000e+01	1.13000000e+02
-23	4.20317000e+05	8.60000000e+01	8.30000000e+01	1.14000000e+02
-22	4.23845000e+05	8.60000000e+01	8.60000000e+01	1.17000000e+02
-21	4.26992000e+05	8.60000000e+01	8.60000000e+01	1.17000000e+02
-20	4.30623000e+05	8.60000000e+01	8.60000000e+01	1.17000000e+02
-19	4.34927000e+05	8.70000000e+01	8.70000000e+01	1.18000000e+02
-18	4.38636000e+05	8.70000000e+01	8.70000000e+01	1.18000000e+02
-17	4.42961000e+05	8.70000000e+01	8.70000000e+01	1.18000000e+02
-16	4.46601000e+05	8.70000000e+01	8.80000000e+01	1.19000000e+02
-15	4.49711000e+05	9.00000000e+01	8.90000000e+01	1.21000000e+02
-14	4.52840000e+05	9.20000000e+01	9.10000000e+01	1.23000000e+02
-13	4.57097000e+05	9.20000000e+01	9.10000000e+01	1.23000000e+02
-12	4.62245000e+05	9.20000000e+01	9.10000000e+01	1.23000000e+02
-11	4.66662000e+05	9.50000000e+01	9.40000000e+01	1.27000000e+02
-10	4.70759000e+05	9.60000000e+01	9.50000000e+01	1.28000000e+02
-9	4.74770000e+05	9.60000000e+01	9.50000000e+01	1.28000000e+02
-8	4.78788000e+05	9.60000000e+01	9.50000000e+01	1.28000000e+02
-7	4.82822000e+05	9.60000000e+01	9.50000000e+01	1.28000000e+02
-6	4.87632000e+05	1.03000000e+02	9.90000000e+01	1.33000000e+02
-5	4.93247000e+05	1.09000000e+02	1.06000000e+02	1.44000000e+02
-4	5.00437000e+05	1.10000000e+02	1.10000000e+02	1.48000000e+02
-3	5.07992000e+05	1.23000000e+02	1.15000000e+02	1.53000000e+02
-2	5.17093000e+05	1.18000000e+02	1.16000000e+02	1.54000000e+02
-1	5.26400000e+05	1.24000000e+02	1.21000000e+02	1.63000000e+02
0	5.35247000e+05	1.22000000e+02	1.24000000e+02	1.66000000e+02
1	5.44621000e+05	1.33000000e+02	1.31000000e+02	1.76000000e+02
2	5.56434000e+05	1.38000000e+02	1.38000000e+02	1.84000000e+02
3	5.70188000e+05	1.46000000e+02	1.48000000e+02	1.97000000e+02
4	5.81131000e+05	1.50000000e+02	1.50000000e+02	1.99000000e+02
5	5.92657000e+05	1.55000000e+02	1.53000000e+02	2.04000000e+02
6	6.04163000e+05	1.63000000e+02	1.60000000e+02	2.12000000e+02
7	6.14946000e+05	1.68000000e+02	1.65000000e+02	2.18000000e+02
8	6.25187000e+05	1.77000000e+02	1.72000000e+02	2.25000000e+02
9	6.35880000e+05	1.75000000e+02	1.75000000e+02	2.28000000e+02
10	6.45488000e+05	1.77000000e+02	1.78000000e+02	2.32000000e+02
11	6.53203000e+05	1.76000000e+02	1.79000000e+02	2.33000000e+02
12	6.60488000e+05	1.84000000e+02	1.84000000e+02	2.41000000e+02
13	6.67124000e+05	1.85000000e+02	1.85000000e+02	2.42000000e+02
14	6.73665000e+05	1.87000000e+02	1.88000000e+02	2.45000000e+02
15	6.80051000e+05	1.88000000e+02	1.89000000e+02	2.46000000e+02
16	6.86860000e+05	1.87000000e+02	1.94000000e+02	2.51000000e+02
17	6.92449000e+05	2.00000000e+02	1.99000000e+02	2.56000000e+02
18	6.97196000e+05	2.03000000e+02	2.01000000e+02	2.58000000e+02
19	7.01381000e+05	2.12000000e+02	2.05000000e+02	2.62000000e+02
20	7.05519000e+05	2.09000000e+02	2.08000000e+02	2.67000000e+02
21	7.10129000e+05	2.03000000e+02	2.09000000e+02	2.68000000e+02
22	7.14817000e+05	2.09000000e+02	2.12000000e+02	2.71000000e+02
23	7.19850000e+05	2.09000000e+02	2.12000000e+02	2.71000000e+02
24	7.24187000e+05	2.14000000e+02	2.15000000e+02	2.74000000e+02
25	7.27931000e+05	2.14000000e+02	2.18000000e+02	2.77000000e+02
26	7.31404000e+05	2.15000000e+02	2.19000000e+02	2.78000000e+02
27	7.34800000e+05	2.15000000e+02	2.19000000e+02	2.78000000e+02
28	7.38019000e+05	2.26000000e+02	2.23000000e+02	2.84000000e+02
29	7.41716000e+05	2.19000000e+02	2.25000000e+02	2.91000000e+02
30	7.45523000e+05	2.29000000e+02	2.26000000e+02	2.92000000e+02
31	7.49263000e+05	2.29000000e+02	2.26000000e+02	2.92000000e+02
32	7.52726000e+05	2.23000000e+02	2.28000000e+02	2.94000000e+02
33	7.55631000e+05	2.18000000e+02	2.29000000e+02	2.96000000e+02
34	7.58367000e+05	2.18000000e+02	2.29000000e+02	2.96000000e+02
35	7.61279000e+05	2.22000000e+02	2.31000000e+02	2.98000000e+02
36	7.64490000e+05	2.22000000e+02	2.31000000e+02	2.98000000e+02
37	7.71206000e+05	2.22000000e+02	2.31000000e+02	2.98000000e+02
38	7.77108000e+05	2.25000000e+02	2.32000000e+02	3.00000000e+02
39	7.81995000e+05	2.20000000e+02	2.33000000e+02	3.01000000e+02
40	7.85898000e+05	2.28000000e+02	2.33000000e+02	3.02000000e+02
41	7.89424000e+05	2.28000000e+02	2.33000000e+02	3.02000000e+02
42	7.93319000e+05	2.28000000e+02	2.33000000e+02	3.02000000e+02
43	8.02316000e+05	2.34000000e+02	2.36000000e+02	3.06000000e+02
44	8.13622000e+05	2.34000000e+02	2.36000000e+02	3.06000000e+02
45	8.20489000e+05	2.39000000e+02	2.38000000e+02	3.08000000e+02
46	8.26229000e+05	2.34000000e+02	2.39000000e+02	3.09000000e+02
47	8.30080000e+05	2.37000000e+02	2.40000000e+02	3.10000000e+02
48	8.33891000e+05	2.37000000e+02	2.41000000e+02	3.12000000e+02
49	8.37541000e+05	2.41000000e+02	2.42000000e+02	3.14000000e+02
50	8.42052000e+05	2.41000000e+02	2.42000000e+02	3.14000000e+02
51	8.46846000e+05	2.41000000e+02	2.42000000e+02	3.14000000e+02
52	8.50898000e+05	2.37000000e+02	2.43000000e+02	3.15000000e+02
53	8.54168000e+05	2.37000000e+02	2.43000000e+02	3.15000000e+02
54	8.57187000e+05	2.37000000e+02	2.43000000e+02	3.15000000e+02
55	8.60160000e+05	2.37000000e+02	2.43000000e+02	3.15000000e+02
56	8.62970000e+05	2.41000000e+02	2.46000000e+02	3.18000000e+02
57	8.66214000e+05	2.41000000e+02	2.46000000e+02	3.18000000e+02
58	8.69890000e+05	2.41000000e+02	2.46000000e+02	3.18000000e+02
59	8.72967000e+05	2.41000000e+02	2.46000000e+02	3.18000000e+02
60	8.75640000e+05	2.44000000e+02	2.47000000e+02	3.19000000e+02
61	8.78230000e+05	2.42000000e+02	2.47000000e+02	3.20000000e+02
62	8.80810000e+05	2.47000000e+02	2.50000000e+02	3.25000000e+02
63	8.83329000e+05	2.50000000e+02	2.53000000e+02	3.29000000e+02
64	8.86137000e+05	2.51000000e+02	2.54000000e+02	3.30000000e+02
65	8.89383000e+05	2.51000000e+02	2.54000000e+02	3.30000000e+02
66	8.92270000e+05	2.43000000e+02	2.54000000e+02	3.31000000e+02
67	8.94759000e+05	2.39000000e+02	2.54000000e+02	3.32000000e+02
68	8.97071000e+05	2.40000000e+02	2.54000000e+02	3.33000000e+02
69	8.99317000e+05	2.46000000e+02	2.55000000e+02	3.36000000e+02
70	9.01822000e+05	2.46000000e+02	2.57000000e+02	3.38000000e+02
71	9.04856000e+05	2.51000000e+02	2.60000000e+02	3.41000000e+02
72	9.08415000e+05	2.51000000e+02	2.60000000e+02	3.41000000e+02
73	9.11455000e+05	2.51000000e+02	2.60000000e+02	3.41000000e+02
74	9.14003000e+05	2.56000000e+02	2.61000000e+02	3.42000000e+02
75	9.16557000e+05	2.56000000e+02	2.61000000e+02	3.43000000e+02
76	9.19125000e+05	2.57000000e+02	2.61000000e+02	3.44000000e+02
77	9.21473000e+05	2.57000000e+02	2.61000000e+02	3.45000000e+02
78	9.24380000e+05	2.52000000e+02	2.62000000e+02	3.46000000e+02
79	9.27726000e+05	2.52000000e+02	2.62000000e+02	3.46000000e+02
80	9.30465000e+05	2.72000000e+02	2.86000000e+02	4.07000000e+02
81	9.32703000e+05	2.92000000e+02	2.87000000e+02	4.08000000e+02
82	9.34851000e+05	2.99000000e+02	2.92000000e+02	4.14000000e+02
83	9.36852000e+05	2.75000000e+02	2.95000000e+02	4.17000000e+02
84	9.39040000e+05	2.73000000e+02	2.95000000e+02	4.18000000e+02
85	9.41502000e+05	2.84000000e+02	2.95000000e+02	4.19000000e+02
86	9.44229000e+05	2.85000000e+02	2.96000000e+02	4.20000000e+02
87	9.46317000e+05	2.85000000e+02	2.96000000e+02	4.20000000e+02
88	9.48239000e+05	2.89000000e+02	2.97000000e+02	4.21000000e+02
89	9.50202000e+05	2.85000000e+02	2.97000000e+02	4.22000000e+02
90	9.52155000e+05	2.85000000e+02	2.97000000e+02	4.22000000e+02
91	9.53984000e+05	2.81000000e+02	2.97000000e+02	4.23000000e+02
92	9.56167000e+05	2.79000000e+02	2.99000000e+02	4.26000000e+02
93	9.58685000e+05	2.79000000e+02	2.99000000e+02	4.26000000e+02
94	9.60891000e+05	2.79000000e+02	2.99000000e+02	4.26000000e+02
95	9.62625000e+05	2.81000000e+02	3.00000000e+02	4.27000000e+02
96	9.64357000e+05	2.82000000e+02	3.00000000e+02	4.28000000e+02
97	9.66152000e+05	2.87000000e+02	3.00000000e+02	4.29000000e+02
98	9.67933000e+05	2.81000000e+02	3.00000000e+02	4.30000000e+02
99	9.69817000e+05	2.74000000e+02	3.01000000e+02	4.32000000e+02
100	9.72215000e+05	2.74000000e+02	3.01000000e+02	4.32000000e+02
