# Supplementary material for: Early Prediction of Movie Box Office Success Based on Wikipedia Activity Big Data
Source: PLoS One. 2013 Aug 21;8(8):e71226. doi: 10.1371/journal.pone.0071226 (PMC3749192; doi:10.1371/journal.pone.0071226)
Supplement: Dataset S1 — The dataset under study, including the financial and Wikipedia activity data is also available at http://wwm.phy.bme.hu/SupplementaryDataS1.zip. (ZIP) [file pone.0071226.s002.zip › wikipredict_data_pack/sample_of_312/wikipedia_predictors/96]

Day_(movie_time)	Views	Users	Rigor	Edits
-500	0.00000000e+00	0.00000000e+00	0.00000000e+00	0.00000000e+00
-499	0.00000000e+00	0.00000000e+00	0.00000000e+00	0.00000000e+00
-498	0.00000000e+00	0.00000000e+00	0.00000000e+00	0.00000000e+00
-497	0.00000000e+00	0.00000000e+00	0.00000000e+00	0.00000000e+00
-496	0.00000000e+00	0.00000000e+00	0.00000000e+00	0.00000000e+00
-495	0.00000000e+00	0.00000000e+00	0.00000000e+00	0.00000000e+00
-494	0.00000000e+00	0.00000000e+00	0.00000000e+00	0.00000000e+00
-493	0.00000000e+00	0.00000000e+00	0.00000000e+00	0.00000000e+00
-492	0.00000000e+00	0.00000000e+00	0.00000000e+00	0.00000000e+00
-491	0.00000000e+00	0.00000000e+00	0.00000000e+00	0.00000000e+00
-490	0.00000000e+00	0.00000000e+00	0.00000000e+00	0.00000000e+00
-489	0.00000000e+00	0.00000000e+00	0.00000000e+00	0.00000000e+00
-488	0.00000000e+00	0.00000000e+00	0.00000000e+00	0.00000000e+00
-487	0.00000000e+00	0.00000000e+00	0.00000000e+00	0.00000000e+00
-486	0.00000000e+00	0.00000000e+00	0.00000000e+00	0.00000000e+00
-485	0.00000000e+00	0.00000000e+00	0.00000000e+00	0.00000000e+00
-484	0.00000000e+00	0.00000000e+00	0.00000000e+00	0.00000000e+00
-483	0.00000000e+00	0.00000000e+00	0.00000000e+00	0.00000000e+00
-482	0.00000000e+00	0.00000000e+00	0.00000000e+00	0.00000000e+00
-481	0.00000000e+00	0.00000000e+00	0.00000000e+00	0.00000000e+00
-480	0.00000000e+00	0.00000000e+00	0.00000000e+00	0.00000000e+00
-479	0.00000000e+00	0.00000000e+00	0.00000000e+00	0.00000000e+00
-478	0.00000000e+00	0.00000000e+00	0.00000000e+00	0.00000000e+00
-477	0.00000000e+00	0.00000000e+00	0.00000000e+00	0.00000000e+00
-476	0.00000000e+00	0.00000000e+00	0.00000000e+00	0.00000000e+00
-475	0.00000000e+00	0.00000000e+00	0.00000000e+00	0.00000000e+00
-474	0.00000000e+00	0.00000000e+00	0.00000000e+00	0.00000000e+00
-473	0.00000000e+00	0.00000000e+00	0.00000000e+00	0.00000000e+00
-472	0.00000000e+00	0.00000000e+00	0.00000000e+00	0.00000000e+00
-471	0.00000000e+00	0.00000000e+00	0.00000000e+00	0.00000000e+00
-470	0.00000000e+00	0.00000000e+00	0.00000000e+00	0.00000000e+00
-469	0.00000000e+00	0.00000000e+00	0.00000000e+00	0.00000000e+00
-468	0.00000000e+00	0.00000000e+00	0.00000000e+00	0.00000000e+00
-467	0.00000000e+00	0.00000000e+00	0.00000000e+00	0.00000000e+00
-466	0.00000000e+00	0.00000000e+00	0.00000000e+00	0.00000000e+00
-465	0.00000000e+00	0.00000000e+00	0.00000000e+00	0.00000000e+00
-464	0.00000000e+00	0.00000000e+00	0.00000000e+00	0.00000000e+00
-463	0.00000000e+00	0.00000000e+00	0.00000000e+00	0.00000000e+00
-462	0.00000000e+00	0.00000000e+00	0.00000000e+00	0.00000000e+00
-461	0.00000000e+00	0.00000000e+00	0.00000000e+00	0.00000000e+00
-460	0.00000000e+00	0.00000000e+00	0.00000000e+00	0.00000000e+00
-459	0.00000000e+00	0.00000000e+00	0.00000000e+00	0.00000000e+00
-458	0.00000000e+00	0.00000000e+00	0.00000000e+00	0.00000000e+00
-457	0.00000000e+00	0.00000000e+00	0.00000000e+00	0.00000000e+00
-456	0.00000000e+00	0.00000000e+00	0.00000000e+00	0.00000000e+00
-455	0.00000000e+00	0.00000000e+00	0.00000000e+00	0.00000000e+00
-454	0.00000000e+00	0.00000000e+00	0.00000000e+00	0.00000000e+00
-453	0.00000000e+00	0.00000000e+00	0.00000000e+00	0.00000000e+00
-452	0.00000000e+00	0.00000000e+00	0.00000000e+00	0.00000000e+00
-451	0.00000000e+00	0.00000000e+00	0.00000000e+00	0.00000000e+00
-450	0.00000000e+00	0.00000000e+00	0.00000000e+00	0.00000000e+00
-449	0.00000000e+00	0.00000000e+00	0.00000000e+00	0.00000000e+00
-448	0.00000000e+00	0.00000000e+00	0.00000000e+00	0.00000000e+00
-447	0.00000000e+00	0.00000000e+00	0.00000000e+00	0.00000000e+00
-446	0.00000000e+00	0.00000000e+00	0.00000000e+00	0.00000000e+00
-445	0.00000000e+00	0.00000000e+00	0.00000000e+00	0.00000000e+00
-444	0.00000000e+00	0.00000000e+00	0.00000000e+00	0.00000000e+00
-443	0.00000000e+00	0.00000000e+00	0.00000000e+00	0.00000000e+00
-442	0.00000000e+00	0.00000000e+00	0.00000000e+00	0.00000000e+00
-441	0.00000000e+00	0.00000000e+00	0.00000000e+00	0.00000000e+00
-440	0.00000000e+00	0.00000000e+00	0.00000000e+00	0.00000000e+00
-439	0.00000000e+00	0.00000000e+00	0.00000000e+00	0.00000000e+00
-438	0.00000000e+00	0.00000000e+00	0.00000000e+00	0.00000000e+00
-437	0.00000000e+00	0.00000000e+00	0.00000000e+00	0.00000000e+00
-436	0.00000000e+00	0.00000000e+00	0.00000000e+00	0.00000000e+00
-435	0.00000000e+00	0.00000000e+00	0.00000000e+00	0.00000000e+00
-434	0.00000000e+00	0.00000000e+00	0.00000000e+00	0.00000000e+00
-433	0.00000000e+00	0.00000000e+00	0.00000000e+00	0.00000000e+00
-432	0.00000000e+00	0.00000000e+00	0.00000000e+00	0.00000000e+00
-431	0.00000000e+00	0.00000000e+00	0.00000000e+00	0.00000000e+00
-430	0.00000000e+00	0.00000000e+00	0.00000000e+00	0.00000000e+00
-429	0.00000000e+00	0.00000000e+00	0.00000000e+00	0.00000000e+00
-428	0.00000000e+00	0.00000000e+00	0.00000000e+00	0.00000000e+00
-427	0.00000000e+00	0.00000000e+00	0.00000000e+00	0.00000000e+00
-426	0.00000000e+00	0.00000000e+00	0.00000000e+00	0.00000000e+00
-425	0.00000000e+00	0.00000000e+00	0.00000000e+00	0.00000000e+00
-424	0.00000000e+00	0.00000000e+00	0.00000000e+00	0.00000000e+00
-423	0.00000000e+00	0.00000000e+00	0.00000000e+00	0.00000000e+00
-422	0.00000000e+00	0.00000000e+00	0.00000000e+00	0.00000000e+00
-421	0.00000000e+00	0.00000000e+00	0.00000000e+00	0.00000000e+00
-420	0.00000000e+00	0.00000000e+00	0.00000000e+00	0.00000000e+00
-419	0.00000000e+00	0.00000000e+00	0.00000000e+00	0.00000000e+00
-418	0.00000000e+00	0.00000000e+00	0.00000000e+00	0.00000000e+00
-417	0.00000000e+00	0.00000000e+00	0.00000000e+00	0.00000000e+00
-416	0.00000000e+00	0.00000000e+00	0.00000000e+00	0.00000000e+00
-415	0.00000000e+00	0.00000000e+00	0.00000000e+00	0.00000000e+00
-414	0.00000000e+00	0.00000000e+00	0.00000000e+00	0.00000000e+00
-413	0.00000000e+00	0.00000000e+00	0.00000000e+00	0.00000000e+00
-412	2.00000000e+00	0.00000000e+00	0.00000000e+00	0.00000000e+00
-411	2.00000000e+00	0.00000000e+00	0.00000000e+00	0.00000000e+00
-410	2.00000000e+00	0.00000000e+00	0.00000000e+00	0.00000000e+00
-409	2.00000000e+00	0.00000000e+00	0.00000000e+00	0.00000000e+00
-408	2.00000000e+00	0.00000000e+00	0.00000000e+00	0.00000000e+00
-407	2.00000000e+00	0.00000000e+00	0.00000000e+00	0.00000000e+00
-406	2.00000000e+00	0.00000000e+00	0.00000000e+00	0.00000000e+00
-405	2.00000000e+00	0.00000000e+00	0.00000000e+00	0.00000000e+00
-404	2.00000000e+00	0.00000000e+00	0.00000000e+00	0.00000000e+00
-403	2.00000000e+00	0.00000000e+00	0.00000000e+00	0.00000000e+00
-402	2.00000000e+00	0.00000000e+00	0.00000000e+00	0.00000000e+00
-401	2.00000000e+00	0.00000000e+00	0.00000000e+00	0.00000000e+00
-400	2.00000000e+00	0.00000000e+00	0.00000000e+00	0.00000000e+00
-399	2.00000000e+00	0.00000000e+00	0.00000000e+00	0.00000000e+00
-398	2.00000000e+00	0.00000000e+00	0.00000000e+00	0.00000000e+00
-397	2.00000000e+00	0.00000000e+00	0.00000000e+00	0.00000000e+00
-396	2.00000000e+00	0.00000000e+00	0.00000000e+00	0.00000000e+00
-395	2.00000000e+00	0.00000000e+00	0.00000000e+00	0.00000000e+00
-394	2.00000000e+00	0.00000000e+00	0.00000000e+00	0.00000000e+00
-393	2.00000000e+00	0.00000000e+00	0.00000000e+00	0.00000000e+00
-392	2.00000000e+00	0.00000000e+00	0.00000000e+00	0.00000000e+00
-391	2.00000000e+00	0.00000000e+00	0.00000000e+00	0.00000000e+00
-390	2.00000000e+00	0.00000000e+00	0.00000000e+00	0.00000000e+00
-389	2.00000000e+00	0.00000000e+00	0.00000000e+00	0.00000000e+00
-388	2.00000000e+00	0.00000000e+00	0.00000000e+00	0.00000000e+00
-387	2.00000000e+00	0.00000000e+00	0.00000000e+00	0.00000000e+00
-386	2.00000000e+00	0.00000000e+00	0.00000000e+00	0.00000000e+00
-385	2.00000000e+00	0.00000000e+00	0.00000000e+00	0.00000000e+00
-384	2.00000000e+00	0.00000000e+00	0.00000000e+00	0.00000000e+00
-383	2.00000000e+00	0.00000000e+00	0.00000000e+00	0.00000000e+00
-382	2.00000000e+00	0.00000000e+00	0.00000000e+00	0.00000000e+00
-381	2.00000000e+00	0.00000000e+00	0.00000000e+00	0.00000000e+00
-380	2.00000000e+00	0.00000000e+00	0.00000000e+00	0.00000000e+00
-379	2.00000000e+00	0.00000000e+00	0.00000000e+00	0.00000000e+00
-378	2.00000000e+00	0.00000000e+00	0.00000000e+00	0.00000000e+00
-377	2.00000000e+00	0.00000000e+00	0.00000000e+00	0.00000000e+00
-376	2.00000000e+00	0.00000000e+00	0.00000000e+00	0.00000000e+00
-375	2.00000000e+00	0.00000000e+00	0.00000000e+00	0.00000000e+00
-374	2.00000000e+00	0.00000000e+00	0.00000000e+00	0.00000000e+00
-373	2.00000000e+00	0.00000000e+00	0.00000000e+00	0.00000000e+00
-372	2.00000000e+00	0.00000000e+00	0.00000000e+00	0.00000000e+00
-371	2.00000000e+00	0.00000000e+00	0.00000000e+00	0.00000000e+00
-370	2.00000000e+00	0.00000000e+00	0.00000000e+00	0.00000000e+00
-369	2.00000000e+00	0.00000000e+00	0.00000000e+00	0.00000000e+00
-368	2.00000000e+00	0.00000000e+00	0.00000000e+00	0.00000000e+00
-367	2.00000000e+00	0.00000000e+00	0.00000000e+00	0.00000000e+00
-366	2.00000000e+00	0.00000000e+00	0.00000000e+00	0.00000000e+00
-365	2.00000000e+00	0.00000000e+00	0.00000000e+00	0.00000000e+00
-364	2.00000000e+00	0.00000000e+00	0.00000000e+00	0.00000000e+00
-363	2.00000000e+00	0.00000000e+00	0.00000000e+00	0.00000000e+00
-362	2.00000000e+00	0.00000000e+00	0.00000000e+00	0.00000000e+00
-361	2.00000000e+00	0.00000000e+00	0.00000000e+00	0.00000000e+00
-360	2.00000000e+00	0.00000000e+00	0.00000000e+00	0.00000000e+00
-359	2.00000000e+00	0.00000000e+00	0.00000000e+00	0.00000000e+00
-358	2.00000000e+00	0.00000000e+00	0.00000000e+00	0.00000000e+00
-357	2.00000000e+00	0.00000000e+00	0.00000000e+00	0.00000000e+00
-356	2.00000000e+00	0.00000000e+00	0.00000000e+00	0.00000000e+00
-355	2.00000000e+00	0.00000000e+00	0.00000000e+00	0.00000000e+00
-354	2.00000000e+00	0.00000000e+00	0.00000000e+00	0.00000000e+00
-353	2.00000000e+00	0.00000000e+00	0.00000000e+00	0.00000000e+00
-352	2.00000000e+00	0.00000000e+00	0.00000000e+00	0.00000000e+00
-351	2.00000000e+00	0.00000000e+00	0.00000000e+00	0.00000000e+00
-350	2.00000000e+00	0.00000000e+00	0.00000000e+00	0.00000000e+00
-349	2.00000000e+00	0.00000000e+00	0.00000000e+00	0.00000000e+00
-348	2.00000000e+00	0.00000000e+00	0.00000000e+00	0.00000000e+00
-347	2.00000000e+00	0.00000000e+00	0.00000000e+00	0.00000000e+00
-346	2.00000000e+00	0.00000000e+00	0.00000000e+00	0.00000000e+00
-345	2.00000000e+00	0.00000000e+00	0.00000000e+00	0.00000000e+00
-344	2.00000000e+00	0.00000000e+00	0.00000000e+00	0.00000000e+00
-343	2.00000000e+00	0.00000000e+00	0.00000000e+00	0.00000000e+00
-342	2.00000000e+00	0.00000000e+00	0.00000000e+00	0.00000000e+00
-341	2.00000000e+00	0.00000000e+00	0.00000000e+00	0.00000000e+00
-340	2.00000000e+00	0.00000000e+00	0.00000000e+00	0.00000000e+00
-339	2.00000000e+00	0.00000000e+00	0.00000000e+00	0.00000000e+00
-338	3.00000000e+00	0.00000000e+00	0.00000000e+00	0.00000000e+00
-337	3.00000000e+00	0.00000000e+00	0.00000000e+00	0.00000000e+00
-336	3.00000000e+00	0.00000000e+00	0.00000000e+00	0.00000000e+00
-335	4.00000000e+00	0.00000000e+00	0.00000000e+00	0.00000000e+00
-334	4.00000000e+00	0.00000000e+00	0.00000000e+00	0.00000000e+00
-333	5.00000000e+00	0.00000000e+00	0.00000000e+00	0.00000000e+00
-332	5.00000000e+00	0.00000000e+00	0.00000000e+00	0.00000000e+00
-331	5.00000000e+00	0.00000000e+00	0.00000000e+00	0.00000000e+00
-330	5.00000000e+00	0.00000000e+00	0.00000000e+00	0.00000000e+00
-329	5.00000000e+00	0.00000000e+00	0.00000000e+00	0.00000000e+00
-328	5.00000000e+00	0.00000000e+00	0.00000000e+00	0.00000000e+00
-327	5.00000000e+00	0.00000000e+00	0.00000000e+00	0.00000000e+00
-326	5.00000000e+00	0.00000000e+00	0.00000000e+00	0.00000000e+00
-325	5.00000000e+00	0.00000000e+00	0.00000000e+00	0.00000000e+00
-324	5.00000000e+00	0.00000000e+00	0.00000000e+00	0.00000000e+00
-323	5.00000000e+00	0.00000000e+00	0.00000000e+00	0.00000000e+00
-322	5.00000000e+00	0.00000000e+00	0.00000000e+00	0.00000000e+00
-321	5.00000000e+00	0.00000000e+00	0.00000000e+00	0.00000000e+00
-320	5.00000000e+00	0.00000000e+00	0.00000000e+00	0.00000000e+00
-319	5.00000000e+00	0.00000000e+00	0.00000000e+00	0.00000000e+00
-318	5.00000000e+00	0.00000000e+00	0.00000000e+00	0.00000000e+00
-317	5.00000000e+00	0.00000000e+00	0.00000000e+00	0.00000000e+00
-316	5.00000000e+00	0.00000000e+00	0.00000000e+00	0.00000000e+00
-315	5.00000000e+00	0.00000000e+00	0.00000000e+00	0.00000000e+00
-314	5.00000000e+00	0.00000000e+00	0.00000000e+00	0.00000000e+00
-313	5.00000000e+00	0.00000000e+00	0.00000000e+00	0.00000000e+00
-312	5.00000000e+00	0.00000000e+00	0.00000000e+00	0.00000000e+00
-311	5.00000000e+00	0.00000000e+00	0.00000000e+00	0.00000000e+00
-310	5.00000000e+00	0.00000000e+00	0.00000000e+00	0.00000000e+00
-309	5.00000000e+00	0.00000000e+00	0.00000000e+00	0.00000000e+00
-308	5.00000000e+00	0.00000000e+00	0.00000000e+00	0.00000000e+00
-307	5.00000000e+00	0.00000000e+00	0.00000000e+00	0.00000000e+00
-306	5.00000000e+00	0.00000000e+00	0.00000000e+00	0.00000000e+00
-305	5.00000000e+00	0.00000000e+00	0.00000000e+00	0.00000000e+00
-304	5.00000000e+00	0.00000000e+00	0.00000000e+00	0.00000000e+00
-303	5.00000000e+00	0.00000000e+00	0.00000000e+00	0.00000000e+00
-302	5.00000000e+00	0.00000000e+00	0.00000000e+00	0.00000000e+00
-301	5.00000000e+00	0.00000000e+00	0.00000000e+00	0.00000000e+00
-300	5.00000000e+00	0.00000000e+00	0.00000000e+00	0.00000000e+00
-299	5.00000000e+00	0.00000000e+00	0.00000000e+00	0.00000000e+00
-298	5.00000000e+00	0.00000000e+00	0.00000000e+00	0.00000000e+00
-297	5.00000000e+00	0.00000000e+00	0.00000000e+00	0.00000000e+00
-296	5.00000000e+00	0.00000000e+00	0.00000000e+00	0.00000000e+00
-295	5.00000000e+00	0.00000000e+00	0.00000000e+00	0.00000000e+00
-294	5.00000000e+00	0.00000000e+00	0.00000000e+00	0.00000000e+00
-293	5.00000000e+00	0.00000000e+00	0.00000000e+00	0.00000000e+00
-292	5.00000000e+00	0.00000000e+00	0.00000000e+00	0.00000000e+00
-291	5.00000000e+00	0.00000000e+00	0.00000000e+00	0.00000000e+00
-290	6.00000000e+00	0.00000000e+00	0.00000000e+00	0.00000000e+00
-289	6.00000000e+00	0.00000000e+00	0.00000000e+00	0.00000000e+00
-288	6.00000000e+00	0.00000000e+00	0.00000000e+00	0.00000000e+00
-287	6.00000000e+00	0.00000000e+00	0.00000000e+00	0.00000000e+00
-286	6.00000000e+00	0.00000000e+00	0.00000000e+00	0.00000000e+00
-285	6.00000000e+00	0.00000000e+00	0.00000000e+00	0.00000000e+00
-284	6.00000000e+00	0.00000000e+00	0.00000000e+00	0.00000000e+00
-283	6.00000000e+00	0.00000000e+00	0.00000000e+00	0.00000000e+00
-282	6.00000000e+00	0.00000000e+00	0.00000000e+00	0.00000000e+00
-281	6.00000000e+00	0.00000000e+00	0.00000000e+00	0.00000000e+00
-280	6.00000000e+00	0.00000000e+00	0.00000000e+00	0.00000000e+00
-279	6.00000000e+00	0.00000000e+00	0.00000000e+00	0.00000000e+00
-278	6.00000000e+00	0.00000000e+00	0.00000000e+00	0.00000000e+00
-277	6.00000000e+00	0.00000000e+00	0.00000000e+00	0.00000000e+00
-276	6.00000000e+00	0.00000000e+00	0.00000000e+00	0.00000000e+00
-275	6.00000000e+00	0.00000000e+00	0.00000000e+00	0.00000000e+00
-274	6.00000000e+00	0.00000000e+00	0.00000000e+00	0.00000000e+00
-273	6.00000000e+00	0.00000000e+00	0.00000000e+00	0.00000000e+00
-272	6.00000000e+00	0.00000000e+00	0.00000000e+00	0.00000000e+00
-271	8.00000000e+00	0.00000000e+00	0.00000000e+00	0.00000000e+00
-270	8.00000000e+00	0.00000000e+00	0.00000000e+00	0.00000000e+00
-269	8.00000000e+00	0.00000000e+00	0.00000000e+00	0.00000000e+00
-268	8.00000000e+00	0.00000000e+00	0.00000000e+00	0.00000000e+00
-267	8.00000000e+00	0.00000000e+00	0.00000000e+00	0.00000000e+00
-266	8.00000000e+00	0.00000000e+00	0.00000000e+00	0.00000000e+00
-265	8.00000000e+00	0.00000000e+00	0.00000000e+00	0.00000000e+00
-264	8.00000000e+00	0.00000000e+00	0.00000000e+00	0.00000000e+00
-263	8.00000000e+00	0.00000000e+00	0.00000000e+00	0.00000000e+00
-262	8.00000000e+00	0.00000000e+00	0.00000000e+00	0.00000000e+00
-261	8.00000000e+00	0.00000000e+00	0.00000000e+00	0.00000000e+00
-260	8.00000000e+00	0.00000000e+00	0.00000000e+00	0.00000000e+00
-259	8.00000000e+00	0.00000000e+00	0.00000000e+00	0.00000000e+00
-258	8.00000000e+00	0.00000000e+00	0.00000000e+00	0.00000000e+00
-257	9.00000000e+00	0.00000000e+00	0.00000000e+00	0.00000000e+00
-256	9.00000000e+00	0.00000000e+00	0.00000000e+00	0.00000000e+00
-255	9.00000000e+00	0.00000000e+00	0.00000000e+00	0.00000000e+00
-254	9.00000000e+00	0.00000000e+00	0.00000000e+00	0.00000000e+00
-253	9.00000000e+00	0.00000000e+00	0.00000000e+00	0.00000000e+00
-252	9.00000000e+00	0.00000000e+00	0.00000000e+00	0.00000000e+00
-251	1.00000000e+01	0.00000000e+00	0.00000000e+00	0.00000000e+00
-250	1.00000000e+01	0.00000000e+00	0.00000000e+00	0.00000000e+00
-249	1.10000000e+01	0.00000000e+00	0.00000000e+00	0.00000000e+00
-248	1.10000000e+01	0.00000000e+00	0.00000000e+00	0.00000000e+00
-247	1.10000000e+01	0.00000000e+00	0.00000000e+00	0.00000000e+00
-246	1.10000000e+01	0.00000000e+00	0.00000000e+00	0.00000000e+00
-245	1.10000000e+01	0.00000000e+00	0.00000000e+00	0.00000000e+00
-244	1.20000000e+01	0.00000000e+00	0.00000000e+00	0.00000000e+00
-243	1.20000000e+01	0.00000000e+00	0.00000000e+00	0.00000000e+00
-242	1.20000000e+01	0.00000000e+00	0.00000000e+00	0.00000000e+00
-241	1.20000000e+01	0.00000000e+00	0.00000000e+00	0.00000000e+00
-240	1.20000000e+01	0.00000000e+00	0.00000000e+00	0.00000000e+00
-239	1.20000000e+01	0.00000000e+00	0.00000000e+00	0.00000000e+00
-238	1.20000000e+01	0.00000000e+00	0.00000000e+00	0.00000000e+00
-237	1.20000000e+01	0.00000000e+00	0.00000000e+00	0.00000000e+00
-236	1.20000000e+01	0.00000000e+00	0.00000000e+00	0.00000000e+00
-235	1.20000000e+01	0.00000000e+00	0.00000000e+00	0.00000000e+00
-234	1.20000000e+01	0.00000000e+00	0.00000000e+00	0.00000000e+00
-233	1.20000000e+01	0.00000000e+00	0.00000000e+00	0.00000000e+00
-232	1.20000000e+01	0.00000000e+00	0.00000000e+00	0.00000000e+00
-231	1.20000000e+01	0.00000000e+00	0.00000000e+00	0.00000000e+00
-230	1.20000000e+01	0.00000000e+00	0.00000000e+00	0.00000000e+00
-229	1.20000000e+01	0.00000000e+00	0.00000000e+00	0.00000000e+00
-228	1.20000000e+01	0.00000000e+00	0.00000000e+00	0.00000000e+00
-227	1.20000000e+01	0.00000000e+00	0.00000000e+00	0.00000000e+00
-226	1.20000000e+01	0.00000000e+00	0.00000000e+00	0.00000000e+00
-225	1.20000000e+01	0.00000000e+00	0.00000000e+00	0.00000000e+00
-224	1.20000000e+01	0.00000000e+00	0.00000000e+00	0.00000000e+00
-223	1.20000000e+01	0.00000000e+00	0.00000000e+00	0.00000000e+00
-222	1.30000000e+01	0.00000000e+00	0.00000000e+00	0.00000000e+00
-221	1.30000000e+01	0.00000000e+00	0.00000000e+00	0.00000000e+00
-220	1.30000000e+01	0.00000000e+00	0.00000000e+00	0.00000000e+00
-219	1.30000000e+01	0.00000000e+00	0.00000000e+00	0.00000000e+00
-218	1.40000000e+01	0.00000000e+00	0.00000000e+00	0.00000000e+00
-217	1.40000000e+01	0.00000000e+00	0.00000000e+00	0.00000000e+00
-216	1.40000000e+01	0.00000000e+00	0.00000000e+00	0.00000000e+00
-215	1.40000000e+01	0.00000000e+00	0.00000000e+00	0.00000000e+00
-214	1.40000000e+01	0.00000000e+00	0.00000000e+00	0.00000000e+00
-213	1.40000000e+01	0.00000000e+00	0.00000000e+00	0.00000000e+00
-212	1.40000000e+01	0.00000000e+00	0.00000000e+00	0.00000000e+00
-211	1.40000000e+01	0.00000000e+00	0.00000000e+00	0.00000000e+00
-210	1.40000000e+01	0.00000000e+00	0.00000000e+00	0.00000000e+00
-209	1.40000000e+01	0.00000000e+00	0.00000000e+00	0.00000000e+00
-208	1.40000000e+01	0.00000000e+00	0.00000000e+00	0.00000000e+00
-207	1.40000000e+01	0.00000000e+00	0.00000000e+00	0.00000000e+00
-206	1.40000000e+01	0.00000000e+00	0.00000000e+00	0.00000000e+00
-205	1.40000000e+01	0.00000000e+00	0.00000000e+00	0.00000000e+00
-204	1.40000000e+01	0.00000000e+00	0.00000000e+00	0.00000000e+00
-203	1.40000000e+01	0.00000000e+00	0.00000000e+00	0.00000000e+00
-202	1.40000000e+01	0.00000000e+00	0.00000000e+00	0.00000000e+00
-201	1.40000000e+01	0.00000000e+00	0.00000000e+00	0.00000000e+00
-200	1.40000000e+01	0.00000000e+00	0.00000000e+00	0.00000000e+00
-199	1.40000000e+01	0.00000000e+00	0.00000000e+00	0.00000000e+00
-198	1.40000000e+01	0.00000000e+00	0.00000000e+00	0.00000000e+00
-197	1.40000000e+01	0.00000000e+00	0.00000000e+00	0.00000000e+00
-196	1.40000000e+01	0.00000000e+00	0.00000000e+00	0.00000000e+00
-195	1.50000000e+01	0.00000000e+00	0.00000000e+00	0.00000000e+00
-194	1.60000000e+01	0.00000000e+00	0.00000000e+00	0.00000000e+00
-193	1.60000000e+01	0.00000000e+00	0.00000000e+00	0.00000000e+00
-192	1.60000000e+01	0.00000000e+00	0.00000000e+00	0.00000000e+00
-191	1.60000000e+01	0.00000000e+00	0.00000000e+00	0.00000000e+00
-190	1.60000000e+01	0.00000000e+00	0.00000000e+00	0.00000000e+00
-189	1.60000000e+01	0.00000000e+00	0.00000000e+00	0.00000000e+00
-188	1.60000000e+01	0.00000000e+00	0.00000000e+00	0.00000000e+00
-187	1.60000000e+01	0.00000000e+00	0.00000000e+00	0.00000000e+00
-186	1.60000000e+01	0.00000000e+00	0.00000000e+00	0.00000000e+00
-185	1.60000000e+01	0.00000000e+00	0.00000000e+00	0.00000000e+00
-184	1.60000000e+01	0.00000000e+00	0.00000000e+00	0.00000000e+00
-183	1.60000000e+01	0.00000000e+00	0.00000000e+00	0.00000000e+00
-182	1.60000000e+01	0.00000000e+00	0.00000000e+00	0.00000000e+00
-181	1.60000000e+01	0.00000000e+00	0.00000000e+00	0.00000000e+00
-180	1.60000000e+01	0.00000000e+00	0.00000000e+00	0.00000000e+00
-179	1.60000000e+01	0.00000000e+00	0.00000000e+00	0.00000000e+00
-178	1.60000000e+01	0.00000000e+00	0.00000000e+00	0.00000000e+00
-177	1.60000000e+01	0.00000000e+00	0.00000000e+00	0.00000000e+00
-176	1.60000000e+01	0.00000000e+00	0.00000000e+00	0.00000000e+00
-175	1.60000000e+01	0.00000000e+00	0.00000000e+00	0.00000000e+00
-174	1.60000000e+01	0.00000000e+00	0.00000000e+00	0.00000000e+00
-173	1.60000000e+01	0.00000000e+00	0.00000000e+00	0.00000000e+00
-172	1.60000000e+01	0.00000000e+00	0.00000000e+00	0.00000000e+00
-171	1.60000000e+01	0.00000000e+00	0.00000000e+00	0.00000000e+00
-170	1.60000000e+01	0.00000000e+00	0.00000000e+00	0.00000000e+00
-169	1.60000000e+01	0.00000000e+00	0.00000000e+00	0.00000000e+00
-168	1.60000000e+01	0.00000000e+00	0.00000000e+00	0.00000000e+00
-167	1.60000000e+01	0.00000000e+00	0.00000000e+00	0.00000000e+00
-166	1.70000000e+01	0.00000000e+00	0.00000000e+00	0.00000000e+00
-165	1.70000000e+01	0.00000000e+00	0.00000000e+00	0.00000000e+00
-164	1.70000000e+01	0.00000000e+00	0.00000000e+00	0.00000000e+00
-163	1.70000000e+01	0.00000000e+00	0.00000000e+00	0.00000000e+00
-162	1.70000000e+01	0.00000000e+00	0.00000000e+00	0.00000000e+00
-161	1.70000000e+01	0.00000000e+00	0.00000000e+00	0.00000000e+00
-160	1.70000000e+01	0.00000000e+00	0.00000000e+00	0.00000000e+00
-159	1.70000000e+01	0.00000000e+00	0.00000000e+00	0.00000000e+00
-158	1.70000000e+01	0.00000000e+00	0.00000000e+00	0.00000000e+00
-157	1.70000000e+01	0.00000000e+00	0.00000000e+00	0.00000000e+00
-156	1.70000000e+01	0.00000000e+00	0.00000000e+00	0.00000000e+00
-155	1.70000000e+01	0.00000000e+00	0.00000000e+00	0.00000000e+00
-154	1.70000000e+01	0.00000000e+00	0.00000000e+00	0.00000000e+00
-153	1.80000000e+01	0.00000000e+00	0.00000000e+00	0.00000000e+00
-152	1.80000000e+01	0.00000000e+00	0.00000000e+00	0.00000000e+00
-151	1.80000000e+01	0.00000000e+00	0.00000000e+00	0.00000000e+00
-150	1.80000000e+01	0.00000000e+00	0.00000000e+00	0.00000000e+00
-149	1.80000000e+01	0.00000000e+00	0.00000000e+00	0.00000000e+00
-148	1.80000000e+01	0.00000000e+00	0.00000000e+00	0.00000000e+00
-147	1.80000000e+01	0.00000000e+00	0.00000000e+00	0.00000000e+00
-146	2.00000000e+01	0.00000000e+00	0.00000000e+00	0.00000000e+00
-145	2.00000000e+01	0.00000000e+00	0.00000000e+00	0.00000000e+00
-144	2.00000000e+01	0.00000000e+00	0.00000000e+00	0.00000000e+00
-143	2.00000000e+01	0.00000000e+00	0.00000000e+00	0.00000000e+00
-142	2.00000000e+01	0.00000000e+00	0.00000000e+00	0.00000000e+00
-141	2.00000000e+01	0.00000000e+00	0.00000000e+00	0.00000000e+00
-140	2.00000000e+01	0.00000000e+00	0.00000000e+00	0.00000000e+00
-139	2.00000000e+01	0.00000000e+00	0.00000000e+00	0.00000000e+00
-138	2.00000000e+01	0.00000000e+00	0.00000000e+00	0.00000000e+00
-137	2.00000000e+01	0.00000000e+00	0.00000000e+00	0.00000000e+00
-136	2.10000000e+01	0.00000000e+00	0.00000000e+00	0.00000000e+00
-135	2.10000000e+01	0.00000000e+00	0.00000000e+00	0.00000000e+00
-134	2.10000000e+01	0.00000000e+00	0.00000000e+00	0.00000000e+00
-133	2.10000000e+01	0.00000000e+00	0.00000000e+00	0.00000000e+00
-132	2.10000000e+01	0.00000000e+00	0.00000000e+00	0.00000000e+00
-131	2.10000000e+01	0.00000000e+00	0.00000000e+00	0.00000000e+00
-130	2.10000000e+01	0.00000000e+00	0.00000000e+00	0.00000000e+00
-129	2.10000000e+01	0.00000000e+00	0.00000000e+00	0.00000000e+00
-128	2.10000000e+01	0.00000000e+00	0.00000000e+00	8.90000000e+01
-127	2.10000000e+01	0.00000000e+00	0.00000000e+00	0.00000000e+00
-126	2.10000000e+01	0.00000000e+00	0.00000000e+00	0.00000000e+00
-125	2.10000000e+01	0.00000000e+00	0.00000000e+00	0.00000000e+00
-124	2.10000000e+01	0.00000000e+00	0.00000000e+00	0.00000000e+00
-123	2.10000000e+01	0.00000000e+00	0.00000000e+00	0.00000000e+00
-122	2.10000000e+01	0.00000000e+00	0.00000000e+00	0.00000000e+00
-121	2.10000000e+01	0.00000000e+00	0.00000000e+00	0.00000000e+00
-120	2.10000000e+01	0.00000000e+00	0.00000000e+00	0.00000000e+00
-119	2.10000000e+01	0.00000000e+00	0.00000000e+00	0.00000000e+00
-118	2.10000000e+01	0.00000000e+00	0.00000000e+00	0.00000000e+00
-117	2.10000000e+01	0.00000000e+00	0.00000000e+00	0.00000000e+00
-116	2.10000000e+01	0.00000000e+00	0.00000000e+00	0.00000000e+00
-115	2.20000000e+01	0.00000000e+00	0.00000000e+00	0.00000000e+00
-114	2.20000000e+01	0.00000000e+00	0.00000000e+00	0.00000000e+00
-113	2.30000000e+01	0.00000000e+00	0.00000000e+00	0.00000000e+00
-112	2.30000000e+01	0.00000000e+00	0.00000000e+00	0.00000000e+00
-111	2.30000000e+01	0.00000000e+00	0.00000000e+00	0.00000000e+00
-110	2.30000000e+01	0.00000000e+00	0.00000000e+00	0.00000000e+00
-109	2.30000000e+01	0.00000000e+00	0.00000000e+00	0.00000000e+00
-108	2.30000000e+01	0.00000000e+00	0.00000000e+00	0.00000000e+00
-107	2.30000000e+01	0.00000000e+00	0.00000000e+00	0.00000000e+00
-106	2.40000000e+01	0.00000000e+00	0.00000000e+00	0.00000000e+00
-105	2.40000000e+01	0.00000000e+00	0.00000000e+00	0.00000000e+00
-104	2.40000000e+01	0.00000000e+00	0.00000000e+00	0.00000000e+00
-103	2.40000000e+01	0.00000000e+00	0.00000000e+00	0.00000000e+00
-102	2.40000000e+01	0.00000000e+00	0.00000000e+00	0.00000000e+00
-101	2.40000000e+01	0.00000000e+00	0.00000000e+00	0.00000000e+00
-100	2.40000000e+01	0.00000000e+00	0.00000000e+00	0.00000000e+00
-99	2.40000000e+01	0.00000000e+00	0.00000000e+00	0.00000000e+00
-98	2.40000000e+01	0.00000000e+00	0.00000000e+00	0.00000000e+00
-97	2.40000000e+01	0.00000000e+00	0.00000000e+00	0.00000000e+00
-96	2.40000000e+01	0.00000000e+00	0.00000000e+00	0.00000000e+00
-95	2.40000000e+01	0.00000000e+00	0.00000000e+00	0.00000000e+00
-94	2.40000000e+01	0.00000000e+00	0.00000000e+00	0.00000000e+00
-93	2.40000000e+01	0.00000000e+00	0.00000000e+00	0.00000000e+00
-92	2.40000000e+01	0.00000000e+00	0.00000000e+00	0.00000000e+00
-91	2.40000000e+01	0.00000000e+00	0.00000000e+00	0.00000000e+00
-90	2.40000000e+01	0.00000000e+00	0.00000000e+00	0.00000000e+00
-89	2.40000000e+01	0.00000000e+00	0.00000000e+00	0.00000000e+00
-88	2.40000000e+01	0.00000000e+00	0.00000000e+00	0.00000000e+00
-87	2.40000000e+01	0.00000000e+00	0.00000000e+00	0.00000000e+00
-86	2.40000000e+01	0.00000000e+00	0.00000000e+00	0.00000000e+00
-85	2.40000000e+01	0.00000000e+00	0.00000000e+00	0.00000000e+00
-84	2.40000000e+01	0.00000000e+00	0.00000000e+00	0.00000000e+00
-83	2.40000000e+01	0.00000000e+00	0.00000000e+00	0.00000000e+00
-82	2.40000000e+01	0.00000000e+00	0.00000000e+00	0.00000000e+00
-81	2.40000000e+01	0.00000000e+00	0.00000000e+00	0.00000000e+00
-80	2.40000000e+01	0.00000000e+00	0.00000000e+00	0.00000000e+00
-79	2.40000000e+01	0.00000000e+00	0.00000000e+00	0.00000000e+00
-78	2.40000000e+01	0.00000000e+00	0.00000000e+00	0.00000000e+00
-77	2.50000000e+01	0.00000000e+00	0.00000000e+00	0.00000000e+00
-76	2.50000000e+01	0.00000000e+00	0.00000000e+00	0.00000000e+00
-75	2.50000000e+01	0.00000000e+00	0.00000000e+00	0.00000000e+00
-74	2.60000000e+01	0.00000000e+00	0.00000000e+00	0.00000000e+00
-73	2.60000000e+01	0.00000000e+00	0.00000000e+00	0.00000000e+00
-72	2.70000000e+01	0.00000000e+00	0.00000000e+00	0.00000000e+00
-71	2.70000000e+01	0.00000000e+00	0.00000000e+00	0.00000000e+00
-70	2.70000000e+01	0.00000000e+00	0.00000000e+00	0.00000000e+00
-69	2.70000000e+01	0.00000000e+00	0.00000000e+00	0.00000000e+00
-68	2.80000000e+01	0.00000000e+00	0.00000000e+00	0.00000000e+00
-67	2.80000000e+01	0.00000000e+00	0.00000000e+00	0.00000000e+00
-66	2.80000000e+01	0.00000000e+00	0.00000000e+00	0.00000000e+00
-65	2.80000000e+01	0.00000000e+00	0.00000000e+00	0.00000000e+00
-64	2.80000000e+01	0.00000000e+00	0.00000000e+00	0.00000000e+00
-63	2.80000000e+01	0.00000000e+00	0.00000000e+00	0.00000000e+00
-62	2.90000000e+01	0.00000000e+00	0.00000000e+00	0.00000000e+00
-61	2.90000000e+01	0.00000000e+00	0.00000000e+00	0.00000000e+00
-60	2.90000000e+01	0.00000000e+00	0.00000000e+00	0.00000000e+00
-59	2.90000000e+01	0.00000000e+00	0.00000000e+00	0.00000000e+00
-58	2.90000000e+01	0.00000000e+00	0.00000000e+00	0.00000000e+00
-57	3.00000000e+01	0.00000000e+00	0.00000000e+00	0.00000000e+00
-56	3.00000000e+01	0.00000000e+00	0.00000000e+00	0.00000000e+00
-55	3.00000000e+01	0.00000000e+00	0.00000000e+00	0.00000000e+00
-54	3.00000000e+01	0.00000000e+00	0.00000000e+00	0.00000000e+00
-53	3.00000000e+01	0.00000000e+00	0.00000000e+00	0.00000000e+00
-52	3.00000000e+01	0.00000000e+00	0.00000000e+00	0.00000000e+00
-51	3.00000000e+01	0.00000000e+00	0.00000000e+00	0.00000000e+00
-50	3.00000000e+01	0.00000000e+00	0.00000000e+00	0.00000000e+00
-49	3.00000000e+01	0.00000000e+00	0.00000000e+00	0.00000000e+00
-48	3.00000000e+01	0.00000000e+00	0.00000000e+00	0.00000000e+00
-47	3.00000000e+01	0.00000000e+00	0.00000000e+00	0.00000000e+00
-46	3.00000000e+01	0.00000000e+00	0.00000000e+00	0.00000000e+00
-45	3.00000000e+01	0.00000000e+00	0.00000000e+00	0.00000000e+00
-44	3.00000000e+01	0.00000000e+00	0.00000000e+00	0.00000000e+00
-43	3.10000000e+01	0.00000000e+00	0.00000000e+00	0.00000000e+00
-42	3.10000000e+01	0.00000000e+00	0.00000000e+00	0.00000000e+00
-41	3.10000000e+01	0.00000000e+00	0.00000000e+00	0.00000000e+00
-40	3.10000000e+01	0.00000000e+00	0.00000000e+00	0.00000000e+00
-39	3.10000000e+01	0.00000000e+00	0.00000000e+00	0.00000000e+00
-38	3.10000000e+01	0.00000000e+00	0.00000000e+00	0.00000000e+00
-37	3.10000000e+01	0.00000000e+00	0.00000000e+00	0.00000000e+00
-36	3.10000000e+01	0.00000000e+00	0.00000000e+00	0.00000000e+00
-35	3.10000000e+01	0.00000000e+00	0.00000000e+00	0.00000000e+00
-34	3.20000000e+01	0.00000000e+00	0.00000000e+00	0.00000000e+00
-33	3.30000000e+01	0.00000000e+00	0.00000000e+00	0.00000000e+00
-32	3.30000000e+01	0.00000000e+00	0.00000000e+00	0.00000000e+00
-31	3.50000000e+01	0.00000000e+00	0.00000000e+00	0.00000000e+00
-30	3.70000000e+01	0.00000000e+00	0.00000000e+00	0.00000000e+00
-29	3.70000000e+01	0.00000000e+00	0.00000000e+00	0.00000000e+00
-28	3.90000000e+01	0.00000000e+00	0.00000000e+00	0.00000000e+00
-27	4.00000000e+01	0.00000000e+00	0.00000000e+00	0.00000000e+00
-26	4.00000000e+01	0.00000000e+00	0.00000000e+00	0.00000000e+00
-25	4.00000000e+01	0.00000000e+00	0.00000000e+00	0.00000000e+00
-24	4.00000000e+01	0.00000000e+00	0.00000000e+00	0.00000000e+00
-23	4.00000000e+01	0.00000000e+00	0.00000000e+00	0.00000000e+00
-22	4.00000000e+01	0.00000000e+00	0.00000000e+00	0.00000000e+00
-21	4.20000000e+01	0.00000000e+00	0.00000000e+00	0.00000000e+00
-20	4.30000000e+01	0.00000000e+00	0.00000000e+00	0.00000000e+00
-19	4.30000000e+01	0.00000000e+00	0.00000000e+00	0.00000000e+00
-18	4.30000000e+01	0.00000000e+00	0.00000000e+00	0.00000000e+00
-17	4.30000000e+01	0.00000000e+00	0.00000000e+00	0.00000000e+00
-16	4.30000000e+01	0.00000000e+00	0.00000000e+00	0.00000000e+00
-15	4.40000000e+01	0.00000000e+00	0.00000000e+00	0.00000000e+00
-14	4.70000000e+01	0.00000000e+00	0.00000000e+00	0.00000000e+00
-13	4.80000000e+01	0.00000000e+00	0.00000000e+00	0.00000000e+00
-12	4.80000000e+01	0.00000000e+00	0.00000000e+00	0.00000000e+00
-11	4.80000000e+01	0.00000000e+00	0.00000000e+00	0.00000000e+00
-10	4.80000000e+01	0.00000000e+00	0.00000000e+00	0.00000000e+00
-9	4.80000000e+01	0.00000000e+00	0.00000000e+00	0.00000000e+00
-8	7.90000000e+01	2.00000000e+00	2.00000000e+00	6.00000000e+00
-7	9.30000000e+01	2.00000000e+00	2.00000000e+00	6.00000000e+00
-6	1.60000000e+02	2.00000000e+00	2.00000000e+00	6.00000000e+00
-5	3.01000000e+02	2.00000000e+00	2.00000000e+00	6.00000000e+00
-4	4.42000000e+02	2.00000000e+00	2.00000000e+00	6.00000000e+00
-3	5.93000000e+02	2.00000000e+00	2.00000000e+00	6.00000000e+00
-2	7.57000000e+02	2.00000000e+00	2.00000000e+00	6.00000000e+00
-1	8.99000000e+02	2.00000000e+00	2.00000000e+00	6.00000000e+00
0	1.05900000e+03	2.00000000e+00	2.00000000e+00	6.00000000e+00
1	1.28800000e+03	2.00000000e+00	2.00000000e+00	6.00000000e+00
2	1.49700000e+03	3.00000000e+00	3.00000000e+00	7.00000000e+00
3	1.66700000e+03	4.00000000e+00	4.00000000e+00	8.00000000e+00
4	1.83800000e+03	4.00000000e+00	4.00000000e+00	8.00000000e+00
5	1.98000000e+03	4.00000000e+00	4.00000000e+00	8.00000000e+00
6	2.12400000e+03	4.00000000e+00	4.00000000e+00	8.00000000e+00
7	2.23400000e+03	4.00000000e+00	4.00000000e+00	8.00000000e+00
8	2.35100000e+03	4.00000000e+00	4.00000000e+00	8.00000000e+00
9	2.44900000e+03	4.00000000e+00	4.00000000e+00	8.00000000e+00
10	2.54200000e+03	4.00000000e+00	4.00000000e+00	8.00000000e+00
11	2.62400000e+03	4.00000000e+00	4.00000000e+00	8.00000000e+00
12	2.69500000e+03	4.00000000e+00	4.00000000e+00	8.00000000e+00
13	2.75900000e+03	4.00000000e+00	4.00000000e+00	8.00000000e+00
14	2.83200000e+03	4.00000000e+00	4.00000000e+00	8.00000000e+00
15	2.88600000e+03	4.00000000e+00	4.00000000e+00	8.00000000e+00
16	2.96100000e+03	4.00000000e+00	4.00000000e+00	8.00000000e+00
17	3.02900000e+03	4.00000000e+00	4.00000000e+00	8.00000000e+00
18	3.09500000e+03	4.00000000e+00	4.00000000e+00	8.00000000e+00
19	3.15000000e+03	4.00000000e+00	4.00000000e+00	8.00000000e+00
20	3.22200000e+03	4.00000000e+00	4.00000000e+00	8.00000000e+00
21	3.28700000e+03	4.00000000e+00	4.00000000e+00	8.00000000e+00
22	3.34000000e+03	4.00000000e+00	4.00000000e+00	8.00000000e+00
23	3.41100000e+03	4.00000000e+00	4.00000000e+00	8.00000000e+00
24	3.47900000e+03	4.00000000e+00	4.00000000e+00	8.00000000e+00
25	3.53000000e+03	4.00000000e+00	4.00000000e+00	8.00000000e+00
26	3.58800000e+03	4.00000000e+00	4.00000000e+00	8.00000000e+00
27	3.63500000e+03	4.00000000e+00	4.00000000e+00	8.00000000e+00
28	3.69800000e+03	4.00000000e+00	4.00000000e+00	8.00000000e+00
29	3.75500000e+03	4.00000000e+00	4.00000000e+00	8.00000000e+00
30	3.82600000e+03	4.00000000e+00	4.00000000e+00	8.00000000e+00
31	3.89800000e+03	4.00000000e+00	4.00000000e+00	8.00000000e+00
32	3.94900000e+03	4.00000000e+00	4.00000000e+00	8.00000000e+00
33	3.99900000e+03	4.00000000e+00	4.00000000e+00	8.00000000e+00
34	4.05300000e+03	4.00000000e+00	4.00000000e+00	8.00000000e+00
35	4.09600000e+03	4.00000000e+00	4.00000000e+00	8.00000000e+00
36	4.16800000e+03	4.00000000e+00	4.00000000e+00	8.00000000e+00
37	4.23000000e+03	4.00000000e+00	4.00000000e+00	8.00000000e+00
38	4.28200000e+03	4.00000000e+00	4.00000000e+00	8.00000000e+00
39	4.34800000e+03	4.00000000e+00	4.00000000e+00	8.00000000e+00
40	4.41400000e+03	4.00000000e+00	4.00000000e+00	8.00000000e+00
41	4.46500000e+03	4.00000000e+00	4.00000000e+00	8.00000000e+00
42	4.51200000e+03	4.00000000e+00	4.00000000e+00	8.00000000e+00
43	4.55800000e+03	4.00000000e+00	4.00000000e+00	8.00000000e+00
44	4.61100000e+03	4.00000000e+00	4.00000000e+00	8.00000000e+00
45	4.67900000e+03	4.00000000e+00	4.00000000e+00	8.00000000e+00
46	4.73800000e+03	4.00000000e+00	4.00000000e+00	8.00000000e+00
47	4.79300000e+03	4.00000000e+00	4.00000000e+00	8.00000000e+00
48	4.86900000e+03	4.00000000e+00	4.00000000e+00	8.00000000e+00
49	4.93200000e+03	4.00000000e+00	4.00000000e+00	8.00000000e+00
50	5.00200000e+03	5.00000000e+00	5.00000000e+00	1.30000000e+01
51	5.05500000e+03	5.00000000e+00	5.00000000e+00	1.30000000e+01
52	5.12400000e+03	5.00000000e+00	5.00000000e+00	1.30000000e+01
53	5.19100000e+03	5.00000000e+00	5.00000000e+00	1.30000000e+01
54	5.25400000e+03	5.00000000e+00	5.00000000e+00	1.30000000e+01
55	5.32200000e+03	5.00000000e+00	5.00000000e+00	1.30000000e+01
56	5.37200000e+03	5.00000000e+00	5.00000000e+00	1.30000000e+01
57	5.41200000e+03	5.00000000e+00	5.00000000e+00	1.30000000e+01
58	5.46800000e+03	5.00000000e+00	5.00000000e+00	1.30000000e+01
59	5.52500000e+03	5.00000000e+00	5.00000000e+00	1.30000000e+01
60	5.57900000e+03	5.00000000e+00	5.00000000e+00	1.30000000e+01
61	5.63500000e+03	5.00000000e+00	5.00000000e+00	1.30000000e+01
62	5.68100000e+03	5.00000000e+00	5.00000000e+00	1.30000000e+01
63	5.72200000e+03	5.00000000e+00	5.00000000e+00	1.30000000e+01
64	5.78500000e+03	5.00000000e+00	5.00000000e+00	1.30000000e+01
65	5.85000000e+03	5.00000000e+00	5.00000000e+00	1.30000000e+01
66	5.90900000e+03	5.00000000e+00	5.00000000e+00	1.30000000e+01
67	5.96400000e+03	5.00000000e+00	5.00000000e+00	1.30000000e+01
68	6.00800000e+03	5.00000000e+00	5.00000000e+00	1.30000000e+01
69	6.05800000e+03	5.00000000e+00	5.00000000e+00	1.30000000e+01
70	6.10500000e+03	5.00000000e+00	5.00000000e+00	1.30000000e+01
71	6.16300000e+03	5.00000000e+00	5.00000000e+00	1.30000000e+01
72	6.21500000e+03	5.00000000e+00	5.00000000e+00	1.30000000e+01
73	6.29400000e+03	5.00000000e+00	5.00000000e+00	1.30000000e+01
74	6.34900000e+03	5.00000000e+00	5.00000000e+00	1.30000000e+01
75	6.41700000e+03	5.00000000e+00	5.00000000e+00	1.30000000e+01
76	6.45500000e+03	5.00000000e+00	5.00000000e+00	1.30000000e+01
77	6.51100000e+03	5.00000000e+00	5.00000000e+00	1.30000000e+01
78	6.57000000e+03	5.00000000e+00	5.00000000e+00	1.30000000e+01
79	6.64500000e+03	5.00000000e+00	5.00000000e+00	1.30000000e+01
80	6.69200000e+03	5.00000000e+00	5.00000000e+00	1.30000000e+01
81	6.74000000e+03	5.00000000e+00	5.00000000e+00	1.30000000e+01
82	6.78500000e+03	5.00000000e+00	5.00000000e+00	1.30000000e+01
83	6.84400000e+03	5.00000000e+00	5.00000000e+00	1.30000000e+01
84	6.89600000e+03	5.00000000e+00	5.00000000e+00	1.30000000e+01
85	6.94900000e+03	5.00000000e+00	7.30000000e+01	1.30000000e+01
86	7.00200000e+03	5.00000000e+00	5.00000000e+00	1.30000000e+01
87	7.05600000e+03	5.00000000e+00	5.00000000e+00	1.30000000e+01
88	7.10100000e+03	5.00000000e+00	5.00000000e+00	1.30000000e+01
89	7.14800000e+03	5.00000000e+00	5.00000000e+00	1.30000000e+01
90	7.19400000e+03	5.00000000e+00	5.00000000e+00	1.30000000e+01
91	7.24000000e+03	5.00000000e+00	5.00000000e+00	1.30000000e+01
92	7.28800000e+03	5.00000000e+00	5.00000000e+00	1.30000000e+01
93	7.34400000e+03	5.00000000e+00	5.00000000e+00	1.30000000e+01
94	7.38900000e+03	5.00000000e+00	5.00000000e+00	1.30000000e+01
95	7.43600000e+03	5.00000000e+00	5.00000000e+00	1.30000000e+01
96	7.46600000e+03	5.00000000e+00	5.00000000e+00	1.30000000e+01
97	7.51300000e+03	5.00000000e+00	5.00000000e+00	1.30000000e+01
98	7.55500000e+03	5.00000000e+00	5.00000000e+00	1.30000000e+01
99	7.61100000e+03	5.00000000e+00	5.00000000e+00	1.30000000e+01
100	7.67200000e+03	5.00000000e+00	5.00000000e+00	1.30000000e+01
