# Supplementary material for: Early Prediction of Movie Box Office Success Based on Wikipedia Activity Big Data
Source: PLoS One. 2013 Aug 21;8(8):e71226. doi: 10.1371/journal.pone.0071226 (PMC3749192; doi:10.1371/journal.pone.0071226)
Supplement: Dataset S1 — The dataset under study, including the financial and Wikipedia activity data is also available at http://wwm.phy.bme.hu/SupplementaryDataS1.zip. (ZIP) [file pone.0071226.s002.zip › wikipredict_data_pack/sample_of_312/wikipedia_predictors/97]

Day_(movie_time)	Views	Users	Rigor	Edits
-500	0.00000000e+00	0.00000000e+00	0.00000000e+00	0.00000000e+00
-499	0.00000000e+00	0.00000000e+00	0.00000000e+00	0.00000000e+00
-498	0.00000000e+00	0.00000000e+00	0.00000000e+00	0.00000000e+00
-497	1.00000000e+00	0.00000000e+00	0.00000000e+00	0.00000000e+00
-496	1.00000000e+00	0.00000000e+00	0.00000000e+00	0.00000000e+00
-495	1.00000000e+00	0.00000000e+00	0.00000000e+00	0.00000000e+00
-494	1.00000000e+00	0.00000000e+00	0.00000000e+00	0.00000000e+00
-493	1.00000000e+00	0.00000000e+00	0.00000000e+00	0.00000000e+00
-492	1.00000000e+00	0.00000000e+00	0.00000000e+00	0.00000000e+00
-491	2.00000000e+00	0.00000000e+00	0.00000000e+00	0.00000000e+00
-490	2.00000000e+00	0.00000000e+00	0.00000000e+00	0.00000000e+00
-489	2.00000000e+00	0.00000000e+00	0.00000000e+00	0.00000000e+00
-488	2.00000000e+00	0.00000000e+00	0.00000000e+00	0.00000000e+00
-487	2.00000000e+00	0.00000000e+00	0.00000000e+00	0.00000000e+00
-486	2.00000000e+00	0.00000000e+00	0.00000000e+00	0.00000000e+00
-485	2.00000000e+00	0.00000000e+00	0.00000000e+00	0.00000000e+00
-484	5.00000000e+00	0.00000000e+00	0.00000000e+00	0.00000000e+00
-483	5.00000000e+00	0.00000000e+00	0.00000000e+00	0.00000000e+00
-482	5.00000000e+00	0.00000000e+00	0.00000000e+00	0.00000000e+00
-481	5.00000000e+00	0.00000000e+00	0.00000000e+00	0.00000000e+00
-480	5.00000000e+00	0.00000000e+00	0.00000000e+00	0.00000000e+00
-479	5.00000000e+00	0.00000000e+00	0.00000000e+00	0.00000000e+00
-478	5.00000000e+00	0.00000000e+00	0.00000000e+00	0.00000000e+00
-477	5.00000000e+00	0.00000000e+00	0.00000000e+00	0.00000000e+00
-476	5.00000000e+00	0.00000000e+00	0.00000000e+00	0.00000000e+00
-475	5.00000000e+00	0.00000000e+00	0.00000000e+00	0.00000000e+00
-474	5.00000000e+00	0.00000000e+00	0.00000000e+00	0.00000000e+00
-473	5.00000000e+00	0.00000000e+00	0.00000000e+00	0.00000000e+00
-472	5.00000000e+00	0.00000000e+00	0.00000000e+00	0.00000000e+00
-471	6.00000000e+00	0.00000000e+00	0.00000000e+00	0.00000000e+00
-470	6.00000000e+00	0.00000000e+00	0.00000000e+00	0.00000000e+00
-469	6.00000000e+00	0.00000000e+00	0.00000000e+00	0.00000000e+00
-468	1.10000000e+01	2.00000000e+00	2.00000000e+00	4.00000000e+00
-467	5.70000000e+01	2.00000000e+00	2.00000000e+00	4.00000000e+00
-466	6.50000000e+01	2.00000000e+00	2.00000000e+00	4.00000000e+00
-465	5.94000000e+02	6.00000000e+00	6.00000000e+00	1.40000000e+01
-464	1.19500000e+03	6.00000000e+00	6.00000000e+00	1.40000000e+01
-463	1.77800000e+03	6.00000000e+00	6.00000000e+00	1.50000000e+01
-462	2.36400000e+03	7.00000000e+00	7.00000000e+00	1.70000000e+01
-461	2.97600000e+03	7.00000000e+00	7.00000000e+00	1.70000000e+01
-460	3.50400000e+03	7.00000000e+00	7.00000000e+00	1.70000000e+01
-459	4.04100000e+03	7.00000000e+00	7.00000000e+00	1.70000000e+01
-458	4.74500000e+03	7.00000000e+00	7.00000000e+00	1.70000000e+01
-457	5.34400000e+03	7.00000000e+00	7.00000000e+00	1.70000000e+01
-456	5.99800000e+03	9.00000000e+00	9.00000000e+00	2.00000000e+01
-455	6.61000000e+03	9.00000000e+00	9.00000000e+00	2.00000000e+01
-454	7.23600000e+03	9.00000000e+00	9.00000000e+00	2.00000000e+01
-453	7.79700000e+03	9.00000000e+00	9.00000000e+00	2.00000000e+01
-452	8.37500000e+03	9.00000000e+00	9.00000000e+00	2.00000000e+01
-451	8.96400000e+03	9.00000000e+00	9.00000000e+00	2.00000000e+01
-450	9.48400000e+03	9.00000000e+00	9.00000000e+00	2.00000000e+01
-449	1.00310000e+04	9.00000000e+00	9.00000000e+00	2.00000000e+01
-448	1.05590000e+04	1.00000000e+01	1.00000000e+01	2.10000000e+01
-447	1.10500000e+04	1.00000000e+01	1.00000000e+01	2.10000000e+01
-446	1.15390000e+04	1.00000000e+01	1.00000000e+01	2.10000000e+01
-445	1.20670000e+04	1.00000000e+01	1.00000000e+01	2.10000000e+01
-444	1.25990000e+04	1.00000000e+01	1.00000000e+01	2.10000000e+01
-443	1.31280000e+04	1.00000000e+01	1.00000000e+01	2.10000000e+01
-442	1.35990000e+04	1.00000000e+01	1.00000000e+01	2.10000000e+01
-441	1.40640000e+04	1.00000000e+01	1.00000000e+01	2.10000000e+01
-440	1.45240000e+04	1.10000000e+01	1.10000000e+01	2.20000000e+01
-439	1.50600000e+04	1.10000000e+01	1.10000000e+01	2.20000000e+01
-438	1.55960000e+04	1.10000000e+01	1.10000000e+01	2.20000000e+01
-437	1.62040000e+04	1.10000000e+01	1.10000000e+01	2.20000000e+01
-436	1.66780000e+04	1.10000000e+01	1.10000000e+01	2.20000000e+01
-435	1.71320000e+04	1.10000000e+01	1.10000000e+01	2.20000000e+01
-434	1.76000000e+04	1.10000000e+01	1.10000000e+01	2.20000000e+01
-433	1.80570000e+04	1.10000000e+01	1.10000000e+01	2.20000000e+01
-432	1.85980000e+04	1.10000000e+01	1.10000000e+01	2.20000000e+01
-431	1.91290000e+04	1.10000000e+01	1.10000000e+01	2.20000000e+01
-430	1.95330000e+04	1.10000000e+01	1.10000000e+01	2.20000000e+01
-429	2.00040000e+04	1.10000000e+01	1.10000000e+01	2.20000000e+01
-428	2.04560000e+04	1.10000000e+01	1.10000000e+01	2.20000000e+01
-427	2.08840000e+04	1.10000000e+01	1.10000000e+01	2.20000000e+01
-426	2.13770000e+04	1.10000000e+01	1.10000000e+01	2.20000000e+01
-425	2.18650000e+04	1.10000000e+01	1.10000000e+01	2.20000000e+01
-424	2.23080000e+04	1.10000000e+01	1.10000000e+01	2.20000000e+01
-423	2.28410000e+04	1.10000000e+01	1.10000000e+01	2.20000000e+01
-422	2.33410000e+04	1.10000000e+01	1.10000000e+01	2.20000000e+01
-421	2.33410000e+04	1.10000000e+01	1.10000000e+01	2.20000000e+01
-420	2.38260000e+04	1.10000000e+01	1.10000000e+01	2.20000000e+01
-419	2.38260000e+04	1.10000000e+01	1.10000000e+01	2.20000000e+01
-418	2.38260000e+04	1.10000000e+01	1.10000000e+01	2.20000000e+01
-417	2.38260000e+04	1.10000000e+01	1.10000000e+01	2.20000000e+01
-416	2.43670000e+04	1.10000000e+01	1.10000000e+01	2.20000000e+01
-415	2.49780000e+04	1.10000000e+01	1.10000000e+01	2.20000000e+01
-414	2.54770000e+04	1.10000000e+01	1.10000000e+01	2.20000000e+01
-413	2.59650000e+04	1.10000000e+01	1.10000000e+01	2.20000000e+01
-412	2.64530000e+04	1.10000000e+01	1.10000000e+01	2.20000000e+01
-411	2.70270000e+04	1.10000000e+01	1.10000000e+01	2.20000000e+01
-410	2.76090000e+04	1.10000000e+01	1.10000000e+01	2.20000000e+01
-409	2.80960000e+04	1.10000000e+01	1.10000000e+01	2.20000000e+01
-408	2.85360000e+04	1.40000000e+01	1.20000000e+01	2.40000000e+01
-407	2.90090000e+04	1.40000000e+01	1.20000000e+01	2.40000000e+01
-406	2.95380000e+04	1.40000000e+01	1.20000000e+01	2.40000000e+01
-405	3.01300000e+04	1.40000000e+01	1.20000000e+01	2.40000000e+01
-404	3.07660000e+04	1.40000000e+01	1.20000000e+01	2.40000000e+01
-403	3.13730000e+04	1.40000000e+01	1.20000000e+01	2.40000000e+01
-402	3.19440000e+04	1.40000000e+01	1.30000000e+01	2.60000000e+01
-401	3.24340000e+04	1.40000000e+01	1.30000000e+01	2.60000000e+01
-400	3.24340000e+04	1.40000000e+01	1.30000000e+01	2.60000000e+01
-399	3.24340000e+04	1.70000000e+01	1.50000000e+01	3.10000000e+01
-398	3.24340000e+04	1.70000000e+01	1.50000000e+01	3.10000000e+01
-397	3.29440000e+04	1.70000000e+01	1.50000000e+01	3.10000000e+01
-396	3.33830000e+04	1.70000000e+01	1.50000000e+01	3.10000000e+01
-395	3.38850000e+04	1.70000000e+01	1.50000000e+01	3.10000000e+01
-394	3.43850000e+04	1.70000000e+01	1.50000000e+01	3.10000000e+01
-393	3.48820000e+04	1.70000000e+01	1.50000000e+01	3.10000000e+01
-392	3.53850000e+04	1.70000000e+01	1.50000000e+01	3.10000000e+01
-391	3.58860000e+04	1.70000000e+01	1.50000000e+01	3.10000000e+01
-390	3.64130000e+04	1.70000000e+01	1.60000000e+01	3.20000000e+01
-389	3.69890000e+04	1.80000000e+01	1.60000000e+01	3.30000000e+01
-388	3.75320000e+04	1.80000000e+01	1.60000000e+01	3.30000000e+01
-387	3.81060000e+04	1.80000000e+01	1.60000000e+01	3.60000000e+01
-386	3.86540000e+04	1.80000000e+01	1.70000000e+01	3.70000000e+01
-385	3.92500000e+04	2.10000000e+01	1.80000000e+01	3.90000000e+01
-384	3.99640000e+04	2.00000000e+01	1.90000000e+01	4.00000000e+01
-383	4.05760000e+04	2.60000000e+01	2.20000000e+01	4.50000000e+01
-382	4.13060000e+04	3.10000000e+01	2.50000000e+01	5.00000000e+01
-381	4.20220000e+04	3.00000000e+01	2.60000000e+01	5.10000000e+01
-380	4.26910000e+04	3.30000000e+01	2.90000000e+01	5.90000000e+01
-379	4.33640000e+04	3.60000000e+01	3.20000000e+01	6.20000000e+01
-378	4.39880000e+04	3.90000000e+01	3.40000000e+01	6.40000000e+01
-377	4.46600000e+04	3.90000000e+01	3.40000000e+01	6.40000000e+01
-376	4.53500000e+04	4.30000000e+01	3.50000000e+01	6.50000000e+01
-375	4.60580000e+04	4.30000000e+01	3.50000000e+01	6.50000000e+01
-374	4.68100000e+04	4.30000000e+01	3.50000000e+01	6.50000000e+01
-373	4.74480000e+04	4.30000000e+01	3.50000000e+01	6.50000000e+01
-372	4.81050000e+04	4.30000000e+01	3.50000000e+01	6.50000000e+01
-371	4.87020000e+04	4.30000000e+01	3.50000000e+01	6.50000000e+01
-370	4.92960000e+04	4.20000000e+01	3.60000000e+01	6.60000000e+01
-369	4.98840000e+04	4.20000000e+01	3.60000000e+01	6.60000000e+01
-368	4.98840000e+04	4.20000000e+01	3.60000000e+01	6.60000000e+01
-367	5.04480000e+04	4.10000000e+01	3.70000000e+01	6.70000000e+01
-366	5.09390000e+04	4.10000000e+01	3.80000000e+01	6.80000000e+01
-365	5.13850000e+04	4.10000000e+01	3.80000000e+01	6.80000000e+01
-364	5.19050000e+04	4.10000000e+01	3.80000000e+01	6.80000000e+01
-363	5.24220000e+04	4.10000000e+01	3.80000000e+01	6.80000000e+01
-362	5.29080000e+04	4.10000000e+01	3.80000000e+01	6.80000000e+01
-361	5.29080000e+04	4.10000000e+01	3.80000000e+01	6.80000000e+01
-360	5.34290000e+04	4.10000000e+01	3.80000000e+01	6.80000000e+01
-359	5.38720000e+04	4.10000000e+01	3.80000000e+01	6.80000000e+01
-358	5.43290000e+04	4.10000000e+01	3.80000000e+01	6.80000000e+01
-357	5.47850000e+04	4.10000000e+01	3.80000000e+01	6.80000000e+01
-356	5.52910000e+04	4.10000000e+01	3.80000000e+01	6.80000000e+01
-355	5.59100000e+04	4.60000000e+01	4.00000000e+01	7.00000000e+01
-354	5.65180000e+04	4.60000000e+01	4.10000000e+01	7.10000000e+01
-353	5.70870000e+04	4.60000000e+01	4.10000000e+01	7.10000000e+01
-352	5.76450000e+04	4.60000000e+01	4.10000000e+01	7.10000000e+01
-351	5.81510000e+04	4.60000000e+01	4.10000000e+01	7.10000000e+01
-350	5.86890000e+04	4.70000000e+01	4.20000000e+01	7.20000000e+01
-349	5.92330000e+04	4.70000000e+01	4.20000000e+01	7.20000000e+01
-348	5.98460000e+04	4.70000000e+01	4.20000000e+01	7.20000000e+01
-347	6.04020000e+04	4.70000000e+01	4.20000000e+01	7.20000000e+01
-346	6.09600000e+04	4.90000000e+01	4.30000000e+01	7.30000000e+01
-345	6.14330000e+04	4.90000000e+01	4.40000000e+01	7.50000000e+01
-344	6.19160000e+04	4.90000000e+01	4.50000000e+01	7.60000000e+01
-343	6.23580000e+04	4.90000000e+01	4.50000000e+01	7.60000000e+01
-342	6.28680000e+04	5.20000000e+01	4.60000000e+01	7.90000000e+01
-341	6.34340000e+04	5.20000000e+01	4.60000000e+01	7.90000000e+01
-340	6.40110000e+04	5.20000000e+01	4.60000000e+01	7.90000000e+01
-339	6.45390000e+04	5.20000000e+01	4.60000000e+01	7.90000000e+01
-338	6.49510000e+04	5.20000000e+01	4.60000000e+01	7.90000000e+01
-337	6.54670000e+04	5.50000000e+01	4.70000000e+01	8.00000000e+01
-336	6.60310000e+04	5.50000000e+01	4.70000000e+01	8.00000000e+01
-335	6.66460000e+04	5.60000000e+01	4.80000000e+01	8.10000000e+01
-334	6.72410000e+04	5.60000000e+01	4.80000000e+01	8.10000000e+01
-333	6.78140000e+04	5.60000000e+01	4.80000000e+01	8.10000000e+01
-332	6.84640000e+04	5.60000000e+01	4.80000000e+01	8.10000000e+01
-331	6.91000000e+04	5.60000000e+01	4.80000000e+01	8.10000000e+01
-330	6.97600000e+04	5.60000000e+01	4.80000000e+01	8.10000000e+01
-329	7.03170000e+04	5.60000000e+01	4.80000000e+01	8.10000000e+01
-328	7.08380000e+04	5.60000000e+01	4.80000000e+01	8.10000000e+01
-327	7.14840000e+04	5.60000000e+01	4.80000000e+01	8.10000000e+01
-326	7.22070000e+04	5.60000000e+01	4.90000000e+01	8.20000000e+01
-325	7.30680000e+04	5.60000000e+01	4.90000000e+01	8.20000000e+01
-324	7.38250000e+04	5.60000000e+01	4.90000000e+01	8.20000000e+01
-323	7.45730000e+04	5.60000000e+01	4.90000000e+01	8.20000000e+01
-322	7.53610000e+04	5.60000000e+01	4.90000000e+01	8.20000000e+01
-321	7.60130000e+04	5.60000000e+01	4.90000000e+01	8.20000000e+01
-320	7.67840000e+04	5.60000000e+01	4.90000000e+01	8.20000000e+01
-319	7.74970000e+04	5.60000000e+01	4.90000000e+01	8.20000000e+01
-318	7.81290000e+04	5.60000000e+01	4.90000000e+01	8.20000000e+01
-317	7.87140000e+04	5.60000000e+01	4.90000000e+01	8.20000000e+01
-316	7.93380000e+04	5.60000000e+01	4.90000000e+01	8.20000000e+01
-315	7.99880000e+04	5.60000000e+01	4.90000000e+01	8.20000000e+01
-314	8.05930000e+04	5.60000000e+01	4.90000000e+01	8.20000000e+01
-313	8.13410000e+04	5.60000000e+01	4.90000000e+01	8.20000000e+01
-312	8.21100000e+04	5.60000000e+01	4.90000000e+01	8.20000000e+01
-311	8.28550000e+04	5.60000000e+01	4.90000000e+01	8.20000000e+01
-310	8.35810000e+04	5.60000000e+01	4.90000000e+01	8.20000000e+01
-309	8.42540000e+04	5.60000000e+01	4.90000000e+01	8.20000000e+01
-308	8.48790000e+04	5.60000000e+01	4.90000000e+01	8.20000000e+01
-307	8.55750000e+04	5.60000000e+01	4.90000000e+01	8.20000000e+01
-306	8.63310000e+04	5.60000000e+01	4.90000000e+01	8.20000000e+01
-305	8.70120000e+04	5.60000000e+01	4.90000000e+01	8.20000000e+01
-304	8.77940000e+04	5.60000000e+01	4.90000000e+01	8.20000000e+01
-303	8.85880000e+04	5.60000000e+01	4.90000000e+01	8.20000000e+01
-302	8.92500000e+04	5.60000000e+01	4.90000000e+01	8.20000000e+01
-301	9.00040000e+04	5.60000000e+01	4.90000000e+01	8.20000000e+01
-300	9.09570000e+04	5.60000000e+01	4.90000000e+01	8.20000000e+01
-299	9.09570000e+04	5.60000000e+01	4.90000000e+01	8.20000000e+01
-298	9.09570000e+04	5.60000000e+01	4.90000000e+01	8.20000000e+01
-297	9.17810000e+04	5.60000000e+01	4.90000000e+01	8.20000000e+01
-296	9.24050000e+04	5.60000000e+01	4.90000000e+01	8.20000000e+01
-295	9.30960000e+04	5.60000000e+01	4.90000000e+01	8.20000000e+01
-294	9.37420000e+04	5.60000000e+01	4.90000000e+01	8.20000000e+01
-293	9.43990000e+04	5.60000000e+01	4.90000000e+01	8.20000000e+01
-292	9.51370000e+04	5.60000000e+01	4.90000000e+01	8.20000000e+01
-291	9.59230000e+04	5.60000000e+01	4.90000000e+01	8.20000000e+01
-290	9.66180000e+04	5.60000000e+01	4.90000000e+01	8.20000000e+01
-289	9.73090000e+04	5.60000000e+01	4.90000000e+01	8.20000000e+01
-288	9.80560000e+04	5.60000000e+01	4.90000000e+01	8.20000000e+01
-287	9.88390000e+04	5.60000000e+01	4.90000000e+01	8.20000000e+01
-286	9.96830000e+04	5.60000000e+01	4.90000000e+01	8.20000000e+01
-285	1.00414000e+05	5.60000000e+01	4.90000000e+01	8.20000000e+01
-284	1.01152000e+05	5.60000000e+01	4.90000000e+01	8.20000000e+01
-283	1.01152000e+05	5.60000000e+01	4.90000000e+01	8.20000000e+01
-282	1.01714000e+05	5.60000000e+01	4.90000000e+01	8.20000000e+01
-281	1.02275000e+05	5.60000000e+01	4.90000000e+01	8.20000000e+01
-280	1.02875000e+05	5.60000000e+01	4.90000000e+01	8.20000000e+01
-279	1.03585000e+05	5.60000000e+01	4.90000000e+01	8.20000000e+01
-278	1.04354000e+05	5.60000000e+01	4.90000000e+01	8.20000000e+01
-277	1.05158000e+05	5.60000000e+01	4.90000000e+01	8.20000000e+01
-276	1.05988000e+05	5.60000000e+01	4.90000000e+01	8.20000000e+01
-275	1.06753000e+05	5.60000000e+01	4.90000000e+01	8.20000000e+01
-274	1.07542000e+05	5.60000000e+01	4.90000000e+01	8.20000000e+01
-273	1.08302000e+05	5.60000000e+01	4.90000000e+01	8.20000000e+01
-272	1.08978000e+05	5.60000000e+01	4.90000000e+01	8.20000000e+01
-271	1.09894000e+05	5.60000000e+01	5.00000000e+01	8.30000000e+01
-270	1.10758000e+05	5.60000000e+01	5.00000000e+01	8.30000000e+01
-269	1.11576000e+05	5.60000000e+01	5.00000000e+01	8.30000000e+01
-268	1.12280000e+05	5.60000000e+01	5.00000000e+01	8.30000000e+01
-267	1.12902000e+05	5.60000000e+01	5.00000000e+01	8.30000000e+01
-266	1.13444000e+05	5.80000000e+01	5.10000000e+01	8.40000000e+01
-265	1.14068000e+05	5.80000000e+01	5.10000000e+01	8.40000000e+01
-264	1.14923000e+05	5.80000000e+01	5.10000000e+01	8.40000000e+01
-263	1.15712000e+05	5.80000000e+01	5.10000000e+01	8.40000000e+01
-262	1.16458000e+05	5.80000000e+01	5.10000000e+01	8.40000000e+01
-261	1.17058000e+05	5.80000000e+01	5.10000000e+01	8.40000000e+01
-260	1.17633000e+05	5.80000000e+01	5.10000000e+01	8.40000000e+01
-259	1.18264000e+05	5.80000000e+01	5.10000000e+01	8.40000000e+01
-258	1.18957000e+05	5.80000000e+01	5.10000000e+01	8.40000000e+01
-257	1.19621000e+05	5.80000000e+01	5.10000000e+01	8.40000000e+01
-256	1.20284000e+05	5.80000000e+01	5.10000000e+01	8.40000000e+01
-255	1.20924000e+05	5.80000000e+01	5.10000000e+01	8.40000000e+01
-254	1.21483000e+05	5.80000000e+01	5.10000000e+01	8.40000000e+01
-253	1.22067000e+05	5.80000000e+01	5.10000000e+01	8.40000000e+01
-252	1.22612000e+05	5.80000000e+01	5.10000000e+01	8.40000000e+01
-251	1.23199000e+05	6.10000000e+01	5.30000000e+01	8.70000000e+01
-250	1.23891000e+05	6.10000000e+01	5.30000000e+01	8.70000000e+01
-249	1.24582000e+05	6.10000000e+01	5.30000000e+01	8.70000000e+01
-248	1.25245000e+05	6.10000000e+01	5.30000000e+01	8.70000000e+01
-247	1.25899000e+05	6.10000000e+01	5.30000000e+01	8.70000000e+01
-246	1.26517000e+05	6.10000000e+01	5.30000000e+01	8.70000000e+01
-245	1.27148000e+05	6.10000000e+01	5.30000000e+01	8.70000000e+01
-244	1.27761000e+05	6.10000000e+01	5.30000000e+01	8.70000000e+01
-243	1.28528000e+05	6.10000000e+01	5.30000000e+01	8.70000000e+01
-242	1.29235000e+05	6.10000000e+01	5.30000000e+01	8.70000000e+01
-241	1.29849000e+05	6.10000000e+01	5.30000000e+01	8.70000000e+01
-240	1.30613000e+05	6.00000000e+01	5.70000000e+01	9.10000000e+01
-239	1.31352000e+05	6.10000000e+01	5.80000000e+01	9.20000000e+01
-238	1.32056000e+05	6.10000000e+01	5.80000000e+01	9.20000000e+01
-237	1.32847000e+05	6.10000000e+01	5.80000000e+01	9.20000000e+01
-236	1.33708000e+05	6.10000000e+01	5.80000000e+01	9.20000000e+01
-235	1.34443000e+05	6.10000000e+01	5.80000000e+01	9.20000000e+01
-234	1.35307000e+05	6.10000000e+01	5.80000000e+01	9.20000000e+01
-233	1.36140000e+05	6.10000000e+01	5.80000000e+01	9.20000000e+01
-232	1.36919000e+05	6.10000000e+01	5.80000000e+01	9.20000000e+01
-231	1.37744000e+05	6.10000000e+01	5.80000000e+01	9.20000000e+01
-230	1.38545000e+05	6.10000000e+01	5.80000000e+01	9.20000000e+01
-229	1.39399000e+05	6.10000000e+01	5.80000000e+01	9.20000000e+01
-228	1.40242000e+05	6.10000000e+01	5.80000000e+01	9.20000000e+01
-227	1.41061000e+05	6.50000000e+01	6.00000000e+01	9.40000000e+01
-226	1.41729000e+05	6.50000000e+01	6.00000000e+01	9.40000000e+01
-225	1.42410000e+05	6.50000000e+01	6.00000000e+01	9.40000000e+01
-224	1.43034000e+05	6.50000000e+01	6.00000000e+01	9.40000000e+01
-223	1.43784000e+05	6.50000000e+01	6.00000000e+01	9.40000000e+01
-222	1.44515000e+05	6.70000000e+01	6.10000000e+01	9.50000000e+01
-221	1.45353000e+05	6.70000000e+01	6.10000000e+01	9.50000000e+01
-220	1.46053000e+05	6.70000000e+01	6.10000000e+01	9.50000000e+01
-219	1.46839000e+05	7.20000000e+01	6.20000000e+01	9.70000000e+01
-218	1.47472000e+05	7.20000000e+01	6.20000000e+01	9.70000000e+01
-217	1.48177000e+05	7.20000000e+01	6.20000000e+01	9.70000000e+01
-216	1.48851000e+05	6.90000000e+01	6.30000000e+01	9.80000000e+01
-215	1.49670000e+05	7.50000000e+01	6.40000000e+01	9.90000000e+01
-214	1.50366000e+05	7.50000000e+01	6.40000000e+01	9.90000000e+01
-213	1.51146000e+05	7.50000000e+01	6.40000000e+01	9.90000000e+01
-212	1.51906000e+05	7.50000000e+01	6.40000000e+01	9.90000000e+01
-211	1.52664000e+05	7.50000000e+01	6.40000000e+01	9.90000000e+01
-210	1.53412000e+05	7.50000000e+01	6.40000000e+01	9.90000000e+01
-209	1.54240000e+05	7.50000000e+01	6.40000000e+01	9.90000000e+01
-208	1.55366000e+05	6.80000000e+01	6.50000000e+01	1.00000000e+02
-207	1.56453000e+05	7.30000000e+01	6.60000000e+01	1.01000000e+02
-206	1.57430000e+05	7.30000000e+01	6.60000000e+01	1.01000000e+02
-205	1.58487000e+05	7.30000000e+01	6.60000000e+01	1.01000000e+02
-204	1.59406000e+05	7.30000000e+01	6.60000000e+01	1.01000000e+02
-203	1.60297000e+05	7.30000000e+01	6.60000000e+01	1.01000000e+02
-202	1.61170000e+05	7.30000000e+01	6.60000000e+01	1.01000000e+02
-201	1.61994000e+05	7.30000000e+01	6.60000000e+01	1.01000000e+02
-200	1.62925000e+05	7.50000000e+01	6.70000000e+01	1.04000000e+02
-199	1.63831000e+05	7.50000000e+01	6.70000000e+01	1.04000000e+02
-198	1.64714000e+05	7.50000000e+01	6.70000000e+01	1.04000000e+02
-197	1.65474000e+05	7.50000000e+01	6.70000000e+01	1.04000000e+02
-196	1.66252000e+05	7.50000000e+01	6.80000000e+01	1.05000000e+02
-195	1.67058000e+05	7.50000000e+01	6.80000000e+01	1.05000000e+02
-194	1.68067000e+05	7.60000000e+01	6.90000000e+01	1.06000000e+02
-193	1.68932000e+05	7.60000000e+01	6.90000000e+01	1.06000000e+02
-192	1.69939000e+05	8.30000000e+01	7.10000000e+01	1.10000000e+02
-191	1.70822000e+05	8.30000000e+01	7.10000000e+01	1.10000000e+02
-190	1.71658000e+05	8.30000000e+01	7.10000000e+01	1.10000000e+02
-189	1.72347000e+05	8.30000000e+01	7.10000000e+01	1.10000000e+02
-188	1.73169000e+05	8.20000000e+01	7.20000000e+01	1.12000000e+02
-187	1.74245000e+05	8.20000000e+01	7.20000000e+01	1.12000000e+02
-186	1.75246000e+05	8.10000000e+01	7.30000000e+01	1.13000000e+02
-185	1.76196000e+05	8.20000000e+01	7.40000000e+01	1.14000000e+02
-184	1.76971000e+05	8.10000000e+01	7.50000000e+01	1.15000000e+02
-183	1.77801000e+05	8.10000000e+01	7.50000000e+01	1.15000000e+02
-182	1.78796000e+05	8.10000000e+01	7.50000000e+01	1.15000000e+02
-181	1.80218000e+05	8.10000000e+01	7.50000000e+01	1.15000000e+02
-180	1.81935000e+05	8.10000000e+01	7.50000000e+01	1.15000000e+02
-179	1.83600000e+05	8.10000000e+01	7.50000000e+01	1.15000000e+02
-178	1.85093000e+05	8.10000000e+01	7.50000000e+01	1.15000000e+02
-177	1.86440000e+05	8.10000000e+01	7.50000000e+01	1.15000000e+02
-176	1.87675000e+05	8.10000000e+01	7.50000000e+01	1.15000000e+02
-175	1.88729000e+05	8.10000000e+01	7.50000000e+01	1.15000000e+02
-174	1.89608000e+05	8.50000000e+01	7.60000000e+01	1.16000000e+02
-173	1.90753000e+05	8.50000000e+01	7.60000000e+01	1.16000000e+02
-172	1.91841000e+05	8.50000000e+01	7.60000000e+01	1.16000000e+02
-171	1.92940000e+05	8.50000000e+01	7.80000000e+01	1.19000000e+02
-170	1.93882000e+05	8.50000000e+01	7.80000000e+01	1.19000000e+02
-169	1.94807000e+05	8.50000000e+01	7.80000000e+01	1.19000000e+02
-168	1.95721000e+05	8.50000000e+01	7.80000000e+01	1.19000000e+02
-167	1.96664000e+05	8.50000000e+01	7.80000000e+01	1.19000000e+02
-166	1.97586000e+05	8.50000000e+01	7.80000000e+01	1.19000000e+02
-165	1.98576000e+05	8.50000000e+01	7.80000000e+01	1.19000000e+02
-164	1.99528000e+05	8.50000000e+01	7.80000000e+01	1.19000000e+02
-163	2.00352000e+05	8.50000000e+01	7.80000000e+01	1.19000000e+02
-162	2.01056000e+05	8.50000000e+01	7.80000000e+01	1.19000000e+02
-161	2.01853000e+05	8.50000000e+01	7.80000000e+01	1.19000000e+02
-160	2.02343000e+05	8.50000000e+01	7.80000000e+01	1.19000000e+02
-159	2.02549000e+05	8.50000000e+01	7.80000000e+01	1.19000000e+02
-158	2.02692000e+05	8.50000000e+01	7.80000000e+01	1.19000000e+02
-157	2.02863000e+05	8.50000000e+01	7.80000000e+01	1.19000000e+02
-156	2.03220000e+05	8.50000000e+01	7.80000000e+01	1.19000000e+02
-155	2.03751000e+05	8.50000000e+01	7.80000000e+01	1.19000000e+02
-154	2.04473000e+05	8.50000000e+01	7.80000000e+01	1.19000000e+02
-153	2.05250000e+05	8.50000000e+01	7.80000000e+01	1.19000000e+02
-152	2.06242000e+05	8.50000000e+01	7.80000000e+01	1.19000000e+02
-151	2.07173000e+05	8.50000000e+01	7.80000000e+01	1.19000000e+02
-150	2.08127000e+05	8.50000000e+01	7.80000000e+01	1.19000000e+02
-149	2.08898000e+05	8.50000000e+01	7.80000000e+01	1.19000000e+02
-148	2.09711000e+05	8.50000000e+01	7.80000000e+01	1.19000000e+02
-147	2.10472000e+05	8.50000000e+01	7.80000000e+01	1.19000000e+02
-146	2.11245000e+05	8.90000000e+01	8.00000000e+01	1.21000000e+02
-145	2.11245000e+05	8.80000000e+01	8.20000000e+01	1.23000000e+02
-144	2.11552000e+05	8.80000000e+01	8.20000000e+01	1.23000000e+02
-143	2.11552000e+05	8.80000000e+01	8.20000000e+01	1.23000000e+02
-142	2.12314000e+05	8.80000000e+01	8.40000000e+01	1.25000000e+02
-141	2.13073000e+05	9.00000000e+01	8.50000000e+01	1.26000000e+02
-140	2.13818000e+05	9.00000000e+01	8.50000000e+01	1.26000000e+02
-139	2.14579000e+05	9.00000000e+01	8.50000000e+01	1.26000000e+02
-138	2.15293000e+05	9.00000000e+01	8.50000000e+01	1.26000000e+02
-137	2.16004000e+05	9.00000000e+01	8.50000000e+01	1.26000000e+02
-136	2.16004000e+05	9.00000000e+01	8.50000000e+01	1.26000000e+02
-135	2.16642000e+05	9.00000000e+01	8.50000000e+01	1.26000000e+02
-134	2.16642000e+05	9.00000000e+01	8.50000000e+01	1.26000000e+02
-133	2.16642000e+05	9.00000000e+01	8.50000000e+01	1.26000000e+02
-132	2.16642000e+05	9.00000000e+01	8.50000000e+01	1.26000000e+02
-131	2.16642000e+05	9.00000000e+01	8.50000000e+01	1.26000000e+02
-130	2.17305000e+05	9.20000000e+01	8.60000000e+01	1.27000000e+02
-129	2.17948000e+05	9.20000000e+01	8.60000000e+01	1.27000000e+02
-128	2.18649000e+05	9.20000000e+01	8.60000000e+01	1.27000000e+02
-127	2.19218000e+05	9.20000000e+01	8.80000000e+01	1.29000000e+02
-126	2.19827000e+05	9.20000000e+01	8.80000000e+01	1.29000000e+02
-125	2.20445000e+05	9.20000000e+01	8.80000000e+01	1.29000000e+02
-124	2.21122000e+05	9.20000000e+01	8.80000000e+01	1.29000000e+02
-123	2.21847000e+05	9.20000000e+01	8.80000000e+01	1.29000000e+02
-122	2.22507000e+05	9.20000000e+01	8.80000000e+01	1.29000000e+02
-121	2.23128000e+05	9.30000000e+01	8.90000000e+01	1.30000000e+02
-120	2.23729000e+05	9.30000000e+01	8.90000000e+01	1.30000000e+02
-119	2.24468000e+05	9.30000000e+01	8.90000000e+01	1.30000000e+02
-118	2.25338000e+05	9.30000000e+01	9.00000000e+01	1.31000000e+02
-117	2.26229000e+05	9.30000000e+01	9.00000000e+01	1.31000000e+02
-116	2.27157000e+05	9.30000000e+01	9.00000000e+01	1.31000000e+02
-115	2.28265000e+05	9.30000000e+01	9.00000000e+01	1.31000000e+02
-114	2.29272000e+05	9.30000000e+01	9.00000000e+01	1.31000000e+02
-113	2.30184000e+05	9.70000000e+01	9.10000000e+01	1.32000000e+02
-112	2.31128000e+05	9.70000000e+01	9.10000000e+01	1.32000000e+02
-111	2.32095000e+05	9.70000000e+01	9.10000000e+01	1.32000000e+02
-110	2.33070000e+05	9.70000000e+01	9.10000000e+01	1.32000000e+02
-109	2.34142000e+05	9.70000000e+01	9.10000000e+01	1.32000000e+02
-108	2.35410000e+05	9.70000000e+01	9.10000000e+01	1.32000000e+02
-107	2.36841000e+05	9.70000000e+01	9.10000000e+01	1.32000000e+02
-106	2.38089000e+05	1.09000000e+02	9.70000000e+01	1.41000000e+02
-105	2.39253000e+05	1.08000000e+02	9.80000000e+01	1.42000000e+02
-104	2.40455000e+05	1.12000000e+02	1.00000000e+02	1.44000000e+02
-103	2.41591000e+05	1.08000000e+02	1.01000000e+02	1.47000000e+02
-102	2.42759000e+05	1.08000000e+02	1.01000000e+02	1.47000000e+02
-101	2.43948000e+05	1.08000000e+02	1.01000000e+02	1.47000000e+02
-100	2.45029000e+05	1.08000000e+02	1.01000000e+02	1.47000000e+02
-99	2.46094000e+05	1.03000000e+02	1.02000000e+02	1.48000000e+02
-98	2.47191000e+05	1.14000000e+02	1.03000000e+02	1.51000000e+02
-97	2.48263000e+05	1.10000000e+02	1.04000000e+02	1.52000000e+02
-96	2.49332000e+05	1.10000000e+02	1.04000000e+02	1.52000000e+02
-95	2.50488000e+05	1.10000000e+02	1.04000000e+02	1.52000000e+02
-94	2.51538000e+05	1.10000000e+02	1.04000000e+02	1.52000000e+02
-93	2.52598000e+05	1.10000000e+02	1.04000000e+02	1.52000000e+02
-92	2.53610000e+05	1.12000000e+02	1.06000000e+02	1.54000000e+02
-91	2.54669000e+05	1.12000000e+02	1.06000000e+02	1.54000000e+02
-90	2.55635000e+05	1.12000000e+02	1.06000000e+02	1.54000000e+02
-89	2.56713000e+05	1.13000000e+02	1.07000000e+02	1.55000000e+02
-88	2.57826000e+05	1.13000000e+02	1.07000000e+02	1.55000000e+02
-87	2.58938000e+05	1.13000000e+02	1.07000000e+02	1.55000000e+02
-86	2.60004000e+05	1.14000000e+02	1.08000000e+02	1.56000000e+02
-85	2.61021000e+05	1.10000000e+02	1.09000000e+02	1.57000000e+02
-84	2.62019000e+05	1.10000000e+02	1.09000000e+02	1.57000000e+02
-83	2.63042000e+05	1.10000000e+02	1.09000000e+02	1.57000000e+02
-82	2.64102000e+05	1.10000000e+02	1.09000000e+02	1.57000000e+02
-81	2.65267000e+05	1.10000000e+02	1.09000000e+02	1.57000000e+02
-80	2.66554000e+05	1.10000000e+02	1.09000000e+02	1.57000000e+02
-79	2.67730000e+05	1.10000000e+02	1.09000000e+02	1.57000000e+02
-78	2.68901000e+05	1.12000000e+02	1.09000000e+02	1.58000000e+02
-77	2.70129000e+05	1.12000000e+02	1.09000000e+02	1.58000000e+02
-76	2.71477000e+05	1.16000000e+02	1.10000000e+02	1.59000000e+02
-75	2.72888000e+05	1.11000000e+02	1.11000000e+02	1.60000000e+02
-74	2.74196000e+05	1.11000000e+02	1.11000000e+02	1.60000000e+02
-73	2.75505000e+05	1.11000000e+02	1.11000000e+02	1.60000000e+02
-72	2.76637000e+05	1.11000000e+02	1.11000000e+02	1.60000000e+02
-71	2.77940000e+05	1.11000000e+02	1.11000000e+02	1.60000000e+02
-70	2.79203000e+05	1.11000000e+02	1.11000000e+02	1.60000000e+02
-69	2.80329000e+05	1.20000000e+02	1.12000000e+02	1.62000000e+02
-68	2.81509000e+05	1.20000000e+02	1.12000000e+02	1.62000000e+02
-67	2.82990000e+05	1.16000000e+02	1.13000000e+02	1.64000000e+02
-66	2.84378000e+05	1.16000000e+02	1.15000000e+02	1.66000000e+02
-65	2.85633000e+05	1.19000000e+02	1.16000000e+02	1.67000000e+02
-64	2.87080000e+05	1.20000000e+02	1.18000000e+02	1.69000000e+02
-63	2.88504000e+05	1.21000000e+02	1.20000000e+02	1.71000000e+02
-62	2.89933000e+05	1.27000000e+02	1.21000000e+02	1.73000000e+02
-61	2.91446000e+05	1.31000000e+02	1.23000000e+02	1.75000000e+02
-60	2.93114000e+05	1.31000000e+02	1.23000000e+02	1.75000000e+02
-59	2.94536000e+05	1.29000000e+02	1.26000000e+02	1.80000000e+02
-58	2.96010000e+05	1.36000000e+02	1.30000000e+02	1.85000000e+02
-57	2.97587000e+05	1.39000000e+02	1.32000000e+02	1.87000000e+02
-56	3.05104000e+05	1.45000000e+02	1.36000000e+02	1.93000000e+02
-55	3.17212000e+05	1.60000000e+02	1.48000000e+02	2.21000000e+02
-54	3.24568000e+05	1.59000000e+02	1.55000000e+02	2.32000000e+02
-53	3.29783000e+05	1.56000000e+02	1.59000000e+02	2.41000000e+02
-52	3.34824000e+05	1.72000000e+02	1.63000000e+02	2.46000000e+02
-51	3.39522000e+05	1.65000000e+02	1.71000000e+02	2.70000000e+02
-50	3.43475000e+05	1.79000000e+02	1.79000000e+02	2.84000000e+02
-49	3.47562000e+05	1.82000000e+02	1.85000000e+02	2.97000000e+02
-48	3.51335000e+05	1.89000000e+02	1.89000000e+02	3.02000000e+02
-47	3.55788000e+05	1.89000000e+02	1.89000000e+02	3.02000000e+02
-46	3.59647000e+05	1.86000000e+02	1.91000000e+02	3.05000000e+02
-45	3.63826000e+05	1.91000000e+02	1.94000000e+02	3.09000000e+02
-44	3.67827000e+05	1.95000000e+02	1.99000000e+02	3.16000000e+02
-43	3.71438000e+05	1.99000000e+02	2.01000000e+02	3.19000000e+02
-42	3.74887000e+05	2.03000000e+02	2.03000000e+02	3.31000000e+02
-41	3.78668000e+05	2.09000000e+02	2.13000000e+02	3.49000000e+02
-40	3.82527000e+05	2.13000000e+02	2.15000000e+02	3.55000000e+02
-39	3.86423000e+05	2.11000000e+02	2.16000000e+02	3.58000000e+02
-38	3.90714000e+05	2.24000000e+02	2.19000000e+02	3.62000000e+02
-37	3.94769000e+05	2.23000000e+02	2.24000000e+02	3.69000000e+02
-36	3.99008000e+05	2.27000000e+02	2.26000000e+02	3.71000000e+02
-35	4.04967000e+05	2.34000000e+02	2.28000000e+02	3.75000000e+02
-34	4.10581000e+05	2.21000000e+02	2.30000000e+02	3.82000000e+02
-33	4.15863000e+05	2.37000000e+02	2.35000000e+02	3.87000000e+02
-32	4.20945000e+05	2.32000000e+02	2.39000000e+02	3.93000000e+02
-31	4.26220000e+05	2.36000000e+02	2.40000000e+02	3.97000000e+02
-30	4.30944000e+05	2.47000000e+02	2.42000000e+02	3.99000000e+02
-29	4.35607000e+05	2.52000000e+02	2.53000000e+02	4.26000000e+02
-28	4.40983000e+05	2.56000000e+02	2.63000000e+02	4.48000000e+02
-27	4.45991000e+05	2.50000000e+02	2.64000000e+02	4.51000000e+02
-26	4.50943000e+05	2.49000000e+02	2.65000000e+02	4.52000000e+02
-25	4.56539000e+05	2.56000000e+02	2.67000000e+02	4.54000000e+02
-24	4.61758000e+05	2.70000000e+02	2.74000000e+02	4.68000000e+02
-23	4.66859000e+05	2.71000000e+02	2.85000000e+02	4.91000000e+02
-22	4.71547000e+05	2.77000000e+02	2.92000000e+02	5.08000000e+02
-21	4.76188000e+05	2.73000000e+02	3.03000000e+02	5.21000000e+02
-20	4.80578000e+05	2.86000000e+02	3.16000000e+02	5.37000000e+02
-19	4.85029000e+05	2.93000000e+02	3.27000000e+02	5.67000000e+02
-18	4.89530000e+05	2.89000000e+02	3.32000000e+02	5.73000000e+02
-17	4.94330000e+05	3.02000000e+02	3.40000000e+02	5.82000000e+02
-16	4.98801000e+05	3.14000000e+02	3.44000000e+02	5.98000000e+02
-15	5.02946000e+05	3.09000000e+02	3.52000000e+02	6.20000000e+02
-14	5.07261000e+05	3.14000000e+02	3.57000000e+02	6.40000000e+02
-13	5.11506000e+05	3.26000000e+02	3.62000000e+02	6.47000000e+02
-12	5.16567000e+05	3.33000000e+02	3.68000000e+02	6.53000000e+02
-11	5.21581000e+05	3.34000000e+02	3.73000000e+02	6.59000000e+02
-10	5.26787000e+05	3.26000000e+02	3.75000000e+02	6.62000000e+02
-9	5.32007000e+05	3.42000000e+02	3.85000000e+02	6.78000000e+02
-8	5.37274000e+05	3.45000000e+02	3.88000000e+02	6.83000000e+02
-7	5.43124000e+05	3.51000000e+02	3.92000000e+02	6.92000000e+02
-6	5.49336000e+05	3.40000000e+02	3.99000000e+02	7.01000000e+02
-5	5.55820000e+05	3.40000000e+02	3.99000000e+02	7.01000000e+02
-4	5.64105000e+05	3.41000000e+02	4.01000000e+02	7.03000000e+02
-3	5.71832000e+05	3.49000000e+02	4.02000000e+02	7.11000000e+02
-2	5.79898000e+05	3.57000000e+02	4.07000000e+02	7.20000000e+02
-1	5.89324000e+05	3.48000000e+02	4.26000000e+02	7.42000000e+02
0	5.99624000e+05	3.59000000e+02	4.34000000e+02	7.60000000e+02
1	6.19239000e+05	3.72000000e+02	4.55000000e+02	8.03000000e+02
2	6.40234000e+05	3.97000000e+02	4.70000000e+02	8.28000000e+02
3	6.58294000e+05	3.92000000e+02	4.93000000e+02	8.61000000e+02
4	6.76457000e+05	3.89000000e+02	5.09000000e+02	8.84000000e+02
5	6.93376000e+05	4.26000000e+02	5.25000000e+02	9.07000000e+02
6	7.09199000e+05	4.33000000e+02	5.35000000e+02	9.21000000e+02
7	7.23555000e+05	4.07000000e+02	5.36000000e+02	9.22000000e+02
8	7.36407000e+05	4.26000000e+02	5.52000000e+02	9.50000000e+02
9	7.49366000e+05	4.27000000e+02	5.55000000e+02	9.57000000e+02
10	7.61204000e+05	4.54000000e+02	5.66000000e+02	9.76000000e+02
11	7.70701000e+05	4.63000000e+02	5.70000000e+02	9.81000000e+02
12	7.78260000e+05	4.64000000e+02	5.78000000e+02	9.95000000e+02
13	7.84948000e+05	4.00000000e+02	5.82000000e+02	1.00000000e+03
14	7.91492000e+05	4.02000000e+02	5.86000000e+02	1.00400000e+03
15	7.98334000e+05	4.03000000e+02	5.89000000e+02	1.00800000e+03
16	8.06281000e+05	4.04000000e+02	5.90000000e+02	1.01000000e+03
17	8.13215000e+05	4.04000000e+02	5.90000000e+02	1.01000000e+03
18	8.19423000e+05	4.06000000e+02	5.93000000e+02	1.01300000e+03
19	8.23888000e+05	4.06000000e+02	5.93000000e+02	1.01300000e+03
20	8.28678000e+05	4.06000000e+02	5.94000000e+02	1.01400000e+03
21	8.33186000e+05	4.06000000e+02	5.94000000e+02	1.01400000e+03
22	8.37868000e+05	4.07000000e+02	5.96000000e+02	1.01700000e+03
23	8.42990000e+05	4.09000000e+02	5.99000000e+02	1.02000000e+03
24	8.47946000e+05	4.09000000e+02	6.00000000e+02	1.02100000e+03
25	8.51788000e+05	4.11000000e+02	6.03000000e+02	1.02800000e+03
26	8.55271000e+05	4.11000000e+02	6.04000000e+02	1.02900000e+03
27	8.58562000e+05	4.11000000e+02	6.04000000e+02	1.02900000e+03
28	8.61991000e+05	4.11000000e+02	6.04000000e+02	1.02900000e+03
29	8.65332000e+05	4.11000000e+02	6.04000000e+02	1.02900000e+03
30	8.68867000e+05	4.11000000e+02	6.04000000e+02	1.02900000e+03
31	8.72437000e+05	4.11000000e+02	6.04000000e+02	1.02900000e+03
32	8.75909000e+05	4.12000000e+02	6.05000000e+02	1.03000000e+03
33	8.79141000e+05	4.13000000e+02	6.07000000e+02	1.03200000e+03
34	8.82243000e+05	4.14000000e+02	6.08000000e+02	1.03300000e+03
35	8.85391000e+05	4.15000000e+02	6.09000000e+02	1.03500000e+03
36	8.88256000e+05	4.16000000e+02	6.11000000e+02	1.03700000e+03
37	8.91502000e+05	4.17000000e+02	6.12000000e+02	1.03900000e+03
38	8.94764000e+05	4.17000000e+02	6.12000000e+02	1.03900000e+03
39	8.98033000e+05	4.17000000e+02	6.12000000e+02	1.03900000e+03
40	9.00990000e+05	4.18000000e+02	6.14000000e+02	1.04300000e+03
41	9.04103000e+05	4.19000000e+02	6.15000000e+02	1.04400000e+03
42	9.06841000e+05	4.21000000e+02	6.17000000e+02	1.04700000e+03
43	9.09307000e+05	4.21000000e+02	6.18000000e+02	1.04800000e+03
44	9.11856000e+05	4.21000000e+02	6.18000000e+02	1.04800000e+03
45	9.14825000e+05	4.22000000e+02	6.21000000e+02	1.05300000e+03
46	9.17389000e+05	4.23000000e+02	6.22000000e+02	1.05500000e+03
47	9.19399000e+05	4.24000000e+02	6.23000000e+02	1.05600000e+03
48	9.21638000e+05	4.24000000e+02	6.23000000e+02	1.05600000e+03
49	9.24586000e+05	4.26000000e+02	6.28000000e+02	1.06200000e+03
50	9.27698000e+05	4.27000000e+02	6.29000000e+02	1.06300000e+03
51	9.31109000e+05	4.27000000e+02	6.29000000e+02	1.06300000e+03
52	9.34719000e+05	4.28000000e+02	6.30000000e+02	1.06400000e+03
53	9.37792000e+05	4.28000000e+02	6.30000000e+02	1.06400000e+03
54	9.40438000e+05	4.28000000e+02	6.30000000e+02	1.06400000e+03
55	9.42833000e+05	4.28000000e+02	6.30000000e+02	1.06400000e+03
56	9.45332000e+05	4.28000000e+02	6.31000000e+02	1.06700000e+03
57	9.48003000e+05	4.30000000e+02	6.34000000e+02	1.07300000e+03
58	9.50942000e+05	4.31000000e+02	6.38000000e+02	1.07800000e+03
59	9.53982000e+05	4.32000000e+02	6.39000000e+02	1.08000000e+03
60	9.56490000e+05	4.32000000e+02	6.41000000e+02	1.08200000e+03
61	9.58686000e+05	4.32000000e+02	6.41000000e+02	1.08200000e+03
62	9.61017000e+05	4.32000000e+02	6.41000000e+02	1.08200000e+03
63	9.63320000e+05	4.32000000e+02	6.41000000e+02	1.08200000e+03
64	9.65796000e+05	4.34000000e+02	6.43000000e+02	1.08400000e+03
65	9.69386000e+05	4.34000000e+02	6.43000000e+02	1.08400000e+03
66	9.73775000e+05	4.36000000e+02	6.45000000e+02	1.08700000e+03
67	9.77280000e+05	4.36000000e+02	6.45000000e+02	1.08700000e+03
68	9.79643000e+05	4.39000000e+02	6.48000000e+02	1.09100000e+03
69	9.81918000e+05	4.39000000e+02	6.48000000e+02	1.09100000e+03
70	9.83880000e+05	4.40000000e+02	6.49000000e+02	1.09300000e+03
71	9.85855000e+05	4.40000000e+02	6.49000000e+02	1.09300000e+03
72	9.88217000e+05	4.40000000e+02	6.49000000e+02	1.09300000e+03
73	9.91007000e+05	4.40000000e+02	6.49000000e+02	1.09300000e+03
74	9.93399000e+05	4.40000000e+02	6.49000000e+02	1.09300000e+03
75	9.95365000e+05	4.40000000e+02	6.49000000e+02	1.09300000e+03
76	9.97348000e+05	4.40000000e+02	6.49000000e+02	1.09300000e+03
77	9.99064000e+05	4.40000000e+02	6.49000000e+02	1.09300000e+03
78	1.00079700e+06	4.40000000e+02	6.49000000e+02	1.09300000e+03
79	1.00296900e+06	4.40000000e+02	6.49000000e+02	1.09300000e+03
80	1.00549100e+06	4.42000000e+02	6.52000000e+02	1.09700000e+03
81	1.00752200e+06	4.42000000e+02	6.52000000e+02	1.09700000e+03
82	1.00916100e+06	4.42000000e+02	6.52000000e+02	1.09700000e+03
83	1.01071200e+06	4.43000000e+02	6.54000000e+02	1.09900000e+03
84	1.01215300e+06	4.43000000e+02	6.54000000e+02	1.09900000e+03
85	1.01350100e+06	4.44000000e+02	6.55000000e+02	1.10000000e+03
86	1.01542100e+06	4.44000000e+02	6.55000000e+02	1.10000000e+03
87	1.01731700e+06	4.45000000e+02	6.58000000e+02	1.10600000e+03
88	1.01889200e+06	4.45000000e+02	6.58000000e+02	1.10600000e+03
89	1.02018200e+06	4.46000000e+02	6.60000000e+02	1.11100000e+03
90	1.02137400e+06	4.46000000e+02	6.60000000e+02	1.11100000e+03
91	1.02252500e+06	4.47000000e+02	6.62000000e+02	1.11300000e+03
92	1.02382500e+06	4.47000000e+02	6.62000000e+02	1.11300000e+03
93	1.02514400e+06	4.48000000e+02	6.63000000e+02	1.11400000e+03
94	1.02701500e+06	4.49000000e+02	6.65000000e+02	1.11700000e+03
95	1.02862000e+06	4.49000000e+02	6.66000000e+02	1.11900000e+03
96	1.02995500e+06	4.49000000e+02	6.66000000e+02	1.11900000e+03
97	1.03115000e+06	4.49000000e+02	6.66000000e+02	1.11900000e+03
98	1.03252200e+06	4.50000000e+02	6.68000000e+02	1.12100000e+03
99	1.03378500e+06	4.50000000e+02	6.68000000e+02	1.12100000e+03
100	1.03540700e+06	4.50000000e+02	6.68000000e+02	1.12100000e+03
