# Supplementary material for: Early Prediction of Movie Box Office Success Based on Wikipedia Activity Big Data
Source: PLoS One. 2013 Aug 21;8(8):e71226. doi: 10.1371/journal.pone.0071226 (PMC3749192; doi:10.1371/journal.pone.0071226)
Supplement: Dataset S1 — The dataset under study, including the financial and Wikipedia activity data is also available at http://wwm.phy.bme.hu/SupplementaryDataS1.zip. (ZIP) [file pone.0071226.s002.zip › wikipredict_data_pack/sample_of_312/wikipedia_predictors/98]

Day_(movie_time)	Views	Users	Rigor	Edits
-500	0.00000000e+00	0.00000000e+00	0.00000000e+00	0.00000000e+00
-499	0.00000000e+00	0.00000000e+00	0.00000000e+00	0.00000000e+00
-498	0.00000000e+00	0.00000000e+00	0.00000000e+00	0.00000000e+00
-497	0.00000000e+00	0.00000000e+00	0.00000000e+00	0.00000000e+00
-496	0.00000000e+00	0.00000000e+00	0.00000000e+00	0.00000000e+00
-495	0.00000000e+00	0.00000000e+00	0.00000000e+00	0.00000000e+00
-494	0.00000000e+00	0.00000000e+00	0.00000000e+00	0.00000000e+00
-493	0.00000000e+00	0.00000000e+00	0.00000000e+00	0.00000000e+00
-492	0.00000000e+00	0.00000000e+00	0.00000000e+00	0.00000000e+00
-491	0.00000000e+00	0.00000000e+00	0.00000000e+00	0.00000000e+00
-490	0.00000000e+00	0.00000000e+00	0.00000000e+00	0.00000000e+00
-489	0.00000000e+00	0.00000000e+00	0.00000000e+00	0.00000000e+00
-488	0.00000000e+00	0.00000000e+00	0.00000000e+00	0.00000000e+00
-487	0.00000000e+00	0.00000000e+00	0.00000000e+00	0.00000000e+00
-486	0.00000000e+00	0.00000000e+00	0.00000000e+00	0.00000000e+00
-485	0.00000000e+00	0.00000000e+00	0.00000000e+00	0.00000000e+00
-484	0.00000000e+00	0.00000000e+00	0.00000000e+00	0.00000000e+00
-483	0.00000000e+00	0.00000000e+00	0.00000000e+00	0.00000000e+00
-482	0.00000000e+00	0.00000000e+00	0.00000000e+00	0.00000000e+00
-481	0.00000000e+00	0.00000000e+00	0.00000000e+00	0.00000000e+00
-480	0.00000000e+00	0.00000000e+00	0.00000000e+00	0.00000000e+00
-479	0.00000000e+00	0.00000000e+00	0.00000000e+00	0.00000000e+00
-478	0.00000000e+00	0.00000000e+00	0.00000000e+00	0.00000000e+00
-477	0.00000000e+00	0.00000000e+00	0.00000000e+00	0.00000000e+00
-476	0.00000000e+00	0.00000000e+00	0.00000000e+00	0.00000000e+00
-475	0.00000000e+00	0.00000000e+00	0.00000000e+00	0.00000000e+00
-474	0.00000000e+00	0.00000000e+00	0.00000000e+00	0.00000000e+00
-473	0.00000000e+00	0.00000000e+00	0.00000000e+00	0.00000000e+00
-472	0.00000000e+00	0.00000000e+00	0.00000000e+00	0.00000000e+00
-471	0.00000000e+00	0.00000000e+00	0.00000000e+00	0.00000000e+00
-470	0.00000000e+00	0.00000000e+00	0.00000000e+00	0.00000000e+00
-469	0.00000000e+00	0.00000000e+00	0.00000000e+00	0.00000000e+00
-468	0.00000000e+00	0.00000000e+00	0.00000000e+00	0.00000000e+00
-467	0.00000000e+00	0.00000000e+00	0.00000000e+00	0.00000000e+00
-466	0.00000000e+00	0.00000000e+00	0.00000000e+00	0.00000000e+00
-465	0.00000000e+00	0.00000000e+00	0.00000000e+00	0.00000000e+00
-464	1.00000000e+00	0.00000000e+00	0.00000000e+00	0.00000000e+00
-463	1.00000000e+00	0.00000000e+00	0.00000000e+00	0.00000000e+00
-462	1.00000000e+00	0.00000000e+00	0.00000000e+00	0.00000000e+00
-461	1.00000000e+00	0.00000000e+00	0.00000000e+00	0.00000000e+00
-460	1.00000000e+00	0.00000000e+00	0.00000000e+00	0.00000000e+00
-459	1.00000000e+00	0.00000000e+00	0.00000000e+00	0.00000000e+00
-458	1.00000000e+00	0.00000000e+00	0.00000000e+00	0.00000000e+00
-457	1.00000000e+00	0.00000000e+00	0.00000000e+00	0.00000000e+00
-456	2.00000000e+00	0.00000000e+00	0.00000000e+00	0.00000000e+00
-455	2.00000000e+00	0.00000000e+00	0.00000000e+00	0.00000000e+00
-454	3.00000000e+00	0.00000000e+00	0.00000000e+00	0.00000000e+00
-453	3.00000000e+00	0.00000000e+00	0.00000000e+00	0.00000000e+00
-452	3.00000000e+00	0.00000000e+00	0.00000000e+00	0.00000000e+00
-451	3.00000000e+00	0.00000000e+00	0.00000000e+00	0.00000000e+00
-450	3.00000000e+00	0.00000000e+00	0.00000000e+00	0.00000000e+00
-449	3.00000000e+00	0.00000000e+00	0.00000000e+00	0.00000000e+00
-448	3.00000000e+00	0.00000000e+00	0.00000000e+00	0.00000000e+00
-447	3.00000000e+00	0.00000000e+00	0.00000000e+00	0.00000000e+00
-446	3.00000000e+00	0.00000000e+00	0.00000000e+00	0.00000000e+00
-445	3.00000000e+00	0.00000000e+00	0.00000000e+00	0.00000000e+00
-444	3.00000000e+00	0.00000000e+00	0.00000000e+00	0.00000000e+00
-443	3.00000000e+00	0.00000000e+00	0.00000000e+00	0.00000000e+00
-442	3.00000000e+00	0.00000000e+00	0.00000000e+00	0.00000000e+00
-441	3.00000000e+00	0.00000000e+00	0.00000000e+00	0.00000000e+00
-440	3.00000000e+00	0.00000000e+00	0.00000000e+00	0.00000000e+00
-439	3.00000000e+00	0.00000000e+00	0.00000000e+00	0.00000000e+00
-438	3.00000000e+00	0.00000000e+00	0.00000000e+00	0.00000000e+00
-437	3.00000000e+00	0.00000000e+00	0.00000000e+00	0.00000000e+00
-436	3.00000000e+00	0.00000000e+00	0.00000000e+00	0.00000000e+00
-435	3.00000000e+00	0.00000000e+00	0.00000000e+00	0.00000000e+00
-434	3.00000000e+00	0.00000000e+00	0.00000000e+00	0.00000000e+00
-433	3.00000000e+00	0.00000000e+00	0.00000000e+00	0.00000000e+00
-432	3.00000000e+00	0.00000000e+00	0.00000000e+00	0.00000000e+00
-431	3.00000000e+00	0.00000000e+00	0.00000000e+00	0.00000000e+00
-430	3.00000000e+00	0.00000000e+00	0.00000000e+00	0.00000000e+00
-429	3.00000000e+00	0.00000000e+00	0.00000000e+00	0.00000000e+00
-428	3.00000000e+00	0.00000000e+00	0.00000000e+00	0.00000000e+00
-427	3.00000000e+00	0.00000000e+00	0.00000000e+00	0.00000000e+00
-426	3.00000000e+00	0.00000000e+00	0.00000000e+00	0.00000000e+00
-425	3.00000000e+00	0.00000000e+00	0.00000000e+00	0.00000000e+00
-424	3.00000000e+00	0.00000000e+00	0.00000000e+00	0.00000000e+00
-423	3.00000000e+00	0.00000000e+00	0.00000000e+00	0.00000000e+00
-422	3.00000000e+00	0.00000000e+00	0.00000000e+00	0.00000000e+00
-421	3.00000000e+00	0.00000000e+00	0.00000000e+00	0.00000000e+00
-420	3.00000000e+00	0.00000000e+00	0.00000000e+00	0.00000000e+00
-419	3.00000000e+00	0.00000000e+00	0.00000000e+00	0.00000000e+00
-418	4.00000000e+00	0.00000000e+00	0.00000000e+00	0.00000000e+00
-417	4.00000000e+00	0.00000000e+00	0.00000000e+00	0.00000000e+00
-416	4.00000000e+00	0.00000000e+00	0.00000000e+00	0.00000000e+00
-415	4.00000000e+00	0.00000000e+00	0.00000000e+00	0.00000000e+00
-414	4.00000000e+00	0.00000000e+00	0.00000000e+00	0.00000000e+00
-413	4.00000000e+00	0.00000000e+00	0.00000000e+00	0.00000000e+00
-412	4.00000000e+00	0.00000000e+00	0.00000000e+00	0.00000000e+00
-411	4.00000000e+00	0.00000000e+00	0.00000000e+00	0.00000000e+00
-410	5.00000000e+00	0.00000000e+00	0.00000000e+00	0.00000000e+00
-409	6.00000000e+00	0.00000000e+00	0.00000000e+00	0.00000000e+00
-408	6.00000000e+00	0.00000000e+00	0.00000000e+00	0.00000000e+00
-407	6.00000000e+00	0.00000000e+00	0.00000000e+00	0.00000000e+00
-406	6.00000000e+00	0.00000000e+00	0.00000000e+00	0.00000000e+00
-405	6.00000000e+00	0.00000000e+00	0.00000000e+00	0.00000000e+00
-404	6.00000000e+00	0.00000000e+00	0.00000000e+00	0.00000000e+00
-403	6.00000000e+00	0.00000000e+00	0.00000000e+00	0.00000000e+00
-402	6.00000000e+00	0.00000000e+00	0.00000000e+00	0.00000000e+00
-401	6.00000000e+00	0.00000000e+00	0.00000000e+00	0.00000000e+00
-400	6.00000000e+00	0.00000000e+00	0.00000000e+00	0.00000000e+00
-399	6.00000000e+00	0.00000000e+00	0.00000000e+00	0.00000000e+00
-398	6.00000000e+00	0.00000000e+00	0.00000000e+00	0.00000000e+00
-397	6.00000000e+00	0.00000000e+00	0.00000000e+00	0.00000000e+00
-396	6.00000000e+00	0.00000000e+00	0.00000000e+00	0.00000000e+00
-395	6.00000000e+00	0.00000000e+00	0.00000000e+00	0.00000000e+00
-394	6.00000000e+00	0.00000000e+00	0.00000000e+00	0.00000000e+00
-393	6.00000000e+00	0.00000000e+00	0.00000000e+00	0.00000000e+00
-392	6.00000000e+00	0.00000000e+00	0.00000000e+00	0.00000000e+00
-391	6.00000000e+00	0.00000000e+00	0.00000000e+00	0.00000000e+00
-390	7.00000000e+00	0.00000000e+00	0.00000000e+00	0.00000000e+00
-389	7.00000000e+00	0.00000000e+00	0.00000000e+00	0.00000000e+00
-388	8.00000000e+00	0.00000000e+00	0.00000000e+00	0.00000000e+00
-387	1.20000000e+01	0.00000000e+00	0.00000000e+00	0.00000000e+00
-386	1.50000000e+01	0.00000000e+00	0.00000000e+00	0.00000000e+00
-385	2.00000000e+01	0.00000000e+00	0.00000000e+00	0.00000000e+00
-384	2.40000000e+01	0.00000000e+00	0.00000000e+00	0.00000000e+00
-383	3.60000000e+01	0.00000000e+00	0.00000000e+00	0.00000000e+00
-382	3.90000000e+01	0.00000000e+00	0.00000000e+00	0.00000000e+00
-381	4.70000000e+01	0.00000000e+00	0.00000000e+00	0.00000000e+00
-380	5.60000000e+01	0.00000000e+00	0.00000000e+00	0.00000000e+00
-379	5.90000000e+01	0.00000000e+00	0.00000000e+00	0.00000000e+00
-378	6.50000000e+01	0.00000000e+00	0.00000000e+00	0.00000000e+00
-377	6.90000000e+01	0.00000000e+00	0.00000000e+00	0.00000000e+00
-376	7.40000000e+01	0.00000000e+00	0.00000000e+00	0.00000000e+00
-375	7.90000000e+01	0.00000000e+00	0.00000000e+00	0.00000000e+00
-374	8.80000000e+01	0.00000000e+00	0.00000000e+00	0.00000000e+00
-373	9.30000000e+01	0.00000000e+00	0.00000000e+00	0.00000000e+00
-372	9.90000000e+01	0.00000000e+00	0.00000000e+00	0.00000000e+00
-371	1.04000000e+02	0.00000000e+00	0.00000000e+00	0.00000000e+00
-370	1.16000000e+02	0.00000000e+00	0.00000000e+00	0.00000000e+00
-369	1.30000000e+02	0.00000000e+00	0.00000000e+00	0.00000000e+00
-368	1.35000000e+02	0.00000000e+00	0.00000000e+00	0.00000000e+00
-367	1.38000000e+02	0.00000000e+00	0.00000000e+00	0.00000000e+00
-366	1.52000000e+02	0.00000000e+00	0.00000000e+00	0.00000000e+00
-365	1.56000000e+02	0.00000000e+00	0.00000000e+00	0.00000000e+00
-364	1.65000000e+02	0.00000000e+00	0.00000000e+00	0.00000000e+00
-363	1.69000000e+02	0.00000000e+00	0.00000000e+00	0.00000000e+00
-362	1.81000000e+02	0.00000000e+00	0.00000000e+00	0.00000000e+00
-361	1.87000000e+02	0.00000000e+00	0.00000000e+00	0.00000000e+00
-360	1.93000000e+02	0.00000000e+00	0.00000000e+00	0.00000000e+00
-359	1.99000000e+02	0.00000000e+00	0.00000000e+00	0.00000000e+00
-358	2.02000000e+02	0.00000000e+00	0.00000000e+00	0.00000000e+00
-357	2.04000000e+02	0.00000000e+00	0.00000000e+00	0.00000000e+00
-356	2.06000000e+02	0.00000000e+00	0.00000000e+00	0.00000000e+00
-355	2.09000000e+02	0.00000000e+00	0.00000000e+00	0.00000000e+00
-354	2.34000000e+02	0.00000000e+00	0.00000000e+00	0.00000000e+00
-353	2.46000000e+02	0.00000000e+00	0.00000000e+00	0.00000000e+00
-352	2.49000000e+02	0.00000000e+00	0.00000000e+00	0.00000000e+00
-351	2.52000000e+02	0.00000000e+00	0.00000000e+00	0.00000000e+00
-350	2.57000000e+02	0.00000000e+00	0.00000000e+00	0.00000000e+00
-349	2.70000000e+02	0.00000000e+00	0.00000000e+00	0.00000000e+00
-348	2.76000000e+02	0.00000000e+00	0.00000000e+00	0.00000000e+00
-347	2.83000000e+02	0.00000000e+00	0.00000000e+00	0.00000000e+00
-346	2.88000000e+02	0.00000000e+00	0.00000000e+00	0.00000000e+00
-345	2.91000000e+02	0.00000000e+00	0.00000000e+00	0.00000000e+00
-344	2.94000000e+02	0.00000000e+00	0.00000000e+00	0.00000000e+00
-343	3.00000000e+02	0.00000000e+00	0.00000000e+00	0.00000000e+00
-342	3.07000000e+02	0.00000000e+00	0.00000000e+00	0.00000000e+00
-341	3.14000000e+02	0.00000000e+00	0.00000000e+00	0.00000000e+00
-340	3.17000000e+02	0.00000000e+00	0.00000000e+00	0.00000000e+00
-339	3.21000000e+02	0.00000000e+00	0.00000000e+00	0.00000000e+00
-338	3.30000000e+02	0.00000000e+00	0.00000000e+00	0.00000000e+00
-337	3.33000000e+02	0.00000000e+00	0.00000000e+00	0.00000000e+00
-336	3.35000000e+02	0.00000000e+00	0.00000000e+00	0.00000000e+00
-335	3.37000000e+02	0.00000000e+00	0.00000000e+00	0.00000000e+00
-334	3.39000000e+02	0.00000000e+00	0.00000000e+00	0.00000000e+00
-333	3.46000000e+02	0.00000000e+00	0.00000000e+00	0.00000000e+00
-332	3.48000000e+02	0.00000000e+00	0.00000000e+00	0.00000000e+00
-331	3.50000000e+02	0.00000000e+00	0.00000000e+00	0.00000000e+00
-330	3.51000000e+02	0.00000000e+00	0.00000000e+00	0.00000000e+00
-329	3.54000000e+02	0.00000000e+00	0.00000000e+00	0.00000000e+00
-328	3.56000000e+02	0.00000000e+00	0.00000000e+00	0.00000000e+00
-327	3.57000000e+02	0.00000000e+00	0.00000000e+00	0.00000000e+00
-326	3.67000000e+02	0.00000000e+00	0.00000000e+00	0.00000000e+00
-325	3.74000000e+02	0.00000000e+00	0.00000000e+00	0.00000000e+00
-324	3.75000000e+02	0.00000000e+00	0.00000000e+00	0.00000000e+00
-323	3.77000000e+02	0.00000000e+00	0.00000000e+00	0.00000000e+00
-322	3.78000000e+02	0.00000000e+00	0.00000000e+00	0.00000000e+00
-321	3.81000000e+02	0.00000000e+00	0.00000000e+00	0.00000000e+00
-320	3.83000000e+02	0.00000000e+00	0.00000000e+00	0.00000000e+00
-319	3.85000000e+02	0.00000000e+00	0.00000000e+00	0.00000000e+00
-318	3.92000000e+02	0.00000000e+00	0.00000000e+00	0.00000000e+00
-317	3.97000000e+02	0.00000000e+00	0.00000000e+00	0.00000000e+00
-316	3.98000000e+02	0.00000000e+00	0.00000000e+00	0.00000000e+00
-315	4.04000000e+02	0.00000000e+00	0.00000000e+00	0.00000000e+00
-314	4.11000000e+02	0.00000000e+00	0.00000000e+00	0.00000000e+00
-313	4.21000000e+02	0.00000000e+00	0.00000000e+00	0.00000000e+00
-312	4.24000000e+02	0.00000000e+00	0.00000000e+00	0.00000000e+00
-311	4.36000000e+02	0.00000000e+00	0.00000000e+00	0.00000000e+00
-310	4.49000000e+02	0.00000000e+00	0.00000000e+00	0.00000000e+00
-309	4.62000000e+02	0.00000000e+00	0.00000000e+00	0.00000000e+00
-308	4.66000000e+02	0.00000000e+00	0.00000000e+00	0.00000000e+00
-307	4.76000000e+02	0.00000000e+00	0.00000000e+00	0.00000000e+00
-306	4.83000000e+02	0.00000000e+00	0.00000000e+00	0.00000000e+00
-305	5.03000000e+02	0.00000000e+00	0.00000000e+00	0.00000000e+00
-304	5.13000000e+02	0.00000000e+00	0.00000000e+00	0.00000000e+00
-303	5.26000000e+02	0.00000000e+00	0.00000000e+00	0.00000000e+00
-302	5.33000000e+02	0.00000000e+00	0.00000000e+00	0.00000000e+00
-301	5.43000000e+02	0.00000000e+00	0.00000000e+00	0.00000000e+00
-300	5.58000000e+02	0.00000000e+00	0.00000000e+00	0.00000000e+00
-299	5.62000000e+02	0.00000000e+00	0.00000000e+00	0.00000000e+00
-298	5.72000000e+02	0.00000000e+00	0.00000000e+00	0.00000000e+00
-297	5.80000000e+02	0.00000000e+00	0.00000000e+00	0.00000000e+00
-296	5.92000000e+02	0.00000000e+00	0.00000000e+00	0.00000000e+00
-295	5.99000000e+02	0.00000000e+00	0.00000000e+00	0.00000000e+00
-294	6.18000000e+02	0.00000000e+00	0.00000000e+00	0.00000000e+00
-293	6.28000000e+02	0.00000000e+00	0.00000000e+00	0.00000000e+00
-292	6.43000000e+02	0.00000000e+00	0.00000000e+00	0.00000000e+00
-291	6.49000000e+02	0.00000000e+00	0.00000000e+00	0.00000000e+00
-290	6.59000000e+02	0.00000000e+00	0.00000000e+00	0.00000000e+00
-289	6.69000000e+02	0.00000000e+00	0.00000000e+00	0.00000000e+00
-288	6.83000000e+02	0.00000000e+00	0.00000000e+00	0.00000000e+00
-287	6.93000000e+02	0.00000000e+00	0.00000000e+00	0.00000000e+00
-286	6.99000000e+02	0.00000000e+00	0.00000000e+00	0.00000000e+00
-285	7.10000000e+02	0.00000000e+00	0.00000000e+00	0.00000000e+00
-284	7.23000000e+02	0.00000000e+00	0.00000000e+00	0.00000000e+00
-283	7.30000000e+02	0.00000000e+00	0.00000000e+00	0.00000000e+00
-282	7.38000000e+02	0.00000000e+00	0.00000000e+00	0.00000000e+00
-281	7.44000000e+02	0.00000000e+00	0.00000000e+00	0.00000000e+00
-280	7.56000000e+02	0.00000000e+00	0.00000000e+00	0.00000000e+00
-279	7.61000000e+02	0.00000000e+00	0.00000000e+00	0.00000000e+00
-278	7.71000000e+02	0.00000000e+00	0.00000000e+00	0.00000000e+00
-277	8.02000000e+02	0.00000000e+00	0.00000000e+00	0.00000000e+00
-276	8.19000000e+02	0.00000000e+00	0.00000000e+00	0.00000000e+00
-275	8.29000000e+02	0.00000000e+00	0.00000000e+00	0.00000000e+00
-274	8.40000000e+02	0.00000000e+00	0.00000000e+00	0.00000000e+00
-273	8.52000000e+02	0.00000000e+00	0.00000000e+00	0.00000000e+00
-272	8.61000000e+02	0.00000000e+00	0.00000000e+00	0.00000000e+00
-271	8.65000000e+02	0.00000000e+00	0.00000000e+00	0.00000000e+00
-270	8.80000000e+02	0.00000000e+00	0.00000000e+00	0.00000000e+00
-269	8.90000000e+02	0.00000000e+00	0.00000000e+00	0.00000000e+00
-268	9.01000000e+02	0.00000000e+00	0.00000000e+00	0.00000000e+00
-267	9.07000000e+02	0.00000000e+00	0.00000000e+00	0.00000000e+00
-266	9.19000000e+02	0.00000000e+00	0.00000000e+00	0.00000000e+00
-265	9.45000000e+02	0.00000000e+00	0.00000000e+00	0.00000000e+00
-264	9.62000000e+02	0.00000000e+00	0.00000000e+00	0.00000000e+00
-263	9.73000000e+02	0.00000000e+00	0.00000000e+00	0.00000000e+00
-262	9.82000000e+02	0.00000000e+00	0.00000000e+00	0.00000000e+00
-261	9.93000000e+02	0.00000000e+00	0.00000000e+00	0.00000000e+00
-260	9.98000000e+02	0.00000000e+00	0.00000000e+00	0.00000000e+00
-259	1.00300000e+03	0.00000000e+00	0.00000000e+00	0.00000000e+00
-258	1.00900000e+03	0.00000000e+00	0.00000000e+00	0.00000000e+00
-257	1.01700000e+03	0.00000000e+00	0.00000000e+00	0.00000000e+00
-256	1.08700000e+03	0.00000000e+00	0.00000000e+00	0.00000000e+00
-255	1.10500000e+03	0.00000000e+00	0.00000000e+00	0.00000000e+00
-254	1.12400000e+03	0.00000000e+00	0.00000000e+00	0.00000000e+00
-253	1.13400000e+03	0.00000000e+00	0.00000000e+00	0.00000000e+00
-252	1.14100000e+03	0.00000000e+00	0.00000000e+00	0.00000000e+00
-251	1.15100000e+03	0.00000000e+00	0.00000000e+00	0.00000000e+00
-250	1.15900000e+03	0.00000000e+00	0.00000000e+00	0.00000000e+00
-249	1.17200000e+03	0.00000000e+00	0.00000000e+00	0.00000000e+00
-248	1.18800000e+03	0.00000000e+00	0.00000000e+00	0.00000000e+00
-247	1.19800000e+03	0.00000000e+00	0.00000000e+00	0.00000000e+00
-246	1.21100000e+03	0.00000000e+00	0.00000000e+00	0.00000000e+00
-245	1.21700000e+03	0.00000000e+00	0.00000000e+00	0.00000000e+00
-244	1.22300000e+03	0.00000000e+00	0.00000000e+00	0.00000000e+00
-243	1.22800000e+03	0.00000000e+00	0.00000000e+00	0.00000000e+00
-242	1.23800000e+03	0.00000000e+00	0.00000000e+00	0.00000000e+00
-241	1.25300000e+03	0.00000000e+00	0.00000000e+00	0.00000000e+00
-240	1.26100000e+03	0.00000000e+00	0.00000000e+00	0.00000000e+00
-239	1.27000000e+03	0.00000000e+00	0.00000000e+00	0.00000000e+00
-238	1.27500000e+03	0.00000000e+00	0.00000000e+00	0.00000000e+00
-237	1.30500000e+03	0.00000000e+00	0.00000000e+00	0.00000000e+00
-236	1.32400000e+03	0.00000000e+00	0.00000000e+00	0.00000000e+00
-235	1.34500000e+03	0.00000000e+00	0.00000000e+00	0.00000000e+00
-234	1.37900000e+03	0.00000000e+00	0.00000000e+00	0.00000000e+00
-233	1.39400000e+03	0.00000000e+00	0.00000000e+00	0.00000000e+00
-232	1.40500000e+03	0.00000000e+00	0.00000000e+00	0.00000000e+00
-231	1.42100000e+03	0.00000000e+00	0.00000000e+00	0.00000000e+00
-230	1.43000000e+03	0.00000000e+00	0.00000000e+00	0.00000000e+00
-229	1.44400000e+03	0.00000000e+00	0.00000000e+00	0.00000000e+00
-228	1.45200000e+03	0.00000000e+00	0.00000000e+00	0.00000000e+00
-227	1.46600000e+03	0.00000000e+00	0.00000000e+00	0.00000000e+00
-226	1.47500000e+03	0.00000000e+00	0.00000000e+00	0.00000000e+00
-225	1.47600000e+03	0.00000000e+00	0.00000000e+00	0.00000000e+00
-224	1.47900000e+03	0.00000000e+00	0.00000000e+00	0.00000000e+00
-223	1.48500000e+03	0.00000000e+00	0.00000000e+00	0.00000000e+00
-222	1.49400000e+03	0.00000000e+00	0.00000000e+00	0.00000000e+00
-221	1.50100000e+03	0.00000000e+00	0.00000000e+00	0.00000000e+00
-220	1.50500000e+03	0.00000000e+00	0.00000000e+00	0.00000000e+00
-219	1.51300000e+03	0.00000000e+00	0.00000000e+00	0.00000000e+00
-218	1.52100000e+03	0.00000000e+00	0.00000000e+00	0.00000000e+00
-217	1.53000000e+03	0.00000000e+00	0.00000000e+00	0.00000000e+00
-216	1.53700000e+03	0.00000000e+00	0.00000000e+00	0.00000000e+00
-215	1.54800000e+03	0.00000000e+00	0.00000000e+00	0.00000000e+00
-214	1.56000000e+03	0.00000000e+00	0.00000000e+00	0.00000000e+00
-213	1.57100000e+03	0.00000000e+00	0.00000000e+00	0.00000000e+00
-212	1.58100000e+03	0.00000000e+00	0.00000000e+00	0.00000000e+00
-211	1.58900000e+03	0.00000000e+00	0.00000000e+00	0.00000000e+00
-210	1.59400000e+03	0.00000000e+00	0.00000000e+00	0.00000000e+00
-209	1.59900000e+03	0.00000000e+00	0.00000000e+00	0.00000000e+00
-208	1.60400000e+03	0.00000000e+00	0.00000000e+00	0.00000000e+00
-207	1.60800000e+03	0.00000000e+00	0.00000000e+00	0.00000000e+00
-206	1.61100000e+03	0.00000000e+00	0.00000000e+00	0.00000000e+00
-205	1.61300000e+03	0.00000000e+00	0.00000000e+00	0.00000000e+00
-204	1.61300000e+03	0.00000000e+00	0.00000000e+00	0.00000000e+00
-203	1.61600000e+03	0.00000000e+00	0.00000000e+00	0.00000000e+00
-202	1.61600000e+03	0.00000000e+00	0.00000000e+00	0.00000000e+00
-201	1.61600000e+03	0.00000000e+00	0.00000000e+00	0.00000000e+00
-200	1.61600000e+03	0.00000000e+00	0.00000000e+00	0.00000000e+00
-199	1.62200000e+03	0.00000000e+00	0.00000000e+00	0.00000000e+00
-198	1.62500000e+03	0.00000000e+00	0.00000000e+00	0.00000000e+00
-197	1.62800000e+03	0.00000000e+00	0.00000000e+00	0.00000000e+00
-196	1.63500000e+03	0.00000000e+00	0.00000000e+00	0.00000000e+00
-195	1.64300000e+03	0.00000000e+00	0.00000000e+00	0.00000000e+00
-194	1.64600000e+03	0.00000000e+00	0.00000000e+00	0.00000000e+00
-193	1.64700000e+03	0.00000000e+00	0.00000000e+00	0.00000000e+00
-192	1.65100000e+03	0.00000000e+00	0.00000000e+00	0.00000000e+00
-191	1.65500000e+03	0.00000000e+00	0.00000000e+00	0.00000000e+00
-190	1.66400000e+03	0.00000000e+00	0.00000000e+00	0.00000000e+00
-189	1.66600000e+03	0.00000000e+00	0.00000000e+00	0.00000000e+00
-188	1.67000000e+03	0.00000000e+00	0.00000000e+00	0.00000000e+00
-187	1.67300000e+03	0.00000000e+00	0.00000000e+00	0.00000000e+00
-186	1.68400000e+03	0.00000000e+00	0.00000000e+00	0.00000000e+00
-185	1.69200000e+03	0.00000000e+00	0.00000000e+00	0.00000000e+00
-184	1.69300000e+03	0.00000000e+00	0.00000000e+00	0.00000000e+00
-183	1.69300000e+03	0.00000000e+00	0.00000000e+00	0.00000000e+00
-182	1.69300000e+03	0.00000000e+00	0.00000000e+00	0.00000000e+00
-181	1.69300000e+03	0.00000000e+00	0.00000000e+00	0.00000000e+00
-180	1.69500000e+03	0.00000000e+00	0.00000000e+00	0.00000000e+00
-179	1.69800000e+03	0.00000000e+00	0.00000000e+00	0.00000000e+00
-178	1.70300000e+03	0.00000000e+00	0.00000000e+00	0.00000000e+00
-177	1.70500000e+03	0.00000000e+00	0.00000000e+00	0.00000000e+00
-176	1.71000000e+03	0.00000000e+00	0.00000000e+00	0.00000000e+00
-175	1.71600000e+03	0.00000000e+00	0.00000000e+00	0.00000000e+00
-174	1.71700000e+03	0.00000000e+00	0.00000000e+00	0.00000000e+00
-173	1.72100000e+03	0.00000000e+00	0.00000000e+00	0.00000000e+00
-172	1.72200000e+03	0.00000000e+00	0.00000000e+00	0.00000000e+00
-171	1.72800000e+03	0.00000000e+00	0.00000000e+00	0.00000000e+00
-170	1.72900000e+03	0.00000000e+00	0.00000000e+00	0.00000000e+00
-169	1.73000000e+03	0.00000000e+00	0.00000000e+00	0.00000000e+00
-168	1.73800000e+03	0.00000000e+00	0.00000000e+00	0.00000000e+00
-167	1.74000000e+03	0.00000000e+00	0.00000000e+00	0.00000000e+00
-166	1.74600000e+03	0.00000000e+00	0.00000000e+00	0.00000000e+00
-165	1.74900000e+03	0.00000000e+00	0.00000000e+00	0.00000000e+00
-164	1.75600000e+03	0.00000000e+00	0.00000000e+00	0.00000000e+00
-163	1.76200000e+03	0.00000000e+00	0.00000000e+00	0.00000000e+00
-162	1.76500000e+03	0.00000000e+00	0.00000000e+00	0.00000000e+00
-161	1.77300000e+03	0.00000000e+00	0.00000000e+00	0.00000000e+00
-160	1.77800000e+03	0.00000000e+00	0.00000000e+00	0.00000000e+00
-159	1.78200000e+03	0.00000000e+00	0.00000000e+00	0.00000000e+00
-158	1.78700000e+03	0.00000000e+00	0.00000000e+00	0.00000000e+00
-157	1.79300000e+03	0.00000000e+00	0.00000000e+00	0.00000000e+00
-156	1.79600000e+03	0.00000000e+00	0.00000000e+00	0.00000000e+00
-155	1.79900000e+03	0.00000000e+00	0.00000000e+00	0.00000000e+00
-154	1.80300000e+03	0.00000000e+00	0.00000000e+00	0.00000000e+00
-153	1.80600000e+03	0.00000000e+00	0.00000000e+00	0.00000000e+00
-152	1.81200000e+03	0.00000000e+00	0.00000000e+00	0.00000000e+00
-151	1.81200000e+03	0.00000000e+00	0.00000000e+00	0.00000000e+00
-150	1.81600000e+03	0.00000000e+00	0.00000000e+00	0.00000000e+00
-149	1.82200000e+03	0.00000000e+00	0.00000000e+00	0.00000000e+00
-148	1.82600000e+03	0.00000000e+00	0.00000000e+00	0.00000000e+00
-147	1.83200000e+03	0.00000000e+00	0.00000000e+00	0.00000000e+00
-146	1.83300000e+03	0.00000000e+00	0.00000000e+00	0.00000000e+00
-145	1.83700000e+03	0.00000000e+00	0.00000000e+00	0.00000000e+00
-144	1.83700000e+03	0.00000000e+00	0.00000000e+00	0.00000000e+00
-143	1.84000000e+03	0.00000000e+00	0.00000000e+00	0.00000000e+00
-142	1.84100000e+03	0.00000000e+00	0.00000000e+00	0.00000000e+00
-141	1.84200000e+03	0.00000000e+00	0.00000000e+00	0.00000000e+00
-140	1.84400000e+03	0.00000000e+00	0.00000000e+00	0.00000000e+00
-139	1.85100000e+03	0.00000000e+00	0.00000000e+00	0.00000000e+00
-138	1.85200000e+03	0.00000000e+00	0.00000000e+00	0.00000000e+00
-137	1.85500000e+03	0.00000000e+00	0.00000000e+00	0.00000000e+00
-136	1.85700000e+03	0.00000000e+00	0.00000000e+00	0.00000000e+00
-135	1.85900000e+03	0.00000000e+00	0.00000000e+00	0.00000000e+00
-134	1.86100000e+03	0.00000000e+00	0.00000000e+00	0.00000000e+00
-133	1.86200000e+03	0.00000000e+00	0.00000000e+00	0.00000000e+00
-132	1.86600000e+03	0.00000000e+00	0.00000000e+00	0.00000000e+00
-131	1.87000000e+03	0.00000000e+00	0.00000000e+00	0.00000000e+00
-130	1.87100000e+03	0.00000000e+00	0.00000000e+00	0.00000000e+00
-129	1.87800000e+03	0.00000000e+00	0.00000000e+00	0.00000000e+00
-128	1.88000000e+03	0.00000000e+00	0.00000000e+00	0.00000000e+00
-127	1.88100000e+03	0.00000000e+00	0.00000000e+00	0.00000000e+00
-126	1.88200000e+03	0.00000000e+00	0.00000000e+00	0.00000000e+00
-125	1.88500000e+03	0.00000000e+00	0.00000000e+00	0.00000000e+00
-124	1.88900000e+03	0.00000000e+00	0.00000000e+00	0.00000000e+00
-123	1.89200000e+03	0.00000000e+00	0.00000000e+00	0.00000000e+00
-122	1.89500000e+03	0.00000000e+00	0.00000000e+00	0.00000000e+00
-121	1.89700000e+03	0.00000000e+00	0.00000000e+00	0.00000000e+00
-120	1.89800000e+03	0.00000000e+00	0.00000000e+00	0.00000000e+00
-119	1.90200000e+03	0.00000000e+00	0.00000000e+00	0.00000000e+00
-118	1.90600000e+03	0.00000000e+00	0.00000000e+00	0.00000000e+00
-117	1.91400000e+03	0.00000000e+00	0.00000000e+00	0.00000000e+00
-116	1.91700000e+03	0.00000000e+00	0.00000000e+00	0.00000000e+00
-115	1.92400000e+03	0.00000000e+00	0.00000000e+00	0.00000000e+00
-114	1.93000000e+03	0.00000000e+00	0.00000000e+00	0.00000000e+00
-113	1.93600000e+03	0.00000000e+00	0.00000000e+00	0.00000000e+00
-112	1.94000000e+03	0.00000000e+00	0.00000000e+00	0.00000000e+00
-111	1.94300000e+03	0.00000000e+00	0.00000000e+00	0.00000000e+00
-110	1.94800000e+03	0.00000000e+00	0.00000000e+00	0.00000000e+00
-109	1.95700000e+03	0.00000000e+00	0.00000000e+00	0.00000000e+00
-108	1.96600000e+03	0.00000000e+00	0.00000000e+00	0.00000000e+00
-107	1.97000000e+03	0.00000000e+00	0.00000000e+00	0.00000000e+00
-106	1.97600000e+03	0.00000000e+00	0.00000000e+00	0.00000000e+00
-105	1.98200000e+03	0.00000000e+00	0.00000000e+00	0.00000000e+00
-104	1.98400000e+03	0.00000000e+00	0.00000000e+00	0.00000000e+00
-103	1.99000000e+03	0.00000000e+00	0.00000000e+00	0.00000000e+00
-102	1.99300000e+03	0.00000000e+00	0.00000000e+00	0.00000000e+00
-101	1.99700000e+03	0.00000000e+00	0.00000000e+00	0.00000000e+00
-100	1.99800000e+03	0.00000000e+00	0.00000000e+00	0.00000000e+00
-99	2.00000000e+03	0.00000000e+00	0.00000000e+00	0.00000000e+00
-98	2.00400000e+03	0.00000000e+00	0.00000000e+00	0.00000000e+00
-97	2.01100000e+03	0.00000000e+00	0.00000000e+00	0.00000000e+00
-96	2.01600000e+03	0.00000000e+00	0.00000000e+00	0.00000000e+00
-95	2.03000000e+03	0.00000000e+00	0.00000000e+00	0.00000000e+00
-94	2.03500000e+03	0.00000000e+00	0.00000000e+00	0.00000000e+00
-93	2.04100000e+03	0.00000000e+00	0.00000000e+00	0.00000000e+00
-92	2.04800000e+03	0.00000000e+00	0.00000000e+00	0.00000000e+00
-91	2.05400000e+03	0.00000000e+00	0.00000000e+00	0.00000000e+00
-90	2.05800000e+03	0.00000000e+00	0.00000000e+00	0.00000000e+00
-89	2.06100000e+03	0.00000000e+00	0.00000000e+00	0.00000000e+00
-88	2.06800000e+03	0.00000000e+00	0.00000000e+00	0.00000000e+00
-87	2.08200000e+03	0.00000000e+00	0.00000000e+00	0.00000000e+00
-86	2.09400000e+03	0.00000000e+00	0.00000000e+00	0.00000000e+00
-85	2.10000000e+03	0.00000000e+00	0.00000000e+00	0.00000000e+00
-84	2.10500000e+03	0.00000000e+00	0.00000000e+00	0.00000000e+00
-83	2.10800000e+03	0.00000000e+00	0.00000000e+00	0.00000000e+00
-82	2.10800000e+03	0.00000000e+00	0.00000000e+00	0.00000000e+00
-81	2.10800000e+03	0.00000000e+00	0.00000000e+00	0.00000000e+00
-80	2.11100000e+03	0.00000000e+00	0.00000000e+00	0.00000000e+00
-79	2.11900000e+03	0.00000000e+00	0.00000000e+00	0.00000000e+00
-78	2.12200000e+03	0.00000000e+00	0.00000000e+00	0.00000000e+00
-77	2.12700000e+03	0.00000000e+00	0.00000000e+00	0.00000000e+00
-76	2.13000000e+03	0.00000000e+00	0.00000000e+00	0.00000000e+00
-75	2.14100000e+03	0.00000000e+00	0.00000000e+00	0.00000000e+00
-74	2.15300000e+03	0.00000000e+00	0.00000000e+00	0.00000000e+00
-73	2.16000000e+03	0.00000000e+00	0.00000000e+00	0.00000000e+00
-72	2.16600000e+03	0.00000000e+00	0.00000000e+00	0.00000000e+00
-71	2.17000000e+03	0.00000000e+00	0.00000000e+00	0.00000000e+00
-70	2.17400000e+03	0.00000000e+00	0.00000000e+00	0.00000000e+00
-69	2.18000000e+03	0.00000000e+00	0.00000000e+00	0.00000000e+00
-68	2.18800000e+03	0.00000000e+00	0.00000000e+00	0.00000000e+00
-67	2.20100000e+03	0.00000000e+00	0.00000000e+00	0.00000000e+00
-66	2.20100000e+03	0.00000000e+00	0.00000000e+00	0.00000000e+00
-65	2.20600000e+03	0.00000000e+00	0.00000000e+00	0.00000000e+00
-64	2.20800000e+03	0.00000000e+00	0.00000000e+00	0.00000000e+00
-63	2.21100000e+03	0.00000000e+00	0.00000000e+00	0.00000000e+00
-62	2.21600000e+03	0.00000000e+00	0.00000000e+00	0.00000000e+00
-61	2.21800000e+03	0.00000000e+00	0.00000000e+00	0.00000000e+00
-60	2.22300000e+03	0.00000000e+00	0.00000000e+00	0.00000000e+00
-59	2.22500000e+03	0.00000000e+00	0.00000000e+00	0.00000000e+00
-58	2.22800000e+03	0.00000000e+00	0.00000000e+00	0.00000000e+00
-57	2.23300000e+03	0.00000000e+00	0.00000000e+00	0.00000000e+00
-56	2.23500000e+03	0.00000000e+00	0.00000000e+00	0.00000000e+00
-55	2.23500000e+03	0.00000000e+00	0.00000000e+00	0.00000000e+00
-54	2.23800000e+03	0.00000000e+00	0.00000000e+00	0.00000000e+00
-53	2.24400000e+03	0.00000000e+00	0.00000000e+00	0.00000000e+00
-52	2.25200000e+03	0.00000000e+00	0.00000000e+00	0.00000000e+00
-51	2.25200000e+03	0.00000000e+00	0.00000000e+00	0.00000000e+00
-50	2.25200000e+03	0.00000000e+00	0.00000000e+00	0.00000000e+00
-49	2.25300000e+03	0.00000000e+00	0.00000000e+00	0.00000000e+00
-48	2.25500000e+03	0.00000000e+00	0.00000000e+00	0.00000000e+00
-47	2.26000000e+03	0.00000000e+00	0.00000000e+00	0.00000000e+00
-46	2.26600000e+03	0.00000000e+00	0.00000000e+00	0.00000000e+00
-45	2.26900000e+03	0.00000000e+00	0.00000000e+00	0.00000000e+00
-44	2.27300000e+03	0.00000000e+00	0.00000000e+00	0.00000000e+00
-43	2.27500000e+03	0.00000000e+00	0.00000000e+00	0.00000000e+00
-42	2.27700000e+03	0.00000000e+00	0.00000000e+00	0.00000000e+00
-41	2.27800000e+03	0.00000000e+00	0.00000000e+00	0.00000000e+00
-40	2.28100000e+03	0.00000000e+00	0.00000000e+00	0.00000000e+00
-39	2.28500000e+03	0.00000000e+00	0.00000000e+00	0.00000000e+00
-38	2.28800000e+03	0.00000000e+00	0.00000000e+00	0.00000000e+00
-37	2.29000000e+03	0.00000000e+00	0.00000000e+00	0.00000000e+00
-36	2.29100000e+03	0.00000000e+00	0.00000000e+00	0.00000000e+00
-35	2.29100000e+03	0.00000000e+00	0.00000000e+00	0.00000000e+00
-34	2.29500000e+03	0.00000000e+00	0.00000000e+00	0.00000000e+00
-33	2.29600000e+03	0.00000000e+00	0.00000000e+00	0.00000000e+00
-32	2.30100000e+03	0.00000000e+00	0.00000000e+00	0.00000000e+00
-31	2.30600000e+03	0.00000000e+00	0.00000000e+00	0.00000000e+00
-30	2.30700000e+03	0.00000000e+00	0.00000000e+00	0.00000000e+00
-29	2.30800000e+03	0.00000000e+00	0.00000000e+00	0.00000000e+00
-28	2.31300000e+03	0.00000000e+00	0.00000000e+00	0.00000000e+00
-27	2.31600000e+03	0.00000000e+00	0.00000000e+00	0.00000000e+00
-26	2.31700000e+03	0.00000000e+00	0.00000000e+00	0.00000000e+00
-25	2.31800000e+03	0.00000000e+00	0.00000000e+00	0.00000000e+00
-24	2.32300000e+03	0.00000000e+00	0.00000000e+00	0.00000000e+00
-23	2.32600000e+03	0.00000000e+00	0.00000000e+00	0.00000000e+00
-22	2.32600000e+03	0.00000000e+00	0.00000000e+00	0.00000000e+00
-21	2.32800000e+03	0.00000000e+00	0.00000000e+00	0.00000000e+00
-20	2.33000000e+03	0.00000000e+00	0.00000000e+00	0.00000000e+00
-19	2.33100000e+03	0.00000000e+00	0.00000000e+00	0.00000000e+00
-18	2.33400000e+03	0.00000000e+00	0.00000000e+00	0.00000000e+00
-17	2.33900000e+03	0.00000000e+00	0.00000000e+00	0.00000000e+00
-16	2.34300000e+03	0.00000000e+00	0.00000000e+00	0.00000000e+00
-15	2.34400000e+03	0.00000000e+00	0.00000000e+00	0.00000000e+00
-14	2.34600000e+03	0.00000000e+00	0.00000000e+00	0.00000000e+00
-13	2.34700000e+03	0.00000000e+00	0.00000000e+00	0.00000000e+00
-12	2.35200000e+03	0.00000000e+00	0.00000000e+00	0.00000000e+00
-11	2.35300000e+03	0.00000000e+00	0.00000000e+00	0.00000000e+00
-10	2.35600000e+03	0.00000000e+00	0.00000000e+00	0.00000000e+00
-9	2.35800000e+03	0.00000000e+00	0.00000000e+00	0.00000000e+00
-8	2.36300000e+03	0.00000000e+00	0.00000000e+00	0.00000000e+00
-7	2.36800000e+03	0.00000000e+00	0.00000000e+00	0.00000000e+00
-6	2.37100000e+03	0.00000000e+00	0.00000000e+00	0.00000000e+00
-5	2.37100000e+03	0.00000000e+00	0.00000000e+00	0.00000000e+00
-4	2.37400000e+03	0.00000000e+00	0.00000000e+00	0.00000000e+00
-3	2.37700000e+03	0.00000000e+00	0.00000000e+00	0.00000000e+00
-2	2.38000000e+03	0.00000000e+00	0.00000000e+00	0.00000000e+00
-1	2.38100000e+03	0.00000000e+00	0.00000000e+00	0.00000000e+00
0	2.38600000e+03	0.00000000e+00	0.00000000e+00	0.00000000e+00
1	2.39300000e+03	0.00000000e+00	0.00000000e+00	0.00000000e+00
2	2.39800000e+03	0.00000000e+00	0.00000000e+00	0.00000000e+00
3	2.40100000e+03	0.00000000e+00	0.00000000e+00	0.00000000e+00
4	2.40500000e+03	0.00000000e+00	0.00000000e+00	0.00000000e+00
5	2.40500000e+03	0.00000000e+00	0.00000000e+00	0.00000000e+00
6	2.40600000e+03	0.00000000e+00	0.00000000e+00	0.00000000e+00
7	2.40800000e+03	0.00000000e+00	0.00000000e+00	0.00000000e+00
8	2.41700000e+03	0.00000000e+00	0.00000000e+00	0.00000000e+00
9	2.42700000e+03	0.00000000e+00	0.00000000e+00	0.00000000e+00
10	2.43100000e+03	0.00000000e+00	0.00000000e+00	0.00000000e+00
11	2.43800000e+03	0.00000000e+00	0.00000000e+00	0.00000000e+00
12	2.44000000e+03	0.00000000e+00	0.00000000e+00	0.00000000e+00
13	2.44000000e+03	0.00000000e+00	0.00000000e+00	0.00000000e+00
14	2.44000000e+03	0.00000000e+00	0.00000000e+00	0.00000000e+00
15	2.44300000e+03	0.00000000e+00	0.00000000e+00	0.00000000e+00
16	2.44600000e+03	0.00000000e+00	0.00000000e+00	0.00000000e+00
17	2.44900000e+03	0.00000000e+00	0.00000000e+00	0.00000000e+00
18	2.44900000e+03	0.00000000e+00	0.00000000e+00	0.00000000e+00
19	2.45200000e+03	0.00000000e+00	0.00000000e+00	0.00000000e+00
20	2.45400000e+03	0.00000000e+00	0.00000000e+00	0.00000000e+00
21	2.45400000e+03	0.00000000e+00	0.00000000e+00	0.00000000e+00
22	2.45500000e+03	0.00000000e+00	0.00000000e+00	0.00000000e+00
23	2.45700000e+03	0.00000000e+00	0.00000000e+00	0.00000000e+00
24	2.45800000e+03	0.00000000e+00	0.00000000e+00	0.00000000e+00
25	2.46000000e+03	0.00000000e+00	0.00000000e+00	0.00000000e+00
26	2.46100000e+03	0.00000000e+00	0.00000000e+00	0.00000000e+00
27	2.46200000e+03	0.00000000e+00	0.00000000e+00	0.00000000e+00
28	2.46300000e+03	0.00000000e+00	0.00000000e+00	0.00000000e+00
29	2.46700000e+03	0.00000000e+00	0.00000000e+00	0.00000000e+00
30	2.46800000e+03	0.00000000e+00	0.00000000e+00	0.00000000e+00
31	2.47000000e+03	0.00000000e+00	0.00000000e+00	0.00000000e+00
32	2.47000000e+03	0.00000000e+00	0.00000000e+00	0.00000000e+00
33	2.47200000e+03	0.00000000e+00	0.00000000e+00	0.00000000e+00
34	2.47300000e+03	0.00000000e+00	0.00000000e+00	0.00000000e+00
35	2.47400000e+03	0.00000000e+00	0.00000000e+00	0.00000000e+00
36	2.47700000e+03	0.00000000e+00	0.00000000e+00	0.00000000e+00
37	2.48100000e+03	0.00000000e+00	0.00000000e+00	0.00000000e+00
38	2.48200000e+03	0.00000000e+00	0.00000000e+00	0.00000000e+00
39	2.48400000e+03	0.00000000e+00	0.00000000e+00	0.00000000e+00
40	2.48600000e+03	0.00000000e+00	0.00000000e+00	0.00000000e+00
41	2.49400000e+03	0.00000000e+00	0.00000000e+00	0.00000000e+00
42	2.49400000e+03	0.00000000e+00	0.00000000e+00	0.00000000e+00
43	2.49800000e+03	0.00000000e+00	0.00000000e+00	0.00000000e+00
44	2.50100000e+03	0.00000000e+00	0.00000000e+00	0.00000000e+00
45	2.50200000e+03	0.00000000e+00	0.00000000e+00	0.00000000e+00
46	2.50300000e+03	0.00000000e+00	0.00000000e+00	0.00000000e+00
47	2.50500000e+03	0.00000000e+00	0.00000000e+00	0.00000000e+00
48	2.50700000e+03	0.00000000e+00	0.00000000e+00	0.00000000e+00
49	2.50800000e+03	0.00000000e+00	0.00000000e+00	0.00000000e+00
50	2.51200000e+03	0.00000000e+00	0.00000000e+00	0.00000000e+00
51	2.52000000e+03	0.00000000e+00	0.00000000e+00	0.00000000e+00
52	2.52200000e+03	0.00000000e+00	0.00000000e+00	0.00000000e+00
53	2.52500000e+03	0.00000000e+00	0.00000000e+00	0.00000000e+00
54	2.52600000e+03	0.00000000e+00	0.00000000e+00	0.00000000e+00
55	2.52700000e+03	0.00000000e+00	0.00000000e+00	0.00000000e+00
56	2.53200000e+03	0.00000000e+00	0.00000000e+00	0.00000000e+00
57	2.53200000e+03	0.00000000e+00	0.00000000e+00	0.00000000e+00
58	2.53200000e+03	0.00000000e+00	0.00000000e+00	0.00000000e+00
59	2.53300000e+03	0.00000000e+00	0.00000000e+00	0.00000000e+00
60	2.53400000e+03	0.00000000e+00	0.00000000e+00	0.00000000e+00
61	2.53500000e+03	0.00000000e+00	0.00000000e+00	0.00000000e+00
62	2.53900000e+03	0.00000000e+00	0.00000000e+00	0.00000000e+00
63	2.54400000e+03	0.00000000e+00	0.00000000e+00	0.00000000e+00
64	2.55000000e+03	0.00000000e+00	0.00000000e+00	0.00000000e+00
65	2.55300000e+03	0.00000000e+00	0.00000000e+00	0.00000000e+00
66	2.55700000e+03	0.00000000e+00	0.00000000e+00	0.00000000e+00
67	2.56000000e+03	0.00000000e+00	0.00000000e+00	0.00000000e+00
68	2.56200000e+03	0.00000000e+00	0.00000000e+00	0.00000000e+00
69	2.56300000e+03	0.00000000e+00	0.00000000e+00	0.00000000e+00
70	2.56400000e+03	0.00000000e+00	0.00000000e+00	0.00000000e+00
71	2.56600000e+03	0.00000000e+00	0.00000000e+00	0.00000000e+00
72	2.56600000e+03	0.00000000e+00	0.00000000e+00	0.00000000e+00
73	2.56900000e+03	0.00000000e+00	0.00000000e+00	0.00000000e+00
74	2.56900000e+03	0.00000000e+00	0.00000000e+00	0.00000000e+00
75	2.57300000e+03	0.00000000e+00	0.00000000e+00	0.00000000e+00
76	2.57800000e+03	0.00000000e+00	0.00000000e+00	0.00000000e+00
77	2.58200000e+03	0.00000000e+00	0.00000000e+00	0.00000000e+00
78	2.59500000e+03	0.00000000e+00	0.00000000e+00	0.00000000e+00
79	2.59900000e+03	0.00000000e+00	0.00000000e+00	0.00000000e+00
80	2.60000000e+03	0.00000000e+00	0.00000000e+00	0.00000000e+00
81	2.60000000e+03	0.00000000e+00	0.00000000e+00	0.00000000e+00
82	2.60300000e+03	0.00000000e+00	0.00000000e+00	0.00000000e+00
83	2.60300000e+03	0.00000000e+00	0.00000000e+00	0.00000000e+00
84	2.60300000e+03	0.00000000e+00	0.00000000e+00	0.00000000e+00
85	2.60300000e+03	0.00000000e+00	6.00000000e+00	0.00000000e+00
86	2.60300000e+03	0.00000000e+00	0.00000000e+00	0.00000000e+00
87	2.60500000e+03	0.00000000e+00	0.00000000e+00	0.00000000e+00
88	2.61000000e+03	0.00000000e+00	0.00000000e+00	0.00000000e+00
89	2.61100000e+03	0.00000000e+00	0.00000000e+00	0.00000000e+00
90	2.61200000e+03	0.00000000e+00	0.00000000e+00	0.00000000e+00
91	2.61500000e+03	0.00000000e+00	0.00000000e+00	0.00000000e+00
92	2.61500000e+03	0.00000000e+00	0.00000000e+00	0.00000000e+00
93	2.61600000e+03	0.00000000e+00	0.00000000e+00	0.00000000e+00
94	2.61900000e+03	0.00000000e+00	0.00000000e+00	0.00000000e+00
95	2.62400000e+03	0.00000000e+00	0.00000000e+00	0.00000000e+00
96	2.62700000e+03	0.00000000e+00	0.00000000e+00	0.00000000e+00
97	2.63100000e+03	0.00000000e+00	0.00000000e+00	0.00000000e+00
98	2.63500000e+03	0.00000000e+00	0.00000000e+00	0.00000000e+00
99	2.63600000e+03	0.00000000e+00	0.00000000e+00	0.00000000e+00
100	2.63900000e+03	0.00000000e+00	0.00000000e+00	0.00000000e+00
