# Supplementary material for: Early Prediction of Movie Box Office Success Based on Wikipedia Activity Big Data
Source: PLoS One. 2013 Aug 21;8(8):e71226. doi: 10.1371/journal.pone.0071226 (PMC3749192; doi:10.1371/journal.pone.0071226)
Supplement: Dataset S1 — The dataset under study, including the financial and Wikipedia activity data is also available at http://wwm.phy.bme.hu/SupplementaryDataS1.zip. (ZIP) [file pone.0071226.s002.zip › wikipredict_data_pack/sample_of_312/wikipedia_predictors/99]

Day_(movie_time)	Views	Users	Rigor	Edits
-500	0.00000000e+00	0.00000000e+00	0.00000000e+00	0.00000000e+00
-499	4.00000000e+00	0.00000000e+00	0.00000000e+00	0.00000000e+00
-498	4.00000000e+00	0.00000000e+00	0.00000000e+00	0.00000000e+00
-497	4.00000000e+00	0.00000000e+00	0.00000000e+00	0.00000000e+00
-496	7.00000000e+00	0.00000000e+00	0.00000000e+00	0.00000000e+00
-495	1.40000000e+01	0.00000000e+00	0.00000000e+00	0.00000000e+00
-494	1.90000000e+01	0.00000000e+00	0.00000000e+00	0.00000000e+00
-493	1.90000000e+01	0.00000000e+00	0.00000000e+00	0.00000000e+00
-492	2.10000000e+01	0.00000000e+00	0.00000000e+00	0.00000000e+00
-491	2.30000000e+01	0.00000000e+00	0.00000000e+00	0.00000000e+00
-490	2.40000000e+01	0.00000000e+00	0.00000000e+00	0.00000000e+00
-489	2.50000000e+01	0.00000000e+00	0.00000000e+00	0.00000000e+00
-488	2.60000000e+01	0.00000000e+00	0.00000000e+00	0.00000000e+00
-487	2.80000000e+01	0.00000000e+00	0.00000000e+00	0.00000000e+00
-486	3.20000000e+01	0.00000000e+00	0.00000000e+00	0.00000000e+00
-485	3.20000000e+01	0.00000000e+00	0.00000000e+00	0.00000000e+00
-484	3.20000000e+01	0.00000000e+00	0.00000000e+00	0.00000000e+00
-483	3.40000000e+01	0.00000000e+00	0.00000000e+00	0.00000000e+00
-482	3.70000000e+01	0.00000000e+00	0.00000000e+00	0.00000000e+00
-481	3.80000000e+01	0.00000000e+00	0.00000000e+00	0.00000000e+00
-480	4.10000000e+01	0.00000000e+00	0.00000000e+00	0.00000000e+00
-479	4.30000000e+01	0.00000000e+00	0.00000000e+00	0.00000000e+00
-478	4.60000000e+01	0.00000000e+00	0.00000000e+00	0.00000000e+00
-477	4.90000000e+01	0.00000000e+00	0.00000000e+00	0.00000000e+00
-476	4.90000000e+01	0.00000000e+00	0.00000000e+00	0.00000000e+00
-475	5.20000000e+01	0.00000000e+00	0.00000000e+00	0.00000000e+00
-474	5.30000000e+01	0.00000000e+00	0.00000000e+00	0.00000000e+00
-473	5.60000000e+01	0.00000000e+00	0.00000000e+00	0.00000000e+00
-472	5.80000000e+01	0.00000000e+00	0.00000000e+00	0.00000000e+00
-471	5.80000000e+01	0.00000000e+00	0.00000000e+00	0.00000000e+00
-470	5.90000000e+01	0.00000000e+00	0.00000000e+00	0.00000000e+00
-469	5.90000000e+01	0.00000000e+00	0.00000000e+00	0.00000000e+00
-468	6.10000000e+01	0.00000000e+00	0.00000000e+00	0.00000000e+00
-467	6.40000000e+01	0.00000000e+00	0.00000000e+00	0.00000000e+00
-466	6.70000000e+01	0.00000000e+00	0.00000000e+00	0.00000000e+00
-465	7.00000000e+01	0.00000000e+00	0.00000000e+00	0.00000000e+00
-464	7.10000000e+01	0.00000000e+00	0.00000000e+00	0.00000000e+00
-463	7.30000000e+01	0.00000000e+00	0.00000000e+00	0.00000000e+00
-462	7.50000000e+01	0.00000000e+00	0.00000000e+00	0.00000000e+00
-461	7.90000000e+01	0.00000000e+00	0.00000000e+00	0.00000000e+00
-460	8.10000000e+01	0.00000000e+00	0.00000000e+00	0.00000000e+00
-459	8.80000000e+01	0.00000000e+00	0.00000000e+00	0.00000000e+00
-458	9.20000000e+01	0.00000000e+00	0.00000000e+00	0.00000000e+00
-457	9.30000000e+01	0.00000000e+00	0.00000000e+00	0.00000000e+00
-456	9.40000000e+01	0.00000000e+00	0.00000000e+00	0.00000000e+00
-455	9.50000000e+01	0.00000000e+00	0.00000000e+00	0.00000000e+00
-454	9.60000000e+01	0.00000000e+00	0.00000000e+00	0.00000000e+00
-453	9.60000000e+01	0.00000000e+00	0.00000000e+00	0.00000000e+00
-452	9.70000000e+01	0.00000000e+00	0.00000000e+00	0.00000000e+00
-451	1.01000000e+02	0.00000000e+00	0.00000000e+00	0.00000000e+00
-450	1.03000000e+02	0.00000000e+00	0.00000000e+00	0.00000000e+00
-449	1.05000000e+02	0.00000000e+00	0.00000000e+00	0.00000000e+00
-448	1.06000000e+02	0.00000000e+00	0.00000000e+00	0.00000000e+00
-447	1.09000000e+02	0.00000000e+00	0.00000000e+00	0.00000000e+00
-446	1.13000000e+02	0.00000000e+00	0.00000000e+00	0.00000000e+00
-445	1.13000000e+02	0.00000000e+00	0.00000000e+00	0.00000000e+00
-444	1.15000000e+02	0.00000000e+00	0.00000000e+00	0.00000000e+00
-443	1.15000000e+02	0.00000000e+00	0.00000000e+00	0.00000000e+00
-442	1.18000000e+02	0.00000000e+00	0.00000000e+00	0.00000000e+00
-441	1.19000000e+02	0.00000000e+00	0.00000000e+00	0.00000000e+00
-440	1.21000000e+02	0.00000000e+00	0.00000000e+00	0.00000000e+00
-439	1.26000000e+02	0.00000000e+00	0.00000000e+00	0.00000000e+00
-438	1.35000000e+02	0.00000000e+00	0.00000000e+00	0.00000000e+00
-437	1.38000000e+02	0.00000000e+00	0.00000000e+00	0.00000000e+00
-436	1.39000000e+02	0.00000000e+00	0.00000000e+00	0.00000000e+00
-435	1.41000000e+02	0.00000000e+00	0.00000000e+00	0.00000000e+00
-434	1.50000000e+02	0.00000000e+00	0.00000000e+00	0.00000000e+00
-433	1.55000000e+02	0.00000000e+00	0.00000000e+00	0.00000000e+00
-432	1.58000000e+02	0.00000000e+00	0.00000000e+00	0.00000000e+00
-431	1.63000000e+02	0.00000000e+00	0.00000000e+00	0.00000000e+00
-430	1.66000000e+02	0.00000000e+00	0.00000000e+00	0.00000000e+00
-429	1.67000000e+02	0.00000000e+00	0.00000000e+00	0.00000000e+00
-428	1.71000000e+02	0.00000000e+00	0.00000000e+00	0.00000000e+00
-427	1.74000000e+02	0.00000000e+00	0.00000000e+00	0.00000000e+00
-426	1.77000000e+02	0.00000000e+00	0.00000000e+00	0.00000000e+00
-425	1.82000000e+02	0.00000000e+00	0.00000000e+00	0.00000000e+00
-424	1.82000000e+02	0.00000000e+00	0.00000000e+00	0.00000000e+00
-423	1.84000000e+02	0.00000000e+00	0.00000000e+00	0.00000000e+00
-422	1.85000000e+02	0.00000000e+00	0.00000000e+00	0.00000000e+00
-421	1.90000000e+02	0.00000000e+00	0.00000000e+00	0.00000000e+00
-420	1.92000000e+02	0.00000000e+00	0.00000000e+00	0.00000000e+00
-419	1.96000000e+02	0.00000000e+00	0.00000000e+00	0.00000000e+00
-418	1.99000000e+02	0.00000000e+00	0.00000000e+00	0.00000000e+00
-417	2.03000000e+02	0.00000000e+00	0.00000000e+00	0.00000000e+00
-416	2.08000000e+02	0.00000000e+00	0.00000000e+00	0.00000000e+00
-415	2.14000000e+02	0.00000000e+00	0.00000000e+00	0.00000000e+00
-414	2.17000000e+02	0.00000000e+00	0.00000000e+00	0.00000000e+00
-413	2.17000000e+02	0.00000000e+00	0.00000000e+00	0.00000000e+00
-412	2.21000000e+02	0.00000000e+00	0.00000000e+00	0.00000000e+00
-411	2.22000000e+02	0.00000000e+00	0.00000000e+00	0.00000000e+00
-410	2.27000000e+02	0.00000000e+00	0.00000000e+00	0.00000000e+00
-409	2.28000000e+02	0.00000000e+00	0.00000000e+00	0.00000000e+00
-408	2.30000000e+02	0.00000000e+00	0.00000000e+00	0.00000000e+00
-407	2.35000000e+02	0.00000000e+00	0.00000000e+00	0.00000000e+00
-406	2.38000000e+02	0.00000000e+00	0.00000000e+00	0.00000000e+00
-405	2.41000000e+02	0.00000000e+00	0.00000000e+00	0.00000000e+00
-404	2.43000000e+02	0.00000000e+00	0.00000000e+00	0.00000000e+00
-403	2.48000000e+02	0.00000000e+00	0.00000000e+00	0.00000000e+00
-402	2.50000000e+02	0.00000000e+00	0.00000000e+00	0.00000000e+00
-401	2.51000000e+02	0.00000000e+00	0.00000000e+00	0.00000000e+00
-400	2.54000000e+02	0.00000000e+00	0.00000000e+00	0.00000000e+00
-399	2.57000000e+02	0.00000000e+00	0.00000000e+00	0.00000000e+00
-398	2.60000000e+02	0.00000000e+00	0.00000000e+00	0.00000000e+00
-397	2.63000000e+02	0.00000000e+00	0.00000000e+00	0.00000000e+00
-396	2.66000000e+02	0.00000000e+00	0.00000000e+00	0.00000000e+00
-395	2.70000000e+02	0.00000000e+00	0.00000000e+00	0.00000000e+00
-394	2.70000000e+02	0.00000000e+00	0.00000000e+00	0.00000000e+00
-393	2.72000000e+02	0.00000000e+00	0.00000000e+00	0.00000000e+00
-392	2.75000000e+02	0.00000000e+00	0.00000000e+00	0.00000000e+00
-391	2.84000000e+02	0.00000000e+00	0.00000000e+00	0.00000000e+00
-390	2.85000000e+02	0.00000000e+00	0.00000000e+00	0.00000000e+00
-389	2.88000000e+02	0.00000000e+00	0.00000000e+00	0.00000000e+00
-388	2.94000000e+02	0.00000000e+00	0.00000000e+00	0.00000000e+00
-387	2.97000000e+02	0.00000000e+00	0.00000000e+00	0.00000000e+00
-386	2.99000000e+02	0.00000000e+00	0.00000000e+00	0.00000000e+00
-385	3.01000000e+02	0.00000000e+00	0.00000000e+00	0.00000000e+00
-384	3.05000000e+02	0.00000000e+00	0.00000000e+00	0.00000000e+00
-383	3.05000000e+02	0.00000000e+00	0.00000000e+00	0.00000000e+00
-382	3.06000000e+02	0.00000000e+00	0.00000000e+00	0.00000000e+00
-381	3.10000000e+02	0.00000000e+00	0.00000000e+00	0.00000000e+00
-380	3.12000000e+02	0.00000000e+00	0.00000000e+00	0.00000000e+00
-379	3.12000000e+02	0.00000000e+00	0.00000000e+00	0.00000000e+00
-378	3.12000000e+02	0.00000000e+00	0.00000000e+00	0.00000000e+00
-377	3.15000000e+02	0.00000000e+00	0.00000000e+00	0.00000000e+00
-376	3.16000000e+02	0.00000000e+00	0.00000000e+00	0.00000000e+00
-375	3.22000000e+02	0.00000000e+00	0.00000000e+00	0.00000000e+00
-374	3.23000000e+02	0.00000000e+00	0.00000000e+00	0.00000000e+00
-373	3.26000000e+02	0.00000000e+00	0.00000000e+00	0.00000000e+00
-372	3.33000000e+02	0.00000000e+00	0.00000000e+00	0.00000000e+00
-371	3.43000000e+02	0.00000000e+00	0.00000000e+00	0.00000000e+00
-370	3.51000000e+02	0.00000000e+00	0.00000000e+00	0.00000000e+00
-369	3.51000000e+02	0.00000000e+00	0.00000000e+00	0.00000000e+00
-368	3.57000000e+02	0.00000000e+00	0.00000000e+00	0.00000000e+00
-367	3.61000000e+02	0.00000000e+00	0.00000000e+00	0.00000000e+00
-366	3.65000000e+02	0.00000000e+00	0.00000000e+00	0.00000000e+00
-365	3.68000000e+02	0.00000000e+00	0.00000000e+00	0.00000000e+00
-364	3.71000000e+02	0.00000000e+00	0.00000000e+00	0.00000000e+00
-363	3.74000000e+02	0.00000000e+00	0.00000000e+00	0.00000000e+00
-362	3.75000000e+02	0.00000000e+00	0.00000000e+00	0.00000000e+00
-361	3.76000000e+02	0.00000000e+00	0.00000000e+00	0.00000000e+00
-360	3.80000000e+02	0.00000000e+00	0.00000000e+00	0.00000000e+00
-359	3.84000000e+02	0.00000000e+00	0.00000000e+00	0.00000000e+00
-358	3.86000000e+02	0.00000000e+00	0.00000000e+00	0.00000000e+00
-357	3.93000000e+02	0.00000000e+00	0.00000000e+00	0.00000000e+00
-356	3.94000000e+02	0.00000000e+00	0.00000000e+00	0.00000000e+00
-355	3.96000000e+02	0.00000000e+00	0.00000000e+00	0.00000000e+00
-354	4.00000000e+02	0.00000000e+00	0.00000000e+00	0.00000000e+00
-353	4.03000000e+02	0.00000000e+00	0.00000000e+00	0.00000000e+00
-352	4.06000000e+02	0.00000000e+00	0.00000000e+00	0.00000000e+00
-351	4.08000000e+02	0.00000000e+00	0.00000000e+00	0.00000000e+00
-350	4.10000000e+02	0.00000000e+00	0.00000000e+00	0.00000000e+00
-349	4.11000000e+02	0.00000000e+00	0.00000000e+00	0.00000000e+00
-348	4.11000000e+02	0.00000000e+00	0.00000000e+00	0.00000000e+00
-347	4.14000000e+02	0.00000000e+00	0.00000000e+00	0.00000000e+00
-346	4.18000000e+02	0.00000000e+00	0.00000000e+00	0.00000000e+00
-345	4.20000000e+02	0.00000000e+00	0.00000000e+00	0.00000000e+00
-344	4.25000000e+02	0.00000000e+00	0.00000000e+00	0.00000000e+00
-343	4.26000000e+02	0.00000000e+00	0.00000000e+00	0.00000000e+00
-342	4.26000000e+02	0.00000000e+00	0.00000000e+00	0.00000000e+00
-341	4.27000000e+02	0.00000000e+00	0.00000000e+00	0.00000000e+00
-340	4.31000000e+02	0.00000000e+00	0.00000000e+00	0.00000000e+00
-339	4.33000000e+02	0.00000000e+00	0.00000000e+00	0.00000000e+00
-338	4.37000000e+02	0.00000000e+00	0.00000000e+00	0.00000000e+00
-337	4.40000000e+02	0.00000000e+00	0.00000000e+00	0.00000000e+00
-336	4.42000000e+02	0.00000000e+00	0.00000000e+00	0.00000000e+00
-335	4.47000000e+02	0.00000000e+00	0.00000000e+00	0.00000000e+00
-334	4.52000000e+02	0.00000000e+00	0.00000000e+00	0.00000000e+00
-333	4.57000000e+02	0.00000000e+00	0.00000000e+00	0.00000000e+00
-332	4.61000000e+02	0.00000000e+00	0.00000000e+00	0.00000000e+00
-331	4.63000000e+02	0.00000000e+00	0.00000000e+00	0.00000000e+00
-330	4.66000000e+02	0.00000000e+00	0.00000000e+00	0.00000000e+00
-329	4.71000000e+02	0.00000000e+00	0.00000000e+00	0.00000000e+00
-328	4.74000000e+02	0.00000000e+00	0.00000000e+00	0.00000000e+00
-327	4.76000000e+02	0.00000000e+00	0.00000000e+00	0.00000000e+00
-326	4.78000000e+02	0.00000000e+00	0.00000000e+00	0.00000000e+00
-325	4.82000000e+02	0.00000000e+00	0.00000000e+00	0.00000000e+00
-324	4.87000000e+02	0.00000000e+00	0.00000000e+00	0.00000000e+00
-323	4.91000000e+02	0.00000000e+00	0.00000000e+00	0.00000000e+00
-322	4.92000000e+02	0.00000000e+00	0.00000000e+00	0.00000000e+00
-321	4.95000000e+02	0.00000000e+00	0.00000000e+00	0.00000000e+00
-320	4.96000000e+02	0.00000000e+00	0.00000000e+00	0.00000000e+00
-319	4.98000000e+02	0.00000000e+00	0.00000000e+00	0.00000000e+00
-318	5.00000000e+02	0.00000000e+00	0.00000000e+00	0.00000000e+00
-317	5.01000000e+02	0.00000000e+00	0.00000000e+00	0.00000000e+00
-316	5.04000000e+02	0.00000000e+00	0.00000000e+00	0.00000000e+00
-315	5.05000000e+02	0.00000000e+00	0.00000000e+00	0.00000000e+00
-314	5.11000000e+02	0.00000000e+00	0.00000000e+00	0.00000000e+00
-313	5.11000000e+02	0.00000000e+00	0.00000000e+00	0.00000000e+00
-312	5.14000000e+02	0.00000000e+00	0.00000000e+00	0.00000000e+00
-311	5.18000000e+02	0.00000000e+00	0.00000000e+00	0.00000000e+00
-310	5.22000000e+02	0.00000000e+00	0.00000000e+00	0.00000000e+00
-309	5.28000000e+02	0.00000000e+00	0.00000000e+00	0.00000000e+00
-308	5.29000000e+02	0.00000000e+00	0.00000000e+00	0.00000000e+00
-307	5.31000000e+02	0.00000000e+00	0.00000000e+00	0.00000000e+00
-306	5.34000000e+02	0.00000000e+00	0.00000000e+00	0.00000000e+00
-305	5.38000000e+02	0.00000000e+00	0.00000000e+00	0.00000000e+00
-304	5.40000000e+02	0.00000000e+00	0.00000000e+00	0.00000000e+00
-303	5.46000000e+02	0.00000000e+00	0.00000000e+00	0.00000000e+00
-302	5.48000000e+02	0.00000000e+00	0.00000000e+00	0.00000000e+00
-301	5.49000000e+02	0.00000000e+00	0.00000000e+00	0.00000000e+00
-300	5.54000000e+02	0.00000000e+00	0.00000000e+00	0.00000000e+00
-299	5.55000000e+02	0.00000000e+00	0.00000000e+00	0.00000000e+00
-298	5.59000000e+02	0.00000000e+00	0.00000000e+00	0.00000000e+00
-297	5.61000000e+02	0.00000000e+00	0.00000000e+00	0.00000000e+00
-296	5.63000000e+02	0.00000000e+00	0.00000000e+00	0.00000000e+00
-295	5.63000000e+02	0.00000000e+00	0.00000000e+00	0.00000000e+00
-294	5.65000000e+02	0.00000000e+00	0.00000000e+00	0.00000000e+00
-293	5.66000000e+02	0.00000000e+00	0.00000000e+00	0.00000000e+00
-292	5.70000000e+02	0.00000000e+00	0.00000000e+00	0.00000000e+00
-291	5.79000000e+02	0.00000000e+00	0.00000000e+00	0.00000000e+00
-290	5.88000000e+02	0.00000000e+00	0.00000000e+00	0.00000000e+00
-289	5.94000000e+02	0.00000000e+00	0.00000000e+00	0.00000000e+00
-288	5.96000000e+02	0.00000000e+00	0.00000000e+00	0.00000000e+00
-287	5.99000000e+02	0.00000000e+00	0.00000000e+00	0.00000000e+00
-286	6.01000000e+02	0.00000000e+00	0.00000000e+00	0.00000000e+00
-285	6.04000000e+02	0.00000000e+00	0.00000000e+00	0.00000000e+00
-284	6.10000000e+02	0.00000000e+00	0.00000000e+00	0.00000000e+00
-283	6.17000000e+02	0.00000000e+00	0.00000000e+00	0.00000000e+00
-282	6.19000000e+02	0.00000000e+00	0.00000000e+00	0.00000000e+00
-281	6.19000000e+02	0.00000000e+00	0.00000000e+00	0.00000000e+00
-280	6.22000000e+02	0.00000000e+00	0.00000000e+00	0.00000000e+00
-279	6.23000000e+02	0.00000000e+00	0.00000000e+00	0.00000000e+00
-278	6.28000000e+02	0.00000000e+00	0.00000000e+00	0.00000000e+00
-277	6.33000000e+02	0.00000000e+00	0.00000000e+00	0.00000000e+00
-276	6.34000000e+02	0.00000000e+00	0.00000000e+00	0.00000000e+00
-275	6.37000000e+02	0.00000000e+00	0.00000000e+00	0.00000000e+00
-274	6.40000000e+02	0.00000000e+00	0.00000000e+00	0.00000000e+00
-273	6.41000000e+02	0.00000000e+00	0.00000000e+00	0.00000000e+00
-272	6.44000000e+02	0.00000000e+00	0.00000000e+00	0.00000000e+00
-271	6.47000000e+02	0.00000000e+00	0.00000000e+00	0.00000000e+00
-270	6.48000000e+02	0.00000000e+00	0.00000000e+00	0.00000000e+00
-269	6.50000000e+02	0.00000000e+00	0.00000000e+00	0.00000000e+00
-268	6.57000000e+02	0.00000000e+00	0.00000000e+00	0.00000000e+00
-267	6.58000000e+02	0.00000000e+00	0.00000000e+00	0.00000000e+00
-266	6.62000000e+02	0.00000000e+00	0.00000000e+00	0.00000000e+00
-265	6.64000000e+02	0.00000000e+00	0.00000000e+00	0.00000000e+00
-264	6.66000000e+02	0.00000000e+00	0.00000000e+00	0.00000000e+00
-263	6.68000000e+02	0.00000000e+00	0.00000000e+00	0.00000000e+00
-262	6.71000000e+02	0.00000000e+00	0.00000000e+00	0.00000000e+00
-261	6.75000000e+02	0.00000000e+00	0.00000000e+00	0.00000000e+00
-260	6.78000000e+02	0.00000000e+00	0.00000000e+00	0.00000000e+00
-259	6.82000000e+02	0.00000000e+00	0.00000000e+00	0.00000000e+00
-258	6.88000000e+02	0.00000000e+00	0.00000000e+00	0.00000000e+00
-257	6.91000000e+02	0.00000000e+00	0.00000000e+00	0.00000000e+00
-256	6.93000000e+02	0.00000000e+00	0.00000000e+00	0.00000000e+00
-255	7.01000000e+02	0.00000000e+00	0.00000000e+00	0.00000000e+00
-254	7.03000000e+02	0.00000000e+00	0.00000000e+00	0.00000000e+00
-253	7.08000000e+02	0.00000000e+00	0.00000000e+00	0.00000000e+00
-252	7.08000000e+02	0.00000000e+00	0.00000000e+00	0.00000000e+00
-251	7.09000000e+02	0.00000000e+00	0.00000000e+00	0.00000000e+00
-250	7.19000000e+02	0.00000000e+00	0.00000000e+00	0.00000000e+00
-249	7.23000000e+02	0.00000000e+00	0.00000000e+00	0.00000000e+00
-248	7.25000000e+02	0.00000000e+00	0.00000000e+00	0.00000000e+00
-247	7.32000000e+02	0.00000000e+00	0.00000000e+00	0.00000000e+00
-246	7.36000000e+02	0.00000000e+00	0.00000000e+00	0.00000000e+00
-245	7.40000000e+02	0.00000000e+00	0.00000000e+00	0.00000000e+00
-244	7.43000000e+02	0.00000000e+00	0.00000000e+00	0.00000000e+00
-243	7.47000000e+02	0.00000000e+00	0.00000000e+00	0.00000000e+00
-242	7.49000000e+02	0.00000000e+00	0.00000000e+00	0.00000000e+00
-241	7.55000000e+02	0.00000000e+00	0.00000000e+00	0.00000000e+00
-240	7.58000000e+02	0.00000000e+00	0.00000000e+00	0.00000000e+00
-239	7.60000000e+02	0.00000000e+00	0.00000000e+00	0.00000000e+00
-238	7.63000000e+02	0.00000000e+00	0.00000000e+00	0.00000000e+00
-237	7.66000000e+02	0.00000000e+00	0.00000000e+00	0.00000000e+00
-236	7.66000000e+02	0.00000000e+00	0.00000000e+00	0.00000000e+00
-235	7.67000000e+02	0.00000000e+00	0.00000000e+00	0.00000000e+00
-234	7.75000000e+02	0.00000000e+00	0.00000000e+00	0.00000000e+00
-233	7.79000000e+02	0.00000000e+00	0.00000000e+00	0.00000000e+00
-232	7.83000000e+02	0.00000000e+00	0.00000000e+00	0.00000000e+00
-231	7.85000000e+02	0.00000000e+00	0.00000000e+00	0.00000000e+00
-230	7.89000000e+02	0.00000000e+00	0.00000000e+00	0.00000000e+00
-229	7.89000000e+02	0.00000000e+00	0.00000000e+00	0.00000000e+00
-228	7.92000000e+02	0.00000000e+00	0.00000000e+00	0.00000000e+00
-227	8.01000000e+02	0.00000000e+00	0.00000000e+00	0.00000000e+00
-226	8.03000000e+02	0.00000000e+00	0.00000000e+00	0.00000000e+00
-225	8.06000000e+02	0.00000000e+00	0.00000000e+00	0.00000000e+00
-224	8.06000000e+02	0.00000000e+00	0.00000000e+00	0.00000000e+00
-223	8.07000000e+02	0.00000000e+00	0.00000000e+00	0.00000000e+00
-222	8.09000000e+02	0.00000000e+00	0.00000000e+00	0.00000000e+00
-221	8.15000000e+02	0.00000000e+00	0.00000000e+00	0.00000000e+00
-220	8.18000000e+02	0.00000000e+00	0.00000000e+00	0.00000000e+00
-219	8.20000000e+02	0.00000000e+00	0.00000000e+00	0.00000000e+00
-218	8.26000000e+02	0.00000000e+00	0.00000000e+00	0.00000000e+00
-217	8.32000000e+02	0.00000000e+00	0.00000000e+00	0.00000000e+00
-216	8.35000000e+02	0.00000000e+00	0.00000000e+00	0.00000000e+00
-215	8.38000000e+02	0.00000000e+00	0.00000000e+00	0.00000000e+00
-214	8.48000000e+02	0.00000000e+00	0.00000000e+00	0.00000000e+00
-213	8.51000000e+02	0.00000000e+00	0.00000000e+00	0.00000000e+00
-212	8.55000000e+02	0.00000000e+00	0.00000000e+00	0.00000000e+00
-211	8.60000000e+02	0.00000000e+00	0.00000000e+00	0.00000000e+00
-210	8.63000000e+02	0.00000000e+00	0.00000000e+00	0.00000000e+00
-209	8.65000000e+02	0.00000000e+00	0.00000000e+00	0.00000000e+00
-208	8.66000000e+02	0.00000000e+00	0.00000000e+00	0.00000000e+00
-207	8.80000000e+02	0.00000000e+00	0.00000000e+00	0.00000000e+00
-206	8.82000000e+02	0.00000000e+00	0.00000000e+00	0.00000000e+00
-205	8.84000000e+02	0.00000000e+00	0.00000000e+00	0.00000000e+00
-204	8.86000000e+02	0.00000000e+00	0.00000000e+00	0.00000000e+00
-203	8.87000000e+02	0.00000000e+00	0.00000000e+00	0.00000000e+00
-202	8.91000000e+02	0.00000000e+00	0.00000000e+00	0.00000000e+00
-201	8.98000000e+02	0.00000000e+00	0.00000000e+00	0.00000000e+00
-200	9.00000000e+02	0.00000000e+00	0.00000000e+00	0.00000000e+00
-199	9.03000000e+02	0.00000000e+00	0.00000000e+00	0.00000000e+00
-198	9.04000000e+02	0.00000000e+00	0.00000000e+00	0.00000000e+00
-197	9.06000000e+02	0.00000000e+00	0.00000000e+00	0.00000000e+00
-196	9.09000000e+02	0.00000000e+00	0.00000000e+00	0.00000000e+00
-195	9.13000000e+02	0.00000000e+00	0.00000000e+00	0.00000000e+00
-194	9.16000000e+02	0.00000000e+00	0.00000000e+00	0.00000000e+00
-193	9.19000000e+02	0.00000000e+00	0.00000000e+00	0.00000000e+00
-192	9.22000000e+02	0.00000000e+00	0.00000000e+00	0.00000000e+00
-191	9.28000000e+02	0.00000000e+00	0.00000000e+00	0.00000000e+00
-190	9.30000000e+02	0.00000000e+00	0.00000000e+00	0.00000000e+00
-189	9.31000000e+02	0.00000000e+00	0.00000000e+00	0.00000000e+00
-188	9.33000000e+02	0.00000000e+00	0.00000000e+00	0.00000000e+00
-187	9.37000000e+02	0.00000000e+00	0.00000000e+00	0.00000000e+00
-186	9.39000000e+02	0.00000000e+00	0.00000000e+00	0.00000000e+00
-185	9.42000000e+02	0.00000000e+00	0.00000000e+00	0.00000000e+00
-184	9.50000000e+02	0.00000000e+00	0.00000000e+00	0.00000000e+00
-183	9.55000000e+02	0.00000000e+00	0.00000000e+00	0.00000000e+00
-182	9.57000000e+02	0.00000000e+00	0.00000000e+00	0.00000000e+00
-181	9.59000000e+02	0.00000000e+00	0.00000000e+00	0.00000000e+00
-180	9.60000000e+02	0.00000000e+00	0.00000000e+00	0.00000000e+00
-179	9.65000000e+02	0.00000000e+00	0.00000000e+00	0.00000000e+00
-178	9.67000000e+02	0.00000000e+00	0.00000000e+00	0.00000000e+00
-177	9.74000000e+02	0.00000000e+00	0.00000000e+00	0.00000000e+00
-176	9.81000000e+02	0.00000000e+00	0.00000000e+00	0.00000000e+00
-175	1.01000000e+03	0.00000000e+00	0.00000000e+00	0.00000000e+00
-174	1.01900000e+03	0.00000000e+00	0.00000000e+00	0.00000000e+00
-173	1.02200000e+03	0.00000000e+00	0.00000000e+00	0.00000000e+00
-172	1.02500000e+03	0.00000000e+00	0.00000000e+00	0.00000000e+00
-171	1.02900000e+03	0.00000000e+00	0.00000000e+00	0.00000000e+00
-170	1.03200000e+03	0.00000000e+00	0.00000000e+00	0.00000000e+00
-169	1.03700000e+03	0.00000000e+00	0.00000000e+00	0.00000000e+00
-168	1.04300000e+03	0.00000000e+00	0.00000000e+00	0.00000000e+00
-167	1.04600000e+03	0.00000000e+00	0.00000000e+00	0.00000000e+00
-166	1.05000000e+03	0.00000000e+00	0.00000000e+00	0.00000000e+00
-165	1.05200000e+03	0.00000000e+00	0.00000000e+00	0.00000000e+00
-164	1.05600000e+03	0.00000000e+00	0.00000000e+00	0.00000000e+00
-163	1.06100000e+03	0.00000000e+00	0.00000000e+00	0.00000000e+00
-162	1.06700000e+03	0.00000000e+00	0.00000000e+00	0.00000000e+00
-161	1.07100000e+03	0.00000000e+00	0.00000000e+00	0.00000000e+00
-160	1.07600000e+03	0.00000000e+00	0.00000000e+00	0.00000000e+00
-159	1.07700000e+03	0.00000000e+00	0.00000000e+00	0.00000000e+00
-158	1.08400000e+03	0.00000000e+00	0.00000000e+00	0.00000000e+00
-157	1.08800000e+03	0.00000000e+00	0.00000000e+00	0.00000000e+00
-156	1.09200000e+03	0.00000000e+00	0.00000000e+00	0.00000000e+00
-155	1.09600000e+03	0.00000000e+00	0.00000000e+00	0.00000000e+00
-154	1.09600000e+03	0.00000000e+00	0.00000000e+00	0.00000000e+00
-153	1.09900000e+03	0.00000000e+00	0.00000000e+00	0.00000000e+00
-152	1.10100000e+03	0.00000000e+00	0.00000000e+00	0.00000000e+00
-151	1.10700000e+03	0.00000000e+00	0.00000000e+00	0.00000000e+00
-150	1.11300000e+03	0.00000000e+00	0.00000000e+00	0.00000000e+00
-149	1.11400000e+03	0.00000000e+00	0.00000000e+00	0.00000000e+00
-148	1.11400000e+03	0.00000000e+00	0.00000000e+00	0.00000000e+00
-147	1.11900000e+03	0.00000000e+00	0.00000000e+00	0.00000000e+00
-146	1.11900000e+03	0.00000000e+00	0.00000000e+00	0.00000000e+00
-145	1.11900000e+03	0.00000000e+00	0.00000000e+00	0.00000000e+00
-144	1.11900000e+03	0.00000000e+00	0.00000000e+00	0.00000000e+00
-143	1.12300000e+03	0.00000000e+00	0.00000000e+00	0.00000000e+00
-142	1.12700000e+03	0.00000000e+00	0.00000000e+00	0.00000000e+00
-141	1.13100000e+03	0.00000000e+00	0.00000000e+00	0.00000000e+00
-140	1.13200000e+03	0.00000000e+00	0.00000000e+00	0.00000000e+00
-139	1.13600000e+03	0.00000000e+00	0.00000000e+00	0.00000000e+00
-138	1.14200000e+03	0.00000000e+00	0.00000000e+00	0.00000000e+00
-137	1.14600000e+03	0.00000000e+00	0.00000000e+00	0.00000000e+00
-136	1.14700000e+03	0.00000000e+00	0.00000000e+00	0.00000000e+00
-135	1.14900000e+03	0.00000000e+00	0.00000000e+00	0.00000000e+00
-134	1.15000000e+03	0.00000000e+00	0.00000000e+00	0.00000000e+00
-133	1.15000000e+03	0.00000000e+00	0.00000000e+00	0.00000000e+00
-132	1.15400000e+03	0.00000000e+00	0.00000000e+00	0.00000000e+00
-131	1.15800000e+03	0.00000000e+00	0.00000000e+00	0.00000000e+00
-130	1.16100000e+03	0.00000000e+00	0.00000000e+00	0.00000000e+00
-129	1.16600000e+03	0.00000000e+00	0.00000000e+00	0.00000000e+00
-128	1.17200000e+03	0.00000000e+00	0.00000000e+00	6.00000000e+00
-127	1.17200000e+03	0.00000000e+00	0.00000000e+00	0.00000000e+00
-126	1.17200000e+03	0.00000000e+00	0.00000000e+00	0.00000000e+00
-125	1.17200000e+03	0.00000000e+00	0.00000000e+00	0.00000000e+00
-124	1.18200000e+03	0.00000000e+00	0.00000000e+00	0.00000000e+00
-123	1.18700000e+03	0.00000000e+00	0.00000000e+00	0.00000000e+00
-122	1.19000000e+03	0.00000000e+00	0.00000000e+00	0.00000000e+00
-121	1.19100000e+03	0.00000000e+00	0.00000000e+00	0.00000000e+00
-120	1.19600000e+03	0.00000000e+00	0.00000000e+00	0.00000000e+00
-119	1.20200000e+03	0.00000000e+00	0.00000000e+00	0.00000000e+00
-118	1.20600000e+03	0.00000000e+00	0.00000000e+00	0.00000000e+00
-117	1.21400000e+03	0.00000000e+00	0.00000000e+00	0.00000000e+00
-116	1.21900000e+03	0.00000000e+00	0.00000000e+00	0.00000000e+00
-115	1.22100000e+03	0.00000000e+00	0.00000000e+00	0.00000000e+00
-114	1.22300000e+03	0.00000000e+00	0.00000000e+00	0.00000000e+00
-113	1.23400000e+03	0.00000000e+00	0.00000000e+00	0.00000000e+00
-112	1.23600000e+03	0.00000000e+00	0.00000000e+00	0.00000000e+00
-111	1.23800000e+03	0.00000000e+00	0.00000000e+00	0.00000000e+00
-110	1.24000000e+03	0.00000000e+00	0.00000000e+00	0.00000000e+00
-109	1.24500000e+03	0.00000000e+00	0.00000000e+00	0.00000000e+00
-108	1.24700000e+03	0.00000000e+00	0.00000000e+00	0.00000000e+00
-107	1.25000000e+03	0.00000000e+00	0.00000000e+00	0.00000000e+00
-106	1.25400000e+03	0.00000000e+00	0.00000000e+00	0.00000000e+00
-105	1.25700000e+03	0.00000000e+00	0.00000000e+00	0.00000000e+00
-104	1.25800000e+03	0.00000000e+00	0.00000000e+00	0.00000000e+00
-103	1.26000000e+03	0.00000000e+00	0.00000000e+00	0.00000000e+00
-102	1.26600000e+03	0.00000000e+00	0.00000000e+00	0.00000000e+00
-101	1.27000000e+03	0.00000000e+00	0.00000000e+00	0.00000000e+00
-100	1.27700000e+03	0.00000000e+00	0.00000000e+00	0.00000000e+00
-99	1.28400000e+03	0.00000000e+00	0.00000000e+00	0.00000000e+00
-98	1.28700000e+03	0.00000000e+00	0.00000000e+00	0.00000000e+00
-97	1.28900000e+03	0.00000000e+00	0.00000000e+00	0.00000000e+00
-96	1.29900000e+03	0.00000000e+00	0.00000000e+00	0.00000000e+00
-95	1.29900000e+03	0.00000000e+00	0.00000000e+00	0.00000000e+00
-94	1.30200000e+03	0.00000000e+00	0.00000000e+00	0.00000000e+00
-93	1.30500000e+03	0.00000000e+00	0.00000000e+00	0.00000000e+00
-92	1.30700000e+03	0.00000000e+00	0.00000000e+00	0.00000000e+00
-91	1.31500000e+03	0.00000000e+00	0.00000000e+00	0.00000000e+00
-90	1.31800000e+03	0.00000000e+00	0.00000000e+00	0.00000000e+00
-89	1.32000000e+03	0.00000000e+00	0.00000000e+00	0.00000000e+00
-88	1.32000000e+03	0.00000000e+00	0.00000000e+00	0.00000000e+00
-87	1.32200000e+03	0.00000000e+00	0.00000000e+00	0.00000000e+00
-86	1.32700000e+03	0.00000000e+00	0.00000000e+00	0.00000000e+00
-85	1.33000000e+03	0.00000000e+00	0.00000000e+00	0.00000000e+00
-84	1.33200000e+03	0.00000000e+00	0.00000000e+00	0.00000000e+00
-83	1.33300000e+03	0.00000000e+00	0.00000000e+00	0.00000000e+00
-82	1.33800000e+03	0.00000000e+00	0.00000000e+00	0.00000000e+00
-81	1.34700000e+03	0.00000000e+00	0.00000000e+00	0.00000000e+00
-80	1.35100000e+03	0.00000000e+00	0.00000000e+00	0.00000000e+00
-79	1.35500000e+03	0.00000000e+00	0.00000000e+00	0.00000000e+00
-78	1.35600000e+03	0.00000000e+00	0.00000000e+00	0.00000000e+00
-77	1.35800000e+03	0.00000000e+00	0.00000000e+00	0.00000000e+00
-76	1.36000000e+03	0.00000000e+00	0.00000000e+00	0.00000000e+00
-75	1.36200000e+03	0.00000000e+00	0.00000000e+00	0.00000000e+00
-74	1.36500000e+03	0.00000000e+00	0.00000000e+00	0.00000000e+00
-73	1.36900000e+03	0.00000000e+00	0.00000000e+00	0.00000000e+00
-72	1.37700000e+03	0.00000000e+00	0.00000000e+00	0.00000000e+00
-71	1.38100000e+03	0.00000000e+00	0.00000000e+00	0.00000000e+00
-70	1.38400000e+03	0.00000000e+00	0.00000000e+00	0.00000000e+00
-69	1.38600000e+03	0.00000000e+00	0.00000000e+00	0.00000000e+00
-68	1.38800000e+03	0.00000000e+00	0.00000000e+00	0.00000000e+00
-67	1.39300000e+03	0.00000000e+00	0.00000000e+00	0.00000000e+00
-66	1.39400000e+03	0.00000000e+00	0.00000000e+00	0.00000000e+00
-65	1.39900000e+03	0.00000000e+00	0.00000000e+00	0.00000000e+00
-64	1.40400000e+03	0.00000000e+00	0.00000000e+00	0.00000000e+00
-63	1.40500000e+03	0.00000000e+00	0.00000000e+00	0.00000000e+00
-62	1.40700000e+03	0.00000000e+00	0.00000000e+00	0.00000000e+00
-61	1.41200000e+03	0.00000000e+00	0.00000000e+00	0.00000000e+00
-60	1.41500000e+03	0.00000000e+00	0.00000000e+00	0.00000000e+00
-59	1.41900000e+03	0.00000000e+00	0.00000000e+00	0.00000000e+00
-58	1.42300000e+03	0.00000000e+00	0.00000000e+00	0.00000000e+00
-57	1.42500000e+03	0.00000000e+00	0.00000000e+00	0.00000000e+00
-56	1.42900000e+03	0.00000000e+00	0.00000000e+00	0.00000000e+00
-55	1.43200000e+03	0.00000000e+00	0.00000000e+00	0.00000000e+00
-54	1.43500000e+03	0.00000000e+00	0.00000000e+00	0.00000000e+00
-53	1.43900000e+03	0.00000000e+00	0.00000000e+00	0.00000000e+00
-52	1.44700000e+03	0.00000000e+00	0.00000000e+00	0.00000000e+00
-51	1.45300000e+03	0.00000000e+00	0.00000000e+00	0.00000000e+00
-50	1.46000000e+03	0.00000000e+00	0.00000000e+00	0.00000000e+00
-49	1.46600000e+03	0.00000000e+00	0.00000000e+00	0.00000000e+00
-48	1.47000000e+03	0.00000000e+00	0.00000000e+00	0.00000000e+00
-47	1.47800000e+03	0.00000000e+00	0.00000000e+00	0.00000000e+00
-46	1.48900000e+03	0.00000000e+00	0.00000000e+00	0.00000000e+00
-45	1.49100000e+03	0.00000000e+00	0.00000000e+00	0.00000000e+00
-44	1.49400000e+03	0.00000000e+00	0.00000000e+00	0.00000000e+00
-43	1.49600000e+03	0.00000000e+00	0.00000000e+00	0.00000000e+00
-42	1.50500000e+03	0.00000000e+00	0.00000000e+00	0.00000000e+00
-41	1.51000000e+03	0.00000000e+00	0.00000000e+00	0.00000000e+00
-40	1.51600000e+03	0.00000000e+00	0.00000000e+00	0.00000000e+00
-39	1.52000000e+03	0.00000000e+00	0.00000000e+00	0.00000000e+00
-38	1.52600000e+03	0.00000000e+00	0.00000000e+00	0.00000000e+00
-37	1.52900000e+03	0.00000000e+00	0.00000000e+00	0.00000000e+00
-36	1.53200000e+03	0.00000000e+00	0.00000000e+00	0.00000000e+00
-35	1.53700000e+03	0.00000000e+00	0.00000000e+00	0.00000000e+00
-34	1.53700000e+03	0.00000000e+00	0.00000000e+00	0.00000000e+00
-33	1.54300000e+03	0.00000000e+00	0.00000000e+00	0.00000000e+00
-32	1.54800000e+03	0.00000000e+00	0.00000000e+00	0.00000000e+00
-31	1.55700000e+03	0.00000000e+00	0.00000000e+00	0.00000000e+00
-30	1.55900000e+03	0.00000000e+00	0.00000000e+00	0.00000000e+00
-29	1.56500000e+03	0.00000000e+00	0.00000000e+00	0.00000000e+00
-28	1.57000000e+03	0.00000000e+00	0.00000000e+00	0.00000000e+00
-27	1.57700000e+03	0.00000000e+00	0.00000000e+00	0.00000000e+00
-26	1.57700000e+03	0.00000000e+00	0.00000000e+00	0.00000000e+00
-25	1.57700000e+03	0.00000000e+00	0.00000000e+00	0.00000000e+00
-24	1.58100000e+03	0.00000000e+00	0.00000000e+00	0.00000000e+00
-23	1.58600000e+03	0.00000000e+00	0.00000000e+00	0.00000000e+00
-22	1.58800000e+03	0.00000000e+00	0.00000000e+00	0.00000000e+00
-21	1.58900000e+03	0.00000000e+00	0.00000000e+00	0.00000000e+00
-20	1.59600000e+03	0.00000000e+00	0.00000000e+00	0.00000000e+00
-19	1.60900000e+03	0.00000000e+00	0.00000000e+00	0.00000000e+00
-18	1.78100000e+03	0.00000000e+00	0.00000000e+00	0.00000000e+00
-17	1.91100000e+03	0.00000000e+00	0.00000000e+00	0.00000000e+00
-16	1.99500000e+03	0.00000000e+00	0.00000000e+00	0.00000000e+00
-15	2.01700000e+03	0.00000000e+00	0.00000000e+00	0.00000000e+00
-14	2.04600000e+03	0.00000000e+00	0.00000000e+00	0.00000000e+00
-13	2.05700000e+03	0.00000000e+00	0.00000000e+00	0.00000000e+00
-12	2.06400000e+03	0.00000000e+00	0.00000000e+00	0.00000000e+00
-11	2.07800000e+03	0.00000000e+00	0.00000000e+00	0.00000000e+00
-10	2.07800000e+03	1.00000000e+00	1.00000000e+00	2.00000000e+00
-9	2.28100000e+03	1.00000000e+00	1.00000000e+00	5.00000000e+00
-8	2.52500000e+03	1.00000000e+00	1.00000000e+00	5.00000000e+00
-7	2.74300000e+03	1.00000000e+00	1.00000000e+00	5.00000000e+00
-6	2.92300000e+03	1.00000000e+00	1.00000000e+00	5.00000000e+00
-5	3.13600000e+03	1.00000000e+00	1.00000000e+00	5.00000000e+00
-4	3.32100000e+03	1.00000000e+00	1.00000000e+00	5.00000000e+00
-3	3.54100000e+03	1.00000000e+00	1.00000000e+00	5.00000000e+00
-2	3.71100000e+03	1.00000000e+00	1.00000000e+00	5.00000000e+00
-1	3.93100000e+03	2.00000000e+00	2.00000000e+00	6.00000000e+00
0	4.26900000e+03	2.00000000e+00	2.00000000e+00	6.00000000e+00
1	4.59000000e+03	2.00000000e+00	2.00000000e+00	6.00000000e+00
2	4.87000000e+03	2.00000000e+00	2.00000000e+00	6.00000000e+00
3	5.15700000e+03	2.00000000e+00	2.00000000e+00	6.00000000e+00
4	5.41200000e+03	3.00000000e+00	3.00000000e+00	8.00000000e+00
5	5.70300000e+03	3.00000000e+00	3.00000000e+00	8.00000000e+00
6	5.92000000e+03	4.00000000e+00	4.00000000e+00	9.00000000e+00
7	6.08900000e+03	4.00000000e+00	4.00000000e+00	9.00000000e+00
8	6.32300000e+03	4.00000000e+00	4.00000000e+00	9.00000000e+00
9	6.57900000e+03	4.00000000e+00	4.00000000e+00	9.00000000e+00
10	6.85900000e+03	4.00000000e+00	4.00000000e+00	9.00000000e+00
11	7.08600000e+03	4.00000000e+00	4.00000000e+00	9.00000000e+00
12	7.26700000e+03	4.00000000e+00	4.00000000e+00	9.00000000e+00
13	7.41600000e+03	4.00000000e+00	4.00000000e+00	9.00000000e+00
14	7.56100000e+03	4.00000000e+00	4.00000000e+00	9.00000000e+00
15	7.74500000e+03	4.00000000e+00	4.00000000e+00	9.00000000e+00
16	7.92800000e+03	4.00000000e+00	4.00000000e+00	9.00000000e+00
17	8.11200000e+03	4.00000000e+00	4.00000000e+00	9.00000000e+00
18	8.50300000e+03	4.00000000e+00	4.00000000e+00	9.00000000e+00
19	8.71300000e+03	4.00000000e+00	4.00000000e+00	9.00000000e+00
20	8.87600000e+03	4.00000000e+00	4.00000000e+00	9.00000000e+00
21	9.09400000e+03	4.00000000e+00	4.00000000e+00	9.00000000e+00
22	9.29400000e+03	4.00000000e+00	4.00000000e+00	9.00000000e+00
23	9.71300000e+03	4.00000000e+00	4.00000000e+00	9.00000000e+00
24	9.93700000e+03	5.00000000e+00	5.00000000e+00	1.00000000e+01
25	1.01780000e+04	5.00000000e+00	5.00000000e+00	1.00000000e+01
26	1.03700000e+04	5.00000000e+00	5.00000000e+00	1.00000000e+01
27	1.05430000e+04	5.00000000e+00	5.00000000e+00	1.00000000e+01
28	1.07130000e+04	5.00000000e+00	5.00000000e+00	1.00000000e+01
29	1.08950000e+04	6.00000000e+00	6.00000000e+00	1.10000000e+01
30	1.11400000e+04	6.00000000e+00	6.00000000e+00	1.10000000e+01
31	1.13230000e+04	6.00000000e+00	6.00000000e+00	1.10000000e+01
32	1.15040000e+04	6.00000000e+00	6.00000000e+00	1.10000000e+01
33	1.16260000e+04	6.00000000e+00	6.00000000e+00	1.10000000e+01
34	1.17460000e+04	6.00000000e+00	6.00000000e+00	1.10000000e+01
35	1.18960000e+04	6.00000000e+00	6.00000000e+00	1.10000000e+01
36	1.20500000e+04	6.00000000e+00	6.00000000e+00	1.10000000e+01
37	1.21990000e+04	6.00000000e+00	6.00000000e+00	1.10000000e+01
38	1.23640000e+04	6.00000000e+00	6.00000000e+00	1.10000000e+01
39	1.25200000e+04	6.00000000e+00	6.00000000e+00	1.10000000e+01
40	1.27400000e+04	6.00000000e+00	6.00000000e+00	1.10000000e+01
41	1.29690000e+04	6.00000000e+00	6.00000000e+00	1.10000000e+01
42	1.31240000e+04	6.00000000e+00	6.00000000e+00	1.10000000e+01
43	1.32630000e+04	6.00000000e+00	6.00000000e+00	1.10000000e+01
44	1.34230000e+04	6.00000000e+00	6.00000000e+00	1.10000000e+01
45	1.35930000e+04	6.00000000e+00	6.00000000e+00	1.10000000e+01
46	1.37580000e+04	6.00000000e+00	6.00000000e+00	1.10000000e+01
47	1.38740000e+04	6.00000000e+00	6.00000000e+00	1.10000000e+01
48	1.40240000e+04	6.00000000e+00	6.00000000e+00	1.10000000e+01
49	1.41800000e+04	6.00000000e+00	6.00000000e+00	1.10000000e+01
50	1.45090000e+04	6.00000000e+00	6.00000000e+00	1.10000000e+01
51	1.47100000e+04	6.00000000e+00	6.00000000e+00	1.10000000e+01
52	1.49090000e+04	6.00000000e+00	6.00000000e+00	1.10000000e+01
53	1.50970000e+04	6.00000000e+00	6.00000000e+00	1.10000000e+01
54	1.52460000e+04	6.00000000e+00	6.00000000e+00	1.10000000e+01
55	1.53840000e+04	6.00000000e+00	6.00000000e+00	1.10000000e+01
56	1.55520000e+04	6.00000000e+00	6.00000000e+00	1.10000000e+01
57	1.57780000e+04	6.00000000e+00	6.00000000e+00	1.10000000e+01
58	1.60250000e+04	6.00000000e+00	6.00000000e+00	1.10000000e+01
59	1.62640000e+04	6.00000000e+00	6.00000000e+00	1.10000000e+01
60	1.64550000e+04	6.00000000e+00	6.00000000e+00	1.10000000e+01
61	1.66230000e+04	6.00000000e+00	6.00000000e+00	1.10000000e+01
62	1.67810000e+04	6.00000000e+00	6.00000000e+00	1.10000000e+01
63	1.69110000e+04	6.00000000e+00	6.00000000e+00	1.10000000e+01
64	1.71690000e+04	6.00000000e+00	6.00000000e+00	1.10000000e+01
65	1.73420000e+04	6.00000000e+00	6.00000000e+00	1.10000000e+01
66	1.75640000e+04	6.00000000e+00	6.00000000e+00	1.10000000e+01
67	1.77600000e+04	6.00000000e+00	6.00000000e+00	1.10000000e+01
68	1.79060000e+04	6.00000000e+00	6.00000000e+00	1.10000000e+01
69	1.80270000e+04	6.00000000e+00	6.00000000e+00	1.10000000e+01
70	1.81660000e+04	6.00000000e+00	6.00000000e+00	1.10000000e+01
71	1.82980000e+04	6.00000000e+00	6.00000000e+00	1.10000000e+01
72	1.84080000e+04	6.00000000e+00	6.00000000e+00	1.10000000e+01
73	1.85650000e+04	6.00000000e+00	6.00000000e+00	1.10000000e+01
74	1.87280000e+04	7.00000000e+00	7.00000000e+00	1.20000000e+01
75	1.88620000e+04	8.00000000e+00	8.00000000e+00	1.30000000e+01
76	1.89890000e+04	8.00000000e+00	8.00000000e+00	1.30000000e+01
77	1.91250000e+04	8.00000000e+00	8.00000000e+00	1.30000000e+01
78	1.93030000e+04	8.00000000e+00	8.00000000e+00	1.30000000e+01
79	1.95520000e+04	8.00000000e+00	8.00000000e+00	1.30000000e+01
80	1.96820000e+04	8.00000000e+00	8.00000000e+00	1.30000000e+01
81	1.98000000e+04	8.00000000e+00	8.00000000e+00	1.30000000e+01
82	1.99040000e+04	8.00000000e+00	8.00000000e+00	1.30000000e+01
83	2.00240000e+04	8.00000000e+00	8.00000000e+00	1.30000000e+01
84	2.01330000e+04	8.00000000e+00	8.00000000e+00	1.30000000e+01
85	2.02380000e+04	8.00000000e+00	1.10000000e+01	1.30000000e+01
86	2.03600000e+04	8.00000000e+00	8.00000000e+00	1.30000000e+01
87	2.05150000e+04	8.00000000e+00	8.00000000e+00	1.30000000e+01
88	2.06270000e+04	8.00000000e+00	8.00000000e+00	1.30000000e+01
89	2.07220000e+04	8.00000000e+00	8.00000000e+00	1.30000000e+01
90	2.08140000e+04	8.00000000e+00	8.00000000e+00	1.30000000e+01
91	2.09110000e+04	8.00000000e+00	8.00000000e+00	1.30000000e+01
92	2.10300000e+04	8.00000000e+00	8.00000000e+00	1.30000000e+01
93	2.11700000e+04	8.00000000e+00	8.00000000e+00	1.30000000e+01
94	2.13320000e+04	8.00000000e+00	8.00000000e+00	1.30000000e+01
95	2.15050000e+04	8.00000000e+00	8.00000000e+00	1.30000000e+01
96	2.16920000e+04	8.00000000e+00	8.00000000e+00	1.30000000e+01
97	2.18560000e+04	8.00000000e+00	8.00000000e+00	1.30000000e+01
98	2.19920000e+04	8.00000000e+00	8.00000000e+00	1.30000000e+01
99	2.21400000e+04	8.00000000e+00	8.00000000e+00	1.30000000e+01
100	2.23320000e+04	8.00000000e+00	8.00000000e+00	1.30000000e+01
