# Supplementary material for: Early Prediction of Movie Box Office Success Based on Wikipedia Activity Big Data
Source: PLoS One. 2013 Aug 21;8(8):e71226. doi: 10.1371/journal.pone.0071226 (PMC3749192; doi:10.1371/journal.pone.0071226)
Supplement: Dataset S1 — The dataset under study, including the financial and Wikipedia activity data is also available at http://wwm.phy.bme.hu/SupplementaryDataS1.zip. (ZIP) [file pone.0071226.s002.zip › wikipredict_data_pack/sample_of_312/wikipedia_predictors/100]

Day_(movie_time)	Views	Users	Rigor	Edits
-500	0.00000000e+00	0.00000000e+00	0.00000000e+00	0.00000000e+00
-499	0.00000000e+00	0.00000000e+00	0.00000000e+00	0.00000000e+00
-498	0.00000000e+00	0.00000000e+00	0.00000000e+00	0.00000000e+00
-497	0.00000000e+00	0.00000000e+00	0.00000000e+00	0.00000000e+00
-496	0.00000000e+00	0.00000000e+00	0.00000000e+00	0.00000000e+00
-495	0.00000000e+00	0.00000000e+00	0.00000000e+00	0.00000000e+00
-494	0.00000000e+00	0.00000000e+00	0.00000000e+00	0.00000000e+00
-493	0.00000000e+00	0.00000000e+00	0.00000000e+00	0.00000000e+00
-492	0.00000000e+00	0.00000000e+00	0.00000000e+00	0.00000000e+00
-491	0.00000000e+00	0.00000000e+00	0.00000000e+00	0.00000000e+00
-490	0.00000000e+00	0.00000000e+00	0.00000000e+00	0.00000000e+00
-489	0.00000000e+00	0.00000000e+00	0.00000000e+00	0.00000000e+00
-488	0.00000000e+00	0.00000000e+00	0.00000000e+00	0.00000000e+00
-487	0.00000000e+00	0.00000000e+00	0.00000000e+00	0.00000000e+00
-486	0.00000000e+00	0.00000000e+00	0.00000000e+00	0.00000000e+00
-485	0.00000000e+00	0.00000000e+00	0.00000000e+00	0.00000000e+00
-484	0.00000000e+00	0.00000000e+00	0.00000000e+00	0.00000000e+00
-483	0.00000000e+00	0.00000000e+00	0.00000000e+00	0.00000000e+00
-482	0.00000000e+00	0.00000000e+00	0.00000000e+00	0.00000000e+00
-481	0.00000000e+00	0.00000000e+00	0.00000000e+00	0.00000000e+00
-480	0.00000000e+00	0.00000000e+00	0.00000000e+00	0.00000000e+00
-479	0.00000000e+00	0.00000000e+00	0.00000000e+00	0.00000000e+00
-478	0.00000000e+00	0.00000000e+00	0.00000000e+00	0.00000000e+00
-477	0.00000000e+00	0.00000000e+00	0.00000000e+00	0.00000000e+00
-476	0.00000000e+00	0.00000000e+00	0.00000000e+00	0.00000000e+00
-475	0.00000000e+00	0.00000000e+00	0.00000000e+00	0.00000000e+00
-474	0.00000000e+00	0.00000000e+00	0.00000000e+00	0.00000000e+00
-473	0.00000000e+00	0.00000000e+00	0.00000000e+00	0.00000000e+00
-472	0.00000000e+00	0.00000000e+00	0.00000000e+00	0.00000000e+00
-471	0.00000000e+00	0.00000000e+00	0.00000000e+00	0.00000000e+00
-470	0.00000000e+00	0.00000000e+00	0.00000000e+00	0.00000000e+00
-469	0.00000000e+00	0.00000000e+00	0.00000000e+00	0.00000000e+00
-468	0.00000000e+00	0.00000000e+00	0.00000000e+00	0.00000000e+00
-467	0.00000000e+00	0.00000000e+00	0.00000000e+00	0.00000000e+00
-466	0.00000000e+00	0.00000000e+00	0.00000000e+00	0.00000000e+00
-465	0.00000000e+00	0.00000000e+00	0.00000000e+00	0.00000000e+00
-464	0.00000000e+00	0.00000000e+00	0.00000000e+00	0.00000000e+00
-463	0.00000000e+00	0.00000000e+00	0.00000000e+00	0.00000000e+00
-462	0.00000000e+00	0.00000000e+00	0.00000000e+00	0.00000000e+00
-461	0.00000000e+00	0.00000000e+00	0.00000000e+00	0.00000000e+00
-460	0.00000000e+00	0.00000000e+00	0.00000000e+00	0.00000000e+00
-459	0.00000000e+00	0.00000000e+00	0.00000000e+00	0.00000000e+00
-458	0.00000000e+00	0.00000000e+00	0.00000000e+00	0.00000000e+00
-457	0.00000000e+00	0.00000000e+00	0.00000000e+00	0.00000000e+00
-456	0.00000000e+00	0.00000000e+00	0.00000000e+00	0.00000000e+00
-455	0.00000000e+00	0.00000000e+00	0.00000000e+00	0.00000000e+00
-454	0.00000000e+00	0.00000000e+00	0.00000000e+00	0.00000000e+00
-453	0.00000000e+00	0.00000000e+00	0.00000000e+00	0.00000000e+00
-452	0.00000000e+00	0.00000000e+00	0.00000000e+00	0.00000000e+00
-451	0.00000000e+00	0.00000000e+00	0.00000000e+00	0.00000000e+00
-450	0.00000000e+00	0.00000000e+00	0.00000000e+00	0.00000000e+00
-449	0.00000000e+00	0.00000000e+00	0.00000000e+00	0.00000000e+00
-448	0.00000000e+00	0.00000000e+00	0.00000000e+00	0.00000000e+00
-447	0.00000000e+00	0.00000000e+00	0.00000000e+00	0.00000000e+00
-446	0.00000000e+00	0.00000000e+00	0.00000000e+00	0.00000000e+00
-445	0.00000000e+00	0.00000000e+00	0.00000000e+00	0.00000000e+00
-444	0.00000000e+00	0.00000000e+00	0.00000000e+00	0.00000000e+00
-443	0.00000000e+00	0.00000000e+00	0.00000000e+00	0.00000000e+00
-442	0.00000000e+00	0.00000000e+00	0.00000000e+00	0.00000000e+00
-441	0.00000000e+00	0.00000000e+00	0.00000000e+00	0.00000000e+00
-440	0.00000000e+00	0.00000000e+00	0.00000000e+00	0.00000000e+00
-439	0.00000000e+00	0.00000000e+00	0.00000000e+00	0.00000000e+00
-438	0.00000000e+00	0.00000000e+00	0.00000000e+00	0.00000000e+00
-437	0.00000000e+00	0.00000000e+00	0.00000000e+00	0.00000000e+00
-436	0.00000000e+00	0.00000000e+00	0.00000000e+00	0.00000000e+00
-435	0.00000000e+00	0.00000000e+00	0.00000000e+00	0.00000000e+00
-434	0.00000000e+00	0.00000000e+00	0.00000000e+00	0.00000000e+00
-433	0.00000000e+00	0.00000000e+00	0.00000000e+00	0.00000000e+00
-432	0.00000000e+00	0.00000000e+00	0.00000000e+00	0.00000000e+00
-431	0.00000000e+00	0.00000000e+00	0.00000000e+00	0.00000000e+00
-430	0.00000000e+00	0.00000000e+00	0.00000000e+00	0.00000000e+00
-429	0.00000000e+00	0.00000000e+00	0.00000000e+00	0.00000000e+00
-428	0.00000000e+00	0.00000000e+00	0.00000000e+00	0.00000000e+00
-427	0.00000000e+00	0.00000000e+00	0.00000000e+00	0.00000000e+00
-426	0.00000000e+00	0.00000000e+00	0.00000000e+00	0.00000000e+00
-425	0.00000000e+00	0.00000000e+00	0.00000000e+00	0.00000000e+00
-424	0.00000000e+00	0.00000000e+00	0.00000000e+00	0.00000000e+00
-423	0.00000000e+00	0.00000000e+00	0.00000000e+00	0.00000000e+00
-422	0.00000000e+00	0.00000000e+00	0.00000000e+00	0.00000000e+00
-421	0.00000000e+00	0.00000000e+00	0.00000000e+00	0.00000000e+00
-420	0.00000000e+00	0.00000000e+00	0.00000000e+00	0.00000000e+00
-419	0.00000000e+00	0.00000000e+00	0.00000000e+00	0.00000000e+00
-418	0.00000000e+00	0.00000000e+00	0.00000000e+00	0.00000000e+00
-417	0.00000000e+00	0.00000000e+00	0.00000000e+00	0.00000000e+00
-416	0.00000000e+00	0.00000000e+00	0.00000000e+00	0.00000000e+00
-415	0.00000000e+00	0.00000000e+00	0.00000000e+00	0.00000000e+00
-414	0.00000000e+00	0.00000000e+00	0.00000000e+00	0.00000000e+00
-413	0.00000000e+00	0.00000000e+00	0.00000000e+00	0.00000000e+00
-412	0.00000000e+00	0.00000000e+00	0.00000000e+00	0.00000000e+00
-411	0.00000000e+00	0.00000000e+00	0.00000000e+00	0.00000000e+00
-410	0.00000000e+00	0.00000000e+00	0.00000000e+00	0.00000000e+00
-409	0.00000000e+00	0.00000000e+00	0.00000000e+00	0.00000000e+00
-408	0.00000000e+00	0.00000000e+00	0.00000000e+00	0.00000000e+00
-407	0.00000000e+00	0.00000000e+00	0.00000000e+00	0.00000000e+00
-406	0.00000000e+00	0.00000000e+00	0.00000000e+00	0.00000000e+00
-405	0.00000000e+00	0.00000000e+00	0.00000000e+00	0.00000000e+00
-404	0.00000000e+00	0.00000000e+00	0.00000000e+00	0.00000000e+00
-403	0.00000000e+00	0.00000000e+00	0.00000000e+00	0.00000000e+00
-402	0.00000000e+00	0.00000000e+00	0.00000000e+00	0.00000000e+00
-401	0.00000000e+00	0.00000000e+00	0.00000000e+00	0.00000000e+00
-400	0.00000000e+00	0.00000000e+00	0.00000000e+00	0.00000000e+00
-399	0.00000000e+00	0.00000000e+00	0.00000000e+00	0.00000000e+00
-398	0.00000000e+00	0.00000000e+00	0.00000000e+00	0.00000000e+00
-397	0.00000000e+00	0.00000000e+00	0.00000000e+00	0.00000000e+00
-396	0.00000000e+00	0.00000000e+00	0.00000000e+00	0.00000000e+00
-395	0.00000000e+00	0.00000000e+00	0.00000000e+00	0.00000000e+00
-394	0.00000000e+00	0.00000000e+00	0.00000000e+00	0.00000000e+00
-393	0.00000000e+00	0.00000000e+00	0.00000000e+00	0.00000000e+00
-392	0.00000000e+00	0.00000000e+00	0.00000000e+00	0.00000000e+00
-391	0.00000000e+00	0.00000000e+00	0.00000000e+00	0.00000000e+00
-390	0.00000000e+00	0.00000000e+00	0.00000000e+00	0.00000000e+00
-389	0.00000000e+00	0.00000000e+00	0.00000000e+00	0.00000000e+00
-388	0.00000000e+00	0.00000000e+00	0.00000000e+00	0.00000000e+00
-387	0.00000000e+00	0.00000000e+00	0.00000000e+00	0.00000000e+00
-386	0.00000000e+00	0.00000000e+00	0.00000000e+00	0.00000000e+00
-385	0.00000000e+00	0.00000000e+00	0.00000000e+00	0.00000000e+00
-384	0.00000000e+00	0.00000000e+00	0.00000000e+00	0.00000000e+00
-383	0.00000000e+00	0.00000000e+00	0.00000000e+00	0.00000000e+00
-382	0.00000000e+00	0.00000000e+00	0.00000000e+00	0.00000000e+00
-381	0.00000000e+00	0.00000000e+00	0.00000000e+00	0.00000000e+00
-380	0.00000000e+00	0.00000000e+00	0.00000000e+00	0.00000000e+00
-379	0.00000000e+00	0.00000000e+00	0.00000000e+00	0.00000000e+00
-378	0.00000000e+00	0.00000000e+00	0.00000000e+00	0.00000000e+00
-377	0.00000000e+00	0.00000000e+00	0.00000000e+00	0.00000000e+00
-376	0.00000000e+00	0.00000000e+00	0.00000000e+00	0.00000000e+00
-375	0.00000000e+00	0.00000000e+00	0.00000000e+00	0.00000000e+00
-374	0.00000000e+00	0.00000000e+00	0.00000000e+00	0.00000000e+00
-373	0.00000000e+00	0.00000000e+00	0.00000000e+00	0.00000000e+00
-372	0.00000000e+00	0.00000000e+00	0.00000000e+00	0.00000000e+00
-371	0.00000000e+00	0.00000000e+00	0.00000000e+00	0.00000000e+00
-370	0.00000000e+00	0.00000000e+00	0.00000000e+00	0.00000000e+00
-369	0.00000000e+00	0.00000000e+00	0.00000000e+00	0.00000000e+00
-368	0.00000000e+00	0.00000000e+00	0.00000000e+00	0.00000000e+00
-367	0.00000000e+00	0.00000000e+00	0.00000000e+00	0.00000000e+00
-366	0.00000000e+00	0.00000000e+00	0.00000000e+00	0.00000000e+00
-365	0.00000000e+00	0.00000000e+00	0.00000000e+00	0.00000000e+00
-364	0.00000000e+00	0.00000000e+00	0.00000000e+00	0.00000000e+00
-363	0.00000000e+00	0.00000000e+00	0.00000000e+00	0.00000000e+00
-362	0.00000000e+00	0.00000000e+00	0.00000000e+00	0.00000000e+00
-361	0.00000000e+00	0.00000000e+00	0.00000000e+00	0.00000000e+00
-360	0.00000000e+00	0.00000000e+00	0.00000000e+00	0.00000000e+00
-359	0.00000000e+00	0.00000000e+00	0.00000000e+00	0.00000000e+00
-358	0.00000000e+00	0.00000000e+00	0.00000000e+00	0.00000000e+00
-357	0.00000000e+00	0.00000000e+00	0.00000000e+00	0.00000000e+00
-356	0.00000000e+00	0.00000000e+00	0.00000000e+00	0.00000000e+00
-355	0.00000000e+00	0.00000000e+00	0.00000000e+00	0.00000000e+00
-354	0.00000000e+00	0.00000000e+00	0.00000000e+00	0.00000000e+00
-353	0.00000000e+00	0.00000000e+00	0.00000000e+00	0.00000000e+00
-352	0.00000000e+00	0.00000000e+00	0.00000000e+00	0.00000000e+00
-351	0.00000000e+00	0.00000000e+00	0.00000000e+00	0.00000000e+00
-350	0.00000000e+00	0.00000000e+00	0.00000000e+00	0.00000000e+00
-349	0.00000000e+00	0.00000000e+00	0.00000000e+00	0.00000000e+00
-348	0.00000000e+00	0.00000000e+00	0.00000000e+00	0.00000000e+00
-347	0.00000000e+00	0.00000000e+00	0.00000000e+00	0.00000000e+00
-346	0.00000000e+00	0.00000000e+00	0.00000000e+00	0.00000000e+00
-345	0.00000000e+00	0.00000000e+00	0.00000000e+00	0.00000000e+00
-344	0.00000000e+00	0.00000000e+00	0.00000000e+00	0.00000000e+00
-343	0.00000000e+00	0.00000000e+00	0.00000000e+00	0.00000000e+00
-342	0.00000000e+00	0.00000000e+00	0.00000000e+00	0.00000000e+00
-341	0.00000000e+00	0.00000000e+00	0.00000000e+00	0.00000000e+00
-340	0.00000000e+00	0.00000000e+00	0.00000000e+00	0.00000000e+00
-339	0.00000000e+00	0.00000000e+00	0.00000000e+00	0.00000000e+00
-338	0.00000000e+00	0.00000000e+00	0.00000000e+00	0.00000000e+00
-337	0.00000000e+00	0.00000000e+00	0.00000000e+00	0.00000000e+00
-336	0.00000000e+00	0.00000000e+00	0.00000000e+00	0.00000000e+00
-335	0.00000000e+00	0.00000000e+00	0.00000000e+00	0.00000000e+00
-334	0.00000000e+00	0.00000000e+00	0.00000000e+00	0.00000000e+00
-333	0.00000000e+00	0.00000000e+00	0.00000000e+00	0.00000000e+00
-332	0.00000000e+00	0.00000000e+00	0.00000000e+00	0.00000000e+00
-331	0.00000000e+00	0.00000000e+00	0.00000000e+00	0.00000000e+00
-330	0.00000000e+00	0.00000000e+00	0.00000000e+00	0.00000000e+00
-329	0.00000000e+00	0.00000000e+00	0.00000000e+00	0.00000000e+00
-328	0.00000000e+00	0.00000000e+00	0.00000000e+00	0.00000000e+00
-327	0.00000000e+00	0.00000000e+00	0.00000000e+00	0.00000000e+00
-326	0.00000000e+00	0.00000000e+00	0.00000000e+00	0.00000000e+00
-325	0.00000000e+00	0.00000000e+00	0.00000000e+00	0.00000000e+00
-324	0.00000000e+00	0.00000000e+00	0.00000000e+00	0.00000000e+00
-323	0.00000000e+00	0.00000000e+00	0.00000000e+00	0.00000000e+00
-322	0.00000000e+00	0.00000000e+00	0.00000000e+00	0.00000000e+00
-321	0.00000000e+00	0.00000000e+00	0.00000000e+00	0.00000000e+00
-320	0.00000000e+00	0.00000000e+00	0.00000000e+00	0.00000000e+00
-319	0.00000000e+00	0.00000000e+00	0.00000000e+00	0.00000000e+00
-318	0.00000000e+00	0.00000000e+00	0.00000000e+00	0.00000000e+00
-317	0.00000000e+00	0.00000000e+00	0.00000000e+00	0.00000000e+00
-316	0.00000000e+00	0.00000000e+00	0.00000000e+00	0.00000000e+00
-315	0.00000000e+00	0.00000000e+00	0.00000000e+00	0.00000000e+00
-314	0.00000000e+00	0.00000000e+00	0.00000000e+00	0.00000000e+00
-313	0.00000000e+00	0.00000000e+00	0.00000000e+00	0.00000000e+00
-312	0.00000000e+00	0.00000000e+00	0.00000000e+00	0.00000000e+00
-311	0.00000000e+00	0.00000000e+00	0.00000000e+00	0.00000000e+00
-310	0.00000000e+00	0.00000000e+00	0.00000000e+00	0.00000000e+00
-309	0.00000000e+00	0.00000000e+00	0.00000000e+00	0.00000000e+00
-308	0.00000000e+00	0.00000000e+00	0.00000000e+00	0.00000000e+00
-307	0.00000000e+00	0.00000000e+00	0.00000000e+00	0.00000000e+00
-306	0.00000000e+00	0.00000000e+00	0.00000000e+00	0.00000000e+00
-305	0.00000000e+00	0.00000000e+00	0.00000000e+00	0.00000000e+00
-304	0.00000000e+00	0.00000000e+00	0.00000000e+00	0.00000000e+00
-303	0.00000000e+00	0.00000000e+00	0.00000000e+00	0.00000000e+00
-302	0.00000000e+00	0.00000000e+00	0.00000000e+00	0.00000000e+00
-301	0.00000000e+00	0.00000000e+00	0.00000000e+00	0.00000000e+00
-300	0.00000000e+00	0.00000000e+00	0.00000000e+00	0.00000000e+00
-299	0.00000000e+00	0.00000000e+00	0.00000000e+00	0.00000000e+00
-298	0.00000000e+00	0.00000000e+00	0.00000000e+00	0.00000000e+00
-297	0.00000000e+00	0.00000000e+00	0.00000000e+00	0.00000000e+00
-296	0.00000000e+00	0.00000000e+00	0.00000000e+00	0.00000000e+00
-295	0.00000000e+00	0.00000000e+00	0.00000000e+00	0.00000000e+00
-294	0.00000000e+00	0.00000000e+00	0.00000000e+00	0.00000000e+00
-293	0.00000000e+00	0.00000000e+00	0.00000000e+00	0.00000000e+00
-292	0.00000000e+00	0.00000000e+00	0.00000000e+00	0.00000000e+00
-291	0.00000000e+00	0.00000000e+00	0.00000000e+00	0.00000000e+00
-290	0.00000000e+00	0.00000000e+00	0.00000000e+00	0.00000000e+00
-289	0.00000000e+00	0.00000000e+00	0.00000000e+00	0.00000000e+00
-288	0.00000000e+00	0.00000000e+00	0.00000000e+00	0.00000000e+00
-287	0.00000000e+00	0.00000000e+00	0.00000000e+00	0.00000000e+00
-286	0.00000000e+00	0.00000000e+00	0.00000000e+00	0.00000000e+00
-285	0.00000000e+00	0.00000000e+00	0.00000000e+00	0.00000000e+00
-284	0.00000000e+00	0.00000000e+00	0.00000000e+00	0.00000000e+00
-283	0.00000000e+00	0.00000000e+00	0.00000000e+00	0.00000000e+00
-282	0.00000000e+00	0.00000000e+00	0.00000000e+00	0.00000000e+00
-281	0.00000000e+00	0.00000000e+00	0.00000000e+00	0.00000000e+00
-280	0.00000000e+00	0.00000000e+00	0.00000000e+00	0.00000000e+00
-279	0.00000000e+00	0.00000000e+00	0.00000000e+00	0.00000000e+00
-278	0.00000000e+00	0.00000000e+00	0.00000000e+00	0.00000000e+00
-277	0.00000000e+00	0.00000000e+00	0.00000000e+00	0.00000000e+00
-276	0.00000000e+00	0.00000000e+00	0.00000000e+00	0.00000000e+00
-275	0.00000000e+00	0.00000000e+00	0.00000000e+00	0.00000000e+00
-274	0.00000000e+00	0.00000000e+00	0.00000000e+00	0.00000000e+00
-273	0.00000000e+00	0.00000000e+00	0.00000000e+00	0.00000000e+00
-272	0.00000000e+00	0.00000000e+00	0.00000000e+00	0.00000000e+00
-271	1.00000000e+00	0.00000000e+00	0.00000000e+00	0.00000000e+00
-270	3.00000000e+00	0.00000000e+00	0.00000000e+00	0.00000000e+00
-269	7.00000000e+00	0.00000000e+00	0.00000000e+00	0.00000000e+00
-268	8.00000000e+00	0.00000000e+00	0.00000000e+00	0.00000000e+00
-267	1.20000000e+01	0.00000000e+00	0.00000000e+00	0.00000000e+00
-266	1.30000000e+01	0.00000000e+00	0.00000000e+00	0.00000000e+00
-265	1.60000000e+01	0.00000000e+00	0.00000000e+00	0.00000000e+00
-264	1.60000000e+01	0.00000000e+00	0.00000000e+00	0.00000000e+00
-263	1.80000000e+01	0.00000000e+00	0.00000000e+00	0.00000000e+00
-262	2.40000000e+01	0.00000000e+00	0.00000000e+00	0.00000000e+00
-261	2.70000000e+01	0.00000000e+00	0.00000000e+00	0.00000000e+00
-260	3.30000000e+01	0.00000000e+00	0.00000000e+00	0.00000000e+00
-259	3.30000000e+01	0.00000000e+00	0.00000000e+00	0.00000000e+00
-258	3.60000000e+01	0.00000000e+00	0.00000000e+00	0.00000000e+00
-257	4.00000000e+01	0.00000000e+00	0.00000000e+00	0.00000000e+00
-256	4.50000000e+01	0.00000000e+00	0.00000000e+00	0.00000000e+00
-255	4.60000000e+01	0.00000000e+00	0.00000000e+00	0.00000000e+00
-254	5.30000000e+01	0.00000000e+00	0.00000000e+00	0.00000000e+00
-253	6.10000000e+01	0.00000000e+00	0.00000000e+00	0.00000000e+00
-252	6.20000000e+01	0.00000000e+00	0.00000000e+00	0.00000000e+00
-251	6.50000000e+01	0.00000000e+00	0.00000000e+00	0.00000000e+00
-250	7.30000000e+01	0.00000000e+00	0.00000000e+00	0.00000000e+00
-249	7.50000000e+01	0.00000000e+00	0.00000000e+00	0.00000000e+00
-248	8.00000000e+01	0.00000000e+00	0.00000000e+00	0.00000000e+00
-247	8.10000000e+01	0.00000000e+00	0.00000000e+00	0.00000000e+00
-246	8.30000000e+01	0.00000000e+00	0.00000000e+00	0.00000000e+00
-245	8.60000000e+01	0.00000000e+00	0.00000000e+00	0.00000000e+00
-244	8.70000000e+01	0.00000000e+00	0.00000000e+00	0.00000000e+00
-243	9.00000000e+01	0.00000000e+00	0.00000000e+00	0.00000000e+00
-242	9.50000000e+01	0.00000000e+00	0.00000000e+00	0.00000000e+00
-241	9.80000000e+01	0.00000000e+00	0.00000000e+00	0.00000000e+00
-240	1.04000000e+02	0.00000000e+00	0.00000000e+00	0.00000000e+00
-239	1.10000000e+02	0.00000000e+00	0.00000000e+00	0.00000000e+00
-238	1.13000000e+02	0.00000000e+00	0.00000000e+00	0.00000000e+00
-237	1.18000000e+02	0.00000000e+00	0.00000000e+00	0.00000000e+00
-236	1.20000000e+02	0.00000000e+00	0.00000000e+00	0.00000000e+00
-235	1.25000000e+02	0.00000000e+00	0.00000000e+00	0.00000000e+00
-234	1.29000000e+02	0.00000000e+00	0.00000000e+00	0.00000000e+00
-233	1.34000000e+02	0.00000000e+00	0.00000000e+00	0.00000000e+00
-232	1.40000000e+02	0.00000000e+00	0.00000000e+00	0.00000000e+00
-231	1.46000000e+02	0.00000000e+00	0.00000000e+00	0.00000000e+00
-230	1.50000000e+02	0.00000000e+00	0.00000000e+00	0.00000000e+00
-229	1.50000000e+02	0.00000000e+00	0.00000000e+00	0.00000000e+00
-228	1.50000000e+02	0.00000000e+00	0.00000000e+00	0.00000000e+00
-227	1.55000000e+02	0.00000000e+00	0.00000000e+00	0.00000000e+00
-226	1.64000000e+02	0.00000000e+00	0.00000000e+00	0.00000000e+00
-225	1.72000000e+02	0.00000000e+00	0.00000000e+00	0.00000000e+00
-224	1.79000000e+02	0.00000000e+00	0.00000000e+00	0.00000000e+00
-223	1.87000000e+02	0.00000000e+00	0.00000000e+00	0.00000000e+00
-222	1.93000000e+02	0.00000000e+00	0.00000000e+00	0.00000000e+00
-221	1.98000000e+02	0.00000000e+00	0.00000000e+00	0.00000000e+00
-220	2.02000000e+02	0.00000000e+00	0.00000000e+00	0.00000000e+00
-219	2.06000000e+02	0.00000000e+00	0.00000000e+00	0.00000000e+00
-218	2.13000000e+02	0.00000000e+00	0.00000000e+00	0.00000000e+00
-217	2.21000000e+02	0.00000000e+00	0.00000000e+00	0.00000000e+00
-216	2.28000000e+02	0.00000000e+00	0.00000000e+00	0.00000000e+00
-215	2.32000000e+02	0.00000000e+00	0.00000000e+00	0.00000000e+00
-214	2.42000000e+02	0.00000000e+00	0.00000000e+00	0.00000000e+00
-213	2.42000000e+02	0.00000000e+00	0.00000000e+00	0.00000000e+00
-212	2.50000000e+02	0.00000000e+00	0.00000000e+00	0.00000000e+00
-211	2.54000000e+02	0.00000000e+00	0.00000000e+00	0.00000000e+00
-210	2.62000000e+02	0.00000000e+00	0.00000000e+00	0.00000000e+00
-209	2.66000000e+02	0.00000000e+00	0.00000000e+00	0.00000000e+00
-208	2.72000000e+02	0.00000000e+00	0.00000000e+00	0.00000000e+00
-207	2.74000000e+02	0.00000000e+00	0.00000000e+00	0.00000000e+00
-206	2.76000000e+02	0.00000000e+00	0.00000000e+00	0.00000000e+00
-205	2.85000000e+02	0.00000000e+00	0.00000000e+00	0.00000000e+00
-204	2.90000000e+02	0.00000000e+00	0.00000000e+00	0.00000000e+00
-203	2.98000000e+02	0.00000000e+00	0.00000000e+00	0.00000000e+00
-202	3.02000000e+02	0.00000000e+00	0.00000000e+00	0.00000000e+00
-201	3.08000000e+02	0.00000000e+00	0.00000000e+00	0.00000000e+00
-200	3.13000000e+02	0.00000000e+00	0.00000000e+00	0.00000000e+00
-199	3.23000000e+02	0.00000000e+00	0.00000000e+00	0.00000000e+00
-198	3.32000000e+02	0.00000000e+00	0.00000000e+00	0.00000000e+00
-197	3.36000000e+02	0.00000000e+00	0.00000000e+00	0.00000000e+00
-196	3.43000000e+02	0.00000000e+00	0.00000000e+00	0.00000000e+00
-195	3.49000000e+02	0.00000000e+00	0.00000000e+00	0.00000000e+00
-194	3.63000000e+02	0.00000000e+00	0.00000000e+00	0.00000000e+00
-193	3.71000000e+02	0.00000000e+00	0.00000000e+00	0.00000000e+00
-192	3.77000000e+02	0.00000000e+00	0.00000000e+00	0.00000000e+00
-191	3.95000000e+02	0.00000000e+00	0.00000000e+00	0.00000000e+00
-190	4.02000000e+02	0.00000000e+00	0.00000000e+00	0.00000000e+00
-189	4.26000000e+02	0.00000000e+00	0.00000000e+00	0.00000000e+00
-188	4.50000000e+02	0.00000000e+00	0.00000000e+00	0.00000000e+00
-187	4.64000000e+02	0.00000000e+00	0.00000000e+00	0.00000000e+00
-186	4.78000000e+02	0.00000000e+00	0.00000000e+00	0.00000000e+00
-185	4.91000000e+02	0.00000000e+00	0.00000000e+00	0.00000000e+00
-184	4.99000000e+02	0.00000000e+00	0.00000000e+00	0.00000000e+00
-183	5.09000000e+02	0.00000000e+00	0.00000000e+00	0.00000000e+00
-182	5.14000000e+02	0.00000000e+00	0.00000000e+00	0.00000000e+00
-181	5.31000000e+02	0.00000000e+00	0.00000000e+00	0.00000000e+00
-180	5.41000000e+02	0.00000000e+00	0.00000000e+00	0.00000000e+00
-179	5.49000000e+02	0.00000000e+00	0.00000000e+00	0.00000000e+00
-178	5.65000000e+02	0.00000000e+00	0.00000000e+00	0.00000000e+00
-177	5.78000000e+02	0.00000000e+00	0.00000000e+00	0.00000000e+00
-176	5.88000000e+02	0.00000000e+00	0.00000000e+00	0.00000000e+00
-175	6.04000000e+02	0.00000000e+00	0.00000000e+00	0.00000000e+00
-174	6.27000000e+02	0.00000000e+00	0.00000000e+00	0.00000000e+00
-173	6.49000000e+02	0.00000000e+00	0.00000000e+00	0.00000000e+00
-172	6.71000000e+02	0.00000000e+00	0.00000000e+00	0.00000000e+00
-171	6.94000000e+02	0.00000000e+00	0.00000000e+00	0.00000000e+00
-170	7.07000000e+02	0.00000000e+00	0.00000000e+00	0.00000000e+00
-169	7.27000000e+02	0.00000000e+00	0.00000000e+00	0.00000000e+00
-168	7.38000000e+02	0.00000000e+00	0.00000000e+00	0.00000000e+00
-167	7.45000000e+02	0.00000000e+00	0.00000000e+00	0.00000000e+00
-166	7.57000000e+02	0.00000000e+00	0.00000000e+00	0.00000000e+00
-165	7.69000000e+02	0.00000000e+00	0.00000000e+00	0.00000000e+00
-164	7.85000000e+02	0.00000000e+00	0.00000000e+00	0.00000000e+00
-163	8.05000000e+02	0.00000000e+00	0.00000000e+00	0.00000000e+00
-162	8.20000000e+02	0.00000000e+00	0.00000000e+00	0.00000000e+00
-161	8.35000000e+02	0.00000000e+00	0.00000000e+00	0.00000000e+00
-160	8.50000000e+02	0.00000000e+00	0.00000000e+00	0.00000000e+00
-159	8.66000000e+02	0.00000000e+00	0.00000000e+00	0.00000000e+00
-158	8.82000000e+02	0.00000000e+00	0.00000000e+00	0.00000000e+00
-157	9.00000000e+02	0.00000000e+00	0.00000000e+00	0.00000000e+00
-156	9.16000000e+02	0.00000000e+00	0.00000000e+00	0.00000000e+00
-155	9.33000000e+02	0.00000000e+00	0.00000000e+00	0.00000000e+00
-154	9.43000000e+02	0.00000000e+00	0.00000000e+00	0.00000000e+00
-153	1.00800000e+03	2.00000000e+00	3.00000000e+00	3.00000000e+00
-152	1.05900000e+03	2.00000000e+00	3.00000000e+00	3.00000000e+00
-151	1.10400000e+03	2.00000000e+00	3.00000000e+00	3.00000000e+00
-150	1.15300000e+03	2.00000000e+00	3.00000000e+00	3.00000000e+00
-149	1.19900000e+03	2.00000000e+00	3.00000000e+00	3.00000000e+00
-148	1.24200000e+03	2.00000000e+00	3.00000000e+00	3.00000000e+00
-147	1.28000000e+03	2.00000000e+00	3.00000000e+00	3.00000000e+00
-146	1.31400000e+03	2.00000000e+00	3.00000000e+00	3.00000000e+00
-145	1.34800000e+03	2.00000000e+00	3.00000000e+00	3.00000000e+00
-144	1.41000000e+03	3.00000000e+00	4.00000000e+00	5.00000000e+00
-143	1.45800000e+03	3.00000000e+00	4.00000000e+00	5.00000000e+00
-142	1.50800000e+03	3.00000000e+00	4.00000000e+00	5.00000000e+00
-141	1.54400000e+03	3.00000000e+00	4.00000000e+00	5.00000000e+00
-140	1.58600000e+03	3.00000000e+00	4.00000000e+00	5.00000000e+00
-139	1.62900000e+03	3.00000000e+00	4.00000000e+00	5.00000000e+00
-138	1.68000000e+03	3.00000000e+00	4.00000000e+00	5.00000000e+00
-137	1.74700000e+03	3.00000000e+00	4.00000000e+00	5.00000000e+00
-136	1.79500000e+03	3.00000000e+00	4.00000000e+00	5.00000000e+00
-135	1.83400000e+03	3.00000000e+00	4.00000000e+00	5.00000000e+00
-134	1.88500000e+03	4.00000000e+00	5.00000000e+00	6.00000000e+00
-133	1.93400000e+03	4.00000000e+00	5.00000000e+00	6.00000000e+00
-132	1.97900000e+03	4.00000000e+00	5.00000000e+00	6.00000000e+00
-131	2.04100000e+03	5.00000000e+00	6.00000000e+00	7.00000000e+00
-130	2.09800000e+03	5.00000000e+00	6.00000000e+00	7.00000000e+00
-129	2.15400000e+03	5.00000000e+00	6.00000000e+00	7.00000000e+00
-128	2.19600000e+03	5.00000000e+00	6.00000000e+00	4.60000000e+01
-127	2.24100000e+03	5.00000000e+00	6.00000000e+00	7.00000000e+00
-126	2.28000000e+03	5.00000000e+00	6.00000000e+00	7.00000000e+00
-125	2.33300000e+03	5.00000000e+00	6.00000000e+00	7.00000000e+00
-124	2.40300000e+03	5.00000000e+00	6.00000000e+00	7.00000000e+00
-123	2.44700000e+03	5.00000000e+00	6.00000000e+00	7.00000000e+00
-122	2.49000000e+03	5.00000000e+00	6.00000000e+00	7.00000000e+00
-121	2.53400000e+03	5.00000000e+00	6.00000000e+00	7.00000000e+00
-120	2.58200000e+03	5.00000000e+00	6.00000000e+00	7.00000000e+00
-119	2.61900000e+03	5.00000000e+00	6.00000000e+00	7.00000000e+00
-118	2.63800000e+03	5.00000000e+00	6.00000000e+00	7.00000000e+00
-117	2.67900000e+03	5.00000000e+00	6.00000000e+00	7.00000000e+00
-116	2.71700000e+03	5.00000000e+00	6.00000000e+00	7.00000000e+00
-115	2.76100000e+03	5.00000000e+00	6.00000000e+00	7.00000000e+00
-114	2.78300000e+03	5.00000000e+00	6.00000000e+00	7.00000000e+00
-113	2.82400000e+03	5.00000000e+00	6.00000000e+00	7.00000000e+00
-112	2.86400000e+03	5.00000000e+00	6.00000000e+00	7.00000000e+00
-111	2.90800000e+03	5.00000000e+00	6.00000000e+00	7.00000000e+00
-110	2.94200000e+03	5.00000000e+00	6.00000000e+00	7.00000000e+00
-109	2.98300000e+03	5.00000000e+00	6.00000000e+00	7.00000000e+00
-108	3.02800000e+03	5.00000000e+00	6.00000000e+00	7.00000000e+00
-107	3.07000000e+03	5.00000000e+00	6.00000000e+00	7.00000000e+00
-106	3.10800000e+03	5.00000000e+00	6.00000000e+00	7.00000000e+00
-105	3.14300000e+03	5.00000000e+00	6.00000000e+00	7.00000000e+00
-104	3.18200000e+03	5.00000000e+00	6.00000000e+00	7.00000000e+00
-103	3.22800000e+03	5.00000000e+00	6.00000000e+00	7.00000000e+00
-102	3.26800000e+03	5.00000000e+00	6.00000000e+00	7.00000000e+00
-101	3.31400000e+03	5.00000000e+00	6.00000000e+00	7.00000000e+00
-100	3.36300000e+03	5.00000000e+00	6.00000000e+00	7.00000000e+00
-99	3.41500000e+03	5.00000000e+00	6.00000000e+00	7.00000000e+00
-98	3.45900000e+03	5.00000000e+00	6.00000000e+00	7.00000000e+00
-97	3.51100000e+03	5.00000000e+00	6.00000000e+00	7.00000000e+00
-96	3.58800000e+03	5.00000000e+00	6.00000000e+00	7.00000000e+00
-95	3.66100000e+03	5.00000000e+00	6.00000000e+00	7.00000000e+00
-94	3.72100000e+03	5.00000000e+00	6.00000000e+00	7.00000000e+00
-93	3.76500000e+03	5.00000000e+00	6.00000000e+00	7.00000000e+00
-92	3.82500000e+03	5.00000000e+00	6.00000000e+00	7.00000000e+00
-91	3.99300000e+03	5.00000000e+00	6.00000000e+00	7.00000000e+00
-90	4.05900000e+03	5.00000000e+00	6.00000000e+00	7.00000000e+00
-89	4.06700000e+03	5.00000000e+00	6.00000000e+00	7.00000000e+00
-88	4.08400000e+03	5.00000000e+00	6.00000000e+00	7.00000000e+00
-87	4.11000000e+03	5.00000000e+00	6.00000000e+00	7.00000000e+00
-86	4.17000000e+03	5.00000000e+00	6.00000000e+00	7.00000000e+00
-85	4.23600000e+03	5.00000000e+00	6.00000000e+00	7.00000000e+00
-84	4.34200000e+03	5.00000000e+00	6.00000000e+00	7.00000000e+00
-83	4.55100000e+03	5.00000000e+00	6.00000000e+00	7.00000000e+00
-82	4.69400000e+03	5.00000000e+00	6.00000000e+00	7.00000000e+00
-81	4.89300000e+03	5.00000000e+00	6.00000000e+00	7.00000000e+00
-80	5.17100000e+03	6.00000000e+00	7.00000000e+00	1.20000000e+01
-79	5.40000000e+03	6.00000000e+00	7.00000000e+00	1.20000000e+01
-78	5.53300000e+03	6.00000000e+00	7.00000000e+00	1.20000000e+01
-77	5.64200000e+03	6.00000000e+00	7.00000000e+00	1.20000000e+01
-76	5.80900000e+03	6.00000000e+00	7.00000000e+00	1.20000000e+01
-75	5.80900000e+03	7.00000000e+00	8.00000000e+00	2.10000000e+01
-74	5.86500000e+03	7.00000000e+00	8.00000000e+00	2.10000000e+01
-73	5.86500000e+03	7.00000000e+00	8.00000000e+00	2.10000000e+01
-72	6.43900000e+03	7.00000000e+00	8.00000000e+00	2.10000000e+01
-71	6.74100000e+03	7.00000000e+00	8.00000000e+00	2.20000000e+01
-70	7.01200000e+03	7.00000000e+00	8.00000000e+00	2.20000000e+01
-69	7.42600000e+03	7.00000000e+00	8.00000000e+00	2.20000000e+01
-68	7.79000000e+03	7.00000000e+00	8.00000000e+00	2.20000000e+01
-67	8.07100000e+03	7.00000000e+00	8.00000000e+00	2.20000000e+01
-66	8.07100000e+03	7.00000000e+00	8.00000000e+00	2.20000000e+01
-65	8.36300000e+03	7.00000000e+00	8.00000000e+00	2.20000000e+01
-64	8.36300000e+03	7.00000000e+00	8.00000000e+00	2.30000000e+01
-63	8.36300000e+03	8.00000000e+00	9.00000000e+00	2.40000000e+01
-62	8.36300000e+03	8.00000000e+00	9.00000000e+00	2.40000000e+01
-61	8.36300000e+03	8.00000000e+00	9.00000000e+00	2.40000000e+01
-60	8.65600000e+03	8.00000000e+00	9.00000000e+00	2.40000000e+01
-59	8.96300000e+03	9.00000000e+00	1.00000000e+01	2.50000000e+01
-58	9.33200000e+03	9.00000000e+00	1.00000000e+01	2.50000000e+01
-57	9.75200000e+03	9.00000000e+00	1.00000000e+01	2.50000000e+01
-56	1.01270000e+04	9.00000000e+00	1.00000000e+01	2.50000000e+01
-55	1.04420000e+04	9.00000000e+00	1.00000000e+01	2.50000000e+01
-54	1.07290000e+04	9.00000000e+00	1.00000000e+01	2.50000000e+01
-53	1.10650000e+04	9.00000000e+00	1.00000000e+01	2.50000000e+01
-52	1.12830000e+04	9.00000000e+00	1.00000000e+01	2.50000000e+01
-51	1.14710000e+04	9.00000000e+00	1.00000000e+01	2.50000000e+01
-50	1.16480000e+04	9.00000000e+00	1.00000000e+01	2.50000000e+01
-49	1.18940000e+04	9.00000000e+00	1.00000000e+01	2.50000000e+01
-48	1.21910000e+04	1.00000000e+01	1.10000000e+01	2.70000000e+01
-47	1.25080000e+04	1.00000000e+01	1.10000000e+01	2.70000000e+01
-46	1.28050000e+04	1.00000000e+01	1.10000000e+01	2.70000000e+01
-45	1.31850000e+04	1.10000000e+01	1.20000000e+01	2.80000000e+01
-44	1.34720000e+04	1.10000000e+01	1.20000000e+01	2.80000000e+01
-43	1.37540000e+04	1.10000000e+01	1.20000000e+01	2.80000000e+01
-42	1.40120000e+04	1.10000000e+01	1.20000000e+01	2.80000000e+01
-41	1.42570000e+04	1.10000000e+01	1.20000000e+01	2.80000000e+01
-40	1.44880000e+04	1.10000000e+01	1.20000000e+01	2.80000000e+01
-39	1.47340000e+04	1.10000000e+01	1.20000000e+01	2.80000000e+01
-38	1.49650000e+04	1.10000000e+01	1.20000000e+01	2.80000000e+01
-37	1.52500000e+04	1.10000000e+01	1.20000000e+01	2.80000000e+01
-36	1.56730000e+04	1.10000000e+01	1.20000000e+01	2.80000000e+01
-35	1.59980000e+04	1.10000000e+01	1.20000000e+01	2.80000000e+01
-34	1.62300000e+04	1.10000000e+01	1.20000000e+01	2.80000000e+01
-33	1.64520000e+04	1.10000000e+01	1.20000000e+01	2.80000000e+01
-32	1.67100000e+04	1.10000000e+01	1.20000000e+01	2.80000000e+01
-31	1.69720000e+04	1.10000000e+01	1.20000000e+01	2.80000000e+01
-30	1.72550000e+04	1.10000000e+01	1.20000000e+01	2.80000000e+01
-29	1.74890000e+04	1.10000000e+01	1.20000000e+01	2.80000000e+01
-28	1.77000000e+04	1.10000000e+01	1.20000000e+01	2.80000000e+01
-27	1.79720000e+04	1.20000000e+01	1.30000000e+01	3.00000000e+01
-26	1.82520000e+04	1.20000000e+01	1.30000000e+01	3.00000000e+01
-25	1.85120000e+04	1.20000000e+01	1.30000000e+01	3.00000000e+01
-24	1.87460000e+04	1.20000000e+01	1.30000000e+01	3.00000000e+01
-23	1.90480000e+04	1.20000000e+01	1.30000000e+01	3.00000000e+01
-22	1.93430000e+04	1.20000000e+01	1.30000000e+01	3.00000000e+01
-21	1.96440000e+04	1.20000000e+01	1.30000000e+01	3.00000000e+01
-20	1.99540000e+04	1.30000000e+01	1.40000000e+01	3.10000000e+01
-19	2.03060000e+04	1.30000000e+01	1.40000000e+01	3.10000000e+01
-18	2.06500000e+04	1.30000000e+01	1.40000000e+01	3.10000000e+01
-17	2.10080000e+04	1.30000000e+01	1.40000000e+01	3.10000000e+01
-16	2.13500000e+04	1.30000000e+01	1.40000000e+01	3.10000000e+01
-15	2.17150000e+04	1.30000000e+01	1.40000000e+01	3.10000000e+01
-14	2.21470000e+04	1.30000000e+01	1.40000000e+01	3.10000000e+01
-13	2.25650000e+04	1.30000000e+01	1.40000000e+01	3.10000000e+01
-12	2.30080000e+04	1.30000000e+01	1.40000000e+01	3.10000000e+01
-11	2.33850000e+04	1.30000000e+01	1.40000000e+01	3.10000000e+01
-10	2.37690000e+04	1.30000000e+01	1.40000000e+01	3.10000000e+01
-9	2.41380000e+04	1.30000000e+01	1.40000000e+01	3.10000000e+01
-8	2.44690000e+04	1.30000000e+01	1.40000000e+01	3.10000000e+01
-7	2.47950000e+04	1.40000000e+01	1.50000000e+01	3.20000000e+01
-6	2.51280000e+04	1.40000000e+01	1.50000000e+01	3.20000000e+01
-5	2.55050000e+04	1.40000000e+01	1.50000000e+01	3.20000000e+01
-4	2.58710000e+04	1.40000000e+01	1.50000000e+01	3.20000000e+01
-3	2.62100000e+04	1.40000000e+01	1.50000000e+01	3.20000000e+01
-2	2.66170000e+04	1.50000000e+01	1.60000000e+01	3.30000000e+01
-1	2.70230000e+04	1.50000000e+01	1.60000000e+01	3.30000000e+01
0	2.76310000e+04	1.50000000e+01	1.60000000e+01	3.30000000e+01
1	2.84520000e+04	1.50000000e+01	1.60000000e+01	3.30000000e+01
2	2.90740000e+04	1.50000000e+01	1.60000000e+01	3.30000000e+01
3	2.96170000e+04	1.50000000e+01	1.60000000e+01	3.30000000e+01
4	3.00980000e+04	1.50000000e+01	1.60000000e+01	3.30000000e+01
5	3.04670000e+04	1.50000000e+01	1.60000000e+01	3.30000000e+01
6	3.08410000e+04	1.60000000e+01	1.70000000e+01	3.40000000e+01
7	3.11620000e+04	1.60000000e+01	1.70000000e+01	3.40000000e+01
8	3.15790000e+04	1.60000000e+01	1.70000000e+01	3.40000000e+01
9	3.19670000e+04	1.60000000e+01	1.70000000e+01	3.40000000e+01
10	3.23340000e+04	1.60000000e+01	1.70000000e+01	3.40000000e+01
11	3.26340000e+04	1.60000000e+01	1.70000000e+01	3.40000000e+01
12	3.29420000e+04	1.60000000e+01	1.70000000e+01	3.40000000e+01
13	3.32570000e+04	1.60000000e+01	1.70000000e+01	3.40000000e+01
14	3.35000000e+04	1.60000000e+01	1.70000000e+01	3.40000000e+01
15	3.37900000e+04	1.60000000e+01	1.70000000e+01	3.40000000e+01
16	3.41410000e+04	1.60000000e+01	1.70000000e+01	3.40000000e+01
17	3.44970000e+04	1.60000000e+01	1.70000000e+01	3.40000000e+01
18	3.48240000e+04	1.60000000e+01	1.70000000e+01	3.40000000e+01
19	3.50960000e+04	1.60000000e+01	1.70000000e+01	3.40000000e+01
20	3.54470000e+04	1.60000000e+01	1.70000000e+01	3.40000000e+01
21	3.57010000e+04	1.60000000e+01	1.70000000e+01	3.40000000e+01
22	3.59840000e+04	1.60000000e+01	1.70000000e+01	3.40000000e+01
23	3.63070000e+04	1.60000000e+01	1.70000000e+01	3.40000000e+01
24	3.66880000e+04	1.60000000e+01	1.70000000e+01	3.40000000e+01
25	3.69690000e+04	1.60000000e+01	1.70000000e+01	3.40000000e+01
26	3.72270000e+04	1.70000000e+01	1.80000000e+01	3.50000000e+01
27	3.74490000e+04	1.70000000e+01	1.80000000e+01	3.50000000e+01
28	3.76740000e+04	1.70000000e+01	1.80000000e+01	3.50000000e+01
29	3.79380000e+04	1.70000000e+01	1.80000000e+01	3.50000000e+01
30	3.82110000e+04	1.70000000e+01	1.80000000e+01	3.50000000e+01
31	3.85210000e+04	1.70000000e+01	1.80000000e+01	3.50000000e+01
32	3.88270000e+04	1.70000000e+01	1.80000000e+01	3.50000000e+01
33	3.90870000e+04	1.70000000e+01	1.80000000e+01	3.50000000e+01
34	3.93050000e+04	1.70000000e+01	1.80000000e+01	3.50000000e+01
35	3.95410000e+04	1.70000000e+01	1.80000000e+01	3.50000000e+01
36	3.98040000e+04	1.70000000e+01	1.80000000e+01	3.50000000e+01
37	4.00980000e+04	1.70000000e+01	1.80000000e+01	3.50000000e+01
38	4.04350000e+04	1.70000000e+01	1.80000000e+01	3.50000000e+01
39	4.07690000e+04	1.70000000e+01	1.80000000e+01	3.50000000e+01
40	4.10370000e+04	1.70000000e+01	1.80000000e+01	3.50000000e+01
41	4.13180000e+04	1.70000000e+01	1.80000000e+01	3.50000000e+01
42	4.16980000e+04	1.70000000e+01	1.80000000e+01	3.50000000e+01
43	4.20220000e+04	1.70000000e+01	1.80000000e+01	3.50000000e+01
44	4.24720000e+04	1.70000000e+01	1.80000000e+01	3.50000000e+01
45	4.29260000e+04	1.70000000e+01	1.80000000e+01	3.50000000e+01
46	4.33010000e+04	1.70000000e+01	1.80000000e+01	3.50000000e+01
47	4.36450000e+04	1.70000000e+01	1.80000000e+01	3.50000000e+01
48	4.39020000e+04	1.70000000e+01	1.80000000e+01	3.50000000e+01
49	4.41850000e+04	1.80000000e+01	1.90000000e+01	3.60000000e+01
50	4.44480000e+04	1.80000000e+01	1.90000000e+01	3.60000000e+01
51	4.47790000e+04	1.80000000e+01	1.90000000e+01	3.60000000e+01
52	4.51490000e+04	1.80000000e+01	1.90000000e+01	3.60000000e+01
53	4.58270000e+04	1.80000000e+01	1.90000000e+01	3.60000000e+01
54	4.62870000e+04	1.80000000e+01	1.90000000e+01	3.60000000e+01
55	4.66350000e+04	1.80000000e+01	1.90000000e+01	3.60000000e+01
56	4.69710000e+04	1.80000000e+01	1.90000000e+01	3.60000000e+01
57	4.73640000e+04	1.80000000e+01	1.90000000e+01	3.60000000e+01
58	4.78550000e+04	1.80000000e+01	1.90000000e+01	3.60000000e+01
59	4.83450000e+04	1.80000000e+01	1.90000000e+01	3.60000000e+01
60	4.89660000e+04	1.90000000e+01	2.00000000e+01	3.70000000e+01
61	4.95630000e+04	1.90000000e+01	2.00000000e+01	3.70000000e+01
62	4.99690000e+04	1.90000000e+01	2.00000000e+01	3.70000000e+01
63	5.03890000e+04	1.90000000e+01	2.10000000e+01	3.90000000e+01
64	5.07530000e+04	1.90000000e+01	2.10000000e+01	3.90000000e+01
65	5.11280000e+04	1.90000000e+01	2.10000000e+01	3.90000000e+01
66	5.15530000e+04	1.90000000e+01	2.10000000e+01	3.90000000e+01
67	5.20920000e+04	1.90000000e+01	2.10000000e+01	3.90000000e+01
68	5.25470000e+04	1.90000000e+01	2.10000000e+01	3.90000000e+01
69	5.28910000e+04	1.90000000e+01	2.10000000e+01	3.90000000e+01
70	5.32880000e+04	1.90000000e+01	2.10000000e+01	3.90000000e+01
71	5.36360000e+04	1.90000000e+01	2.10000000e+01	3.90000000e+01
72	5.40880000e+04	1.90000000e+01	2.10000000e+01	3.90000000e+01
73	5.46170000e+04	1.90000000e+01	2.10000000e+01	3.90000000e+01
74	5.53430000e+04	1.90000000e+01	2.10000000e+01	3.90000000e+01
75	5.59070000e+04	2.10000000e+01	2.20000000e+01	4.00000000e+01
76	5.63900000e+04	2.10000000e+01	2.20000000e+01	4.00000000e+01
77	5.69190000e+04	2.10000000e+01	2.20000000e+01	4.00000000e+01
78	5.74160000e+04	2.40000000e+01	2.50000000e+01	4.30000000e+01
79	5.79110000e+04	2.40000000e+01	2.50000000e+01	4.30000000e+01
80	5.85400000e+04	2.40000000e+01	2.50000000e+01	4.30000000e+01
81	5.91310000e+04	2.40000000e+01	2.50000000e+01	4.30000000e+01
82	5.96120000e+04	2.50000000e+01	2.60000000e+01	4.40000000e+01
83	6.00450000e+04	2.50000000e+01	2.60000000e+01	4.40000000e+01
84	6.04620000e+04	2.50000000e+01	2.60000000e+01	4.40000000e+01
85	6.09380000e+04	2.50000000e+01	2.60000000e+01	4.40000000e+01
86	6.14040000e+04	2.50000000e+01	2.60000000e+01	4.40000000e+01
87	6.19480000e+04	2.50000000e+01	2.60000000e+01	4.40000000e+01
88	6.26570000e+04	2.50000000e+01	2.60000000e+01	4.40000000e+01
89	6.32050000e+04	2.50000000e+01	2.60000000e+01	4.40000000e+01
90	6.37030000e+04	2.50000000e+01	2.60000000e+01	4.40000000e+01
91	6.40440000e+04	2.50000000e+01	2.60000000e+01	4.40000000e+01
92	6.44100000e+04	2.50000000e+01	2.60000000e+01	4.40000000e+01
93	6.48490000e+04	2.50000000e+01	2.60000000e+01	4.40000000e+01
94	6.53330000e+04	2.50000000e+01	2.60000000e+01	4.40000000e+01
95	6.57980000e+04	2.50000000e+01	2.60000000e+01	4.40000000e+01
96	6.62240000e+04	2.50000000e+01	2.70000000e+01	4.50000000e+01
97	6.66490000e+04	2.50000000e+01	2.70000000e+01	4.50000000e+01
98	6.71430000e+04	2.50000000e+01	2.70000000e+01	4.50000000e+01
99	6.75780000e+04	2.50000000e+01	2.70000000e+01	4.50000000e+01
100	6.80200000e+04	2.50000000e+01	2.70000000e+01	4.50000000e+01
