# Supplementary material for: Early Prediction of Movie Box Office Success Based on Wikipedia Activity Big Data
Source: PLoS One. 2013 Aug 21;8(8):e71226. doi: 10.1371/journal.pone.0071226 (PMC3749192; doi:10.1371/journal.pone.0071226)
Supplement: Dataset S1 — The dataset under study, including the financial and Wikipedia activity data is also available at http://wwm.phy.bme.hu/SupplementaryDataS1.zip. (ZIP) [file pone.0071226.s002.zip › wikipredict_data_pack/sample_of_312/wikipedia_predictors/101]

Day_(movie_time)	Views	Users	Rigor	Edits
-500	0.00000000e+00	1.00000000e+00	1.00000000e+00	1.00000000e+00
-499	4.00000000e+00	1.00000000e+00	1.00000000e+00	1.00000000e+00
-498	1.10000000e+01	1.00000000e+00	1.00000000e+00	1.00000000e+00
-497	2.50000000e+01	1.00000000e+00	1.00000000e+00	1.00000000e+00
-496	3.60000000e+01	1.00000000e+00	1.00000000e+00	1.00000000e+00
-495	4.10000000e+01	1.00000000e+00	1.00000000e+00	1.00000000e+00
-494	4.50000000e+01	1.00000000e+00	1.00000000e+00	1.00000000e+00
-493	5.00000000e+01	1.00000000e+00	1.00000000e+00	1.00000000e+00
-492	6.30000000e+01	1.00000000e+00	1.00000000e+00	1.00000000e+00
-491	7.40000000e+01	1.00000000e+00	1.00000000e+00	1.00000000e+00
-490	8.30000000e+01	1.00000000e+00	1.00000000e+00	1.00000000e+00
-489	9.70000000e+01	1.00000000e+00	1.00000000e+00	1.00000000e+00
-488	1.03000000e+02	1.00000000e+00	1.00000000e+00	1.00000000e+00
-487	1.14000000e+02	1.00000000e+00	1.00000000e+00	1.00000000e+00
-486	1.25000000e+02	1.00000000e+00	1.00000000e+00	1.00000000e+00
-485	1.37000000e+02	1.00000000e+00	1.00000000e+00	1.00000000e+00
-484	1.45000000e+02	1.00000000e+00	1.00000000e+00	1.00000000e+00
-483	1.71000000e+02	2.00000000e+00	2.00000000e+00	3.00000000e+00
-482	1.91000000e+02	3.00000000e+00	3.00000000e+00	4.00000000e+00
-481	2.03000000e+02	3.00000000e+00	3.00000000e+00	4.00000000e+00
-480	2.23000000e+02	3.00000000e+00	3.00000000e+00	4.00000000e+00
-479	2.42000000e+02	3.00000000e+00	3.00000000e+00	4.00000000e+00
-478	2.60000000e+02	3.00000000e+00	3.00000000e+00	4.00000000e+00
-477	2.77000000e+02	3.00000000e+00	3.00000000e+00	4.00000000e+00
-476	2.92000000e+02	3.00000000e+00	3.00000000e+00	4.00000000e+00
-475	3.09000000e+02	3.00000000e+00	3.00000000e+00	4.00000000e+00
-474	3.22000000e+02	3.00000000e+00	3.00000000e+00	4.00000000e+00
-473	3.42000000e+02	3.00000000e+00	3.00000000e+00	4.00000000e+00
-472	3.62000000e+02	3.00000000e+00	3.00000000e+00	4.00000000e+00
-471	3.89000000e+02	3.00000000e+00	3.00000000e+00	4.00000000e+00
-470	4.10000000e+02	3.00000000e+00	3.00000000e+00	4.00000000e+00
-469	4.28000000e+02	3.00000000e+00	3.00000000e+00	4.00000000e+00
-468	4.42000000e+02	3.00000000e+00	3.00000000e+00	4.00000000e+00
-467	4.56000000e+02	3.00000000e+00	3.00000000e+00	4.00000000e+00
-466	4.62000000e+02	3.00000000e+00	3.00000000e+00	4.00000000e+00
-465	4.79000000e+02	3.00000000e+00	3.00000000e+00	4.00000000e+00
-464	4.99000000e+02	3.00000000e+00	3.00000000e+00	4.00000000e+00
-463	5.05000000e+02	3.00000000e+00	3.00000000e+00	4.00000000e+00
-462	5.12000000e+02	3.00000000e+00	3.00000000e+00	4.00000000e+00
-461	5.24000000e+02	3.00000000e+00	3.00000000e+00	4.00000000e+00
-460	5.40000000e+02	3.00000000e+00	3.00000000e+00	4.00000000e+00
-459	5.53000000e+02	3.00000000e+00	3.00000000e+00	4.00000000e+00
-458	5.75000000e+02	3.00000000e+00	3.00000000e+00	4.00000000e+00
-457	5.85000000e+02	3.00000000e+00	3.00000000e+00	4.00000000e+00
-456	6.00000000e+02	3.00000000e+00	3.00000000e+00	4.00000000e+00
-455	6.09000000e+02	3.00000000e+00	3.00000000e+00	4.00000000e+00
-454	6.21000000e+02	3.00000000e+00	3.00000000e+00	4.00000000e+00
-453	6.25000000e+02	3.00000000e+00	3.00000000e+00	4.00000000e+00
-452	6.36000000e+02	3.00000000e+00	3.00000000e+00	4.00000000e+00
-451	6.46000000e+02	3.00000000e+00	3.00000000e+00	4.00000000e+00
-450	6.61000000e+02	3.00000000e+00	3.00000000e+00	4.00000000e+00
-449	6.69000000e+02	3.00000000e+00	3.00000000e+00	4.00000000e+00
-448	6.83000000e+02	3.00000000e+00	3.00000000e+00	4.00000000e+00
-447	6.93000000e+02	3.00000000e+00	3.00000000e+00	4.00000000e+00
-446	7.01000000e+02	3.00000000e+00	3.00000000e+00	4.00000000e+00
-445	7.11000000e+02	3.00000000e+00	3.00000000e+00	4.00000000e+00
-444	7.25000000e+02	3.00000000e+00	3.00000000e+00	4.00000000e+00
-443	7.33000000e+02	3.00000000e+00	3.00000000e+00	4.00000000e+00
-442	7.43000000e+02	3.00000000e+00	3.00000000e+00	4.00000000e+00
-441	7.55000000e+02	3.00000000e+00	3.00000000e+00	4.00000000e+00
-440	7.72000000e+02	3.00000000e+00	3.00000000e+00	4.00000000e+00
-439	7.81000000e+02	3.00000000e+00	3.00000000e+00	4.00000000e+00
-438	7.91000000e+02	3.00000000e+00	3.00000000e+00	4.00000000e+00
-437	8.00000000e+02	3.00000000e+00	3.00000000e+00	4.00000000e+00
-436	8.08000000e+02	3.00000000e+00	3.00000000e+00	4.00000000e+00
-435	8.15000000e+02	3.00000000e+00	3.00000000e+00	4.00000000e+00
-434	8.20000000e+02	3.00000000e+00	3.00000000e+00	4.00000000e+00
-433	8.33000000e+02	4.00000000e+00	4.00000000e+00	5.00000000e+00
-432	8.43000000e+02	4.00000000e+00	4.00000000e+00	5.00000000e+00
-431	8.49000000e+02	4.00000000e+00	4.00000000e+00	5.00000000e+00
-430	8.81000000e+02	6.00000000e+00	6.00000000e+00	7.00000000e+00
-429	9.03000000e+02	6.00000000e+00	6.00000000e+00	7.00000000e+00
-428	9.27000000e+02	6.00000000e+00	6.00000000e+00	7.00000000e+00
-427	9.48000000e+02	6.00000000e+00	6.00000000e+00	7.00000000e+00
-426	9.68000000e+02	6.00000000e+00	6.00000000e+00	7.00000000e+00
-425	9.93000000e+02	6.00000000e+00	6.00000000e+00	7.00000000e+00
-424	1.02400000e+03	6.00000000e+00	6.00000000e+00	7.00000000e+00
-423	1.04100000e+03	6.00000000e+00	6.00000000e+00	7.00000000e+00
-422	1.06800000e+03	6.00000000e+00	6.00000000e+00	7.00000000e+00
-421	1.09200000e+03	6.00000000e+00	6.00000000e+00	7.00000000e+00
-420	1.11400000e+03	6.00000000e+00	6.00000000e+00	7.00000000e+00
-419	1.14800000e+03	6.00000000e+00	6.00000000e+00	7.00000000e+00
-418	1.17900000e+03	6.00000000e+00	6.00000000e+00	7.00000000e+00
-417	1.19600000e+03	6.00000000e+00	6.00000000e+00	7.00000000e+00
-416	1.21400000e+03	6.00000000e+00	6.00000000e+00	7.00000000e+00
-415	1.23000000e+03	6.00000000e+00	6.00000000e+00	7.00000000e+00
-414	1.23000000e+03	6.00000000e+00	6.00000000e+00	7.00000000e+00
-413	1.25200000e+03	6.00000000e+00	6.00000000e+00	7.00000000e+00
-412	1.25200000e+03	6.00000000e+00	6.00000000e+00	7.00000000e+00
-411	1.25200000e+03	6.00000000e+00	6.00000000e+00	7.00000000e+00
-410	1.25200000e+03	6.00000000e+00	6.00000000e+00	7.00000000e+00
-409	1.27500000e+03	6.00000000e+00	6.00000000e+00	7.00000000e+00
-408	1.30200000e+03	6.00000000e+00	6.00000000e+00	7.00000000e+00
-407	1.32000000e+03	6.00000000e+00	6.00000000e+00	7.00000000e+00
-406	1.33400000e+03	6.00000000e+00	6.00000000e+00	7.00000000e+00
-405	1.34800000e+03	6.00000000e+00	6.00000000e+00	7.00000000e+00
-404	1.36000000e+03	6.00000000e+00	6.00000000e+00	7.00000000e+00
-403	1.38300000e+03	6.00000000e+00	6.00000000e+00	7.00000000e+00
-402	1.39800000e+03	6.00000000e+00	6.00000000e+00	7.00000000e+00
-401	1.41400000e+03	6.00000000e+00	6.00000000e+00	7.00000000e+00
-400	1.42600000e+03	6.00000000e+00	6.00000000e+00	7.00000000e+00
-399	1.43500000e+03	6.00000000e+00	6.00000000e+00	7.00000000e+00
-398	1.44000000e+03	6.00000000e+00	6.00000000e+00	7.00000000e+00
-397	1.46300000e+03	6.00000000e+00	6.00000000e+00	7.00000000e+00
-396	1.48400000e+03	6.00000000e+00	6.00000000e+00	7.00000000e+00
-395	1.50800000e+03	6.00000000e+00	6.00000000e+00	7.00000000e+00
-394	1.52700000e+03	6.00000000e+00	6.00000000e+00	7.00000000e+00
-393	1.52700000e+03	6.00000000e+00	6.00000000e+00	7.00000000e+00
-392	1.52700000e+03	6.00000000e+00	6.00000000e+00	7.00000000e+00
-391	1.52700000e+03	6.00000000e+00	6.00000000e+00	7.00000000e+00
-390	1.53700000e+03	6.00000000e+00	6.00000000e+00	7.00000000e+00
-389	1.55200000e+03	6.00000000e+00	6.00000000e+00	7.00000000e+00
-388	1.57300000e+03	6.00000000e+00	6.00000000e+00	7.00000000e+00
-387	1.59300000e+03	6.00000000e+00	6.00000000e+00	7.00000000e+00
-386	1.60900000e+03	6.00000000e+00	6.00000000e+00	7.00000000e+00
-385	1.62800000e+03	6.00000000e+00	6.00000000e+00	7.00000000e+00
-384	1.64300000e+03	6.00000000e+00	6.00000000e+00	7.00000000e+00
-383	1.66200000e+03	6.00000000e+00	6.00000000e+00	7.00000000e+00
-382	1.67400000e+03	6.00000000e+00	6.00000000e+00	7.00000000e+00
-381	1.69100000e+03	6.00000000e+00	6.00000000e+00	7.00000000e+00
-380	1.70700000e+03	6.00000000e+00	6.00000000e+00	7.00000000e+00
-379	1.72500000e+03	6.00000000e+00	6.00000000e+00	7.00000000e+00
-378	1.74100000e+03	6.00000000e+00	6.00000000e+00	7.00000000e+00
-377	1.76000000e+03	6.00000000e+00	6.00000000e+00	7.00000000e+00
-376	1.77600000e+03	6.00000000e+00	6.00000000e+00	7.00000000e+00
-375	1.79400000e+03	6.00000000e+00	6.00000000e+00	7.00000000e+00
-374	1.85100000e+03	6.00000000e+00	6.00000000e+00	7.00000000e+00
-373	1.86800000e+03	6.00000000e+00	6.00000000e+00	7.00000000e+00
-372	1.88100000e+03	6.00000000e+00	6.00000000e+00	7.00000000e+00
-371	1.90100000e+03	6.00000000e+00	6.00000000e+00	7.00000000e+00
-370	1.92000000e+03	6.00000000e+00	6.00000000e+00	7.00000000e+00
-369	1.93700000e+03	6.00000000e+00	6.00000000e+00	7.00000000e+00
-368	1.96600000e+03	6.00000000e+00	6.00000000e+00	7.00000000e+00
-367	1.99500000e+03	6.00000000e+00	6.00000000e+00	7.00000000e+00
-366	2.02700000e+03	6.00000000e+00	6.00000000e+00	7.00000000e+00
-365	2.07000000e+03	6.00000000e+00	6.00000000e+00	7.00000000e+00
-364	2.10800000e+03	6.00000000e+00	6.00000000e+00	7.00000000e+00
-363	2.17400000e+03	6.00000000e+00	6.00000000e+00	7.00000000e+00
-362	2.22400000e+03	6.00000000e+00	6.00000000e+00	7.00000000e+00
-361	2.22400000e+03	6.00000000e+00	6.00000000e+00	7.00000000e+00
-360	2.27100000e+03	6.00000000e+00	6.00000000e+00	7.00000000e+00
-359	2.30900000e+03	6.00000000e+00	6.00000000e+00	7.00000000e+00
-358	2.33900000e+03	6.00000000e+00	6.00000000e+00	7.00000000e+00
-357	2.38000000e+03	7.00000000e+00	7.00000000e+00	8.00000000e+00
-356	2.43700000e+03	7.00000000e+00	7.00000000e+00	8.00000000e+00
-355	2.47300000e+03	7.00000000e+00	7.00000000e+00	8.00000000e+00
-354	2.47300000e+03	7.00000000e+00	7.00000000e+00	8.00000000e+00
-353	2.50800000e+03	7.00000000e+00	7.00000000e+00	8.00000000e+00
-352	2.53100000e+03	7.00000000e+00	7.00000000e+00	8.00000000e+00
-351	2.54700000e+03	7.00000000e+00	7.00000000e+00	8.00000000e+00
-350	2.56800000e+03	7.00000000e+00	7.00000000e+00	8.00000000e+00
-349	2.58800000e+03	7.00000000e+00	7.00000000e+00	8.00000000e+00
-348	2.61200000e+03	7.00000000e+00	7.00000000e+00	8.00000000e+00
-347	2.63700000e+03	7.00000000e+00	7.00000000e+00	8.00000000e+00
-346	2.66600000e+03	7.00000000e+00	7.00000000e+00	8.00000000e+00
-345	2.69300000e+03	7.00000000e+00	7.00000000e+00	8.00000000e+00
-344	2.72000000e+03	7.00000000e+00	7.00000000e+00	8.00000000e+00
-343	2.74400000e+03	7.00000000e+00	7.00000000e+00	8.00000000e+00
-342	2.79600000e+03	7.00000000e+00	7.00000000e+00	8.00000000e+00
-341	2.83400000e+03	7.00000000e+00	7.00000000e+00	8.00000000e+00
-340	2.87400000e+03	7.00000000e+00	7.00000000e+00	8.00000000e+00
-339	2.89900000e+03	7.00000000e+00	7.00000000e+00	8.00000000e+00
-338	2.91900000e+03	7.00000000e+00	7.00000000e+00	8.00000000e+00
-337	2.96100000e+03	7.00000000e+00	7.00000000e+00	8.00000000e+00
-336	2.99500000e+03	7.00000000e+00	7.00000000e+00	8.00000000e+00
-335	3.04300000e+03	7.00000000e+00	7.00000000e+00	8.00000000e+00
-334	3.08800000e+03	7.00000000e+00	7.00000000e+00	8.00000000e+00
-333	3.12700000e+03	7.00000000e+00	7.00000000e+00	8.00000000e+00
-332	3.16100000e+03	7.00000000e+00	7.00000000e+00	8.00000000e+00
-331	3.19500000e+03	7.00000000e+00	7.00000000e+00	8.00000000e+00
-330	3.22200000e+03	7.00000000e+00	7.00000000e+00	8.00000000e+00
-329	3.24900000e+03	7.00000000e+00	7.00000000e+00	8.00000000e+00
-328	3.28300000e+03	7.00000000e+00	7.00000000e+00	8.00000000e+00
-327	3.31300000e+03	7.00000000e+00	7.00000000e+00	8.00000000e+00
-326	3.34100000e+03	7.00000000e+00	7.00000000e+00	8.00000000e+00
-325	3.36900000e+03	7.00000000e+00	7.00000000e+00	8.00000000e+00
-324	3.40000000e+03	7.00000000e+00	7.00000000e+00	8.00000000e+00
-323	3.43700000e+03	7.00000000e+00	7.00000000e+00	8.00000000e+00
-322	3.47000000e+03	7.00000000e+00	7.00000000e+00	8.00000000e+00
-321	3.50500000e+03	7.00000000e+00	7.00000000e+00	8.00000000e+00
-320	3.53200000e+03	7.00000000e+00	7.00000000e+00	8.00000000e+00
-319	3.57200000e+03	7.00000000e+00	7.00000000e+00	8.00000000e+00
-318	3.62700000e+03	7.00000000e+00	7.00000000e+00	8.00000000e+00
-317	3.68400000e+03	7.00000000e+00	7.00000000e+00	8.00000000e+00
-316	3.73400000e+03	7.00000000e+00	7.00000000e+00	8.00000000e+00
-315	3.76600000e+03	7.00000000e+00	7.00000000e+00	8.00000000e+00
-314	3.79700000e+03	7.00000000e+00	7.00000000e+00	8.00000000e+00
-313	3.84000000e+03	7.00000000e+00	7.00000000e+00	8.00000000e+00
-312	3.89000000e+03	7.00000000e+00	7.00000000e+00	8.00000000e+00
-311	3.92100000e+03	7.00000000e+00	7.00000000e+00	8.00000000e+00
-310	3.94700000e+03	7.00000000e+00	7.00000000e+00	8.00000000e+00
-309	3.99500000e+03	7.00000000e+00	7.00000000e+00	8.00000000e+00
-308	4.03100000e+03	7.00000000e+00	7.00000000e+00	8.00000000e+00
-307	4.07000000e+03	7.00000000e+00	7.00000000e+00	8.00000000e+00
-306	4.10400000e+03	7.00000000e+00	7.00000000e+00	8.00000000e+00
-305	4.12500000e+03	7.00000000e+00	7.00000000e+00	8.00000000e+00
-304	4.17000000e+03	7.00000000e+00	7.00000000e+00	8.00000000e+00
-303	4.21100000e+03	7.00000000e+00	7.00000000e+00	8.00000000e+00
-302	4.23700000e+03	7.00000000e+00	7.00000000e+00	8.00000000e+00
-301	4.26700000e+03	7.00000000e+00	7.00000000e+00	8.00000000e+00
-300	4.34600000e+03	7.00000000e+00	7.00000000e+00	8.00000000e+00
-299	4.39900000e+03	7.00000000e+00	7.00000000e+00	8.00000000e+00
-298	4.44700000e+03	7.00000000e+00	7.00000000e+00	8.00000000e+00
-297	4.49400000e+03	7.00000000e+00	7.00000000e+00	8.00000000e+00
-296	4.53300000e+03	7.00000000e+00	7.00000000e+00	8.00000000e+00
-295	4.56900000e+03	7.00000000e+00	7.00000000e+00	8.00000000e+00
-294	4.60900000e+03	7.00000000e+00	7.00000000e+00	8.00000000e+00
-293	4.68300000e+03	7.00000000e+00	7.00000000e+00	8.00000000e+00
-292	4.68300000e+03	7.00000000e+00	7.00000000e+00	8.00000000e+00
-291	4.68300000e+03	7.00000000e+00	7.00000000e+00	8.00000000e+00
-290	4.74000000e+03	7.00000000e+00	7.00000000e+00	8.00000000e+00
-289	4.77900000e+03	7.00000000e+00	7.00000000e+00	8.00000000e+00
-288	4.80900000e+03	7.00000000e+00	7.00000000e+00	8.00000000e+00
-287	4.85000000e+03	7.00000000e+00	7.00000000e+00	8.00000000e+00
-286	4.88700000e+03	7.00000000e+00	7.00000000e+00	8.00000000e+00
-285	4.91700000e+03	7.00000000e+00	7.00000000e+00	8.00000000e+00
-284	4.97600000e+03	7.00000000e+00	7.00000000e+00	8.00000000e+00
-283	5.00700000e+03	7.00000000e+00	7.00000000e+00	8.00000000e+00
-282	5.04500000e+03	7.00000000e+00	7.00000000e+00	8.00000000e+00
-281	5.08400000e+03	7.00000000e+00	7.00000000e+00	8.00000000e+00
-280	5.13500000e+03	7.00000000e+00	7.00000000e+00	8.00000000e+00
-279	5.21200000e+03	7.00000000e+00	7.00000000e+00	8.00000000e+00
-278	5.26700000e+03	7.00000000e+00	7.00000000e+00	8.00000000e+00
-277	5.31700000e+03	7.00000000e+00	7.00000000e+00	8.00000000e+00
-276	5.31700000e+03	7.00000000e+00	7.00000000e+00	8.00000000e+00
-275	5.36000000e+03	7.00000000e+00	7.00000000e+00	8.00000000e+00
-274	5.41000000e+03	7.00000000e+00	7.00000000e+00	8.00000000e+00
-273	5.45100000e+03	7.00000000e+00	7.00000000e+00	8.00000000e+00
-272	5.53300000e+03	7.00000000e+00	7.00000000e+00	8.00000000e+00
-271	5.60200000e+03	7.00000000e+00	7.00000000e+00	8.00000000e+00
-270	5.66200000e+03	7.00000000e+00	7.00000000e+00	8.00000000e+00
-269	5.71700000e+03	7.00000000e+00	7.00000000e+00	8.00000000e+00
-268	5.76200000e+03	7.00000000e+00	7.00000000e+00	8.00000000e+00
-267	5.79100000e+03	7.00000000e+00	7.00000000e+00	8.00000000e+00
-266	5.84500000e+03	7.00000000e+00	7.00000000e+00	8.00000000e+00
-265	5.90200000e+03	7.00000000e+00	7.00000000e+00	8.00000000e+00
-264	5.94700000e+03	7.00000000e+00	7.00000000e+00	8.00000000e+00
-263	5.98700000e+03	7.00000000e+00	7.00000000e+00	8.00000000e+00
-262	6.01800000e+03	7.00000000e+00	7.00000000e+00	8.00000000e+00
-261	6.04700000e+03	7.00000000e+00	7.00000000e+00	8.00000000e+00
-260	6.09000000e+03	7.00000000e+00	7.00000000e+00	8.00000000e+00
-259	6.12100000e+03	7.00000000e+00	7.00000000e+00	8.00000000e+00
-258	6.16200000e+03	7.00000000e+00	7.00000000e+00	8.00000000e+00
-257	6.20000000e+03	7.00000000e+00	7.00000000e+00	8.00000000e+00
-256	6.22500000e+03	7.00000000e+00	7.00000000e+00	8.00000000e+00
-255	6.26100000e+03	7.00000000e+00	7.00000000e+00	8.00000000e+00
-254	6.30200000e+03	7.00000000e+00	7.00000000e+00	8.00000000e+00
-253	6.33800000e+03	7.00000000e+00	7.00000000e+00	8.00000000e+00
-252	6.38500000e+03	7.00000000e+00	7.00000000e+00	8.00000000e+00
-251	6.44100000e+03	7.00000000e+00	7.00000000e+00	8.00000000e+00
-250	6.48800000e+03	7.00000000e+00	7.00000000e+00	8.00000000e+00
-249	6.54000000e+03	7.00000000e+00	7.00000000e+00	8.00000000e+00
-248	6.59000000e+03	7.00000000e+00	7.00000000e+00	8.00000000e+00
-247	6.63200000e+03	7.00000000e+00	7.00000000e+00	8.00000000e+00
-246	6.66700000e+03	7.00000000e+00	7.00000000e+00	8.00000000e+00
-245	6.70000000e+03	7.00000000e+00	7.00000000e+00	8.00000000e+00
-244	6.77000000e+03	7.00000000e+00	7.00000000e+00	8.00000000e+00
-243	6.82000000e+03	7.00000000e+00	7.00000000e+00	8.00000000e+00
-242	6.87800000e+03	7.00000000e+00	7.00000000e+00	8.00000000e+00
-241	6.92300000e+03	7.00000000e+00	7.00000000e+00	8.00000000e+00
-240	6.98400000e+03	8.00000000e+00	8.00000000e+00	9.00000000e+00
-239	7.04000000e+03	8.00000000e+00	8.00000000e+00	9.00000000e+00
-238	7.08500000e+03	8.00000000e+00	8.00000000e+00	9.00000000e+00
-237	7.15500000e+03	8.00000000e+00	8.00000000e+00	9.00000000e+00
-236	7.20900000e+03	8.00000000e+00	8.00000000e+00	9.00000000e+00
-235	7.24700000e+03	8.00000000e+00	8.00000000e+00	9.00000000e+00
-234	7.29000000e+03	8.00000000e+00	8.00000000e+00	9.00000000e+00
-233	7.32800000e+03	8.00000000e+00	8.00000000e+00	9.00000000e+00
-232	7.35900000e+03	8.00000000e+00	8.00000000e+00	9.00000000e+00
-231	7.40900000e+03	8.00000000e+00	8.00000000e+00	9.00000000e+00
-230	7.50600000e+03	8.00000000e+00	8.00000000e+00	9.00000000e+00
-229	7.58200000e+03	8.00000000e+00	8.00000000e+00	9.00000000e+00
-228	7.64500000e+03	8.00000000e+00	8.00000000e+00	9.00000000e+00
-227	7.69700000e+03	8.00000000e+00	8.00000000e+00	9.00000000e+00
-226	7.73700000e+03	8.00000000e+00	8.00000000e+00	9.00000000e+00
-225	7.78300000e+03	8.00000000e+00	8.00000000e+00	9.00000000e+00
-224	7.81700000e+03	8.00000000e+00	8.00000000e+00	9.00000000e+00
-223	7.87500000e+03	8.00000000e+00	8.00000000e+00	9.00000000e+00
-222	7.91500000e+03	8.00000000e+00	8.00000000e+00	9.00000000e+00
-221	7.95600000e+03	8.00000000e+00	8.00000000e+00	9.00000000e+00
-220	8.01900000e+03	8.00000000e+00	8.00000000e+00	9.00000000e+00
-219	8.05800000e+03	8.00000000e+00	8.00000000e+00	9.00000000e+00
-218	8.08900000e+03	8.00000000e+00	8.00000000e+00	9.00000000e+00
-217	8.11200000e+03	8.00000000e+00	8.00000000e+00	9.00000000e+00
-216	8.17100000e+03	8.00000000e+00	8.00000000e+00	9.00000000e+00
-215	8.20000000e+03	8.00000000e+00	8.00000000e+00	9.00000000e+00
-214	8.24100000e+03	8.00000000e+00	8.00000000e+00	9.00000000e+00
-213	8.26300000e+03	8.00000000e+00	8.00000000e+00	9.00000000e+00
-212	8.30100000e+03	8.00000000e+00	8.00000000e+00	9.00000000e+00
-211	8.32900000e+03	8.00000000e+00	8.00000000e+00	9.00000000e+00
-210	8.36400000e+03	8.00000000e+00	8.00000000e+00	9.00000000e+00
-209	8.39900000e+03	8.00000000e+00	8.00000000e+00	9.00000000e+00
-208	8.42900000e+03	8.00000000e+00	8.00000000e+00	9.00000000e+00
-207	8.47100000e+03	8.00000000e+00	8.00000000e+00	9.00000000e+00
-206	8.49400000e+03	8.00000000e+00	8.00000000e+00	9.00000000e+00
-205	8.51200000e+03	8.00000000e+00	8.00000000e+00	9.00000000e+00
-204	8.54700000e+03	8.00000000e+00	8.00000000e+00	9.00000000e+00
-203	8.57200000e+03	8.00000000e+00	8.00000000e+00	9.00000000e+00
-202	8.61600000e+03	8.00000000e+00	8.00000000e+00	9.00000000e+00
-201	8.66800000e+03	8.00000000e+00	8.00000000e+00	9.00000000e+00
-200	8.70900000e+03	8.00000000e+00	8.00000000e+00	9.00000000e+00
-199	8.74400000e+03	8.00000000e+00	8.00000000e+00	9.00000000e+00
-198	8.78900000e+03	8.00000000e+00	8.00000000e+00	9.00000000e+00
-197	8.81900000e+03	8.00000000e+00	8.00000000e+00	9.00000000e+00
-196	8.84900000e+03	8.00000000e+00	8.00000000e+00	9.00000000e+00
-195	8.90100000e+03	8.00000000e+00	8.00000000e+00	9.00000000e+00
-194	8.95700000e+03	8.00000000e+00	8.00000000e+00	9.00000000e+00
-193	9.01000000e+03	8.00000000e+00	8.00000000e+00	9.00000000e+00
-192	9.04800000e+03	8.00000000e+00	8.00000000e+00	9.00000000e+00
-191	9.09100000e+03	8.00000000e+00	8.00000000e+00	9.00000000e+00
-190	9.12100000e+03	8.00000000e+00	8.00000000e+00	9.00000000e+00
-189	9.16800000e+03	8.00000000e+00	8.00000000e+00	9.00000000e+00
-188	9.29600000e+03	8.00000000e+00	8.00000000e+00	9.00000000e+00
-187	9.36700000e+03	8.00000000e+00	8.00000000e+00	9.00000000e+00
-186	9.44200000e+03	8.00000000e+00	8.00000000e+00	9.00000000e+00
-185	9.52400000e+03	8.00000000e+00	8.00000000e+00	9.00000000e+00
-184	9.57800000e+03	8.00000000e+00	8.00000000e+00	9.00000000e+00
-183	9.63000000e+03	9.00000000e+00	9.00000000e+00	1.10000000e+01
-182	9.66500000e+03	1.00000000e+01	1.00000000e+01	1.20000000e+01
-181	9.72500000e+03	1.00000000e+01	1.00000000e+01	1.20000000e+01
-180	9.79100000e+03	1.00000000e+01	1.00000000e+01	1.20000000e+01
-179	9.85200000e+03	1.00000000e+01	1.00000000e+01	1.20000000e+01
-178	9.90100000e+03	1.00000000e+01	1.00000000e+01	1.20000000e+01
-177	9.93700000e+03	1.00000000e+01	1.00000000e+01	1.20000000e+01
-176	9.96300000e+03	1.00000000e+01	1.00000000e+01	1.20000000e+01
-175	1.00010000e+04	1.00000000e+01	1.00000000e+01	1.20000000e+01
-174	1.01030000e+04	1.00000000e+01	1.00000000e+01	1.20000000e+01
-173	1.02100000e+04	1.00000000e+01	1.00000000e+01	1.20000000e+01
-172	1.02820000e+04	1.00000000e+01	1.00000000e+01	1.20000000e+01
-171	1.03270000e+04	1.00000000e+01	1.00000000e+01	1.20000000e+01
-170	1.03700000e+04	1.00000000e+01	1.00000000e+01	1.20000000e+01
-169	1.04080000e+04	1.00000000e+01	1.00000000e+01	1.20000000e+01
-168	1.04450000e+04	1.00000000e+01	1.00000000e+01	1.20000000e+01
-167	1.04810000e+04	1.00000000e+01	1.00000000e+01	1.20000000e+01
-166	1.05230000e+04	1.00000000e+01	1.00000000e+01	1.20000000e+01
-165	1.05620000e+04	1.00000000e+01	1.00000000e+01	1.20000000e+01
-164	1.06060000e+04	1.00000000e+01	1.00000000e+01	1.20000000e+01
-163	1.06530000e+04	1.00000000e+01	1.00000000e+01	1.20000000e+01
-162	1.07010000e+04	1.00000000e+01	1.00000000e+01	1.20000000e+01
-161	1.07390000e+04	1.00000000e+01	1.00000000e+01	1.20000000e+01
-160	1.07820000e+04	1.00000000e+01	1.00000000e+01	1.20000000e+01
-159	1.08140000e+04	1.00000000e+01	1.00000000e+01	1.20000000e+01
-158	1.08550000e+04	1.00000000e+01	1.00000000e+01	1.20000000e+01
-157	1.09010000e+04	1.00000000e+01	1.00000000e+01	1.20000000e+01
-156	1.09530000e+04	1.00000000e+01	1.00000000e+01	1.20000000e+01
-155	1.09840000e+04	1.00000000e+01	1.00000000e+01	1.20000000e+01
-154	1.10160000e+04	1.00000000e+01	1.00000000e+01	1.20000000e+01
-153	1.10320000e+04	1.00000000e+01	1.00000000e+01	1.20000000e+01
-152	1.10430000e+04	1.00000000e+01	1.00000000e+01	1.20000000e+01
-151	1.10500000e+04	1.00000000e+01	1.00000000e+01	1.20000000e+01
-150	1.10590000e+04	1.00000000e+01	1.00000000e+01	1.20000000e+01
-149	1.10700000e+04	1.00000000e+01	1.00000000e+01	1.20000000e+01
-148	1.10940000e+04	1.00000000e+01	1.00000000e+01	1.20000000e+01
-147	1.11140000e+04	1.00000000e+01	1.00000000e+01	1.20000000e+01
-146	1.11500000e+04	1.00000000e+01	1.00000000e+01	1.20000000e+01
-145	1.11830000e+04	1.00000000e+01	1.00000000e+01	1.20000000e+01
-144	1.12060000e+04	1.00000000e+01	1.00000000e+01	1.20000000e+01
-143	1.12370000e+04	1.00000000e+01	1.00000000e+01	1.20000000e+01
-142	1.12640000e+04	1.00000000e+01	1.00000000e+01	1.20000000e+01
-141	1.12900000e+04	1.00000000e+01	1.00000000e+01	1.20000000e+01
-140	1.13100000e+04	1.00000000e+01	1.00000000e+01	1.20000000e+01
-139	1.13340000e+04	1.00000000e+01	1.00000000e+01	1.20000000e+01
-138	1.13340000e+04	1.00000000e+01	1.00000000e+01	1.20000000e+01
-137	1.13450000e+04	1.00000000e+01	1.00000000e+01	1.20000000e+01
-136	1.13450000e+04	1.00000000e+01	1.00000000e+01	1.20000000e+01
-135	1.13850000e+04	1.00000000e+01	1.00000000e+01	1.20000000e+01
-134	1.14100000e+04	1.00000000e+01	1.00000000e+01	1.20000000e+01
-133	1.14360000e+04	1.00000000e+01	1.00000000e+01	1.20000000e+01
-132	1.14680000e+04	1.00000000e+01	1.00000000e+01	1.20000000e+01
-131	1.15040000e+04	1.00000000e+01	1.00000000e+01	1.20000000e+01
-130	1.15310000e+04	1.00000000e+01	1.00000000e+01	1.20000000e+01
-129	1.15310000e+04	1.00000000e+01	1.00000000e+01	1.20000000e+01
-128	1.15710000e+04	1.00000000e+01	1.00000000e+01	0.00000000e+00
-127	1.15710000e+04	1.00000000e+01	1.00000000e+01	1.20000000e+01
-126	1.15710000e+04	1.00000000e+01	1.00000000e+01	1.20000000e+01
-125	1.15710000e+04	1.00000000e+01	1.00000000e+01	1.20000000e+01
-124	1.15710000e+04	1.00000000e+01	1.00000000e+01	1.20000000e+01
-123	1.16000000e+04	1.00000000e+01	1.00000000e+01	1.20000000e+01
-122	1.16260000e+04	1.00000000e+01	1.00000000e+01	1.20000000e+01
-121	1.16430000e+04	1.00000000e+01	1.00000000e+01	1.20000000e+01
-120	1.16700000e+04	1.00000000e+01	1.00000000e+01	1.20000000e+01
-119	1.16970000e+04	1.00000000e+01	1.00000000e+01	1.20000000e+01
-118	1.17270000e+04	1.00000000e+01	1.00000000e+01	1.20000000e+01
-117	1.17520000e+04	1.00000000e+01	1.00000000e+01	1.20000000e+01
-116	1.17830000e+04	1.00000000e+01	1.00000000e+01	1.20000000e+01
-115	1.18190000e+04	1.00000000e+01	1.00000000e+01	1.20000000e+01
-114	1.18430000e+04	1.00000000e+01	1.00000000e+01	1.20000000e+01
-113	1.18630000e+04	1.00000000e+01	1.00000000e+01	1.20000000e+01
-112	1.18940000e+04	1.00000000e+01	1.00000000e+01	1.20000000e+01
-111	1.19440000e+04	1.00000000e+01	1.00000000e+01	1.20000000e+01
-110	1.19910000e+04	1.00000000e+01	1.00000000e+01	1.20000000e+01
-109	1.20390000e+04	1.00000000e+01	1.00000000e+01	1.20000000e+01
-108	1.20870000e+04	1.00000000e+01	1.00000000e+01	1.20000000e+01
-107	1.21370000e+04	1.00000000e+01	1.00000000e+01	1.20000000e+01
-106	1.21760000e+04	1.00000000e+01	1.00000000e+01	1.20000000e+01
-105	1.22260000e+04	1.00000000e+01	1.00000000e+01	1.20000000e+01
-104	1.22860000e+04	1.00000000e+01	1.00000000e+01	1.20000000e+01
-103	1.23260000e+04	1.00000000e+01	1.00000000e+01	1.20000000e+01
-102	1.23690000e+04	1.00000000e+01	1.00000000e+01	1.20000000e+01
-101	1.24180000e+04	1.00000000e+01	1.00000000e+01	1.20000000e+01
-100	1.24490000e+04	1.00000000e+01	1.00000000e+01	1.20000000e+01
-99	1.25010000e+04	1.00000000e+01	1.00000000e+01	1.20000000e+01
-98	1.25480000e+04	1.00000000e+01	1.00000000e+01	1.20000000e+01
-97	1.26010000e+04	1.00000000e+01	1.00000000e+01	1.20000000e+01
-96	1.26450000e+04	1.00000000e+01	1.00000000e+01	1.20000000e+01
-95	1.26910000e+04	1.00000000e+01	1.00000000e+01	1.20000000e+01
-94	1.27430000e+04	1.00000000e+01	1.00000000e+01	1.20000000e+01
-93	1.27900000e+04	1.00000000e+01	1.00000000e+01	1.20000000e+01
-92	1.28370000e+04	1.00000000e+01	1.00000000e+01	1.20000000e+01
-91	1.28760000e+04	1.00000000e+01	1.00000000e+01	1.20000000e+01
-90	1.29410000e+04	1.00000000e+01	1.00000000e+01	1.20000000e+01
-89	1.29860000e+04	1.00000000e+01	1.00000000e+01	1.20000000e+01
-88	1.30340000e+04	1.00000000e+01	1.00000000e+01	1.20000000e+01
-87	1.30860000e+04	1.00000000e+01	1.00000000e+01	1.20000000e+01
-86	1.31270000e+04	1.00000000e+01	1.00000000e+01	1.20000000e+01
-85	1.31700000e+04	1.00000000e+01	1.00000000e+01	1.20000000e+01
-84	1.32020000e+04	1.00000000e+01	1.00000000e+01	1.20000000e+01
-83	1.32510000e+04	1.00000000e+01	1.00000000e+01	1.20000000e+01
-82	1.32990000e+04	1.00000000e+01	1.00000000e+01	1.20000000e+01
-81	1.33430000e+04	1.00000000e+01	1.00000000e+01	1.20000000e+01
-80	1.34000000e+04	1.00000000e+01	1.00000000e+01	1.20000000e+01
-79	1.34490000e+04	1.10000000e+01	1.10000000e+01	1.40000000e+01
-78	1.34950000e+04	1.10000000e+01	1.10000000e+01	1.40000000e+01
-77	1.35330000e+04	1.10000000e+01	1.10000000e+01	1.40000000e+01
-76	1.35960000e+04	1.10000000e+01	1.10000000e+01	1.40000000e+01
-75	1.36450000e+04	1.10000000e+01	1.10000000e+01	1.40000000e+01
-74	1.37090000e+04	1.10000000e+01	1.10000000e+01	1.40000000e+01
-73	1.37790000e+04	1.10000000e+01	1.10000000e+01	1.40000000e+01
-72	1.38280000e+04	1.10000000e+01	1.10000000e+01	1.40000000e+01
-71	1.38750000e+04	1.10000000e+01	1.10000000e+01	1.40000000e+01
-70	1.39250000e+04	1.10000000e+01	1.10000000e+01	1.40000000e+01
-69	1.39760000e+04	1.10000000e+01	1.10000000e+01	1.40000000e+01
-68	1.40370000e+04	1.10000000e+01	1.10000000e+01	1.40000000e+01
-67	1.40910000e+04	1.10000000e+01	1.10000000e+01	1.40000000e+01
-66	1.41440000e+04	1.10000000e+01	1.10000000e+01	1.40000000e+01
-65	1.41960000e+04	1.10000000e+01	1.10000000e+01	1.40000000e+01
-64	1.42330000e+04	1.10000000e+01	1.10000000e+01	1.40000000e+01
-63	1.42690000e+04	1.10000000e+01	1.10000000e+01	1.40000000e+01
-62	1.43210000e+04	1.10000000e+01	1.10000000e+01	1.40000000e+01
-61	1.43630000e+04	1.10000000e+01	1.10000000e+01	1.40000000e+01
-60	1.44110000e+04	1.10000000e+01	1.10000000e+01	1.40000000e+01
-59	1.44720000e+04	1.10000000e+01	1.10000000e+01	1.40000000e+01
-58	1.45230000e+04	1.10000000e+01	1.10000000e+01	1.40000000e+01
-57	1.45830000e+04	1.10000000e+01	1.20000000e+01	1.50000000e+01
-56	1.46270000e+04	1.10000000e+01	1.20000000e+01	1.50000000e+01
-55	1.46740000e+04	1.10000000e+01	1.20000000e+01	1.50000000e+01
-54	1.47070000e+04	1.10000000e+01	1.20000000e+01	1.50000000e+01
-53	1.47560000e+04	1.10000000e+01	1.20000000e+01	1.50000000e+01
-52	1.47890000e+04	1.10000000e+01	1.20000000e+01	1.50000000e+01
-51	1.48320000e+04	1.10000000e+01	1.20000000e+01	1.50000000e+01
-50	1.48760000e+04	1.10000000e+01	1.20000000e+01	1.50000000e+01
-49	1.49200000e+04	1.10000000e+01	1.20000000e+01	1.50000000e+01
-48	1.50170000e+04	1.10000000e+01	1.20000000e+01	1.50000000e+01
-47	1.50880000e+04	1.10000000e+01	1.20000000e+01	1.50000000e+01
-46	1.51770000e+04	1.10000000e+01	1.20000000e+01	1.50000000e+01
-45	1.52500000e+04	1.10000000e+01	1.20000000e+01	1.50000000e+01
-44	1.53170000e+04	1.10000000e+01	1.20000000e+01	1.50000000e+01
-43	1.53720000e+04	1.10000000e+01	1.20000000e+01	1.50000000e+01
-42	1.54380000e+04	1.10000000e+01	1.20000000e+01	1.50000000e+01
-41	1.55180000e+04	1.10000000e+01	1.20000000e+01	1.50000000e+01
-40	1.55810000e+04	1.10000000e+01	1.20000000e+01	1.50000000e+01
-39	1.56360000e+04	1.10000000e+01	1.20000000e+01	1.50000000e+01
-38	1.57050000e+04	1.10000000e+01	1.20000000e+01	1.50000000e+01
-37	1.57510000e+04	1.10000000e+01	1.20000000e+01	1.50000000e+01
-36	1.57970000e+04	1.10000000e+01	1.20000000e+01	1.50000000e+01
-35	1.58470000e+04	1.10000000e+01	1.20000000e+01	1.50000000e+01
-34	1.59300000e+04	1.10000000e+01	1.20000000e+01	1.50000000e+01
-33	1.59940000e+04	1.10000000e+01	1.20000000e+01	1.50000000e+01
-32	1.60450000e+04	1.10000000e+01	1.20000000e+01	1.50000000e+01
-31	1.61180000e+04	1.10000000e+01	1.20000000e+01	1.50000000e+01
-30	1.61760000e+04	1.10000000e+01	1.20000000e+01	1.50000000e+01
-29	1.62170000e+04	1.10000000e+01	1.20000000e+01	1.50000000e+01
-28	1.62610000e+04	1.10000000e+01	1.20000000e+01	1.50000000e+01
-27	1.63220000e+04	1.10000000e+01	1.20000000e+01	1.50000000e+01
-26	1.63680000e+04	1.10000000e+01	1.20000000e+01	1.50000000e+01
-25	1.64200000e+04	1.10000000e+01	1.20000000e+01	1.50000000e+01
-24	1.64820000e+04	1.10000000e+01	1.20000000e+01	1.50000000e+01
-23	1.65260000e+04	1.10000000e+01	1.20000000e+01	1.50000000e+01
-22	1.65690000e+04	1.10000000e+01	1.20000000e+01	1.50000000e+01
-21	1.66670000e+04	1.20000000e+01	1.30000000e+01	2.20000000e+01
-20	1.67570000e+04	1.20000000e+01	1.30000000e+01	2.20000000e+01
-19	1.68170000e+04	1.20000000e+01	1.30000000e+01	2.20000000e+01
-18	1.68680000e+04	1.20000000e+01	1.30000000e+01	2.20000000e+01
-17	1.69450000e+04	1.20000000e+01	1.30000000e+01	2.20000000e+01
-16	1.70070000e+04	1.20000000e+01	1.30000000e+01	2.20000000e+01
-15	1.70550000e+04	1.20000000e+01	1.30000000e+01	2.20000000e+01
-14	1.71010000e+04	1.20000000e+01	1.30000000e+01	2.20000000e+01
-13	1.71630000e+04	1.20000000e+01	1.30000000e+01	2.20000000e+01
-12	1.72160000e+04	1.20000000e+01	1.30000000e+01	2.20000000e+01
-11	1.72890000e+04	1.20000000e+01	1.30000000e+01	2.20000000e+01
-10	1.73520000e+04	1.20000000e+01	1.30000000e+01	2.20000000e+01
-9	1.74220000e+04	1.20000000e+01	1.30000000e+01	2.20000000e+01
-8	1.74860000e+04	1.20000000e+01	1.30000000e+01	2.20000000e+01
-7	1.75350000e+04	1.20000000e+01	1.30000000e+01	2.20000000e+01
-6	1.76200000e+04	1.20000000e+01	1.30000000e+01	2.20000000e+01
-5	1.76790000e+04	1.20000000e+01	1.30000000e+01	2.20000000e+01
-4	1.77410000e+04	1.20000000e+01	1.30000000e+01	2.20000000e+01
-3	1.78190000e+04	1.20000000e+01	1.30000000e+01	2.20000000e+01
-2	1.78970000e+04	1.20000000e+01	1.30000000e+01	2.20000000e+01
-1	1.79590000e+04	1.20000000e+01	1.30000000e+01	2.20000000e+01
0	1.80610000e+04	1.20000000e+01	1.30000000e+01	2.20000000e+01
1	1.81830000e+04	1.20000000e+01	1.30000000e+01	2.20000000e+01
2	1.83210000e+04	1.20000000e+01	1.30000000e+01	2.20000000e+01
3	1.84130000e+04	1.20000000e+01	1.30000000e+01	2.20000000e+01
4	1.84920000e+04	1.20000000e+01	1.30000000e+01	2.20000000e+01
5	1.85450000e+04	1.20000000e+01	1.30000000e+01	2.20000000e+01
6	1.86100000e+04	1.20000000e+01	1.30000000e+01	2.20000000e+01
7	1.86810000e+04	1.20000000e+01	1.30000000e+01	2.20000000e+01
8	1.87520000e+04	1.20000000e+01	1.30000000e+01	2.20000000e+01
9	1.88110000e+04	1.20000000e+01	1.30000000e+01	2.20000000e+01
10	1.88760000e+04	1.20000000e+01	1.30000000e+01	2.20000000e+01
11	1.89400000e+04	1.20000000e+01	1.30000000e+01	2.20000000e+01
12	1.89820000e+04	1.20000000e+01	1.30000000e+01	2.20000000e+01
13	1.90300000e+04	1.20000000e+01	1.30000000e+01	2.20000000e+01
14	1.90630000e+04	1.20000000e+01	1.30000000e+01	2.20000000e+01
15	1.91170000e+04	1.20000000e+01	1.30000000e+01	2.20000000e+01
16	1.91650000e+04	1.20000000e+01	1.30000000e+01	2.20000000e+01
17	1.92170000e+04	1.20000000e+01	1.30000000e+01	2.20000000e+01
18	1.92720000e+04	1.20000000e+01	1.30000000e+01	2.20000000e+01
19	1.93290000e+04	1.20000000e+01	1.30000000e+01	2.20000000e+01
20	1.93940000e+04	1.20000000e+01	1.30000000e+01	2.20000000e+01
21	1.94440000e+04	1.20000000e+01	1.30000000e+01	2.20000000e+01
22	1.95080000e+04	1.20000000e+01	1.30000000e+01	2.20000000e+01
23	1.95820000e+04	1.20000000e+01	1.30000000e+01	2.20000000e+01
24	1.96680000e+04	1.20000000e+01	1.30000000e+01	2.20000000e+01
25	1.97300000e+04	1.20000000e+01	1.30000000e+01	2.20000000e+01
26	1.97920000e+04	1.20000000e+01	1.30000000e+01	2.20000000e+01
27	1.98610000e+04	1.20000000e+01	1.30000000e+01	2.20000000e+01
28	1.99130000e+04	1.20000000e+01	1.30000000e+01	2.20000000e+01
29	1.99760000e+04	1.20000000e+01	1.30000000e+01	2.20000000e+01
30	2.00390000e+04	1.20000000e+01	1.30000000e+01	2.20000000e+01
31	2.01170000e+04	1.20000000e+01	1.30000000e+01	2.20000000e+01
32	2.01740000e+04	1.20000000e+01	1.30000000e+01	2.20000000e+01
33	2.02350000e+04	1.20000000e+01	1.30000000e+01	2.20000000e+01
34	2.03010000e+04	1.20000000e+01	1.30000000e+01	2.20000000e+01
35	2.03710000e+04	1.20000000e+01	1.30000000e+01	2.20000000e+01
36	2.04460000e+04	1.30000000e+01	1.40000000e+01	2.30000000e+01
37	2.05000000e+04	1.30000000e+01	1.40000000e+01	2.30000000e+01
38	2.05490000e+04	1.30000000e+01	1.40000000e+01	2.30000000e+01
39	2.06090000e+04	1.30000000e+01	1.40000000e+01	2.30000000e+01
40	2.06630000e+04	1.30000000e+01	1.40000000e+01	2.30000000e+01
41	2.07090000e+04	1.30000000e+01	1.40000000e+01	2.30000000e+01
42	2.10170000e+04	1.30000000e+01	1.40000000e+01	2.30000000e+01
43	2.13130000e+04	1.30000000e+01	1.40000000e+01	2.30000000e+01
44	2.15000000e+04	1.30000000e+01	1.40000000e+01	2.30000000e+01
45	2.16460000e+04	1.30000000e+01	1.40000000e+01	2.30000000e+01
46	2.17770000e+04	1.30000000e+01	1.40000000e+01	2.30000000e+01
47	2.18920000e+04	1.30000000e+01	1.40000000e+01	2.30000000e+01
48	2.20110000e+04	1.30000000e+01	1.40000000e+01	2.30000000e+01
49	2.21160000e+04	1.30000000e+01	1.40000000e+01	2.30000000e+01
50	2.22070000e+04	1.30000000e+01	1.40000000e+01	2.30000000e+01
51	2.22890000e+04	1.30000000e+01	1.40000000e+01	2.30000000e+01
52	2.23760000e+04	1.30000000e+01	1.40000000e+01	2.30000000e+01
53	2.24640000e+04	1.30000000e+01	1.40000000e+01	2.30000000e+01
54	2.25220000e+04	1.30000000e+01	1.40000000e+01	2.30000000e+01
55	2.25860000e+04	1.30000000e+01	1.40000000e+01	2.30000000e+01
56	2.26200000e+04	1.30000000e+01	1.40000000e+01	2.30000000e+01
57	2.26920000e+04	1.30000000e+01	1.40000000e+01	2.30000000e+01
58	2.27520000e+04	1.30000000e+01	1.40000000e+01	2.30000000e+01
59	2.28230000e+04	1.30000000e+01	1.40000000e+01	2.30000000e+01
60	2.28740000e+04	1.30000000e+01	1.40000000e+01	2.30000000e+01
61	2.29220000e+04	1.30000000e+01	1.40000000e+01	2.30000000e+01
62	2.29700000e+04	1.30000000e+01	1.40000000e+01	2.30000000e+01
63	2.30340000e+04	1.30000000e+01	1.40000000e+01	2.30000000e+01
64	2.31100000e+04	1.30000000e+01	1.40000000e+01	2.30000000e+01
65	2.31540000e+04	1.30000000e+01	1.40000000e+01	2.30000000e+01
66	2.32180000e+04	1.30000000e+01	1.40000000e+01	2.30000000e+01
67	2.32750000e+04	1.30000000e+01	1.40000000e+01	2.30000000e+01
68	2.33420000e+04	1.30000000e+01	1.40000000e+01	2.30000000e+01
69	2.34040000e+04	1.30000000e+01	1.40000000e+01	2.30000000e+01
70	2.34650000e+04	1.30000000e+01	1.40000000e+01	2.30000000e+01
71	2.35410000e+04	1.30000000e+01	1.40000000e+01	2.30000000e+01
72	2.36150000e+04	1.30000000e+01	1.40000000e+01	2.30000000e+01
73	2.36930000e+04	1.30000000e+01	1.40000000e+01	2.30000000e+01
74	2.37460000e+04	1.30000000e+01	1.40000000e+01	2.30000000e+01
75	2.38050000e+04	1.30000000e+01	1.40000000e+01	2.30000000e+01
76	2.38640000e+04	1.30000000e+01	1.40000000e+01	2.30000000e+01
77	2.39140000e+04	1.30000000e+01	1.40000000e+01	2.30000000e+01
78	2.39780000e+04	1.30000000e+01	1.40000000e+01	2.30000000e+01
79	2.40340000e+04	1.30000000e+01	1.40000000e+01	2.30000000e+01
80	2.41110000e+04	1.30000000e+01	1.40000000e+01	2.30000000e+01
81	2.41670000e+04	1.30000000e+01	1.40000000e+01	2.30000000e+01
82	2.42310000e+04	1.30000000e+01	1.40000000e+01	2.30000000e+01
83	2.42790000e+04	1.30000000e+01	1.40000000e+01	2.30000000e+01
84	2.43290000e+04	1.30000000e+01	1.40000000e+01	2.30000000e+01
85	2.44050000e+04	1.30000000e+01	2.00000000e+00	2.30000000e+01
86	2.44490000e+04	1.30000000e+01	1.40000000e+01	2.30000000e+01
87	2.45180000e+04	1.30000000e+01	1.40000000e+01	2.30000000e+01
88	2.45700000e+04	1.30000000e+01	1.40000000e+01	2.30000000e+01
89	2.46120000e+04	1.30000000e+01	1.40000000e+01	2.30000000e+01
90	2.46640000e+04	1.30000000e+01	1.40000000e+01	2.30000000e+01
91	2.47140000e+04	1.30000000e+01	1.40000000e+01	2.30000000e+01
92	2.47600000e+04	1.30000000e+01	1.40000000e+01	2.30000000e+01
93	2.48150000e+04	1.30000000e+01	1.40000000e+01	2.30000000e+01
94	2.48680000e+04	1.30000000e+01	1.40000000e+01	2.30000000e+01
95	2.49230000e+04	1.30000000e+01	1.40000000e+01	2.30000000e+01
96	2.49720000e+04	1.30000000e+01	1.40000000e+01	2.30000000e+01
97	2.50410000e+04	1.30000000e+01	1.40000000e+01	2.30000000e+01
98	2.50810000e+04	1.30000000e+01	1.40000000e+01	2.30000000e+01
99	2.51480000e+04	1.30000000e+01	1.40000000e+01	2.30000000e+01
100	2.52180000e+04	1.30000000e+01	1.40000000e+01	2.30000000e+01
