# Supplementary material for: Early Prediction of Movie Box Office Success Based on Wikipedia Activity Big Data
Source: PLoS One. 2013 Aug 21;8(8):e71226. doi: 10.1371/journal.pone.0071226 (PMC3749192; doi:10.1371/journal.pone.0071226)
Supplement: Dataset S1 — The dataset under study, including the financial and Wikipedia activity data is also available at http://wwm.phy.bme.hu/SupplementaryDataS1.zip. (ZIP) [file pone.0071226.s002.zip › wikipredict_data_pack/sample_of_312/wikipedia_predictors/102]

Day_(movie_time)	Views	Users	Rigor	Edits
-500	0.00000000e+00	0.00000000e+00	0.00000000e+00	0.00000000e+00
-499	0.00000000e+00	0.00000000e+00	0.00000000e+00	0.00000000e+00
-498	0.00000000e+00	0.00000000e+00	0.00000000e+00	0.00000000e+00
-497	0.00000000e+00	0.00000000e+00	0.00000000e+00	0.00000000e+00
-496	0.00000000e+00	0.00000000e+00	0.00000000e+00	0.00000000e+00
-495	0.00000000e+00	0.00000000e+00	0.00000000e+00	0.00000000e+00
-494	0.00000000e+00	0.00000000e+00	0.00000000e+00	0.00000000e+00
-493	0.00000000e+00	0.00000000e+00	0.00000000e+00	0.00000000e+00
-492	0.00000000e+00	0.00000000e+00	0.00000000e+00	0.00000000e+00
-491	0.00000000e+00	0.00000000e+00	0.00000000e+00	0.00000000e+00
-490	0.00000000e+00	0.00000000e+00	0.00000000e+00	0.00000000e+00
-489	0.00000000e+00	0.00000000e+00	0.00000000e+00	0.00000000e+00
-488	0.00000000e+00	0.00000000e+00	0.00000000e+00	0.00000000e+00
-487	0.00000000e+00	0.00000000e+00	0.00000000e+00	0.00000000e+00
-486	0.00000000e+00	0.00000000e+00	0.00000000e+00	0.00000000e+00
-485	0.00000000e+00	0.00000000e+00	0.00000000e+00	0.00000000e+00
-484	0.00000000e+00	0.00000000e+00	0.00000000e+00	0.00000000e+00
-483	0.00000000e+00	0.00000000e+00	0.00000000e+00	0.00000000e+00
-482	0.00000000e+00	0.00000000e+00	0.00000000e+00	0.00000000e+00
-481	0.00000000e+00	0.00000000e+00	0.00000000e+00	0.00000000e+00
-480	0.00000000e+00	0.00000000e+00	0.00000000e+00	0.00000000e+00
-479	0.00000000e+00	0.00000000e+00	0.00000000e+00	0.00000000e+00
-478	0.00000000e+00	0.00000000e+00	0.00000000e+00	0.00000000e+00
-477	0.00000000e+00	0.00000000e+00	0.00000000e+00	0.00000000e+00
-476	0.00000000e+00	0.00000000e+00	0.00000000e+00	0.00000000e+00
-475	0.00000000e+00	0.00000000e+00	0.00000000e+00	0.00000000e+00
-474	0.00000000e+00	0.00000000e+00	0.00000000e+00	0.00000000e+00
-473	0.00000000e+00	0.00000000e+00	0.00000000e+00	0.00000000e+00
-472	0.00000000e+00	0.00000000e+00	0.00000000e+00	0.00000000e+00
-471	0.00000000e+00	0.00000000e+00	0.00000000e+00	0.00000000e+00
-470	0.00000000e+00	0.00000000e+00	0.00000000e+00	0.00000000e+00
-469	0.00000000e+00	0.00000000e+00	0.00000000e+00	0.00000000e+00
-468	0.00000000e+00	0.00000000e+00	0.00000000e+00	0.00000000e+00
-467	0.00000000e+00	0.00000000e+00	0.00000000e+00	0.00000000e+00
-466	0.00000000e+00	0.00000000e+00	0.00000000e+00	0.00000000e+00
-465	0.00000000e+00	0.00000000e+00	0.00000000e+00	0.00000000e+00
-464	0.00000000e+00	0.00000000e+00	0.00000000e+00	0.00000000e+00
-463	0.00000000e+00	0.00000000e+00	0.00000000e+00	0.00000000e+00
-462	0.00000000e+00	0.00000000e+00	0.00000000e+00	0.00000000e+00
-461	0.00000000e+00	0.00000000e+00	0.00000000e+00	0.00000000e+00
-460	0.00000000e+00	0.00000000e+00	0.00000000e+00	0.00000000e+00
-459	0.00000000e+00	0.00000000e+00	0.00000000e+00	0.00000000e+00
-458	0.00000000e+00	0.00000000e+00	0.00000000e+00	0.00000000e+00
-457	0.00000000e+00	0.00000000e+00	0.00000000e+00	0.00000000e+00
-456	0.00000000e+00	0.00000000e+00	0.00000000e+00	0.00000000e+00
-455	0.00000000e+00	0.00000000e+00	0.00000000e+00	0.00000000e+00
-454	0.00000000e+00	0.00000000e+00	0.00000000e+00	0.00000000e+00
-453	0.00000000e+00	0.00000000e+00	0.00000000e+00	0.00000000e+00
-452	0.00000000e+00	0.00000000e+00	0.00000000e+00	0.00000000e+00
-451	0.00000000e+00	0.00000000e+00	0.00000000e+00	0.00000000e+00
-450	0.00000000e+00	0.00000000e+00	0.00000000e+00	0.00000000e+00
-449	0.00000000e+00	0.00000000e+00	0.00000000e+00	0.00000000e+00
-448	0.00000000e+00	0.00000000e+00	0.00000000e+00	0.00000000e+00
-447	0.00000000e+00	0.00000000e+00	0.00000000e+00	0.00000000e+00
-446	0.00000000e+00	0.00000000e+00	0.00000000e+00	0.00000000e+00
-445	0.00000000e+00	0.00000000e+00	0.00000000e+00	0.00000000e+00
-444	0.00000000e+00	0.00000000e+00	0.00000000e+00	0.00000000e+00
-443	0.00000000e+00	0.00000000e+00	0.00000000e+00	0.00000000e+00
-442	0.00000000e+00	0.00000000e+00	0.00000000e+00	0.00000000e+00
-441	0.00000000e+00	0.00000000e+00	0.00000000e+00	0.00000000e+00
-440	0.00000000e+00	0.00000000e+00	0.00000000e+00	0.00000000e+00
-439	0.00000000e+00	0.00000000e+00	0.00000000e+00	0.00000000e+00
-438	0.00000000e+00	0.00000000e+00	0.00000000e+00	0.00000000e+00
-437	0.00000000e+00	0.00000000e+00	0.00000000e+00	0.00000000e+00
-436	0.00000000e+00	0.00000000e+00	0.00000000e+00	0.00000000e+00
-435	0.00000000e+00	0.00000000e+00	0.00000000e+00	0.00000000e+00
-434	0.00000000e+00	0.00000000e+00	0.00000000e+00	0.00000000e+00
-433	0.00000000e+00	0.00000000e+00	0.00000000e+00	0.00000000e+00
-432	0.00000000e+00	0.00000000e+00	0.00000000e+00	0.00000000e+00
-431	0.00000000e+00	0.00000000e+00	0.00000000e+00	0.00000000e+00
-430	0.00000000e+00	0.00000000e+00	0.00000000e+00	0.00000000e+00
-429	0.00000000e+00	0.00000000e+00	0.00000000e+00	0.00000000e+00
-428	0.00000000e+00	0.00000000e+00	0.00000000e+00	0.00000000e+00
-427	0.00000000e+00	0.00000000e+00	0.00000000e+00	0.00000000e+00
-426	0.00000000e+00	0.00000000e+00	0.00000000e+00	0.00000000e+00
-425	0.00000000e+00	0.00000000e+00	0.00000000e+00	0.00000000e+00
-424	0.00000000e+00	0.00000000e+00	0.00000000e+00	0.00000000e+00
-423	0.00000000e+00	0.00000000e+00	0.00000000e+00	0.00000000e+00
-422	0.00000000e+00	0.00000000e+00	0.00000000e+00	0.00000000e+00
-421	0.00000000e+00	0.00000000e+00	0.00000000e+00	0.00000000e+00
-420	0.00000000e+00	0.00000000e+00	0.00000000e+00	0.00000000e+00
-419	0.00000000e+00	0.00000000e+00	0.00000000e+00	0.00000000e+00
-418	0.00000000e+00	0.00000000e+00	0.00000000e+00	0.00000000e+00
-417	0.00000000e+00	0.00000000e+00	0.00000000e+00	0.00000000e+00
-416	0.00000000e+00	0.00000000e+00	0.00000000e+00	0.00000000e+00
-415	0.00000000e+00	0.00000000e+00	0.00000000e+00	0.00000000e+00
-414	0.00000000e+00	0.00000000e+00	0.00000000e+00	0.00000000e+00
-413	0.00000000e+00	0.00000000e+00	0.00000000e+00	0.00000000e+00
-412	0.00000000e+00	0.00000000e+00	0.00000000e+00	0.00000000e+00
-411	0.00000000e+00	0.00000000e+00	0.00000000e+00	0.00000000e+00
-410	0.00000000e+00	0.00000000e+00	0.00000000e+00	0.00000000e+00
-409	0.00000000e+00	0.00000000e+00	0.00000000e+00	0.00000000e+00
-408	0.00000000e+00	0.00000000e+00	0.00000000e+00	0.00000000e+00
-407	0.00000000e+00	0.00000000e+00	0.00000000e+00	0.00000000e+00
-406	0.00000000e+00	0.00000000e+00	0.00000000e+00	0.00000000e+00
-405	0.00000000e+00	0.00000000e+00	0.00000000e+00	0.00000000e+00
-404	0.00000000e+00	0.00000000e+00	0.00000000e+00	0.00000000e+00
-403	0.00000000e+00	0.00000000e+00	0.00000000e+00	0.00000000e+00
-402	0.00000000e+00	0.00000000e+00	0.00000000e+00	0.00000000e+00
-401	0.00000000e+00	0.00000000e+00	0.00000000e+00	0.00000000e+00
-400	0.00000000e+00	0.00000000e+00	0.00000000e+00	0.00000000e+00
-399	0.00000000e+00	0.00000000e+00	0.00000000e+00	0.00000000e+00
-398	0.00000000e+00	0.00000000e+00	0.00000000e+00	0.00000000e+00
-397	0.00000000e+00	0.00000000e+00	0.00000000e+00	0.00000000e+00
-396	0.00000000e+00	0.00000000e+00	0.00000000e+00	0.00000000e+00
-395	0.00000000e+00	0.00000000e+00	0.00000000e+00	0.00000000e+00
-394	0.00000000e+00	0.00000000e+00	0.00000000e+00	0.00000000e+00
-393	0.00000000e+00	0.00000000e+00	0.00000000e+00	0.00000000e+00
-392	0.00000000e+00	0.00000000e+00	0.00000000e+00	0.00000000e+00
-391	0.00000000e+00	0.00000000e+00	0.00000000e+00	0.00000000e+00
-390	0.00000000e+00	0.00000000e+00	0.00000000e+00	0.00000000e+00
-389	0.00000000e+00	0.00000000e+00	0.00000000e+00	0.00000000e+00
-388	0.00000000e+00	0.00000000e+00	0.00000000e+00	0.00000000e+00
-387	0.00000000e+00	0.00000000e+00	0.00000000e+00	0.00000000e+00
-386	0.00000000e+00	0.00000000e+00	0.00000000e+00	0.00000000e+00
-385	0.00000000e+00	0.00000000e+00	0.00000000e+00	0.00000000e+00
-384	0.00000000e+00	0.00000000e+00	0.00000000e+00	0.00000000e+00
-383	0.00000000e+00	0.00000000e+00	0.00000000e+00	0.00000000e+00
-382	0.00000000e+00	0.00000000e+00	0.00000000e+00	0.00000000e+00
-381	0.00000000e+00	0.00000000e+00	0.00000000e+00	0.00000000e+00
-380	0.00000000e+00	0.00000000e+00	0.00000000e+00	0.00000000e+00
-379	0.00000000e+00	0.00000000e+00	0.00000000e+00	0.00000000e+00
-378	0.00000000e+00	0.00000000e+00	0.00000000e+00	0.00000000e+00
-377	0.00000000e+00	0.00000000e+00	0.00000000e+00	0.00000000e+00
-376	0.00000000e+00	0.00000000e+00	0.00000000e+00	0.00000000e+00
-375	0.00000000e+00	0.00000000e+00	0.00000000e+00	0.00000000e+00
-374	0.00000000e+00	0.00000000e+00	0.00000000e+00	0.00000000e+00
-373	0.00000000e+00	0.00000000e+00	0.00000000e+00	0.00000000e+00
-372	0.00000000e+00	0.00000000e+00	0.00000000e+00	0.00000000e+00
-371	0.00000000e+00	0.00000000e+00	0.00000000e+00	0.00000000e+00
-370	0.00000000e+00	0.00000000e+00	0.00000000e+00	0.00000000e+00
-369	0.00000000e+00	0.00000000e+00	0.00000000e+00	0.00000000e+00
-368	0.00000000e+00	0.00000000e+00	0.00000000e+00	0.00000000e+00
-367	0.00000000e+00	0.00000000e+00	0.00000000e+00	0.00000000e+00
-366	0.00000000e+00	0.00000000e+00	0.00000000e+00	0.00000000e+00
-365	0.00000000e+00	0.00000000e+00	0.00000000e+00	0.00000000e+00
-364	0.00000000e+00	0.00000000e+00	0.00000000e+00	0.00000000e+00
-363	0.00000000e+00	0.00000000e+00	0.00000000e+00	0.00000000e+00
-362	0.00000000e+00	0.00000000e+00	0.00000000e+00	0.00000000e+00
-361	0.00000000e+00	0.00000000e+00	0.00000000e+00	0.00000000e+00
-360	0.00000000e+00	0.00000000e+00	0.00000000e+00	0.00000000e+00
-359	0.00000000e+00	0.00000000e+00	0.00000000e+00	0.00000000e+00
-358	0.00000000e+00	0.00000000e+00	0.00000000e+00	0.00000000e+00
-357	0.00000000e+00	0.00000000e+00	0.00000000e+00	0.00000000e+00
-356	0.00000000e+00	0.00000000e+00	0.00000000e+00	0.00000000e+00
-355	0.00000000e+00	0.00000000e+00	0.00000000e+00	0.00000000e+00
-354	0.00000000e+00	0.00000000e+00	0.00000000e+00	0.00000000e+00
-353	0.00000000e+00	0.00000000e+00	0.00000000e+00	0.00000000e+00
-352	0.00000000e+00	0.00000000e+00	0.00000000e+00	0.00000000e+00
-351	0.00000000e+00	0.00000000e+00	0.00000000e+00	0.00000000e+00
-350	0.00000000e+00	0.00000000e+00	0.00000000e+00	0.00000000e+00
-349	0.00000000e+00	0.00000000e+00	0.00000000e+00	0.00000000e+00
-348	0.00000000e+00	0.00000000e+00	0.00000000e+00	0.00000000e+00
-347	0.00000000e+00	0.00000000e+00	0.00000000e+00	0.00000000e+00
-346	0.00000000e+00	0.00000000e+00	0.00000000e+00	0.00000000e+00
-345	0.00000000e+00	0.00000000e+00	0.00000000e+00	0.00000000e+00
-344	0.00000000e+00	0.00000000e+00	0.00000000e+00	0.00000000e+00
-343	0.00000000e+00	0.00000000e+00	0.00000000e+00	0.00000000e+00
-342	0.00000000e+00	0.00000000e+00	0.00000000e+00	0.00000000e+00
-341	0.00000000e+00	0.00000000e+00	0.00000000e+00	0.00000000e+00
-340	0.00000000e+00	0.00000000e+00	0.00000000e+00	0.00000000e+00
-339	0.00000000e+00	0.00000000e+00	0.00000000e+00	0.00000000e+00
-338	0.00000000e+00	0.00000000e+00	0.00000000e+00	0.00000000e+00
-337	0.00000000e+00	0.00000000e+00	0.00000000e+00	0.00000000e+00
-336	0.00000000e+00	0.00000000e+00	0.00000000e+00	0.00000000e+00
-335	0.00000000e+00	0.00000000e+00	0.00000000e+00	0.00000000e+00
-334	0.00000000e+00	0.00000000e+00	0.00000000e+00	0.00000000e+00
-333	0.00000000e+00	0.00000000e+00	0.00000000e+00	0.00000000e+00
-332	0.00000000e+00	0.00000000e+00	0.00000000e+00	0.00000000e+00
-331	0.00000000e+00	0.00000000e+00	0.00000000e+00	0.00000000e+00
-330	0.00000000e+00	0.00000000e+00	0.00000000e+00	0.00000000e+00
-329	0.00000000e+00	0.00000000e+00	0.00000000e+00	0.00000000e+00
-328	0.00000000e+00	0.00000000e+00	0.00000000e+00	0.00000000e+00
-327	0.00000000e+00	0.00000000e+00	0.00000000e+00	0.00000000e+00
-326	0.00000000e+00	0.00000000e+00	0.00000000e+00	0.00000000e+00
-325	0.00000000e+00	0.00000000e+00	0.00000000e+00	0.00000000e+00
-324	0.00000000e+00	0.00000000e+00	0.00000000e+00	0.00000000e+00
-323	0.00000000e+00	0.00000000e+00	0.00000000e+00	0.00000000e+00
-322	0.00000000e+00	0.00000000e+00	0.00000000e+00	0.00000000e+00
-321	0.00000000e+00	0.00000000e+00	0.00000000e+00	0.00000000e+00
-320	0.00000000e+00	0.00000000e+00	0.00000000e+00	0.00000000e+00
-319	0.00000000e+00	0.00000000e+00	0.00000000e+00	0.00000000e+00
-318	0.00000000e+00	0.00000000e+00	0.00000000e+00	0.00000000e+00
-317	0.00000000e+00	0.00000000e+00	0.00000000e+00	0.00000000e+00
-316	0.00000000e+00	0.00000000e+00	0.00000000e+00	0.00000000e+00
-315	0.00000000e+00	0.00000000e+00	0.00000000e+00	0.00000000e+00
-314	0.00000000e+00	0.00000000e+00	0.00000000e+00	0.00000000e+00
-313	0.00000000e+00	0.00000000e+00	0.00000000e+00	0.00000000e+00
-312	0.00000000e+00	0.00000000e+00	0.00000000e+00	0.00000000e+00
-311	0.00000000e+00	0.00000000e+00	0.00000000e+00	0.00000000e+00
-310	0.00000000e+00	0.00000000e+00	0.00000000e+00	0.00000000e+00
-309	0.00000000e+00	0.00000000e+00	0.00000000e+00	0.00000000e+00
-308	0.00000000e+00	0.00000000e+00	0.00000000e+00	0.00000000e+00
-307	0.00000000e+00	0.00000000e+00	0.00000000e+00	0.00000000e+00
-306	0.00000000e+00	0.00000000e+00	0.00000000e+00	0.00000000e+00
-305	0.00000000e+00	0.00000000e+00	0.00000000e+00	0.00000000e+00
-304	0.00000000e+00	0.00000000e+00	0.00000000e+00	0.00000000e+00
-303	0.00000000e+00	0.00000000e+00	0.00000000e+00	0.00000000e+00
-302	0.00000000e+00	0.00000000e+00	0.00000000e+00	0.00000000e+00
-301	0.00000000e+00	0.00000000e+00	0.00000000e+00	0.00000000e+00
-300	0.00000000e+00	0.00000000e+00	0.00000000e+00	0.00000000e+00
-299	0.00000000e+00	0.00000000e+00	0.00000000e+00	0.00000000e+00
-298	0.00000000e+00	0.00000000e+00	0.00000000e+00	0.00000000e+00
-297	0.00000000e+00	0.00000000e+00	0.00000000e+00	0.00000000e+00
-296	0.00000000e+00	0.00000000e+00	0.00000000e+00	0.00000000e+00
-295	0.00000000e+00	0.00000000e+00	0.00000000e+00	0.00000000e+00
-294	0.00000000e+00	0.00000000e+00	0.00000000e+00	0.00000000e+00
-293	0.00000000e+00	0.00000000e+00	0.00000000e+00	0.00000000e+00
-292	0.00000000e+00	0.00000000e+00	0.00000000e+00	0.00000000e+00
-291	0.00000000e+00	0.00000000e+00	0.00000000e+00	0.00000000e+00
-290	0.00000000e+00	0.00000000e+00	0.00000000e+00	0.00000000e+00
-289	0.00000000e+00	0.00000000e+00	0.00000000e+00	0.00000000e+00
-288	0.00000000e+00	0.00000000e+00	0.00000000e+00	0.00000000e+00
-287	0.00000000e+00	0.00000000e+00	0.00000000e+00	0.00000000e+00
-286	0.00000000e+00	0.00000000e+00	0.00000000e+00	0.00000000e+00
-285	0.00000000e+00	0.00000000e+00	0.00000000e+00	0.00000000e+00
-284	0.00000000e+00	0.00000000e+00	0.00000000e+00	0.00000000e+00
-283	0.00000000e+00	0.00000000e+00	0.00000000e+00	0.00000000e+00
-282	0.00000000e+00	0.00000000e+00	0.00000000e+00	0.00000000e+00
-281	0.00000000e+00	0.00000000e+00	0.00000000e+00	0.00000000e+00
-280	0.00000000e+00	0.00000000e+00	0.00000000e+00	0.00000000e+00
-279	0.00000000e+00	0.00000000e+00	0.00000000e+00	0.00000000e+00
-278	0.00000000e+00	0.00000000e+00	0.00000000e+00	0.00000000e+00
-277	0.00000000e+00	0.00000000e+00	0.00000000e+00	0.00000000e+00
-276	0.00000000e+00	0.00000000e+00	0.00000000e+00	0.00000000e+00
-275	0.00000000e+00	0.00000000e+00	0.00000000e+00	0.00000000e+00
-274	0.00000000e+00	0.00000000e+00	0.00000000e+00	0.00000000e+00
-273	0.00000000e+00	0.00000000e+00	0.00000000e+00	0.00000000e+00
-272	0.00000000e+00	0.00000000e+00	0.00000000e+00	0.00000000e+00
-271	0.00000000e+00	0.00000000e+00	0.00000000e+00	0.00000000e+00
-270	0.00000000e+00	0.00000000e+00	0.00000000e+00	0.00000000e+00
-269	0.00000000e+00	0.00000000e+00	0.00000000e+00	0.00000000e+00
-268	0.00000000e+00	0.00000000e+00	0.00000000e+00	0.00000000e+00
-267	0.00000000e+00	0.00000000e+00	0.00000000e+00	0.00000000e+00
-266	0.00000000e+00	0.00000000e+00	0.00000000e+00	0.00000000e+00
-265	0.00000000e+00	0.00000000e+00	0.00000000e+00	0.00000000e+00
-264	0.00000000e+00	0.00000000e+00	0.00000000e+00	0.00000000e+00
-263	0.00000000e+00	0.00000000e+00	0.00000000e+00	0.00000000e+00
-262	0.00000000e+00	0.00000000e+00	0.00000000e+00	0.00000000e+00
-261	0.00000000e+00	0.00000000e+00	0.00000000e+00	0.00000000e+00
-260	0.00000000e+00	0.00000000e+00	0.00000000e+00	0.00000000e+00
-259	0.00000000e+00	0.00000000e+00	0.00000000e+00	0.00000000e+00
-258	0.00000000e+00	0.00000000e+00	0.00000000e+00	0.00000000e+00
-257	0.00000000e+00	0.00000000e+00	0.00000000e+00	0.00000000e+00
-256	0.00000000e+00	0.00000000e+00	0.00000000e+00	0.00000000e+00
-255	0.00000000e+00	0.00000000e+00	0.00000000e+00	0.00000000e+00
-254	0.00000000e+00	0.00000000e+00	0.00000000e+00	0.00000000e+00
-253	0.00000000e+00	0.00000000e+00	0.00000000e+00	0.00000000e+00
-252	0.00000000e+00	0.00000000e+00	0.00000000e+00	0.00000000e+00
-251	0.00000000e+00	0.00000000e+00	0.00000000e+00	0.00000000e+00
-250	0.00000000e+00	0.00000000e+00	0.00000000e+00	0.00000000e+00
-249	0.00000000e+00	0.00000000e+00	0.00000000e+00	0.00000000e+00
-248	0.00000000e+00	0.00000000e+00	0.00000000e+00	0.00000000e+00
-247	0.00000000e+00	0.00000000e+00	0.00000000e+00	0.00000000e+00
-246	0.00000000e+00	0.00000000e+00	0.00000000e+00	0.00000000e+00
-245	0.00000000e+00	0.00000000e+00	0.00000000e+00	0.00000000e+00
-244	0.00000000e+00	0.00000000e+00	0.00000000e+00	0.00000000e+00
-243	0.00000000e+00	0.00000000e+00	0.00000000e+00	0.00000000e+00
-242	0.00000000e+00	0.00000000e+00	0.00000000e+00	0.00000000e+00
-241	0.00000000e+00	0.00000000e+00	0.00000000e+00	0.00000000e+00
-240	0.00000000e+00	0.00000000e+00	0.00000000e+00	0.00000000e+00
-239	1.50000000e+01	2.00000000e+00	2.00000000e+00	3.00000000e+00
-238	5.20000000e+01	2.00000000e+00	3.00000000e+00	5.00000000e+00
-237	6.80000000e+01	2.00000000e+00	3.00000000e+00	5.00000000e+00
-236	9.50000000e+01	2.00000000e+00	3.00000000e+00	5.00000000e+00
-235	9.50000000e+01	2.00000000e+00	3.00000000e+00	5.00000000e+00
-234	1.17000000e+02	2.00000000e+00	3.00000000e+00	5.00000000e+00
-233	1.38000000e+02	2.00000000e+00	3.00000000e+00	5.00000000e+00
-232	1.58000000e+02	2.00000000e+00	3.00000000e+00	5.00000000e+00
-231	1.72000000e+02	2.00000000e+00	3.00000000e+00	5.00000000e+00
-230	1.94000000e+02	2.00000000e+00	3.00000000e+00	5.00000000e+00
-229	2.15000000e+02	2.00000000e+00	3.00000000e+00	5.00000000e+00
-228	2.36000000e+02	2.00000000e+00	3.00000000e+00	5.00000000e+00
-227	2.49000000e+02	2.00000000e+00	3.00000000e+00	5.00000000e+00
-226	2.59000000e+02	2.00000000e+00	3.00000000e+00	5.00000000e+00
-225	2.65000000e+02	2.00000000e+00	3.00000000e+00	5.00000000e+00
-224	2.82000000e+02	2.00000000e+00	3.00000000e+00	5.00000000e+00
-223	2.98000000e+02	2.00000000e+00	3.00000000e+00	5.00000000e+00
-222	3.10000000e+02	2.00000000e+00	3.00000000e+00	5.00000000e+00
-221	3.18000000e+02	2.00000000e+00	3.00000000e+00	5.00000000e+00
-220	3.28000000e+02	2.00000000e+00	3.00000000e+00	5.00000000e+00
-219	3.37000000e+02	2.00000000e+00	3.00000000e+00	5.00000000e+00
-218	3.47000000e+02	2.00000000e+00	3.00000000e+00	5.00000000e+00
-217	3.60000000e+02	2.00000000e+00	3.00000000e+00	5.00000000e+00
-216	3.72000000e+02	2.00000000e+00	3.00000000e+00	5.00000000e+00
-215	4.01000000e+02	3.00000000e+00	4.00000000e+00	6.00000000e+00
-214	4.16000000e+02	3.00000000e+00	4.00000000e+00	6.00000000e+00
-213	4.36000000e+02	3.00000000e+00	4.00000000e+00	6.00000000e+00
-212	4.47000000e+02	3.00000000e+00	4.00000000e+00	6.00000000e+00
-211	4.59000000e+02	4.00000000e+00	5.00000000e+00	7.00000000e+00
-210	4.66000000e+02	4.00000000e+00	5.00000000e+00	7.00000000e+00
-209	4.80000000e+02	4.00000000e+00	5.00000000e+00	7.00000000e+00
-208	5.23000000e+02	4.00000000e+00	5.00000000e+00	7.00000000e+00
-207	5.29000000e+02	4.00000000e+00	5.00000000e+00	7.00000000e+00
-206	5.42000000e+02	4.00000000e+00	5.00000000e+00	7.00000000e+00
-205	5.59000000e+02	4.00000000e+00	5.00000000e+00	7.00000000e+00
-204	5.68000000e+02	4.00000000e+00	5.00000000e+00	7.00000000e+00
-203	5.73000000e+02	4.00000000e+00	5.00000000e+00	7.00000000e+00
-202	5.77000000e+02	4.00000000e+00	5.00000000e+00	7.00000000e+00
-201	5.85000000e+02	4.00000000e+00	5.00000000e+00	7.00000000e+00
-200	5.96000000e+02	4.00000000e+00	5.00000000e+00	7.00000000e+00
-199	6.16000000e+02	4.00000000e+00	5.00000000e+00	7.00000000e+00
-198	6.29000000e+02	4.00000000e+00	5.00000000e+00	7.00000000e+00
-197	6.44000000e+02	4.00000000e+00	5.00000000e+00	7.00000000e+00
-196	6.50000000e+02	4.00000000e+00	5.00000000e+00	7.00000000e+00
-195	6.63000000e+02	4.00000000e+00	5.00000000e+00	7.00000000e+00
-194	6.73000000e+02	4.00000000e+00	5.00000000e+00	7.00000000e+00
-193	6.88000000e+02	5.00000000e+00	7.00000000e+00	9.00000000e+00
-192	7.09000000e+02	5.00000000e+00	7.00000000e+00	9.00000000e+00
-191	7.20000000e+02	5.00000000e+00	7.00000000e+00	9.00000000e+00
-190	7.31000000e+02	5.00000000e+00	7.00000000e+00	9.00000000e+00
-189	7.38000000e+02	5.00000000e+00	7.00000000e+00	9.00000000e+00
-188	7.46000000e+02	5.00000000e+00	7.00000000e+00	9.00000000e+00
-187	7.50000000e+02	5.00000000e+00	7.00000000e+00	9.00000000e+00
-186	7.53000000e+02	5.00000000e+00	7.00000000e+00	9.00000000e+00
-185	7.63000000e+02	5.00000000e+00	7.00000000e+00	9.00000000e+00
-184	7.70000000e+02	5.00000000e+00	7.00000000e+00	9.00000000e+00
-183	7.80000000e+02	5.00000000e+00	7.00000000e+00	9.00000000e+00
-182	7.83000000e+02	5.00000000e+00	7.00000000e+00	9.00000000e+00
-181	7.99000000e+02	6.00000000e+00	8.00000000e+00	1.00000000e+01
-180	8.10000000e+02	6.00000000e+00	8.00000000e+00	1.00000000e+01
-179	8.21000000e+02	6.00000000e+00	8.00000000e+00	1.00000000e+01
-178	8.50000000e+02	6.00000000e+00	8.00000000e+00	1.00000000e+01
-177	8.88000000e+02	6.00000000e+00	8.00000000e+00	1.00000000e+01
-176	9.02000000e+02	6.00000000e+00	8.00000000e+00	1.00000000e+01
-175	9.14000000e+02	6.00000000e+00	8.00000000e+00	1.00000000e+01
-174	9.33000000e+02	6.00000000e+00	8.00000000e+00	1.00000000e+01
-173	9.33000000e+02	6.00000000e+00	8.00000000e+00	1.00000000e+01
-172	9.33000000e+02	6.00000000e+00	8.00000000e+00	1.00000000e+01
-171	9.44000000e+02	6.00000000e+00	8.00000000e+00	1.00000000e+01
-170	9.63000000e+02	6.00000000e+00	8.00000000e+00	1.00000000e+01
-169	9.78000000e+02	6.00000000e+00	8.00000000e+00	1.00000000e+01
-168	9.89000000e+02	6.00000000e+00	8.00000000e+00	1.00000000e+01
-167	1.00000000e+03	6.00000000e+00	8.00000000e+00	1.00000000e+01
-166	1.01100000e+03	6.00000000e+00	8.00000000e+00	1.00000000e+01
-165	1.02400000e+03	6.00000000e+00	8.00000000e+00	1.00000000e+01
-164	1.03700000e+03	6.00000000e+00	8.00000000e+00	1.00000000e+01
-163	1.04400000e+03	6.00000000e+00	8.00000000e+00	1.00000000e+01
-162	1.05900000e+03	6.00000000e+00	8.00000000e+00	1.00000000e+01
-161	1.07000000e+03	6.00000000e+00	8.00000000e+00	1.00000000e+01
-160	1.08500000e+03	7.00000000e+00	9.00000000e+00	1.10000000e+01
-159	1.09800000e+03	7.00000000e+00	9.00000000e+00	1.10000000e+01
-158	1.13400000e+03	7.00000000e+00	9.00000000e+00	1.10000000e+01
-157	1.13400000e+03	7.00000000e+00	9.00000000e+00	1.10000000e+01
-156	1.14800000e+03	7.00000000e+00	9.00000000e+00	1.10000000e+01
-155	1.16400000e+03	7.00000000e+00	9.00000000e+00	1.10000000e+01
-154	1.17400000e+03	7.00000000e+00	9.00000000e+00	1.10000000e+01
-153	1.18500000e+03	7.00000000e+00	9.00000000e+00	1.10000000e+01
-152	1.19800000e+03	7.00000000e+00	9.00000000e+00	1.10000000e+01
-151	1.20500000e+03	7.00000000e+00	9.00000000e+00	1.10000000e+01
-150	1.21500000e+03	7.00000000e+00	9.00000000e+00	1.10000000e+01
-149	1.22900000e+03	7.00000000e+00	9.00000000e+00	1.10000000e+01
-148	1.23700000e+03	7.00000000e+00	9.00000000e+00	1.10000000e+01
-147	1.24200000e+03	7.00000000e+00	9.00000000e+00	1.10000000e+01
-146	1.25100000e+03	7.00000000e+00	9.00000000e+00	1.10000000e+01
-145	1.26400000e+03	7.00000000e+00	9.00000000e+00	1.10000000e+01
-144	1.27400000e+03	7.00000000e+00	9.00000000e+00	1.10000000e+01
-143	1.28900000e+03	7.00000000e+00	9.00000000e+00	1.10000000e+01
-142	1.28900000e+03	7.00000000e+00	9.00000000e+00	1.10000000e+01
-141	1.30100000e+03	7.00000000e+00	9.00000000e+00	1.10000000e+01
-140	1.32300000e+03	7.00000000e+00	9.00000000e+00	1.10000000e+01
-139	1.34400000e+03	7.00000000e+00	9.00000000e+00	1.10000000e+01
-138	1.36400000e+03	7.00000000e+00	9.00000000e+00	1.10000000e+01
-137	1.40500000e+03	7.00000000e+00	9.00000000e+00	1.10000000e+01
-136	1.43700000e+03	7.00000000e+00	1.00000000e+01	1.20000000e+01
-135	1.46900000e+03	7.00000000e+00	1.00000000e+01	1.20000000e+01
-134	1.50100000e+03	7.00000000e+00	1.00000000e+01	1.20000000e+01
-133	1.52700000e+03	7.00000000e+00	1.00000000e+01	1.20000000e+01
-132	1.55200000e+03	7.00000000e+00	1.00000000e+01	1.20000000e+01
-131	1.56500000e+03	7.00000000e+00	1.00000000e+01	1.20000000e+01
-130	1.57000000e+03	7.00000000e+00	1.00000000e+01	1.20000000e+01
-129	1.59400000e+03	7.00000000e+00	1.00000000e+01	1.20000000e+01
-128	1.60600000e+03	7.00000000e+00	1.00000000e+01	0.00000000e+00
-127	1.63200000e+03	7.00000000e+00	1.00000000e+01	1.20000000e+01
-126	1.66800000e+03	8.00000000e+00	1.10000000e+01	1.30000000e+01
-125	1.69100000e+03	8.00000000e+00	1.10000000e+01	1.30000000e+01
-124	1.72600000e+03	8.00000000e+00	1.10000000e+01	1.30000000e+01
-123	1.74300000e+03	8.00000000e+00	1.10000000e+01	1.30000000e+01
-122	1.76700000e+03	8.00000000e+00	1.10000000e+01	1.30000000e+01
-121	1.79200000e+03	8.00000000e+00	1.10000000e+01	1.30000000e+01
-120	1.82000000e+03	8.00000000e+00	1.10000000e+01	1.30000000e+01
-119	1.83800000e+03	8.00000000e+00	1.10000000e+01	1.30000000e+01
-118	1.86500000e+03	8.00000000e+00	1.10000000e+01	1.30000000e+01
-117	1.89500000e+03	8.00000000e+00	1.10000000e+01	1.30000000e+01
-116	1.93000000e+03	8.00000000e+00	1.10000000e+01	1.30000000e+01
-115	1.94600000e+03	8.00000000e+00	1.10000000e+01	1.30000000e+01
-114	1.96000000e+03	8.00000000e+00	1.10000000e+01	1.30000000e+01
-113	1.98500000e+03	8.00000000e+00	1.10000000e+01	1.30000000e+01
-112	2.00300000e+03	8.00000000e+00	1.10000000e+01	1.30000000e+01
-111	2.02900000e+03	8.00000000e+00	1.10000000e+01	1.30000000e+01
-110	2.05300000e+03	8.00000000e+00	1.10000000e+01	1.30000000e+01
-109	2.06700000e+03	8.00000000e+00	1.10000000e+01	1.30000000e+01
-108	2.09100000e+03	8.00000000e+00	1.10000000e+01	1.30000000e+01
-107	2.10700000e+03	8.00000000e+00	1.10000000e+01	1.30000000e+01
-106	2.14300000e+03	8.00000000e+00	1.10000000e+01	1.30000000e+01
-105	2.16800000e+03	8.00000000e+00	1.10000000e+01	1.30000000e+01
-104	2.18500000e+03	8.00000000e+00	1.10000000e+01	1.30000000e+01
-103	2.22000000e+03	8.00000000e+00	1.10000000e+01	1.30000000e+01
-102	2.25100000e+03	8.00000000e+00	1.10000000e+01	1.30000000e+01
-101	2.27700000e+03	8.00000000e+00	1.10000000e+01	1.30000000e+01
-100	2.30100000e+03	8.00000000e+00	1.10000000e+01	1.30000000e+01
-99	2.31700000e+03	8.00000000e+00	1.10000000e+01	1.30000000e+01
-98	2.33600000e+03	8.00000000e+00	1.10000000e+01	1.30000000e+01
-97	2.36900000e+03	8.00000000e+00	1.10000000e+01	1.30000000e+01
-96	2.38800000e+03	8.00000000e+00	1.10000000e+01	1.30000000e+01
-95	2.41300000e+03	8.00000000e+00	1.10000000e+01	1.30000000e+01
-94	2.44600000e+03	8.00000000e+00	1.10000000e+01	1.30000000e+01
-93	2.47000000e+03	8.00000000e+00	1.10000000e+01	1.30000000e+01
-92	2.48900000e+03	8.00000000e+00	1.10000000e+01	1.30000000e+01
-91	2.52000000e+03	8.00000000e+00	1.10000000e+01	1.30000000e+01
-90	2.55200000e+03	8.00000000e+00	1.10000000e+01	1.30000000e+01
-89	2.59000000e+03	8.00000000e+00	1.10000000e+01	1.30000000e+01
-88	2.62800000e+03	8.00000000e+00	1.10000000e+01	1.30000000e+01
-87	2.65600000e+03	8.00000000e+00	1.10000000e+01	1.30000000e+01
-86	2.67700000e+03	8.00000000e+00	1.10000000e+01	1.30000000e+01
-85	2.69700000e+03	8.00000000e+00	1.10000000e+01	1.30000000e+01
-84	2.72200000e+03	8.00000000e+00	1.10000000e+01	1.30000000e+01
-83	2.74200000e+03	8.00000000e+00	1.10000000e+01	1.30000000e+01
-82	2.76300000e+03	8.00000000e+00	1.10000000e+01	1.30000000e+01
-81	2.78000000e+03	8.00000000e+00	1.10000000e+01	1.30000000e+01
-80	2.82600000e+03	8.00000000e+00	1.10000000e+01	1.30000000e+01
-79	2.85900000e+03	8.00000000e+00	1.10000000e+01	1.30000000e+01
-78	2.88600000e+03	8.00000000e+00	1.10000000e+01	1.30000000e+01
-77	2.91700000e+03	8.00000000e+00	1.10000000e+01	1.30000000e+01
-76	2.93300000e+03	8.00000000e+00	1.10000000e+01	1.30000000e+01
-75	2.95600000e+03	8.00000000e+00	1.10000000e+01	1.30000000e+01
-74	2.98600000e+03	8.00000000e+00	1.10000000e+01	1.30000000e+01
-73	3.01800000e+03	8.00000000e+00	1.10000000e+01	1.30000000e+01
-72	3.03600000e+03	8.00000000e+00	1.10000000e+01	1.30000000e+01
-71	3.06200000e+03	8.00000000e+00	1.10000000e+01	1.30000000e+01
-70	3.08600000e+03	8.00000000e+00	1.10000000e+01	1.30000000e+01
-69	3.11100000e+03	8.00000000e+00	1.10000000e+01	1.30000000e+01
-68	3.12400000e+03	8.00000000e+00	1.10000000e+01	1.30000000e+01
-67	3.14500000e+03	8.00000000e+00	1.10000000e+01	1.30000000e+01
-66	3.17400000e+03	8.00000000e+00	1.10000000e+01	1.30000000e+01
-65	3.19400000e+03	8.00000000e+00	1.10000000e+01	1.30000000e+01
-64	3.22300000e+03	8.00000000e+00	1.10000000e+01	1.30000000e+01
-63	3.24700000e+03	8.00000000e+00	1.10000000e+01	1.30000000e+01
-62	3.27300000e+03	8.00000000e+00	1.10000000e+01	1.30000000e+01
-61	3.29400000e+03	8.00000000e+00	1.10000000e+01	1.30000000e+01
-60	3.31400000e+03	8.00000000e+00	1.10000000e+01	1.30000000e+01
-59	3.32500000e+03	8.00000000e+00	1.10000000e+01	1.30000000e+01
-58	3.34100000e+03	8.00000000e+00	1.10000000e+01	1.30000000e+01
-57	3.36500000e+03	8.00000000e+00	1.10000000e+01	1.30000000e+01
-56	3.38200000e+03	8.00000000e+00	1.10000000e+01	1.30000000e+01
-55	3.40500000e+03	8.00000000e+00	1.10000000e+01	1.30000000e+01
-54	3.43300000e+03	8.00000000e+00	1.10000000e+01	1.30000000e+01
-53	3.44600000e+03	8.00000000e+00	1.10000000e+01	1.30000000e+01
-52	3.46300000e+03	8.00000000e+00	1.10000000e+01	1.30000000e+01
-51	3.47600000e+03	8.00000000e+00	1.10000000e+01	1.30000000e+01
-50	3.49000000e+03	8.00000000e+00	1.10000000e+01	1.30000000e+01
-49	3.51000000e+03	8.00000000e+00	1.10000000e+01	1.30000000e+01
-48	3.52400000e+03	8.00000000e+00	1.10000000e+01	1.30000000e+01
-47	3.55500000e+03	8.00000000e+00	1.10000000e+01	1.30000000e+01
-46	3.57100000e+03	8.00000000e+00	1.10000000e+01	1.30000000e+01
-45	3.58500000e+03	8.00000000e+00	1.10000000e+01	1.30000000e+01
-44	3.59900000e+03	8.00000000e+00	1.10000000e+01	1.30000000e+01
-43	3.64200000e+03	8.00000000e+00	1.10000000e+01	1.30000000e+01
-42	3.66200000e+03	8.00000000e+00	1.10000000e+01	1.30000000e+01
-41	3.68200000e+03	8.00000000e+00	1.10000000e+01	1.30000000e+01
-40	3.70300000e+03	8.00000000e+00	1.10000000e+01	1.30000000e+01
-39	3.71800000e+03	8.00000000e+00	1.10000000e+01	1.30000000e+01
-38	3.73800000e+03	8.00000000e+00	1.10000000e+01	1.30000000e+01
-37	3.76000000e+03	8.00000000e+00	1.10000000e+01	1.30000000e+01
-36	3.77500000e+03	8.00000000e+00	1.10000000e+01	1.30000000e+01
-35	3.79400000e+03	8.00000000e+00	1.10000000e+01	1.30000000e+01
-34	3.80600000e+03	8.00000000e+00	1.10000000e+01	1.30000000e+01
-33	3.81300000e+03	8.00000000e+00	1.10000000e+01	1.30000000e+01
-32	3.82000000e+03	8.00000000e+00	1.10000000e+01	1.30000000e+01
-31	3.82500000e+03	8.00000000e+00	1.10000000e+01	1.30000000e+01
-30	3.83400000e+03	8.00000000e+00	1.10000000e+01	1.30000000e+01
-29	3.84700000e+03	8.00000000e+00	1.10000000e+01	1.30000000e+01
-28	3.86500000e+03	8.00000000e+00	1.10000000e+01	1.30000000e+01
-27	3.87800000e+03	8.00000000e+00	1.10000000e+01	1.30000000e+01
-26	3.90500000e+03	8.00000000e+00	1.10000000e+01	1.30000000e+01
-25	3.93900000e+03	8.00000000e+00	1.10000000e+01	1.30000000e+01
-24	3.98500000e+03	8.00000000e+00	1.10000000e+01	1.30000000e+01
-23	4.01800000e+03	8.00000000e+00	1.10000000e+01	1.30000000e+01
-22	4.06200000e+03	8.00000000e+00	1.10000000e+01	1.30000000e+01
-21	4.09200000e+03	8.00000000e+00	1.10000000e+01	1.30000000e+01
-20	4.11300000e+03	8.00000000e+00	1.10000000e+01	1.30000000e+01
-19	4.11300000e+03	8.00000000e+00	1.10000000e+01	1.30000000e+01
-18	4.11600000e+03	8.00000000e+00	1.10000000e+01	1.30000000e+01
-17	4.11600000e+03	8.00000000e+00	1.10000000e+01	1.30000000e+01
-16	4.14500000e+03	8.00000000e+00	1.10000000e+01	1.30000000e+01
-15	4.16400000e+03	8.00000000e+00	1.10000000e+01	1.30000000e+01
-14	4.19700000e+03	8.00000000e+00	1.10000000e+01	1.30000000e+01
-13	4.20400000e+03	8.00000000e+00	1.10000000e+01	1.30000000e+01
-12	4.21300000e+03	8.00000000e+00	1.10000000e+01	1.30000000e+01
-11	4.22900000e+03	8.00000000e+00	1.10000000e+01	1.30000000e+01
-10	4.22900000e+03	8.00000000e+00	1.10000000e+01	1.30000000e+01
-9	4.24600000e+03	9.00000000e+00	1.20000000e+01	1.40000000e+01
-8	4.24600000e+03	9.00000000e+00	1.20000000e+01	1.40000000e+01
-7	4.24600000e+03	9.00000000e+00	1.20000000e+01	1.40000000e+01
-6	4.24600000e+03	9.00000000e+00	1.20000000e+01	1.40000000e+01
-5	4.24600000e+03	9.00000000e+00	1.20000000e+01	1.40000000e+01
-4	4.26500000e+03	9.00000000e+00	1.20000000e+01	1.40000000e+01
-3	4.27800000e+03	9.00000000e+00	1.20000000e+01	1.40000000e+01
-2	4.29000000e+03	9.00000000e+00	1.20000000e+01	1.40000000e+01
-1	4.30400000e+03	9.00000000e+00	1.20000000e+01	1.40000000e+01
0	4.33300000e+03	9.00000000e+00	1.20000000e+01	1.40000000e+01
1	4.38300000e+03	9.00000000e+00	1.20000000e+01	1.40000000e+01
2	4.43600000e+03	9.00000000e+00	1.20000000e+01	1.40000000e+01
3	4.48100000e+03	9.00000000e+00	1.20000000e+01	1.40000000e+01
4	4.50500000e+03	9.00000000e+00	1.20000000e+01	1.40000000e+01
5	4.53300000e+03	9.00000000e+00	1.20000000e+01	1.40000000e+01
6	4.55600000e+03	9.00000000e+00	1.20000000e+01	1.40000000e+01
7	4.59200000e+03	9.00000000e+00	1.20000000e+01	1.40000000e+01
8	4.64000000e+03	9.00000000e+00	1.20000000e+01	1.40000000e+01
9	4.66400000e+03	9.00000000e+00	1.20000000e+01	1.40000000e+01
10	4.69400000e+03	9.00000000e+00	1.20000000e+01	1.40000000e+01
11	4.72500000e+03	9.00000000e+00	1.20000000e+01	1.40000000e+01
12	4.74600000e+03	9.00000000e+00	1.20000000e+01	1.40000000e+01
13	4.76500000e+03	9.00000000e+00	1.20000000e+01	1.40000000e+01
14	4.78500000e+03	9.00000000e+00	1.20000000e+01	1.40000000e+01
15	4.82000000e+03	9.00000000e+00	1.20000000e+01	1.40000000e+01
16	4.84500000e+03	9.00000000e+00	1.20000000e+01	1.40000000e+01
17	4.87500000e+03	9.00000000e+00	1.20000000e+01	1.40000000e+01
18	4.96400000e+03	9.00000000e+00	1.20000000e+01	1.40000000e+01
19	5.05500000e+03	9.00000000e+00	1.20000000e+01	1.40000000e+01
20	5.10100000e+03	9.00000000e+00	1.20000000e+01	1.40000000e+01
21	5.14500000e+03	9.00000000e+00	1.20000000e+01	1.40000000e+01
22	5.19000000e+03	9.00000000e+00	1.20000000e+01	1.40000000e+01
23	5.22100000e+03	9.00000000e+00	1.20000000e+01	1.40000000e+01
24	5.24900000e+03	9.00000000e+00	1.20000000e+01	1.40000000e+01
25	5.29100000e+03	9.00000000e+00	1.20000000e+01	1.40000000e+01
26	5.32800000e+03	9.00000000e+00	1.20000000e+01	1.40000000e+01
27	5.35300000e+03	9.00000000e+00	1.20000000e+01	1.40000000e+01
28	5.37900000e+03	9.00000000e+00	1.20000000e+01	1.40000000e+01
29	5.41400000e+03	9.00000000e+00	1.20000000e+01	1.40000000e+01
30	5.44200000e+03	9.00000000e+00	1.20000000e+01	1.40000000e+01
31	5.47100000e+03	9.00000000e+00	1.20000000e+01	1.40000000e+01
32	5.50000000e+03	9.00000000e+00	1.20000000e+01	1.40000000e+01
33	5.53200000e+03	9.00000000e+00	1.20000000e+01	1.40000000e+01
34	5.56700000e+03	9.00000000e+00	1.20000000e+01	1.40000000e+01
35	5.61000000e+03	9.00000000e+00	1.20000000e+01	1.40000000e+01
36	5.64300000e+03	9.00000000e+00	1.20000000e+01	1.40000000e+01
37	5.66600000e+03	9.00000000e+00	1.20000000e+01	1.40000000e+01
38	5.70100000e+03	9.00000000e+00	1.20000000e+01	1.40000000e+01
39	5.75200000e+03	9.00000000e+00	1.20000000e+01	1.40000000e+01
40	5.78700000e+03	9.00000000e+00	1.20000000e+01	1.40000000e+01
41	5.81000000e+03	9.00000000e+00	1.20000000e+01	1.40000000e+01
42	5.84300000e+03	9.00000000e+00	1.20000000e+01	1.40000000e+01
43	5.89100000e+03	9.00000000e+00	1.20000000e+01	1.40000000e+01
44	5.91800000e+03	9.00000000e+00	1.20000000e+01	1.40000000e+01
45	5.98400000e+03	9.00000000e+00	1.20000000e+01	1.40000000e+01
46	6.00800000e+03	9.00000000e+00	1.20000000e+01	1.40000000e+01
47	6.02800000e+03	9.00000000e+00	1.20000000e+01	1.40000000e+01
48	6.06700000e+03	9.00000000e+00	1.20000000e+01	1.40000000e+01
49	6.11600000e+03	9.00000000e+00	1.20000000e+01	1.40000000e+01
50	6.13600000e+03	9.00000000e+00	1.20000000e+01	1.40000000e+01
51	6.17200000e+03	9.00000000e+00	1.20000000e+01	1.40000000e+01
52	6.20700000e+03	9.00000000e+00	1.20000000e+01	1.40000000e+01
53	6.22700000e+03	9.00000000e+00	1.20000000e+01	1.40000000e+01
54	6.26600000e+03	9.00000000e+00	1.20000000e+01	1.40000000e+01
55	6.29400000e+03	9.00000000e+00	1.20000000e+01	1.40000000e+01
56	6.32200000e+03	9.00000000e+00	1.20000000e+01	1.40000000e+01
57	6.34500000e+03	9.00000000e+00	1.20000000e+01	1.40000000e+01
58	6.36900000e+03	9.00000000e+00	1.20000000e+01	1.40000000e+01
59	6.41100000e+03	9.00000000e+00	1.20000000e+01	1.40000000e+01
60	6.47200000e+03	9.00000000e+00	1.20000000e+01	1.40000000e+01
61	6.50100000e+03	9.00000000e+00	1.20000000e+01	1.40000000e+01
62	6.52700000e+03	9.00000000e+00	1.20000000e+01	1.40000000e+01
63	6.54700000e+03	9.00000000e+00	1.20000000e+01	1.40000000e+01
64	6.57800000e+03	9.00000000e+00	1.20000000e+01	1.40000000e+01
65	6.62800000e+03	9.00000000e+00	1.20000000e+01	1.40000000e+01
66	6.66100000e+03	9.00000000e+00	1.20000000e+01	1.40000000e+01
67	6.69400000e+03	9.00000000e+00	1.20000000e+01	1.40000000e+01
68	6.72900000e+03	9.00000000e+00	1.20000000e+01	1.40000000e+01
69	6.76900000e+03	9.00000000e+00	1.20000000e+01	1.40000000e+01
70	6.80400000e+03	9.00000000e+00	1.20000000e+01	1.40000000e+01
71	6.83700000e+03	9.00000000e+00	1.20000000e+01	1.40000000e+01
72	6.86100000e+03	9.00000000e+00	1.20000000e+01	1.40000000e+01
73	6.89400000e+03	9.00000000e+00	1.20000000e+01	1.40000000e+01
74	6.94100000e+03	9.00000000e+00	1.20000000e+01	1.40000000e+01
75	6.98200000e+03	9.00000000e+00	1.20000000e+01	1.40000000e+01
76	7.01900000e+03	9.00000000e+00	1.20000000e+01	1.40000000e+01
77	7.04500000e+03	9.00000000e+00	1.20000000e+01	1.40000000e+01
78	7.07400000e+03	9.00000000e+00	1.20000000e+01	1.40000000e+01
79	7.10600000e+03	9.00000000e+00	1.20000000e+01	1.40000000e+01
80	7.13300000e+03	9.00000000e+00	1.20000000e+01	1.40000000e+01
81	7.16200000e+03	9.00000000e+00	1.20000000e+01	1.40000000e+01
82	7.20300000e+03	9.00000000e+00	1.20000000e+01	1.40000000e+01
83	7.22500000e+03	9.00000000e+00	1.20000000e+01	1.40000000e+01
84	7.24700000e+03	9.00000000e+00	1.20000000e+01	1.40000000e+01
85	7.26900000e+03	9.00000000e+00	9.00000000e+00	1.40000000e+01
86	7.29300000e+03	9.00000000e+00	1.20000000e+01	1.40000000e+01
87	7.32500000e+03	9.00000000e+00	1.20000000e+01	1.40000000e+01
88	7.35800000e+03	9.00000000e+00	1.20000000e+01	1.40000000e+01
89	7.39900000e+03	9.00000000e+00	1.20000000e+01	1.40000000e+01
90	7.44200000e+03	9.00000000e+00	1.20000000e+01	1.40000000e+01
91	7.47900000e+03	9.00000000e+00	1.20000000e+01	1.40000000e+01
92	7.50600000e+03	9.00000000e+00	1.20000000e+01	1.40000000e+01
93	7.54000000e+03	9.00000000e+00	1.20000000e+01	1.40000000e+01
94	7.57100000e+03	9.00000000e+00	1.20000000e+01	1.40000000e+01
95	7.59400000e+03	9.00000000e+00	1.20000000e+01	1.40000000e+01
96	7.61900000e+03	9.00000000e+00	1.20000000e+01	1.40000000e+01
97	7.64400000e+03	9.00000000e+00	1.20000000e+01	1.40000000e+01
98	7.66700000e+03	9.00000000e+00	1.20000000e+01	1.40000000e+01
99	7.69100000e+03	9.00000000e+00	1.20000000e+01	1.40000000e+01
100	7.71300000e+03	9.00000000e+00	1.20000000e+01	1.40000000e+01
