# Supplementary material for: Early Prediction of Movie Box Office Success Based on Wikipedia Activity Big Data
Source: PLoS One. 2013 Aug 21;8(8):e71226. doi: 10.1371/journal.pone.0071226 (PMC3749192; doi:10.1371/journal.pone.0071226)
Supplement: Dataset S1 — The dataset under study, including the financial and Wikipedia activity data is also available at http://wwm.phy.bme.hu/SupplementaryDataS1.zip. (ZIP) [file pone.0071226.s002.zip › wikipredict_data_pack/sample_of_312/wikipedia_predictors/103]

Day_(movie_time)	Views	Users	Rigor	Edits
-500	0.00000000e+00	0.00000000e+00	0.00000000e+00	0.00000000e+00
-499	1.00000000e+00	0.00000000e+00	0.00000000e+00	0.00000000e+00
-498	1.00000000e+00	0.00000000e+00	0.00000000e+00	0.00000000e+00
-497	2.00000000e+00	0.00000000e+00	0.00000000e+00	0.00000000e+00
-496	5.00000000e+00	0.00000000e+00	0.00000000e+00	0.00000000e+00
-495	6.00000000e+00	0.00000000e+00	0.00000000e+00	0.00000000e+00
-494	1.20000000e+01	0.00000000e+00	0.00000000e+00	0.00000000e+00
-493	1.40000000e+01	0.00000000e+00	0.00000000e+00	0.00000000e+00
-492	1.60000000e+01	0.00000000e+00	0.00000000e+00	0.00000000e+00
-491	1.70000000e+01	0.00000000e+00	0.00000000e+00	0.00000000e+00
-490	1.90000000e+01	0.00000000e+00	0.00000000e+00	0.00000000e+00
-489	2.50000000e+01	0.00000000e+00	0.00000000e+00	0.00000000e+00
-488	3.10000000e+01	0.00000000e+00	0.00000000e+00	0.00000000e+00
-487	3.80000000e+01	0.00000000e+00	0.00000000e+00	0.00000000e+00
-486	4.10000000e+01	0.00000000e+00	0.00000000e+00	0.00000000e+00
-485	4.20000000e+01	0.00000000e+00	0.00000000e+00	0.00000000e+00
-484	4.40000000e+01	0.00000000e+00	0.00000000e+00	0.00000000e+00
-483	4.80000000e+01	0.00000000e+00	0.00000000e+00	0.00000000e+00
-482	4.90000000e+01	0.00000000e+00	0.00000000e+00	0.00000000e+00
-481	5.00000000e+01	0.00000000e+00	0.00000000e+00	0.00000000e+00
-480	5.60000000e+01	0.00000000e+00	0.00000000e+00	0.00000000e+00
-479	6.00000000e+01	0.00000000e+00	0.00000000e+00	0.00000000e+00
-478	6.20000000e+01	0.00000000e+00	0.00000000e+00	0.00000000e+00
-477	6.50000000e+01	0.00000000e+00	0.00000000e+00	0.00000000e+00
-476	6.60000000e+01	0.00000000e+00	0.00000000e+00	0.00000000e+00
-475	6.70000000e+01	0.00000000e+00	0.00000000e+00	0.00000000e+00
-474	7.30000000e+01	0.00000000e+00	0.00000000e+00	0.00000000e+00
-473	7.40000000e+01	0.00000000e+00	0.00000000e+00	0.00000000e+00
-472	7.50000000e+01	0.00000000e+00	0.00000000e+00	0.00000000e+00
-471	7.60000000e+01	0.00000000e+00	0.00000000e+00	0.00000000e+00
-470	7.80000000e+01	0.00000000e+00	0.00000000e+00	0.00000000e+00
-469	8.00000000e+01	0.00000000e+00	0.00000000e+00	0.00000000e+00
-468	8.10000000e+01	0.00000000e+00	0.00000000e+00	0.00000000e+00
-467	8.20000000e+01	0.00000000e+00	0.00000000e+00	0.00000000e+00
-466	8.20000000e+01	0.00000000e+00	0.00000000e+00	0.00000000e+00
-465	8.50000000e+01	0.00000000e+00	0.00000000e+00	0.00000000e+00
-464	8.80000000e+01	0.00000000e+00	0.00000000e+00	0.00000000e+00
-463	8.90000000e+01	0.00000000e+00	0.00000000e+00	0.00000000e+00
-462	9.10000000e+01	0.00000000e+00	0.00000000e+00	0.00000000e+00
-461	9.30000000e+01	0.00000000e+00	0.00000000e+00	0.00000000e+00
-460	9.70000000e+01	0.00000000e+00	0.00000000e+00	0.00000000e+00
-459	9.80000000e+01	0.00000000e+00	0.00000000e+00	0.00000000e+00
-458	1.02000000e+02	0.00000000e+00	0.00000000e+00	0.00000000e+00
-457	1.02000000e+02	0.00000000e+00	0.00000000e+00	0.00000000e+00
-456	1.04000000e+02	0.00000000e+00	0.00000000e+00	0.00000000e+00
-455	1.08000000e+02	0.00000000e+00	0.00000000e+00	0.00000000e+00
-454	1.08000000e+02	0.00000000e+00	0.00000000e+00	0.00000000e+00
-453	1.08000000e+02	0.00000000e+00	0.00000000e+00	0.00000000e+00
-452	1.08000000e+02	0.00000000e+00	0.00000000e+00	0.00000000e+00
-451	1.11000000e+02	0.00000000e+00	0.00000000e+00	0.00000000e+00
-450	1.13000000e+02	0.00000000e+00	0.00000000e+00	0.00000000e+00
-449	1.14000000e+02	0.00000000e+00	0.00000000e+00	0.00000000e+00
-448	1.16000000e+02	0.00000000e+00	0.00000000e+00	0.00000000e+00
-447	1.18000000e+02	0.00000000e+00	0.00000000e+00	0.00000000e+00
-446	1.20000000e+02	0.00000000e+00	0.00000000e+00	0.00000000e+00
-445	1.21000000e+02	0.00000000e+00	0.00000000e+00	0.00000000e+00
-444	1.24000000e+02	0.00000000e+00	0.00000000e+00	0.00000000e+00
-443	1.26000000e+02	0.00000000e+00	0.00000000e+00	0.00000000e+00
-442	1.28000000e+02	0.00000000e+00	0.00000000e+00	0.00000000e+00
-441	1.29000000e+02	0.00000000e+00	0.00000000e+00	0.00000000e+00
-440	1.30000000e+02	0.00000000e+00	0.00000000e+00	0.00000000e+00
-439	1.35000000e+02	0.00000000e+00	0.00000000e+00	0.00000000e+00
-438	1.40000000e+02	0.00000000e+00	0.00000000e+00	0.00000000e+00
-437	1.43000000e+02	0.00000000e+00	0.00000000e+00	0.00000000e+00
-436	1.43000000e+02	0.00000000e+00	0.00000000e+00	0.00000000e+00
-435	1.45000000e+02	0.00000000e+00	0.00000000e+00	0.00000000e+00
-434	1.47000000e+02	0.00000000e+00	0.00000000e+00	0.00000000e+00
-433	1.48000000e+02	0.00000000e+00	0.00000000e+00	0.00000000e+00
-432	1.51000000e+02	0.00000000e+00	0.00000000e+00	0.00000000e+00
-431	1.52000000e+02	0.00000000e+00	0.00000000e+00	0.00000000e+00
-430	1.54000000e+02	0.00000000e+00	0.00000000e+00	0.00000000e+00
-429	1.55000000e+02	0.00000000e+00	0.00000000e+00	0.00000000e+00
-428	1.56000000e+02	0.00000000e+00	0.00000000e+00	0.00000000e+00
-427	1.57000000e+02	0.00000000e+00	0.00000000e+00	0.00000000e+00
-426	1.59000000e+02	0.00000000e+00	0.00000000e+00	0.00000000e+00
-425	1.59000000e+02	0.00000000e+00	0.00000000e+00	0.00000000e+00
-424	1.59000000e+02	0.00000000e+00	0.00000000e+00	0.00000000e+00
-423	1.60000000e+02	0.00000000e+00	0.00000000e+00	0.00000000e+00
-422	1.60000000e+02	0.00000000e+00	0.00000000e+00	0.00000000e+00
-421	1.62000000e+02	0.00000000e+00	0.00000000e+00	0.00000000e+00
-420	1.64000000e+02	0.00000000e+00	0.00000000e+00	0.00000000e+00
-419	1.65000000e+02	0.00000000e+00	0.00000000e+00	0.00000000e+00
-418	1.67000000e+02	0.00000000e+00	0.00000000e+00	0.00000000e+00
-417	1.67000000e+02	0.00000000e+00	0.00000000e+00	0.00000000e+00
-416	1.71000000e+02	0.00000000e+00	0.00000000e+00	0.00000000e+00
-415	1.71000000e+02	0.00000000e+00	0.00000000e+00	0.00000000e+00
-414	1.73000000e+02	0.00000000e+00	0.00000000e+00	0.00000000e+00
-413	1.74000000e+02	0.00000000e+00	0.00000000e+00	0.00000000e+00
-412	1.78000000e+02	0.00000000e+00	0.00000000e+00	0.00000000e+00
-411	1.78000000e+02	0.00000000e+00	0.00000000e+00	0.00000000e+00
-410	1.79000000e+02	0.00000000e+00	0.00000000e+00	0.00000000e+00
-409	1.79000000e+02	0.00000000e+00	0.00000000e+00	0.00000000e+00
-408	1.81000000e+02	0.00000000e+00	0.00000000e+00	0.00000000e+00
-407	1.81000000e+02	0.00000000e+00	0.00000000e+00	0.00000000e+00
-406	1.85000000e+02	0.00000000e+00	0.00000000e+00	0.00000000e+00
-405	1.87000000e+02	0.00000000e+00	0.00000000e+00	0.00000000e+00
-404	1.87000000e+02	0.00000000e+00	0.00000000e+00	0.00000000e+00
-403	1.91000000e+02	0.00000000e+00	0.00000000e+00	0.00000000e+00
-402	2.12000000e+02	0.00000000e+00	0.00000000e+00	0.00000000e+00
-401	2.14000000e+02	0.00000000e+00	0.00000000e+00	0.00000000e+00
-400	2.16000000e+02	0.00000000e+00	0.00000000e+00	0.00000000e+00
-399	2.17000000e+02	0.00000000e+00	0.00000000e+00	0.00000000e+00
-398	2.19000000e+02	0.00000000e+00	0.00000000e+00	0.00000000e+00
-397	2.23000000e+02	0.00000000e+00	0.00000000e+00	0.00000000e+00
-396	2.27000000e+02	0.00000000e+00	0.00000000e+00	0.00000000e+00
-395	2.28000000e+02	0.00000000e+00	0.00000000e+00	0.00000000e+00
-394	2.30000000e+02	0.00000000e+00	0.00000000e+00	0.00000000e+00
-393	2.30000000e+02	0.00000000e+00	0.00000000e+00	0.00000000e+00
-392	2.32000000e+02	0.00000000e+00	0.00000000e+00	0.00000000e+00
-391	2.52000000e+02	1.00000000e+00	1.00000000e+00	1.00000000e+00
-390	2.90000000e+02	1.00000000e+00	1.00000000e+00	1.00000000e+00
-389	3.53000000e+02	1.00000000e+00	1.00000000e+00	1.00000000e+00
-388	3.93000000e+02	1.00000000e+00	1.00000000e+00	1.00000000e+00
-387	4.25000000e+02	1.00000000e+00	1.00000000e+00	1.00000000e+00
-386	4.25000000e+02	1.00000000e+00	1.00000000e+00	1.00000000e+00
-385	4.52000000e+02	1.00000000e+00	1.00000000e+00	1.00000000e+00
-384	4.52000000e+02	1.00000000e+00	1.00000000e+00	1.00000000e+00
-383	4.52000000e+02	1.00000000e+00	1.00000000e+00	1.00000000e+00
-382	4.52000000e+02	1.00000000e+00	1.00000000e+00	1.00000000e+00
-381	4.89000000e+02	1.00000000e+00	1.00000000e+00	1.00000000e+00
-380	5.18000000e+02	1.00000000e+00	1.00000000e+00	1.00000000e+00
-379	5.54000000e+02	1.00000000e+00	1.00000000e+00	1.00000000e+00
-378	5.89000000e+02	1.00000000e+00	1.00000000e+00	1.00000000e+00
-377	6.22000000e+02	1.00000000e+00	1.00000000e+00	1.00000000e+00
-376	6.63000000e+02	1.00000000e+00	1.00000000e+00	1.00000000e+00
-375	7.00000000e+02	1.00000000e+00	1.00000000e+00	1.00000000e+00
-374	7.29000000e+02	1.00000000e+00	1.00000000e+00	1.00000000e+00
-373	7.59000000e+02	1.00000000e+00	1.00000000e+00	1.00000000e+00
-372	7.87000000e+02	1.00000000e+00	1.00000000e+00	1.00000000e+00
-371	8.27000000e+02	1.00000000e+00	1.00000000e+00	1.00000000e+00
-370	8.53000000e+02	1.00000000e+00	1.00000000e+00	1.00000000e+00
-369	8.81000000e+02	1.00000000e+00	1.00000000e+00	1.00000000e+00
-368	9.08000000e+02	1.00000000e+00	1.00000000e+00	1.00000000e+00
-367	9.41000000e+02	1.00000000e+00	1.00000000e+00	1.00000000e+00
-366	9.83000000e+02	1.00000000e+00	1.00000000e+00	1.00000000e+00
-365	9.83000000e+02	1.00000000e+00	1.00000000e+00	1.00000000e+00
-364	9.83000000e+02	1.00000000e+00	1.00000000e+00	1.00000000e+00
-363	9.83000000e+02	1.00000000e+00	1.00000000e+00	1.00000000e+00
-362	1.01800000e+03	1.00000000e+00	1.00000000e+00	1.00000000e+00
-361	1.04800000e+03	1.00000000e+00	1.00000000e+00	1.00000000e+00
-360	1.09900000e+03	1.00000000e+00	1.00000000e+00	1.00000000e+00
-359	1.14100000e+03	1.00000000e+00	1.00000000e+00	1.00000000e+00
-358	1.18300000e+03	1.00000000e+00	1.00000000e+00	1.00000000e+00
-357	1.22500000e+03	1.00000000e+00	1.00000000e+00	1.00000000e+00
-356	1.27100000e+03	1.00000000e+00	1.00000000e+00	1.00000000e+00
-355	1.31000000e+03	1.00000000e+00	1.00000000e+00	1.00000000e+00
-354	1.34900000e+03	1.00000000e+00	1.00000000e+00	1.00000000e+00
-353	1.38800000e+03	1.00000000e+00	1.00000000e+00	1.00000000e+00
-352	1.43400000e+03	1.00000000e+00	1.00000000e+00	1.00000000e+00
-351	1.52300000e+03	1.00000000e+00	1.00000000e+00	1.00000000e+00
-350	1.60200000e+03	1.00000000e+00	1.00000000e+00	1.00000000e+00
-349	1.67200000e+03	1.00000000e+00	1.00000000e+00	1.00000000e+00
-348	1.71500000e+03	1.00000000e+00	1.00000000e+00	1.00000000e+00
-347	1.75800000e+03	1.00000000e+00	1.00000000e+00	1.00000000e+00
-346	1.81800000e+03	1.00000000e+00	1.00000000e+00	1.00000000e+00
-345	1.85800000e+03	1.00000000e+00	1.00000000e+00	1.00000000e+00
-344	1.90500000e+03	1.00000000e+00	1.00000000e+00	1.00000000e+00
-343	1.95600000e+03	1.00000000e+00	1.00000000e+00	1.00000000e+00
-342	1.99600000e+03	1.00000000e+00	1.00000000e+00	1.00000000e+00
-341	2.04500000e+03	1.00000000e+00	1.00000000e+00	1.00000000e+00
-340	2.10900000e+03	1.00000000e+00	1.00000000e+00	1.00000000e+00
-339	2.20500000e+03	1.00000000e+00	1.00000000e+00	4.00000000e+00
-338	2.66800000e+03	2.00000000e+00	2.00000000e+00	6.00000000e+00
-337	3.11400000e+03	3.00000000e+00	5.00000000e+00	1.20000000e+01
-336	3.51600000e+03	3.00000000e+00	7.00000000e+00	1.40000000e+01
-335	3.94200000e+03	3.00000000e+00	7.00000000e+00	1.40000000e+01
-334	4.47200000e+03	3.00000000e+00	7.00000000e+00	1.40000000e+01
-333	4.47200000e+03	5.00000000e+00	1.00000000e+01	1.80000000e+01
-332	5.11100000e+03	6.00000000e+00	1.00000000e+01	2.00000000e+01
-331	5.47700000e+03	6.00000000e+00	1.10000000e+01	2.10000000e+01
-330	5.87400000e+03	7.00000000e+00	1.20000000e+01	2.30000000e+01
-329	6.25900000e+03	7.00000000e+00	1.20000000e+01	2.30000000e+01
-328	6.74200000e+03	7.00000000e+00	1.20000000e+01	2.30000000e+01
-327	7.17400000e+03	7.00000000e+00	1.20000000e+01	2.30000000e+01
-326	7.17400000e+03	7.00000000e+00	1.20000000e+01	2.30000000e+01
-325	7.69000000e+03	7.00000000e+00	1.20000000e+01	2.30000000e+01
-324	8.16100000e+03	7.00000000e+00	1.20000000e+01	2.30000000e+01
-323	8.55800000e+03	7.00000000e+00	1.20000000e+01	2.30000000e+01
-322	8.89100000e+03	7.00000000e+00	1.20000000e+01	2.30000000e+01
-321	9.36700000e+03	7.00000000e+00	1.20000000e+01	2.30000000e+01
-320	9.89200000e+03	7.00000000e+00	1.20000000e+01	2.30000000e+01
-319	1.04640000e+04	7.00000000e+00	1.20000000e+01	2.30000000e+01
-318	1.13710000e+04	8.00000000e+00	1.30000000e+01	2.40000000e+01
-317	1.20510000e+04	8.00000000e+00	1.30000000e+01	2.40000000e+01
-316	1.26840000e+04	8.00000000e+00	1.30000000e+01	2.40000000e+01
-315	1.33170000e+04	8.00000000e+00	1.30000000e+01	2.40000000e+01
-314	1.40570000e+04	8.00000000e+00	1.30000000e+01	2.40000000e+01
-313	1.47500000e+04	8.00000000e+00	1.60000000e+01	2.70000000e+01
-312	1.56620000e+04	8.00000000e+00	1.60000000e+01	2.70000000e+01
-311	1.66510000e+04	8.00000000e+00	1.60000000e+01	2.70000000e+01
-310	1.75820000e+04	8.00000000e+00	1.60000000e+01	2.70000000e+01
-309	1.86040000e+04	8.00000000e+00	1.60000000e+01	2.70000000e+01
-308	1.94680000e+04	9.00000000e+00	1.80000000e+01	2.90000000e+01
-307	2.09210000e+04	1.00000000e+01	2.00000000e+01	3.40000000e+01
-306	2.22660000e+04	1.00000000e+01	2.00000000e+01	3.40000000e+01
-305	2.33950000e+04	1.00000000e+01	2.00000000e+01	3.40000000e+01
-304	2.45850000e+04	1.00000000e+01	2.00000000e+01	3.40000000e+01
-303	2.54560000e+04	1.00000000e+01	2.00000000e+01	3.40000000e+01
-302	2.62270000e+04	1.00000000e+01	2.00000000e+01	3.40000000e+01
-301	2.69990000e+04	1.00000000e+01	2.00000000e+01	3.40000000e+01
-300	2.77760000e+04	1.00000000e+01	2.00000000e+01	3.40000000e+01
-299	2.86760000e+04	1.00000000e+01	2.00000000e+01	3.40000000e+01
-298	2.94970000e+04	1.00000000e+01	2.00000000e+01	3.40000000e+01
-297	3.04380000e+04	1.00000000e+01	2.00000000e+01	3.40000000e+01
-296	3.12740000e+04	1.00000000e+01	2.00000000e+01	3.40000000e+01
-295	3.23220000e+04	1.20000000e+01	2.10000000e+01	3.60000000e+01
-294	3.31600000e+04	1.20000000e+01	2.10000000e+01	3.60000000e+01
-293	3.38510000e+04	1.20000000e+01	2.10000000e+01	3.60000000e+01
-292	3.47400000e+04	1.20000000e+01	2.10000000e+01	3.60000000e+01
-291	3.56970000e+04	1.20000000e+01	2.10000000e+01	3.60000000e+01
-290	3.68260000e+04	1.20000000e+01	2.10000000e+01	3.60000000e+01
-289	3.78610000e+04	1.20000000e+01	2.10000000e+01	3.60000000e+01
-288	3.88220000e+04	1.20000000e+01	2.10000000e+01	3.60000000e+01
-287	3.98620000e+04	1.20000000e+01	2.10000000e+01	3.60000000e+01
-286	4.08150000e+04	1.20000000e+01	2.10000000e+01	3.60000000e+01
-285	4.18850000e+04	1.10000000e+01	2.20000000e+01	4.00000000e+01
-284	4.30430000e+04	1.10000000e+01	2.20000000e+01	4.20000000e+01
-283	4.39310000e+04	1.10000000e+01	2.20000000e+01	4.20000000e+01
-282	4.47370000e+04	1.20000000e+01	2.20000000e+01	4.40000000e+01
-281	4.56020000e+04	1.20000000e+01	2.20000000e+01	4.40000000e+01
-280	4.65430000e+04	1.20000000e+01	2.20000000e+01	4.40000000e+01
-279	4.75130000e+04	1.20000000e+01	2.20000000e+01	4.40000000e+01
-278	4.85710000e+04	1.20000000e+01	2.30000000e+01	4.50000000e+01
-277	4.95720000e+04	1.20000000e+01	2.30000000e+01	4.50000000e+01
-276	5.06880000e+04	1.30000000e+01	2.40000000e+01	4.60000000e+01
-275	5.16680000e+04	1.30000000e+01	2.40000000e+01	4.80000000e+01
-274	5.26040000e+04	1.30000000e+01	2.40000000e+01	4.80000000e+01
-273	5.36310000e+04	1.20000000e+01	2.40000000e+01	4.90000000e+01
-272	5.46630000e+04	1.30000000e+01	2.40000000e+01	5.00000000e+01
-271	5.56050000e+04	1.30000000e+01	2.40000000e+01	5.00000000e+01
-270	5.68310000e+04	1.30000000e+01	2.40000000e+01	5.00000000e+01
-269	5.82500000e+04	1.30000000e+01	2.40000000e+01	5.00000000e+01
-268	5.93080000e+04	1.30000000e+01	2.40000000e+01	5.00000000e+01
-267	6.04850000e+04	1.30000000e+01	2.40000000e+01	5.00000000e+01
-266	6.14860000e+04	1.30000000e+01	2.40000000e+01	5.00000000e+01
-265	6.24730000e+04	1.30000000e+01	2.40000000e+01	5.10000000e+01
-264	6.24730000e+04	1.30000000e+01	2.40000000e+01	5.10000000e+01
-263	6.24730000e+04	1.20000000e+01	2.40000000e+01	5.20000000e+01
-262	6.36930000e+04	1.20000000e+01	2.40000000e+01	5.20000000e+01
-261	6.46710000e+04	1.20000000e+01	2.40000000e+01	5.20000000e+01
-260	6.57260000e+04	1.30000000e+01	2.40000000e+01	5.30000000e+01
-259	6.66450000e+04	1.30000000e+01	2.40000000e+01	5.50000000e+01
-258	6.75900000e+04	1.30000000e+01	2.40000000e+01	5.50000000e+01
-257	6.86130000e+04	1.30000000e+01	2.40000000e+01	5.50000000e+01
-256	6.98150000e+04	1.30000000e+01	2.40000000e+01	5.50000000e+01
-255	7.08600000e+04	1.30000000e+01	2.40000000e+01	5.70000000e+01
-254	7.18040000e+04	1.10000000e+01	2.40000000e+01	5.80000000e+01
-253	7.28800000e+04	1.30000000e+01	2.40000000e+01	6.50000000e+01
-252	7.38520000e+04	1.30000000e+01	2.40000000e+01	6.50000000e+01
-251	7.48090000e+04	1.30000000e+01	2.40000000e+01	6.50000000e+01
-250	7.58390000e+04	1.30000000e+01	2.40000000e+01	6.50000000e+01
-249	7.69090000e+04	1.30000000e+01	2.40000000e+01	6.50000000e+01
-248	7.69090000e+04	1.30000000e+01	2.40000000e+01	6.50000000e+01
-247	7.76650000e+04	1.30000000e+01	2.40000000e+01	6.50000000e+01
-246	7.83870000e+04	1.30000000e+01	2.40000000e+01	6.50000000e+01
-245	7.91130000e+04	1.30000000e+01	2.40000000e+01	6.50000000e+01
-244	7.97980000e+04	1.30000000e+01	2.40000000e+01	6.50000000e+01
-243	8.05560000e+04	1.30000000e+01	2.40000000e+01	6.50000000e+01
-242	8.14480000e+04	1.30000000e+01	2.40000000e+01	6.60000000e+01
-241	8.25090000e+04	1.30000000e+01	2.40000000e+01	6.60000000e+01
-240	8.33870000e+04	1.70000000e+01	2.60000000e+01	7.10000000e+01
-239	8.41890000e+04	1.70000000e+01	2.60000000e+01	7.10000000e+01
-238	8.50940000e+04	1.70000000e+01	2.60000000e+01	7.10000000e+01
-237	8.58510000e+04	1.70000000e+01	2.80000000e+01	7.30000000e+01
-236	8.67060000e+04	1.70000000e+01	2.80000000e+01	7.30000000e+01
-235	8.77040000e+04	1.70000000e+01	2.80000000e+01	7.30000000e+01
-234	8.86590000e+04	1.70000000e+01	2.80000000e+01	7.30000000e+01
-233	8.94250000e+04	1.60000000e+01	2.80000000e+01	7.40000000e+01
-232	9.02530000e+04	1.60000000e+01	2.80000000e+01	7.40000000e+01
-231	9.08960000e+04	1.60000000e+01	2.80000000e+01	7.40000000e+01
-230	9.16460000e+04	1.60000000e+01	2.80000000e+01	7.40000000e+01
-229	9.25060000e+04	1.60000000e+01	2.80000000e+01	7.40000000e+01
-228	9.34440000e+04	1.60000000e+01	2.80000000e+01	7.40000000e+01
-227	9.43850000e+04	1.60000000e+01	2.80000000e+01	7.40000000e+01
-226	9.51990000e+04	1.60000000e+01	2.80000000e+01	7.40000000e+01
-225	9.59450000e+04	1.70000000e+01	2.80000000e+01	7.50000000e+01
-224	9.68270000e+04	1.70000000e+01	2.80000000e+01	7.50000000e+01
-223	9.78690000e+04	1.60000000e+01	2.80000000e+01	7.60000000e+01
-222	9.90970000e+04	1.60000000e+01	2.80000000e+01	7.60000000e+01
-221	1.00423000e+05	1.90000000e+01	2.90000000e+01	7.70000000e+01
-220	1.02208000e+05	1.90000000e+01	2.90000000e+01	7.70000000e+01
-219	1.03477000e+05	1.90000000e+01	2.90000000e+01	7.70000000e+01
-218	1.04705000e+05	1.90000000e+01	2.90000000e+01	7.70000000e+01
-217	1.06045000e+05	1.90000000e+01	2.90000000e+01	7.70000000e+01
-216	1.07575000e+05	1.90000000e+01	2.90000000e+01	7.70000000e+01
-215	1.09191000e+05	1.90000000e+01	2.90000000e+01	7.70000000e+01
-214	1.10487000e+05	1.90000000e+01	2.90000000e+01	7.70000000e+01
-213	1.11678000e+05	1.90000000e+01	2.90000000e+01	7.70000000e+01
-212	1.12666000e+05	1.90000000e+01	2.90000000e+01	7.70000000e+01
-211	1.13546000e+05	1.90000000e+01	2.90000000e+01	7.70000000e+01
-210	1.14378000e+05	1.90000000e+01	2.90000000e+01	7.70000000e+01
-209	1.15278000e+05	1.90000000e+01	2.90000000e+01	7.70000000e+01
-208	1.16281000e+05	1.90000000e+01	2.90000000e+01	7.70000000e+01
-207	1.17381000e+05	1.90000000e+01	2.90000000e+01	7.70000000e+01
-206	1.18230000e+05	1.90000000e+01	2.90000000e+01	7.70000000e+01
-205	1.19009000e+05	1.90000000e+01	2.90000000e+01	7.70000000e+01
-204	1.19744000e+05	1.90000000e+01	2.90000000e+01	7.70000000e+01
-203	1.20379000e+05	1.90000000e+01	2.90000000e+01	7.70000000e+01
-202	1.21143000e+05	1.90000000e+01	2.90000000e+01	7.70000000e+01
-201	1.22023000e+05	1.90000000e+01	2.90000000e+01	7.70000000e+01
-200	1.23265000e+05	1.90000000e+01	2.90000000e+01	7.70000000e+01
-199	1.24178000e+05	1.90000000e+01	2.90000000e+01	7.70000000e+01
-198	1.25081000e+05	1.90000000e+01	2.90000000e+01	7.70000000e+01
-197	1.26059000e+05	1.90000000e+01	2.90000000e+01	7.70000000e+01
-196	1.26828000e+05	1.90000000e+01	2.90000000e+01	7.70000000e+01
-195	1.27606000e+05	1.90000000e+01	2.90000000e+01	7.70000000e+01
-194	1.28396000e+05	1.90000000e+01	2.90000000e+01	7.70000000e+01
-193	1.29342000e+05	1.90000000e+01	2.90000000e+01	7.70000000e+01
-192	1.30191000e+05	1.90000000e+01	2.90000000e+01	7.70000000e+01
-191	1.30844000e+05	1.90000000e+01	2.90000000e+01	7.70000000e+01
-190	1.31511000e+05	1.90000000e+01	2.90000000e+01	7.70000000e+01
-189	1.32144000e+05	1.90000000e+01	2.90000000e+01	7.70000000e+01
-188	1.32869000e+05	1.90000000e+01	2.90000000e+01	7.70000000e+01
-187	1.33670000e+05	1.90000000e+01	2.90000000e+01	7.70000000e+01
-186	1.34541000e+05	1.90000000e+01	2.90000000e+01	7.70000000e+01
-185	1.35291000e+05	1.90000000e+01	2.90000000e+01	7.70000000e+01
-184	1.35876000e+05	1.90000000e+01	2.90000000e+01	7.70000000e+01
-183	1.36384000e+05	1.90000000e+01	2.90000000e+01	7.70000000e+01
-182	1.37071000e+05	1.90000000e+01	2.90000000e+01	7.70000000e+01
-181	1.37701000e+05	1.90000000e+01	2.90000000e+01	7.70000000e+01
-180	1.38414000e+05	1.90000000e+01	2.90000000e+01	7.70000000e+01
-179	1.39164000e+05	1.90000000e+01	2.90000000e+01	7.70000000e+01
-178	1.39893000e+05	1.90000000e+01	2.90000000e+01	7.70000000e+01
-177	1.40434000e+05	1.90000000e+01	2.90000000e+01	7.70000000e+01
-176	1.41028000e+05	1.90000000e+01	2.90000000e+01	7.70000000e+01
-175	1.41693000e+05	1.90000000e+01	3.00000000e+01	7.80000000e+01
-174	1.42361000e+05	2.20000000e+01	3.10000000e+01	7.90000000e+01
-173	1.43075000e+05	2.30000000e+01	3.20000000e+01	8.00000000e+01
-172	1.43894000e+05	2.30000000e+01	3.20000000e+01	8.00000000e+01
-171	1.44701000e+05	2.30000000e+01	3.20000000e+01	8.00000000e+01
-170	1.45338000e+05	2.30000000e+01	3.20000000e+01	8.00000000e+01
-169	1.45992000e+05	2.30000000e+01	3.40000000e+01	8.20000000e+01
-168	1.46587000e+05	2.30000000e+01	3.40000000e+01	8.20000000e+01
-167	1.47311000e+05	2.30000000e+01	3.60000000e+01	8.40000000e+01
-166	1.48081000e+05	2.30000000e+01	3.60000000e+01	8.40000000e+01
-165	1.48895000e+05	2.30000000e+01	3.60000000e+01	8.40000000e+01
-164	1.49613000e+05	2.30000000e+01	3.60000000e+01	8.40000000e+01
-163	1.50266000e+05	2.30000000e+01	3.60000000e+01	8.40000000e+01
-162	1.50899000e+05	2.40000000e+01	3.70000000e+01	8.50000000e+01
-161	1.51551000e+05	2.30000000e+01	3.90000000e+01	8.70000000e+01
-160	1.52306000e+05	2.20000000e+01	4.00000000e+01	8.90000000e+01
-159	1.52926000e+05	2.20000000e+01	4.00000000e+01	8.90000000e+01
-158	1.53670000e+05	2.20000000e+01	4.00000000e+01	8.90000000e+01
-157	1.54371000e+05	2.20000000e+01	4.00000000e+01	8.90000000e+01
-156	1.54974000e+05	2.20000000e+01	4.00000000e+01	9.00000000e+01
-155	1.55674000e+05	2.20000000e+01	4.00000000e+01	9.00000000e+01
-154	1.56300000e+05	2.40000000e+01	4.10000000e+01	9.20000000e+01
-153	1.57003000e+05	2.30000000e+01	4.20000000e+01	9.30000000e+01
-152	1.57859000e+05	2.30000000e+01	4.20000000e+01	9.30000000e+01
-151	1.58731000e+05	2.30000000e+01	4.20000000e+01	9.30000000e+01
-150	1.59544000e+05	2.30000000e+01	4.20000000e+01	9.30000000e+01
-149	1.60169000e+05	2.30000000e+01	4.20000000e+01	9.30000000e+01
-148	1.60681000e+05	2.30000000e+01	4.20000000e+01	9.30000000e+01
-147	1.61401000e+05	2.30000000e+01	4.20000000e+01	9.30000000e+01
-146	1.62150000e+05	2.30000000e+01	4.20000000e+01	9.30000000e+01
-145	1.63081000e+05	2.30000000e+01	4.20000000e+01	9.30000000e+01
-144	1.63973000e+05	2.30000000e+01	4.20000000e+01	9.30000000e+01
-143	1.64759000e+05	2.30000000e+01	4.20000000e+01	9.30000000e+01
-142	1.65475000e+05	2.30000000e+01	4.20000000e+01	9.30000000e+01
-141	1.66213000e+05	2.30000000e+01	4.20000000e+01	9.30000000e+01
-140	1.66885000e+05	2.30000000e+01	4.20000000e+01	9.30000000e+01
-139	1.67831000e+05	2.40000000e+01	4.30000000e+01	9.40000000e+01
-138	1.68842000e+05	2.50000000e+01	4.40000000e+01	9.50000000e+01
-137	1.69979000e+05	2.50000000e+01	4.40000000e+01	9.50000000e+01
-136	1.71507000e+05	2.50000000e+01	4.40000000e+01	9.50000000e+01
-135	1.73188000e+05	2.50000000e+01	4.40000000e+01	9.50000000e+01
-134	1.74135000e+05	2.50000000e+01	4.40000000e+01	9.50000000e+01
-133	1.74935000e+05	2.50000000e+01	4.40000000e+01	9.50000000e+01
-132	1.75755000e+05	2.50000000e+01	4.40000000e+01	9.50000000e+01
-131	1.76733000e+05	2.70000000e+01	4.40000000e+01	9.60000000e+01
-130	1.77766000e+05	2.70000000e+01	4.40000000e+01	9.60000000e+01
-129	1.78567000e+05	2.70000000e+01	4.40000000e+01	9.60000000e+01
-128	1.79238000e+05	2.70000000e+01	4.40000000e+01	9.60000000e+01
-127	1.79864000e+05	2.70000000e+01	4.40000000e+01	9.60000000e+01
-126	1.80562000e+05	2.70000000e+01	4.40000000e+01	9.60000000e+01
-125	1.80969000e+05	2.70000000e+01	4.40000000e+01	9.60000000e+01
-124	1.81136000e+05	2.70000000e+01	4.40000000e+01	9.60000000e+01
-123	1.81287000e+05	2.70000000e+01	4.40000000e+01	9.60000000e+01
-122	1.81438000e+05	2.70000000e+01	4.40000000e+01	9.60000000e+01
-121	1.81745000e+05	2.70000000e+01	4.50000000e+01	9.70000000e+01
-120	1.82218000e+05	2.60000000e+01	4.60000000e+01	9.80000000e+01
-119	1.82867000e+05	2.60000000e+01	4.60000000e+01	9.80000000e+01
-118	1.83539000e+05	2.60000000e+01	4.60000000e+01	9.80000000e+01
-117	1.84434000e+05	2.60000000e+01	4.60000000e+01	9.80000000e+01
-116	1.85467000e+05	2.60000000e+01	4.60000000e+01	9.80000000e+01
-115	1.86415000e+05	2.60000000e+01	4.60000000e+01	9.80000000e+01
-114	1.87131000e+05	2.60000000e+01	4.60000000e+01	9.80000000e+01
-113	1.87846000e+05	2.60000000e+01	4.60000000e+01	9.80000000e+01
-112	1.88514000e+05	2.60000000e+01	4.60000000e+01	9.80000000e+01
-111	1.89210000e+05	2.80000000e+01	4.70000000e+01	9.90000000e+01
-110	1.89210000e+05	2.80000000e+01	4.70000000e+01	9.90000000e+01
-109	1.89553000e+05	2.80000000e+01	4.70000000e+01	9.90000000e+01
-108	1.89553000e+05	2.80000000e+01	4.70000000e+01	9.90000000e+01
-107	1.90409000e+05	2.80000000e+01	4.70000000e+01	9.90000000e+01
-106	1.91270000e+05	2.80000000e+01	4.70000000e+01	9.90000000e+01
-105	1.92181000e+05	2.80000000e+01	4.70000000e+01	9.90000000e+01
-104	1.93087000e+05	2.80000000e+01	4.70000000e+01	9.90000000e+01
-103	1.93912000e+05	2.80000000e+01	4.70000000e+01	9.90000000e+01
-102	1.94636000e+05	2.80000000e+01	4.70000000e+01	9.90000000e+01
-101	1.94636000e+05	2.80000000e+01	4.70000000e+01	9.90000000e+01
-100	1.95459000e+05	2.80000000e+01	4.70000000e+01	9.90000000e+01
-99	1.95459000e+05	2.90000000e+01	4.80000000e+01	1.00000000e+02
-98	1.95459000e+05	2.90000000e+01	4.80000000e+01	1.00000000e+02
-97	1.95459000e+05	2.90000000e+01	4.80000000e+01	1.00000000e+02
-96	1.95459000e+05	2.90000000e+01	4.80000000e+01	1.00000000e+02
-95	1.96393000e+05	2.90000000e+01	4.80000000e+01	1.00000000e+02
-94	1.97141000e+05	2.90000000e+01	4.80000000e+01	1.00000000e+02
-93	1.97919000e+05	2.90000000e+01	4.80000000e+01	1.00000000e+02
-92	1.98660000e+05	2.90000000e+01	5.00000000e+01	1.03000000e+02
-91	1.99491000e+05	2.90000000e+01	5.00000000e+01	1.03000000e+02
-90	2.00359000e+05	2.90000000e+01	5.00000000e+01	1.03000000e+02
-89	2.01320000e+05	3.10000000e+01	5.10000000e+01	1.04000000e+02
-88	2.02343000e+05	3.10000000e+01	5.10000000e+01	1.04000000e+02
-87	2.03307000e+05	3.10000000e+01	5.10000000e+01	1.04000000e+02
-86	2.04248000e+05	3.10000000e+01	5.10000000e+01	1.04000000e+02
-85	2.05090000e+05	3.40000000e+01	5.20000000e+01	1.05000000e+02
-84	2.06094000e+05	3.40000000e+01	5.20000000e+01	1.05000000e+02
-83	2.07338000e+05	3.40000000e+01	5.20000000e+01	1.05000000e+02
-82	2.08425000e+05	3.40000000e+01	5.20000000e+01	1.05000000e+02
-81	2.09766000e+05	3.40000000e+01	5.20000000e+01	1.05000000e+02
-80	2.11142000e+05	3.40000000e+01	5.20000000e+01	1.05000000e+02
-79	2.12254000e+05	3.40000000e+01	5.20000000e+01	1.05000000e+02
-78	2.13313000e+05	3.40000000e+01	5.20000000e+01	1.05000000e+02
-77	2.14354000e+05	3.40000000e+01	5.20000000e+01	1.05000000e+02
-76	2.15443000e+05	3.40000000e+01	5.20000000e+01	1.05000000e+02
-75	2.16476000e+05	3.40000000e+01	5.20000000e+01	1.05000000e+02
-74	2.17661000e+05	3.40000000e+01	5.20000000e+01	1.05000000e+02
-73	2.18960000e+05	3.30000000e+01	5.30000000e+01	1.06000000e+02
-72	2.20116000e+05	3.30000000e+01	5.30000000e+01	1.06000000e+02
-71	2.21213000e+05	3.30000000e+01	5.30000000e+01	1.06000000e+02
-70	2.22339000e+05	3.30000000e+01	5.30000000e+01	1.06000000e+02
-69	2.23401000e+05	3.30000000e+01	5.30000000e+01	1.06000000e+02
-68	2.24491000e+05	3.60000000e+01	5.40000000e+01	1.07000000e+02
-67	2.25725000e+05	3.60000000e+01	5.60000000e+01	1.09000000e+02
-66	2.27141000e+05	3.60000000e+01	5.60000000e+01	1.09000000e+02
-65	2.28262000e+05	3.60000000e+01	5.60000000e+01	1.09000000e+02
-64	2.29382000e+05	3.60000000e+01	5.60000000e+01	1.09000000e+02
-63	2.30372000e+05	3.60000000e+01	5.60000000e+01	1.09000000e+02
-62	2.31581000e+05	3.60000000e+01	5.60000000e+01	1.09000000e+02
-61	2.32663000e+05	3.60000000e+01	5.60000000e+01	1.09000000e+02
-60	2.33975000e+05	3.50000000e+01	5.60000000e+01	1.12000000e+02
-59	2.35435000e+05	3.60000000e+01	5.60000000e+01	1.14000000e+02
-58	2.37191000e+05	3.40000000e+01	5.60000000e+01	1.15000000e+02
-57	2.38537000e+05	3.40000000e+01	5.60000000e+01	1.15000000e+02
-56	2.39800000e+05	3.40000000e+01	5.60000000e+01	1.15000000e+02
-55	2.41005000e+05	3.40000000e+01	5.60000000e+01	1.15000000e+02
-54	2.42180000e+05	3.40000000e+01	5.60000000e+01	1.15000000e+02
-53	2.43576000e+05	3.40000000e+01	5.70000000e+01	1.16000000e+02
-52	2.44943000e+05	3.40000000e+01	5.70000000e+01	1.16000000e+02
-51	2.46263000e+05	3.40000000e+01	5.70000000e+01	1.16000000e+02
-50	2.47478000e+05	3.40000000e+01	5.70000000e+01	1.16000000e+02
-49	2.48684000e+05	3.40000000e+01	5.70000000e+01	1.16000000e+02
-48	2.49824000e+05	3.40000000e+01	5.70000000e+01	1.16000000e+02
-47	2.50941000e+05	3.40000000e+01	5.70000000e+01	1.16000000e+02
-46	2.52169000e+05	3.60000000e+01	5.80000000e+01	1.17000000e+02
-45	2.53481000e+05	3.70000000e+01	5.90000000e+01	1.18000000e+02
-44	2.54711000e+05	3.70000000e+01	5.90000000e+01	1.18000000e+02
-43	2.56285000e+05	3.70000000e+01	5.90000000e+01	1.18000000e+02
-42	2.57477000e+05	3.70000000e+01	5.90000000e+01	1.18000000e+02
-41	2.58799000e+05	3.70000000e+01	5.90000000e+01	1.18000000e+02
-40	2.60318000e+05	3.60000000e+01	6.00000000e+01	1.20000000e+02
-39	2.61692000e+05	3.60000000e+01	6.00000000e+01	1.21000000e+02
-38	2.63231000e+05	3.70000000e+01	6.10000000e+01	1.22000000e+02
-37	2.64645000e+05	3.70000000e+01	6.10000000e+01	1.22000000e+02
-36	2.66189000e+05	3.70000000e+01	6.10000000e+01	1.22000000e+02
-35	2.68146000e+05	3.70000000e+01	6.10000000e+01	1.22000000e+02
-34	2.69693000e+05	3.70000000e+01	6.10000000e+01	1.22000000e+02
-33	2.73611000e+05	3.80000000e+01	6.40000000e+01	1.45000000e+02
-32	2.76922000e+05	3.90000000e+01	6.50000000e+01	1.49000000e+02
-31	2.80355000e+05	4.00000000e+01	6.70000000e+01	1.53000000e+02
-30	2.83663000e+05	4.10000000e+01	6.80000000e+01	1.54000000e+02
-29	2.87693000e+05	4.10000000e+01	6.80000000e+01	1.54000000e+02
-28	2.89857000e+05	4.10000000e+01	6.80000000e+01	1.54000000e+02
-27	2.91804000e+05	4.10000000e+01	6.80000000e+01	1.54000000e+02
-26	2.93789000e+05	4.10000000e+01	6.80000000e+01	1.54000000e+02
-25	2.95804000e+05	4.10000000e+01	6.80000000e+01	1.54000000e+02
-24	2.98293000e+05	4.10000000e+01	7.00000000e+01	1.56000000e+02
-23	3.02639000e+05	4.10000000e+01	7.00000000e+01	1.56000000e+02
-22	3.04954000e+05	4.30000000e+01	7.20000000e+01	1.58000000e+02
-21	3.07087000e+05	4.30000000e+01	7.20000000e+01	1.58000000e+02
-20	3.10147000e+05	4.60000000e+01	7.50000000e+01	1.61000000e+02
-19	3.12408000e+05	4.60000000e+01	7.50000000e+01	1.61000000e+02
-18	3.14627000e+05	4.60000000e+01	7.50000000e+01	1.61000000e+02
-17	3.18404000e+05	4.60000000e+01	7.60000000e+01	1.62000000e+02
-16	3.26394000e+05	4.90000000e+01	7.70000000e+01	1.64000000e+02
-15	3.31119000e+05	4.90000000e+01	7.70000000e+01	1.64000000e+02
-14	3.36009000e+05	4.90000000e+01	7.70000000e+01	1.64000000e+02
-13	3.40849000e+05	4.90000000e+01	7.80000000e+01	1.65000000e+02
-12	3.45725000e+05	4.70000000e+01	7.90000000e+01	1.66000000e+02
-11	3.53047000e+05	4.50000000e+01	8.00000000e+01	1.67000000e+02
-10	3.59171000e+05	4.50000000e+01	8.00000000e+01	1.67000000e+02
-9	3.65061000e+05	4.80000000e+01	8.10000000e+01	1.68000000e+02
-8	3.69296000e+05	5.10000000e+01	8.30000000e+01	1.70000000e+02
-7	3.73296000e+05	5.10000000e+01	8.30000000e+01	1.70000000e+02
-6	3.78518000e+05	5.00000000e+01	8.40000000e+01	1.71000000e+02
-5	3.83688000e+05	5.00000000e+01	8.40000000e+01	1.71000000e+02
-4	3.90163000e+05	5.30000000e+01	8.50000000e+01	1.72000000e+02
-3	4.00693000e+05	5.30000000e+01	8.50000000e+01	1.72000000e+02
-2	4.09464000e+05	5.40000000e+01	8.60000000e+01	1.73000000e+02
-1	4.15852000e+05	5.50000000e+01	8.70000000e+01	1.74000000e+02
0	4.22590000e+05	5.50000000e+01	8.70000000e+01	1.74000000e+02
1	4.31035000e+05	5.70000000e+01	8.90000000e+01	1.77000000e+02
2	4.37879000e+05	6.00000000e+01	9.30000000e+01	1.83000000e+02
3	4.48396000e+05	6.10000000e+01	9.60000000e+01	1.86000000e+02
4	4.58195000e+05	6.10000000e+01	9.90000000e+01	1.89000000e+02
5	4.67829000e+05	6.20000000e+01	1.00000000e+02	1.90000000e+02
6	4.78421000e+05	6.20000000e+01	1.00000000e+02	1.90000000e+02
7	4.89708000e+05	6.20000000e+01	1.01000000e+02	1.91000000e+02
8	5.23002000e+05	6.50000000e+01	1.06000000e+02	1.98000000e+02
9	5.41842000e+05	7.40000000e+01	1.12000000e+02	2.07000000e+02
10	5.57085000e+05	8.70000000e+01	1.25000000e+02	2.26000000e+02
11	5.72619000e+05	9.10000000e+01	1.31000000e+02	2.35000000e+02
12	5.81812000e+05	9.50000000e+01	1.32000000e+02	2.36000000e+02
13	5.89961000e+05	9.20000000e+01	1.34000000e+02	2.39000000e+02
14	5.97732000e+05	9.50000000e+01	1.36000000e+02	2.41000000e+02
15	6.05159000e+05	9.50000000e+01	1.36000000e+02	2.41000000e+02
16	6.11894000e+05	9.40000000e+01	1.39000000e+02	2.45000000e+02
17	6.19526000e+05	9.80000000e+01	1.40000000e+02	2.46000000e+02
18	6.26235000e+05	1.00000000e+02	1.41000000e+02	2.47000000e+02
19	6.31194000e+05	1.04000000e+02	1.43000000e+02	2.49000000e+02
20	6.35087000e+05	1.05000000e+02	1.44000000e+02	2.50000000e+02
21	6.39246000e+05	1.04000000e+02	1.45000000e+02	2.51000000e+02
22	6.43932000e+05	1.09000000e+02	1.49000000e+02	2.61000000e+02
23	6.48950000e+05	1.08000000e+02	1.50000000e+02	2.62000000e+02
24	6.54278000e+05	1.07000000e+02	1.52000000e+02	2.64000000e+02
25	6.58780000e+05	1.12000000e+02	1.53000000e+02	2.65000000e+02
26	6.61701000e+05	1.08000000e+02	1.54000000e+02	2.66000000e+02
27	6.64618000e+05	1.11000000e+02	1.55000000e+02	2.67000000e+02
28	6.67695000e+05	1.13000000e+02	1.56000000e+02	2.68000000e+02
29	6.70843000e+05	1.17000000e+02	1.57000000e+02	2.69000000e+02
30	6.73955000e+05	1.19000000e+02	1.58000000e+02	2.70000000e+02
31	6.77079000e+05	1.18000000e+02	1.59000000e+02	2.71000000e+02
32	6.79724000e+05	1.18000000e+02	1.59000000e+02	2.71000000e+02
33	6.81756000e+05	1.18000000e+02	1.59000000e+02	2.71000000e+02
34	6.83721000e+05	1.18000000e+02	1.59000000e+02	2.71000000e+02
35	6.85726000e+05	1.18000000e+02	1.59000000e+02	2.71000000e+02
36	6.87645000e+05	1.18000000e+02	1.59000000e+02	2.71000000e+02
37	6.89817000e+05	1.18000000e+02	1.59000000e+02	2.71000000e+02
38	6.92114000e+05	1.18000000e+02	1.59000000e+02	2.71000000e+02
39	6.94291000e+05	1.18000000e+02	1.59000000e+02	2.71000000e+02
40	6.96122000e+05	1.20000000e+02	1.60000000e+02	2.72000000e+02
41	6.97947000e+05	1.18000000e+02	1.61000000e+02	2.73000000e+02
42	6.99664000e+05	1.18000000e+02	1.61000000e+02	2.73000000e+02
43	7.01575000e+05	1.14000000e+02	1.62000000e+02	2.76000000e+02
44	7.03682000e+05	1.14000000e+02	1.62000000e+02	2.76000000e+02
45	7.05715000e+05	1.17000000e+02	1.63000000e+02	2.77000000e+02
46	7.07558000e+05	1.19000000e+02	1.64000000e+02	2.78000000e+02
47	7.09223000e+05	1.19000000e+02	1.64000000e+02	2.78000000e+02
48	7.10859000e+05	1.19000000e+02	1.64000000e+02	2.78000000e+02
49	7.12429000e+05	1.19000000e+02	1.64000000e+02	2.78000000e+02
50	7.14299000e+05	1.19000000e+02	1.64000000e+02	2.78000000e+02
51	7.16188000e+05	1.19000000e+02	1.64000000e+02	2.78000000e+02
52	7.18360000e+05	1.19000000e+02	1.64000000e+02	2.78000000e+02
53	7.20146000e+05	1.19000000e+02	1.64000000e+02	2.78000000e+02
54	7.21985000e+05	1.19000000e+02	1.64000000e+02	2.78000000e+02
55	7.23710000e+05	1.19000000e+02	1.64000000e+02	2.78000000e+02
56	7.25611000e+05	1.19000000e+02	1.64000000e+02	2.78000000e+02
57	7.27647000e+05	1.19000000e+02	1.64000000e+02	2.78000000e+02
58	7.29822000e+05	1.19000000e+02	1.64000000e+02	2.78000000e+02
59	7.32153000e+05	1.19000000e+02	1.64000000e+02	2.78000000e+02
60	7.34220000e+05	1.20000000e+02	1.65000000e+02	2.79000000e+02
61	7.36134000e+05	1.20000000e+02	1.65000000e+02	2.79000000e+02
62	7.38089000e+05	1.20000000e+02	1.65000000e+02	2.79000000e+02
63	7.40075000e+05	1.20000000e+02	1.65000000e+02	2.79000000e+02
64	7.42055000e+05	1.20000000e+02	1.65000000e+02	2.79000000e+02
65	7.44190000e+05	1.20000000e+02	1.65000000e+02	2.79000000e+02
66	7.46619000e+05	1.20000000e+02	1.65000000e+02	2.79000000e+02
67	7.49126000e+05	1.20000000e+02	1.65000000e+02	2.79000000e+02
68	7.51343000e+05	1.20000000e+02	1.65000000e+02	2.79000000e+02
69	7.53657000e+05	1.21000000e+02	1.66000000e+02	2.81000000e+02
70	7.55835000e+05	1.21000000e+02	1.66000000e+02	2.81000000e+02
71	7.57927000e+05	1.25000000e+02	1.68000000e+02	2.85000000e+02
72	7.59813000e+05	1.25000000e+02	1.68000000e+02	2.85000000e+02
73	7.62378000e+05	1.25000000e+02	1.68000000e+02	2.85000000e+02
74	7.65193000e+05	1.22000000e+02	1.69000000e+02	2.86000000e+02
75	7.67705000e+05	1.28000000e+02	1.71000000e+02	2.89000000e+02
76	7.70541000e+05	1.28000000e+02	1.71000000e+02	2.89000000e+02
77	7.73462000e+05	1.28000000e+02	1.71000000e+02	2.89000000e+02
78	7.75946000e+05	1.28000000e+02	1.71000000e+02	2.89000000e+02
79	7.78710000e+05	1.29000000e+02	1.73000000e+02	2.91000000e+02
80	7.82228000e+05	1.29000000e+02	1.73000000e+02	2.91000000e+02
81	7.85663000e+05	1.29000000e+02	1.73000000e+02	2.91000000e+02
82	7.88719000e+05	1.31000000e+02	1.74000000e+02	2.92000000e+02
83	7.92405000e+05	1.31000000e+02	1.74000000e+02	2.92000000e+02
84	7.96827000e+05	1.31000000e+02	1.74000000e+02	2.92000000e+02
85	8.01234000e+05	1.31000000e+02	1.74000000e+02	2.92000000e+02
86	8.05431000e+05	1.31000000e+02	1.74000000e+02	2.92000000e+02
87	8.10407000e+05	1.31000000e+02	1.74000000e+02	2.92000000e+02
88	8.14730000e+05	1.31000000e+02	1.74000000e+02	2.92000000e+02
89	8.20371000e+05	1.32000000e+02	1.75000000e+02	2.93000000e+02
90	8.25296000e+05	1.32000000e+02	1.75000000e+02	2.93000000e+02
91	8.30649000e+05	1.34000000e+02	1.77000000e+02	2.95000000e+02
92	8.35852000e+05	1.34000000e+02	1.77000000e+02	2.95000000e+02
93	8.41329000e+05	1.31000000e+02	1.78000000e+02	2.96000000e+02
94	8.50998000e+05	1.31000000e+02	1.78000000e+02	2.96000000e+02
95	8.59382000e+05	1.38000000e+02	1.79000000e+02	2.97000000e+02
96	8.65995000e+05	1.38000000e+02	1.79000000e+02	2.97000000e+02
97	8.72351000e+05	1.36000000e+02	1.80000000e+02	2.98000000e+02
98	8.78878000e+05	1.37000000e+02	1.81000000e+02	2.99000000e+02
99	8.85792000e+05	1.37000000e+02	1.81000000e+02	2.99000000e+02
100	8.93454000e+05	1.37000000e+02	1.81000000e+02	2.99000000e+02
