# Supplementary material for: Early Prediction of Movie Box Office Success Based on Wikipedia Activity Big Data
Source: PLoS One. 2013 Aug 21;8(8):e71226. doi: 10.1371/journal.pone.0071226 (PMC3749192; doi:10.1371/journal.pone.0071226)
Supplement: Dataset S1 — The dataset under study, including the financial and Wikipedia activity data is also available at http://wwm.phy.bme.hu/SupplementaryDataS1.zip. (ZIP) [file pone.0071226.s002.zip › wikipredict_data_pack/sample_of_312/wikipedia_predictors/104]

Day_(movie_time)	Views	Users	Rigor	Edits
-500	0.00000000e+00	0.00000000e+00	0.00000000e+00	0.00000000e+00
-499	3.00000000e+00	0.00000000e+00	0.00000000e+00	0.00000000e+00
-498	9.00000000e+00	0.00000000e+00	0.00000000e+00	0.00000000e+00
-497	1.40000000e+01	0.00000000e+00	0.00000000e+00	0.00000000e+00
-496	2.00000000e+01	0.00000000e+00	0.00000000e+00	0.00000000e+00
-495	2.80000000e+01	0.00000000e+00	0.00000000e+00	0.00000000e+00
-494	3.10000000e+01	0.00000000e+00	0.00000000e+00	0.00000000e+00
-493	3.30000000e+01	0.00000000e+00	0.00000000e+00	0.00000000e+00
-492	4.10000000e+01	0.00000000e+00	0.00000000e+00	0.00000000e+00
-491	5.00000000e+01	0.00000000e+00	0.00000000e+00	0.00000000e+00
-490	5.50000000e+01	0.00000000e+00	0.00000000e+00	0.00000000e+00
-489	6.00000000e+01	0.00000000e+00	0.00000000e+00	0.00000000e+00
-488	7.40000000e+01	0.00000000e+00	0.00000000e+00	0.00000000e+00
-487	7.80000000e+01	0.00000000e+00	0.00000000e+00	0.00000000e+00
-486	8.90000000e+01	0.00000000e+00	0.00000000e+00	0.00000000e+00
-485	9.00000000e+01	0.00000000e+00	0.00000000e+00	0.00000000e+00
-484	9.50000000e+01	0.00000000e+00	0.00000000e+00	0.00000000e+00
-483	9.90000000e+01	0.00000000e+00	0.00000000e+00	0.00000000e+00
-482	1.07000000e+02	0.00000000e+00	0.00000000e+00	0.00000000e+00
-481	1.11000000e+02	0.00000000e+00	0.00000000e+00	0.00000000e+00
-480	1.17000000e+02	0.00000000e+00	0.00000000e+00	0.00000000e+00
-479	1.25000000e+02	0.00000000e+00	0.00000000e+00	0.00000000e+00
-478	1.28000000e+02	0.00000000e+00	0.00000000e+00	0.00000000e+00
-477	1.28000000e+02	0.00000000e+00	0.00000000e+00	0.00000000e+00
-476	1.33000000e+02	0.00000000e+00	0.00000000e+00	0.00000000e+00
-475	1.39000000e+02	0.00000000e+00	0.00000000e+00	0.00000000e+00
-474	1.41000000e+02	0.00000000e+00	0.00000000e+00	0.00000000e+00
-473	1.46000000e+02	0.00000000e+00	0.00000000e+00	0.00000000e+00
-472	1.55000000e+02	0.00000000e+00	0.00000000e+00	0.00000000e+00
-471	1.67000000e+02	0.00000000e+00	0.00000000e+00	0.00000000e+00
-470	1.83000000e+02	0.00000000e+00	0.00000000e+00	0.00000000e+00
-469	1.90000000e+02	0.00000000e+00	0.00000000e+00	0.00000000e+00
-468	2.01000000e+02	0.00000000e+00	0.00000000e+00	0.00000000e+00
-467	2.05000000e+02	0.00000000e+00	0.00000000e+00	0.00000000e+00
-466	2.12000000e+02	0.00000000e+00	0.00000000e+00	0.00000000e+00
-465	2.23000000e+02	0.00000000e+00	0.00000000e+00	0.00000000e+00
-464	2.27000000e+02	0.00000000e+00	0.00000000e+00	0.00000000e+00
-463	2.44000000e+02	0.00000000e+00	0.00000000e+00	0.00000000e+00
-462	2.52000000e+02	0.00000000e+00	0.00000000e+00	0.00000000e+00
-461	2.58000000e+02	0.00000000e+00	0.00000000e+00	0.00000000e+00
-460	2.60000000e+02	0.00000000e+00	0.00000000e+00	0.00000000e+00
-459	2.71000000e+02	0.00000000e+00	0.00000000e+00	0.00000000e+00
-458	2.79000000e+02	0.00000000e+00	0.00000000e+00	0.00000000e+00
-457	2.81000000e+02	0.00000000e+00	0.00000000e+00	0.00000000e+00
-456	2.92000000e+02	0.00000000e+00	0.00000000e+00	0.00000000e+00
-455	2.95000000e+02	0.00000000e+00	0.00000000e+00	0.00000000e+00
-454	3.02000000e+02	0.00000000e+00	0.00000000e+00	0.00000000e+00
-453	3.08000000e+02	0.00000000e+00	0.00000000e+00	0.00000000e+00
-452	3.12000000e+02	0.00000000e+00	0.00000000e+00	0.00000000e+00
-451	3.19000000e+02	0.00000000e+00	0.00000000e+00	0.00000000e+00
-450	3.21000000e+02	0.00000000e+00	0.00000000e+00	0.00000000e+00
-449	3.24000000e+02	0.00000000e+00	0.00000000e+00	0.00000000e+00
-448	3.30000000e+02	0.00000000e+00	0.00000000e+00	0.00000000e+00
-447	3.32000000e+02	0.00000000e+00	0.00000000e+00	0.00000000e+00
-446	3.39000000e+02	0.00000000e+00	0.00000000e+00	0.00000000e+00
-445	3.43000000e+02	0.00000000e+00	0.00000000e+00	0.00000000e+00
-444	3.48000000e+02	0.00000000e+00	0.00000000e+00	0.00000000e+00
-443	3.53000000e+02	0.00000000e+00	0.00000000e+00	0.00000000e+00
-442	3.55000000e+02	0.00000000e+00	0.00000000e+00	0.00000000e+00
-441	3.57000000e+02	0.00000000e+00	0.00000000e+00	0.00000000e+00
-440	3.61000000e+02	0.00000000e+00	0.00000000e+00	0.00000000e+00
-439	3.63000000e+02	0.00000000e+00	0.00000000e+00	0.00000000e+00
-438	3.66000000e+02	0.00000000e+00	0.00000000e+00	0.00000000e+00
-437	3.68000000e+02	0.00000000e+00	0.00000000e+00	0.00000000e+00
-436	3.69000000e+02	0.00000000e+00	0.00000000e+00	0.00000000e+00
-435	3.71000000e+02	0.00000000e+00	0.00000000e+00	0.00000000e+00
-434	3.76000000e+02	0.00000000e+00	0.00000000e+00	0.00000000e+00
-433	3.77000000e+02	0.00000000e+00	0.00000000e+00	0.00000000e+00
-432	3.81000000e+02	0.00000000e+00	0.00000000e+00	0.00000000e+00
-431	3.88000000e+02	0.00000000e+00	0.00000000e+00	0.00000000e+00
-430	3.92000000e+02	0.00000000e+00	0.00000000e+00	0.00000000e+00
-429	3.93000000e+02	0.00000000e+00	0.00000000e+00	0.00000000e+00
-428	3.98000000e+02	0.00000000e+00	0.00000000e+00	0.00000000e+00
-427	4.04000000e+02	0.00000000e+00	0.00000000e+00	0.00000000e+00
-426	4.10000000e+02	0.00000000e+00	0.00000000e+00	0.00000000e+00
-425	4.15000000e+02	0.00000000e+00	0.00000000e+00	0.00000000e+00
-424	4.20000000e+02	0.00000000e+00	0.00000000e+00	0.00000000e+00
-423	4.23000000e+02	0.00000000e+00	0.00000000e+00	0.00000000e+00
-422	4.33000000e+02	0.00000000e+00	0.00000000e+00	0.00000000e+00
-421	4.35000000e+02	0.00000000e+00	0.00000000e+00	0.00000000e+00
-420	4.41000000e+02	0.00000000e+00	0.00000000e+00	0.00000000e+00
-419	4.44000000e+02	0.00000000e+00	0.00000000e+00	0.00000000e+00
-418	4.48000000e+02	0.00000000e+00	0.00000000e+00	0.00000000e+00
-417	4.51000000e+02	0.00000000e+00	0.00000000e+00	0.00000000e+00
-416	4.55000000e+02	0.00000000e+00	0.00000000e+00	0.00000000e+00
-415	4.59000000e+02	0.00000000e+00	0.00000000e+00	0.00000000e+00
-414	4.64000000e+02	0.00000000e+00	0.00000000e+00	0.00000000e+00
-413	4.75000000e+02	0.00000000e+00	0.00000000e+00	0.00000000e+00
-412	4.79000000e+02	0.00000000e+00	0.00000000e+00	0.00000000e+00
-411	4.82000000e+02	0.00000000e+00	0.00000000e+00	0.00000000e+00
-410	4.83000000e+02	0.00000000e+00	0.00000000e+00	0.00000000e+00
-409	4.93000000e+02	0.00000000e+00	0.00000000e+00	0.00000000e+00
-408	4.94000000e+02	0.00000000e+00	0.00000000e+00	0.00000000e+00
-407	4.97000000e+02	0.00000000e+00	0.00000000e+00	0.00000000e+00
-406	5.01000000e+02	0.00000000e+00	0.00000000e+00	0.00000000e+00
-405	5.06000000e+02	0.00000000e+00	0.00000000e+00	0.00000000e+00
-404	5.17000000e+02	0.00000000e+00	0.00000000e+00	0.00000000e+00
-403	5.21000000e+02	0.00000000e+00	0.00000000e+00	0.00000000e+00
-402	5.27000000e+02	0.00000000e+00	0.00000000e+00	0.00000000e+00
-401	5.31000000e+02	0.00000000e+00	0.00000000e+00	0.00000000e+00
-400	5.37000000e+02	0.00000000e+00	0.00000000e+00	0.00000000e+00
-399	5.46000000e+02	0.00000000e+00	0.00000000e+00	0.00000000e+00
-398	5.53000000e+02	0.00000000e+00	0.00000000e+00	0.00000000e+00
-397	5.56000000e+02	0.00000000e+00	0.00000000e+00	0.00000000e+00
-396	5.69000000e+02	0.00000000e+00	0.00000000e+00	0.00000000e+00
-395	5.80000000e+02	0.00000000e+00	0.00000000e+00	0.00000000e+00
-394	5.86000000e+02	0.00000000e+00	0.00000000e+00	0.00000000e+00
-393	5.89000000e+02	0.00000000e+00	0.00000000e+00	0.00000000e+00
-392	5.91000000e+02	0.00000000e+00	0.00000000e+00	0.00000000e+00
-391	5.94000000e+02	0.00000000e+00	0.00000000e+00	0.00000000e+00
-390	6.02000000e+02	0.00000000e+00	0.00000000e+00	0.00000000e+00
-389	6.06000000e+02	0.00000000e+00	0.00000000e+00	0.00000000e+00
-388	6.14000000e+02	0.00000000e+00	0.00000000e+00	0.00000000e+00
-387	6.20000000e+02	0.00000000e+00	0.00000000e+00	0.00000000e+00
-386	6.27000000e+02	0.00000000e+00	0.00000000e+00	0.00000000e+00
-385	6.30000000e+02	0.00000000e+00	0.00000000e+00	0.00000000e+00
-384	6.36000000e+02	0.00000000e+00	0.00000000e+00	0.00000000e+00
-383	6.39000000e+02	0.00000000e+00	0.00000000e+00	0.00000000e+00
-382	6.40000000e+02	0.00000000e+00	0.00000000e+00	0.00000000e+00
-381	6.43000000e+02	0.00000000e+00	0.00000000e+00	0.00000000e+00
-380	6.48000000e+02	0.00000000e+00	0.00000000e+00	0.00000000e+00
-379	6.61000000e+02	0.00000000e+00	0.00000000e+00	0.00000000e+00
-378	6.66000000e+02	0.00000000e+00	0.00000000e+00	0.00000000e+00
-377	6.73000000e+02	0.00000000e+00	0.00000000e+00	0.00000000e+00
-376	6.89000000e+02	0.00000000e+00	0.00000000e+00	0.00000000e+00
-375	6.95000000e+02	0.00000000e+00	0.00000000e+00	0.00000000e+00
-374	7.00000000e+02	0.00000000e+00	0.00000000e+00	0.00000000e+00
-373	7.15000000e+02	0.00000000e+00	0.00000000e+00	0.00000000e+00
-372	7.22000000e+02	0.00000000e+00	0.00000000e+00	0.00000000e+00
-371	7.27000000e+02	0.00000000e+00	0.00000000e+00	0.00000000e+00
-370	7.42000000e+02	0.00000000e+00	0.00000000e+00	0.00000000e+00
-369	7.52000000e+02	0.00000000e+00	0.00000000e+00	0.00000000e+00
-368	7.55000000e+02	0.00000000e+00	0.00000000e+00	0.00000000e+00
-367	7.64000000e+02	0.00000000e+00	0.00000000e+00	0.00000000e+00
-366	7.74000000e+02	0.00000000e+00	0.00000000e+00	0.00000000e+00
-365	7.79000000e+02	0.00000000e+00	0.00000000e+00	0.00000000e+00
-364	7.90000000e+02	0.00000000e+00	0.00000000e+00	0.00000000e+00
-363	7.92000000e+02	0.00000000e+00	0.00000000e+00	0.00000000e+00
-362	7.93000000e+02	0.00000000e+00	0.00000000e+00	0.00000000e+00
-361	7.94000000e+02	0.00000000e+00	0.00000000e+00	0.00000000e+00
-360	8.06000000e+02	0.00000000e+00	0.00000000e+00	0.00000000e+00
-359	8.12000000e+02	0.00000000e+00	0.00000000e+00	0.00000000e+00
-358	8.14000000e+02	0.00000000e+00	0.00000000e+00	0.00000000e+00
-357	8.29000000e+02	0.00000000e+00	0.00000000e+00	0.00000000e+00
-356	8.36000000e+02	0.00000000e+00	0.00000000e+00	0.00000000e+00
-355	8.45000000e+02	0.00000000e+00	0.00000000e+00	0.00000000e+00
-354	8.56000000e+02	0.00000000e+00	0.00000000e+00	0.00000000e+00
-353	8.64000000e+02	0.00000000e+00	0.00000000e+00	0.00000000e+00
-352	8.67000000e+02	0.00000000e+00	0.00000000e+00	0.00000000e+00
-351	8.75000000e+02	0.00000000e+00	0.00000000e+00	0.00000000e+00
-350	8.83000000e+02	0.00000000e+00	0.00000000e+00	0.00000000e+00
-349	8.90000000e+02	0.00000000e+00	0.00000000e+00	0.00000000e+00
-348	8.96000000e+02	0.00000000e+00	0.00000000e+00	0.00000000e+00
-347	9.05000000e+02	0.00000000e+00	0.00000000e+00	0.00000000e+00
-346	9.19000000e+02	0.00000000e+00	0.00000000e+00	0.00000000e+00
-345	9.34000000e+02	0.00000000e+00	0.00000000e+00	0.00000000e+00
-344	9.47000000e+02	0.00000000e+00	0.00000000e+00	0.00000000e+00
-343	9.61000000e+02	0.00000000e+00	0.00000000e+00	0.00000000e+00
-342	9.72000000e+02	0.00000000e+00	0.00000000e+00	0.00000000e+00
-341	9.86000000e+02	0.00000000e+00	0.00000000e+00	0.00000000e+00
-340	9.99000000e+02	0.00000000e+00	0.00000000e+00	0.00000000e+00
-339	1.01500000e+03	0.00000000e+00	0.00000000e+00	0.00000000e+00
-338	1.02000000e+03	0.00000000e+00	0.00000000e+00	0.00000000e+00
-337	1.03800000e+03	0.00000000e+00	0.00000000e+00	0.00000000e+00
-336	1.05000000e+03	0.00000000e+00	0.00000000e+00	0.00000000e+00
-335	1.06600000e+03	0.00000000e+00	0.00000000e+00	0.00000000e+00
-334	1.07900000e+03	0.00000000e+00	0.00000000e+00	0.00000000e+00
-333	1.09300000e+03	0.00000000e+00	0.00000000e+00	0.00000000e+00
-332	1.10300000e+03	0.00000000e+00	0.00000000e+00	0.00000000e+00
-331	1.11400000e+03	0.00000000e+00	0.00000000e+00	0.00000000e+00
-330	1.12700000e+03	0.00000000e+00	0.00000000e+00	0.00000000e+00
-329	1.13500000e+03	0.00000000e+00	0.00000000e+00	0.00000000e+00
-328	1.14400000e+03	0.00000000e+00	0.00000000e+00	0.00000000e+00
-327	1.15100000e+03	0.00000000e+00	0.00000000e+00	0.00000000e+00
-326	1.16100000e+03	0.00000000e+00	0.00000000e+00	0.00000000e+00
-325	1.17100000e+03	0.00000000e+00	0.00000000e+00	0.00000000e+00
-324	1.18300000e+03	0.00000000e+00	0.00000000e+00	0.00000000e+00
-323	1.19000000e+03	0.00000000e+00	0.00000000e+00	0.00000000e+00
-322	1.19800000e+03	0.00000000e+00	0.00000000e+00	0.00000000e+00
-321	1.20500000e+03	0.00000000e+00	0.00000000e+00	0.00000000e+00
-320	1.21400000e+03	0.00000000e+00	0.00000000e+00	0.00000000e+00
-319	1.21900000e+03	0.00000000e+00	0.00000000e+00	0.00000000e+00
-318	1.23100000e+03	0.00000000e+00	0.00000000e+00	0.00000000e+00
-317	1.23700000e+03	0.00000000e+00	0.00000000e+00	0.00000000e+00
-316	1.24800000e+03	0.00000000e+00	0.00000000e+00	0.00000000e+00
-315	1.25200000e+03	0.00000000e+00	0.00000000e+00	0.00000000e+00
-314	1.25900000e+03	0.00000000e+00	0.00000000e+00	0.00000000e+00
-313	1.26300000e+03	0.00000000e+00	0.00000000e+00	0.00000000e+00
-312	1.27400000e+03	0.00000000e+00	0.00000000e+00	0.00000000e+00
-311	1.28100000e+03	0.00000000e+00	0.00000000e+00	0.00000000e+00
-310	1.29300000e+03	0.00000000e+00	0.00000000e+00	0.00000000e+00
-309	1.30200000e+03	0.00000000e+00	0.00000000e+00	0.00000000e+00
-308	1.30300000e+03	0.00000000e+00	0.00000000e+00	0.00000000e+00
-307	1.31100000e+03	0.00000000e+00	0.00000000e+00	0.00000000e+00
-306	1.31800000e+03	0.00000000e+00	0.00000000e+00	0.00000000e+00
-305	1.32700000e+03	0.00000000e+00	0.00000000e+00	0.00000000e+00
-304	1.33300000e+03	0.00000000e+00	0.00000000e+00	0.00000000e+00
-303	1.33800000e+03	0.00000000e+00	0.00000000e+00	0.00000000e+00
-302	1.34600000e+03	0.00000000e+00	0.00000000e+00	0.00000000e+00
-301	1.35100000e+03	0.00000000e+00	0.00000000e+00	0.00000000e+00
-300	1.36200000e+03	0.00000000e+00	0.00000000e+00	0.00000000e+00
-299	1.36400000e+03	0.00000000e+00	0.00000000e+00	0.00000000e+00
-298	1.36700000e+03	0.00000000e+00	0.00000000e+00	0.00000000e+00
-297	1.38000000e+03	0.00000000e+00	0.00000000e+00	0.00000000e+00
-296	1.38600000e+03	0.00000000e+00	0.00000000e+00	0.00000000e+00
-295	1.39100000e+03	0.00000000e+00	0.00000000e+00	0.00000000e+00
-294	1.39700000e+03	0.00000000e+00	0.00000000e+00	0.00000000e+00
-293	1.40100000e+03	0.00000000e+00	0.00000000e+00	0.00000000e+00
-292	1.40700000e+03	0.00000000e+00	0.00000000e+00	0.00000000e+00
-291	1.41100000e+03	0.00000000e+00	0.00000000e+00	0.00000000e+00
-290	1.42000000e+03	0.00000000e+00	0.00000000e+00	0.00000000e+00
-289	1.43100000e+03	0.00000000e+00	0.00000000e+00	0.00000000e+00
-288	1.44200000e+03	0.00000000e+00	0.00000000e+00	0.00000000e+00
-287	1.45000000e+03	0.00000000e+00	0.00000000e+00	0.00000000e+00
-286	1.46900000e+03	0.00000000e+00	0.00000000e+00	0.00000000e+00
-285	1.47500000e+03	0.00000000e+00	0.00000000e+00	0.00000000e+00
-284	1.48200000e+03	0.00000000e+00	0.00000000e+00	0.00000000e+00
-283	1.48500000e+03	0.00000000e+00	0.00000000e+00	0.00000000e+00
-282	1.49200000e+03	0.00000000e+00	0.00000000e+00	0.00000000e+00
-281	1.49400000e+03	0.00000000e+00	0.00000000e+00	0.00000000e+00
-280	1.50200000e+03	0.00000000e+00	0.00000000e+00	0.00000000e+00
-279	1.51300000e+03	0.00000000e+00	0.00000000e+00	0.00000000e+00
-278	1.52000000e+03	0.00000000e+00	0.00000000e+00	0.00000000e+00
-277	1.52700000e+03	0.00000000e+00	0.00000000e+00	0.00000000e+00
-276	1.53500000e+03	0.00000000e+00	0.00000000e+00	0.00000000e+00
-275	1.53900000e+03	0.00000000e+00	0.00000000e+00	0.00000000e+00
-274	1.54600000e+03	0.00000000e+00	0.00000000e+00	0.00000000e+00
-273	1.54900000e+03	0.00000000e+00	0.00000000e+00	0.00000000e+00
-272	1.55600000e+03	0.00000000e+00	0.00000000e+00	0.00000000e+00
-271	1.56700000e+03	0.00000000e+00	0.00000000e+00	0.00000000e+00
-270	1.57200000e+03	0.00000000e+00	0.00000000e+00	0.00000000e+00
-269	1.57800000e+03	0.00000000e+00	0.00000000e+00	0.00000000e+00
-268	1.58000000e+03	0.00000000e+00	0.00000000e+00	0.00000000e+00
-267	1.58700000e+03	0.00000000e+00	0.00000000e+00	0.00000000e+00
-266	1.59800000e+03	0.00000000e+00	0.00000000e+00	0.00000000e+00
-265	1.60500000e+03	0.00000000e+00	0.00000000e+00	0.00000000e+00
-264	1.60800000e+03	0.00000000e+00	0.00000000e+00	0.00000000e+00
-263	1.61500000e+03	0.00000000e+00	0.00000000e+00	0.00000000e+00
-262	1.62200000e+03	0.00000000e+00	0.00000000e+00	0.00000000e+00
-261	1.63000000e+03	0.00000000e+00	0.00000000e+00	0.00000000e+00
-260	1.64400000e+03	0.00000000e+00	0.00000000e+00	0.00000000e+00
-259	1.65400000e+03	0.00000000e+00	0.00000000e+00	0.00000000e+00
-258	1.66000000e+03	0.00000000e+00	0.00000000e+00	0.00000000e+00
-257	1.66700000e+03	0.00000000e+00	0.00000000e+00	0.00000000e+00
-256	1.67600000e+03	0.00000000e+00	0.00000000e+00	0.00000000e+00
-255	1.68300000e+03	0.00000000e+00	0.00000000e+00	0.00000000e+00
-254	1.68900000e+03	0.00000000e+00	0.00000000e+00	0.00000000e+00
-253	1.69400000e+03	0.00000000e+00	0.00000000e+00	0.00000000e+00
-252	1.69500000e+03	0.00000000e+00	0.00000000e+00	0.00000000e+00
-251	1.70900000e+03	0.00000000e+00	0.00000000e+00	0.00000000e+00
-250	1.71600000e+03	0.00000000e+00	0.00000000e+00	0.00000000e+00
-249	1.72500000e+03	0.00000000e+00	0.00000000e+00	0.00000000e+00
-248	1.73000000e+03	0.00000000e+00	0.00000000e+00	0.00000000e+00
-247	1.74600000e+03	0.00000000e+00	0.00000000e+00	0.00000000e+00
-246	1.75100000e+03	0.00000000e+00	0.00000000e+00	0.00000000e+00
-245	1.75500000e+03	0.00000000e+00	0.00000000e+00	0.00000000e+00
-244	1.76000000e+03	0.00000000e+00	0.00000000e+00	0.00000000e+00
-243	1.77500000e+03	0.00000000e+00	0.00000000e+00	0.00000000e+00
-242	1.79000000e+03	0.00000000e+00	0.00000000e+00	0.00000000e+00
-241	1.79700000e+03	0.00000000e+00	0.00000000e+00	0.00000000e+00
-240	1.80600000e+03	0.00000000e+00	0.00000000e+00	0.00000000e+00
-239	1.80600000e+03	0.00000000e+00	0.00000000e+00	0.00000000e+00
-238	1.81800000e+03	0.00000000e+00	0.00000000e+00	0.00000000e+00
-237	1.81800000e+03	0.00000000e+00	0.00000000e+00	0.00000000e+00
-236	1.81800000e+03	0.00000000e+00	0.00000000e+00	0.00000000e+00
-235	1.81800000e+03	0.00000000e+00	0.00000000e+00	0.00000000e+00
-234	1.83200000e+03	1.00000000e+00	1.00000000e+00	1.00000000e+00
-233	1.84400000e+03	1.00000000e+00	1.00000000e+00	1.00000000e+00
-232	1.85400000e+03	1.00000000e+00	1.00000000e+00	1.00000000e+00
-231	1.87000000e+03	1.00000000e+00	1.00000000e+00	1.00000000e+00
-230	1.88200000e+03	1.00000000e+00	1.00000000e+00	1.00000000e+00
-229	1.89800000e+03	1.00000000e+00	1.00000000e+00	1.00000000e+00
-228	1.92200000e+03	1.00000000e+00	1.00000000e+00	1.00000000e+00
-227	1.94500000e+03	1.00000000e+00	1.00000000e+00	1.00000000e+00
-226	1.95400000e+03	1.00000000e+00	1.00000000e+00	1.00000000e+00
-225	1.96800000e+03	1.00000000e+00	1.00000000e+00	1.00000000e+00
-224	1.99000000e+03	1.00000000e+00	1.00000000e+00	1.00000000e+00
-223	2.00900000e+03	1.00000000e+00	1.00000000e+00	1.00000000e+00
-222	2.02600000e+03	1.00000000e+00	1.00000000e+00	1.00000000e+00
-221	2.04200000e+03	1.00000000e+00	1.00000000e+00	1.00000000e+00
-220	2.05400000e+03	1.00000000e+00	1.00000000e+00	1.00000000e+00
-219	2.07100000e+03	1.00000000e+00	1.00000000e+00	1.00000000e+00
-218	2.07100000e+03	1.00000000e+00	1.00000000e+00	1.00000000e+00
-217	2.07100000e+03	1.00000000e+00	1.00000000e+00	1.00000000e+00
-216	2.07100000e+03	1.00000000e+00	1.00000000e+00	1.00000000e+00
-215	2.08000000e+03	1.00000000e+00	1.00000000e+00	1.00000000e+00
-214	2.08700000e+03	1.00000000e+00	1.00000000e+00	1.00000000e+00
-213	2.11000000e+03	1.00000000e+00	1.00000000e+00	1.00000000e+00
-212	2.13300000e+03	1.00000000e+00	1.00000000e+00	1.00000000e+00
-211	2.15400000e+03	1.00000000e+00	1.00000000e+00	1.00000000e+00
-210	2.16900000e+03	1.00000000e+00	1.00000000e+00	1.00000000e+00
-209	2.19000000e+03	1.00000000e+00	1.00000000e+00	1.00000000e+00
-208	2.20400000e+03	1.00000000e+00	1.00000000e+00	1.00000000e+00
-207	2.21800000e+03	1.00000000e+00	1.00000000e+00	1.00000000e+00
-206	2.23000000e+03	1.00000000e+00	1.00000000e+00	1.00000000e+00
-205	2.24300000e+03	1.00000000e+00	1.00000000e+00	1.00000000e+00
-204	2.25500000e+03	1.00000000e+00	1.00000000e+00	1.00000000e+00
-203	2.26900000e+03	1.00000000e+00	1.00000000e+00	1.00000000e+00
-202	2.28100000e+03	1.00000000e+00	1.00000000e+00	1.00000000e+00
-201	2.29200000e+03	1.00000000e+00	1.00000000e+00	1.00000000e+00
-200	2.30500000e+03	1.00000000e+00	1.00000000e+00	1.00000000e+00
-199	2.36500000e+03	1.00000000e+00	1.00000000e+00	1.00000000e+00
-198	2.39000000e+03	1.00000000e+00	1.00000000e+00	1.00000000e+00
-197	2.41200000e+03	1.00000000e+00	1.00000000e+00	1.00000000e+00
-196	2.42900000e+03	1.00000000e+00	1.00000000e+00	1.00000000e+00
-195	2.44300000e+03	1.00000000e+00	1.00000000e+00	1.00000000e+00
-194	2.46400000e+03	1.00000000e+00	1.00000000e+00	1.00000000e+00
-193	2.48500000e+03	1.00000000e+00	1.00000000e+00	1.00000000e+00
-192	2.50400000e+03	1.00000000e+00	1.00000000e+00	1.00000000e+00
-191	2.51400000e+03	1.00000000e+00	1.00000000e+00	1.00000000e+00
-190	2.52700000e+03	1.00000000e+00	1.00000000e+00	1.00000000e+00
-189	2.54400000e+03	1.00000000e+00	1.00000000e+00	1.00000000e+00
-188	2.55600000e+03	1.00000000e+00	1.00000000e+00	1.00000000e+00
-187	2.56500000e+03	1.00000000e+00	1.00000000e+00	1.00000000e+00
-186	2.56500000e+03	1.00000000e+00	1.00000000e+00	1.00000000e+00
-185	2.57700000e+03	1.00000000e+00	1.00000000e+00	1.00000000e+00
-184	2.58900000e+03	1.00000000e+00	1.00000000e+00	1.00000000e+00
-183	2.60500000e+03	1.00000000e+00	1.00000000e+00	1.00000000e+00
-182	2.62000000e+03	1.00000000e+00	1.00000000e+00	1.00000000e+00
-181	2.64000000e+03	1.00000000e+00	1.00000000e+00	1.00000000e+00
-180	2.65500000e+03	1.00000000e+00	1.00000000e+00	1.00000000e+00
-179	2.65500000e+03	1.00000000e+00	1.00000000e+00	1.00000000e+00
-178	2.66200000e+03	1.00000000e+00	1.00000000e+00	1.00000000e+00
-177	2.67300000e+03	1.00000000e+00	1.00000000e+00	1.00000000e+00
-176	2.68100000e+03	1.00000000e+00	1.00000000e+00	1.00000000e+00
-175	2.68900000e+03	1.00000000e+00	1.00000000e+00	1.00000000e+00
-174	2.70000000e+03	1.00000000e+00	1.00000000e+00	1.00000000e+00
-173	2.71800000e+03	1.00000000e+00	1.00000000e+00	1.00000000e+00
-172	2.73500000e+03	1.00000000e+00	1.00000000e+00	1.00000000e+00
-171	2.75200000e+03	1.00000000e+00	1.00000000e+00	1.00000000e+00
-170	2.76000000e+03	1.00000000e+00	1.00000000e+00	1.00000000e+00
-169	2.77100000e+03	1.00000000e+00	1.00000000e+00	1.00000000e+00
-168	2.78900000e+03	1.00000000e+00	1.00000000e+00	1.00000000e+00
-167	2.80200000e+03	1.00000000e+00	1.00000000e+00	1.00000000e+00
-166	2.81600000e+03	1.00000000e+00	1.00000000e+00	1.00000000e+00
-165	2.83100000e+03	1.00000000e+00	1.00000000e+00	1.00000000e+00
-164	2.85800000e+03	1.00000000e+00	1.00000000e+00	1.00000000e+00
-163	2.86600000e+03	1.00000000e+00	1.00000000e+00	1.00000000e+00
-162	2.87400000e+03	1.00000000e+00	1.00000000e+00	1.00000000e+00
-161	2.88500000e+03	1.00000000e+00	1.00000000e+00	1.00000000e+00
-160	2.89800000e+03	1.00000000e+00	1.00000000e+00	1.00000000e+00
-159	2.90900000e+03	1.00000000e+00	1.00000000e+00	1.00000000e+00
-158	2.91800000e+03	1.00000000e+00	1.00000000e+00	1.00000000e+00
-157	2.93400000e+03	1.00000000e+00	1.00000000e+00	1.00000000e+00
-156	2.93900000e+03	1.00000000e+00	1.00000000e+00	1.00000000e+00
-155	2.96800000e+03	1.00000000e+00	1.00000000e+00	1.00000000e+00
-154	2.98600000e+03	1.00000000e+00	1.00000000e+00	1.00000000e+00
-153	3.01300000e+03	1.00000000e+00	1.00000000e+00	1.00000000e+00
-152	3.03700000e+03	1.00000000e+00	1.00000000e+00	1.00000000e+00
-151	3.05000000e+03	1.00000000e+00	1.00000000e+00	1.00000000e+00
-150	3.07200000e+03	1.00000000e+00	1.00000000e+00	1.00000000e+00
-149	3.08800000e+03	1.00000000e+00	1.00000000e+00	1.00000000e+00
-148	3.10800000e+03	1.00000000e+00	1.00000000e+00	1.00000000e+00
-147	3.14300000e+03	1.00000000e+00	1.00000000e+00	1.00000000e+00
-146	3.17900000e+03	1.00000000e+00	1.00000000e+00	1.00000000e+00
-145	3.21000000e+03	1.00000000e+00	1.00000000e+00	1.00000000e+00
-144	3.23900000e+03	1.00000000e+00	1.00000000e+00	1.00000000e+00
-143	3.27800000e+03	1.00000000e+00	1.00000000e+00	1.00000000e+00
-142	3.32600000e+03	1.00000000e+00	1.00000000e+00	1.00000000e+00
-141	3.37500000e+03	1.00000000e+00	1.00000000e+00	1.00000000e+00
-140	3.41700000e+03	1.00000000e+00	1.00000000e+00	1.00000000e+00
-139	3.44400000e+03	1.00000000e+00	1.00000000e+00	1.00000000e+00
-138	3.47400000e+03	1.00000000e+00	1.00000000e+00	1.00000000e+00
-137	3.51700000e+03	1.00000000e+00	1.00000000e+00	1.00000000e+00
-136	3.54000000e+03	1.00000000e+00	1.00000000e+00	1.00000000e+00
-135	3.57100000e+03	1.00000000e+00	1.00000000e+00	1.00000000e+00
-134	3.60400000e+03	1.00000000e+00	1.00000000e+00	1.00000000e+00
-133	3.63000000e+03	1.00000000e+00	1.00000000e+00	1.00000000e+00
-132	3.64900000e+03	1.00000000e+00	1.00000000e+00	1.00000000e+00
-131	3.67600000e+03	1.00000000e+00	1.00000000e+00	1.00000000e+00
-130	3.69800000e+03	1.00000000e+00	1.00000000e+00	1.00000000e+00
-129	3.73800000e+03	1.00000000e+00	1.00000000e+00	1.00000000e+00
-128	3.76100000e+03	1.00000000e+00	1.00000000e+00	1.90000000e+01
-127	3.77500000e+03	1.00000000e+00	1.00000000e+00	1.00000000e+00
-126	3.79200000e+03	1.00000000e+00	1.00000000e+00	1.00000000e+00
-125	3.81500000e+03	1.00000000e+00	1.00000000e+00	1.00000000e+00
-124	3.84500000e+03	1.00000000e+00	1.00000000e+00	1.00000000e+00
-123	3.87100000e+03	1.00000000e+00	1.00000000e+00	1.00000000e+00
-122	3.91900000e+03	1.00000000e+00	1.00000000e+00	1.00000000e+00
-121	3.96100000e+03	1.00000000e+00	1.00000000e+00	1.00000000e+00
-120	3.98800000e+03	1.00000000e+00	1.00000000e+00	1.00000000e+00
-119	4.03200000e+03	1.00000000e+00	1.00000000e+00	1.00000000e+00
-118	4.07100000e+03	1.00000000e+00	1.00000000e+00	1.00000000e+00
-117	4.07100000e+03	1.00000000e+00	1.00000000e+00	1.00000000e+00
-116	4.07100000e+03	1.00000000e+00	1.00000000e+00	1.00000000e+00
-115	4.15200000e+03	1.00000000e+00	1.00000000e+00	1.00000000e+00
-114	4.20000000e+03	1.00000000e+00	1.00000000e+00	1.00000000e+00
-113	4.26400000e+03	1.00000000e+00	1.00000000e+00	1.00000000e+00
-112	4.31000000e+03	1.00000000e+00	1.00000000e+00	1.00000000e+00
-111	4.38100000e+03	1.00000000e+00	1.00000000e+00	1.00000000e+00
-110	4.42900000e+03	1.00000000e+00	1.00000000e+00	1.00000000e+00
-109	4.48900000e+03	1.00000000e+00	1.00000000e+00	1.00000000e+00
-108	4.56000000e+03	1.00000000e+00	1.00000000e+00	1.00000000e+00
-107	4.58700000e+03	1.00000000e+00	1.00000000e+00	1.00000000e+00
-106	4.62600000e+03	1.00000000e+00	1.00000000e+00	1.00000000e+00
-105	4.65300000e+03	1.00000000e+00	1.00000000e+00	1.00000000e+00
-104	4.67200000e+03	1.00000000e+00	1.00000000e+00	1.00000000e+00
-103	4.69900000e+03	1.00000000e+00	1.00000000e+00	1.00000000e+00
-102	4.72100000e+03	1.00000000e+00	1.00000000e+00	1.00000000e+00
-101	4.72100000e+03	1.00000000e+00	1.00000000e+00	1.00000000e+00
-100	4.74800000e+03	1.00000000e+00	1.00000000e+00	1.00000000e+00
-99	4.77100000e+03	1.00000000e+00	1.00000000e+00	1.00000000e+00
-98	4.79900000e+03	1.00000000e+00	1.00000000e+00	1.00000000e+00
-97	4.81900000e+03	1.00000000e+00	1.00000000e+00	1.00000000e+00
-96	4.83200000e+03	1.00000000e+00	1.00000000e+00	1.00000000e+00
-95	4.84700000e+03	1.00000000e+00	1.00000000e+00	1.00000000e+00
-94	4.86900000e+03	1.00000000e+00	1.00000000e+00	1.00000000e+00
-93	4.88700000e+03	1.00000000e+00	1.00000000e+00	1.00000000e+00
-92	4.90500000e+03	1.00000000e+00	1.00000000e+00	1.00000000e+00
-91	4.91800000e+03	1.00000000e+00	1.00000000e+00	1.00000000e+00
-90	4.94400000e+03	1.00000000e+00	1.00000000e+00	1.00000000e+00
-89	4.96100000e+03	1.00000000e+00	1.00000000e+00	1.00000000e+00
-88	4.98400000e+03	1.00000000e+00	1.00000000e+00	1.00000000e+00
-87	5.01000000e+03	1.00000000e+00	1.00000000e+00	1.00000000e+00
-86	5.03800000e+03	1.00000000e+00	1.00000000e+00	1.00000000e+00
-85	5.05600000e+03	1.00000000e+00	1.00000000e+00	1.00000000e+00
-84	5.08100000e+03	1.00000000e+00	1.00000000e+00	1.00000000e+00
-83	5.10600000e+03	1.00000000e+00	1.00000000e+00	1.00000000e+00
-82	5.12100000e+03	1.00000000e+00	1.00000000e+00	1.00000000e+00
-81	5.13500000e+03	1.00000000e+00	1.00000000e+00	1.00000000e+00
-80	5.15300000e+03	1.00000000e+00	1.00000000e+00	1.00000000e+00
-79	5.16500000e+03	1.00000000e+00	1.00000000e+00	1.00000000e+00
-78	5.17800000e+03	1.00000000e+00	1.00000000e+00	1.00000000e+00
-77	5.19200000e+03	1.00000000e+00	1.00000000e+00	1.00000000e+00
-76	5.20500000e+03	1.00000000e+00	1.00000000e+00	1.00000000e+00
-75	5.22300000e+03	1.00000000e+00	1.00000000e+00	1.00000000e+00
-74	5.23700000e+03	1.00000000e+00	1.00000000e+00	1.00000000e+00
-73	5.25400000e+03	1.00000000e+00	1.00000000e+00	1.00000000e+00
-72	5.27400000e+03	1.00000000e+00	1.00000000e+00	1.00000000e+00
-71	5.29400000e+03	1.00000000e+00	1.00000000e+00	1.00000000e+00
-70	5.30900000e+03	1.00000000e+00	1.00000000e+00	1.00000000e+00
-69	5.32400000e+03	1.00000000e+00	1.00000000e+00	1.00000000e+00
-68	5.33900000e+03	1.00000000e+00	1.00000000e+00	1.00000000e+00
-67	5.36400000e+03	1.00000000e+00	1.00000000e+00	1.00000000e+00
-66	5.38500000e+03	1.00000000e+00	1.00000000e+00	1.00000000e+00
-65	5.39600000e+03	1.00000000e+00	1.00000000e+00	1.00000000e+00
-64	5.41100000e+03	1.00000000e+00	1.00000000e+00	1.00000000e+00
-63	5.43700000e+03	1.00000000e+00	1.00000000e+00	1.00000000e+00
-62	5.45100000e+03	1.00000000e+00	1.00000000e+00	1.00000000e+00
-61	5.47100000e+03	1.00000000e+00	1.00000000e+00	1.00000000e+00
-60	5.49000000e+03	1.00000000e+00	1.00000000e+00	1.00000000e+00
-59	5.50800000e+03	1.00000000e+00	1.00000000e+00	1.00000000e+00
-58	5.52200000e+03	1.00000000e+00	1.00000000e+00	1.00000000e+00
-57	5.54000000e+03	1.00000000e+00	1.00000000e+00	1.00000000e+00
-56	5.55800000e+03	1.00000000e+00	1.00000000e+00	1.00000000e+00
-55	5.57400000e+03	1.00000000e+00	1.00000000e+00	1.00000000e+00
-54	5.59200000e+03	1.00000000e+00	1.00000000e+00	1.00000000e+00
-53	5.61300000e+03	1.00000000e+00	1.00000000e+00	1.00000000e+00
-52	5.70700000e+03	3.00000000e+00	4.00000000e+00	9.00000000e+00
-51	5.75400000e+03	3.00000000e+00	4.00000000e+00	9.00000000e+00
-50	5.77800000e+03	3.00000000e+00	4.00000000e+00	9.00000000e+00
-49	5.82500000e+03	4.00000000e+00	5.00000000e+00	1.00000000e+01
-48	5.84200000e+03	4.00000000e+00	5.00000000e+00	1.00000000e+01
-47	5.87500000e+03	4.00000000e+00	5.00000000e+00	1.00000000e+01
-46	5.90200000e+03	4.00000000e+00	5.00000000e+00	1.00000000e+01
-45	5.94600000e+03	4.00000000e+00	5.00000000e+00	1.00000000e+01
-44	6.01300000e+03	4.00000000e+00	5.00000000e+00	1.00000000e+01
-43	6.15300000e+03	4.00000000e+00	5.00000000e+00	1.00000000e+01
-42	6.28600000e+03	4.00000000e+00	5.00000000e+00	1.00000000e+01
-41	6.47200000e+03	4.00000000e+00	5.00000000e+00	1.00000000e+01
-40	6.60500000e+03	4.00000000e+00	5.00000000e+00	1.00000000e+01
-39	6.67500000e+03	4.00000000e+00	5.00000000e+00	1.00000000e+01
-38	6.74100000e+03	4.00000000e+00	5.00000000e+00	1.00000000e+01
-37	6.82300000e+03	5.00000000e+00	6.00000000e+00	1.10000000e+01
-36	6.92900000e+03	5.00000000e+00	6.00000000e+00	1.10000000e+01
-35	7.03400000e+03	5.00000000e+00	6.00000000e+00	1.10000000e+01
-34	7.12700000e+03	5.00000000e+00	6.00000000e+00	1.10000000e+01
-33	7.20300000e+03	5.00000000e+00	6.00000000e+00	1.10000000e+01
-32	7.27500000e+03	5.00000000e+00	6.00000000e+00	1.10000000e+01
-31	7.36200000e+03	5.00000000e+00	6.00000000e+00	1.10000000e+01
-30	7.74700000e+03	6.00000000e+00	7.00000000e+00	1.20000000e+01
-29	7.96700000e+03	7.00000000e+00	8.00000000e+00	1.30000000e+01
-28	8.13200000e+03	7.00000000e+00	8.00000000e+00	1.30000000e+01
-27	8.25800000e+03	7.00000000e+00	8.00000000e+00	1.30000000e+01
-26	8.37700000e+03	8.00000000e+00	9.00000000e+00	1.40000000e+01
-25	8.48800000e+03	8.00000000e+00	9.00000000e+00	1.40000000e+01
-24	8.87400000e+03	8.00000000e+00	9.00000000e+00	1.40000000e+01
-23	9.17200000e+03	8.00000000e+00	9.00000000e+00	1.40000000e+01
-22	9.41200000e+03	8.00000000e+00	9.00000000e+00	1.40000000e+01
-21	9.66600000e+03	8.00000000e+00	9.00000000e+00	1.40000000e+01
-20	9.91000000e+03	8.00000000e+00	9.00000000e+00	1.40000000e+01
-19	1.01280000e+04	8.00000000e+00	9.00000000e+00	1.40000000e+01
-18	1.03700000e+04	9.00000000e+00	1.00000000e+01	1.50000000e+01
-17	1.06380000e+04	9.00000000e+00	1.00000000e+01	1.50000000e+01
-16	1.09050000e+04	9.00000000e+00	1.00000000e+01	1.50000000e+01
-15	1.12930000e+04	9.00000000e+00	1.00000000e+01	1.50000000e+01
-14	1.16090000e+04	9.00000000e+00	1.00000000e+01	1.50000000e+01
-13	1.19060000e+04	9.00000000e+00	1.00000000e+01	1.50000000e+01
-12	1.21830000e+04	9.00000000e+00	1.00000000e+01	1.50000000e+01
-11	1.24670000e+04	1.00000000e+01	1.10000000e+01	1.60000000e+01
-10	1.28250000e+04	1.00000000e+01	1.10000000e+01	1.60000000e+01
-9	1.31520000e+04	1.00000000e+01	1.10000000e+01	1.60000000e+01
-8	1.34730000e+04	1.00000000e+01	1.10000000e+01	1.60000000e+01
-7	1.37210000e+04	1.00000000e+01	1.10000000e+01	1.60000000e+01
-6	1.39540000e+04	1.00000000e+01	1.10000000e+01	1.60000000e+01
-5	1.41960000e+04	1.00000000e+01	1.10000000e+01	1.60000000e+01
-4	1.44660000e+04	1.00000000e+01	1.10000000e+01	1.60000000e+01
-3	1.47500000e+04	1.10000000e+01	1.20000000e+01	1.70000000e+01
-2	1.50370000e+04	1.10000000e+01	1.20000000e+01	1.70000000e+01
-1	1.53320000e+04	1.10000000e+01	1.20000000e+01	1.70000000e+01
0	1.59010000e+04	1.10000000e+01	1.20000000e+01	1.70000000e+01
1	1.66400000e+04	1.20000000e+01	1.30000000e+01	2.00000000e+01
2	1.72790000e+04	1.20000000e+01	1.30000000e+01	2.00000000e+01
3	1.78090000e+04	1.40000000e+01	1.50000000e+01	2.20000000e+01
4	1.82420000e+04	1.40000000e+01	1.50000000e+01	2.20000000e+01
5	1.86510000e+04	1.40000000e+01	1.50000000e+01	2.20000000e+01
6	1.89640000e+04	1.40000000e+01	1.50000000e+01	2.20000000e+01
7	1.92500000e+04	1.40000000e+01	1.50000000e+01	2.20000000e+01
8	1.95460000e+04	1.40000000e+01	1.50000000e+01	2.20000000e+01
9	1.97630000e+04	1.40000000e+01	1.50000000e+01	2.20000000e+01
10	2.00460000e+04	1.40000000e+01	1.60000000e+01	2.30000000e+01
11	2.02930000e+04	1.40000000e+01	1.60000000e+01	2.30000000e+01
12	2.05510000e+04	1.40000000e+01	1.70000000e+01	2.40000000e+01
13	2.07900000e+04	1.40000000e+01	1.70000000e+01	2.40000000e+01
14	2.10650000e+04	1.40000000e+01	1.70000000e+01	2.40000000e+01
15	2.12970000e+04	1.40000000e+01	1.70000000e+01	2.40000000e+01
16	2.15370000e+04	1.40000000e+01	1.70000000e+01	2.40000000e+01
17	2.18220000e+04	1.40000000e+01	1.70000000e+01	2.40000000e+01
18	2.20950000e+04	1.40000000e+01	1.70000000e+01	2.40000000e+01
19	2.22590000e+04	1.40000000e+01	1.70000000e+01	2.40000000e+01
20	2.24130000e+04	1.40000000e+01	1.70000000e+01	2.40000000e+01
21	2.25670000e+04	1.40000000e+01	1.70000000e+01	2.40000000e+01
22	2.26770000e+04	1.40000000e+01	1.70000000e+01	2.40000000e+01
23	2.27240000e+04	1.40000000e+01	1.70000000e+01	2.40000000e+01
24	2.27930000e+04	1.40000000e+01	1.70000000e+01	2.40000000e+01
25	2.28390000e+04	1.40000000e+01	1.70000000e+01	2.40000000e+01
26	2.29370000e+04	1.40000000e+01	1.70000000e+01	2.40000000e+01
27	2.30660000e+04	1.40000000e+01	1.70000000e+01	2.40000000e+01
28	2.33040000e+04	1.40000000e+01	1.70000000e+01	2.40000000e+01
29	2.35370000e+04	1.40000000e+01	1.70000000e+01	2.40000000e+01
30	2.38210000e+04	1.40000000e+01	1.70000000e+01	2.40000000e+01
31	2.41070000e+04	1.40000000e+01	1.70000000e+01	2.40000000e+01
32	2.43820000e+04	1.40000000e+01	1.70000000e+01	2.40000000e+01
33	2.45940000e+04	1.40000000e+01	1.70000000e+01	2.40000000e+01
34	2.48230000e+04	1.40000000e+01	1.70000000e+01	2.40000000e+01
35	2.49770000e+04	1.40000000e+01	1.70000000e+01	2.40000000e+01
36	2.51340000e+04	1.40000000e+01	1.70000000e+01	2.40000000e+01
37	2.51340000e+04	1.50000000e+01	1.90000000e+01	2.90000000e+01
38	2.52060000e+04	1.50000000e+01	1.90000000e+01	2.90000000e+01
39	2.52060000e+04	1.50000000e+01	1.90000000e+01	2.90000000e+01
40	2.54620000e+04	1.50000000e+01	1.90000000e+01	2.90000000e+01
41	2.56770000e+04	1.50000000e+01	1.90000000e+01	2.90000000e+01
42	2.59840000e+04	1.50000000e+01	1.90000000e+01	2.90000000e+01
43	2.62520000e+04	1.50000000e+01	1.90000000e+01	2.90000000e+01
44	2.65240000e+04	1.50000000e+01	1.90000000e+01	2.90000000e+01
45	2.67000000e+04	1.50000000e+01	1.90000000e+01	2.90000000e+01
46	2.67000000e+04	1.50000000e+01	1.90000000e+01	2.90000000e+01
47	2.68990000e+04	1.50000000e+01	1.90000000e+01	2.90000000e+01
48	2.68990000e+04	1.50000000e+01	1.90000000e+01	2.90000000e+01
49	2.68990000e+04	1.50000000e+01	1.90000000e+01	2.90000000e+01
50	2.68990000e+04	1.50000000e+01	1.90000000e+01	2.90000000e+01
51	2.68990000e+04	1.50000000e+01	1.90000000e+01	2.90000000e+01
52	2.71320000e+04	1.50000000e+01	1.90000000e+01	2.90000000e+01
53	2.72910000e+04	1.50000000e+01	1.90000000e+01	2.90000000e+01
54	2.74540000e+04	1.50000000e+01	1.90000000e+01	2.90000000e+01
55	2.77530000e+04	1.50000000e+01	1.90000000e+01	2.90000000e+01
56	2.79560000e+04	1.50000000e+01	1.90000000e+01	2.90000000e+01
57	2.82870000e+04	1.50000000e+01	1.90000000e+01	2.90000000e+01
58	2.85270000e+04	1.50000000e+01	1.90000000e+01	2.90000000e+01
59	2.87650000e+04	1.50000000e+01	1.90000000e+01	2.90000000e+01
60	2.90010000e+04	1.50000000e+01	1.90000000e+01	2.90000000e+01
61	2.91650000e+04	1.50000000e+01	1.90000000e+01	2.90000000e+01
62	2.93740000e+04	1.50000000e+01	1.90000000e+01	2.90000000e+01
63	2.95970000e+04	1.50000000e+01	1.90000000e+01	2.90000000e+01
64	2.98050000e+04	1.50000000e+01	1.90000000e+01	2.90000000e+01
65	3.01100000e+04	1.50000000e+01	1.90000000e+01	2.90000000e+01
66	3.04280000e+04	1.50000000e+01	1.90000000e+01	2.90000000e+01
67	3.07290000e+04	1.50000000e+01	1.90000000e+01	2.90000000e+01
68	3.09870000e+04	1.50000000e+01	1.90000000e+01	2.90000000e+01
69	3.12150000e+04	1.50000000e+01	1.90000000e+01	2.90000000e+01
70	3.14610000e+04	1.50000000e+01	1.90000000e+01	2.90000000e+01
71	3.17480000e+04	1.50000000e+01	1.90000000e+01	2.90000000e+01
72	3.19570000e+04	1.50000000e+01	1.90000000e+01	2.90000000e+01
73	3.22150000e+04	1.50000000e+01	1.90000000e+01	2.90000000e+01
74	3.25050000e+04	1.50000000e+01	1.90000000e+01	2.90000000e+01
75	3.27320000e+04	1.50000000e+01	1.90000000e+01	2.90000000e+01
76	3.29610000e+04	1.50000000e+01	1.90000000e+01	2.90000000e+01
77	3.31620000e+04	1.50000000e+01	1.90000000e+01	2.90000000e+01
78	3.34390000e+04	1.50000000e+01	1.90000000e+01	2.90000000e+01
79	3.36420000e+04	1.50000000e+01	1.90000000e+01	2.90000000e+01
80	3.38980000e+04	1.50000000e+01	1.90000000e+01	2.90000000e+01
81	3.41470000e+04	1.50000000e+01	1.90000000e+01	2.90000000e+01
82	3.44180000e+04	1.50000000e+01	1.90000000e+01	2.90000000e+01
83	3.46390000e+04	1.50000000e+01	1.90000000e+01	2.90000000e+01
84	3.49060000e+04	1.50000000e+01	1.90000000e+01	2.90000000e+01
85	3.51920000e+04	1.50000000e+01	1.90000000e+01	2.90000000e+01
86	3.54150000e+04	1.50000000e+01	1.90000000e+01	2.90000000e+01
87	3.56470000e+04	1.50000000e+01	1.90000000e+01	2.90000000e+01
88	3.59240000e+04	1.50000000e+01	1.90000000e+01	2.90000000e+01
89	3.61960000e+04	1.50000000e+01	1.90000000e+01	2.90000000e+01
90	3.64040000e+04	1.50000000e+01	1.90000000e+01	2.90000000e+01
91	3.66060000e+04	1.50000000e+01	1.90000000e+01	2.90000000e+01
92	3.68770000e+04	1.50000000e+01	1.90000000e+01	2.90000000e+01
93	3.71490000e+04	1.50000000e+01	1.90000000e+01	2.90000000e+01
94	3.74280000e+04	1.50000000e+01	1.90000000e+01	2.90000000e+01
95	3.77220000e+04	1.50000000e+01	1.90000000e+01	2.90000000e+01
96	3.80070000e+04	1.50000000e+01	1.90000000e+01	2.90000000e+01
97	3.83050000e+04	1.50000000e+01	1.90000000e+01	2.90000000e+01
98	3.85620000e+04	1.50000000e+01	1.90000000e+01	2.90000000e+01
99	3.88360000e+04	1.50000000e+01	1.90000000e+01	2.90000000e+01
100	3.90350000e+04	1.50000000e+01	1.90000000e+01	2.90000000e+01
