# Supplementary material for: Early Prediction of Movie Box Office Success Based on Wikipedia Activity Big Data
Source: PLoS One. 2013 Aug 21;8(8):e71226. doi: 10.1371/journal.pone.0071226 (PMC3749192; doi:10.1371/journal.pone.0071226)
Supplement: Dataset S1 — The dataset under study, including the financial and Wikipedia activity data is also available at http://wwm.phy.bme.hu/SupplementaryDataS1.zip. (ZIP) [file pone.0071226.s002.zip › wikipredict_data_pack/sample_of_312/wikipedia_predictors/105]

Day_(movie_time)	Views	Users	Rigor	Edits
-500	0.00000000e+00	0.00000000e+00	0.00000000e+00	0.00000000e+00
-499	0.00000000e+00	0.00000000e+00	0.00000000e+00	0.00000000e+00
-498	0.00000000e+00	0.00000000e+00	0.00000000e+00	0.00000000e+00
-497	0.00000000e+00	0.00000000e+00	0.00000000e+00	0.00000000e+00
-496	0.00000000e+00	0.00000000e+00	0.00000000e+00	0.00000000e+00
-495	0.00000000e+00	0.00000000e+00	0.00000000e+00	0.00000000e+00
-494	0.00000000e+00	0.00000000e+00	0.00000000e+00	0.00000000e+00
-493	0.00000000e+00	0.00000000e+00	0.00000000e+00	0.00000000e+00
-492	0.00000000e+00	0.00000000e+00	0.00000000e+00	0.00000000e+00
-491	0.00000000e+00	0.00000000e+00	0.00000000e+00	0.00000000e+00
-490	0.00000000e+00	0.00000000e+00	0.00000000e+00	0.00000000e+00
-489	0.00000000e+00	0.00000000e+00	0.00000000e+00	0.00000000e+00
-488	0.00000000e+00	0.00000000e+00	0.00000000e+00	0.00000000e+00
-487	0.00000000e+00	0.00000000e+00	0.00000000e+00	0.00000000e+00
-486	0.00000000e+00	0.00000000e+00	0.00000000e+00	0.00000000e+00
-485	0.00000000e+00	0.00000000e+00	0.00000000e+00	0.00000000e+00
-484	0.00000000e+00	0.00000000e+00	0.00000000e+00	0.00000000e+00
-483	0.00000000e+00	0.00000000e+00	0.00000000e+00	0.00000000e+00
-482	0.00000000e+00	0.00000000e+00	0.00000000e+00	0.00000000e+00
-481	0.00000000e+00	0.00000000e+00	0.00000000e+00	0.00000000e+00
-480	0.00000000e+00	0.00000000e+00	0.00000000e+00	0.00000000e+00
-479	0.00000000e+00	0.00000000e+00	0.00000000e+00	0.00000000e+00
-478	0.00000000e+00	0.00000000e+00	0.00000000e+00	0.00000000e+00
-477	0.00000000e+00	0.00000000e+00	0.00000000e+00	0.00000000e+00
-476	0.00000000e+00	0.00000000e+00	0.00000000e+00	0.00000000e+00
-475	0.00000000e+00	0.00000000e+00	0.00000000e+00	0.00000000e+00
-474	0.00000000e+00	0.00000000e+00	0.00000000e+00	0.00000000e+00
-473	0.00000000e+00	0.00000000e+00	0.00000000e+00	0.00000000e+00
-472	0.00000000e+00	0.00000000e+00	0.00000000e+00	0.00000000e+00
-471	0.00000000e+00	0.00000000e+00	0.00000000e+00	0.00000000e+00
-470	0.00000000e+00	0.00000000e+00	0.00000000e+00	0.00000000e+00
-469	0.00000000e+00	0.00000000e+00	0.00000000e+00	0.00000000e+00
-468	0.00000000e+00	0.00000000e+00	0.00000000e+00	0.00000000e+00
-467	0.00000000e+00	0.00000000e+00	0.00000000e+00	0.00000000e+00
-466	0.00000000e+00	0.00000000e+00	0.00000000e+00	0.00000000e+00
-465	0.00000000e+00	0.00000000e+00	0.00000000e+00	0.00000000e+00
-464	0.00000000e+00	0.00000000e+00	0.00000000e+00	0.00000000e+00
-463	0.00000000e+00	0.00000000e+00	0.00000000e+00	0.00000000e+00
-462	0.00000000e+00	0.00000000e+00	0.00000000e+00	0.00000000e+00
-461	0.00000000e+00	0.00000000e+00	0.00000000e+00	0.00000000e+00
-460	0.00000000e+00	0.00000000e+00	0.00000000e+00	0.00000000e+00
-459	0.00000000e+00	0.00000000e+00	0.00000000e+00	0.00000000e+00
-458	0.00000000e+00	0.00000000e+00	0.00000000e+00	0.00000000e+00
-457	0.00000000e+00	0.00000000e+00	0.00000000e+00	0.00000000e+00
-456	0.00000000e+00	0.00000000e+00	0.00000000e+00	0.00000000e+00
-455	0.00000000e+00	0.00000000e+00	0.00000000e+00	0.00000000e+00
-454	0.00000000e+00	0.00000000e+00	0.00000000e+00	0.00000000e+00
-453	0.00000000e+00	0.00000000e+00	0.00000000e+00	0.00000000e+00
-452	0.00000000e+00	0.00000000e+00	0.00000000e+00	0.00000000e+00
-451	0.00000000e+00	0.00000000e+00	0.00000000e+00	0.00000000e+00
-450	0.00000000e+00	0.00000000e+00	0.00000000e+00	0.00000000e+00
-449	0.00000000e+00	0.00000000e+00	0.00000000e+00	0.00000000e+00
-448	0.00000000e+00	0.00000000e+00	0.00000000e+00	0.00000000e+00
-447	0.00000000e+00	0.00000000e+00	0.00000000e+00	0.00000000e+00
-446	0.00000000e+00	0.00000000e+00	0.00000000e+00	0.00000000e+00
-445	0.00000000e+00	0.00000000e+00	0.00000000e+00	0.00000000e+00
-444	0.00000000e+00	0.00000000e+00	0.00000000e+00	0.00000000e+00
-443	0.00000000e+00	0.00000000e+00	0.00000000e+00	0.00000000e+00
-442	0.00000000e+00	0.00000000e+00	0.00000000e+00	0.00000000e+00
-441	0.00000000e+00	0.00000000e+00	0.00000000e+00	0.00000000e+00
-440	0.00000000e+00	0.00000000e+00	0.00000000e+00	0.00000000e+00
-439	0.00000000e+00	0.00000000e+00	0.00000000e+00	0.00000000e+00
-438	0.00000000e+00	0.00000000e+00	0.00000000e+00	0.00000000e+00
-437	0.00000000e+00	0.00000000e+00	0.00000000e+00	0.00000000e+00
-436	0.00000000e+00	0.00000000e+00	0.00000000e+00	0.00000000e+00
-435	0.00000000e+00	0.00000000e+00	0.00000000e+00	0.00000000e+00
-434	0.00000000e+00	0.00000000e+00	0.00000000e+00	0.00000000e+00
-433	0.00000000e+00	0.00000000e+00	0.00000000e+00	0.00000000e+00
-432	0.00000000e+00	0.00000000e+00	0.00000000e+00	0.00000000e+00
-431	0.00000000e+00	0.00000000e+00	0.00000000e+00	0.00000000e+00
-430	0.00000000e+00	0.00000000e+00	0.00000000e+00	0.00000000e+00
-429	0.00000000e+00	0.00000000e+00	0.00000000e+00	0.00000000e+00
-428	0.00000000e+00	0.00000000e+00	0.00000000e+00	0.00000000e+00
-427	0.00000000e+00	0.00000000e+00	0.00000000e+00	0.00000000e+00
-426	0.00000000e+00	0.00000000e+00	0.00000000e+00	0.00000000e+00
-425	0.00000000e+00	0.00000000e+00	0.00000000e+00	0.00000000e+00
-424	0.00000000e+00	0.00000000e+00	0.00000000e+00	0.00000000e+00
-423	0.00000000e+00	0.00000000e+00	0.00000000e+00	0.00000000e+00
-422	0.00000000e+00	0.00000000e+00	0.00000000e+00	0.00000000e+00
-421	0.00000000e+00	0.00000000e+00	0.00000000e+00	0.00000000e+00
-420	0.00000000e+00	0.00000000e+00	0.00000000e+00	0.00000000e+00
-419	0.00000000e+00	0.00000000e+00	0.00000000e+00	0.00000000e+00
-418	0.00000000e+00	0.00000000e+00	0.00000000e+00	0.00000000e+00
-417	0.00000000e+00	0.00000000e+00	0.00000000e+00	0.00000000e+00
-416	0.00000000e+00	0.00000000e+00	0.00000000e+00	0.00000000e+00
-415	0.00000000e+00	0.00000000e+00	0.00000000e+00	0.00000000e+00
-414	0.00000000e+00	0.00000000e+00	0.00000000e+00	0.00000000e+00
-413	0.00000000e+00	0.00000000e+00	0.00000000e+00	0.00000000e+00
-412	0.00000000e+00	0.00000000e+00	0.00000000e+00	0.00000000e+00
-411	0.00000000e+00	0.00000000e+00	0.00000000e+00	0.00000000e+00
-410	0.00000000e+00	0.00000000e+00	0.00000000e+00	0.00000000e+00
-409	0.00000000e+00	0.00000000e+00	0.00000000e+00	0.00000000e+00
-408	0.00000000e+00	0.00000000e+00	0.00000000e+00	0.00000000e+00
-407	0.00000000e+00	0.00000000e+00	0.00000000e+00	0.00000000e+00
-406	0.00000000e+00	0.00000000e+00	0.00000000e+00	0.00000000e+00
-405	0.00000000e+00	0.00000000e+00	0.00000000e+00	0.00000000e+00
-404	0.00000000e+00	0.00000000e+00	0.00000000e+00	0.00000000e+00
-403	0.00000000e+00	0.00000000e+00	0.00000000e+00	0.00000000e+00
-402	0.00000000e+00	0.00000000e+00	0.00000000e+00	0.00000000e+00
-401	0.00000000e+00	0.00000000e+00	0.00000000e+00	0.00000000e+00
-400	0.00000000e+00	0.00000000e+00	0.00000000e+00	0.00000000e+00
-399	0.00000000e+00	0.00000000e+00	0.00000000e+00	0.00000000e+00
-398	0.00000000e+00	0.00000000e+00	0.00000000e+00	0.00000000e+00
-397	0.00000000e+00	0.00000000e+00	0.00000000e+00	0.00000000e+00
-396	0.00000000e+00	0.00000000e+00	0.00000000e+00	0.00000000e+00
-395	0.00000000e+00	0.00000000e+00	0.00000000e+00	0.00000000e+00
-394	2.00000000e+00	0.00000000e+00	0.00000000e+00	0.00000000e+00
-393	2.00000000e+00	0.00000000e+00	0.00000000e+00	0.00000000e+00
-392	2.00000000e+00	0.00000000e+00	0.00000000e+00	0.00000000e+00
-391	3.00000000e+00	0.00000000e+00	0.00000000e+00	0.00000000e+00
-390	4.00000000e+00	0.00000000e+00	0.00000000e+00	0.00000000e+00
-389	6.00000000e+00	0.00000000e+00	0.00000000e+00	0.00000000e+00
-388	7.00000000e+00	0.00000000e+00	0.00000000e+00	0.00000000e+00
-387	8.00000000e+00	0.00000000e+00	0.00000000e+00	0.00000000e+00
-386	1.00000000e+01	0.00000000e+00	0.00000000e+00	0.00000000e+00
-385	1.10000000e+01	0.00000000e+00	0.00000000e+00	0.00000000e+00
-384	1.30000000e+01	0.00000000e+00	0.00000000e+00	0.00000000e+00
-383	1.50000000e+01	0.00000000e+00	0.00000000e+00	0.00000000e+00
-382	1.60000000e+01	0.00000000e+00	0.00000000e+00	0.00000000e+00
-381	1.70000000e+01	0.00000000e+00	0.00000000e+00	0.00000000e+00
-380	1.70000000e+01	0.00000000e+00	0.00000000e+00	0.00000000e+00
-379	2.00000000e+01	0.00000000e+00	0.00000000e+00	0.00000000e+00
-378	2.00000000e+01	0.00000000e+00	0.00000000e+00	0.00000000e+00
-377	2.10000000e+01	0.00000000e+00	0.00000000e+00	0.00000000e+00
-376	2.10000000e+01	0.00000000e+00	0.00000000e+00	0.00000000e+00
-375	2.30000000e+01	0.00000000e+00	0.00000000e+00	0.00000000e+00
-374	2.30000000e+01	0.00000000e+00	0.00000000e+00	0.00000000e+00
-373	2.40000000e+01	0.00000000e+00	0.00000000e+00	0.00000000e+00
-372	2.40000000e+01	0.00000000e+00	0.00000000e+00	0.00000000e+00
-371	2.70000000e+01	0.00000000e+00	0.00000000e+00	0.00000000e+00
-370	2.80000000e+01	0.00000000e+00	0.00000000e+00	0.00000000e+00
-369	3.00000000e+01	0.00000000e+00	0.00000000e+00	0.00000000e+00
-368	3.10000000e+01	0.00000000e+00	0.00000000e+00	0.00000000e+00
-367	3.60000000e+01	0.00000000e+00	0.00000000e+00	0.00000000e+00
-366	3.60000000e+01	0.00000000e+00	0.00000000e+00	0.00000000e+00
-365	3.60000000e+01	0.00000000e+00	0.00000000e+00	0.00000000e+00
-364	3.80000000e+01	0.00000000e+00	0.00000000e+00	0.00000000e+00
-363	3.90000000e+01	0.00000000e+00	0.00000000e+00	0.00000000e+00
-362	4.10000000e+01	0.00000000e+00	0.00000000e+00	0.00000000e+00
-361	4.10000000e+01	0.00000000e+00	0.00000000e+00	0.00000000e+00
-360	4.10000000e+01	0.00000000e+00	0.00000000e+00	0.00000000e+00
-359	4.20000000e+01	0.00000000e+00	0.00000000e+00	0.00000000e+00
-358	4.30000000e+01	0.00000000e+00	0.00000000e+00	0.00000000e+00
-357	4.30000000e+01	0.00000000e+00	0.00000000e+00	0.00000000e+00
-356	4.40000000e+01	0.00000000e+00	0.00000000e+00	0.00000000e+00
-355	4.40000000e+01	0.00000000e+00	0.00000000e+00	0.00000000e+00
-354	4.40000000e+01	0.00000000e+00	0.00000000e+00	0.00000000e+00
-353	4.40000000e+01	0.00000000e+00	0.00000000e+00	0.00000000e+00
-352	4.50000000e+01	0.00000000e+00	0.00000000e+00	0.00000000e+00
-351	4.50000000e+01	0.00000000e+00	0.00000000e+00	0.00000000e+00
-350	4.50000000e+01	0.00000000e+00	0.00000000e+00	0.00000000e+00
-349	4.80000000e+01	0.00000000e+00	0.00000000e+00	0.00000000e+00
-348	5.00000000e+01	0.00000000e+00	0.00000000e+00	0.00000000e+00
-347	5.30000000e+01	0.00000000e+00	0.00000000e+00	0.00000000e+00
-346	5.30000000e+01	0.00000000e+00	0.00000000e+00	0.00000000e+00
-345	9.20000000e+01	0.00000000e+00	0.00000000e+00	0.00000000e+00
-344	9.30000000e+01	0.00000000e+00	0.00000000e+00	0.00000000e+00
-343	9.50000000e+01	0.00000000e+00	0.00000000e+00	0.00000000e+00
-342	9.80000000e+01	0.00000000e+00	0.00000000e+00	0.00000000e+00
-341	9.80000000e+01	0.00000000e+00	0.00000000e+00	0.00000000e+00
-340	9.90000000e+01	0.00000000e+00	0.00000000e+00	0.00000000e+00
-339	1.00000000e+02	0.00000000e+00	0.00000000e+00	0.00000000e+00
-338	1.00000000e+02	0.00000000e+00	0.00000000e+00	0.00000000e+00
-337	1.02000000e+02	0.00000000e+00	0.00000000e+00	0.00000000e+00
-336	1.02000000e+02	0.00000000e+00	0.00000000e+00	0.00000000e+00
-335	1.03000000e+02	0.00000000e+00	0.00000000e+00	0.00000000e+00
-334	1.05000000e+02	0.00000000e+00	0.00000000e+00	0.00000000e+00
-333	1.06000000e+02	0.00000000e+00	0.00000000e+00	0.00000000e+00
-332	1.08000000e+02	0.00000000e+00	0.00000000e+00	0.00000000e+00
-331	1.08000000e+02	0.00000000e+00	0.00000000e+00	0.00000000e+00
-330	1.08000000e+02	0.00000000e+00	0.00000000e+00	0.00000000e+00
-329	1.10000000e+02	0.00000000e+00	0.00000000e+00	0.00000000e+00
-328	1.10000000e+02	0.00000000e+00	0.00000000e+00	0.00000000e+00
-327	1.12000000e+02	0.00000000e+00	0.00000000e+00	0.00000000e+00
-326	1.12000000e+02	0.00000000e+00	0.00000000e+00	0.00000000e+00
-325	1.12000000e+02	0.00000000e+00	0.00000000e+00	0.00000000e+00
-324	1.13000000e+02	0.00000000e+00	0.00000000e+00	0.00000000e+00
-323	1.14000000e+02	0.00000000e+00	0.00000000e+00	0.00000000e+00
-322	1.15000000e+02	0.00000000e+00	0.00000000e+00	0.00000000e+00
-321	1.15000000e+02	0.00000000e+00	0.00000000e+00	0.00000000e+00
-320	1.17000000e+02	0.00000000e+00	0.00000000e+00	0.00000000e+00
-319	1.19000000e+02	0.00000000e+00	0.00000000e+00	0.00000000e+00
-318	1.19000000e+02	0.00000000e+00	0.00000000e+00	0.00000000e+00
-317	1.21000000e+02	0.00000000e+00	0.00000000e+00	0.00000000e+00
-316	1.21000000e+02	0.00000000e+00	0.00000000e+00	0.00000000e+00
-315	1.23000000e+02	0.00000000e+00	0.00000000e+00	0.00000000e+00
-314	1.23000000e+02	0.00000000e+00	0.00000000e+00	0.00000000e+00
-313	1.23000000e+02	0.00000000e+00	0.00000000e+00	0.00000000e+00
-312	1.24000000e+02	0.00000000e+00	0.00000000e+00	0.00000000e+00
-311	1.25000000e+02	0.00000000e+00	0.00000000e+00	0.00000000e+00
-310	1.27000000e+02	0.00000000e+00	0.00000000e+00	0.00000000e+00
-309	1.27000000e+02	0.00000000e+00	0.00000000e+00	0.00000000e+00
-308	1.28000000e+02	0.00000000e+00	0.00000000e+00	0.00000000e+00
-307	1.31000000e+02	0.00000000e+00	0.00000000e+00	0.00000000e+00
-306	1.33000000e+02	0.00000000e+00	0.00000000e+00	0.00000000e+00
-305	1.33000000e+02	0.00000000e+00	0.00000000e+00	0.00000000e+00
-304	1.34000000e+02	0.00000000e+00	0.00000000e+00	0.00000000e+00
-303	1.37000000e+02	0.00000000e+00	0.00000000e+00	0.00000000e+00
-302	1.37000000e+02	0.00000000e+00	0.00000000e+00	0.00000000e+00
-301	1.42000000e+02	0.00000000e+00	0.00000000e+00	0.00000000e+00
-300	3.12000000e+02	3.00000000e+00	3.00000000e+00	3.00000000e+00
-299	5.56000000e+02	3.00000000e+00	3.00000000e+00	3.00000000e+00
-298	8.31000000e+02	3.00000000e+00	3.00000000e+00	3.00000000e+00
-297	1.15000000e+03	3.00000000e+00	3.00000000e+00	3.00000000e+00
-296	1.43200000e+03	3.00000000e+00	3.00000000e+00	3.00000000e+00
-295	1.68400000e+03	3.00000000e+00	3.00000000e+00	3.00000000e+00
-294	1.93800000e+03	3.00000000e+00	3.00000000e+00	3.00000000e+00
-293	2.20500000e+03	3.00000000e+00	3.00000000e+00	3.00000000e+00
-292	2.50100000e+03	3.00000000e+00	3.00000000e+00	3.00000000e+00
-291	2.82500000e+03	4.00000000e+00	4.00000000e+00	4.00000000e+00
-290	3.12500000e+03	4.00000000e+00	4.00000000e+00	4.00000000e+00
-289	3.44100000e+03	4.00000000e+00	4.00000000e+00	4.00000000e+00
-288	3.72900000e+03	5.00000000e+00	5.00000000e+00	5.00000000e+00
-287	4.00800000e+03	5.00000000e+00	5.00000000e+00	5.00000000e+00
-286	4.26200000e+03	5.00000000e+00	5.00000000e+00	5.00000000e+00
-285	4.52400000e+03	5.00000000e+00	5.00000000e+00	5.00000000e+00
-284	4.83300000e+03	5.00000000e+00	5.00000000e+00	5.00000000e+00
-283	5.18000000e+03	5.00000000e+00	5.00000000e+00	5.00000000e+00
-282	5.49700000e+03	5.00000000e+00	5.00000000e+00	5.00000000e+00
-281	5.86300000e+03	5.00000000e+00	5.00000000e+00	5.00000000e+00
-280	6.18100000e+03	5.00000000e+00	5.00000000e+00	5.00000000e+00
-279	6.53100000e+03	5.00000000e+00	5.00000000e+00	5.00000000e+00
-278	6.81100000e+03	5.00000000e+00	5.00000000e+00	5.00000000e+00
-277	7.20500000e+03	5.00000000e+00	5.00000000e+00	5.00000000e+00
-276	7.56700000e+03	5.00000000e+00	5.00000000e+00	5.00000000e+00
-275	7.92200000e+03	5.00000000e+00	5.00000000e+00	5.00000000e+00
-274	8.26900000e+03	5.00000000e+00	5.00000000e+00	5.00000000e+00
-273	8.65000000e+03	6.00000000e+00	6.00000000e+00	6.00000000e+00
-272	8.98400000e+03	6.00000000e+00	6.00000000e+00	6.00000000e+00
-271	9.25400000e+03	6.00000000e+00	6.00000000e+00	6.00000000e+00
-270	9.60800000e+03	6.00000000e+00	6.00000000e+00	6.00000000e+00
-269	9.97100000e+03	6.00000000e+00	6.00000000e+00	6.00000000e+00
-268	1.03190000e+04	6.00000000e+00	6.00000000e+00	6.00000000e+00
-267	1.06950000e+04	6.00000000e+00	6.00000000e+00	6.00000000e+00
-266	1.09290000e+04	6.00000000e+00	6.00000000e+00	6.00000000e+00
-265	1.12000000e+04	6.00000000e+00	6.00000000e+00	6.00000000e+00
-264	1.14560000e+04	6.00000000e+00	6.00000000e+00	6.00000000e+00
-263	1.17060000e+04	6.00000000e+00	6.00000000e+00	6.00000000e+00
-262	1.20750000e+04	6.00000000e+00	6.00000000e+00	6.00000000e+00
-261	1.23990000e+04	6.00000000e+00	6.00000000e+00	6.00000000e+00
-260	1.27470000e+04	6.00000000e+00	6.00000000e+00	6.00000000e+00
-259	1.30600000e+04	6.00000000e+00	6.00000000e+00	6.00000000e+00
-258	1.34140000e+04	6.00000000e+00	6.00000000e+00	6.00000000e+00
-257	1.37130000e+04	6.00000000e+00	6.00000000e+00	6.00000000e+00
-256	1.40820000e+04	6.00000000e+00	6.00000000e+00	6.00000000e+00
-255	1.44630000e+04	6.00000000e+00	6.00000000e+00	6.00000000e+00
-254	1.47980000e+04	7.00000000e+00	7.00000000e+00	8.00000000e+00
-253	1.51060000e+04	7.00000000e+00	7.00000000e+00	8.00000000e+00
-252	1.54940000e+04	7.00000000e+00	7.00000000e+00	8.00000000e+00
-251	1.58040000e+04	7.00000000e+00	7.00000000e+00	8.00000000e+00
-250	1.61260000e+04	7.00000000e+00	7.00000000e+00	8.00000000e+00
-249	1.64800000e+04	7.00000000e+00	7.00000000e+00	8.00000000e+00
-248	1.68800000e+04	7.00000000e+00	7.00000000e+00	8.00000000e+00
-247	1.72500000e+04	7.00000000e+00	7.00000000e+00	9.00000000e+00
-246	1.76040000e+04	7.00000000e+00	7.00000000e+00	9.00000000e+00
-245	1.79860000e+04	7.00000000e+00	7.00000000e+00	9.00000000e+00
-244	1.87070000e+04	8.00000000e+00	8.00000000e+00	1.00000000e+01
-243	1.96190000e+04	1.00000000e+01	1.00000000e+01	1.20000000e+01
-242	2.05520000e+04	1.00000000e+01	1.00000000e+01	1.20000000e+01
-241	2.14560000e+04	1.00000000e+01	1.00000000e+01	1.90000000e+01
-240	2.21750000e+04	1.00000000e+01	1.00000000e+01	2.10000000e+01
-239	2.29220000e+04	1.00000000e+01	1.00000000e+01	2.10000000e+01
-238	2.35280000e+04	1.30000000e+01	1.10000000e+01	2.20000000e+01
-237	2.40260000e+04	1.30000000e+01	1.10000000e+01	2.20000000e+01
-236	2.45490000e+04	1.30000000e+01	1.10000000e+01	2.20000000e+01
-235	2.51950000e+04	1.30000000e+01	1.10000000e+01	2.20000000e+01
-234	2.58250000e+04	1.30000000e+01	1.10000000e+01	2.20000000e+01
-233	2.63660000e+04	1.40000000e+01	1.20000000e+01	2.40000000e+01
-232	2.68780000e+04	1.40000000e+01	1.20000000e+01	2.40000000e+01
-231	2.73710000e+04	1.40000000e+01	1.20000000e+01	2.40000000e+01
-230	2.79990000e+04	1.40000000e+01	1.20000000e+01	2.40000000e+01
-229	2.84650000e+04	1.40000000e+01	1.20000000e+01	2.40000000e+01
-228	2.90180000e+04	1.40000000e+01	1.20000000e+01	2.40000000e+01
-227	2.95530000e+04	1.40000000e+01	1.20000000e+01	2.40000000e+01
-226	3.00120000e+04	1.40000000e+01	1.20000000e+01	2.40000000e+01
-225	3.05190000e+04	1.40000000e+01	1.20000000e+01	2.40000000e+01
-224	3.10250000e+04	1.40000000e+01	1.20000000e+01	2.40000000e+01
-223	3.14810000e+04	1.40000000e+01	1.20000000e+01	2.40000000e+01
-222	3.18680000e+04	1.40000000e+01	1.20000000e+01	2.40000000e+01
-221	3.23730000e+04	1.40000000e+01	1.20000000e+01	2.40000000e+01
-220	3.29560000e+04	1.40000000e+01	1.20000000e+01	2.40000000e+01
-219	3.34060000e+04	1.40000000e+01	1.20000000e+01	2.40000000e+01
-218	3.38000000e+04	1.60000000e+01	1.30000000e+01	2.50000000e+01
-217	3.41830000e+04	1.60000000e+01	1.30000000e+01	2.50000000e+01
-216	3.46050000e+04	1.60000000e+01	1.30000000e+01	2.50000000e+01
-215	3.50660000e+04	1.60000000e+01	1.30000000e+01	2.50000000e+01
-214	3.55290000e+04	1.60000000e+01	1.30000000e+01	2.50000000e+01
-213	3.60200000e+04	1.60000000e+01	1.30000000e+01	2.50000000e+01
-212	3.64710000e+04	1.60000000e+01	1.30000000e+01	2.50000000e+01
-211	3.69170000e+04	1.60000000e+01	1.30000000e+01	2.50000000e+01
-210	3.73400000e+04	1.60000000e+01	1.30000000e+01	2.50000000e+01
-209	3.77730000e+04	1.60000000e+01	1.30000000e+01	2.50000000e+01
-208	3.81830000e+04	1.60000000e+01	1.30000000e+01	2.50000000e+01
-207	3.86600000e+04	1.60000000e+01	1.30000000e+01	2.50000000e+01
-206	3.91640000e+04	1.60000000e+01	1.30000000e+01	2.50000000e+01
-205	3.96290000e+04	1.60000000e+01	1.30000000e+01	2.50000000e+01
-204	4.00110000e+04	1.50000000e+01	1.40000000e+01	2.60000000e+01
-203	4.04700000e+04	1.50000000e+01	1.40000000e+01	2.60000000e+01
-202	4.08900000e+04	1.60000000e+01	1.50000000e+01	2.70000000e+01
-201	4.13360000e+04	1.60000000e+01	1.50000000e+01	2.70000000e+01
-200	4.18380000e+04	1.60000000e+01	1.50000000e+01	2.70000000e+01
-199	4.22910000e+04	1.60000000e+01	1.50000000e+01	2.70000000e+01
-198	4.27740000e+04	1.60000000e+01	1.50000000e+01	2.70000000e+01
-197	4.32810000e+04	1.60000000e+01	1.50000000e+01	2.70000000e+01
-196	4.37090000e+04	1.60000000e+01	1.50000000e+01	2.70000000e+01
-195	4.41130000e+04	1.60000000e+01	1.50000000e+01	2.70000000e+01
-194	4.44990000e+04	1.60000000e+01	1.50000000e+01	2.70000000e+01
-193	4.49830000e+04	1.60000000e+01	1.50000000e+01	2.70000000e+01
-192	4.54200000e+04	1.60000000e+01	1.50000000e+01	2.70000000e+01
-191	4.58420000e+04	1.60000000e+01	1.50000000e+01	2.70000000e+01
-190	4.62620000e+04	1.60000000e+01	1.50000000e+01	2.70000000e+01
-189	4.66740000e+04	1.60000000e+01	1.50000000e+01	2.70000000e+01
-188	4.71350000e+04	1.60000000e+01	1.50000000e+01	2.70000000e+01
-187	4.75470000e+04	1.60000000e+01	1.50000000e+01	2.70000000e+01
-186	4.79820000e+04	1.80000000e+01	1.60000000e+01	2.80000000e+01
-185	4.84010000e+04	1.80000000e+01	1.60000000e+01	2.80000000e+01
-184	4.87790000e+04	1.80000000e+01	1.60000000e+01	2.80000000e+01
-183	4.87790000e+04	1.80000000e+01	1.60000000e+01	2.80000000e+01
-182	4.92040000e+04	1.80000000e+01	1.70000000e+01	2.90000000e+01
-181	4.92040000e+04	1.80000000e+01	1.70000000e+01	2.90000000e+01
-180	4.92040000e+04	1.80000000e+01	1.70000000e+01	2.90000000e+01
-179	4.92040000e+04	1.80000000e+01	1.70000000e+01	2.90000000e+01
-178	4.97030000e+04	1.80000000e+01	1.70000000e+01	2.90000000e+01
-177	5.00970000e+04	1.80000000e+01	1.70000000e+01	2.90000000e+01
-176	5.04370000e+04	1.80000000e+01	1.70000000e+01	2.90000000e+01
-175	5.08350000e+04	1.80000000e+01	1.70000000e+01	2.90000000e+01
-174	5.13550000e+04	1.80000000e+01	1.70000000e+01	2.90000000e+01
-173	5.17960000e+04	2.00000000e+01	1.80000000e+01	3.00000000e+01
-172	5.23220000e+04	2.00000000e+01	1.80000000e+01	3.00000000e+01
-171	5.27760000e+04	2.00000000e+01	1.80000000e+01	3.00000000e+01
-170	5.31980000e+04	2.00000000e+01	1.80000000e+01	3.00000000e+01
-169	5.36950000e+04	2.00000000e+01	1.80000000e+01	3.00000000e+01
-168	5.42360000e+04	2.00000000e+01	1.80000000e+01	3.00000000e+01
-167	5.46400000e+04	2.00000000e+01	1.80000000e+01	3.00000000e+01
-166	5.50570000e+04	2.00000000e+01	1.80000000e+01	3.00000000e+01
-165	5.55830000e+04	2.10000000e+01	1.90000000e+01	3.10000000e+01
-164	5.62930000e+04	2.10000000e+01	1.90000000e+01	3.10000000e+01
-163	5.68800000e+04	2.10000000e+01	1.90000000e+01	3.10000000e+01
-162	5.68800000e+04	2.10000000e+01	1.90000000e+01	3.10000000e+01
-161	5.68800000e+04	2.10000000e+01	1.90000000e+01	3.10000000e+01
-160	5.68800000e+04	2.10000000e+01	1.90000000e+01	3.10000000e+01
-159	5.73070000e+04	2.10000000e+01	1.90000000e+01	3.10000000e+01
-158	5.77340000e+04	2.20000000e+01	2.00000000e+01	3.20000000e+01
-157	5.82300000e+04	2.20000000e+01	2.00000000e+01	3.20000000e+01
-156	5.86730000e+04	2.20000000e+01	2.00000000e+01	3.20000000e+01
-155	5.91620000e+04	2.20000000e+01	2.00000000e+01	3.20000000e+01
-154	5.96350000e+04	2.20000000e+01	2.00000000e+01	3.20000000e+01
-153	6.00270000e+04	2.20000000e+01	2.00000000e+01	3.20000000e+01
-152	6.04490000e+04	2.20000000e+01	2.00000000e+01	3.20000000e+01
-151	6.09000000e+04	2.20000000e+01	2.00000000e+01	3.20000000e+01
-150	6.13860000e+04	2.20000000e+01	2.00000000e+01	3.20000000e+01
-149	6.18650000e+04	2.20000000e+01	2.00000000e+01	3.20000000e+01
-148	6.23650000e+04	2.20000000e+01	2.00000000e+01	3.20000000e+01
-147	6.27830000e+04	2.20000000e+01	2.00000000e+01	3.20000000e+01
-146	6.32700000e+04	2.20000000e+01	2.00000000e+01	3.20000000e+01
-145	6.37210000e+04	2.20000000e+01	2.00000000e+01	3.20000000e+01
-144	6.42270000e+04	2.20000000e+01	2.00000000e+01	3.20000000e+01
-143	6.47700000e+04	2.20000000e+01	2.00000000e+01	3.20000000e+01
-142	6.52410000e+04	2.20000000e+01	2.00000000e+01	3.20000000e+01
-141	6.57460000e+04	2.20000000e+01	2.00000000e+01	3.20000000e+01
-140	6.63050000e+04	2.20000000e+01	2.00000000e+01	3.20000000e+01
-139	6.69390000e+04	2.20000000e+01	2.00000000e+01	3.20000000e+01
-138	6.74860000e+04	2.20000000e+01	2.00000000e+01	3.20000000e+01
-137	6.81440000e+04	2.20000000e+01	2.00000000e+01	3.20000000e+01
-136	6.87950000e+04	2.20000000e+01	2.00000000e+01	3.20000000e+01
-135	6.93640000e+04	2.20000000e+01	2.00000000e+01	3.20000000e+01
-134	7.00930000e+04	2.20000000e+01	2.00000000e+01	3.20000000e+01
-133	7.09570000e+04	2.20000000e+01	2.00000000e+01	3.20000000e+01
-132	7.17530000e+04	2.20000000e+01	2.00000000e+01	3.20000000e+01
-131	7.26580000e+04	2.20000000e+01	2.00000000e+01	3.20000000e+01
-130	7.26580000e+04	2.20000000e+01	2.00000000e+01	3.20000000e+01
-129	7.37390000e+04	2.20000000e+01	2.00000000e+01	3.20000000e+01
-128	7.44290000e+04	2.20000000e+01	2.00000000e+01	3.20000000e+01
-127	7.50340000e+04	2.20000000e+01	2.00000000e+01	3.20000000e+01
-126	7.55650000e+04	2.50000000e+01	2.10000000e+01	3.40000000e+01
-125	7.61580000e+04	2.50000000e+01	2.10000000e+01	3.40000000e+01
-124	7.66810000e+04	2.50000000e+01	2.10000000e+01	3.40000000e+01
-123	7.66810000e+04	2.50000000e+01	2.10000000e+01	3.40000000e+01
-122	7.72620000e+04	2.50000000e+01	2.10000000e+01	3.40000000e+01
-121	7.77530000e+04	2.50000000e+01	2.10000000e+01	3.40000000e+01
-120	7.82570000e+04	2.50000000e+01	2.10000000e+01	3.40000000e+01
-119	7.87140000e+04	2.50000000e+01	2.10000000e+01	3.40000000e+01
-118	7.92460000e+04	2.50000000e+01	2.10000000e+01	3.40000000e+01
-117	7.98130000e+04	2.50000000e+01	2.10000000e+01	3.40000000e+01
-116	8.04700000e+04	2.50000000e+01	2.10000000e+01	3.40000000e+01
-115	8.10270000e+04	2.40000000e+01	2.20000000e+01	3.50000000e+01
-114	8.14920000e+04	2.40000000e+01	2.20000000e+01	3.50000000e+01
-113	8.20140000e+04	2.40000000e+01	2.20000000e+01	3.50000000e+01
-112	8.25800000e+04	2.40000000e+01	2.20000000e+01	3.50000000e+01
-111	8.31590000e+04	2.40000000e+01	2.20000000e+01	3.50000000e+01
-110	8.36950000e+04	2.40000000e+01	2.20000000e+01	3.50000000e+01
-109	8.42780000e+04	2.40000000e+01	2.20000000e+01	3.50000000e+01
-108	8.48230000e+04	2.40000000e+01	2.20000000e+01	3.50000000e+01
-107	8.52340000e+04	2.40000000e+01	2.20000000e+01	3.50000000e+01
-106	8.57460000e+04	2.40000000e+01	2.20000000e+01	3.50000000e+01
-105	8.61960000e+04	2.40000000e+01	2.20000000e+01	3.50000000e+01
-104	8.66450000e+04	2.40000000e+01	2.20000000e+01	3.50000000e+01
-103	8.72150000e+04	2.40000000e+01	2.20000000e+01	3.50000000e+01
-102	8.77310000e+04	2.40000000e+01	2.20000000e+01	3.50000000e+01
-101	8.83110000e+04	2.40000000e+01	2.20000000e+01	3.50000000e+01
-100	8.88820000e+04	2.40000000e+01	2.20000000e+01	3.50000000e+01
-99	8.95940000e+04	2.40000000e+01	2.20000000e+01	3.50000000e+01
-98	9.15910000e+04	2.40000000e+01	2.20000000e+01	3.50000000e+01
-97	9.33970000e+04	2.40000000e+01	2.20000000e+01	3.50000000e+01
-96	9.50590000e+04	2.70000000e+01	2.30000000e+01	3.60000000e+01
-95	9.64580000e+04	2.70000000e+01	2.30000000e+01	3.60000000e+01
-94	9.81570000e+04	2.70000000e+01	2.30000000e+01	3.60000000e+01
-93	9.96480000e+04	2.70000000e+01	2.30000000e+01	3.60000000e+01
-92	1.00952000e+05	2.70000000e+01	2.30000000e+01	3.60000000e+01
-91	1.02029000e+05	2.80000000e+01	2.40000000e+01	3.80000000e+01
-90	1.02920000e+05	2.80000000e+01	2.40000000e+01	3.80000000e+01
-89	1.04120000e+05	2.80000000e+01	2.40000000e+01	3.80000000e+01
-88	1.05314000e+05	2.80000000e+01	2.40000000e+01	3.80000000e+01
-87	1.06904000e+05	2.70000000e+01	2.50000000e+01	3.90000000e+01
-86	1.08383000e+05	2.70000000e+01	2.50000000e+01	3.90000000e+01
-85	1.09717000e+05	2.70000000e+01	2.50000000e+01	3.90000000e+01
-84	1.11001000e+05	2.90000000e+01	2.60000000e+01	4.00000000e+01
-83	1.12193000e+05	2.90000000e+01	2.60000000e+01	4.00000000e+01
-82	1.13668000e+05	2.90000000e+01	2.60000000e+01	4.00000000e+01
-81	1.15060000e+05	2.90000000e+01	2.60000000e+01	4.00000000e+01
-80	1.16471000e+05	3.10000000e+01	2.70000000e+01	4.10000000e+01
-79	1.17712000e+05	3.10000000e+01	2.70000000e+01	4.10000000e+01
-78	1.18910000e+05	3.10000000e+01	2.70000000e+01	4.10000000e+01
-77	1.20133000e+05	3.10000000e+01	2.70000000e+01	4.10000000e+01
-76	1.21410000e+05	3.10000000e+01	2.70000000e+01	4.10000000e+01
-75	1.22590000e+05	3.10000000e+01	2.70000000e+01	4.10000000e+01
-74	1.23623000e+05	3.10000000e+01	2.70000000e+01	4.10000000e+01
-73	1.24805000e+05	3.10000000e+01	2.70000000e+01	4.10000000e+01
-72	1.25787000e+05	3.10000000e+01	2.70000000e+01	4.10000000e+01
-71	1.26721000e+05	3.00000000e+01	2.80000000e+01	4.20000000e+01
-70	1.27669000e+05	3.00000000e+01	2.80000000e+01	4.20000000e+01
-69	1.28667000e+05	3.00000000e+01	2.80000000e+01	4.20000000e+01
-68	1.30005000e+05	3.30000000e+01	3.00000000e+01	4.60000000e+01
-67	1.31328000e+05	3.40000000e+01	3.10000000e+01	4.70000000e+01
-66	1.32756000e+05	3.40000000e+01	3.10000000e+01	4.70000000e+01
-65	1.33950000e+05	3.70000000e+01	3.20000000e+01	4.80000000e+01
-64	1.35063000e+05	3.70000000e+01	3.40000000e+01	5.00000000e+01
-63	1.36288000e+05	3.70000000e+01	3.40000000e+01	5.00000000e+01
-62	1.41334000e+05	3.90000000e+01	3.60000000e+01	5.20000000e+01
-61	1.41334000e+05	3.90000000e+01	3.60000000e+01	5.20000000e+01
-60	1.41334000e+05	4.10000000e+01	3.70000000e+01	5.30000000e+01
-59	1.47569000e+05	4.00000000e+01	3.80000000e+01	5.40000000e+01
-58	1.51007000e+05	4.00000000e+01	3.80000000e+01	5.40000000e+01
-57	1.53312000e+05	4.00000000e+01	3.90000000e+01	5.60000000e+01
-56	1.55284000e+05	4.60000000e+01	4.10000000e+01	5.80000000e+01
-55	1.57408000e+05	4.80000000e+01	4.30000000e+01	6.00000000e+01
-54	1.59341000e+05	4.80000000e+01	4.30000000e+01	6.00000000e+01
-53	1.61176000e+05	4.80000000e+01	4.30000000e+01	6.00000000e+01
-52	1.62960000e+05	4.80000000e+01	4.30000000e+01	6.00000000e+01
-51	1.64380000e+05	4.80000000e+01	4.50000000e+01	6.30000000e+01
-50	1.65686000e+05	4.80000000e+01	4.50000000e+01	6.30000000e+01
-49	1.67092000e+05	4.80000000e+01	4.50000000e+01	6.30000000e+01
-48	1.68297000e+05	4.80000000e+01	4.50000000e+01	6.30000000e+01
-47	1.69512000e+05	4.90000000e+01	4.60000000e+01	6.40000000e+01
-46	1.70853000e+05	4.90000000e+01	4.60000000e+01	6.40000000e+01
-45	1.70853000e+05	4.90000000e+01	4.60000000e+01	6.40000000e+01
-44	1.72005000e+05	4.90000000e+01	4.60000000e+01	6.40000000e+01
-43	1.73270000e+05	4.90000000e+01	4.60000000e+01	6.40000000e+01
-42	1.74987000e+05	4.90000000e+01	4.60000000e+01	6.40000000e+01
-41	1.76404000e+05	4.90000000e+01	4.60000000e+01	6.40000000e+01
-40	1.77763000e+05	4.90000000e+01	4.60000000e+01	6.40000000e+01
-39	1.79259000e+05	5.30000000e+01	4.70000000e+01	6.50000000e+01
-38	1.80934000e+05	5.30000000e+01	4.90000000e+01	6.70000000e+01
-37	1.82695000e+05	5.50000000e+01	5.00000000e+01	6.90000000e+01
-36	1.84257000e+05	5.50000000e+01	5.00000000e+01	6.90000000e+01
-35	1.85666000e+05	5.50000000e+01	5.00000000e+01	6.90000000e+01
-34	1.88024000e+05	5.80000000e+01	5.10000000e+01	7.00000000e+01
-33	1.90862000e+05	6.30000000e+01	5.50000000e+01	7.40000000e+01
-32	1.93893000e+05	6.00000000e+01	5.60000000e+01	7.50000000e+01
-31	1.99118000e+05	6.50000000e+01	5.90000000e+01	7.80000000e+01
-30	2.04243000e+05	6.40000000e+01	6.00000000e+01	7.90000000e+01
-29	2.08085000e+05	6.40000000e+01	6.00000000e+01	7.90000000e+01
-28	2.11666000e+05	6.50000000e+01	6.10000000e+01	8.00000000e+01
-27	2.14940000e+05	6.80000000e+01	6.30000000e+01	8.30000000e+01
-26	2.18027000e+05	7.30000000e+01	6.50000000e+01	8.60000000e+01
-25	2.20533000e+05	7.20000000e+01	6.60000000e+01	8.90000000e+01
-24	2.23988000e+05	7.20000000e+01	6.60000000e+01	8.90000000e+01
-23	2.28176000e+05	7.60000000e+01	7.10000000e+01	9.40000000e+01
-22	2.32458000e+05	7.80000000e+01	7.20000000e+01	9.60000000e+01
-21	2.37500000e+05	8.20000000e+01	8.00000000e+01	1.10000000e+02
-20	2.44052000e+05	9.30000000e+01	8.40000000e+01	1.15000000e+02
-19	2.48399000e+05	9.60000000e+01	8.80000000e+01	1.19000000e+02
-18	2.52842000e+05	1.02000000e+02	9.50000000e+01	1.30000000e+02
-17	2.59142000e+05	1.04000000e+02	9.80000000e+01	1.33000000e+02
-16	2.65472000e+05	1.05000000e+02	9.90000000e+01	1.34000000e+02
-15	2.70009000e+05	1.05000000e+02	9.90000000e+01	1.34000000e+02
-14	2.74285000e+05	1.02000000e+02	1.01000000e+02	1.36000000e+02
-13	2.79619000e+05	1.09000000e+02	1.03000000e+02	1.40000000e+02
-12	2.84138000e+05	1.09000000e+02	1.03000000e+02	1.40000000e+02
-11	2.88835000e+05	1.10000000e+02	1.05000000e+02	1.42000000e+02
-10	2.94355000e+05	1.12000000e+02	1.06000000e+02	1.43000000e+02
-9	3.01189000e+05	1.12000000e+02	1.06000000e+02	1.43000000e+02
-8	3.07412000e+05	1.09000000e+02	1.07000000e+02	1.45000000e+02
-7	3.13605000e+05	1.12000000e+02	1.08000000e+02	1.46000000e+02
-6	3.23514000e+05	1.12000000e+02	1.10000000e+02	1.48000000e+02
-5	3.31041000e+05	1.16000000e+02	1.11000000e+02	1.49000000e+02
-4	3.39194000e+05	1.16000000e+02	1.11000000e+02	1.49000000e+02
-3	3.47891000e+05	1.17000000e+02	1.12000000e+02	1.51000000e+02
-2	3.59447000e+05	1.17000000e+02	1.12000000e+02	1.51000000e+02
-1	3.71393000e+05	1.17000000e+02	1.12000000e+02	1.51000000e+02
0	3.84412000e+05	1.20000000e+02	1.19000000e+02	1.62000000e+02
1	4.11477000e+05	1.33000000e+02	1.35000000e+02	1.88000000e+02
2	4.46700000e+05	1.38000000e+02	1.45000000e+02	2.14000000e+02
3	4.74268000e+05	1.59000000e+02	1.59000000e+02	2.44000000e+02
4	4.99635000e+05	1.59000000e+02	1.61000000e+02	2.47000000e+02
5	5.17169000e+05	1.72000000e+02	1.70000000e+02	2.58000000e+02
6	5.31555000e+05	1.82000000e+02	1.74000000e+02	2.64000000e+02
7	5.44310000e+05	1.72000000e+02	1.77000000e+02	2.68000000e+02
8	5.58399000e+05	1.81000000e+02	1.88000000e+02	2.80000000e+02
9	5.73235000e+05	1.88000000e+02	1.95000000e+02	2.87000000e+02
10	5.86514000e+05	1.92000000e+02	1.98000000e+02	2.90000000e+02
11	5.98565000e+05	1.89000000e+02	2.04000000e+02	2.96000000e+02
12	6.06131000e+05	2.01000000e+02	2.09000000e+02	3.01000000e+02
13	6.13079000e+05	2.05000000e+02	2.16000000e+02	3.09000000e+02
14	6.21490000e+05	2.04000000e+02	2.18000000e+02	3.12000000e+02
15	6.32914000e+05	2.12000000e+02	2.23000000e+02	3.17000000e+02
16	6.43908000e+05	2.12000000e+02	2.24000000e+02	3.18000000e+02
17	6.55873000e+05	2.05000000e+02	2.26000000e+02	3.20000000e+02
18	6.65303000e+05	2.19000000e+02	2.32000000e+02	3.27000000e+02
19	6.72801000e+05	2.18000000e+02	2.34000000e+02	3.29000000e+02
20	6.79138000e+05	2.23000000e+02	2.35000000e+02	3.31000000e+02
21	6.85943000e+05	2.17000000e+02	2.36000000e+02	3.32000000e+02
22	6.93918000e+05	2.19000000e+02	2.38000000e+02	3.34000000e+02
23	7.03083000e+05	2.16000000e+02	2.40000000e+02	3.36000000e+02
24	7.12044000e+05	2.23000000e+02	2.42000000e+02	3.41000000e+02
25	7.19948000e+05	2.22000000e+02	2.47000000e+02	3.47000000e+02
26	7.25471000e+05	2.27000000e+02	2.48000000e+02	3.48000000e+02
27	7.30836000e+05	2.28000000e+02	2.49000000e+02	3.49000000e+02
28	7.36219000e+05	2.31000000e+02	2.50000000e+02	3.50000000e+02
29	7.42334000e+05	2.28000000e+02	2.51000000e+02	3.51000000e+02
30	7.48934000e+05	2.34000000e+02	2.52000000e+02	3.53000000e+02
31	7.56959000e+05	2.33000000e+02	2.59000000e+02	3.61000000e+02
32	7.64329000e+05	2.46000000e+02	2.62000000e+02	3.65000000e+02
33	7.69977000e+05	2.46000000e+02	2.62000000e+02	3.65000000e+02
34	7.74909000e+05	2.41000000e+02	2.63000000e+02	3.66000000e+02
35	7.79561000e+05	2.40000000e+02	2.66000000e+02	3.69000000e+02
36	7.84656000e+05	2.43000000e+02	2.68000000e+02	3.71000000e+02
37	7.90080000e+05	2.49000000e+02	2.70000000e+02	3.74000000e+02
38	7.96129000e+05	2.38000000e+02	2.71000000e+02	3.75000000e+02
39	8.01480000e+05	2.38000000e+02	2.71000000e+02	3.75000000e+02
40	8.06205000e+05	2.41000000e+02	2.74000000e+02	3.78000000e+02
41	8.10165000e+05	2.44000000e+02	2.75000000e+02	3.79000000e+02
42	8.14728000e+05	2.46000000e+02	2.76000000e+02	3.80000000e+02
43	8.20044000e+05	2.46000000e+02	2.76000000e+02	3.80000000e+02
44	8.26158000e+05	2.47000000e+02	2.78000000e+02	3.82000000e+02
45	8.32495000e+05	2.48000000e+02	2.79000000e+02	3.83000000e+02
46	8.38198000e+05	2.50000000e+02	2.83000000e+02	3.88000000e+02
47	8.42193000e+05	2.50000000e+02	2.83000000e+02	3.88000000e+02
48	8.46342000e+05	2.50000000e+02	2.83000000e+02	3.88000000e+02
49	8.49676000e+05	2.58000000e+02	2.84000000e+02	3.90000000e+02
50	8.53517000e+05	2.51000000e+02	2.85000000e+02	3.91000000e+02
51	8.58398000e+05	2.60000000e+02	2.87000000e+02	3.93000000e+02
52	8.63497000e+05	2.55000000e+02	2.89000000e+02	3.96000000e+02
53	8.67371000e+05	2.55000000e+02	2.89000000e+02	3.96000000e+02
54	8.70028000e+05	2.58000000e+02	2.92000000e+02	3.99000000e+02
55	8.72712000e+05	2.58000000e+02	2.92000000e+02	3.99000000e+02
56	8.76199000e+05	2.60000000e+02	2.93000000e+02	4.00000000e+02
57	8.79659000e+05	2.63000000e+02	2.94000000e+02	4.01000000e+02
58	8.83322000e+05	2.65000000e+02	2.95000000e+02	4.02000000e+02
59	8.87083000e+05	2.65000000e+02	2.95000000e+02	4.02000000e+02
60	8.90017000e+05	2.65000000e+02	2.95000000e+02	4.02000000e+02
61	8.92538000e+05	2.65000000e+02	2.95000000e+02	4.02000000e+02
62	8.95342000e+05	2.65000000e+02	2.97000000e+02	4.04000000e+02
63	8.98011000e+05	2.62000000e+02	2.98000000e+02	4.06000000e+02
64	9.00446000e+05	2.70000000e+02	2.99000000e+02	4.09000000e+02
65	9.03483000e+05	2.70000000e+02	2.99000000e+02	4.09000000e+02
66	9.06546000e+05	2.70000000e+02	2.99000000e+02	4.09000000e+02
67	9.09768000e+05	2.70000000e+02	2.99000000e+02	4.09000000e+02
68	9.12757000e+05	2.70000000e+02	2.99000000e+02	4.09000000e+02
69	9.15720000e+05	2.72000000e+02	3.00000000e+02	4.10000000e+02
70	9.18949000e+05	2.69000000e+02	3.01000000e+02	4.11000000e+02
71	9.22066000e+05	2.69000000e+02	3.02000000e+02	4.13000000e+02
72	9.25772000e+05	2.75000000e+02	3.04000000e+02	4.15000000e+02
73	9.29591000e+05	2.75000000e+02	3.05000000e+02	4.16000000e+02
74	9.33243000e+05	2.75000000e+02	3.05000000e+02	4.16000000e+02
75	9.38105000e+05	2.72000000e+02	3.06000000e+02	4.17000000e+02
76	9.43952000e+05	2.72000000e+02	3.06000000e+02	4.17000000e+02
77	9.49581000e+05	2.72000000e+02	3.06000000e+02	4.17000000e+02
78	9.53129000e+05	2.82000000e+02	3.07000000e+02	4.18000000e+02
79	9.54434000e+05	2.82000000e+02	3.07000000e+02	4.18000000e+02
80	9.55427000e+05	2.82000000e+02	3.07000000e+02	4.18000000e+02
81	9.56430000e+05	2.82000000e+02	3.07000000e+02	4.18000000e+02
82	9.58467000e+05	2.82000000e+02	3.07000000e+02	4.18000000e+02
83	9.62622000e+05	2.82000000e+02	3.07000000e+02	4.18000000e+02
84	9.68307000e+05	2.76000000e+02	3.08000000e+02	4.19000000e+02
85	9.73949000e+05	2.79000000e+02	3.13000000e+02	4.30000000e+02
86	9.81009000e+05	2.85000000e+02	3.14000000e+02	4.31000000e+02
87	9.88020000e+05	2.89000000e+02	3.15000000e+02	4.34000000e+02
88	9.94416000e+05	2.90000000e+02	3.18000000e+02	4.37000000e+02
89	9.99260000e+05	2.90000000e+02	3.18000000e+02	4.37000000e+02
90	1.00413200e+06	2.90000000e+02	3.18000000e+02	4.37000000e+02
91	1.00858400e+06	2.92000000e+02	3.19000000e+02	4.39000000e+02
92	1.01427100e+06	2.92000000e+02	3.19000000e+02	4.39000000e+02
93	1.01427100e+06	2.91000000e+02	3.22000000e+02	4.42000000e+02
94	1.01707900e+06	3.01000000e+02	3.23000000e+02	4.45000000e+02
95	1.01707900e+06	2.93000000e+02	3.24000000e+02	4.46000000e+02
96	1.02664400e+06	2.96000000e+02	3.27000000e+02	4.50000000e+02
97	1.04134400e+06	3.11000000e+02	3.33000000e+02	4.60000000e+02
98	1.05491600e+06	3.25000000e+02	3.43000000e+02	4.79000000e+02
99	1.06919400e+06	3.22000000e+02	3.46000000e+02	4.83000000e+02
100	1.08261300e+06	3.26000000e+02	3.51000000e+02	4.89000000e+02
