# Supplementary material for: Early Prediction of Movie Box Office Success Based on Wikipedia Activity Big Data
Source: PLoS One. 2013 Aug 21;8(8):e71226. doi: 10.1371/journal.pone.0071226 (PMC3749192; doi:10.1371/journal.pone.0071226)
Supplement: Dataset S1 — The dataset under study, including the financial and Wikipedia activity data is also available at http://wwm.phy.bme.hu/SupplementaryDataS1.zip. (ZIP) [file pone.0071226.s002.zip › wikipredict_data_pack/sample_of_312/wikipedia_predictors/106]

Day_(movie_time)	Views	Users	Rigor	Edits
-500	0.00000000e+00	0.00000000e+00	0.00000000e+00	0.00000000e+00
-499	3.20000000e+01	0.00000000e+00	0.00000000e+00	0.00000000e+00
-498	9.60000000e+01	0.00000000e+00	0.00000000e+00	0.00000000e+00
-497	1.24000000e+02	0.00000000e+00	0.00000000e+00	0.00000000e+00
-496	1.53000000e+02	0.00000000e+00	0.00000000e+00	0.00000000e+00
-495	1.79000000e+02	0.00000000e+00	0.00000000e+00	0.00000000e+00
-494	2.17000000e+02	0.00000000e+00	0.00000000e+00	0.00000000e+00
-493	2.53000000e+02	0.00000000e+00	0.00000000e+00	0.00000000e+00
-492	2.87000000e+02	0.00000000e+00	0.00000000e+00	0.00000000e+00
-491	3.14000000e+02	0.00000000e+00	0.00000000e+00	0.00000000e+00
-490	3.65000000e+02	0.00000000e+00	0.00000000e+00	0.00000000e+00
-489	4.27000000e+02	0.00000000e+00	0.00000000e+00	0.00000000e+00
-488	5.31000000e+02	0.00000000e+00	0.00000000e+00	0.00000000e+00
-487	6.45000000e+02	0.00000000e+00	0.00000000e+00	0.00000000e+00
-486	7.41000000e+02	0.00000000e+00	0.00000000e+00	0.00000000e+00
-485	8.00000000e+02	0.00000000e+00	0.00000000e+00	0.00000000e+00
-484	8.78000000e+02	0.00000000e+00	0.00000000e+00	0.00000000e+00
-483	9.36000000e+02	0.00000000e+00	0.00000000e+00	0.00000000e+00
-482	1.00700000e+03	0.00000000e+00	0.00000000e+00	0.00000000e+00
-481	1.06900000e+03	0.00000000e+00	0.00000000e+00	0.00000000e+00
-480	1.12300000e+03	0.00000000e+00	0.00000000e+00	0.00000000e+00
-479	1.17000000e+03	0.00000000e+00	0.00000000e+00	0.00000000e+00
-478	1.21000000e+03	0.00000000e+00	0.00000000e+00	0.00000000e+00
-477	1.26300000e+03	0.00000000e+00	0.00000000e+00	0.00000000e+00
-476	1.31300000e+03	0.00000000e+00	0.00000000e+00	0.00000000e+00
-475	1.35400000e+03	0.00000000e+00	0.00000000e+00	0.00000000e+00
-474	1.41300000e+03	0.00000000e+00	0.00000000e+00	0.00000000e+00
-473	1.45000000e+03	0.00000000e+00	0.00000000e+00	0.00000000e+00
-472	1.48500000e+03	0.00000000e+00	0.00000000e+00	0.00000000e+00
-471	1.51900000e+03	0.00000000e+00	0.00000000e+00	0.00000000e+00
-470	1.54300000e+03	0.00000000e+00	0.00000000e+00	0.00000000e+00
-469	1.57700000e+03	0.00000000e+00	0.00000000e+00	0.00000000e+00
-468	1.63500000e+03	0.00000000e+00	0.00000000e+00	0.00000000e+00
-467	1.66800000e+03	0.00000000e+00	0.00000000e+00	0.00000000e+00
-466	1.70200000e+03	0.00000000e+00	0.00000000e+00	0.00000000e+00
-465	1.73200000e+03	0.00000000e+00	0.00000000e+00	0.00000000e+00
-464	1.79300000e+03	0.00000000e+00	0.00000000e+00	0.00000000e+00
-463	1.81500000e+03	0.00000000e+00	0.00000000e+00	0.00000000e+00
-462	1.83800000e+03	0.00000000e+00	0.00000000e+00	0.00000000e+00
-461	1.87700000e+03	0.00000000e+00	0.00000000e+00	0.00000000e+00
-460	1.90300000e+03	0.00000000e+00	0.00000000e+00	0.00000000e+00
-459	1.93300000e+03	0.00000000e+00	0.00000000e+00	0.00000000e+00
-458	1.96100000e+03	0.00000000e+00	0.00000000e+00	0.00000000e+00
-457	1.97900000e+03	0.00000000e+00	0.00000000e+00	0.00000000e+00
-456	1.99500000e+03	0.00000000e+00	0.00000000e+00	0.00000000e+00
-455	2.01200000e+03	0.00000000e+00	0.00000000e+00	0.00000000e+00
-454	2.03000000e+03	0.00000000e+00	0.00000000e+00	0.00000000e+00
-453	2.04200000e+03	0.00000000e+00	0.00000000e+00	0.00000000e+00
-452	2.06300000e+03	0.00000000e+00	0.00000000e+00	0.00000000e+00
-451	2.07900000e+03	0.00000000e+00	0.00000000e+00	0.00000000e+00
-450	2.09600000e+03	0.00000000e+00	0.00000000e+00	0.00000000e+00
-449	2.10600000e+03	0.00000000e+00	0.00000000e+00	0.00000000e+00
-448	2.11900000e+03	0.00000000e+00	0.00000000e+00	0.00000000e+00
-447	2.13700000e+03	0.00000000e+00	0.00000000e+00	0.00000000e+00
-446	2.16200000e+03	0.00000000e+00	0.00000000e+00	0.00000000e+00
-445	2.17800000e+03	0.00000000e+00	0.00000000e+00	0.00000000e+00
-444	2.18700000e+03	0.00000000e+00	0.00000000e+00	0.00000000e+00
-443	2.20000000e+03	0.00000000e+00	0.00000000e+00	0.00000000e+00
-442	2.21100000e+03	0.00000000e+00	0.00000000e+00	0.00000000e+00
-441	2.22100000e+03	0.00000000e+00	0.00000000e+00	0.00000000e+00
-440	2.23300000e+03	0.00000000e+00	0.00000000e+00	0.00000000e+00
-439	2.24700000e+03	0.00000000e+00	0.00000000e+00	0.00000000e+00
-438	2.26800000e+03	0.00000000e+00	0.00000000e+00	0.00000000e+00
-437	2.29600000e+03	0.00000000e+00	0.00000000e+00	0.00000000e+00
-436	2.31000000e+03	0.00000000e+00	0.00000000e+00	0.00000000e+00
-435	2.32600000e+03	0.00000000e+00	0.00000000e+00	0.00000000e+00
-434	2.34300000e+03	0.00000000e+00	0.00000000e+00	0.00000000e+00
-433	2.36300000e+03	0.00000000e+00	0.00000000e+00	0.00000000e+00
-432	2.37700000e+03	0.00000000e+00	0.00000000e+00	0.00000000e+00
-431	2.38700000e+03	0.00000000e+00	0.00000000e+00	0.00000000e+00
-430	2.40800000e+03	0.00000000e+00	0.00000000e+00	0.00000000e+00
-429	2.41700000e+03	0.00000000e+00	0.00000000e+00	0.00000000e+00
-428	2.44000000e+03	0.00000000e+00	0.00000000e+00	0.00000000e+00
-427	2.45500000e+03	0.00000000e+00	0.00000000e+00	0.00000000e+00
-426	2.46400000e+03	0.00000000e+00	0.00000000e+00	0.00000000e+00
-425	2.48200000e+03	0.00000000e+00	0.00000000e+00	0.00000000e+00
-424	2.49600000e+03	0.00000000e+00	0.00000000e+00	0.00000000e+00
-423	2.50400000e+03	0.00000000e+00	0.00000000e+00	0.00000000e+00
-422	2.51600000e+03	0.00000000e+00	0.00000000e+00	0.00000000e+00
-421	2.52500000e+03	0.00000000e+00	0.00000000e+00	0.00000000e+00
-420	2.53400000e+03	0.00000000e+00	0.00000000e+00	0.00000000e+00
-419	2.54800000e+03	0.00000000e+00	0.00000000e+00	0.00000000e+00
-418	2.55800000e+03	0.00000000e+00	0.00000000e+00	0.00000000e+00
-417	2.57200000e+03	0.00000000e+00	0.00000000e+00	0.00000000e+00
-416	2.58700000e+03	0.00000000e+00	0.00000000e+00	0.00000000e+00
-415	2.59900000e+03	0.00000000e+00	0.00000000e+00	0.00000000e+00
-414	2.61100000e+03	0.00000000e+00	0.00000000e+00	0.00000000e+00
-413	2.62300000e+03	0.00000000e+00	0.00000000e+00	0.00000000e+00
-412	2.63300000e+03	0.00000000e+00	0.00000000e+00	0.00000000e+00
-411	2.64500000e+03	0.00000000e+00	0.00000000e+00	0.00000000e+00
-410	2.65300000e+03	0.00000000e+00	0.00000000e+00	0.00000000e+00
-409	2.66500000e+03	0.00000000e+00	0.00000000e+00	0.00000000e+00
-408	2.67000000e+03	0.00000000e+00	0.00000000e+00	0.00000000e+00
-407	2.68900000e+03	0.00000000e+00	0.00000000e+00	0.00000000e+00
-406	2.69300000e+03	0.00000000e+00	0.00000000e+00	0.00000000e+00
-405	2.70600000e+03	0.00000000e+00	0.00000000e+00	0.00000000e+00
-404	2.72000000e+03	0.00000000e+00	0.00000000e+00	0.00000000e+00
-403	2.73000000e+03	0.00000000e+00	0.00000000e+00	0.00000000e+00
-402	2.74800000e+03	0.00000000e+00	0.00000000e+00	0.00000000e+00
-401	2.75700000e+03	0.00000000e+00	0.00000000e+00	0.00000000e+00
-400	2.77000000e+03	0.00000000e+00	0.00000000e+00	0.00000000e+00
-399	2.78300000e+03	0.00000000e+00	0.00000000e+00	0.00000000e+00
-398	2.78700000e+03	0.00000000e+00	0.00000000e+00	0.00000000e+00
-397	2.80200000e+03	0.00000000e+00	0.00000000e+00	0.00000000e+00
-396	2.82300000e+03	0.00000000e+00	0.00000000e+00	0.00000000e+00
-395	2.83000000e+03	0.00000000e+00	0.00000000e+00	0.00000000e+00
-394	2.83900000e+03	0.00000000e+00	0.00000000e+00	0.00000000e+00
-393	2.84700000e+03	0.00000000e+00	0.00000000e+00	0.00000000e+00
-392	2.90200000e+03	0.00000000e+00	0.00000000e+00	0.00000000e+00
-391	3.01900000e+03	0.00000000e+00	0.00000000e+00	0.00000000e+00
-390	3.03200000e+03	0.00000000e+00	0.00000000e+00	0.00000000e+00
-389	3.04100000e+03	0.00000000e+00	0.00000000e+00	0.00000000e+00
-388	3.05100000e+03	0.00000000e+00	0.00000000e+00	0.00000000e+00
-387	3.06400000e+03	0.00000000e+00	0.00000000e+00	0.00000000e+00
-386	3.07200000e+03	0.00000000e+00	0.00000000e+00	0.00000000e+00
-385	3.07900000e+03	0.00000000e+00	0.00000000e+00	0.00000000e+00
-384	3.09100000e+03	0.00000000e+00	0.00000000e+00	0.00000000e+00
-383	3.10300000e+03	0.00000000e+00	0.00000000e+00	0.00000000e+00
-382	3.15900000e+03	0.00000000e+00	0.00000000e+00	0.00000000e+00
-381	3.27200000e+03	0.00000000e+00	0.00000000e+00	0.00000000e+00
-380	3.40400000e+03	0.00000000e+00	0.00000000e+00	0.00000000e+00
-379	3.49000000e+03	0.00000000e+00	0.00000000e+00	0.00000000e+00
-378	3.50400000e+03	0.00000000e+00	0.00000000e+00	0.00000000e+00
-377	3.51300000e+03	0.00000000e+00	0.00000000e+00	0.00000000e+00
-376	3.52500000e+03	0.00000000e+00	0.00000000e+00	0.00000000e+00
-375	3.53800000e+03	0.00000000e+00	0.00000000e+00	0.00000000e+00
-374	3.55400000e+03	0.00000000e+00	0.00000000e+00	0.00000000e+00
-373	3.56400000e+03	0.00000000e+00	0.00000000e+00	0.00000000e+00
-372	3.57800000e+03	0.00000000e+00	0.00000000e+00	0.00000000e+00
-371	3.58300000e+03	0.00000000e+00	0.00000000e+00	0.00000000e+00
-370	3.59200000e+03	0.00000000e+00	0.00000000e+00	0.00000000e+00
-369	3.60300000e+03	0.00000000e+00	0.00000000e+00	0.00000000e+00
-368	3.61200000e+03	0.00000000e+00	0.00000000e+00	0.00000000e+00
-367	3.62400000e+03	0.00000000e+00	0.00000000e+00	0.00000000e+00
-366	3.63100000e+03	0.00000000e+00	0.00000000e+00	0.00000000e+00
-365	3.63500000e+03	0.00000000e+00	0.00000000e+00	0.00000000e+00
-364	3.63900000e+03	0.00000000e+00	0.00000000e+00	0.00000000e+00
-363	3.64700000e+03	0.00000000e+00	0.00000000e+00	0.00000000e+00
-362	3.65500000e+03	0.00000000e+00	0.00000000e+00	0.00000000e+00
-361	3.66600000e+03	0.00000000e+00	0.00000000e+00	0.00000000e+00
-360	3.67700000e+03	0.00000000e+00	0.00000000e+00	0.00000000e+00
-359	3.68200000e+03	0.00000000e+00	0.00000000e+00	0.00000000e+00
-358	3.68600000e+03	0.00000000e+00	0.00000000e+00	0.00000000e+00
-357	3.69200000e+03	0.00000000e+00	0.00000000e+00	0.00000000e+00
-356	3.70100000e+03	0.00000000e+00	0.00000000e+00	0.00000000e+00
-355	3.70900000e+03	0.00000000e+00	0.00000000e+00	0.00000000e+00
-354	3.75400000e+03	0.00000000e+00	0.00000000e+00	0.00000000e+00
-353	3.79900000e+03	0.00000000e+00	0.00000000e+00	0.00000000e+00
-352	3.83100000e+03	0.00000000e+00	0.00000000e+00	0.00000000e+00
-351	3.88500000e+03	0.00000000e+00	0.00000000e+00	0.00000000e+00
-350	3.92400000e+03	0.00000000e+00	0.00000000e+00	0.00000000e+00
-349	3.97600000e+03	0.00000000e+00	0.00000000e+00	0.00000000e+00
-348	4.02400000e+03	0.00000000e+00	0.00000000e+00	0.00000000e+00
-347	4.06500000e+03	0.00000000e+00	0.00000000e+00	0.00000000e+00
-346	4.12000000e+03	0.00000000e+00	0.00000000e+00	0.00000000e+00
-345	4.14400000e+03	0.00000000e+00	0.00000000e+00	0.00000000e+00
-344	4.15400000e+03	0.00000000e+00	0.00000000e+00	0.00000000e+00
-343	4.16000000e+03	0.00000000e+00	0.00000000e+00	0.00000000e+00
-342	4.16400000e+03	0.00000000e+00	0.00000000e+00	0.00000000e+00
-341	4.19800000e+03	0.00000000e+00	0.00000000e+00	0.00000000e+00
-340	4.20400000e+03	0.00000000e+00	0.00000000e+00	0.00000000e+00
-339	4.21400000e+03	0.00000000e+00	0.00000000e+00	0.00000000e+00
-338	4.22000000e+03	0.00000000e+00	0.00000000e+00	0.00000000e+00
-337	4.22800000e+03	0.00000000e+00	0.00000000e+00	0.00000000e+00
-336	4.24000000e+03	0.00000000e+00	0.00000000e+00	0.00000000e+00
-335	4.24800000e+03	0.00000000e+00	0.00000000e+00	0.00000000e+00
-334	4.26200000e+03	0.00000000e+00	0.00000000e+00	0.00000000e+00
-333	4.27500000e+03	0.00000000e+00	0.00000000e+00	0.00000000e+00
-332	4.28600000e+03	0.00000000e+00	0.00000000e+00	0.00000000e+00
-331	4.29700000e+03	0.00000000e+00	0.00000000e+00	0.00000000e+00
-330	4.30200000e+03	0.00000000e+00	0.00000000e+00	0.00000000e+00
-329	4.30900000e+03	0.00000000e+00	0.00000000e+00	0.00000000e+00
-328	4.31800000e+03	0.00000000e+00	0.00000000e+00	0.00000000e+00
-327	4.32400000e+03	0.00000000e+00	0.00000000e+00	0.00000000e+00
-326	4.33800000e+03	0.00000000e+00	0.00000000e+00	0.00000000e+00
-325	4.34500000e+03	0.00000000e+00	0.00000000e+00	0.00000000e+00
-324	4.36300000e+03	0.00000000e+00	0.00000000e+00	0.00000000e+00
-323	4.37200000e+03	0.00000000e+00	0.00000000e+00	0.00000000e+00
-322	4.37900000e+03	0.00000000e+00	0.00000000e+00	0.00000000e+00
-321	4.38600000e+03	0.00000000e+00	0.00000000e+00	0.00000000e+00
-320	4.39600000e+03	0.00000000e+00	0.00000000e+00	0.00000000e+00
-319	4.40400000e+03	0.00000000e+00	0.00000000e+00	0.00000000e+00
-318	4.41200000e+03	0.00000000e+00	0.00000000e+00	0.00000000e+00
-317	4.41900000e+03	0.00000000e+00	0.00000000e+00	0.00000000e+00
-316	4.42900000e+03	0.00000000e+00	0.00000000e+00	0.00000000e+00
-315	4.44200000e+03	0.00000000e+00	0.00000000e+00	0.00000000e+00
-314	4.45200000e+03	0.00000000e+00	0.00000000e+00	0.00000000e+00
-313	4.46400000e+03	0.00000000e+00	0.00000000e+00	0.00000000e+00
-312	4.47700000e+03	0.00000000e+00	0.00000000e+00	0.00000000e+00
-311	4.48200000e+03	0.00000000e+00	0.00000000e+00	0.00000000e+00
-310	4.49900000e+03	0.00000000e+00	0.00000000e+00	0.00000000e+00
-309	4.51100000e+03	0.00000000e+00	0.00000000e+00	0.00000000e+00
-308	4.51800000e+03	0.00000000e+00	0.00000000e+00	0.00000000e+00
-307	4.53000000e+03	0.00000000e+00	0.00000000e+00	0.00000000e+00
-306	4.53900000e+03	0.00000000e+00	0.00000000e+00	0.00000000e+00
-305	4.55200000e+03	0.00000000e+00	0.00000000e+00	0.00000000e+00
-304	4.56200000e+03	0.00000000e+00	0.00000000e+00	0.00000000e+00
-303	4.57300000e+03	0.00000000e+00	0.00000000e+00	0.00000000e+00
-302	4.57800000e+03	0.00000000e+00	0.00000000e+00	0.00000000e+00
-301	4.58400000e+03	0.00000000e+00	0.00000000e+00	0.00000000e+00
-300	4.59400000e+03	0.00000000e+00	0.00000000e+00	0.00000000e+00
-299	4.60100000e+03	0.00000000e+00	0.00000000e+00	0.00000000e+00
-298	4.61100000e+03	0.00000000e+00	0.00000000e+00	0.00000000e+00
-297	4.62000000e+03	0.00000000e+00	0.00000000e+00	0.00000000e+00
-296	4.62700000e+03	0.00000000e+00	0.00000000e+00	0.00000000e+00
-295	4.63400000e+03	0.00000000e+00	0.00000000e+00	0.00000000e+00
-294	4.64300000e+03	0.00000000e+00	0.00000000e+00	0.00000000e+00
-293	4.65200000e+03	0.00000000e+00	0.00000000e+00	0.00000000e+00
-292	4.65700000e+03	0.00000000e+00	0.00000000e+00	0.00000000e+00
-291	4.67100000e+03	0.00000000e+00	0.00000000e+00	0.00000000e+00
-290	4.68200000e+03	0.00000000e+00	0.00000000e+00	0.00000000e+00
-289	4.69000000e+03	0.00000000e+00	0.00000000e+00	0.00000000e+00
-288	4.69700000e+03	0.00000000e+00	0.00000000e+00	0.00000000e+00
-287	4.69900000e+03	0.00000000e+00	0.00000000e+00	0.00000000e+00
-286	4.70000000e+03	0.00000000e+00	0.00000000e+00	0.00000000e+00
-285	4.70800000e+03	0.00000000e+00	0.00000000e+00	0.00000000e+00
-284	4.71300000e+03	0.00000000e+00	0.00000000e+00	0.00000000e+00
-283	4.72200000e+03	0.00000000e+00	0.00000000e+00	0.00000000e+00
-282	4.72400000e+03	0.00000000e+00	0.00000000e+00	0.00000000e+00
-281	4.72500000e+03	0.00000000e+00	0.00000000e+00	0.00000000e+00
-280	4.72600000e+03	0.00000000e+00	0.00000000e+00	0.00000000e+00
-279	4.73400000e+03	0.00000000e+00	0.00000000e+00	0.00000000e+00
-278	4.73700000e+03	0.00000000e+00	0.00000000e+00	0.00000000e+00
-277	4.74000000e+03	0.00000000e+00	0.00000000e+00	0.00000000e+00
-276	4.74100000e+03	0.00000000e+00	0.00000000e+00	0.00000000e+00
-275	4.74500000e+03	0.00000000e+00	0.00000000e+00	0.00000000e+00
-274	4.74500000e+03	0.00000000e+00	0.00000000e+00	0.00000000e+00
-273	4.75000000e+03	0.00000000e+00	0.00000000e+00	0.00000000e+00
-272	4.75400000e+03	0.00000000e+00	0.00000000e+00	0.00000000e+00
-271	4.75400000e+03	0.00000000e+00	0.00000000e+00	0.00000000e+00
-270	4.75800000e+03	0.00000000e+00	0.00000000e+00	0.00000000e+00
-269	4.76700000e+03	0.00000000e+00	0.00000000e+00	0.00000000e+00
-268	4.77100000e+03	0.00000000e+00	0.00000000e+00	0.00000000e+00
-267	4.77600000e+03	0.00000000e+00	0.00000000e+00	0.00000000e+00
-266	4.77800000e+03	0.00000000e+00	0.00000000e+00	0.00000000e+00
-265	4.78200000e+03	0.00000000e+00	0.00000000e+00	0.00000000e+00
-264	4.78400000e+03	0.00000000e+00	0.00000000e+00	0.00000000e+00
-263	4.80900000e+03	2.00000000e+00	2.00000000e+00	4.00000000e+00
-262	5.53500000e+03	2.00000000e+00	2.00000000e+00	4.00000000e+00
-261	6.17300000e+03	2.00000000e+00	2.00000000e+00	4.00000000e+00
-260	6.82600000e+03	2.00000000e+00	2.00000000e+00	4.00000000e+00
-259	7.43800000e+03	2.00000000e+00	2.00000000e+00	4.00000000e+00
-258	8.02700000e+03	2.00000000e+00	2.00000000e+00	4.00000000e+00
-257	8.60400000e+03	2.00000000e+00	2.00000000e+00	4.00000000e+00
-256	9.16400000e+03	2.00000000e+00	2.00000000e+00	4.00000000e+00
-255	9.84100000e+03	3.00000000e+00	3.00000000e+00	5.00000000e+00
-254	1.03820000e+04	3.00000000e+00	3.00000000e+00	5.00000000e+00
-253	1.08990000e+04	3.00000000e+00	3.00000000e+00	5.00000000e+00
-252	1.14270000e+04	4.00000000e+00	4.00000000e+00	6.00000000e+00
-251	1.20120000e+04	4.00000000e+00	4.00000000e+00	6.00000000e+00
-250	1.25000000e+04	4.00000000e+00	4.00000000e+00	6.00000000e+00
-249	1.30320000e+04	4.00000000e+00	4.00000000e+00	6.00000000e+00
-248	1.36090000e+04	4.00000000e+00	4.00000000e+00	6.00000000e+00
-247	1.42130000e+04	8.00000000e+00	8.00000000e+00	1.10000000e+01
-246	1.47690000e+04	8.00000000e+00	8.00000000e+00	1.10000000e+01
-245	1.52980000e+04	8.00000000e+00	8.00000000e+00	1.10000000e+01
-244	1.58460000e+04	8.00000000e+00	8.00000000e+00	1.10000000e+01
-243	1.63710000e+04	8.00000000e+00	8.00000000e+00	1.10000000e+01
-242	1.69450000e+04	8.00000000e+00	8.00000000e+00	1.10000000e+01
-241	1.75880000e+04	8.00000000e+00	8.00000000e+00	1.10000000e+01
-240	1.81740000e+04	1.00000000e+01	1.00000000e+01	1.50000000e+01
-239	1.87020000e+04	1.00000000e+01	1.00000000e+01	1.50000000e+01
-238	1.91490000e+04	1.00000000e+01	1.00000000e+01	1.50000000e+01
-237	1.96930000e+04	1.20000000e+01	1.10000000e+01	1.60000000e+01
-236	2.01950000e+04	1.20000000e+01	1.10000000e+01	1.60000000e+01
-235	2.07350000e+04	1.40000000e+01	1.30000000e+01	1.80000000e+01
-234	2.13200000e+04	1.40000000e+01	1.30000000e+01	1.80000000e+01
-233	2.18630000e+04	1.40000000e+01	1.30000000e+01	1.80000000e+01
-232	2.24060000e+04	1.60000000e+01	1.40000000e+01	1.90000000e+01
-231	2.29280000e+04	1.60000000e+01	1.40000000e+01	1.90000000e+01
-230	2.34180000e+04	1.60000000e+01	1.40000000e+01	1.90000000e+01
-229	2.39210000e+04	1.50000000e+01	1.50000000e+01	2.00000000e+01
-228	2.44420000e+04	1.50000000e+01	1.50000000e+01	2.00000000e+01
-227	2.49120000e+04	1.50000000e+01	1.50000000e+01	2.00000000e+01
-226	2.53600000e+04	1.50000000e+01	1.50000000e+01	2.00000000e+01
-225	2.57620000e+04	1.50000000e+01	1.50000000e+01	2.00000000e+01
-224	2.61720000e+04	1.50000000e+01	1.50000000e+01	2.00000000e+01
-223	2.66110000e+04	1.50000000e+01	1.50000000e+01	2.00000000e+01
-222	2.70780000e+04	1.50000000e+01	1.50000000e+01	2.00000000e+01
-221	2.75380000e+04	1.50000000e+01	1.50000000e+01	2.00000000e+01
-220	2.80320000e+04	1.60000000e+01	1.60000000e+01	2.10000000e+01
-219	2.85010000e+04	1.60000000e+01	1.60000000e+01	2.10000000e+01
-218	2.85010000e+04	1.70000000e+01	1.70000000e+01	2.30000000e+01
-217	2.89950000e+04	1.70000000e+01	1.70000000e+01	2.30000000e+01
-216	2.89950000e+04	1.70000000e+01	1.70000000e+01	2.30000000e+01
-215	2.89950000e+04	1.70000000e+01	1.70000000e+01	2.30000000e+01
-214	2.89950000e+04	1.70000000e+01	1.70000000e+01	2.30000000e+01
-213	2.95610000e+04	1.70000000e+01	1.70000000e+01	2.30000000e+01
-212	3.00990000e+04	1.70000000e+01	1.70000000e+01	2.30000000e+01
-211	3.06480000e+04	1.70000000e+01	1.70000000e+01	2.30000000e+01
-210	3.11940000e+04	1.70000000e+01	1.70000000e+01	2.30000000e+01
-209	3.17500000e+04	1.70000000e+01	1.70000000e+01	2.30000000e+01
-208	3.23860000e+04	1.70000000e+01	1.70000000e+01	2.30000000e+01
-207	3.30570000e+04	1.70000000e+01	1.70000000e+01	2.30000000e+01
-206	3.36650000e+04	1.80000000e+01	1.80000000e+01	2.40000000e+01
-205	3.42050000e+04	1.80000000e+01	1.80000000e+01	2.40000000e+01
-204	3.47240000e+04	1.80000000e+01	1.80000000e+01	2.40000000e+01
-203	3.52590000e+04	2.00000000e+01	2.00000000e+01	2.70000000e+01
-202	3.57880000e+04	2.00000000e+01	2.00000000e+01	2.70000000e+01
-201	3.64090000e+04	2.20000000e+01	2.20000000e+01	2.90000000e+01
-200	3.70500000e+04	2.20000000e+01	2.20000000e+01	2.90000000e+01
-199	3.77150000e+04	2.30000000e+01	2.30000000e+01	3.00000000e+01
-198	3.82580000e+04	2.30000000e+01	2.30000000e+01	3.00000000e+01
-197	3.82580000e+04	2.30000000e+01	2.30000000e+01	3.00000000e+01
-196	3.82580000e+04	2.70000000e+01	2.50000000e+01	3.30000000e+01
-195	3.82580000e+04	2.70000000e+01	2.50000000e+01	3.30000000e+01
-194	3.89430000e+04	2.60000000e+01	2.60000000e+01	3.40000000e+01
-193	3.96550000e+04	2.60000000e+01	2.60000000e+01	3.40000000e+01
-192	4.04010000e+04	2.60000000e+01	2.60000000e+01	3.40000000e+01
-191	4.11770000e+04	2.60000000e+01	2.70000000e+01	3.50000000e+01
-190	4.18560000e+04	2.60000000e+01	2.70000000e+01	3.50000000e+01
-189	4.25960000e+04	2.60000000e+01	2.70000000e+01	3.50000000e+01
-188	4.33290000e+04	2.80000000e+01	2.80000000e+01	3.70000000e+01
-187	4.41540000e+04	3.00000000e+01	2.90000000e+01	3.80000000e+01
-186	4.49590000e+04	2.90000000e+01	2.90000000e+01	4.00000000e+01
-185	4.56450000e+04	2.90000000e+01	2.90000000e+01	4.00000000e+01
-184	4.63090000e+04	2.90000000e+01	2.90000000e+01	4.00000000e+01
-183	4.68990000e+04	2.90000000e+01	2.90000000e+01	4.00000000e+01
-182	4.74680000e+04	2.90000000e+01	2.90000000e+01	4.00000000e+01
-181	4.80330000e+04	3.30000000e+01	3.00000000e+01	4.10000000e+01
-180	4.86470000e+04	3.30000000e+01	3.00000000e+01	4.10000000e+01
-179	4.92460000e+04	3.30000000e+01	3.00000000e+01	4.10000000e+01
-178	4.97990000e+04	3.30000000e+01	3.00000000e+01	4.10000000e+01
-177	5.04340000e+04	3.10000000e+01	3.20000000e+01	4.70000000e+01
-176	5.10550000e+04	3.40000000e+01	3.30000000e+01	4.80000000e+01
-175	5.16130000e+04	3.40000000e+01	3.30000000e+01	4.80000000e+01
-174	5.22290000e+04	3.40000000e+01	3.30000000e+01	4.80000000e+01
-173	5.29120000e+04	3.40000000e+01	3.30000000e+01	4.80000000e+01
-172	5.36400000e+04	3.40000000e+01	3.40000000e+01	4.90000000e+01
-171	5.42970000e+04	3.40000000e+01	3.40000000e+01	4.90000000e+01
-170	5.48440000e+04	3.40000000e+01	3.40000000e+01	4.90000000e+01
-169	5.54770000e+04	3.40000000e+01	3.40000000e+01	4.90000000e+01
-168	5.59950000e+04	3.40000000e+01	3.40000000e+01	4.90000000e+01
-167	5.65000000e+04	3.70000000e+01	3.50000000e+01	5.00000000e+01
-166	5.70660000e+04	3.80000000e+01	3.60000000e+01	5.10000000e+01
-165	5.70660000e+04	3.80000000e+01	3.60000000e+01	5.10000000e+01
-164	5.75750000e+04	3.80000000e+01	3.60000000e+01	5.10000000e+01
-163	5.79680000e+04	3.80000000e+01	3.60000000e+01	5.10000000e+01
-162	5.83790000e+04	3.80000000e+01	3.60000000e+01	5.10000000e+01
-161	5.87680000e+04	3.80000000e+01	3.60000000e+01	5.10000000e+01
-160	5.91960000e+04	3.80000000e+01	3.60000000e+01	5.10000000e+01
-159	5.96170000e+04	3.80000000e+01	3.60000000e+01	5.10000000e+01
-158	5.96170000e+04	3.80000000e+01	3.60000000e+01	5.10000000e+01
-157	6.00610000e+04	3.80000000e+01	3.60000000e+01	5.10000000e+01
-156	6.04750000e+04	3.80000000e+01	3.60000000e+01	5.10000000e+01
-155	6.08450000e+04	3.80000000e+01	3.60000000e+01	5.10000000e+01
-154	6.12780000e+04	3.80000000e+01	3.60000000e+01	5.10000000e+01
-153	6.18560000e+04	3.80000000e+01	3.60000000e+01	5.10000000e+01
-152	6.24660000e+04	3.80000000e+01	3.60000000e+01	5.10000000e+01
-151	6.31340000e+04	3.80000000e+01	3.60000000e+01	5.10000000e+01
-150	6.38030000e+04	3.80000000e+01	3.60000000e+01	5.10000000e+01
-149	6.43480000e+04	3.80000000e+01	3.60000000e+01	5.10000000e+01
-148	6.48440000e+04	3.80000000e+01	3.60000000e+01	5.10000000e+01
-147	6.53390000e+04	3.80000000e+01	3.60000000e+01	5.10000000e+01
-146	6.58610000e+04	3.80000000e+01	3.60000000e+01	5.10000000e+01
-145	6.64180000e+04	3.80000000e+01	3.60000000e+01	5.10000000e+01
-144	6.69170000e+04	3.80000000e+01	3.60000000e+01	5.10000000e+01
-143	6.73740000e+04	3.80000000e+01	3.60000000e+01	5.10000000e+01
-142	6.78640000e+04	4.10000000e+01	3.70000000e+01	5.30000000e+01
-141	6.83690000e+04	4.10000000e+01	3.70000000e+01	5.30000000e+01
-140	6.88090000e+04	4.10000000e+01	3.70000000e+01	5.30000000e+01
-139	6.92810000e+04	4.10000000e+01	3.70000000e+01	5.30000000e+01
-138	6.98670000e+04	4.10000000e+01	3.70000000e+01	5.30000000e+01
-137	7.03890000e+04	4.10000000e+01	3.70000000e+01	5.30000000e+01
-136	7.08810000e+04	4.10000000e+01	3.70000000e+01	5.30000000e+01
-135	7.12670000e+04	4.10000000e+01	3.70000000e+01	5.30000000e+01
-134	7.17130000e+04	4.10000000e+01	3.70000000e+01	5.30000000e+01
-133	7.22310000e+04	4.10000000e+01	3.70000000e+01	5.30000000e+01
-132	7.27740000e+04	4.10000000e+01	3.70000000e+01	5.30000000e+01
-131	7.33360000e+04	4.10000000e+01	3.70000000e+01	5.30000000e+01
-130	7.39940000e+04	4.10000000e+01	3.70000000e+01	5.30000000e+01
-129	7.46310000e+04	4.10000000e+01	3.70000000e+01	5.30000000e+01
-128	7.53010000e+04	4.10000000e+01	3.80000000e+01	5.50000000e+01
-127	7.60340000e+04	4.10000000e+01	3.80000000e+01	5.50000000e+01
-126	7.66300000e+04	4.10000000e+01	3.80000000e+01	5.50000000e+01
-125	7.71600000e+04	4.10000000e+01	3.80000000e+01	5.50000000e+01
-124	7.77530000e+04	4.10000000e+01	3.80000000e+01	5.50000000e+01
-123	7.83810000e+04	4.10000000e+01	3.80000000e+01	5.50000000e+01
-122	7.92080000e+04	4.10000000e+01	3.80000000e+01	5.50000000e+01
-121	7.99140000e+04	4.10000000e+01	3.80000000e+01	5.50000000e+01
-120	8.06910000e+04	4.10000000e+01	3.80000000e+01	5.50000000e+01
-119	8.14780000e+04	4.10000000e+01	3.80000000e+01	5.50000000e+01
-118	8.22310000e+04	4.10000000e+01	4.00000000e+01	5.70000000e+01
-117	8.30170000e+04	4.30000000e+01	4.10000000e+01	5.80000000e+01
-116	8.38100000e+04	4.30000000e+01	4.20000000e+01	5.90000000e+01
-115	8.44760000e+04	4.30000000e+01	4.20000000e+01	5.90000000e+01
-114	8.52100000e+04	4.30000000e+01	4.20000000e+01	5.90000000e+01
-113	8.60160000e+04	4.30000000e+01	4.20000000e+01	5.90000000e+01
-112	8.67820000e+04	4.30000000e+01	4.20000000e+01	5.90000000e+01
-111	8.75600000e+04	4.30000000e+01	4.20000000e+01	5.90000000e+01
-110	8.83740000e+04	4.30000000e+01	4.20000000e+01	5.90000000e+01
-109	8.91100000e+04	4.30000000e+01	4.20000000e+01	5.90000000e+01
-108	8.98490000e+04	4.30000000e+01	4.20000000e+01	5.90000000e+01
-107	9.05780000e+04	4.30000000e+01	4.20000000e+01	5.90000000e+01
-106	9.12490000e+04	4.30000000e+01	4.20000000e+01	5.90000000e+01
-105	9.19770000e+04	4.30000000e+01	4.20000000e+01	5.90000000e+01
-104	9.27610000e+04	4.70000000e+01	4.40000000e+01	6.20000000e+01
-103	9.36320000e+04	4.70000000e+01	4.40000000e+01	6.20000000e+01
-102	9.45650000e+04	4.70000000e+01	4.50000000e+01	6.30000000e+01
-101	9.54840000e+04	4.60000000e+01	4.60000000e+01	6.40000000e+01
-100	9.62480000e+04	4.60000000e+01	4.60000000e+01	6.40000000e+01
-99	9.69770000e+04	4.70000000e+01	4.70000000e+01	6.50000000e+01
-98	9.76980000e+04	4.70000000e+01	4.70000000e+01	6.50000000e+01
-97	9.84680000e+04	4.70000000e+01	4.70000000e+01	6.50000000e+01
-96	9.84680000e+04	4.70000000e+01	4.70000000e+01	6.50000000e+01
-95	9.84680000e+04	5.00000000e+01	4.80000000e+01	7.00000000e+01
-94	9.92390000e+04	5.00000000e+01	4.80000000e+01	7.00000000e+01
-93	9.98780000e+04	5.00000000e+01	4.80000000e+01	7.00000000e+01
-92	1.00570000e+05	5.00000000e+01	4.80000000e+01	7.00000000e+01
-91	1.01238000e+05	5.30000000e+01	5.00000000e+01	7.20000000e+01
-90	1.01996000e+05	5.70000000e+01	5.30000000e+01	8.10000000e+01
-89	1.02812000e+05	6.10000000e+01	5.50000000e+01	8.30000000e+01
-88	1.03688000e+05	5.60000000e+01	5.70000000e+01	8.60000000e+01
-87	1.04507000e+05	5.50000000e+01	5.80000000e+01	8.70000000e+01
-86	1.05331000e+05	6.10000000e+01	6.00000000e+01	8.90000000e+01
-85	1.06049000e+05	6.40000000e+01	6.20000000e+01	9.10000000e+01
-84	1.06748000e+05	6.40000000e+01	6.20000000e+01	9.10000000e+01
-83	1.07419000e+05	6.40000000e+01	6.20000000e+01	9.10000000e+01
-82	1.08170000e+05	6.40000000e+01	6.20000000e+01	9.10000000e+01
-81	1.08987000e+05	6.40000000e+01	6.20000000e+01	9.10000000e+01
-80	1.08987000e+05	6.40000000e+01	6.20000000e+01	9.10000000e+01
-79	1.09671000e+05	6.40000000e+01	6.20000000e+01	9.10000000e+01
-78	1.10356000e+05	6.40000000e+01	6.40000000e+01	9.40000000e+01
-77	1.11088000e+05	6.50000000e+01	6.50000000e+01	9.50000000e+01
-76	1.11843000e+05	6.50000000e+01	6.50000000e+01	9.50000000e+01
-75	1.12635000e+05	6.50000000e+01	6.50000000e+01	9.50000000e+01
-74	1.13444000e+05	6.60000000e+01	6.70000000e+01	9.80000000e+01
-73	1.14380000e+05	6.60000000e+01	6.90000000e+01	1.01000000e+02
-72	1.15222000e+05	6.60000000e+01	6.90000000e+01	1.01000000e+02
-71	1.16033000e+05	6.60000000e+01	7.10000000e+01	1.04000000e+02
-70	1.16976000e+05	7.10000000e+01	7.30000000e+01	1.06000000e+02
-69	1.17789000e+05	7.10000000e+01	7.30000000e+01	1.06000000e+02
-68	1.18889000e+05	7.80000000e+01	7.50000000e+01	1.10000000e+02
-67	1.19875000e+05	7.80000000e+01	7.50000000e+01	1.10000000e+02
-66	1.20925000e+05	7.80000000e+01	7.50000000e+01	1.10000000e+02
-65	1.21951000e+05	7.80000000e+01	7.50000000e+01	1.10000000e+02
-64	1.22730000e+05	7.80000000e+01	7.60000000e+01	1.12000000e+02
-63	1.23697000e+05	7.70000000e+01	7.60000000e+01	1.13000000e+02
-62	1.25153000e+05	8.00000000e+01	8.10000000e+01	1.22000000e+02
-61	1.26988000e+05	9.10000000e+01	8.90000000e+01	1.32000000e+02
-60	1.28668000e+05	9.10000000e+01	9.50000000e+01	1.41000000e+02
-59	1.29987000e+05	9.40000000e+01	9.80000000e+01	1.46000000e+02
-58	1.31567000e+05	1.02000000e+02	1.07000000e+02	1.56000000e+02
-57	1.33172000e+05	1.03000000e+02	1.10000000e+02	1.60000000e+02
-56	1.34778000e+05	1.03000000e+02	1.12000000e+02	1.62000000e+02
-55	1.36462000e+05	1.10000000e+02	1.16000000e+02	1.68000000e+02
-54	1.38336000e+05	1.18000000e+02	1.21000000e+02	1.74000000e+02
-53	1.40032000e+05	1.26000000e+02	1.32000000e+02	1.93000000e+02
-52	1.41594000e+05	1.19000000e+02	1.33000000e+02	1.94000000e+02
-51	1.42956000e+05	1.19000000e+02	1.33000000e+02	1.94000000e+02
-50	1.44507000e+05	1.33000000e+02	1.39000000e+02	2.03000000e+02
-49	1.46074000e+05	1.32000000e+02	1.46000000e+02	2.15000000e+02
-48	1.47914000e+05	1.32000000e+02	1.46000000e+02	2.15000000e+02
-47	1.49984000e+05	1.31000000e+02	1.49000000e+02	2.19000000e+02
-46	1.51883000e+05	1.39000000e+02	1.52000000e+02	2.22000000e+02
-45	1.53874000e+05	1.44000000e+02	1.55000000e+02	2.25000000e+02
-44	1.55833000e+05	1.53000000e+02	1.56000000e+02	2.27000000e+02
-43	1.58054000e+05	1.47000000e+02	1.60000000e+02	2.33000000e+02
-42	1.60369000e+05	1.46000000e+02	1.62000000e+02	2.35000000e+02
-41	1.62436000e+05	1.46000000e+02	1.62000000e+02	2.35000000e+02
-40	1.64823000e+05	1.51000000e+02	1.65000000e+02	2.39000000e+02
-39	1.66912000e+05	1.47000000e+02	1.67000000e+02	2.44000000e+02
-38	1.68801000e+05	1.63000000e+02	1.71000000e+02	2.48000000e+02
-37	1.70413000e+05	1.65000000e+02	1.75000000e+02	2.55000000e+02
-36	1.72175000e+05	1.55000000e+02	1.79000000e+02	2.64000000e+02
-35	1.73980000e+05	1.60000000e+02	1.89000000e+02	2.79000000e+02
-34	1.75839000e+05	1.63000000e+02	1.90000000e+02	2.80000000e+02
-33	1.78036000e+05	1.67000000e+02	1.93000000e+02	2.85000000e+02
-32	1.79790000e+05	1.67000000e+02	1.93000000e+02	2.85000000e+02
-31	1.81706000e+05	1.64000000e+02	1.95000000e+02	2.87000000e+02
-30	1.83488000e+05	1.61000000e+02	1.97000000e+02	2.89000000e+02
-29	1.85128000e+05	1.61000000e+02	1.97000000e+02	2.89000000e+02
-28	1.87154000e+05	1.64000000e+02	1.98000000e+02	2.92000000e+02
-27	1.89228000e+05	1.64000000e+02	1.98000000e+02	2.92000000e+02
-26	1.91361000e+05	1.68000000e+02	1.99000000e+02	2.93000000e+02
-25	1.93546000e+05	1.66000000e+02	2.01000000e+02	2.96000000e+02
-24	1.95648000e+05	1.67000000e+02	2.03000000e+02	2.98000000e+02
-23	1.97378000e+05	1.67000000e+02	2.03000000e+02	2.98000000e+02
-22	1.99241000e+05	1.70000000e+02	2.04000000e+02	2.99000000e+02
-21	2.01142000e+05	1.84000000e+02	2.05000000e+02	3.00000000e+02
-20	2.03239000e+05	1.79000000e+02	2.07000000e+02	3.03000000e+02
-19	2.05427000e+05	1.79000000e+02	2.07000000e+02	3.03000000e+02
-18	2.07687000e+05	1.75000000e+02	2.09000000e+02	3.06000000e+02
-17	2.09680000e+05	1.83000000e+02	2.14000000e+02	3.11000000e+02
-16	2.11584000e+05	1.83000000e+02	2.14000000e+02	3.11000000e+02
-15	2.13456000e+05	1.84000000e+02	2.17000000e+02	3.15000000e+02
-14	2.15637000e+05	1.84000000e+02	2.17000000e+02	3.15000000e+02
-13	2.18034000e+05	1.86000000e+02	2.20000000e+02	3.20000000e+02
-12	2.20668000e+05	1.90000000e+02	2.21000000e+02	3.22000000e+02
-11	2.23171000e+05	1.94000000e+02	2.25000000e+02	3.28000000e+02
-10	2.25604000e+05	1.99000000e+02	2.26000000e+02	3.29000000e+02
-9	2.28084000e+05	2.02000000e+02	2.28000000e+02	3.31000000e+02
-8	2.30611000e+05	2.01000000e+02	2.29000000e+02	3.45000000e+02
-7	2.33878000e+05	2.09000000e+02	2.33000000e+02	3.55000000e+02
-6	2.37658000e+05	2.11000000e+02	2.35000000e+02	3.58000000e+02
-5	2.42083000e+05	2.10000000e+02	2.40000000e+02	3.65000000e+02
-4	2.45924000e+05	2.13000000e+02	2.45000000e+02	3.70000000e+02
-3	2.50001000e+05	2.14000000e+02	2.51000000e+02	3.76000000e+02
-2	2.53888000e+05	2.13000000e+02	2.55000000e+02	3.90000000e+02
-1	2.57874000e+05	2.28000000e+02	2.60000000e+02	3.96000000e+02
0	2.62892000e+05	2.39000000e+02	2.64000000e+02	4.07000000e+02
1	2.72703000e+05	2.59000000e+02	2.93000000e+02	4.51000000e+02
2	2.84929000e+05	2.69000000e+02	3.12000000e+02	4.76000000e+02
3	2.96122000e+05	2.83000000e+02	3.27000000e+02	5.00000000e+02
4	3.06300000e+05	3.00000000e+02	3.40000000e+02	5.20000000e+02
5	3.14380000e+05	3.06000000e+02	3.52000000e+02	5.35000000e+02
6	3.21511000e+05	3.14000000e+02	3.60000000e+02	5.43000000e+02
7	3.28616000e+05	3.23000000e+02	3.69000000e+02	5.54000000e+02
8	3.36417000e+05	3.18000000e+02	3.72000000e+02	5.58000000e+02
9	3.45098000e+05	3.21000000e+02	3.82000000e+02	5.75000000e+02
10	3.52491000e+05	3.20000000e+02	3.91000000e+02	5.86000000e+02
11	3.58756000e+05	3.20000000e+02	3.94000000e+02	5.92000000e+02
12	3.64459000e+05	3.46000000e+02	3.99000000e+02	6.00000000e+02
13	3.70082000e+05	3.34000000e+02	4.08000000e+02	6.13000000e+02
14	3.74343000e+05	3.59000000e+02	4.11000000e+02	6.17000000e+02
15	3.79048000e+05	3.54000000e+02	4.14000000e+02	6.20000000e+02
16	3.85432000e+05	3.59000000e+02	4.21000000e+02	6.32000000e+02
17	3.91259000e+05	3.75000000e+02	4.26000000e+02	6.38000000e+02
18	3.95661000e+05	3.69000000e+02	4.33000000e+02	6.49000000e+02
19	3.98844000e+05	3.73000000e+02	4.34000000e+02	6.50000000e+02
20	4.01772000e+05	3.73000000e+02	4.34000000e+02	6.50000000e+02
21	4.05463000e+05	3.70000000e+02	4.37000000e+02	6.54000000e+02
22	4.09345000e+05	3.77000000e+02	4.43000000e+02	6.64000000e+02
23	4.09847000e+05	3.74000000e+02	4.49000000e+02	6.71000000e+02
24	4.10995000e+05	3.80000000e+02	4.53000000e+02	6.75000000e+02
25	4.12577000e+05	3.80000000e+02	4.53000000e+02	6.75000000e+02
26	4.13744000e+05	3.81000000e+02	4.54000000e+02	6.76000000e+02
27	4.14985000e+05	3.92000000e+02	4.55000000e+02	6.77000000e+02
28	4.15831000e+05	3.93000000e+02	4.58000000e+02	6.80000000e+02
29	4.16634000e+05	3.99000000e+02	4.59000000e+02	6.81000000e+02
30	4.19230000e+05	3.99000000e+02	4.59000000e+02	6.81000000e+02
31	4.21600000e+05	3.99000000e+02	4.61000000e+02	6.83000000e+02
32	4.23751000e+05	3.99000000e+02	4.61000000e+02	6.83000000e+02
33	4.25428000e+05	3.99000000e+02	4.63000000e+02	6.85000000e+02
34	4.27189000e+05	3.94000000e+02	4.65000000e+02	6.87000000e+02
35	4.28889000e+05	3.96000000e+02	4.71000000e+02	6.93000000e+02
36	4.30635000e+05	3.80000000e+02	4.74000000e+02	6.96000000e+02
37	4.32725000e+05	3.98000000e+02	4.77000000e+02	6.99000000e+02
38	4.34606000e+05	3.99000000e+02	4.79000000e+02	7.01000000e+02
39	4.36223000e+05	4.06000000e+02	4.82000000e+02	7.05000000e+02
40	4.37589000e+05	4.06000000e+02	4.82000000e+02	7.05000000e+02
41	4.38923000e+05	3.86000000e+02	4.84000000e+02	7.07000000e+02
42	4.40229000e+05	4.11000000e+02	4.85000000e+02	7.08000000e+02
43	4.41064000e+05	4.09000000e+02	4.87000000e+02	7.12000000e+02
44	4.41432000e+05	4.09000000e+02	4.87000000e+02	7.12000000e+02
45	4.41712000e+05	4.09000000e+02	4.87000000e+02	7.12000000e+02
46	4.41997000e+05	4.09000000e+02	4.87000000e+02	7.12000000e+02
47	4.42508000e+05	3.91000000e+02	4.89000000e+02	7.15000000e+02
48	4.43263000e+05	4.13000000e+02	4.90000000e+02	7.16000000e+02
49	4.44288000e+05	4.13000000e+02	4.90000000e+02	7.16000000e+02
50	4.45444000e+05	4.13000000e+02	4.90000000e+02	7.16000000e+02
51	4.46712000e+05	4.14000000e+02	4.91000000e+02	7.17000000e+02
52	4.48038000e+05	4.08000000e+02	4.93000000e+02	7.21000000e+02
53	4.49224000e+05	4.08000000e+02	4.93000000e+02	7.21000000e+02
54	4.50225000e+05	4.08000000e+02	4.93000000e+02	7.21000000e+02
55	4.51163000e+05	4.08000000e+02	4.93000000e+02	7.21000000e+02
56	4.51987000e+05	4.08000000e+02	4.93000000e+02	7.21000000e+02
57	4.52825000e+05	4.08000000e+02	4.93000000e+02	7.21000000e+02
58	4.52825000e+05	4.08000000e+02	4.96000000e+02	7.24000000e+02
59	4.53187000e+05	4.08000000e+02	4.96000000e+02	7.24000000e+02
60	4.53187000e+05	4.08000000e+02	4.96000000e+02	7.24000000e+02
61	4.54074000e+05	4.08000000e+02	4.96000000e+02	7.24000000e+02
62	4.54981000e+05	4.06000000e+02	4.98000000e+02	7.27000000e+02
63	4.55846000e+05	4.06000000e+02	4.98000000e+02	7.27000000e+02
64	4.56785000e+05	4.06000000e+02	4.98000000e+02	7.27000000e+02
65	4.57751000e+05	4.06000000e+02	4.98000000e+02	7.27000000e+02
66	4.58738000e+05	4.25000000e+02	4.99000000e+02	7.31000000e+02
67	4.58738000e+05	4.08000000e+02	5.00000000e+02	7.32000000e+02
68	4.59540000e+05	4.08000000e+02	5.00000000e+02	7.32000000e+02
69	4.59540000e+05	4.08000000e+02	5.00000000e+02	7.32000000e+02
70	4.59540000e+05	4.08000000e+02	5.00000000e+02	7.32000000e+02
71	4.59540000e+05	4.18000000e+02	5.02000000e+02	7.34000000e+02
72	4.59540000e+05	4.23000000e+02	5.05000000e+02	7.38000000e+02
73	4.60472000e+05	4.29000000e+02	5.08000000e+02	7.42000000e+02
74	4.61192000e+05	4.13000000e+02	5.09000000e+02	7.43000000e+02
75	4.61879000e+05	4.13000000e+02	5.09000000e+02	7.43000000e+02
76	4.62602000e+05	4.13000000e+02	5.09000000e+02	7.43000000e+02
77	4.63391000e+05	4.13000000e+02	5.09000000e+02	7.43000000e+02
78	4.64134000e+05	4.05000000e+02	5.10000000e+02	7.44000000e+02
79	4.65030000e+05	4.05000000e+02	5.10000000e+02	7.44000000e+02
80	4.65927000e+05	4.05000000e+02	5.10000000e+02	7.44000000e+02
81	4.66643000e+05	4.05000000e+02	5.10000000e+02	7.44000000e+02
82	4.67305000e+05	4.05000000e+02	5.10000000e+02	7.44000000e+02
83	4.67923000e+05	4.05000000e+02	5.10000000e+02	7.44000000e+02
84	4.68979000e+05	4.05000000e+02	5.10000000e+02	7.44000000e+02
85	4.70157000e+05	4.08000000e+02	5.11000000e+02	7.48000000e+02
86	4.71334000e+05	4.08000000e+02	5.11000000e+02	7.48000000e+02
87	4.72453000e+05	4.08000000e+02	5.11000000e+02	7.48000000e+02
88	4.73706000e+05	4.13000000e+02	5.12000000e+02	7.49000000e+02
89	4.74750000e+05	4.13000000e+02	5.12000000e+02	7.49000000e+02
90	4.75901000e+05	4.13000000e+02	5.12000000e+02	7.49000000e+02
91	4.77045000e+05	4.13000000e+02	5.12000000e+02	7.49000000e+02
92	4.78084000e+05	4.13000000e+02	5.12000000e+02	7.49000000e+02
93	4.79287000e+05	4.13000000e+02	5.12000000e+02	7.49000000e+02
94	4.80383000e+05	4.13000000e+02	5.12000000e+02	7.49000000e+02
95	4.81357000e+05	4.13000000e+02	5.12000000e+02	7.49000000e+02
96	4.82401000e+05	4.13000000e+02	5.12000000e+02	7.49000000e+02
97	4.83380000e+05	4.15000000e+02	5.13000000e+02	7.50000000e+02
98	4.84236000e+05	4.15000000e+02	5.13000000e+02	7.50000000e+02
99	4.85208000e+05	4.15000000e+02	5.13000000e+02	7.50000000e+02
100	4.86169000e+05	4.32000000e+02	5.15000000e+02	7.52000000e+02
