# Supplementary material for: Early Prediction of Movie Box Office Success Based on Wikipedia Activity Big Data
Source: PLoS One. 2013 Aug 21;8(8):e71226. doi: 10.1371/journal.pone.0071226 (PMC3749192; doi:10.1371/journal.pone.0071226)
Supplement: Dataset S1 — The dataset under study, including the financial and Wikipedia activity data is also available at http://wwm.phy.bme.hu/SupplementaryDataS1.zip. (ZIP) [file pone.0071226.s002.zip › wikipredict_data_pack/sample_of_312/wikipedia_predictors/107]

Day_(movie_time)	Views	Users	Rigor	Edits
-500	0.00000000e+00	0.00000000e+00	0.00000000e+00	0.00000000e+00
-499	1.00000000e+00	0.00000000e+00	0.00000000e+00	0.00000000e+00
-498	1.00000000e+00	0.00000000e+00	0.00000000e+00	0.00000000e+00
-497	1.00000000e+00	0.00000000e+00	0.00000000e+00	0.00000000e+00
-496	1.00000000e+00	0.00000000e+00	0.00000000e+00	0.00000000e+00
-495	1.00000000e+00	0.00000000e+00	0.00000000e+00	0.00000000e+00
-494	1.00000000e+00	0.00000000e+00	0.00000000e+00	0.00000000e+00
-493	1.00000000e+00	0.00000000e+00	0.00000000e+00	0.00000000e+00
-492	1.00000000e+00	0.00000000e+00	0.00000000e+00	0.00000000e+00
-491	1.00000000e+00	0.00000000e+00	0.00000000e+00	0.00000000e+00
-490	2.00000000e+00	0.00000000e+00	0.00000000e+00	0.00000000e+00
-489	2.00000000e+00	0.00000000e+00	0.00000000e+00	0.00000000e+00
-488	2.00000000e+00	0.00000000e+00	0.00000000e+00	0.00000000e+00
-487	2.00000000e+00	0.00000000e+00	0.00000000e+00	0.00000000e+00
-486	2.00000000e+00	0.00000000e+00	0.00000000e+00	0.00000000e+00
-485	2.00000000e+00	0.00000000e+00	0.00000000e+00	0.00000000e+00
-484	2.00000000e+00	0.00000000e+00	0.00000000e+00	0.00000000e+00
-483	2.00000000e+00	0.00000000e+00	0.00000000e+00	0.00000000e+00
-482	2.00000000e+00	0.00000000e+00	0.00000000e+00	0.00000000e+00
-481	2.00000000e+00	0.00000000e+00	0.00000000e+00	0.00000000e+00
-480	2.00000000e+00	0.00000000e+00	0.00000000e+00	0.00000000e+00
-479	2.00000000e+00	0.00000000e+00	0.00000000e+00	0.00000000e+00
-478	2.00000000e+00	0.00000000e+00	0.00000000e+00	0.00000000e+00
-477	2.00000000e+00	0.00000000e+00	0.00000000e+00	0.00000000e+00
-476	2.00000000e+00	0.00000000e+00	0.00000000e+00	0.00000000e+00
-475	2.00000000e+00	0.00000000e+00	0.00000000e+00	0.00000000e+00
-474	2.00000000e+00	0.00000000e+00	0.00000000e+00	0.00000000e+00
-473	2.00000000e+00	0.00000000e+00	0.00000000e+00	0.00000000e+00
-472	2.00000000e+00	0.00000000e+00	0.00000000e+00	0.00000000e+00
-471	2.00000000e+00	0.00000000e+00	0.00000000e+00	0.00000000e+00
-470	2.00000000e+00	0.00000000e+00	0.00000000e+00	0.00000000e+00
-469	2.00000000e+00	0.00000000e+00	0.00000000e+00	0.00000000e+00
-468	2.00000000e+00	0.00000000e+00	0.00000000e+00	0.00000000e+00
-467	2.00000000e+00	0.00000000e+00	0.00000000e+00	0.00000000e+00
-466	2.00000000e+00	0.00000000e+00	0.00000000e+00	0.00000000e+00
-465	2.00000000e+00	0.00000000e+00	0.00000000e+00	0.00000000e+00
-464	2.00000000e+00	0.00000000e+00	0.00000000e+00	0.00000000e+00
-463	2.00000000e+00	0.00000000e+00	0.00000000e+00	0.00000000e+00
-462	2.00000000e+00	0.00000000e+00	0.00000000e+00	0.00000000e+00
-461	2.00000000e+00	0.00000000e+00	0.00000000e+00	0.00000000e+00
-460	2.00000000e+00	0.00000000e+00	0.00000000e+00	0.00000000e+00
-459	2.00000000e+00	0.00000000e+00	0.00000000e+00	0.00000000e+00
-458	2.00000000e+00	0.00000000e+00	0.00000000e+00	0.00000000e+00
-457	2.00000000e+00	0.00000000e+00	0.00000000e+00	0.00000000e+00
-456	2.00000000e+00	0.00000000e+00	0.00000000e+00	0.00000000e+00
-455	2.00000000e+00	0.00000000e+00	0.00000000e+00	0.00000000e+00
-454	2.00000000e+00	0.00000000e+00	0.00000000e+00	0.00000000e+00
-453	2.00000000e+00	0.00000000e+00	0.00000000e+00	0.00000000e+00
-452	2.00000000e+00	0.00000000e+00	0.00000000e+00	0.00000000e+00
-451	2.00000000e+00	0.00000000e+00	0.00000000e+00	0.00000000e+00
-450	2.00000000e+00	0.00000000e+00	0.00000000e+00	0.00000000e+00
-449	2.00000000e+00	0.00000000e+00	0.00000000e+00	0.00000000e+00
-448	2.00000000e+00	0.00000000e+00	0.00000000e+00	0.00000000e+00
-447	2.00000000e+00	0.00000000e+00	0.00000000e+00	0.00000000e+00
-446	2.00000000e+00	0.00000000e+00	0.00000000e+00	0.00000000e+00
-445	2.00000000e+00	0.00000000e+00	0.00000000e+00	0.00000000e+00
-444	2.00000000e+00	0.00000000e+00	0.00000000e+00	0.00000000e+00
-443	2.00000000e+00	0.00000000e+00	0.00000000e+00	0.00000000e+00
-442	2.00000000e+00	0.00000000e+00	0.00000000e+00	0.00000000e+00
-441	2.00000000e+00	0.00000000e+00	0.00000000e+00	0.00000000e+00
-440	2.00000000e+00	0.00000000e+00	0.00000000e+00	0.00000000e+00
-439	2.00000000e+00	0.00000000e+00	0.00000000e+00	0.00000000e+00
-438	2.00000000e+00	0.00000000e+00	0.00000000e+00	0.00000000e+00
-437	2.00000000e+00	0.00000000e+00	0.00000000e+00	0.00000000e+00
-436	2.00000000e+00	0.00000000e+00	0.00000000e+00	0.00000000e+00
-435	2.00000000e+00	0.00000000e+00	0.00000000e+00	0.00000000e+00
-434	2.00000000e+00	0.00000000e+00	0.00000000e+00	0.00000000e+00
-433	2.00000000e+00	0.00000000e+00	0.00000000e+00	0.00000000e+00
-432	2.00000000e+00	0.00000000e+00	0.00000000e+00	0.00000000e+00
-431	2.00000000e+00	0.00000000e+00	0.00000000e+00	0.00000000e+00
-430	2.00000000e+00	0.00000000e+00	0.00000000e+00	0.00000000e+00
-429	2.00000000e+00	0.00000000e+00	0.00000000e+00	0.00000000e+00
-428	2.00000000e+00	0.00000000e+00	0.00000000e+00	0.00000000e+00
-427	2.00000000e+00	0.00000000e+00	0.00000000e+00	0.00000000e+00
-426	2.00000000e+00	0.00000000e+00	0.00000000e+00	0.00000000e+00
-425	2.00000000e+00	0.00000000e+00	0.00000000e+00	0.00000000e+00
-424	2.00000000e+00	0.00000000e+00	0.00000000e+00	0.00000000e+00
-423	2.00000000e+00	0.00000000e+00	0.00000000e+00	0.00000000e+00
-422	2.00000000e+00	0.00000000e+00	0.00000000e+00	0.00000000e+00
-421	2.00000000e+00	0.00000000e+00	0.00000000e+00	0.00000000e+00
-420	2.00000000e+00	0.00000000e+00	0.00000000e+00	0.00000000e+00
-419	2.00000000e+00	0.00000000e+00	0.00000000e+00	0.00000000e+00
-418	2.00000000e+00	0.00000000e+00	0.00000000e+00	0.00000000e+00
-417	2.00000000e+00	0.00000000e+00	0.00000000e+00	0.00000000e+00
-416	2.00000000e+00	0.00000000e+00	0.00000000e+00	0.00000000e+00
-415	2.00000000e+00	0.00000000e+00	0.00000000e+00	0.00000000e+00
-414	2.00000000e+00	0.00000000e+00	0.00000000e+00	0.00000000e+00
-413	2.00000000e+00	0.00000000e+00	0.00000000e+00	0.00000000e+00
-412	2.00000000e+00	0.00000000e+00	0.00000000e+00	0.00000000e+00
-411	2.00000000e+00	0.00000000e+00	0.00000000e+00	0.00000000e+00
-410	2.00000000e+00	0.00000000e+00	0.00000000e+00	0.00000000e+00
-409	2.00000000e+00	0.00000000e+00	0.00000000e+00	0.00000000e+00
-408	2.00000000e+00	0.00000000e+00	0.00000000e+00	0.00000000e+00
-407	2.00000000e+00	0.00000000e+00	0.00000000e+00	0.00000000e+00
-406	2.00000000e+00	0.00000000e+00	0.00000000e+00	0.00000000e+00
-405	2.00000000e+00	0.00000000e+00	0.00000000e+00	0.00000000e+00
-404	2.00000000e+00	0.00000000e+00	0.00000000e+00	0.00000000e+00
-403	2.00000000e+00	0.00000000e+00	0.00000000e+00	0.00000000e+00
-402	2.00000000e+00	0.00000000e+00	0.00000000e+00	0.00000000e+00
-401	2.00000000e+00	0.00000000e+00	0.00000000e+00	0.00000000e+00
-400	2.00000000e+00	0.00000000e+00	0.00000000e+00	0.00000000e+00
-399	2.00000000e+00	0.00000000e+00	0.00000000e+00	0.00000000e+00
-398	2.00000000e+00	0.00000000e+00	0.00000000e+00	0.00000000e+00
-397	2.00000000e+00	0.00000000e+00	0.00000000e+00	0.00000000e+00
-396	2.00000000e+00	0.00000000e+00	0.00000000e+00	0.00000000e+00
-395	2.00000000e+00	0.00000000e+00	0.00000000e+00	0.00000000e+00
-394	2.00000000e+00	0.00000000e+00	0.00000000e+00	0.00000000e+00
-393	2.00000000e+00	0.00000000e+00	0.00000000e+00	0.00000000e+00
-392	2.00000000e+00	0.00000000e+00	0.00000000e+00	0.00000000e+00
-391	2.00000000e+00	0.00000000e+00	0.00000000e+00	0.00000000e+00
-390	2.00000000e+00	0.00000000e+00	0.00000000e+00	0.00000000e+00
-389	2.00000000e+00	0.00000000e+00	0.00000000e+00	0.00000000e+00
-388	2.00000000e+00	0.00000000e+00	0.00000000e+00	0.00000000e+00
-387	2.00000000e+00	0.00000000e+00	0.00000000e+00	0.00000000e+00
-386	2.00000000e+00	0.00000000e+00	0.00000000e+00	0.00000000e+00
-385	2.00000000e+00	0.00000000e+00	0.00000000e+00	0.00000000e+00
-384	2.00000000e+00	0.00000000e+00	0.00000000e+00	0.00000000e+00
-383	2.00000000e+00	0.00000000e+00	0.00000000e+00	0.00000000e+00
-382	2.00000000e+00	0.00000000e+00	0.00000000e+00	0.00000000e+00
-381	2.10000000e+01	0.00000000e+00	0.00000000e+00	0.00000000e+00
-380	6.40000000e+01	0.00000000e+00	0.00000000e+00	0.00000000e+00
-379	9.90000000e+01	0.00000000e+00	0.00000000e+00	0.00000000e+00
-378	1.27000000e+02	0.00000000e+00	0.00000000e+00	0.00000000e+00
-377	1.46000000e+02	0.00000000e+00	0.00000000e+00	0.00000000e+00
-376	1.75000000e+02	0.00000000e+00	0.00000000e+00	0.00000000e+00
-375	2.25000000e+02	0.00000000e+00	0.00000000e+00	0.00000000e+00
-374	2.71000000e+02	0.00000000e+00	0.00000000e+00	0.00000000e+00
-373	3.07000000e+02	0.00000000e+00	0.00000000e+00	0.00000000e+00
-372	3.49000000e+02	0.00000000e+00	0.00000000e+00	0.00000000e+00
-371	3.81000000e+02	0.00000000e+00	0.00000000e+00	0.00000000e+00
-370	4.17000000e+02	0.00000000e+00	0.00000000e+00	0.00000000e+00
-369	4.44000000e+02	0.00000000e+00	0.00000000e+00	0.00000000e+00
-368	4.76000000e+02	0.00000000e+00	0.00000000e+00	0.00000000e+00
-367	5.07000000e+02	0.00000000e+00	0.00000000e+00	0.00000000e+00
-366	5.42000000e+02	0.00000000e+00	0.00000000e+00	0.00000000e+00
-365	5.77000000e+02	0.00000000e+00	0.00000000e+00	0.00000000e+00
-364	6.19000000e+02	0.00000000e+00	0.00000000e+00	0.00000000e+00
-363	6.50000000e+02	0.00000000e+00	0.00000000e+00	0.00000000e+00
-362	6.93000000e+02	0.00000000e+00	0.00000000e+00	0.00000000e+00
-361	7.21000000e+02	0.00000000e+00	0.00000000e+00	0.00000000e+00
-360	8.21000000e+02	0.00000000e+00	0.00000000e+00	0.00000000e+00
-359	8.79000000e+02	0.00000000e+00	0.00000000e+00	0.00000000e+00
-358	9.27000000e+02	0.00000000e+00	0.00000000e+00	0.00000000e+00
-357	9.58000000e+02	0.00000000e+00	0.00000000e+00	0.00000000e+00
-356	9.86000000e+02	0.00000000e+00	0.00000000e+00	0.00000000e+00
-355	1.03100000e+03	0.00000000e+00	0.00000000e+00	0.00000000e+00
-354	1.07700000e+03	0.00000000e+00	0.00000000e+00	0.00000000e+00
-353	1.13200000e+03	0.00000000e+00	0.00000000e+00	0.00000000e+00
-352	1.18400000e+03	0.00000000e+00	0.00000000e+00	0.00000000e+00
-351	1.23100000e+03	0.00000000e+00	0.00000000e+00	0.00000000e+00
-350	1.28100000e+03	0.00000000e+00	0.00000000e+00	0.00000000e+00
-349	1.31400000e+03	0.00000000e+00	0.00000000e+00	0.00000000e+00
-348	1.37400000e+03	0.00000000e+00	0.00000000e+00	0.00000000e+00
-347	1.42800000e+03	0.00000000e+00	0.00000000e+00	0.00000000e+00
-346	1.46500000e+03	0.00000000e+00	0.00000000e+00	0.00000000e+00
-345	1.49700000e+03	0.00000000e+00	0.00000000e+00	0.00000000e+00
-344	1.53300000e+03	0.00000000e+00	0.00000000e+00	0.00000000e+00
-343	1.58700000e+03	0.00000000e+00	0.00000000e+00	0.00000000e+00
-342	1.63900000e+03	0.00000000e+00	0.00000000e+00	0.00000000e+00
-341	1.69200000e+03	0.00000000e+00	0.00000000e+00	0.00000000e+00
-340	1.73800000e+03	0.00000000e+00	0.00000000e+00	0.00000000e+00
-339	1.78500000e+03	0.00000000e+00	0.00000000e+00	0.00000000e+00
-338	1.83200000e+03	0.00000000e+00	0.00000000e+00	0.00000000e+00
-337	1.87900000e+03	0.00000000e+00	0.00000000e+00	0.00000000e+00
-336	1.91500000e+03	0.00000000e+00	0.00000000e+00	0.00000000e+00
-335	1.94800000e+03	0.00000000e+00	0.00000000e+00	0.00000000e+00
-334	1.97700000e+03	0.00000000e+00	0.00000000e+00	0.00000000e+00
-333	2.03800000e+03	0.00000000e+00	0.00000000e+00	0.00000000e+00
-332	2.09700000e+03	0.00000000e+00	0.00000000e+00	0.00000000e+00
-331	2.15500000e+03	0.00000000e+00	0.00000000e+00	0.00000000e+00
-330	2.20700000e+03	0.00000000e+00	0.00000000e+00	0.00000000e+00
-329	2.24100000e+03	0.00000000e+00	0.00000000e+00	0.00000000e+00
-328	2.28000000e+03	0.00000000e+00	0.00000000e+00	0.00000000e+00
-327	2.28000000e+03	0.00000000e+00	0.00000000e+00	0.00000000e+00
-326	2.28000000e+03	0.00000000e+00	0.00000000e+00	0.00000000e+00
-325	2.33300000e+03	0.00000000e+00	0.00000000e+00	0.00000000e+00
-324	2.36900000e+03	0.00000000e+00	0.00000000e+00	0.00000000e+00
-323	2.43100000e+03	0.00000000e+00	0.00000000e+00	0.00000000e+00
-322	2.47600000e+03	0.00000000e+00	0.00000000e+00	0.00000000e+00
-321	2.53800000e+03	0.00000000e+00	0.00000000e+00	0.00000000e+00
-320	2.57100000e+03	0.00000000e+00	0.00000000e+00	0.00000000e+00
-319	2.61200000e+03	0.00000000e+00	0.00000000e+00	0.00000000e+00
-318	2.66500000e+03	0.00000000e+00	0.00000000e+00	0.00000000e+00
-317	2.71100000e+03	0.00000000e+00	0.00000000e+00	0.00000000e+00
-316	2.74900000e+03	0.00000000e+00	0.00000000e+00	0.00000000e+00
-315	2.80200000e+03	0.00000000e+00	0.00000000e+00	0.00000000e+00
-314	2.85600000e+03	0.00000000e+00	0.00000000e+00	0.00000000e+00
-313	2.91400000e+03	0.00000000e+00	0.00000000e+00	0.00000000e+00
-312	2.94800000e+03	0.00000000e+00	0.00000000e+00	0.00000000e+00
-311	2.94800000e+03	0.00000000e+00	0.00000000e+00	0.00000000e+00
-310	3.00900000e+03	0.00000000e+00	0.00000000e+00	0.00000000e+00
-309	3.05900000e+03	0.00000000e+00	0.00000000e+00	0.00000000e+00
-308	3.09900000e+03	0.00000000e+00	0.00000000e+00	0.00000000e+00
-307	3.14000000e+03	0.00000000e+00	0.00000000e+00	0.00000000e+00
-306	3.21900000e+03	0.00000000e+00	0.00000000e+00	0.00000000e+00
-305	3.27900000e+03	0.00000000e+00	0.00000000e+00	0.00000000e+00
-304	3.34200000e+03	0.00000000e+00	0.00000000e+00	0.00000000e+00
-303	3.38500000e+03	0.00000000e+00	0.00000000e+00	0.00000000e+00
-302	3.43700000e+03	0.00000000e+00	0.00000000e+00	0.00000000e+00
-301	3.48200000e+03	0.00000000e+00	0.00000000e+00	0.00000000e+00
-300	3.53800000e+03	0.00000000e+00	0.00000000e+00	0.00000000e+00
-299	3.57000000e+03	0.00000000e+00	0.00000000e+00	0.00000000e+00
-298	3.64300000e+03	0.00000000e+00	0.00000000e+00	0.00000000e+00
-297	3.69300000e+03	0.00000000e+00	0.00000000e+00	0.00000000e+00
-296	3.73200000e+03	0.00000000e+00	0.00000000e+00	0.00000000e+00
-295	3.75800000e+03	0.00000000e+00	0.00000000e+00	0.00000000e+00
-294	3.78500000e+03	0.00000000e+00	0.00000000e+00	0.00000000e+00
-293	3.80900000e+03	0.00000000e+00	0.00000000e+00	0.00000000e+00
-292	3.86200000e+03	0.00000000e+00	0.00000000e+00	0.00000000e+00
-291	3.90300000e+03	0.00000000e+00	0.00000000e+00	0.00000000e+00
-290	3.94800000e+03	0.00000000e+00	0.00000000e+00	0.00000000e+00
-289	3.97600000e+03	0.00000000e+00	0.00000000e+00	0.00000000e+00
-288	4.00600000e+03	0.00000000e+00	0.00000000e+00	0.00000000e+00
-287	4.04500000e+03	0.00000000e+00	0.00000000e+00	0.00000000e+00
-286	4.08000000e+03	0.00000000e+00	0.00000000e+00	0.00000000e+00
-285	4.10400000e+03	0.00000000e+00	0.00000000e+00	0.00000000e+00
-284	4.15600000e+03	0.00000000e+00	0.00000000e+00	0.00000000e+00
-283	4.20900000e+03	0.00000000e+00	0.00000000e+00	0.00000000e+00
-282	4.24000000e+03	0.00000000e+00	0.00000000e+00	0.00000000e+00
-281	4.26100000e+03	0.00000000e+00	0.00000000e+00	0.00000000e+00
-280	4.29500000e+03	0.00000000e+00	0.00000000e+00	0.00000000e+00
-279	4.32400000e+03	0.00000000e+00	0.00000000e+00	0.00000000e+00
-278	4.36600000e+03	0.00000000e+00	0.00000000e+00	0.00000000e+00
-277	4.40100000e+03	0.00000000e+00	0.00000000e+00	0.00000000e+00
-276	4.43000000e+03	0.00000000e+00	0.00000000e+00	0.00000000e+00
-275	4.46200000e+03	0.00000000e+00	0.00000000e+00	0.00000000e+00
-274	4.49200000e+03	0.00000000e+00	0.00000000e+00	0.00000000e+00
-273	4.51800000e+03	0.00000000e+00	0.00000000e+00	0.00000000e+00
-272	4.54300000e+03	0.00000000e+00	0.00000000e+00	0.00000000e+00
-271	4.57800000e+03	0.00000000e+00	0.00000000e+00	0.00000000e+00
-270	4.61000000e+03	0.00000000e+00	0.00000000e+00	0.00000000e+00
-269	4.64200000e+03	0.00000000e+00	0.00000000e+00	0.00000000e+00
-268	4.66500000e+03	0.00000000e+00	0.00000000e+00	0.00000000e+00
-267	4.70200000e+03	0.00000000e+00	0.00000000e+00	0.00000000e+00
-266	4.72600000e+03	0.00000000e+00	0.00000000e+00	0.00000000e+00
-265	4.74800000e+03	0.00000000e+00	0.00000000e+00	0.00000000e+00
-264	4.78800000e+03	0.00000000e+00	0.00000000e+00	0.00000000e+00
-263	4.82800000e+03	0.00000000e+00	0.00000000e+00	0.00000000e+00
-262	4.85700000e+03	0.00000000e+00	0.00000000e+00	0.00000000e+00
-261	4.89300000e+03	2.00000000e+00	2.00000000e+00	4.00000000e+00
-260	5.41600000e+03	5.00000000e+00	5.00000000e+00	8.00000000e+00
-259	6.10000000e+03	5.00000000e+00	5.00000000e+00	8.00000000e+00
-258	6.93300000e+03	7.00000000e+00	7.00000000e+00	1.00000000e+01
-257	7.97100000e+03	8.00000000e+00	8.00000000e+00	1.10000000e+01
-256	9.22400000e+03	8.00000000e+00	8.00000000e+00	1.10000000e+01
-255	1.04170000e+04	1.00000000e+01	9.00000000e+00	1.20000000e+01
-254	1.14190000e+04	1.10000000e+01	1.10000000e+01	1.50000000e+01
-253	1.24260000e+04	1.20000000e+01	1.20000000e+01	1.60000000e+01
-252	1.35000000e+04	1.40000000e+01	1.30000000e+01	1.70000000e+01
-251	1.44950000e+04	1.40000000e+01	1.30000000e+01	1.70000000e+01
-250	1.54810000e+04	1.40000000e+01	1.30000000e+01	1.70000000e+01
-249	1.67100000e+04	1.40000000e+01	1.30000000e+01	1.70000000e+01
-248	1.79730000e+04	1.40000000e+01	1.40000000e+01	1.80000000e+01
-247	1.89500000e+04	1.40000000e+01	1.40000000e+01	1.80000000e+01
-246	1.98290000e+04	1.40000000e+01	1.40000000e+01	1.80000000e+01
-245	2.06690000e+04	1.50000000e+01	1.50000000e+01	1.90000000e+01
-244	2.16730000e+04	1.50000000e+01	1.50000000e+01	1.90000000e+01
-243	2.30440000e+04	1.50000000e+01	1.50000000e+01	1.90000000e+01
-242	2.43430000e+04	1.50000000e+01	1.50000000e+01	1.90000000e+01
-241	2.54770000e+04	1.50000000e+01	1.50000000e+01	1.90000000e+01
-240	2.63150000e+04	1.50000000e+01	1.50000000e+01	1.90000000e+01
-239	2.71690000e+04	1.50000000e+01	1.50000000e+01	1.90000000e+01
-238	2.80470000e+04	1.50000000e+01	1.50000000e+01	1.90000000e+01
-237	2.90210000e+04	1.50000000e+01	1.50000000e+01	1.90000000e+01
-236	3.01050000e+04	1.50000000e+01	1.50000000e+01	1.90000000e+01
-235	3.12770000e+04	1.50000000e+01	1.50000000e+01	1.90000000e+01
-234	3.23710000e+04	1.50000000e+01	1.50000000e+01	1.90000000e+01
-233	3.32730000e+04	1.50000000e+01	1.50000000e+01	1.90000000e+01
-232	3.41170000e+04	1.50000000e+01	1.50000000e+01	1.90000000e+01
-231	3.49510000e+04	1.50000000e+01	1.50000000e+01	1.90000000e+01
-230	3.58170000e+04	1.50000000e+01	1.50000000e+01	1.90000000e+01
-229	3.68060000e+04	1.60000000e+01	1.60000000e+01	2.00000000e+01
-228	3.79320000e+04	1.60000000e+01	1.60000000e+01	2.00000000e+01
-227	3.89690000e+04	1.60000000e+01	1.60000000e+01	2.00000000e+01
-226	3.98480000e+04	1.60000000e+01	1.60000000e+01	2.00000000e+01
-225	4.08440000e+04	1.60000000e+01	1.60000000e+01	2.00000000e+01
-224	4.18040000e+04	1.60000000e+01	1.60000000e+01	2.00000000e+01
-223	4.27020000e+04	1.60000000e+01	1.60000000e+01	2.00000000e+01
-222	4.36920000e+04	1.60000000e+01	1.60000000e+01	2.00000000e+01
-221	4.47120000e+04	1.60000000e+01	1.60000000e+01	2.00000000e+01
-220	4.58140000e+04	1.60000000e+01	1.60000000e+01	2.00000000e+01
-219	4.66390000e+04	1.60000000e+01	1.60000000e+01	2.00000000e+01
-218	4.74310000e+04	1.60000000e+01	1.60000000e+01	2.00000000e+01
-217	4.81550000e+04	1.60000000e+01	1.60000000e+01	2.00000000e+01
-216	4.88830000e+04	1.60000000e+01	1.60000000e+01	2.00000000e+01
-215	4.98460000e+04	1.60000000e+01	1.60000000e+01	2.00000000e+01
-214	5.10150000e+04	1.60000000e+01	1.60000000e+01	2.00000000e+01
-213	5.19000000e+04	1.60000000e+01	1.60000000e+01	2.00000000e+01
-212	5.26400000e+04	1.60000000e+01	1.60000000e+01	2.00000000e+01
-211	5.32840000e+04	1.60000000e+01	1.60000000e+01	2.00000000e+01
-210	5.41370000e+04	1.60000000e+01	1.60000000e+01	2.00000000e+01
-209	5.50440000e+04	1.70000000e+01	1.70000000e+01	2.10000000e+01
-208	5.59620000e+04	1.70000000e+01	1.70000000e+01	2.10000000e+01
-207	5.69820000e+04	1.70000000e+01	1.70000000e+01	2.10000000e+01
-206	5.79300000e+04	1.70000000e+01	1.70000000e+01	2.10000000e+01
-205	5.87230000e+04	1.70000000e+01	1.70000000e+01	2.10000000e+01
-204	5.94980000e+04	1.70000000e+01	1.70000000e+01	2.10000000e+01
-203	6.01840000e+04	1.70000000e+01	1.70000000e+01	2.10000000e+01
-202	6.09620000e+04	1.70000000e+01	1.70000000e+01	2.10000000e+01
-201	6.24120000e+04	1.70000000e+01	1.70000000e+01	2.10000000e+01
-200	6.40840000e+04	1.70000000e+01	1.70000000e+01	2.10000000e+01
-199	6.54000000e+04	1.70000000e+01	1.70000000e+01	2.10000000e+01
-198	6.65760000e+04	1.70000000e+01	1.70000000e+01	2.10000000e+01
-197	6.78580000e+04	1.70000000e+01	1.70000000e+01	2.10000000e+01
-196	6.90380000e+04	1.70000000e+01	1.70000000e+01	2.10000000e+01
-195	7.03690000e+04	1.70000000e+01	1.70000000e+01	2.10000000e+01
-194	7.17750000e+04	1.70000000e+01	1.70000000e+01	2.10000000e+01
-193	7.32120000e+04	1.70000000e+01	1.70000000e+01	2.10000000e+01
-192	7.47030000e+04	1.70000000e+01	1.70000000e+01	2.10000000e+01
-191	7.58210000e+04	1.90000000e+01	1.80000000e+01	2.30000000e+01
-190	7.66980000e+04	2.00000000e+01	1.90000000e+01	2.50000000e+01
-189	7.68170000e+04	1.90000000e+01	2.00000000e+01	2.60000000e+01
-188	7.68880000e+04	1.90000000e+01	2.00000000e+01	2.60000000e+01
-187	7.69120000e+04	1.90000000e+01	2.00000000e+01	2.60000000e+01
-186	7.69350000e+04	2.00000000e+01	2.10000000e+01	2.70000000e+01
-185	7.70260000e+04	2.20000000e+01	2.30000000e+01	2.90000000e+01
-184	7.71800000e+04	2.20000000e+01	2.30000000e+01	2.90000000e+01
-183	7.75130000e+04	2.20000000e+01	2.30000000e+01	2.90000000e+01
-182	7.78960000e+04	2.20000000e+01	2.30000000e+01	2.90000000e+01
-181	7.84890000e+04	2.20000000e+01	2.30000000e+01	2.90000000e+01
-180	7.89860000e+04	2.20000000e+01	2.30000000e+01	2.90000000e+01
-179	7.94120000e+04	2.20000000e+01	2.30000000e+01	2.90000000e+01
-178	7.98440000e+04	2.20000000e+01	2.30000000e+01	2.90000000e+01
-177	8.04730000e+04	2.20000000e+01	2.30000000e+01	2.90000000e+01
-176	8.10230000e+04	2.20000000e+01	2.30000000e+01	2.90000000e+01
-175	8.14920000e+04	2.20000000e+01	2.30000000e+01	2.90000000e+01
-174	8.19380000e+04	2.20000000e+01	2.30000000e+01	2.90000000e+01
-173	8.19380000e+04	2.20000000e+01	2.30000000e+01	2.90000000e+01
-172	8.21970000e+04	2.20000000e+01	2.30000000e+01	2.90000000e+01
-171	8.21970000e+04	2.20000000e+01	2.30000000e+01	2.90000000e+01
-170	8.28010000e+04	2.20000000e+01	2.30000000e+01	2.90000000e+01
-169	8.33480000e+04	2.20000000e+01	2.30000000e+01	2.90000000e+01
-168	8.38830000e+04	2.20000000e+01	2.30000000e+01	2.90000000e+01
-167	8.44780000e+04	2.20000000e+01	2.30000000e+01	2.90000000e+01
-166	8.49860000e+04	2.20000000e+01	2.30000000e+01	2.90000000e+01
-165	8.55920000e+04	2.20000000e+01	2.30000000e+01	2.90000000e+01
-164	8.55920000e+04	2.20000000e+01	2.30000000e+01	2.90000000e+01
-163	8.63020000e+04	2.20000000e+01	2.30000000e+01	2.90000000e+01
-162	8.63020000e+04	2.20000000e+01	2.30000000e+01	2.90000000e+01
-161	8.63020000e+04	2.20000000e+01	2.30000000e+01	2.90000000e+01
-160	8.63020000e+04	2.20000000e+01	2.30000000e+01	2.90000000e+01
-159	8.63020000e+04	2.20000000e+01	2.30000000e+01	2.90000000e+01
-158	8.72280000e+04	2.20000000e+01	2.30000000e+01	2.90000000e+01
-157	8.80310000e+04	2.20000000e+01	2.30000000e+01	2.90000000e+01
-156	8.87970000e+04	2.20000000e+01	2.30000000e+01	2.90000000e+01
-155	8.95890000e+04	2.20000000e+01	2.30000000e+01	2.90000000e+01
-154	9.05740000e+04	2.20000000e+01	2.30000000e+01	2.90000000e+01
-153	9.14760000e+04	2.20000000e+01	2.30000000e+01	2.90000000e+01
-152	9.24430000e+04	2.20000000e+01	2.30000000e+01	2.90000000e+01
-151	9.34520000e+04	2.20000000e+01	2.30000000e+01	2.90000000e+01
-150	9.44540000e+04	2.20000000e+01	2.30000000e+01	2.90000000e+01
-149	9.53210000e+04	2.30000000e+01	2.40000000e+01	3.10000000e+01
-148	9.62220000e+04	2.30000000e+01	2.40000000e+01	3.10000000e+01
-147	9.72850000e+04	2.30000000e+01	2.40000000e+01	3.10000000e+01
-146	9.84020000e+04	2.30000000e+01	2.40000000e+01	3.10000000e+01
-145	9.95950000e+04	2.30000000e+01	2.40000000e+01	3.10000000e+01
-144	1.01337000e+05	2.30000000e+01	2.40000000e+01	3.10000000e+01
-143	1.03036000e+05	2.30000000e+01	2.40000000e+01	3.10000000e+01
-142	1.04467000e+05	2.30000000e+01	2.40000000e+01	3.10000000e+01
-141	1.05817000e+05	2.30000000e+01	2.40000000e+01	3.10000000e+01
-140	1.07294000e+05	2.30000000e+01	2.40000000e+01	3.10000000e+01
-139	1.08939000e+05	2.30000000e+01	2.40000000e+01	3.10000000e+01
-138	1.10537000e+05	2.30000000e+01	2.40000000e+01	3.10000000e+01
-137	1.12361000e+05	2.30000000e+01	2.40000000e+01	3.10000000e+01
-136	1.14169000e+05	2.30000000e+01	2.40000000e+01	3.10000000e+01
-135	1.15777000e+05	2.30000000e+01	2.40000000e+01	3.10000000e+01
-134	1.17456000e+05	2.30000000e+01	2.40000000e+01	3.10000000e+01
-133	1.19232000e+05	2.30000000e+01	2.40000000e+01	3.10000000e+01
-132	1.20784000e+05	2.30000000e+01	2.40000000e+01	3.10000000e+01
-131	1.22054000e+05	2.30000000e+01	2.40000000e+01	3.10000000e+01
-130	1.23594000e+05	2.30000000e+01	2.50000000e+01	3.20000000e+01
-129	1.25215000e+05	2.30000000e+01	2.50000000e+01	3.20000000e+01
-128	1.26730000e+05	2.30000000e+01	2.50000000e+01	3.20000000e+01
-127	1.28259000e+05	2.30000000e+01	2.50000000e+01	3.20000000e+01
-126	1.29599000e+05	2.30000000e+01	2.50000000e+01	3.20000000e+01
-125	1.30380000e+05	2.70000000e+01	2.60000000e+01	3.40000000e+01
-124	1.30451000e+05	2.70000000e+01	2.60000000e+01	3.40000000e+01
-123	1.30494000e+05	2.70000000e+01	2.60000000e+01	3.40000000e+01
-122	1.30552000e+05	2.70000000e+01	2.60000000e+01	3.40000000e+01
-121	1.30604000e+05	2.70000000e+01	2.60000000e+01	3.40000000e+01
-120	1.30665000e+05	2.70000000e+01	2.60000000e+01	3.40000000e+01
-119	1.30701000e+05	2.70000000e+01	2.60000000e+01	3.40000000e+01
-118	1.30736000e+05	2.70000000e+01	2.60000000e+01	3.40000000e+01
-117	1.30764000e+05	2.70000000e+01	2.60000000e+01	3.40000000e+01
-116	1.30797000e+05	2.70000000e+01	2.60000000e+01	3.40000000e+01
-115	1.30842000e+05	2.50000000e+01	2.80000000e+01	3.80000000e+01
-114	1.30867000e+05	2.50000000e+01	2.80000000e+01	3.80000000e+01
-113	1.30908000e+05	2.50000000e+01	2.80000000e+01	3.80000000e+01
-112	1.30926000e+05	2.70000000e+01	2.90000000e+01	3.90000000e+01
-111	1.30946000e+05	2.70000000e+01	2.90000000e+01	3.90000000e+01
-110	1.30958000e+05	2.80000000e+01	3.00000000e+01	4.00000000e+01
-109	1.30970000e+05	2.80000000e+01	3.00000000e+01	4.00000000e+01
-108	1.30984000e+05	2.80000000e+01	3.00000000e+01	4.00000000e+01
-107	1.30990000e+05	2.90000000e+01	3.10000000e+01	4.10000000e+01
-106	1.31001000e+05	2.90000000e+01	3.10000000e+01	4.10000000e+01
-105	1.31009000e+05	2.90000000e+01	3.10000000e+01	4.10000000e+01
-104	1.31019000e+05	2.90000000e+01	3.10000000e+01	4.10000000e+01
-103	1.31026000e+05	2.90000000e+01	3.10000000e+01	4.10000000e+01
-102	1.31035000e+05	2.90000000e+01	3.10000000e+01	4.10000000e+01
-101	1.31048000e+05	2.90000000e+01	3.10000000e+01	4.10000000e+01
-100	1.31058000e+05	2.90000000e+01	3.10000000e+01	4.10000000e+01
-99	1.31066000e+05	2.90000000e+01	3.10000000e+01	4.10000000e+01
-98	1.31073000e+05	2.90000000e+01	3.10000000e+01	4.10000000e+01
-97	1.31076000e+05	2.90000000e+01	3.10000000e+01	4.10000000e+01
-96	1.31079000e+05	2.90000000e+01	3.10000000e+01	4.10000000e+01
-95	1.31080000e+05	2.90000000e+01	3.10000000e+01	4.10000000e+01
-94	1.31085000e+05	3.10000000e+01	3.40000000e+01	4.50000000e+01
-93	1.32357000e+05	3.10000000e+01	3.40000000e+01	4.50000000e+01
-92	1.33545000e+05	3.10000000e+01	3.40000000e+01	4.50000000e+01
-91	1.34756000e+05	3.10000000e+01	3.40000000e+01	4.50000000e+01
-90	1.36067000e+05	3.10000000e+01	3.40000000e+01	4.50000000e+01
-89	1.37472000e+05	3.10000000e+01	3.40000000e+01	4.50000000e+01
-88	1.39059000e+05	3.30000000e+01	3.50000000e+01	4.60000000e+01
-87	1.40476000e+05	3.30000000e+01	3.50000000e+01	4.60000000e+01
-86	1.41696000e+05	3.30000000e+01	3.50000000e+01	4.60000000e+01
-85	1.42852000e+05	3.60000000e+01	3.60000000e+01	4.90000000e+01
-84	1.44025000e+05	3.60000000e+01	3.60000000e+01	4.90000000e+01
-83	1.45269000e+05	3.60000000e+01	3.60000000e+01	4.90000000e+01
-82	1.46640000e+05	3.50000000e+01	3.70000000e+01	5.00000000e+01
-81	1.48101000e+05	3.50000000e+01	3.70000000e+01	5.00000000e+01
-80	1.49492000e+05	3.50000000e+01	3.70000000e+01	5.00000000e+01
-79	1.50784000e+05	3.60000000e+01	3.80000000e+01	5.10000000e+01
-78	1.52024000e+05	3.60000000e+01	3.80000000e+01	5.10000000e+01
-77	1.53234000e+05	3.60000000e+01	3.80000000e+01	5.10000000e+01
-76	1.54470000e+05	3.60000000e+01	3.80000000e+01	5.10000000e+01
-75	1.56070000e+05	3.60000000e+01	3.80000000e+01	5.10000000e+01
-74	1.57662000e+05	3.60000000e+01	3.80000000e+01	5.10000000e+01
-73	1.59131000e+05	3.60000000e+01	3.80000000e+01	5.10000000e+01
-72	1.60456000e+05	3.60000000e+01	3.80000000e+01	5.10000000e+01
-71	1.61789000e+05	3.60000000e+01	3.80000000e+01	5.10000000e+01
-70	1.63028000e+05	3.80000000e+01	3.90000000e+01	5.30000000e+01
-69	1.64249000e+05	3.80000000e+01	3.90000000e+01	5.30000000e+01
-68	1.65713000e+05	3.80000000e+01	3.90000000e+01	5.30000000e+01
-67	1.67384000e+05	3.80000000e+01	3.90000000e+01	5.30000000e+01
-66	1.69115000e+05	3.80000000e+01	3.90000000e+01	5.30000000e+01
-65	1.70580000e+05	3.80000000e+01	3.90000000e+01	5.30000000e+01
-64	1.71854000e+05	3.80000000e+01	3.90000000e+01	5.30000000e+01
-63	1.73071000e+05	3.80000000e+01	3.90000000e+01	5.30000000e+01
-62	1.74397000e+05	3.80000000e+01	3.90000000e+01	5.30000000e+01
-61	1.75822000e+05	3.80000000e+01	3.90000000e+01	5.30000000e+01
-60	1.77618000e+05	3.80000000e+01	3.90000000e+01	5.30000000e+01
-59	1.79086000e+05	3.80000000e+01	3.90000000e+01	5.30000000e+01
-58	1.80455000e+05	3.80000000e+01	3.90000000e+01	5.30000000e+01
-57	1.81709000e+05	3.80000000e+01	3.90000000e+01	5.30000000e+01
-56	1.83164000e+05	3.80000000e+01	3.90000000e+01	5.30000000e+01
-55	1.84447000e+05	3.80000000e+01	3.90000000e+01	5.30000000e+01
-54	1.85842000e+05	3.80000000e+01	3.90000000e+01	5.30000000e+01
-53	1.87434000e+05	4.00000000e+01	4.00000000e+01	5.40000000e+01
-52	1.89001000e+05	4.00000000e+01	4.00000000e+01	5.40000000e+01
-51	1.90491000e+05	4.00000000e+01	4.00000000e+01	5.40000000e+01
-50	1.91828000e+05	4.00000000e+01	4.00000000e+01	5.40000000e+01
-49	1.93178000e+05	4.00000000e+01	4.00000000e+01	5.40000000e+01
-48	1.94782000e+05	4.20000000e+01	4.20000000e+01	5.60000000e+01
-47	1.96558000e+05	4.20000000e+01	4.20000000e+01	5.60000000e+01
-46	1.98331000e+05	4.20000000e+01	4.20000000e+01	5.60000000e+01
-45	1.99977000e+05	4.20000000e+01	4.20000000e+01	5.60000000e+01
-44	2.01646000e+05	4.20000000e+01	4.20000000e+01	5.60000000e+01
-43	2.03000000e+05	4.20000000e+01	4.20000000e+01	5.60000000e+01
-42	2.04493000e+05	4.20000000e+01	4.20000000e+01	5.60000000e+01
-41	2.05942000e+05	4.20000000e+01	4.20000000e+01	5.60000000e+01
-40	2.07578000e+05	4.20000000e+01	4.20000000e+01	5.60000000e+01
-39	2.09421000e+05	4.20000000e+01	4.20000000e+01	5.60000000e+01
-38	2.11067000e+05	4.20000000e+01	4.20000000e+01	5.60000000e+01
-37	2.12808000e+05	4.20000000e+01	4.20000000e+01	5.60000000e+01
-36	2.14264000e+05	4.20000000e+01	4.20000000e+01	5.60000000e+01
-35	2.15687000e+05	4.20000000e+01	4.30000000e+01	5.70000000e+01
-34	2.17162000e+05	4.20000000e+01	4.30000000e+01	5.70000000e+01
-33	2.18633000e+05	4.20000000e+01	4.30000000e+01	5.70000000e+01
-32	2.20276000e+05	4.20000000e+01	4.30000000e+01	5.70000000e+01
-31	2.21791000e+05	4.20000000e+01	4.30000000e+01	5.70000000e+01
-30	2.23284000e+05	4.20000000e+01	4.30000000e+01	5.70000000e+01
-29	2.24930000e+05	4.20000000e+01	4.30000000e+01	5.70000000e+01
-28	2.27233000e+05	4.40000000e+01	4.40000000e+01	5.80000000e+01
-27	2.29776000e+05	4.40000000e+01	4.40000000e+01	5.80000000e+01
-26	2.32185000e+05	4.40000000e+01	4.40000000e+01	5.80000000e+01
-25	2.34673000e+05	4.40000000e+01	4.40000000e+01	5.80000000e+01
-24	2.36993000e+05	4.40000000e+01	4.40000000e+01	5.80000000e+01
-23	2.39193000e+05	4.40000000e+01	4.40000000e+01	5.80000000e+01
-22	2.41630000e+05	4.40000000e+01	4.60000000e+01	6.00000000e+01
-21	2.43920000e+05	4.40000000e+01	4.70000000e+01	6.20000000e+01
-20	2.46216000e+05	4.40000000e+01	4.80000000e+01	6.30000000e+01
-19	2.48679000e+05	4.40000000e+01	4.80000000e+01	6.30000000e+01
-18	2.51767000e+05	4.40000000e+01	4.80000000e+01	6.30000000e+01
-17	2.55276000e+05	4.60000000e+01	4.90000000e+01	6.40000000e+01
-16	2.58275000e+05	4.80000000e+01	5.00000000e+01	6.50000000e+01
-15	2.61010000e+05	4.80000000e+01	5.00000000e+01	6.50000000e+01
-14	2.63958000e+05	4.80000000e+01	5.00000000e+01	6.50000000e+01
-13	2.67055000e+05	4.80000000e+01	5.00000000e+01	6.50000000e+01
-12	2.69814000e+05	4.80000000e+01	5.00000000e+01	6.50000000e+01
-11	2.72913000e+05	4.80000000e+01	5.00000000e+01	6.50000000e+01
-10	2.75789000e+05	4.80000000e+01	5.00000000e+01	6.50000000e+01
-9	2.78639000e+05	4.70000000e+01	5.10000000e+01	6.60000000e+01
-8	2.81123000e+05	5.20000000e+01	5.30000000e+01	6.90000000e+01
-7	2.83670000e+05	5.00000000e+01	5.40000000e+01	7.00000000e+01
-6	2.86752000e+05	5.00000000e+01	5.50000000e+01	7.20000000e+01
-5	2.91608000e+05	5.40000000e+01	5.70000000e+01	7.60000000e+01
-4	2.96360000e+05	5.30000000e+01	5.90000000e+01	8.00000000e+01
-3	3.00038000e+05	5.30000000e+01	5.90000000e+01	8.00000000e+01
-2	3.05332000e+05	5.70000000e+01	6.00000000e+01	8.10000000e+01
-1	3.10848000e+05	5.60000000e+01	6.20000000e+01	8.30000000e+01
0	3.16049000e+05	5.80000000e+01	6.40000000e+01	8.60000000e+01
1	3.23566000e+05	6.20000000e+01	6.90000000e+01	9.40000000e+01
2	3.31245000e+05	6.50000000e+01	7.40000000e+01	1.01000000e+02
3	3.38705000e+05	6.90000000e+01	7.90000000e+01	1.07000000e+02
4	3.50013000e+05	6.90000000e+01	8.00000000e+01	1.08000000e+02
5	3.57850000e+05	7.00000000e+01	8.20000000e+01	1.10000000e+02
6	3.64233000e+05	7.80000000e+01	8.50000000e+01	1.14000000e+02
7	3.69585000e+05	7.60000000e+01	8.60000000e+01	1.16000000e+02
8	3.74015000e+05	8.10000000e+01	8.80000000e+01	1.18000000e+02
9	3.77518000e+05	8.40000000e+01	8.90000000e+01	1.19000000e+02
10	3.82062000e+05	8.20000000e+01	9.20000000e+01	1.22000000e+02
11	3.87194000e+05	8.30000000e+01	9.40000000e+01	1.24000000e+02
12	3.91798000e+05	8.70000000e+01	9.80000000e+01	1.28000000e+02
13	3.97300000e+05	8.80000000e+01	9.90000000e+01	1.31000000e+02
14	4.02104000e+05	8.80000000e+01	9.90000000e+01	1.31000000e+02
15	4.06166000e+05	8.80000000e+01	1.02000000e+02	1.34000000e+02
16	4.10088000e+05	9.10000000e+01	1.04000000e+02	1.36000000e+02
17	4.14920000e+05	9.40000000e+01	1.06000000e+02	1.38000000e+02
18	4.19307000e+05	9.20000000e+01	1.07000000e+02	1.39000000e+02
19	4.22663000e+05	9.20000000e+01	1.07000000e+02	1.39000000e+02
20	4.26086000e+05	9.40000000e+01	1.08000000e+02	1.40000000e+02
21	4.29507000e+05	9.40000000e+01	1.08000000e+02	1.40000000e+02
22	4.32804000e+05	9.40000000e+01	1.08000000e+02	1.40000000e+02
23	4.36402000e+05	9.40000000e+01	1.08000000e+02	1.40000000e+02
24	4.40025000e+05	9.40000000e+01	1.08000000e+02	1.40000000e+02
25	4.43116000e+05	9.40000000e+01	1.08000000e+02	1.40000000e+02
26	4.46042000e+05	9.80000000e+01	1.09000000e+02	1.41000000e+02
27	4.48748000e+05	9.20000000e+01	1.10000000e+02	1.42000000e+02
28	4.51455000e+05	9.20000000e+01	1.10000000e+02	1.42000000e+02
29	4.54295000e+05	9.20000000e+01	1.10000000e+02	1.42000000e+02
30	4.57620000e+05	9.20000000e+01	1.10000000e+02	1.42000000e+02
31	4.61442000e+05	9.20000000e+01	1.10000000e+02	1.42000000e+02
32	4.65216000e+05	9.20000000e+01	1.10000000e+02	1.42000000e+02
33	4.68808000e+05	9.60000000e+01	1.11000000e+02	1.43000000e+02
34	4.72231000e+05	9.60000000e+01	1.11000000e+02	1.43000000e+02
35	4.75706000e+05	9.60000000e+01	1.11000000e+02	1.43000000e+02
36	4.79093000e+05	9.60000000e+01	1.11000000e+02	1.43000000e+02
37	4.83077000e+05	9.60000000e+01	1.13000000e+02	1.45000000e+02
38	4.87241000e+05	1.01000000e+02	1.15000000e+02	1.49000000e+02
39	4.90963000e+05	1.01000000e+02	1.15000000e+02	1.49000000e+02
40	4.94403000e+05	1.01000000e+02	1.15000000e+02	1.49000000e+02
41	4.98286000e+05	1.01000000e+02	1.15000000e+02	1.49000000e+02
42	5.01650000e+05	1.03000000e+02	1.16000000e+02	1.51000000e+02
43	5.06074000e+05	1.03000000e+02	1.16000000e+02	1.51000000e+02
44	5.10377000e+05	1.03000000e+02	1.16000000e+02	1.51000000e+02
45	5.14689000e+05	1.03000000e+02	1.16000000e+02	1.51000000e+02
46	5.18289000e+05	1.02000000e+02	1.18000000e+02	1.54000000e+02
47	5.21384000e+05	1.02000000e+02	1.19000000e+02	1.55000000e+02
48	5.24590000e+05	1.02000000e+02	1.19000000e+02	1.55000000e+02
49	5.27663000e+05	1.02000000e+02	1.19000000e+02	1.55000000e+02
50	5.30724000e+05	1.02000000e+02	1.19000000e+02	1.55000000e+02
51	5.34144000e+05	1.02000000e+02	1.19000000e+02	1.55000000e+02
52	5.37656000e+05	1.00000000e+02	1.20000000e+02	1.56000000e+02
53	5.40437000e+05	1.01000000e+02	1.21000000e+02	1.57000000e+02
54	5.42955000e+05	1.01000000e+02	1.21000000e+02	1.57000000e+02
55	5.45361000e+05	1.04000000e+02	1.22000000e+02	1.58000000e+02
56	5.47711000e+05	1.04000000e+02	1.22000000e+02	1.58000000e+02
57	5.50054000e+05	1.04000000e+02	1.22000000e+02	1.58000000e+02
58	5.53034000e+05	1.04000000e+02	1.22000000e+02	1.58000000e+02
59	5.56443000e+05	1.06000000e+02	1.23000000e+02	1.60000000e+02
60	5.59475000e+05	1.06000000e+02	1.25000000e+02	1.62000000e+02
61	5.61891000e+05	1.06000000e+02	1.25000000e+02	1.62000000e+02
62	5.64359000e+05	1.05000000e+02	1.26000000e+02	1.63000000e+02
63	5.66903000e+05	1.05000000e+02	1.26000000e+02	1.63000000e+02
64	5.69674000e+05	1.05000000e+02	1.26000000e+02	1.63000000e+02
65	5.72520000e+05	1.05000000e+02	1.26000000e+02	1.63000000e+02
66	5.75872000e+05	1.05000000e+02	1.26000000e+02	1.63000000e+02
67	5.78839000e+05	1.05000000e+02	1.26000000e+02	1.63000000e+02
68	5.81237000e+05	1.05000000e+02	1.26000000e+02	1.63000000e+02
69	5.83487000e+05	1.13000000e+02	1.29000000e+02	1.66000000e+02
70	5.85948000e+05	1.16000000e+02	1.32000000e+02	1.69000000e+02
71	5.88189000e+05	1.16000000e+02	1.32000000e+02	1.69000000e+02
72	5.90567000e+05	1.16000000e+02	1.32000000e+02	1.69000000e+02
73	5.93547000e+05	1.16000000e+02	1.32000000e+02	1.69000000e+02
74	5.96814000e+05	1.16000000e+02	1.32000000e+02	1.69000000e+02
75	6.00569000e+05	1.16000000e+02	1.32000000e+02	1.69000000e+02
76	6.04932000e+05	1.16000000e+02	1.32000000e+02	1.69000000e+02
77	6.09361000e+05	1.17000000e+02	1.33000000e+02	1.70000000e+02
78	6.13954000e+05	1.17000000e+02	1.33000000e+02	1.70000000e+02
79	6.19426000e+05	1.18000000e+02	1.34000000e+02	1.71000000e+02
80	6.25107000e+05	1.18000000e+02	1.34000000e+02	1.71000000e+02
81	6.29798000e+05	1.18000000e+02	1.34000000e+02	1.71000000e+02
82	6.33521000e+05	1.18000000e+02	1.34000000e+02	1.71000000e+02
83	6.37213000e+05	1.18000000e+02	1.34000000e+02	1.71000000e+02
84	6.41477000e+05	1.18000000e+02	1.34000000e+02	1.71000000e+02
85	6.45467000e+05	1.17000000e+02	1.35000000e+02	1.72000000e+02
86	6.49820000e+05	1.18000000e+02	1.36000000e+02	1.73000000e+02
87	6.54560000e+05	1.18000000e+02	1.36000000e+02	1.73000000e+02
88	6.58371000e+05	1.18000000e+02	1.36000000e+02	1.73000000e+02
89	6.62377000e+05	1.18000000e+02	1.36000000e+02	1.73000000e+02
90	6.66088000e+05	1.18000000e+02	1.36000000e+02	1.73000000e+02
91	6.69479000e+05	1.18000000e+02	1.36000000e+02	1.73000000e+02
92	6.73092000e+05	1.18000000e+02	1.36000000e+02	1.73000000e+02
93	6.77159000e+05	1.23000000e+02	1.37000000e+02	1.74000000e+02
94	6.81331000e+05	1.23000000e+02	1.37000000e+02	1.74000000e+02
95	6.85413000e+05	1.18000000e+02	1.39000000e+02	1.76000000e+02
96	6.89625000e+05	1.19000000e+02	1.41000000e+02	1.78000000e+02
97	6.94694000e+05	1.19000000e+02	1.41000000e+02	1.78000000e+02
98	6.99236000e+05	1.19000000e+02	1.41000000e+02	1.78000000e+02
99	7.03602000e+05	1.27000000e+02	1.44000000e+02	1.84000000e+02
100	7.09143000e+05	1.27000000e+02	1.46000000e+02	1.87000000e+02
