# Supplementary material for: Early Prediction of Movie Box Office Success Based on Wikipedia Activity Big Data
Source: PLoS One. 2013 Aug 21;8(8):e71226. doi: 10.1371/journal.pone.0071226 (PMC3749192; doi:10.1371/journal.pone.0071226)
Supplement: Dataset S1 — The dataset under study, including the financial and Wikipedia activity data is also available at http://wwm.phy.bme.hu/SupplementaryDataS1.zip. (ZIP) [file pone.0071226.s002.zip › wikipredict_data_pack/sample_of_312/wikipedia_predictors/108]

Day_(movie_time)	Views	Users	Rigor	Edits
-500	0.00000000e+00	0.00000000e+00	0.00000000e+00	0.00000000e+00
-499	0.00000000e+00	0.00000000e+00	0.00000000e+00	0.00000000e+00
-498	0.00000000e+00	0.00000000e+00	0.00000000e+00	0.00000000e+00
-497	0.00000000e+00	0.00000000e+00	0.00000000e+00	0.00000000e+00
-496	0.00000000e+00	0.00000000e+00	0.00000000e+00	0.00000000e+00
-495	0.00000000e+00	0.00000000e+00	0.00000000e+00	0.00000000e+00
-494	0.00000000e+00	0.00000000e+00	0.00000000e+00	0.00000000e+00
-493	0.00000000e+00	0.00000000e+00	0.00000000e+00	0.00000000e+00
-492	0.00000000e+00	0.00000000e+00	0.00000000e+00	0.00000000e+00
-491	0.00000000e+00	0.00000000e+00	0.00000000e+00	0.00000000e+00
-490	0.00000000e+00	0.00000000e+00	0.00000000e+00	0.00000000e+00
-489	0.00000000e+00	0.00000000e+00	0.00000000e+00	0.00000000e+00
-488	0.00000000e+00	0.00000000e+00	0.00000000e+00	0.00000000e+00
-487	0.00000000e+00	0.00000000e+00	0.00000000e+00	0.00000000e+00
-486	0.00000000e+00	0.00000000e+00	0.00000000e+00	0.00000000e+00
-485	0.00000000e+00	0.00000000e+00	0.00000000e+00	0.00000000e+00
-484	0.00000000e+00	0.00000000e+00	0.00000000e+00	0.00000000e+00
-483	0.00000000e+00	0.00000000e+00	0.00000000e+00	0.00000000e+00
-482	0.00000000e+00	0.00000000e+00	0.00000000e+00	0.00000000e+00
-481	0.00000000e+00	0.00000000e+00	0.00000000e+00	0.00000000e+00
-480	0.00000000e+00	0.00000000e+00	0.00000000e+00	0.00000000e+00
-479	0.00000000e+00	0.00000000e+00	0.00000000e+00	0.00000000e+00
-478	0.00000000e+00	0.00000000e+00	0.00000000e+00	0.00000000e+00
-477	0.00000000e+00	0.00000000e+00	0.00000000e+00	0.00000000e+00
-476	0.00000000e+00	0.00000000e+00	0.00000000e+00	0.00000000e+00
-475	0.00000000e+00	0.00000000e+00	0.00000000e+00	0.00000000e+00
-474	0.00000000e+00	0.00000000e+00	0.00000000e+00	0.00000000e+00
-473	0.00000000e+00	0.00000000e+00	0.00000000e+00	0.00000000e+00
-472	0.00000000e+00	0.00000000e+00	0.00000000e+00	0.00000000e+00
-471	0.00000000e+00	0.00000000e+00	0.00000000e+00	0.00000000e+00
-470	0.00000000e+00	0.00000000e+00	0.00000000e+00	0.00000000e+00
-469	0.00000000e+00	0.00000000e+00	0.00000000e+00	0.00000000e+00
-468	0.00000000e+00	0.00000000e+00	0.00000000e+00	0.00000000e+00
-467	0.00000000e+00	0.00000000e+00	0.00000000e+00	0.00000000e+00
-466	0.00000000e+00	0.00000000e+00	0.00000000e+00	0.00000000e+00
-465	0.00000000e+00	0.00000000e+00	0.00000000e+00	0.00000000e+00
-464	0.00000000e+00	0.00000000e+00	0.00000000e+00	0.00000000e+00
-463	0.00000000e+00	0.00000000e+00	0.00000000e+00	0.00000000e+00
-462	0.00000000e+00	0.00000000e+00	0.00000000e+00	0.00000000e+00
-461	0.00000000e+00	0.00000000e+00	0.00000000e+00	0.00000000e+00
-460	0.00000000e+00	0.00000000e+00	0.00000000e+00	0.00000000e+00
-459	0.00000000e+00	0.00000000e+00	0.00000000e+00	0.00000000e+00
-458	0.00000000e+00	0.00000000e+00	0.00000000e+00	0.00000000e+00
-457	0.00000000e+00	0.00000000e+00	0.00000000e+00	0.00000000e+00
-456	0.00000000e+00	0.00000000e+00	0.00000000e+00	0.00000000e+00
-455	0.00000000e+00	0.00000000e+00	0.00000000e+00	0.00000000e+00
-454	0.00000000e+00	0.00000000e+00	0.00000000e+00	0.00000000e+00
-453	0.00000000e+00	0.00000000e+00	0.00000000e+00	0.00000000e+00
-452	0.00000000e+00	0.00000000e+00	0.00000000e+00	0.00000000e+00
-451	0.00000000e+00	0.00000000e+00	0.00000000e+00	0.00000000e+00
-450	0.00000000e+00	0.00000000e+00	0.00000000e+00	0.00000000e+00
-449	0.00000000e+00	0.00000000e+00	0.00000000e+00	0.00000000e+00
-448	0.00000000e+00	0.00000000e+00	0.00000000e+00	0.00000000e+00
-447	0.00000000e+00	0.00000000e+00	0.00000000e+00	0.00000000e+00
-446	0.00000000e+00	0.00000000e+00	0.00000000e+00	0.00000000e+00
-445	0.00000000e+00	0.00000000e+00	0.00000000e+00	0.00000000e+00
-444	0.00000000e+00	0.00000000e+00	0.00000000e+00	0.00000000e+00
-443	0.00000000e+00	0.00000000e+00	0.00000000e+00	0.00000000e+00
-442	0.00000000e+00	0.00000000e+00	0.00000000e+00	0.00000000e+00
-441	0.00000000e+00	0.00000000e+00	0.00000000e+00	0.00000000e+00
-440	0.00000000e+00	0.00000000e+00	0.00000000e+00	0.00000000e+00
-439	0.00000000e+00	0.00000000e+00	0.00000000e+00	0.00000000e+00
-438	0.00000000e+00	0.00000000e+00	0.00000000e+00	0.00000000e+00
-437	0.00000000e+00	0.00000000e+00	0.00000000e+00	0.00000000e+00
-436	0.00000000e+00	0.00000000e+00	0.00000000e+00	0.00000000e+00
-435	0.00000000e+00	0.00000000e+00	0.00000000e+00	0.00000000e+00
-434	0.00000000e+00	0.00000000e+00	0.00000000e+00	0.00000000e+00
-433	0.00000000e+00	0.00000000e+00	0.00000000e+00	0.00000000e+00
-432	0.00000000e+00	0.00000000e+00	0.00000000e+00	0.00000000e+00
-431	0.00000000e+00	0.00000000e+00	0.00000000e+00	0.00000000e+00
-430	0.00000000e+00	0.00000000e+00	0.00000000e+00	0.00000000e+00
-429	0.00000000e+00	0.00000000e+00	0.00000000e+00	0.00000000e+00
-428	0.00000000e+00	0.00000000e+00	0.00000000e+00	0.00000000e+00
-427	0.00000000e+00	0.00000000e+00	0.00000000e+00	0.00000000e+00
-426	0.00000000e+00	0.00000000e+00	0.00000000e+00	0.00000000e+00
-425	0.00000000e+00	0.00000000e+00	0.00000000e+00	0.00000000e+00
-424	1.00000000e+00	0.00000000e+00	0.00000000e+00	0.00000000e+00
-423	5.00000000e+00	0.00000000e+00	0.00000000e+00	0.00000000e+00
-422	6.00000000e+00	0.00000000e+00	0.00000000e+00	0.00000000e+00
-421	8.00000000e+00	0.00000000e+00	0.00000000e+00	0.00000000e+00
-420	1.00000000e+01	0.00000000e+00	0.00000000e+00	0.00000000e+00
-419	1.60000000e+01	0.00000000e+00	0.00000000e+00	0.00000000e+00
-418	1.90000000e+01	0.00000000e+00	0.00000000e+00	0.00000000e+00
-417	2.20000000e+01	0.00000000e+00	0.00000000e+00	0.00000000e+00
-416	2.30000000e+01	0.00000000e+00	0.00000000e+00	0.00000000e+00
-415	2.60000000e+01	0.00000000e+00	0.00000000e+00	0.00000000e+00
-414	2.80000000e+01	0.00000000e+00	0.00000000e+00	0.00000000e+00
-413	2.90000000e+01	0.00000000e+00	0.00000000e+00	0.00000000e+00
-412	3.20000000e+01	0.00000000e+00	0.00000000e+00	0.00000000e+00
-411	3.40000000e+01	0.00000000e+00	0.00000000e+00	0.00000000e+00
-410	3.60000000e+01	0.00000000e+00	0.00000000e+00	0.00000000e+00
-409	3.70000000e+01	0.00000000e+00	0.00000000e+00	0.00000000e+00
-408	3.90000000e+01	0.00000000e+00	0.00000000e+00	0.00000000e+00
-407	3.90000000e+01	0.00000000e+00	0.00000000e+00	0.00000000e+00
-406	4.30000000e+01	0.00000000e+00	0.00000000e+00	0.00000000e+00
-405	4.50000000e+01	0.00000000e+00	0.00000000e+00	0.00000000e+00
-404	4.70000000e+01	0.00000000e+00	0.00000000e+00	0.00000000e+00
-403	5.00000000e+01	0.00000000e+00	0.00000000e+00	0.00000000e+00
-402	5.40000000e+01	0.00000000e+00	0.00000000e+00	0.00000000e+00
-401	5.40000000e+01	0.00000000e+00	0.00000000e+00	0.00000000e+00
-400	5.40000000e+01	0.00000000e+00	0.00000000e+00	0.00000000e+00
-399	5.40000000e+01	0.00000000e+00	0.00000000e+00	0.00000000e+00
-398	5.50000000e+01	0.00000000e+00	0.00000000e+00	0.00000000e+00
-397	5.80000000e+01	0.00000000e+00	0.00000000e+00	0.00000000e+00
-396	6.10000000e+01	0.00000000e+00	0.00000000e+00	0.00000000e+00
-395	6.60000000e+01	0.00000000e+00	0.00000000e+00	0.00000000e+00
-394	7.00000000e+01	0.00000000e+00	0.00000000e+00	0.00000000e+00
-393	7.10000000e+01	0.00000000e+00	0.00000000e+00	0.00000000e+00
-392	7.30000000e+01	0.00000000e+00	0.00000000e+00	0.00000000e+00
-391	7.30000000e+01	0.00000000e+00	0.00000000e+00	0.00000000e+00
-390	7.30000000e+01	0.00000000e+00	0.00000000e+00	0.00000000e+00
-389	7.70000000e+01	0.00000000e+00	0.00000000e+00	0.00000000e+00
-388	7.80000000e+01	0.00000000e+00	0.00000000e+00	0.00000000e+00
-387	7.80000000e+01	0.00000000e+00	0.00000000e+00	0.00000000e+00
-386	7.90000000e+01	0.00000000e+00	0.00000000e+00	0.00000000e+00
-385	8.10000000e+01	0.00000000e+00	0.00000000e+00	0.00000000e+00
-384	8.10000000e+01	0.00000000e+00	0.00000000e+00	0.00000000e+00
-383	8.10000000e+01	0.00000000e+00	0.00000000e+00	0.00000000e+00
-382	8.20000000e+01	0.00000000e+00	0.00000000e+00	0.00000000e+00
-381	8.20000000e+01	0.00000000e+00	0.00000000e+00	0.00000000e+00
-380	8.40000000e+01	0.00000000e+00	0.00000000e+00	0.00000000e+00
-379	8.70000000e+01	0.00000000e+00	0.00000000e+00	0.00000000e+00
-378	8.90000000e+01	0.00000000e+00	0.00000000e+00	0.00000000e+00
-377	9.20000000e+01	0.00000000e+00	0.00000000e+00	0.00000000e+00
-376	9.30000000e+01	0.00000000e+00	0.00000000e+00	0.00000000e+00
-375	9.40000000e+01	0.00000000e+00	0.00000000e+00	0.00000000e+00
-374	9.40000000e+01	0.00000000e+00	0.00000000e+00	0.00000000e+00
-373	9.40000000e+01	0.00000000e+00	0.00000000e+00	0.00000000e+00
-372	9.40000000e+01	0.00000000e+00	0.00000000e+00	0.00000000e+00
-371	9.50000000e+01	0.00000000e+00	0.00000000e+00	0.00000000e+00
-370	9.60000000e+01	0.00000000e+00	0.00000000e+00	0.00000000e+00
-369	9.60000000e+01	0.00000000e+00	0.00000000e+00	0.00000000e+00
-368	9.80000000e+01	0.00000000e+00	0.00000000e+00	0.00000000e+00
-367	1.01000000e+02	0.00000000e+00	0.00000000e+00	0.00000000e+00
-366	1.01000000e+02	0.00000000e+00	0.00000000e+00	0.00000000e+00
-365	1.01000000e+02	0.00000000e+00	0.00000000e+00	0.00000000e+00
-364	1.01000000e+02	0.00000000e+00	0.00000000e+00	0.00000000e+00
-363	1.01000000e+02	0.00000000e+00	0.00000000e+00	0.00000000e+00
-362	1.01000000e+02	0.00000000e+00	0.00000000e+00	0.00000000e+00
-361	1.01000000e+02	0.00000000e+00	0.00000000e+00	0.00000000e+00
-360	1.01000000e+02	0.00000000e+00	0.00000000e+00	0.00000000e+00
-359	1.01000000e+02	0.00000000e+00	0.00000000e+00	0.00000000e+00
-358	1.02000000e+02	0.00000000e+00	0.00000000e+00	0.00000000e+00
-357	1.03000000e+02	0.00000000e+00	0.00000000e+00	0.00000000e+00
-356	1.03000000e+02	0.00000000e+00	0.00000000e+00	0.00000000e+00
-355	1.04000000e+02	0.00000000e+00	0.00000000e+00	0.00000000e+00
-354	1.04000000e+02	0.00000000e+00	0.00000000e+00	0.00000000e+00
-353	1.07000000e+02	0.00000000e+00	0.00000000e+00	0.00000000e+00
-352	1.07000000e+02	0.00000000e+00	0.00000000e+00	0.00000000e+00
-351	1.07000000e+02	0.00000000e+00	0.00000000e+00	0.00000000e+00
-350	1.07000000e+02	0.00000000e+00	0.00000000e+00	0.00000000e+00
-349	1.07000000e+02	0.00000000e+00	0.00000000e+00	0.00000000e+00
-348	1.07000000e+02	0.00000000e+00	0.00000000e+00	0.00000000e+00
-347	1.07000000e+02	0.00000000e+00	0.00000000e+00	0.00000000e+00
-346	1.08000000e+02	0.00000000e+00	0.00000000e+00	0.00000000e+00
-345	1.08000000e+02	0.00000000e+00	0.00000000e+00	0.00000000e+00
-344	1.08000000e+02	0.00000000e+00	0.00000000e+00	0.00000000e+00
-343	1.08000000e+02	0.00000000e+00	0.00000000e+00	0.00000000e+00
-342	1.08000000e+02	0.00000000e+00	0.00000000e+00	0.00000000e+00
-341	1.08000000e+02	0.00000000e+00	0.00000000e+00	0.00000000e+00
-340	1.09000000e+02	0.00000000e+00	0.00000000e+00	0.00000000e+00
-339	1.09000000e+02	0.00000000e+00	0.00000000e+00	0.00000000e+00
-338	1.10000000e+02	0.00000000e+00	0.00000000e+00	0.00000000e+00
-337	1.64000000e+02	1.00000000e+00	1.00000000e+00	2.00000000e+00
-336	2.34000000e+02	1.00000000e+00	1.00000000e+00	2.00000000e+00
-335	3.08000000e+02	1.00000000e+00	1.00000000e+00	4.00000000e+00
-334	3.75000000e+02	1.00000000e+00	1.00000000e+00	4.00000000e+00
-333	4.54000000e+02	1.00000000e+00	1.00000000e+00	4.00000000e+00
-332	5.33000000e+02	1.00000000e+00	1.00000000e+00	4.00000000e+00
-331	5.99000000e+02	1.00000000e+00	1.00000000e+00	4.00000000e+00
-330	6.85000000e+02	1.00000000e+00	1.00000000e+00	4.00000000e+00
-329	7.42000000e+02	1.00000000e+00	1.00000000e+00	4.00000000e+00
-328	8.01000000e+02	1.00000000e+00	1.00000000e+00	4.00000000e+00
-327	8.59000000e+02	1.00000000e+00	1.00000000e+00	4.00000000e+00
-326	9.34000000e+02	1.00000000e+00	1.00000000e+00	4.00000000e+00
-325	1.01500000e+03	1.00000000e+00	1.00000000e+00	4.00000000e+00
-324	1.08500000e+03	1.00000000e+00	1.00000000e+00	4.00000000e+00
-323	1.17600000e+03	1.00000000e+00	1.00000000e+00	4.00000000e+00
-322	1.24100000e+03	1.00000000e+00	1.00000000e+00	4.00000000e+00
-321	1.31400000e+03	1.00000000e+00	1.00000000e+00	4.00000000e+00
-320	1.39900000e+03	1.00000000e+00	1.00000000e+00	4.00000000e+00
-319	1.49100000e+03	1.00000000e+00	1.00000000e+00	4.00000000e+00
-318	1.57700000e+03	1.00000000e+00	1.00000000e+00	4.00000000e+00
-317	1.66000000e+03	1.00000000e+00	1.00000000e+00	4.00000000e+00
-316	1.74100000e+03	1.00000000e+00	1.00000000e+00	4.00000000e+00
-315	1.83100000e+03	1.00000000e+00	1.00000000e+00	4.00000000e+00
-314	1.89700000e+03	1.00000000e+00	1.00000000e+00	4.00000000e+00
-313	1.98600000e+03	1.00000000e+00	1.00000000e+00	4.00000000e+00
-312	1.98600000e+03	1.00000000e+00	1.00000000e+00	4.00000000e+00
-311	2.05100000e+03	1.00000000e+00	1.00000000e+00	4.00000000e+00
-310	2.12400000e+03	1.00000000e+00	1.00000000e+00	4.00000000e+00
-309	2.18300000e+03	1.00000000e+00	1.00000000e+00	4.00000000e+00
-308	2.25500000e+03	1.00000000e+00	1.00000000e+00	4.00000000e+00
-307	2.31400000e+03	1.00000000e+00	1.00000000e+00	4.00000000e+00
-306	2.37700000e+03	1.00000000e+00	1.00000000e+00	4.00000000e+00
-305	2.37700000e+03	1.00000000e+00	1.00000000e+00	4.00000000e+00
-304	2.44000000e+03	1.00000000e+00	1.00000000e+00	4.00000000e+00
-303	2.50800000e+03	1.00000000e+00	1.00000000e+00	4.00000000e+00
-302	2.58300000e+03	1.00000000e+00	1.00000000e+00	4.00000000e+00
-301	2.72900000e+03	1.00000000e+00	1.00000000e+00	4.00000000e+00
-300	3.06200000e+03	1.00000000e+00	1.00000000e+00	4.00000000e+00
-299	3.41000000e+03	1.00000000e+00	1.00000000e+00	4.00000000e+00
-298	3.81400000e+03	1.00000000e+00	1.00000000e+00	4.00000000e+00
-297	4.22500000e+03	1.00000000e+00	1.00000000e+00	4.00000000e+00
-296	4.61200000e+03	2.00000000e+00	2.00000000e+00	5.00000000e+00
-295	4.97000000e+03	2.00000000e+00	2.00000000e+00	5.00000000e+00
-294	5.42800000e+03	3.00000000e+00	3.00000000e+00	6.00000000e+00
-293	5.81500000e+03	3.00000000e+00	3.00000000e+00	6.00000000e+00
-292	6.15100000e+03	3.00000000e+00	3.00000000e+00	6.00000000e+00
-291	6.54600000e+03	3.00000000e+00	3.00000000e+00	6.00000000e+00
-290	6.91900000e+03	3.00000000e+00	3.00000000e+00	6.00000000e+00
-289	7.23500000e+03	3.00000000e+00	3.00000000e+00	6.00000000e+00
-288	7.56100000e+03	3.00000000e+00	3.00000000e+00	6.00000000e+00
-287	7.85200000e+03	3.00000000e+00	3.00000000e+00	6.00000000e+00
-286	8.16800000e+03	3.00000000e+00	3.00000000e+00	6.00000000e+00
-285	8.51700000e+03	3.00000000e+00	3.00000000e+00	6.00000000e+00
-284	8.96200000e+03	3.00000000e+00	3.00000000e+00	6.00000000e+00
-283	9.35500000e+03	3.00000000e+00	3.00000000e+00	6.00000000e+00
-282	9.67200000e+03	4.00000000e+00	4.00000000e+00	8.00000000e+00
-281	1.00260000e+04	4.00000000e+00	4.00000000e+00	8.00000000e+00
-280	1.03990000e+04	4.00000000e+00	4.00000000e+00	8.00000000e+00
-279	1.09060000e+04	4.00000000e+00	4.00000000e+00	8.00000000e+00
-278	1.15070000e+04	4.00000000e+00	4.00000000e+00	9.00000000e+00
-277	1.29160000e+04	5.00000000e+00	5.00000000e+00	1.00000000e+01
-276	1.38500000e+04	5.00000000e+00	5.00000000e+00	1.00000000e+01
-275	1.45720000e+04	5.00000000e+00	5.00000000e+00	1.00000000e+01
-274	1.52790000e+04	5.00000000e+00	5.00000000e+00	1.00000000e+01
-273	1.57730000e+04	5.00000000e+00	5.00000000e+00	1.00000000e+01
-272	1.61080000e+04	5.00000000e+00	5.00000000e+00	1.00000000e+01
-271	1.65380000e+04	5.00000000e+00	5.00000000e+00	1.00000000e+01
-270	1.70430000e+04	5.00000000e+00	5.00000000e+00	1.00000000e+01
-269	1.76670000e+04	5.00000000e+00	5.00000000e+00	1.00000000e+01
-268	1.82580000e+04	7.00000000e+00	6.00000000e+00	1.10000000e+01
-267	1.88190000e+04	7.00000000e+00	6.00000000e+00	1.10000000e+01
-266	1.93830000e+04	7.00000000e+00	6.00000000e+00	1.10000000e+01
-265	1.98500000e+04	7.00000000e+00	6.00000000e+00	1.10000000e+01
-264	2.03940000e+04	7.00000000e+00	6.00000000e+00	1.10000000e+01
-263	2.09100000e+04	7.00000000e+00	6.00000000e+00	1.10000000e+01
-262	2.13640000e+04	7.00000000e+00	6.00000000e+00	1.10000000e+01
-261	2.18810000e+04	7.00000000e+00	6.00000000e+00	1.10000000e+01
-260	2.24080000e+04	7.00000000e+00	6.00000000e+00	1.10000000e+01
-259	2.30530000e+04	7.00000000e+00	6.00000000e+00	1.10000000e+01
-258	2.36080000e+04	7.00000000e+00	6.00000000e+00	1.10000000e+01
-257	2.41180000e+04	7.00000000e+00	6.00000000e+00	1.10000000e+01
-256	2.46280000e+04	7.00000000e+00	6.00000000e+00	1.10000000e+01
-255	2.51210000e+04	7.00000000e+00	6.00000000e+00	1.10000000e+01
-254	2.56210000e+04	7.00000000e+00	6.00000000e+00	1.10000000e+01
-253	2.60570000e+04	7.00000000e+00	6.00000000e+00	1.10000000e+01
-252	2.65150000e+04	7.00000000e+00	6.00000000e+00	1.10000000e+01
-251	2.70390000e+04	7.00000000e+00	6.00000000e+00	1.10000000e+01
-250	2.75220000e+04	7.00000000e+00	6.00000000e+00	1.10000000e+01
-249	2.81240000e+04	7.00000000e+00	6.00000000e+00	1.10000000e+01
-248	2.88110000e+04	7.00000000e+00	6.00000000e+00	1.10000000e+01
-247	2.94210000e+04	7.00000000e+00	6.00000000e+00	1.10000000e+01
-246	3.01470000e+04	7.00000000e+00	6.00000000e+00	1.10000000e+01
-245	3.09590000e+04	7.00000000e+00	6.00000000e+00	1.10000000e+01
-244	3.19230000e+04	7.00000000e+00	6.00000000e+00	1.10000000e+01
-243	3.19230000e+04	7.00000000e+00	6.00000000e+00	1.10000000e+01
-242	3.19230000e+04	7.00000000e+00	6.00000000e+00	1.10000000e+01
-241	3.30390000e+04	7.00000000e+00	6.00000000e+00	1.10000000e+01
-240	3.38440000e+04	7.00000000e+00	6.00000000e+00	1.10000000e+01
-239	3.44320000e+04	7.00000000e+00	6.00000000e+00	1.10000000e+01
-238	3.49260000e+04	7.00000000e+00	6.00000000e+00	1.10000000e+01
-237	3.54360000e+04	1.00000000e+01	8.00000000e+00	1.30000000e+01
-236	3.60360000e+04	1.00000000e+01	8.00000000e+00	1.30000000e+01
-235	3.68180000e+04	1.00000000e+01	8.00000000e+00	1.30000000e+01
-234	3.74340000e+04	1.00000000e+01	8.00000000e+00	1.30000000e+01
-233	3.79440000e+04	1.00000000e+01	8.00000000e+00	1.30000000e+01
-232	3.83990000e+04	1.00000000e+01	8.00000000e+00	1.30000000e+01
-231	3.88550000e+04	1.00000000e+01	8.00000000e+00	1.30000000e+01
-230	3.93070000e+04	1.00000000e+01	8.00000000e+00	1.30000000e+01
-229	3.97790000e+04	1.00000000e+01	8.00000000e+00	1.30000000e+01
-228	4.03320000e+04	1.10000000e+01	9.00000000e+00	1.40000000e+01
-227	4.03320000e+04	1.10000000e+01	9.00000000e+00	1.40000000e+01
-226	4.08030000e+04	1.10000000e+01	9.00000000e+00	1.40000000e+01
-225	4.12720000e+04	1.10000000e+01	9.00000000e+00	1.40000000e+01
-224	4.17560000e+04	1.10000000e+01	9.00000000e+00	1.40000000e+01
-223	4.22730000e+04	1.10000000e+01	9.00000000e+00	1.40000000e+01
-222	4.28380000e+04	1.10000000e+01	9.00000000e+00	1.40000000e+01
-221	4.33510000e+04	1.10000000e+01	9.00000000e+00	1.40000000e+01
-220	4.39360000e+04	1.10000000e+01	9.00000000e+00	1.40000000e+01
-219	4.44310000e+04	1.10000000e+01	9.00000000e+00	1.40000000e+01
-218	4.49220000e+04	1.20000000e+01	1.00000000e+01	1.50000000e+01
-217	4.54140000e+04	1.20000000e+01	1.00000000e+01	1.50000000e+01
-216	4.58790000e+04	1.20000000e+01	1.00000000e+01	1.50000000e+01
-215	4.64510000e+04	1.20000000e+01	1.00000000e+01	1.50000000e+01
-214	4.72280000e+04	1.10000000e+01	1.20000000e+01	1.70000000e+01
-213	4.78410000e+04	1.10000000e+01	1.20000000e+01	1.70000000e+01
-212	4.84350000e+04	1.10000000e+01	1.20000000e+01	1.70000000e+01
-211	4.90210000e+04	1.10000000e+01	1.20000000e+01	1.70000000e+01
-210	4.95020000e+04	1.10000000e+01	1.20000000e+01	1.70000000e+01
-209	4.99600000e+04	1.10000000e+01	1.20000000e+01	1.70000000e+01
-208	5.05120000e+04	1.10000000e+01	1.20000000e+01	1.70000000e+01
-207	5.10440000e+04	1.10000000e+01	1.20000000e+01	1.70000000e+01
-206	5.15860000e+04	1.10000000e+01	1.20000000e+01	1.70000000e+01
-205	5.20210000e+04	1.10000000e+01	1.20000000e+01	1.70000000e+01
-204	5.24330000e+04	1.10000000e+01	1.20000000e+01	1.70000000e+01
-203	5.28840000e+04	1.10000000e+01	1.20000000e+01	1.70000000e+01
-202	5.33420000e+04	1.10000000e+01	1.20000000e+01	1.70000000e+01
-201	5.38140000e+04	1.10000000e+01	1.20000000e+01	1.70000000e+01
-200	5.43300000e+04	1.10000000e+01	1.20000000e+01	1.70000000e+01
-199	5.50290000e+04	1.10000000e+01	1.20000000e+01	1.70000000e+01
-198	5.55480000e+04	1.10000000e+01	1.20000000e+01	1.70000000e+01
-197	5.60070000e+04	1.10000000e+01	1.20000000e+01	1.70000000e+01
-196	5.65280000e+04	1.10000000e+01	1.20000000e+01	1.70000000e+01
-195	5.70780000e+04	1.10000000e+01	1.20000000e+01	1.70000000e+01
-194	5.76070000e+04	1.10000000e+01	1.20000000e+01	1.70000000e+01
-193	5.81240000e+04	1.10000000e+01	1.20000000e+01	1.70000000e+01
-192	5.86040000e+04	1.10000000e+01	1.20000000e+01	1.70000000e+01
-191	5.90620000e+04	1.10000000e+01	1.20000000e+01	1.70000000e+01
-190	5.95120000e+04	1.10000000e+01	1.20000000e+01	1.70000000e+01
-189	6.01280000e+04	1.10000000e+01	1.20000000e+01	1.70000000e+01
-188	6.07400000e+04	1.10000000e+01	1.20000000e+01	1.70000000e+01
-187	6.12910000e+04	1.10000000e+01	1.20000000e+01	1.70000000e+01
-186	6.18180000e+04	1.10000000e+01	1.20000000e+01	1.70000000e+01
-185	6.23730000e+04	1.10000000e+01	1.20000000e+01	1.70000000e+01
-184	6.28190000e+04	1.10000000e+01	1.20000000e+01	1.70000000e+01
-183	6.32450000e+04	1.10000000e+01	1.20000000e+01	1.70000000e+01
-182	6.37370000e+04	1.10000000e+01	1.20000000e+01	1.70000000e+01
-181	6.42010000e+04	1.10000000e+01	1.20000000e+01	1.70000000e+01
-180	6.46980000e+04	1.20000000e+01	1.40000000e+01	1.90000000e+01
-179	6.52840000e+04	1.30000000e+01	1.50000000e+01	2.00000000e+01
-178	6.58540000e+04	1.30000000e+01	1.50000000e+01	2.00000000e+01
-177	6.64320000e+04	1.30000000e+01	1.50000000e+01	2.00000000e+01
-176	6.70080000e+04	1.30000000e+01	1.50000000e+01	2.00000000e+01
-175	6.75030000e+04	1.30000000e+01	1.50000000e+01	2.00000000e+01
-174	6.79610000e+04	1.30000000e+01	1.50000000e+01	2.00000000e+01
-173	6.84370000e+04	1.30000000e+01	1.50000000e+01	2.00000000e+01
-172	6.89530000e+04	1.30000000e+01	1.50000000e+01	2.00000000e+01
-171	6.94790000e+04	1.30000000e+01	1.50000000e+01	2.00000000e+01
-170	6.99320000e+04	1.30000000e+01	1.50000000e+01	2.00000000e+01
-169	7.03490000e+04	1.30000000e+01	1.50000000e+01	2.00000000e+01
-168	7.07830000e+04	1.40000000e+01	1.60000000e+01	2.10000000e+01
-167	7.13120000e+04	1.40000000e+01	1.60000000e+01	2.10000000e+01
-166	7.18260000e+04	1.60000000e+01	1.70000000e+01	2.20000000e+01
-165	7.23310000e+04	1.60000000e+01	1.70000000e+01	2.20000000e+01
-164	7.27920000e+04	1.60000000e+01	1.70000000e+01	2.20000000e+01
-163	7.32400000e+04	1.60000000e+01	1.70000000e+01	2.20000000e+01
-162	7.36460000e+04	1.60000000e+01	1.70000000e+01	2.20000000e+01
-161	7.40700000e+04	1.60000000e+01	1.70000000e+01	2.20000000e+01
-160	7.45120000e+04	1.60000000e+01	1.80000000e+01	2.30000000e+01
-159	7.48990000e+04	1.60000000e+01	1.80000000e+01	2.30000000e+01
-158	7.53540000e+04	1.70000000e+01	1.90000000e+01	2.40000000e+01
-157	7.58070000e+04	1.70000000e+01	1.90000000e+01	2.40000000e+01
-156	7.62130000e+04	1.70000000e+01	1.90000000e+01	2.50000000e+01
-155	7.66180000e+04	1.70000000e+01	1.90000000e+01	2.50000000e+01
-154	7.69880000e+04	1.70000000e+01	1.90000000e+01	2.50000000e+01
-153	7.74210000e+04	1.70000000e+01	1.90000000e+01	2.50000000e+01
-152	7.78260000e+04	1.70000000e+01	1.90000000e+01	2.50000000e+01
-151	7.82930000e+04	1.80000000e+01	2.00000000e+01	2.60000000e+01
-150	7.87700000e+04	1.80000000e+01	2.00000000e+01	2.60000000e+01
-149	7.91960000e+04	1.90000000e+01	2.10000000e+01	2.70000000e+01
-148	7.95910000e+04	1.90000000e+01	2.10000000e+01	2.70000000e+01
-147	7.99590000e+04	1.90000000e+01	2.10000000e+01	2.70000000e+01
-146	8.03320000e+04	1.90000000e+01	2.10000000e+01	2.70000000e+01
-145	8.06850000e+04	1.90000000e+01	2.10000000e+01	2.70000000e+01
-144	8.12420000e+04	1.90000000e+01	2.20000000e+01	2.80000000e+01
-143	8.19320000e+04	1.90000000e+01	2.20000000e+01	2.80000000e+01
-142	8.25660000e+04	1.90000000e+01	2.20000000e+01	2.80000000e+01
-141	8.30360000e+04	1.90000000e+01	2.20000000e+01	2.80000000e+01
-140	8.35560000e+04	1.90000000e+01	2.20000000e+01	2.80000000e+01
-139	8.40190000e+04	1.90000000e+01	2.20000000e+01	2.80000000e+01
-138	8.43820000e+04	1.90000000e+01	2.20000000e+01	2.80000000e+01
-137	8.47990000e+04	1.90000000e+01	2.20000000e+01	2.80000000e+01
-136	8.51590000e+04	1.90000000e+01	2.20000000e+01	2.80000000e+01
-135	8.55280000e+04	2.00000000e+01	2.30000000e+01	2.90000000e+01
-134	8.59080000e+04	2.00000000e+01	2.30000000e+01	3.10000000e+01
-133	8.62350000e+04	2.00000000e+01	2.30000000e+01	3.10000000e+01
-132	8.64890000e+04	2.00000000e+01	2.30000000e+01	3.10000000e+01
-131	8.68640000e+04	2.00000000e+01	2.30000000e+01	3.10000000e+01
-130	8.72150000e+04	2.00000000e+01	2.30000000e+01	3.10000000e+01
-129	8.76260000e+04	2.00000000e+01	2.30000000e+01	3.10000000e+01
-128	8.79380000e+04	2.00000000e+01	2.30000000e+01	1.60000000e+02
-127	8.81980000e+04	2.00000000e+01	2.30000000e+01	3.10000000e+01
-126	8.85660000e+04	2.00000000e+01	2.30000000e+01	3.10000000e+01
-125	8.90100000e+04	2.00000000e+01	2.30000000e+01	3.10000000e+01
-124	8.94050000e+04	2.00000000e+01	2.30000000e+01	3.10000000e+01
-123	8.98200000e+04	2.00000000e+01	2.30000000e+01	3.10000000e+01
-122	9.01790000e+04	2.00000000e+01	2.30000000e+01	3.10000000e+01
-121	9.05130000e+04	2.00000000e+01	2.30000000e+01	3.10000000e+01
-120	9.08150000e+04	2.00000000e+01	2.30000000e+01	3.10000000e+01
-119	9.10980000e+04	2.00000000e+01	2.30000000e+01	3.10000000e+01
-118	9.13620000e+04	2.00000000e+01	2.30000000e+01	3.10000000e+01
-117	9.17100000e+04	2.00000000e+01	2.30000000e+01	3.10000000e+01
-116	9.20420000e+04	2.10000000e+01	2.50000000e+01	3.30000000e+01
-115	9.24050000e+04	2.10000000e+01	2.50000000e+01	3.30000000e+01
-114	9.28480000e+04	2.10000000e+01	2.50000000e+01	3.30000000e+01
-113	9.32600000e+04	2.10000000e+01	2.50000000e+01	3.30000000e+01
-112	9.36870000e+04	2.10000000e+01	2.50000000e+01	3.30000000e+01
-111	9.40650000e+04	2.10000000e+01	2.50000000e+01	3.30000000e+01
-110	9.44820000e+04	2.10000000e+01	2.50000000e+01	3.30000000e+01
-109	9.48820000e+04	2.10000000e+01	2.50000000e+01	3.30000000e+01
-108	9.53100000e+04	2.10000000e+01	2.50000000e+01	3.30000000e+01
-107	9.56710000e+04	2.10000000e+01	2.50000000e+01	3.30000000e+01
-106	9.60010000e+04	2.10000000e+01	2.50000000e+01	3.30000000e+01
-105	9.63110000e+04	2.10000000e+01	2.50000000e+01	3.30000000e+01
-104	9.64810000e+04	2.10000000e+01	2.50000000e+01	3.30000000e+01
-103	9.65590000e+04	2.10000000e+01	2.50000000e+01	3.30000000e+01
-102	9.66300000e+04	2.10000000e+01	2.50000000e+01	3.30000000e+01
-101	9.67040000e+04	2.10000000e+01	2.50000000e+01	3.30000000e+01
-100	9.68480000e+04	2.10000000e+01	2.50000000e+01	3.30000000e+01
-99	9.70910000e+04	2.10000000e+01	2.50000000e+01	3.30000000e+01
-98	9.73620000e+04	2.10000000e+01	2.50000000e+01	3.30000000e+01
-97	9.76830000e+04	2.10000000e+01	2.50000000e+01	3.30000000e+01
-96	9.80420000e+04	2.20000000e+01	2.60000000e+01	3.40000000e+01
-95	9.83310000e+04	2.20000000e+01	2.60000000e+01	3.40000000e+01
-94	9.87860000e+04	2.20000000e+01	2.60000000e+01	3.40000000e+01
-93	9.91680000e+04	2.20000000e+01	2.60000000e+01	3.40000000e+01
-92	9.95080000e+04	2.20000000e+01	2.60000000e+01	3.40000000e+01
-91	9.98920000e+04	2.20000000e+01	2.60000000e+01	3.40000000e+01
-90	1.00241000e+05	2.20000000e+01	2.60000000e+01	3.40000000e+01
-89	1.00241000e+05	2.20000000e+01	2.60000000e+01	3.40000000e+01
-88	1.00380000e+05	2.20000000e+01	2.60000000e+01	3.40000000e+01
-87	1.00380000e+05	2.20000000e+01	2.60000000e+01	3.40000000e+01
-86	1.00857000e+05	2.20000000e+01	2.60000000e+01	3.40000000e+01
-85	1.01266000e+05	2.20000000e+01	2.60000000e+01	3.40000000e+01
-84	1.01793000e+05	2.20000000e+01	2.60000000e+01	3.40000000e+01
-83	1.02276000e+05	2.20000000e+01	2.60000000e+01	3.40000000e+01
-82	1.02627000e+05	2.20000000e+01	2.70000000e+01	3.50000000e+01
-81	1.02967000e+05	2.20000000e+01	2.70000000e+01	3.50000000e+01
-80	1.02967000e+05	2.20000000e+01	2.70000000e+01	3.50000000e+01
-79	1.03379000e+05	2.20000000e+01	2.70000000e+01	3.50000000e+01
-78	1.03379000e+05	2.20000000e+01	2.70000000e+01	3.50000000e+01
-77	1.03379000e+05	2.40000000e+01	2.80000000e+01	3.60000000e+01
-76	1.03379000e+05	2.40000000e+01	2.80000000e+01	3.60000000e+01
-75	1.03379000e+05	2.40000000e+01	2.80000000e+01	3.60000000e+01
-74	1.03751000e+05	2.40000000e+01	2.80000000e+01	3.60000000e+01
-73	1.04142000e+05	2.40000000e+01	2.80000000e+01	3.60000000e+01
-72	1.04526000e+05	2.40000000e+01	2.80000000e+01	3.60000000e+01
-71	1.04902000e+05	2.40000000e+01	2.80000000e+01	3.60000000e+01
-70	1.05902000e+05	2.80000000e+01	3.00000000e+01	4.20000000e+01
-69	1.06840000e+05	2.80000000e+01	3.00000000e+01	4.20000000e+01
-68	1.07482000e+05	2.80000000e+01	3.10000000e+01	4.30000000e+01
-67	1.08176000e+05	2.80000000e+01	3.10000000e+01	4.30000000e+01
-66	1.08909000e+05	2.80000000e+01	3.10000000e+01	4.30000000e+01
-65	1.09625000e+05	2.80000000e+01	3.10000000e+01	4.30000000e+01
-64	1.10247000e+05	2.80000000e+01	3.10000000e+01	4.30000000e+01
-63	1.10884000e+05	2.80000000e+01	3.10000000e+01	4.30000000e+01
-62	1.11877000e+05	3.00000000e+01	3.20000000e+01	4.40000000e+01
-61	1.12699000e+05	3.00000000e+01	3.20000000e+01	4.40000000e+01
-60	1.13504000e+05	3.00000000e+01	3.20000000e+01	4.40000000e+01
-59	1.14649000e+05	3.00000000e+01	3.20000000e+01	4.40000000e+01
-58	1.15571000e+05	3.00000000e+01	3.20000000e+01	4.40000000e+01
-57	1.16379000e+05	3.00000000e+01	3.20000000e+01	4.40000000e+01
-56	1.17129000e+05	3.20000000e+01	3.40000000e+01	4.60000000e+01
-55	1.17789000e+05	3.20000000e+01	3.40000000e+01	4.60000000e+01
-54	1.18464000e+05	3.20000000e+01	3.40000000e+01	4.60000000e+01
-53	1.19086000e+05	3.20000000e+01	3.40000000e+01	4.60000000e+01
-52	1.19826000e+05	3.20000000e+01	3.40000000e+01	4.60000000e+01
-51	1.20520000e+05	3.20000000e+01	3.40000000e+01	4.60000000e+01
-50	1.21123000e+05	3.20000000e+01	3.40000000e+01	4.60000000e+01
-49	1.21729000e+05	3.20000000e+01	3.40000000e+01	4.60000000e+01
-48	1.22247000e+05	3.20000000e+01	3.40000000e+01	4.60000000e+01
-47	1.22751000e+05	3.20000000e+01	3.40000000e+01	4.60000000e+01
-46	1.23473000e+05	3.20000000e+01	3.40000000e+01	4.60000000e+01
-45	1.24253000e+05	3.20000000e+01	3.40000000e+01	4.60000000e+01
-44	1.24949000e+05	3.20000000e+01	3.40000000e+01	4.60000000e+01
-43	1.25672000e+05	3.20000000e+01	3.40000000e+01	4.60000000e+01
-42	1.26476000e+05	3.20000000e+01	3.40000000e+01	4.60000000e+01
-41	1.27268000e+05	3.20000000e+01	3.40000000e+01	4.60000000e+01
-40	1.27936000e+05	3.20000000e+01	3.40000000e+01	4.60000000e+01
-39	1.28662000e+05	3.20000000e+01	3.40000000e+01	4.60000000e+01
-38	1.29483000e+05	3.20000000e+01	3.40000000e+01	4.60000000e+01
-37	1.30236000e+05	3.20000000e+01	3.40000000e+01	4.60000000e+01
-36	1.30896000e+05	3.20000000e+01	3.40000000e+01	4.60000000e+01
-35	1.31458000e+05	3.20000000e+01	3.40000000e+01	4.60000000e+01
-34	1.32049000e+05	3.20000000e+01	3.40000000e+01	4.60000000e+01
-33	1.32606000e+05	3.20000000e+01	3.40000000e+01	4.60000000e+01
-32	1.33276000e+05	3.40000000e+01	3.60000000e+01	4.90000000e+01
-31	1.33954000e+05	3.40000000e+01	3.60000000e+01	4.90000000e+01
-30	1.34561000e+05	3.40000000e+01	3.60000000e+01	4.90000000e+01
-29	1.35515000e+05	3.40000000e+01	3.60000000e+01	4.90000000e+01
-28	1.36434000e+05	3.40000000e+01	3.60000000e+01	4.90000000e+01
-27	1.37150000e+05	3.40000000e+01	3.60000000e+01	4.90000000e+01
-26	1.37785000e+05	3.40000000e+01	3.60000000e+01	4.90000000e+01
-25	1.38428000e+05	3.30000000e+01	3.70000000e+01	5.00000000e+01
-24	1.38478000e+05	3.30000000e+01	3.70000000e+01	5.00000000e+01
-23	1.38523000e+05	3.30000000e+01	3.70000000e+01	5.00000000e+01
-22	1.38580000e+05	3.50000000e+01	3.80000000e+01	5.20000000e+01
-21	1.38647000e+05	3.50000000e+01	3.80000000e+01	5.20000000e+01
-20	1.38747000e+05	3.50000000e+01	3.80000000e+01	5.20000000e+01
-19	1.38852000e+05	3.50000000e+01	3.80000000e+01	5.20000000e+01
-18	1.38967000e+05	3.50000000e+01	3.80000000e+01	5.20000000e+01
-17	1.39081000e+05	3.50000000e+01	3.80000000e+01	5.20000000e+01
-16	1.39198000e+05	3.50000000e+01	3.80000000e+01	5.20000000e+01
-15	1.39328000e+05	3.50000000e+01	3.80000000e+01	5.20000000e+01
-14	1.39485000e+05	3.50000000e+01	3.80000000e+01	5.20000000e+01
-13	1.39656000e+05	3.50000000e+01	3.80000000e+01	5.20000000e+01
-12	1.39801000e+05	3.50000000e+01	3.80000000e+01	5.20000000e+01
-11	1.39961000e+05	3.50000000e+01	3.80000000e+01	5.20000000e+01
-10	1.40140000e+05	3.50000000e+01	3.80000000e+01	5.20000000e+01
-9	1.40535000e+05	3.50000000e+01	3.80000000e+01	5.20000000e+01
-8	1.40890000e+05	3.50000000e+01	3.80000000e+01	5.20000000e+01
-7	1.41286000e+05	3.50000000e+01	3.80000000e+01	5.20000000e+01
-6	1.41780000e+05	3.50000000e+01	3.80000000e+01	5.20000000e+01
-5	1.42188000e+05	3.50000000e+01	3.80000000e+01	5.20000000e+01
-4	1.42572000e+05	3.50000000e+01	3.80000000e+01	5.20000000e+01
-3	1.42984000e+05	3.50000000e+01	3.80000000e+01	5.20000000e+01
-2	1.43381000e+05	3.50000000e+01	3.80000000e+01	5.20000000e+01
-1	1.43800000e+05	3.80000000e+01	4.00000000e+01	5.40000000e+01
0	1.44276000e+05	3.80000000e+01	4.00000000e+01	5.40000000e+01
1	1.45618000e+05	3.80000000e+01	4.00000000e+01	5.40000000e+01
2	1.46273000e+05	3.80000000e+01	4.00000000e+01	5.40000000e+01
3	1.47061000e+05	3.80000000e+01	4.20000000e+01	5.60000000e+01
4	1.47925000e+05	3.80000000e+01	4.20000000e+01	5.60000000e+01
5	1.48757000e+05	3.80000000e+01	4.20000000e+01	5.60000000e+01
6	1.49405000e+05	3.80000000e+01	4.20000000e+01	5.60000000e+01
7	1.50095000e+05	3.80000000e+01	4.20000000e+01	5.60000000e+01
8	1.51163000e+05	3.80000000e+01	4.20000000e+01	5.60000000e+01
9	1.52072000e+05	3.90000000e+01	4.30000000e+01	5.70000000e+01
10	1.52943000e+05	3.70000000e+01	4.50000000e+01	8.00000000e+01
11	1.53723000e+05	3.60000000e+01	4.70000000e+01	8.20000000e+01
12	1.54796000e+05	3.90000000e+01	4.80000000e+01	8.50000000e+01
13	1.55951000e+05	4.00000000e+01	4.90000000e+01	8.60000000e+01
14	1.56965000e+05	4.00000000e+01	4.90000000e+01	8.60000000e+01
15	1.57807000e+05	4.00000000e+01	4.90000000e+01	8.60000000e+01
16	1.58536000e+05	4.00000000e+01	4.90000000e+01	8.60000000e+01
17	1.59311000e+05	4.00000000e+01	4.90000000e+01	8.60000000e+01
18	1.60095000e+05	4.00000000e+01	4.90000000e+01	8.60000000e+01
19	1.60759000e+05	4.00000000e+01	4.90000000e+01	8.60000000e+01
20	1.61291000e+05	4.00000000e+01	4.90000000e+01	8.60000000e+01
21	1.61774000e+05	4.00000000e+01	4.90000000e+01	8.60000000e+01
22	1.62346000e+05	4.00000000e+01	4.90000000e+01	8.60000000e+01
23	1.62959000e+05	4.00000000e+01	4.90000000e+01	8.60000000e+01
24	1.63619000e+05	4.00000000e+01	4.90000000e+01	8.60000000e+01
25	1.64291000e+05	4.00000000e+01	4.90000000e+01	8.60000000e+01
26	1.64904000e+05	4.00000000e+01	4.90000000e+01	8.60000000e+01
27	1.65465000e+05	4.00000000e+01	4.90000000e+01	8.60000000e+01
28	1.66066000e+05	4.00000000e+01	4.90000000e+01	8.60000000e+01
29	1.66645000e+05	4.00000000e+01	4.90000000e+01	8.60000000e+01
30	1.67186000e+05	4.00000000e+01	4.90000000e+01	8.60000000e+01
31	1.67774000e+05	4.00000000e+01	5.00000000e+01	8.70000000e+01
32	1.68310000e+05	4.00000000e+01	5.00000000e+01	8.70000000e+01
33	1.68945000e+05	4.00000000e+01	5.00000000e+01	8.70000000e+01
34	1.70977000e+05	4.00000000e+01	5.00000000e+01	8.70000000e+01
35	1.71915000e+05	4.00000000e+01	5.00000000e+01	8.70000000e+01
36	1.72691000e+05	4.00000000e+01	5.00000000e+01	8.70000000e+01
37	1.73489000e+05	4.00000000e+01	5.00000000e+01	8.70000000e+01
38	1.74400000e+05	4.00000000e+01	5.00000000e+01	8.70000000e+01
39	1.75172000e+05	4.00000000e+01	5.00000000e+01	8.70000000e+01
40	1.75897000e+05	4.00000000e+01	5.00000000e+01	8.70000000e+01
41	1.76556000e+05	4.00000000e+01	5.00000000e+01	8.70000000e+01
42	1.77370000e+05	4.10000000e+01	5.10000000e+01	8.90000000e+01
43	1.78325000e+05	4.10000000e+01	5.10000000e+01	8.90000000e+01
44	1.79192000e+05	4.10000000e+01	5.10000000e+01	8.90000000e+01
45	1.80051000e+05	4.10000000e+01	5.10000000e+01	8.90000000e+01
46	1.80855000e+05	4.10000000e+01	5.10000000e+01	8.90000000e+01
47	1.81552000e+05	4.10000000e+01	5.10000000e+01	8.90000000e+01
48	1.82189000e+05	4.10000000e+01	5.10000000e+01	8.90000000e+01
49	1.82827000e+05	4.10000000e+01	5.10000000e+01	8.90000000e+01
50	1.83370000e+05	4.10000000e+01	5.10000000e+01	8.90000000e+01
51	1.83879000e+05	4.10000000e+01	5.10000000e+01	8.90000000e+01
52	1.84365000e+05	4.10000000e+01	5.10000000e+01	8.90000000e+01
53	1.84859000e+05	4.10000000e+01	5.10000000e+01	8.90000000e+01
54	1.85290000e+05	4.10000000e+01	5.10000000e+01	8.90000000e+01
55	1.85776000e+05	4.10000000e+01	5.10000000e+01	8.90000000e+01
56	1.86307000e+05	4.10000000e+01	5.10000000e+01	8.90000000e+01
57	1.86787000e+05	4.10000000e+01	5.10000000e+01	8.90000000e+01
58	1.87317000e+05	4.10000000e+01	5.10000000e+01	8.90000000e+01
59	1.87906000e+05	4.10000000e+01	5.10000000e+01	8.90000000e+01
60	1.88577000e+05	4.10000000e+01	5.10000000e+01	8.90000000e+01
61	1.89129000e+05	4.10000000e+01	5.10000000e+01	8.90000000e+01
62	1.89683000e+05	4.10000000e+01	5.10000000e+01	8.90000000e+01
63	1.90157000e+05	4.10000000e+01	5.10000000e+01	8.90000000e+01
64	1.90633000e+05	4.10000000e+01	5.10000000e+01	8.90000000e+01
65	1.91181000e+05	4.10000000e+01	5.10000000e+01	8.90000000e+01
66	1.91821000e+05	4.10000000e+01	5.10000000e+01	8.90000000e+01
67	1.92499000e+05	4.10000000e+01	5.10000000e+01	8.90000000e+01
68	1.93311000e+05	4.10000000e+01	5.10000000e+01	8.90000000e+01
69	1.93875000e+05	4.10000000e+01	5.10000000e+01	8.90000000e+01
70	1.94368000e+05	4.10000000e+01	5.10000000e+01	8.90000000e+01
71	1.94893000e+05	4.10000000e+01	5.10000000e+01	8.90000000e+01
72	1.95453000e+05	4.10000000e+01	5.10000000e+01	8.90000000e+01
73	1.96049000e+05	4.10000000e+01	5.10000000e+01	8.90000000e+01
74	1.96608000e+05	4.10000000e+01	5.10000000e+01	8.90000000e+01
75	1.97084000e+05	4.10000000e+01	5.10000000e+01	8.90000000e+01
76	1.97871000e+05	4.10000000e+01	5.10000000e+01	8.90000000e+01
77	1.98410000e+05	4.10000000e+01	5.10000000e+01	8.90000000e+01
78	1.99030000e+05	4.20000000e+01	5.20000000e+01	9.00000000e+01
79	1.99598000e+05	4.20000000e+01	5.20000000e+01	9.00000000e+01
80	2.00141000e+05	4.20000000e+01	5.20000000e+01	9.00000000e+01
81	2.00701000e+05	4.20000000e+01	5.20000000e+01	9.00000000e+01
82	2.01209000e+05	4.20000000e+01	5.20000000e+01	9.00000000e+01
83	2.01759000e+05	4.20000000e+01	5.20000000e+01	9.00000000e+01
84	2.02198000e+05	4.20000000e+01	5.20000000e+01	9.00000000e+01
85	2.02632000e+05	4.20000000e+01	5.20000000e+01	9.00000000e+01
86	2.03074000e+05	4.20000000e+01	5.20000000e+01	9.00000000e+01
87	2.03547000e+05	4.20000000e+01	5.20000000e+01	9.00000000e+01
88	2.04103000e+05	4.20000000e+01	5.20000000e+01	9.00000000e+01
89	2.04913000e+05	4.20000000e+01	5.20000000e+01	9.00000000e+01
90	2.06075000e+05	4.20000000e+01	5.20000000e+01	9.00000000e+01
91	2.07115000e+05	4.20000000e+01	5.20000000e+01	9.00000000e+01
92	2.07771000e+05	4.20000000e+01	5.20000000e+01	9.00000000e+01
93	2.08255000e+05	4.20000000e+01	5.20000000e+01	9.00000000e+01
94	2.08839000e+05	4.20000000e+01	5.20000000e+01	9.00000000e+01
95	2.09741000e+05	4.20000000e+01	5.20000000e+01	9.00000000e+01
96	2.10536000e+05	4.20000000e+01	5.20000000e+01	9.00000000e+01
97	2.11465000e+05	4.20000000e+01	5.20000000e+01	9.00000000e+01
98	2.12258000e+05	4.20000000e+01	5.20000000e+01	9.00000000e+01
99	2.12940000e+05	4.20000000e+01	5.20000000e+01	9.00000000e+01
100	2.13619000e+05	4.20000000e+01	5.20000000e+01	9.00000000e+01
