# Supplementary material for: Early Prediction of Movie Box Office Success Based on Wikipedia Activity Big Data
Source: PLoS One. 2013 Aug 21;8(8):e71226. doi: 10.1371/journal.pone.0071226 (PMC3749192; doi:10.1371/journal.pone.0071226)
Supplement: Dataset S1 — The dataset under study, including the financial and Wikipedia activity data is also available at http://wwm.phy.bme.hu/SupplementaryDataS1.zip. (ZIP) [file pone.0071226.s002.zip › wikipredict_data_pack/sample_of_312/wikipedia_predictors/109]

Day_(movie_time)	Views	Users	Rigor	Edits
-500	0.00000000e+00	1.90000000e+01	2.10000000e+01	3.10000000e+01
-499	1.06800000e+03	1.90000000e+01	2.10000000e+01	3.10000000e+01
-498	2.04000000e+03	1.90000000e+01	2.10000000e+01	3.10000000e+01
-497	2.90600000e+03	2.10000000e+01	2.20000000e+01	3.40000000e+01
-496	3.88600000e+03	2.10000000e+01	2.20000000e+01	3.40000000e+01
-495	4.89400000e+03	2.20000000e+01	2.20000000e+01	3.50000000e+01
-494	6.14500000e+03	2.20000000e+01	2.20000000e+01	3.50000000e+01
-493	7.18500000e+03	2.20000000e+01	2.20000000e+01	3.60000000e+01
-492	7.93800000e+03	2.20000000e+01	2.20000000e+01	3.60000000e+01
-491	8.66800000e+03	2.20000000e+01	2.20000000e+01	3.60000000e+01
-490	9.32100000e+03	2.20000000e+01	2.20000000e+01	3.60000000e+01
-489	1.00470000e+04	2.20000000e+01	2.20000000e+01	3.60000000e+01
-488	1.09430000e+04	2.20000000e+01	2.20000000e+01	3.60000000e+01
-487	1.20640000e+04	2.20000000e+01	2.20000000e+01	3.60000000e+01
-486	1.29770000e+04	2.20000000e+01	2.20000000e+01	3.60000000e+01
-485	1.37360000e+04	2.20000000e+01	2.20000000e+01	3.60000000e+01
-484	1.45210000e+04	2.20000000e+01	2.30000000e+01	3.70000000e+01
-483	1.52440000e+04	2.20000000e+01	2.30000000e+01	3.70000000e+01
-482	1.60240000e+04	2.20000000e+01	2.30000000e+01	3.70000000e+01
-481	1.70320000e+04	2.20000000e+01	2.30000000e+01	3.70000000e+01
-480	1.79970000e+04	2.20000000e+01	2.30000000e+01	3.70000000e+01
-479	1.87610000e+04	2.20000000e+01	2.30000000e+01	3.70000000e+01
-478	1.93590000e+04	2.20000000e+01	2.30000000e+01	3.70000000e+01
-477	1.99830000e+04	2.20000000e+01	2.30000000e+01	3.70000000e+01
-476	2.06950000e+04	2.20000000e+01	2.30000000e+01	3.70000000e+01
-475	2.13260000e+04	2.20000000e+01	2.30000000e+01	3.70000000e+01
-474	2.21540000e+04	2.20000000e+01	2.30000000e+01	3.70000000e+01
-473	2.31150000e+04	2.20000000e+01	2.30000000e+01	3.70000000e+01
-472	2.39180000e+04	2.20000000e+01	2.30000000e+01	3.70000000e+01
-471	2.46480000e+04	2.20000000e+01	2.30000000e+01	3.70000000e+01
-470	2.53700000e+04	2.20000000e+01	2.30000000e+01	3.70000000e+01
-469	2.61250000e+04	2.20000000e+01	2.30000000e+01	3.70000000e+01
-468	2.68480000e+04	2.20000000e+01	2.30000000e+01	3.70000000e+01
-467	2.75510000e+04	2.20000000e+01	2.30000000e+01	3.70000000e+01
-466	2.83230000e+04	2.20000000e+01	2.30000000e+01	3.70000000e+01
-465	2.89870000e+04	2.20000000e+01	2.30000000e+01	3.70000000e+01
-464	2.96050000e+04	2.20000000e+01	2.30000000e+01	3.70000000e+01
-463	3.02730000e+04	2.20000000e+01	2.30000000e+01	3.70000000e+01
-462	3.10050000e+04	2.20000000e+01	2.30000000e+01	3.70000000e+01
-461	3.16830000e+04	2.20000000e+01	2.30000000e+01	3.70000000e+01
-460	3.23630000e+04	2.20000000e+01	2.30000000e+01	3.70000000e+01
-459	3.31190000e+04	2.20000000e+01	2.30000000e+01	3.70000000e+01
-458	3.39730000e+04	2.20000000e+01	2.30000000e+01	3.70000000e+01
-457	3.47450000e+04	2.20000000e+01	2.30000000e+01	3.70000000e+01
-456	3.54940000e+04	2.20000000e+01	2.30000000e+01	3.70000000e+01
-455	3.59820000e+04	2.20000000e+01	2.30000000e+01	3.70000000e+01
-454	3.67150000e+04	2.20000000e+01	2.30000000e+01	3.70000000e+01
-453	3.74380000e+04	2.20000000e+01	2.30000000e+01	3.70000000e+01
-452	3.81780000e+04	2.20000000e+01	2.30000000e+01	3.70000000e+01
-451	3.90260000e+04	2.20000000e+01	2.30000000e+01	3.70000000e+01
-450	3.98480000e+04	2.20000000e+01	2.30000000e+01	3.70000000e+01
-449	4.06290000e+04	2.60000000e+01	2.40000000e+01	3.80000000e+01
-448	4.12990000e+04	2.60000000e+01	2.40000000e+01	3.80000000e+01
-447	4.22080000e+04	2.60000000e+01	2.40000000e+01	3.80000000e+01
-446	4.31170000e+04	2.60000000e+01	2.40000000e+01	3.80000000e+01
-445	4.39520000e+04	2.60000000e+01	2.40000000e+01	3.80000000e+01
-444	4.47940000e+04	2.60000000e+01	2.40000000e+01	3.80000000e+01
-443	4.55190000e+04	2.60000000e+01	2.40000000e+01	3.80000000e+01
-442	4.61880000e+04	2.60000000e+01	2.40000000e+01	3.80000000e+01
-441	4.68460000e+04	2.60000000e+01	2.40000000e+01	3.80000000e+01
-440	4.75880000e+04	2.60000000e+01	2.40000000e+01	3.80000000e+01
-439	4.84390000e+04	2.60000000e+01	2.40000000e+01	3.80000000e+01
-438	4.93330000e+04	2.60000000e+01	2.40000000e+01	3.80000000e+01
-437	5.02440000e+04	2.60000000e+01	2.40000000e+01	3.80000000e+01
-436	5.10340000e+04	2.60000000e+01	2.40000000e+01	3.80000000e+01
-435	5.16580000e+04	2.60000000e+01	2.40000000e+01	3.80000000e+01
-434	5.23480000e+04	2.60000000e+01	2.40000000e+01	3.80000000e+01
-433	5.30940000e+04	2.60000000e+01	2.40000000e+01	3.80000000e+01
-432	5.39380000e+04	2.60000000e+01	2.40000000e+01	3.80000000e+01
-431	5.47880000e+04	2.60000000e+01	2.40000000e+01	3.80000000e+01
-430	5.57530000e+04	2.60000000e+01	2.40000000e+01	3.80000000e+01
-429	5.64340000e+04	2.60000000e+01	2.40000000e+01	3.80000000e+01
-428	5.70660000e+04	2.60000000e+01	2.40000000e+01	3.80000000e+01
-427	5.77650000e+04	2.60000000e+01	2.40000000e+01	3.80000000e+01
-426	5.84970000e+04	2.60000000e+01	2.40000000e+01	3.80000000e+01
-425	5.94040000e+04	2.60000000e+01	2.40000000e+01	3.80000000e+01
-424	6.02580000e+04	2.40000000e+01	2.50000000e+01	3.90000000e+01
-423	6.10460000e+04	2.40000000e+01	2.50000000e+01	3.90000000e+01
-422	6.18450000e+04	2.40000000e+01	2.50000000e+01	3.90000000e+01
-421	6.26020000e+04	2.40000000e+01	2.50000000e+01	3.90000000e+01
-420	6.33580000e+04	2.40000000e+01	2.50000000e+01	3.90000000e+01
-419	6.41170000e+04	2.40000000e+01	2.50000000e+01	3.90000000e+01
-418	6.49980000e+04	2.40000000e+01	2.50000000e+01	3.90000000e+01
-417	6.59050000e+04	2.40000000e+01	2.50000000e+01	3.90000000e+01
-416	6.70550000e+04	2.40000000e+01	2.50000000e+01	3.90000000e+01
-415	6.79280000e+04	2.40000000e+01	2.50000000e+01	3.90000000e+01
-414	6.87860000e+04	2.40000000e+01	2.50000000e+01	3.90000000e+01
-413	6.95620000e+04	2.40000000e+01	2.50000000e+01	3.90000000e+01
-412	7.03200000e+04	2.40000000e+01	2.50000000e+01	3.90000000e+01
-411	7.13130000e+04	2.40000000e+01	2.50000000e+01	3.90000000e+01
-410	7.24260000e+04	2.40000000e+01	2.50000000e+01	3.90000000e+01
-409	7.32860000e+04	2.40000000e+01	2.50000000e+01	3.90000000e+01
-408	7.40760000e+04	2.40000000e+01	2.50000000e+01	3.90000000e+01
-407	7.48320000e+04	2.40000000e+01	2.50000000e+01	3.90000000e+01
-406	7.54090000e+04	2.40000000e+01	2.50000000e+01	3.90000000e+01
-405	7.66280000e+04	2.40000000e+01	2.50000000e+01	3.90000000e+01
-404	7.75750000e+04	2.40000000e+01	2.50000000e+01	3.90000000e+01
-403	7.84560000e+04	2.40000000e+01	2.50000000e+01	3.90000000e+01
-402	7.94450000e+04	2.40000000e+01	2.50000000e+01	3.90000000e+01
-401	8.03090000e+04	2.40000000e+01	2.50000000e+01	3.90000000e+01
-400	8.10440000e+04	2.40000000e+01	2.50000000e+01	3.90000000e+01
-399	8.17390000e+04	2.40000000e+01	2.50000000e+01	3.90000000e+01
-398	8.24670000e+04	2.40000000e+01	2.50000000e+01	3.90000000e+01
-397	8.32290000e+04	2.40000000e+01	2.50000000e+01	3.90000000e+01
-396	8.42690000e+04	2.40000000e+01	2.50000000e+01	3.90000000e+01
-395	8.52890000e+04	2.40000000e+01	2.50000000e+01	3.90000000e+01
-394	8.60640000e+04	2.40000000e+01	2.50000000e+01	3.90000000e+01
-393	8.68210000e+04	2.70000000e+01	2.60000000e+01	4.10000000e+01
-392	8.75380000e+04	2.70000000e+01	2.60000000e+01	4.10000000e+01
-391	8.83770000e+04	2.70000000e+01	2.60000000e+01	4.10000000e+01
-390	8.92340000e+04	2.70000000e+01	2.60000000e+01	4.10000000e+01
-389	9.02590000e+04	2.70000000e+01	2.60000000e+01	4.10000000e+01
-388	9.12700000e+04	2.70000000e+01	2.60000000e+01	4.10000000e+01
-387	9.20900000e+04	2.70000000e+01	2.60000000e+01	4.10000000e+01
-386	9.29160000e+04	2.70000000e+01	2.60000000e+01	4.10000000e+01
-385	9.38200000e+04	2.70000000e+01	2.60000000e+01	4.10000000e+01
-384	9.47020000e+04	2.70000000e+01	2.60000000e+01	4.10000000e+01
-383	9.56800000e+04	2.70000000e+01	2.60000000e+01	4.10000000e+01
-382	9.69470000e+04	2.70000000e+01	2.60000000e+01	4.10000000e+01
-381	9.79340000e+04	2.70000000e+01	2.60000000e+01	4.10000000e+01
-380	9.87820000e+04	2.70000000e+01	2.70000000e+01	4.30000000e+01
-379	9.97250000e+04	2.80000000e+01	2.80000000e+01	4.40000000e+01
-378	1.00742000e+05	2.80000000e+01	2.80000000e+01	4.40000000e+01
-377	1.01596000e+05	2.80000000e+01	2.80000000e+01	4.40000000e+01
-376	1.02592000e+05	2.80000000e+01	2.80000000e+01	4.40000000e+01
-375	1.03718000e+05	2.80000000e+01	2.80000000e+01	4.40000000e+01
-374	1.04725000e+05	2.80000000e+01	2.80000000e+01	4.40000000e+01
-373	1.05661000e+05	2.80000000e+01	2.80000000e+01	4.40000000e+01
-372	1.06616000e+05	2.80000000e+01	2.80000000e+01	4.40000000e+01
-371	1.07630000e+05	2.80000000e+01	2.80000000e+01	4.40000000e+01
-370	1.08660000e+05	2.90000000e+01	2.90000000e+01	4.50000000e+01
-369	1.09760000e+05	2.90000000e+01	2.90000000e+01	4.50000000e+01
-368	1.11124000e+05	2.90000000e+01	2.90000000e+01	4.50000000e+01
-367	1.12377000e+05	2.90000000e+01	2.90000000e+01	4.50000000e+01
-366	1.13571000e+05	2.90000000e+01	2.90000000e+01	4.50000000e+01
-365	1.14684000e+05	2.90000000e+01	2.90000000e+01	4.50000000e+01
-364	1.15863000e+05	2.90000000e+01	2.90000000e+01	4.50000000e+01
-363	1.17539000e+05	3.20000000e+01	3.10000000e+01	4.70000000e+01
-362	1.19451000e+05	3.70000000e+01	3.20000000e+01	4.80000000e+01
-361	1.21383000e+05	3.40000000e+01	3.30000000e+01	4.90000000e+01
-360	1.23016000e+05	3.40000000e+01	3.30000000e+01	4.90000000e+01
-359	1.24317000e+05	3.40000000e+01	3.30000000e+01	4.90000000e+01
-358	1.25482000e+05	3.40000000e+01	3.50000000e+01	5.10000000e+01
-357	1.26575000e+05	3.40000000e+01	3.50000000e+01	5.10000000e+01
-356	1.27856000e+05	3.40000000e+01	3.50000000e+01	5.10000000e+01
-355	1.29476000e+05	3.40000000e+01	3.50000000e+01	5.10000000e+01
-354	1.31181000e+05	3.40000000e+01	3.50000000e+01	5.10000000e+01
-353	1.32531000e+05	3.40000000e+01	3.50000000e+01	5.10000000e+01
-352	1.33704000e+05	3.40000000e+01	3.50000000e+01	5.10000000e+01
-351	1.34998000e+05	3.40000000e+01	3.50000000e+01	5.10000000e+01
-350	1.36144000e+05	3.40000000e+01	3.50000000e+01	5.10000000e+01
-349	1.37442000e+05	3.40000000e+01	3.50000000e+01	5.10000000e+01
-348	1.38833000e+05	3.40000000e+01	3.50000000e+01	5.10000000e+01
-347	1.40129000e+05	3.40000000e+01	3.50000000e+01	5.10000000e+01
-346	1.41480000e+05	3.40000000e+01	3.50000000e+01	5.10000000e+01
-345	1.42534000e+05	3.40000000e+01	3.50000000e+01	5.10000000e+01
-344	1.43580000e+05	3.40000000e+01	3.50000000e+01	5.10000000e+01
-343	1.44506000e+05	3.40000000e+01	3.50000000e+01	5.10000000e+01
-342	1.45454000e+05	3.80000000e+01	3.60000000e+01	5.30000000e+01
-341	1.46540000e+05	3.80000000e+01	3.60000000e+01	5.30000000e+01
-340	1.47785000e+05	3.80000000e+01	3.60000000e+01	5.30000000e+01
-339	1.48726000e+05	3.80000000e+01	3.60000000e+01	5.30000000e+01
-338	1.49577000e+05	3.80000000e+01	3.70000000e+01	5.40000000e+01
-337	1.50330000e+05	3.80000000e+01	3.70000000e+01	5.40000000e+01
-336	1.50993000e+05	3.80000000e+01	3.70000000e+01	5.40000000e+01
-335	1.51803000e+05	3.80000000e+01	3.70000000e+01	5.40000000e+01
-334	1.52729000e+05	3.80000000e+01	3.90000000e+01	5.60000000e+01
-333	1.53846000e+05	3.80000000e+01	3.90000000e+01	5.60000000e+01
-332	1.54782000e+05	3.80000000e+01	3.90000000e+01	5.60000000e+01
-331	1.55444000e+05	3.80000000e+01	3.90000000e+01	5.60000000e+01
-330	1.56177000e+05	3.80000000e+01	3.90000000e+01	5.60000000e+01
-329	1.56939000e+05	4.00000000e+01	4.10000000e+01	5.80000000e+01
-328	1.57717000e+05	4.00000000e+01	4.10000000e+01	5.80000000e+01
-327	1.58619000e+05	4.00000000e+01	4.10000000e+01	5.80000000e+01
-326	1.59716000e+05	4.10000000e+01	4.20000000e+01	5.90000000e+01
-325	1.60717000e+05	4.10000000e+01	4.20000000e+01	5.90000000e+01
-324	1.61576000e+05	4.10000000e+01	4.20000000e+01	5.90000000e+01
-323	1.62439000e+05	4.10000000e+01	4.20000000e+01	5.90000000e+01
-322	1.63270000e+05	4.30000000e+01	4.30000000e+01	6.00000000e+01
-321	1.64058000e+05	4.30000000e+01	4.30000000e+01	6.00000000e+01
-320	1.64989000e+05	4.30000000e+01	4.30000000e+01	6.00000000e+01
-319	1.65946000e+05	4.30000000e+01	4.30000000e+01	6.00000000e+01
-318	1.66857000e+05	4.30000000e+01	4.30000000e+01	6.00000000e+01
-317	1.67702000e+05	4.30000000e+01	4.30000000e+01	6.00000000e+01
-316	1.68700000e+05	4.30000000e+01	4.30000000e+01	6.00000000e+01
-315	1.69759000e+05	4.20000000e+01	4.40000000e+01	6.50000000e+01
-314	1.70754000e+05	4.20000000e+01	4.40000000e+01	6.50000000e+01
-313	1.71721000e+05	4.20000000e+01	4.40000000e+01	6.50000000e+01
-312	1.72724000e+05	4.20000000e+01	4.40000000e+01	6.50000000e+01
-311	1.73704000e+05	4.20000000e+01	4.40000000e+01	6.50000000e+01
-310	1.74595000e+05	4.20000000e+01	4.40000000e+01	6.50000000e+01
-309	1.75496000e+05	4.20000000e+01	4.40000000e+01	6.50000000e+01
-308	1.76514000e+05	4.20000000e+01	4.40000000e+01	6.50000000e+01
-307	1.77553000e+05	4.20000000e+01	4.40000000e+01	6.50000000e+01
-306	1.78611000e+05	4.20000000e+01	4.40000000e+01	6.50000000e+01
-305	1.79675000e+05	4.20000000e+01	4.40000000e+01	6.50000000e+01
-304	1.80723000e+05	4.20000000e+01	4.40000000e+01	6.50000000e+01
-303	1.81922000e+05	4.20000000e+01	4.40000000e+01	6.50000000e+01
-302	1.82893000e+05	4.20000000e+01	4.40000000e+01	6.50000000e+01
-301	1.84005000e+05	4.20000000e+01	4.40000000e+01	6.50000000e+01
-300	1.85091000e+05	4.20000000e+01	4.40000000e+01	6.50000000e+01
-299	1.86333000e+05	4.20000000e+01	4.40000000e+01	6.50000000e+01
-298	1.87586000e+05	4.40000000e+01	4.50000000e+01	6.70000000e+01
-297	1.88999000e+05	4.40000000e+01	4.50000000e+01	6.70000000e+01
-296	1.90095000e+05	4.40000000e+01	4.50000000e+01	6.70000000e+01
-295	1.91151000e+05	4.40000000e+01	4.50000000e+01	6.70000000e+01
-294	1.92302000e+05	4.40000000e+01	4.50000000e+01	6.70000000e+01
-293	1.93472000e+05	4.40000000e+01	4.50000000e+01	6.70000000e+01
-292	1.94574000e+05	4.40000000e+01	4.50000000e+01	6.70000000e+01
-291	1.95873000e+05	4.40000000e+01	4.50000000e+01	6.70000000e+01
-290	1.97084000e+05	4.40000000e+01	4.50000000e+01	6.70000000e+01
-289	1.98270000e+05	4.40000000e+01	4.50000000e+01	6.70000000e+01
-288	1.99511000e+05	5.00000000e+01	4.60000000e+01	7.00000000e+01
-287	2.00791000e+05	5.00000000e+01	4.60000000e+01	7.00000000e+01
-286	2.02083000e+05	4.60000000e+01	4.70000000e+01	7.10000000e+01
-285	2.03392000e+05	4.60000000e+01	4.70000000e+01	7.10000000e+01
-284	2.04866000e+05	4.60000000e+01	4.70000000e+01	7.10000000e+01
-283	2.06338000e+05	4.60000000e+01	4.70000000e+01	7.10000000e+01
-282	2.07602000e+05	4.70000000e+01	4.80000000e+01	7.20000000e+01
-281	2.08942000e+05	4.70000000e+01	4.80000000e+01	7.20000000e+01
-280	2.10345000e+05	4.70000000e+01	4.80000000e+01	7.20000000e+01
-279	2.11884000e+05	4.90000000e+01	4.90000000e+01	7.30000000e+01
-278	2.13224000e+05	4.90000000e+01	4.90000000e+01	7.30000000e+01
-277	2.14519000e+05	5.30000000e+01	5.10000000e+01	7.60000000e+01
-276	2.15999000e+05	5.30000000e+01	5.10000000e+01	7.60000000e+01
-275	2.17217000e+05	5.30000000e+01	5.40000000e+01	8.00000000e+01
-274	2.18525000e+05	5.90000000e+01	5.50000000e+01	8.10000000e+01
-273	2.19766000e+05	5.90000000e+01	5.50000000e+01	8.10000000e+01
-272	2.20917000e+05	5.90000000e+01	5.50000000e+01	8.10000000e+01
-271	2.22053000e+05	5.90000000e+01	5.50000000e+01	8.10000000e+01
-270	2.23327000e+05	5.80000000e+01	5.80000000e+01	8.40000000e+01
-269	2.24790000e+05	5.80000000e+01	5.80000000e+01	8.40000000e+01
-268	2.26119000e+05	6.00000000e+01	5.90000000e+01	8.50000000e+01
-267	2.27547000e+05	6.50000000e+01	6.40000000e+01	9.10000000e+01
-266	2.28677000e+05	6.30000000e+01	6.50000000e+01	9.20000000e+01
-265	2.29819000e+05	6.70000000e+01	6.60000000e+01	9.40000000e+01
-264	2.30928000e+05	6.50000000e+01	6.70000000e+01	9.50000000e+01
-263	2.32052000e+05	6.50000000e+01	6.70000000e+01	9.50000000e+01
-262	2.33397000e+05	6.50000000e+01	6.70000000e+01	9.50000000e+01
-261	2.34626000e+05	6.60000000e+01	6.90000000e+01	9.70000000e+01
-260	2.35883000e+05	6.60000000e+01	6.90000000e+01	9.70000000e+01
-259	2.37103000e+05	6.60000000e+01	6.90000000e+01	9.70000000e+01
-258	2.38330000e+05	6.60000000e+01	6.90000000e+01	9.70000000e+01
-257	2.39315000e+05	7.00000000e+01	7.20000000e+01	1.00000000e+02
-256	2.40487000e+05	7.00000000e+01	7.20000000e+01	1.00000000e+02
-255	2.41808000e+05	7.00000000e+01	7.20000000e+01	1.00000000e+02
-254	2.43152000e+05	7.40000000e+01	7.30000000e+01	1.02000000e+02
-253	2.44445000e+05	7.40000000e+01	7.30000000e+01	1.02000000e+02
-252	2.45856000e+05	7.60000000e+01	7.40000000e+01	1.03000000e+02
-251	2.47264000e+05	7.30000000e+01	7.50000000e+01	1.04000000e+02
-250	2.48512000e+05	7.20000000e+01	7.60000000e+01	1.06000000e+02
-249	2.49966000e+05	7.20000000e+01	7.60000000e+01	1.06000000e+02
-248	2.51589000e+05	7.70000000e+01	7.70000000e+01	1.07000000e+02
-247	2.53037000e+05	7.70000000e+01	7.70000000e+01	1.07000000e+02
-246	2.54949000e+05	7.60000000e+01	7.80000000e+01	1.08000000e+02
-245	2.56674000e+05	7.80000000e+01	8.00000000e+01	1.12000000e+02
-244	2.58429000e+05	7.80000000e+01	8.00000000e+01	1.12000000e+02
-243	2.60331000e+05	7.80000000e+01	8.10000000e+01	1.13000000e+02
-242	2.62086000e+05	7.80000000e+01	8.10000000e+01	1.13000000e+02
-241	2.63972000e+05	8.10000000e+01	8.20000000e+01	1.14000000e+02
-240	2.65659000e+05	8.10000000e+01	8.20000000e+01	1.14000000e+02
-239	2.67301000e+05	8.10000000e+01	8.20000000e+01	1.14000000e+02
-238	2.69120000e+05	8.10000000e+01	8.20000000e+01	1.14000000e+02
-237	2.70644000e+05	8.20000000e+01	8.30000000e+01	1.15000000e+02
-236	2.72251000e+05	8.20000000e+01	8.30000000e+01	1.15000000e+02
-235	2.73894000e+05	8.20000000e+01	8.30000000e+01	1.15000000e+02
-234	2.75835000e+05	8.30000000e+01	8.40000000e+01	1.21000000e+02
-233	2.77467000e+05	8.30000000e+01	8.40000000e+01	1.21000000e+02
-232	2.79237000e+05	8.70000000e+01	8.80000000e+01	1.25000000e+02
-231	2.80869000e+05	8.70000000e+01	8.90000000e+01	1.26000000e+02
-230	2.82399000e+05	8.80000000e+01	9.00000000e+01	1.28000000e+02
-229	2.83744000e+05	8.80000000e+01	9.00000000e+01	1.28000000e+02
-228	2.85378000e+05	8.80000000e+01	9.40000000e+01	1.44000000e+02
-227	2.87027000e+05	9.80000000e+01	9.60000000e+01	1.46000000e+02
-226	2.88612000e+05	9.80000000e+01	9.60000000e+01	1.46000000e+02
-225	2.90210000e+05	9.80000000e+01	9.60000000e+01	1.46000000e+02
-224	2.91639000e+05	9.80000000e+01	9.60000000e+01	1.46000000e+02
-223	2.93492000e+05	9.80000000e+01	9.60000000e+01	1.46000000e+02
-222	2.94867000e+05	9.80000000e+01	9.60000000e+01	1.46000000e+02
-221	2.96470000e+05	9.80000000e+01	9.60000000e+01	1.46000000e+02
-220	2.98274000e+05	9.80000000e+01	9.60000000e+01	1.46000000e+02
-219	2.99860000e+05	9.80000000e+01	9.60000000e+01	1.46000000e+02
-218	3.01534000e+05	1.01000000e+02	9.70000000e+01	1.47000000e+02
-217	3.03027000e+05	9.30000000e+01	9.80000000e+01	1.48000000e+02
-216	3.04723000e+05	9.30000000e+01	9.80000000e+01	1.48000000e+02
-215	3.06098000e+05	9.30000000e+01	9.80000000e+01	1.48000000e+02
-214	3.07596000e+05	9.80000000e+01	9.90000000e+01	1.49000000e+02
-213	3.09161000e+05	9.80000000e+01	9.90000000e+01	1.49000000e+02
-212	3.10735000e+05	9.80000000e+01	9.90000000e+01	1.49000000e+02
-211	3.12197000e+05	9.80000000e+01	9.90000000e+01	1.49000000e+02
-210	3.13752000e+05	1.07000000e+02	1.01000000e+02	1.51000000e+02
-209	3.15140000e+05	1.07000000e+02	1.01000000e+02	1.51000000e+02
-208	3.16681000e+05	1.07000000e+02	1.01000000e+02	1.51000000e+02
-207	3.18341000e+05	1.07000000e+02	1.01000000e+02	1.51000000e+02
-206	3.19966000e+05	1.07000000e+02	1.01000000e+02	1.51000000e+02
-205	3.21511000e+05	1.07000000e+02	1.01000000e+02	1.51000000e+02
-204	3.23070000e+05	9.80000000e+01	1.02000000e+02	1.52000000e+02
-203	3.24733000e+05	9.80000000e+01	1.02000000e+02	1.52000000e+02
-202	3.26438000e+05	1.03000000e+02	1.03000000e+02	1.53000000e+02
-201	3.28280000e+05	1.03000000e+02	1.03000000e+02	1.53000000e+02
-200	3.29949000e+05	1.03000000e+02	1.03000000e+02	1.53000000e+02
-199	3.31739000e+05	1.12000000e+02	1.04000000e+02	1.54000000e+02
-198	3.33274000e+05	1.09000000e+02	1.05000000e+02	1.55000000e+02
-197	3.34639000e+05	1.09000000e+02	1.05000000e+02	1.55000000e+02
-196	3.35914000e+05	1.09000000e+02	1.05000000e+02	1.55000000e+02
-195	3.37291000e+05	1.09000000e+02	1.05000000e+02	1.55000000e+02
-194	3.39105000e+05	1.09000000e+02	1.05000000e+02	1.55000000e+02
-193	3.40992000e+05	1.07000000e+02	1.06000000e+02	1.56000000e+02
-192	3.42612000e+05	1.07000000e+02	1.07000000e+02	1.57000000e+02
-191	3.44197000e+05	1.07000000e+02	1.08000000e+02	1.58000000e+02
-190	3.45568000e+05	1.06000000e+02	1.10000000e+02	1.60000000e+02
-189	3.46759000e+05	1.08000000e+02	1.12000000e+02	1.62000000e+02
-188	3.48311000e+05	1.08000000e+02	1.12000000e+02	1.62000000e+02
-187	3.49835000e+05	1.08000000e+02	1.12000000e+02	1.62000000e+02
-186	3.51541000e+05	1.19000000e+02	1.13000000e+02	1.63000000e+02
-185	3.53041000e+05	1.15000000e+02	1.14000000e+02	1.64000000e+02
-184	3.54420000e+05	1.15000000e+02	1.14000000e+02	1.64000000e+02
-183	3.54420000e+05	1.15000000e+02	1.17000000e+02	1.67000000e+02
-182	3.55781000e+05	1.17000000e+02	1.19000000e+02	1.69000000e+02
-181	3.55781000e+05	1.17000000e+02	1.19000000e+02	1.69000000e+02
-180	3.55781000e+05	1.17000000e+02	1.19000000e+02	1.69000000e+02
-179	3.55781000e+05	1.17000000e+02	1.19000000e+02	1.69000000e+02
-178	3.57377000e+05	1.17000000e+02	1.19000000e+02	1.69000000e+02
-177	3.58695000e+05	1.17000000e+02	1.20000000e+02	1.70000000e+02
-176	3.60024000e+05	1.22000000e+02	1.22000000e+02	1.72000000e+02
-175	3.61322000e+05	1.22000000e+02	1.22000000e+02	1.72000000e+02
-174	3.62805000e+05	1.12000000e+02	1.23000000e+02	1.75000000e+02
-173	3.64555000e+05	1.12000000e+02	1.23000000e+02	1.75000000e+02
-172	3.66425000e+05	1.12000000e+02	1.23000000e+02	1.75000000e+02
-171	3.67976000e+05	1.12000000e+02	1.23000000e+02	1.75000000e+02
-170	3.69395000e+05	1.12000000e+02	1.23000000e+02	1.75000000e+02
-169	3.70913000e+05	1.12000000e+02	1.23000000e+02	1.75000000e+02
-168	3.72387000e+05	1.12000000e+02	1.23000000e+02	1.75000000e+02
-167	3.73937000e+05	1.12000000e+02	1.23000000e+02	1.75000000e+02
-166	3.75718000e+05	1.12000000e+02	1.23000000e+02	1.75000000e+02
-165	3.77520000e+05	1.12000000e+02	1.23000000e+02	1.75000000e+02
-164	3.79338000e+05	1.12000000e+02	1.23000000e+02	1.75000000e+02
-163	3.81043000e+05	1.12000000e+02	1.23000000e+02	1.75000000e+02
-162	3.81043000e+05	1.12000000e+02	1.23000000e+02	1.75000000e+02
-161	3.81043000e+05	1.12000000e+02	1.23000000e+02	1.75000000e+02
-160	3.81043000e+05	1.12000000e+02	1.23000000e+02	1.75000000e+02
-159	3.82872000e+05	1.12000000e+02	1.23000000e+02	1.75000000e+02
-158	3.84955000e+05	1.12000000e+02	1.23000000e+02	1.75000000e+02
-157	3.86773000e+05	1.12000000e+02	1.23000000e+02	1.75000000e+02
-156	3.88356000e+05	1.17000000e+02	1.26000000e+02	1.82000000e+02
-155	3.89874000e+05	1.17000000e+02	1.26000000e+02	1.82000000e+02
-154	3.91272000e+05	1.17000000e+02	1.26000000e+02	1.82000000e+02
-153	3.92687000e+05	1.17000000e+02	1.26000000e+02	1.82000000e+02
-152	3.94317000e+05	1.14000000e+02	1.27000000e+02	1.83000000e+02
-151	3.96114000e+05	1.14000000e+02	1.27000000e+02	1.83000000e+02
-150	3.97721000e+05	1.19000000e+02	1.28000000e+02	1.85000000e+02
-149	3.99095000e+05	1.19000000e+02	1.28000000e+02	1.85000000e+02
-148	4.00515000e+05	1.16000000e+02	1.29000000e+02	1.86000000e+02
-147	4.02110000e+05	1.14000000e+02	1.31000000e+02	1.90000000e+02
-146	4.03500000e+05	1.14000000e+02	1.31000000e+02	1.90000000e+02
-145	4.05032000e+05	1.14000000e+02	1.31000000e+02	1.90000000e+02
-144	4.06693000e+05	1.14000000e+02	1.31000000e+02	1.90000000e+02
-143	4.08559000e+05	1.14000000e+02	1.31000000e+02	1.90000000e+02
-142	4.12786000e+05	1.28000000e+02	1.34000000e+02	1.94000000e+02
-141	4.15708000e+05	1.28000000e+02	1.34000000e+02	1.94000000e+02
-140	4.18339000e+05	1.28000000e+02	1.34000000e+02	1.94000000e+02
-139	4.20489000e+05	1.28000000e+02	1.34000000e+02	1.94000000e+02
-138	4.22612000e+05	1.28000000e+02	1.34000000e+02	1.94000000e+02
-137	4.24941000e+05	1.14000000e+02	1.35000000e+02	1.95000000e+02
-136	4.26677000e+05	1.14000000e+02	1.35000000e+02	1.95000000e+02
-135	4.28275000e+05	1.14000000e+02	1.35000000e+02	1.95000000e+02
-134	4.30210000e+05	1.14000000e+02	1.35000000e+02	1.95000000e+02
-133	4.32049000e+05	1.20000000e+02	1.36000000e+02	1.99000000e+02
-132	4.33826000e+05	1.20000000e+02	1.37000000e+02	2.00000000e+02
-131	4.36222000e+05	1.20000000e+02	1.37000000e+02	2.00000000e+02
-130	4.36222000e+05	1.20000000e+02	1.37000000e+02	2.00000000e+02
-129	4.38202000e+05	1.24000000e+02	1.38000000e+02	2.02000000e+02
-128	4.39846000e+05	1.24000000e+02	1.38000000e+02	2.02000000e+02
-127	4.41454000e+05	1.24000000e+02	1.38000000e+02	2.02000000e+02
-126	4.42989000e+05	1.24000000e+02	1.38000000e+02	2.02000000e+02
-125	4.44552000e+05	1.24000000e+02	1.38000000e+02	2.02000000e+02
-124	4.46212000e+05	1.27000000e+02	1.40000000e+02	2.04000000e+02
-123	4.46212000e+05	1.27000000e+02	1.40000000e+02	2.04000000e+02
-122	4.47874000e+05	1.27000000e+02	1.40000000e+02	2.04000000e+02
-121	4.49235000e+05	1.40000000e+02	1.41000000e+02	2.08000000e+02
-120	4.50599000e+05	1.40000000e+02	1.41000000e+02	2.08000000e+02
-119	4.52051000e+05	1.40000000e+02	1.41000000e+02	2.08000000e+02
-118	4.53727000e+05	1.40000000e+02	1.41000000e+02	2.08000000e+02
-117	4.55706000e+05	1.32000000e+02	1.42000000e+02	2.09000000e+02
-116	4.58120000e+05	1.32000000e+02	1.42000000e+02	2.09000000e+02
-115	4.59846000e+05	1.32000000e+02	1.42000000e+02	2.09000000e+02
-114	4.61197000e+05	1.32000000e+02	1.42000000e+02	2.09000000e+02
-113	4.62569000e+05	1.32000000e+02	1.42000000e+02	2.09000000e+02
-112	4.64023000e+05	1.37000000e+02	1.43000000e+02	2.10000000e+02
-111	4.65585000e+05	1.37000000e+02	1.43000000e+02	2.10000000e+02
-110	4.67406000e+05	1.37000000e+02	1.43000000e+02	2.10000000e+02
-109	4.69169000e+05	1.37000000e+02	1.43000000e+02	2.10000000e+02
-108	4.70837000e+05	1.37000000e+02	1.44000000e+02	2.11000000e+02
-107	4.72090000e+05	1.37000000e+02	1.44000000e+02	2.11000000e+02
-106	4.73510000e+05	1.32000000e+02	1.45000000e+02	2.12000000e+02
-105	4.74835000e+05	1.32000000e+02	1.45000000e+02	2.12000000e+02
-104	4.76318000e+05	1.32000000e+02	1.45000000e+02	2.12000000e+02
-103	4.78197000e+05	1.41000000e+02	1.47000000e+02	2.14000000e+02
-102	4.79899000e+05	1.41000000e+02	1.47000000e+02	2.14000000e+02
-101	4.81524000e+05	1.41000000e+02	1.47000000e+02	2.14000000e+02
-100	4.82980000e+05	1.41000000e+02	1.47000000e+02	2.14000000e+02
-99	4.84387000e+05	1.41000000e+02	1.47000000e+02	2.14000000e+02
-98	4.86041000e+05	1.41000000e+02	1.47000000e+02	2.14000000e+02
-97	4.87909000e+05	1.33000000e+02	1.48000000e+02	2.17000000e+02
-96	4.89912000e+05	1.33000000e+02	1.48000000e+02	2.17000000e+02
-95	4.92061000e+05	1.33000000e+02	1.48000000e+02	2.17000000e+02
-94	4.94459000e+05	1.38000000e+02	1.49000000e+02	2.18000000e+02
-93	4.96712000e+05	1.38000000e+02	1.50000000e+02	2.19000000e+02
-92	4.98930000e+05	1.35000000e+02	1.52000000e+02	2.24000000e+02
-91	5.00975000e+05	1.41000000e+02	1.53000000e+02	2.25000000e+02
-90	5.02463000e+05	1.41000000e+02	1.53000000e+02	2.25000000e+02
-89	5.04297000e+05	1.41000000e+02	1.54000000e+02	2.26000000e+02
-88	5.06603000e+05	1.41000000e+02	1.54000000e+02	2.26000000e+02
-87	5.09048000e+05	1.46000000e+02	1.55000000e+02	2.28000000e+02
-86	5.11515000e+05	1.49000000e+02	1.56000000e+02	2.29000000e+02
-85	5.14067000e+05	1.49000000e+02	1.56000000e+02	2.29000000e+02
-84	5.16728000e+05	1.49000000e+02	1.58000000e+02	2.32000000e+02
-83	5.19467000e+05	1.49000000e+02	1.58000000e+02	2.32000000e+02
-82	5.22386000e+05	1.49000000e+02	1.58000000e+02	2.32000000e+02
-81	5.25714000e+05	1.51000000e+02	1.61000000e+02	2.35000000e+02
-80	5.28888000e+05	1.53000000e+02	1.62000000e+02	2.36000000e+02
-79	5.31071000e+05	1.53000000e+02	1.62000000e+02	2.36000000e+02
-78	5.33257000e+05	1.53000000e+02	1.62000000e+02	2.36000000e+02
-77	5.35785000e+05	1.53000000e+02	1.62000000e+02	2.36000000e+02
-76	5.37979000e+05	1.51000000e+02	1.63000000e+02	2.37000000e+02
-75	5.40562000e+05	1.51000000e+02	1.63000000e+02	2.37000000e+02
-74	5.42932000e+05	1.54000000e+02	1.66000000e+02	2.41000000e+02
-73	5.45284000e+05	1.51000000e+02	1.67000000e+02	2.42000000e+02
-72	5.47363000e+05	1.59000000e+02	1.68000000e+02	2.43000000e+02
-71	5.49209000e+05	1.56000000e+02	1.69000000e+02	2.44000000e+02
-70	5.51156000e+05	1.62000000e+02	1.70000000e+02	2.45000000e+02
-69	5.53246000e+05	1.54000000e+02	1.71000000e+02	2.46000000e+02
-68	5.55683000e+05	1.61000000e+02	1.72000000e+02	2.47000000e+02
-67	5.58176000e+05	1.61000000e+02	1.72000000e+02	2.47000000e+02
-66	5.60919000e+05	1.61000000e+02	1.72000000e+02	2.47000000e+02
-65	5.63486000e+05	1.61000000e+02	1.72000000e+02	2.47000000e+02
-64	5.65546000e+05	1.61000000e+02	1.72000000e+02	2.47000000e+02
-63	5.67669000e+05	1.61000000e+02	1.72000000e+02	2.47000000e+02
-62	5.69852000e+05	1.61000000e+02	1.72000000e+02	2.47000000e+02
-61	5.69852000e+05	1.60000000e+02	1.74000000e+02	2.49000000e+02
-60	5.69852000e+05	1.60000000e+02	1.74000000e+02	2.49000000e+02
-59	5.72365000e+05	1.60000000e+02	1.74000000e+02	2.49000000e+02
-58	5.74405000e+05	1.60000000e+02	1.74000000e+02	2.49000000e+02
-57	5.76315000e+05	1.56000000e+02	1.75000000e+02	2.50000000e+02
-56	5.78353000e+05	1.58000000e+02	1.76000000e+02	2.52000000e+02
-55	5.80361000e+05	1.58000000e+02	1.76000000e+02	2.52000000e+02
-54	5.82831000e+05	1.58000000e+02	1.76000000e+02	2.52000000e+02
-53	5.85666000e+05	1.68000000e+02	1.77000000e+02	2.53000000e+02
-52	5.88045000e+05	1.68000000e+02	1.77000000e+02	2.53000000e+02
-51	5.90096000e+05	1.68000000e+02	1.77000000e+02	2.53000000e+02
-50	5.92192000e+05	1.62000000e+02	1.78000000e+02	2.54000000e+02
-49	5.94523000e+05	1.58000000e+02	1.80000000e+02	2.56000000e+02
-48	5.96733000e+05	1.70000000e+02	1.81000000e+02	2.60000000e+02
-47	5.99391000e+05	1.70000000e+02	1.81000000e+02	2.60000000e+02
-46	6.02198000e+05	1.73000000e+02	1.87000000e+02	2.66000000e+02
-45	6.02198000e+05	1.70000000e+02	1.89000000e+02	2.70000000e+02
-44	6.05375000e+05	1.76000000e+02	1.90000000e+02	2.71000000e+02
-43	6.07643000e+05	1.79000000e+02	1.91000000e+02	2.72000000e+02
-42	6.10096000e+05	1.78000000e+02	1.92000000e+02	2.73000000e+02
-41	6.12506000e+05	1.78000000e+02	1.92000000e+02	2.73000000e+02
-40	6.15211000e+05	1.76000000e+02	1.93000000e+02	2.75000000e+02
-39	6.18871000e+05	1.76000000e+02	1.93000000e+02	2.75000000e+02
-38	6.23420000e+05	1.76000000e+02	1.93000000e+02	2.75000000e+02
-37	6.27539000e+05	1.86000000e+02	1.95000000e+02	2.77000000e+02
-36	6.31122000e+05	1.90000000e+02	1.96000000e+02	2.78000000e+02
-35	6.34987000e+05	1.80000000e+02	2.02000000e+02	2.88000000e+02
-34	6.38446000e+05	1.79000000e+02	2.03000000e+02	2.89000000e+02
-33	6.42129000e+05	1.79000000e+02	2.03000000e+02	2.89000000e+02
-32	6.46161000e+05	1.84000000e+02	2.05000000e+02	2.91000000e+02
-31	6.49486000e+05	1.84000000e+02	2.05000000e+02	2.91000000e+02
-30	6.52491000e+05	1.90000000e+02	2.09000000e+02	2.95000000e+02
-29	6.55369000e+05	1.83000000e+02	2.11000000e+02	2.97000000e+02
-28	6.58088000e+05	1.83000000e+02	2.11000000e+02	2.97000000e+02
-27	6.62180000e+05	1.83000000e+02	2.11000000e+02	2.97000000e+02
-26	6.66570000e+05	1.93000000e+02	2.14000000e+02	3.04000000e+02
-25	6.70158000e+05	1.93000000e+02	2.16000000e+02	3.06000000e+02
-24	6.73700000e+05	2.02000000e+02	2.17000000e+02	3.08000000e+02
-23	6.77573000e+05	2.01000000e+02	2.19000000e+02	3.10000000e+02
-22	6.81144000e+05	2.05000000e+02	2.21000000e+02	3.12000000e+02
-21	6.85186000e+05	2.10000000e+02	2.22000000e+02	3.13000000e+02
-20	6.89362000e+05	2.10000000e+02	2.22000000e+02	3.13000000e+02
-19	6.94097000e+05	2.10000000e+02	2.23000000e+02	3.14000000e+02
-18	6.98865000e+05	2.08000000e+02	2.24000000e+02	3.15000000e+02
-17	7.03511000e+05	2.08000000e+02	2.24000000e+02	3.15000000e+02
-16	7.07865000e+05	2.07000000e+02	2.26000000e+02	3.17000000e+02
-15	7.12533000e+05	2.06000000e+02	2.27000000e+02	3.18000000e+02
-14	7.17076000e+05	2.07000000e+02	2.28000000e+02	3.19000000e+02
-13	7.22497000e+05	2.12000000e+02	2.30000000e+02	3.21000000e+02
-12	7.29410000e+05	2.12000000e+02	2.30000000e+02	3.21000000e+02
-11	7.35624000e+05	2.10000000e+02	2.31000000e+02	3.22000000e+02
-10	7.41553000e+05	2.10000000e+02	2.31000000e+02	3.22000000e+02
-9	7.47245000e+05	2.10000000e+02	2.31000000e+02	3.22000000e+02
-8	7.53265000e+05	2.10000000e+02	2.31000000e+02	3.22000000e+02
-7	7.59797000e+05	2.12000000e+02	2.32000000e+02	3.23000000e+02
-6	7.67718000e+05	2.19000000e+02	2.35000000e+02	3.26000000e+02
-5	7.77254000e+05	2.19000000e+02	2.38000000e+02	3.29000000e+02
-4	7.87097000e+05	2.23000000e+02	2.45000000e+02	3.38000000e+02
-3	7.97268000e+05	2.35000000e+02	2.52000000e+02	3.47000000e+02
-2	8.07200000e+05	2.37000000e+02	2.57000000e+02	3.57000000e+02
-1	8.17370000e+05	2.53000000e+02	2.69000000e+02	3.72000000e+02
0	8.28938000e+05	2.62000000e+02	2.75000000e+02	3.86000000e+02
1	8.50506000e+05	2.89000000e+02	3.03000000e+02	4.23000000e+02
2	8.82808000e+05	3.00000000e+02	3.33000000e+02	4.65000000e+02
3	9.14998000e+05	3.39000000e+02	3.71000000e+02	5.14000000e+02
4	9.46713000e+05	3.59000000e+02	4.01000000e+02	5.54000000e+02
5	9.69677000e+05	3.80000000e+02	4.18000000e+02	5.75000000e+02
6	9.91933000e+05	3.88000000e+02	4.34000000e+02	5.92000000e+02
7	1.01279500e+06	4.11000000e+02	4.60000000e+02	6.28000000e+02
8	1.03810700e+06	4.25000000e+02	4.78000000e+02	6.51000000e+02
9	1.06759800e+06	4.47000000e+02	5.04000000e+02	6.82000000e+02
10	1.09717800e+06	4.50000000e+02	5.13000000e+02	6.92000000e+02
11	1.12219900e+06	4.69000000e+02	5.29000000e+02	7.12000000e+02
12	1.14145600e+06	4.68000000e+02	5.44000000e+02	7.30000000e+02
13	1.15898800e+06	4.90000000e+02	5.59000000e+02	7.52000000e+02
14	1.17596100e+06	4.99000000e+02	5.72000000e+02	7.69000000e+02
15	1.19409500e+06	5.12000000e+02	5.83000000e+02	7.86000000e+02
16	1.21509100e+06	5.21000000e+02	5.97000000e+02	8.08000000e+02
17	1.23952400e+06	5.45000000e+02	6.14000000e+02	8.34000000e+02
18	1.25834700e+06	5.45000000e+02	6.20000000e+02	8.44000000e+02
19	1.27335400e+06	5.46000000e+02	6.21000000e+02	8.47000000e+02
20	1.28611000e+06	5.34000000e+02	6.22000000e+02	8.49000000e+02
21	1.29949100e+06	5.34000000e+02	6.22000000e+02	8.49000000e+02
22	1.31518400e+06	5.37000000e+02	6.23000000e+02	8.50000000e+02
23	1.33417100e+06	5.35000000e+02	6.25000000e+02	8.53000000e+02
24	1.35478100e+06	5.44000000e+02	6.30000000e+02	8.64000000e+02
25	1.37396200e+06	5.42000000e+02	6.39000000e+02	8.80000000e+02
26	1.38606500e+06	5.34000000e+02	6.41000000e+02	8.84000000e+02
27	1.39679500e+06	5.34000000e+02	6.42000000e+02	8.87000000e+02
28	1.40699500e+06	5.39000000e+02	6.43000000e+02	8.89000000e+02
29	1.41873500e+06	5.39000000e+02	6.43000000e+02	8.89000000e+02
30	1.43262100e+06	5.38000000e+02	6.44000000e+02	8.92000000e+02
31	1.44943400e+06	5.49000000e+02	6.50000000e+02	8.98000000e+02
32	1.46477000e+06	5.50000000e+02	6.51000000e+02	8.99000000e+02
33	1.47503400e+06	5.52000000e+02	6.60000000e+02	9.10000000e+02
34	1.48473800e+06	5.59000000e+02	6.63000000e+02	9.21000000e+02
35	1.49353100e+06	5.54000000e+02	6.64000000e+02	9.22000000e+02
36	1.50261400e+06	5.54000000e+02	6.64000000e+02	9.22000000e+02
37	1.51382900e+06	5.44000000e+02	6.65000000e+02	9.24000000e+02
38	1.52674300e+06	5.44000000e+02	6.67000000e+02	9.26000000e+02
39	1.53821100e+06	5.55000000e+02	6.69000000e+02	9.30000000e+02
40	1.54656900e+06	5.47000000e+02	6.70000000e+02	9.32000000e+02
41	1.55348400e+06	5.70000000e+02	6.73000000e+02	9.35000000e+02
42	1.56058100e+06	5.70000000e+02	6.73000000e+02	9.35000000e+02
43	1.56799500e+06	5.70000000e+02	6.73000000e+02	9.35000000e+02
44	1.57693400e+06	5.63000000e+02	6.77000000e+02	9.39000000e+02
45	1.58601400e+06	5.58000000e+02	6.78000000e+02	9.40000000e+02
46	1.59425300e+06	5.45000000e+02	6.78000000e+02	9.41000000e+02
47	1.60043600e+06	5.50000000e+02	6.83000000e+02	9.48000000e+02
48	1.60642900e+06	5.74000000e+02	6.91000000e+02	9.60000000e+02
49	1.61137400e+06	5.77000000e+02	6.96000000e+02	9.65000000e+02
50	1.61698600e+06	5.78000000e+02	6.98000000e+02	9.67000000e+02
51	1.62491800e+06	5.74000000e+02	7.03000000e+02	9.72000000e+02
52	1.63308900e+06	5.95000000e+02	7.08000000e+02	9.77000000e+02
53	1.63943800e+06	5.96000000e+02	7.16000000e+02	9.87000000e+02
54	1.64393000e+06	5.71000000e+02	7.17000000e+02	9.88000000e+02
55	1.64794500e+06	6.03000000e+02	7.23000000e+02	9.95000000e+02
56	1.65309400e+06	5.54000000e+02	7.26000000e+02	1.00100000e+03
57	1.65943300e+06	5.57000000e+02	7.31000000e+02	1.00700000e+03
58	1.66647300e+06	5.63000000e+02	7.39000000e+02	1.01500000e+03
59	1.67383500e+06	5.67000000e+02	7.44000000e+02	1.02200000e+03
60	1.67971700e+06	5.68000000e+02	7.46000000e+02	1.02400000e+03
61	1.68469500e+06	5.68000000e+02	7.46000000e+02	1.02400000e+03
62	1.68949200e+06	5.70000000e+02	7.49000000e+02	1.02800000e+03
63	1.69381700e+06	5.70000000e+02	7.50000000e+02	1.03000000e+03
64	1.69781500e+06	5.71000000e+02	7.54000000e+02	1.04600000e+03
65	1.70360300e+06	5.75000000e+02	7.58000000e+02	1.05100000e+03
66	1.70955800e+06	5.76000000e+02	7.60000000e+02	1.05300000e+03
67	1.71526100e+06	5.79000000e+02	7.64000000e+02	1.05900000e+03
68	1.72039500e+06	5.81000000e+02	7.67000000e+02	1.06200000e+03
69	1.72500200e+06	5.83000000e+02	7.70000000e+02	1.06500000e+03
70	1.72955000e+06	5.85000000e+02	7.74000000e+02	1.07000000e+03
71	1.73452600e+06	5.86000000e+02	7.75000000e+02	1.07100000e+03
72	1.74039700e+06	5.89000000e+02	7.78000000e+02	1.07400000e+03
73	1.74608500e+06	5.89000000e+02	7.78000000e+02	1.07400000e+03
74	1.75118300e+06	5.90000000e+02	7.79000000e+02	1.07500000e+03
75	1.75536400e+06	5.90000000e+02	7.79000000e+02	1.07500000e+03
76	1.75931300e+06	5.90000000e+02	7.79000000e+02	1.07500000e+03
77	1.76323400e+06	5.90000000e+02	7.79000000e+02	1.07500000e+03
78	1.76586800e+06	5.91000000e+02	7.80000000e+02	1.07600000e+03
79	1.76683100e+06	5.94000000e+02	7.83000000e+02	1.07900000e+03
80	1.76771200e+06	6.05000000e+02	7.96000000e+02	1.09300000e+03
81	1.76865700e+06	6.08000000e+02	7.99000000e+02	1.09700000e+03
82	1.77051500e+06	6.12000000e+02	8.06000000e+02	1.10800000e+03
83	1.77340900e+06	6.16000000e+02	8.11000000e+02	1.11500000e+03
84	1.77755700e+06	6.21000000e+02	8.16000000e+02	1.12100000e+03
85	1.78207800e+06	6.23000000e+02	8.19000000e+02	1.12400000e+03
86	1.78768800e+06	6.28000000e+02	8.24000000e+02	1.13700000e+03
87	1.79337500e+06	6.30000000e+02	8.26000000e+02	1.13900000e+03
88	1.79920300e+06	6.33000000e+02	8.29000000e+02	1.14200000e+03
89	1.80410800e+06	6.37000000e+02	8.34000000e+02	1.15000000e+03
90	1.80888400e+06	6.38000000e+02	8.35000000e+02	1.15200000e+03
91	1.81317500e+06	6.40000000e+02	8.37000000e+02	1.15500000e+03
92	1.81748500e+06	6.42000000e+02	8.40000000e+02	1.15900000e+03
93	1.81748500e+06	6.44000000e+02	8.43000000e+02	1.16300000e+03
94	1.81980000e+06	6.47000000e+02	8.46000000e+02	1.16600000e+03
95	1.81980000e+06	6.52000000e+02	8.52000000e+02	1.17300000e+03
96	1.82490200e+06	6.54000000e+02	8.61000000e+02	1.18500000e+03
97	1.82987700e+06	6.57000000e+02	8.66000000e+02	1.19000000e+03
98	1.83502500e+06	6.58000000e+02	8.68000000e+02	1.19200000e+03
99	1.84066500e+06	6.63000000e+02	8.78000000e+02	1.20400000e+03
100	1.84583200e+06	6.65000000e+02	8.80000000e+02	1.20700000e+03
