# Supplementary material for: Early Prediction of Movie Box Office Success Based on Wikipedia Activity Big Data
Source: PLoS One. 2013 Aug 21;8(8):e71226. doi: 10.1371/journal.pone.0071226 (PMC3749192; doi:10.1371/journal.pone.0071226)
Supplement: Dataset S1 — The dataset under study, including the financial and Wikipedia activity data is also available at http://wwm.phy.bme.hu/SupplementaryDataS1.zip. (ZIP) [file pone.0071226.s002.zip › wikipredict_data_pack/sample_of_312/wikipedia_predictors/110]

Day_(movie_time)	Views	Users	Rigor	Edits
-500	0.00000000e+00	0.00000000e+00	0.00000000e+00	0.00000000e+00
-499	0.00000000e+00	0.00000000e+00	0.00000000e+00	0.00000000e+00
-498	0.00000000e+00	0.00000000e+00	0.00000000e+00	0.00000000e+00
-497	0.00000000e+00	0.00000000e+00	0.00000000e+00	0.00000000e+00
-496	0.00000000e+00	0.00000000e+00	0.00000000e+00	0.00000000e+00
-495	0.00000000e+00	0.00000000e+00	0.00000000e+00	0.00000000e+00
-494	0.00000000e+00	0.00000000e+00	0.00000000e+00	0.00000000e+00
-493	0.00000000e+00	0.00000000e+00	0.00000000e+00	0.00000000e+00
-492	0.00000000e+00	0.00000000e+00	0.00000000e+00	0.00000000e+00
-491	0.00000000e+00	0.00000000e+00	0.00000000e+00	0.00000000e+00
-490	0.00000000e+00	0.00000000e+00	0.00000000e+00	0.00000000e+00
-489	0.00000000e+00	0.00000000e+00	0.00000000e+00	0.00000000e+00
-488	0.00000000e+00	0.00000000e+00	0.00000000e+00	0.00000000e+00
-487	0.00000000e+00	0.00000000e+00	0.00000000e+00	0.00000000e+00
-486	0.00000000e+00	0.00000000e+00	0.00000000e+00	0.00000000e+00
-485	0.00000000e+00	0.00000000e+00	0.00000000e+00	0.00000000e+00
-484	0.00000000e+00	0.00000000e+00	0.00000000e+00	0.00000000e+00
-483	0.00000000e+00	0.00000000e+00	0.00000000e+00	0.00000000e+00
-482	0.00000000e+00	0.00000000e+00	0.00000000e+00	0.00000000e+00
-481	0.00000000e+00	0.00000000e+00	0.00000000e+00	0.00000000e+00
-480	0.00000000e+00	0.00000000e+00	0.00000000e+00	0.00000000e+00
-479	0.00000000e+00	0.00000000e+00	0.00000000e+00	0.00000000e+00
-478	0.00000000e+00	0.00000000e+00	0.00000000e+00	0.00000000e+00
-477	0.00000000e+00	0.00000000e+00	0.00000000e+00	0.00000000e+00
-476	0.00000000e+00	0.00000000e+00	0.00000000e+00	0.00000000e+00
-475	0.00000000e+00	0.00000000e+00	0.00000000e+00	0.00000000e+00
-474	0.00000000e+00	0.00000000e+00	0.00000000e+00	0.00000000e+00
-473	0.00000000e+00	0.00000000e+00	0.00000000e+00	0.00000000e+00
-472	0.00000000e+00	0.00000000e+00	0.00000000e+00	0.00000000e+00
-471	0.00000000e+00	0.00000000e+00	0.00000000e+00	0.00000000e+00
-470	0.00000000e+00	0.00000000e+00	0.00000000e+00	0.00000000e+00
-469	0.00000000e+00	0.00000000e+00	0.00000000e+00	0.00000000e+00
-468	0.00000000e+00	0.00000000e+00	0.00000000e+00	0.00000000e+00
-467	0.00000000e+00	0.00000000e+00	0.00000000e+00	0.00000000e+00
-466	0.00000000e+00	0.00000000e+00	0.00000000e+00	0.00000000e+00
-465	0.00000000e+00	0.00000000e+00	0.00000000e+00	0.00000000e+00
-464	0.00000000e+00	0.00000000e+00	0.00000000e+00	0.00000000e+00
-463	0.00000000e+00	0.00000000e+00	0.00000000e+00	0.00000000e+00
-462	0.00000000e+00	0.00000000e+00	0.00000000e+00	0.00000000e+00
-461	0.00000000e+00	0.00000000e+00	0.00000000e+00	0.00000000e+00
-460	0.00000000e+00	0.00000000e+00	0.00000000e+00	0.00000000e+00
-459	0.00000000e+00	0.00000000e+00	0.00000000e+00	0.00000000e+00
-458	0.00000000e+00	0.00000000e+00	0.00000000e+00	0.00000000e+00
-457	0.00000000e+00	0.00000000e+00	0.00000000e+00	0.00000000e+00
-456	0.00000000e+00	0.00000000e+00	0.00000000e+00	0.00000000e+00
-455	0.00000000e+00	0.00000000e+00	0.00000000e+00	0.00000000e+00
-454	0.00000000e+00	0.00000000e+00	0.00000000e+00	0.00000000e+00
-453	0.00000000e+00	0.00000000e+00	0.00000000e+00	0.00000000e+00
-452	0.00000000e+00	0.00000000e+00	0.00000000e+00	0.00000000e+00
-451	0.00000000e+00	0.00000000e+00	0.00000000e+00	0.00000000e+00
-450	0.00000000e+00	0.00000000e+00	0.00000000e+00	0.00000000e+00
-449	0.00000000e+00	0.00000000e+00	0.00000000e+00	0.00000000e+00
-448	0.00000000e+00	0.00000000e+00	0.00000000e+00	0.00000000e+00
-447	0.00000000e+00	0.00000000e+00	0.00000000e+00	0.00000000e+00
-446	0.00000000e+00	0.00000000e+00	0.00000000e+00	0.00000000e+00
-445	0.00000000e+00	0.00000000e+00	0.00000000e+00	0.00000000e+00
-444	0.00000000e+00	0.00000000e+00	0.00000000e+00	0.00000000e+00
-443	0.00000000e+00	0.00000000e+00	0.00000000e+00	0.00000000e+00
-442	0.00000000e+00	0.00000000e+00	0.00000000e+00	0.00000000e+00
-441	0.00000000e+00	0.00000000e+00	0.00000000e+00	0.00000000e+00
-440	0.00000000e+00	0.00000000e+00	0.00000000e+00	0.00000000e+00
-439	0.00000000e+00	0.00000000e+00	0.00000000e+00	0.00000000e+00
-438	0.00000000e+00	0.00000000e+00	0.00000000e+00	0.00000000e+00
-437	0.00000000e+00	0.00000000e+00	0.00000000e+00	0.00000000e+00
-436	0.00000000e+00	0.00000000e+00	0.00000000e+00	0.00000000e+00
-435	0.00000000e+00	0.00000000e+00	0.00000000e+00	0.00000000e+00
-434	0.00000000e+00	0.00000000e+00	0.00000000e+00	0.00000000e+00
-433	0.00000000e+00	0.00000000e+00	0.00000000e+00	0.00000000e+00
-432	0.00000000e+00	0.00000000e+00	0.00000000e+00	0.00000000e+00
-431	0.00000000e+00	0.00000000e+00	0.00000000e+00	0.00000000e+00
-430	0.00000000e+00	0.00000000e+00	0.00000000e+00	0.00000000e+00
-429	0.00000000e+00	0.00000000e+00	0.00000000e+00	0.00000000e+00
-428	0.00000000e+00	0.00000000e+00	0.00000000e+00	0.00000000e+00
-427	0.00000000e+00	0.00000000e+00	0.00000000e+00	0.00000000e+00
-426	0.00000000e+00	0.00000000e+00	0.00000000e+00	0.00000000e+00
-425	0.00000000e+00	0.00000000e+00	0.00000000e+00	0.00000000e+00
-424	0.00000000e+00	0.00000000e+00	0.00000000e+00	0.00000000e+00
-423	0.00000000e+00	0.00000000e+00	0.00000000e+00	0.00000000e+00
-422	0.00000000e+00	0.00000000e+00	0.00000000e+00	0.00000000e+00
-421	0.00000000e+00	0.00000000e+00	0.00000000e+00	0.00000000e+00
-420	0.00000000e+00	0.00000000e+00	0.00000000e+00	0.00000000e+00
-419	0.00000000e+00	0.00000000e+00	0.00000000e+00	0.00000000e+00
-418	0.00000000e+00	0.00000000e+00	0.00000000e+00	0.00000000e+00
-417	0.00000000e+00	0.00000000e+00	0.00000000e+00	0.00000000e+00
-416	0.00000000e+00	0.00000000e+00	0.00000000e+00	0.00000000e+00
-415	0.00000000e+00	0.00000000e+00	0.00000000e+00	0.00000000e+00
-414	0.00000000e+00	0.00000000e+00	0.00000000e+00	0.00000000e+00
-413	0.00000000e+00	0.00000000e+00	0.00000000e+00	0.00000000e+00
-412	0.00000000e+00	0.00000000e+00	0.00000000e+00	0.00000000e+00
-411	0.00000000e+00	0.00000000e+00	0.00000000e+00	0.00000000e+00
-410	0.00000000e+00	0.00000000e+00	0.00000000e+00	0.00000000e+00
-409	0.00000000e+00	0.00000000e+00	0.00000000e+00	0.00000000e+00
-408	0.00000000e+00	0.00000000e+00	0.00000000e+00	0.00000000e+00
-407	0.00000000e+00	0.00000000e+00	0.00000000e+00	0.00000000e+00
-406	0.00000000e+00	0.00000000e+00	0.00000000e+00	0.00000000e+00
-405	0.00000000e+00	0.00000000e+00	0.00000000e+00	0.00000000e+00
-404	0.00000000e+00	0.00000000e+00	0.00000000e+00	0.00000000e+00
-403	0.00000000e+00	0.00000000e+00	0.00000000e+00	0.00000000e+00
-402	0.00000000e+00	0.00000000e+00	0.00000000e+00	0.00000000e+00
-401	0.00000000e+00	0.00000000e+00	0.00000000e+00	0.00000000e+00
-400	0.00000000e+00	0.00000000e+00	0.00000000e+00	0.00000000e+00
-399	0.00000000e+00	0.00000000e+00	0.00000000e+00	0.00000000e+00
-398	0.00000000e+00	0.00000000e+00	0.00000000e+00	0.00000000e+00
-397	0.00000000e+00	0.00000000e+00	0.00000000e+00	0.00000000e+00
-396	0.00000000e+00	0.00000000e+00	0.00000000e+00	0.00000000e+00
-395	0.00000000e+00	0.00000000e+00	0.00000000e+00	0.00000000e+00
-394	0.00000000e+00	0.00000000e+00	0.00000000e+00	0.00000000e+00
-393	0.00000000e+00	0.00000000e+00	0.00000000e+00	0.00000000e+00
-392	0.00000000e+00	0.00000000e+00	0.00000000e+00	0.00000000e+00
-391	0.00000000e+00	0.00000000e+00	0.00000000e+00	0.00000000e+00
-390	0.00000000e+00	0.00000000e+00	0.00000000e+00	0.00000000e+00
-389	0.00000000e+00	0.00000000e+00	0.00000000e+00	0.00000000e+00
-388	0.00000000e+00	0.00000000e+00	0.00000000e+00	0.00000000e+00
-387	0.00000000e+00	0.00000000e+00	0.00000000e+00	0.00000000e+00
-386	0.00000000e+00	0.00000000e+00	0.00000000e+00	0.00000000e+00
-385	0.00000000e+00	0.00000000e+00	0.00000000e+00	0.00000000e+00
-384	0.00000000e+00	0.00000000e+00	0.00000000e+00	0.00000000e+00
-383	0.00000000e+00	0.00000000e+00	0.00000000e+00	0.00000000e+00
-382	0.00000000e+00	0.00000000e+00	0.00000000e+00	0.00000000e+00
-381	0.00000000e+00	0.00000000e+00	0.00000000e+00	0.00000000e+00
-380	0.00000000e+00	0.00000000e+00	0.00000000e+00	0.00000000e+00
-379	0.00000000e+00	0.00000000e+00	0.00000000e+00	0.00000000e+00
-378	0.00000000e+00	0.00000000e+00	0.00000000e+00	0.00000000e+00
-377	0.00000000e+00	0.00000000e+00	0.00000000e+00	0.00000000e+00
-376	0.00000000e+00	0.00000000e+00	0.00000000e+00	0.00000000e+00
-375	0.00000000e+00	0.00000000e+00	0.00000000e+00	0.00000000e+00
-374	0.00000000e+00	0.00000000e+00	0.00000000e+00	0.00000000e+00
-373	0.00000000e+00	0.00000000e+00	0.00000000e+00	0.00000000e+00
-372	0.00000000e+00	0.00000000e+00	0.00000000e+00	0.00000000e+00
-371	0.00000000e+00	0.00000000e+00	0.00000000e+00	0.00000000e+00
-370	0.00000000e+00	0.00000000e+00	0.00000000e+00	0.00000000e+00
-369	0.00000000e+00	0.00000000e+00	0.00000000e+00	0.00000000e+00
-368	0.00000000e+00	0.00000000e+00	0.00000000e+00	0.00000000e+00
-367	0.00000000e+00	0.00000000e+00	0.00000000e+00	0.00000000e+00
-366	0.00000000e+00	0.00000000e+00	0.00000000e+00	0.00000000e+00
-365	0.00000000e+00	0.00000000e+00	0.00000000e+00	0.00000000e+00
-364	0.00000000e+00	0.00000000e+00	0.00000000e+00	0.00000000e+00
-363	0.00000000e+00	0.00000000e+00	0.00000000e+00	0.00000000e+00
-362	0.00000000e+00	0.00000000e+00	0.00000000e+00	0.00000000e+00
-361	0.00000000e+00	0.00000000e+00	0.00000000e+00	0.00000000e+00
-360	0.00000000e+00	0.00000000e+00	0.00000000e+00	0.00000000e+00
-359	0.00000000e+00	0.00000000e+00	0.00000000e+00	0.00000000e+00
-358	0.00000000e+00	0.00000000e+00	0.00000000e+00	0.00000000e+00
-357	0.00000000e+00	0.00000000e+00	0.00000000e+00	0.00000000e+00
-356	0.00000000e+00	0.00000000e+00	0.00000000e+00	0.00000000e+00
-355	0.00000000e+00	0.00000000e+00	0.00000000e+00	0.00000000e+00
-354	0.00000000e+00	0.00000000e+00	0.00000000e+00	0.00000000e+00
-353	0.00000000e+00	0.00000000e+00	0.00000000e+00	0.00000000e+00
-352	0.00000000e+00	0.00000000e+00	0.00000000e+00	0.00000000e+00
-351	0.00000000e+00	0.00000000e+00	0.00000000e+00	0.00000000e+00
-350	0.00000000e+00	0.00000000e+00	0.00000000e+00	0.00000000e+00
-349	0.00000000e+00	0.00000000e+00	0.00000000e+00	0.00000000e+00
-348	0.00000000e+00	0.00000000e+00	0.00000000e+00	0.00000000e+00
-347	0.00000000e+00	0.00000000e+00	0.00000000e+00	0.00000000e+00
-346	0.00000000e+00	0.00000000e+00	0.00000000e+00	0.00000000e+00
-345	1.00000000e+00	0.00000000e+00	0.00000000e+00	0.00000000e+00
-344	1.00000000e+00	0.00000000e+00	0.00000000e+00	0.00000000e+00
-343	1.00000000e+00	0.00000000e+00	0.00000000e+00	0.00000000e+00
-342	1.00000000e+00	0.00000000e+00	0.00000000e+00	0.00000000e+00
-341	2.00000000e+00	0.00000000e+00	0.00000000e+00	0.00000000e+00
-340	3.00000000e+00	0.00000000e+00	0.00000000e+00	0.00000000e+00
-339	3.00000000e+00	0.00000000e+00	0.00000000e+00	0.00000000e+00
-338	3.00000000e+00	0.00000000e+00	0.00000000e+00	0.00000000e+00
-337	3.00000000e+00	0.00000000e+00	0.00000000e+00	0.00000000e+00
-336	3.00000000e+00	0.00000000e+00	0.00000000e+00	0.00000000e+00
-335	3.00000000e+00	0.00000000e+00	0.00000000e+00	0.00000000e+00
-334	4.00000000e+00	0.00000000e+00	0.00000000e+00	0.00000000e+00
-333	4.00000000e+00	0.00000000e+00	0.00000000e+00	0.00000000e+00
-332	5.00000000e+00	0.00000000e+00	0.00000000e+00	0.00000000e+00
-331	5.00000000e+00	0.00000000e+00	0.00000000e+00	0.00000000e+00
-330	5.00000000e+00	0.00000000e+00	0.00000000e+00	0.00000000e+00
-329	7.00000000e+00	0.00000000e+00	0.00000000e+00	0.00000000e+00
-328	7.00000000e+00	0.00000000e+00	0.00000000e+00	0.00000000e+00
-327	7.00000000e+00	0.00000000e+00	0.00000000e+00	0.00000000e+00
-326	8.00000000e+00	0.00000000e+00	0.00000000e+00	0.00000000e+00
-325	8.00000000e+00	0.00000000e+00	0.00000000e+00	0.00000000e+00
-324	8.00000000e+00	0.00000000e+00	0.00000000e+00	0.00000000e+00
-323	8.00000000e+00	0.00000000e+00	0.00000000e+00	0.00000000e+00
-322	8.00000000e+00	0.00000000e+00	0.00000000e+00	0.00000000e+00
-321	8.00000000e+00	0.00000000e+00	0.00000000e+00	0.00000000e+00
-320	8.00000000e+00	0.00000000e+00	0.00000000e+00	0.00000000e+00
-319	9.00000000e+00	0.00000000e+00	0.00000000e+00	0.00000000e+00
-318	9.00000000e+00	0.00000000e+00	0.00000000e+00	0.00000000e+00
-317	1.00000000e+01	0.00000000e+00	0.00000000e+00	0.00000000e+00
-316	1.10000000e+01	0.00000000e+00	0.00000000e+00	0.00000000e+00
-315	1.10000000e+01	0.00000000e+00	0.00000000e+00	0.00000000e+00
-314	1.10000000e+01	0.00000000e+00	0.00000000e+00	0.00000000e+00
-313	1.20000000e+01	0.00000000e+00	0.00000000e+00	0.00000000e+00
-312	1.20000000e+01	0.00000000e+00	0.00000000e+00	0.00000000e+00
-311	1.20000000e+01	0.00000000e+00	0.00000000e+00	0.00000000e+00
-310	1.40000000e+01	0.00000000e+00	0.00000000e+00	0.00000000e+00
-309	1.40000000e+01	0.00000000e+00	0.00000000e+00	0.00000000e+00
-308	1.60000000e+01	0.00000000e+00	0.00000000e+00	0.00000000e+00
-307	1.60000000e+01	0.00000000e+00	0.00000000e+00	0.00000000e+00
-306	1.60000000e+01	0.00000000e+00	0.00000000e+00	0.00000000e+00
-305	1.60000000e+01	0.00000000e+00	0.00000000e+00	0.00000000e+00
-304	1.60000000e+01	0.00000000e+00	0.00000000e+00	0.00000000e+00
-303	1.60000000e+01	0.00000000e+00	0.00000000e+00	0.00000000e+00
-302	1.70000000e+01	0.00000000e+00	0.00000000e+00	0.00000000e+00
-301	1.70000000e+01	0.00000000e+00	0.00000000e+00	0.00000000e+00
-300	1.70000000e+01	0.00000000e+00	0.00000000e+00	0.00000000e+00
-299	1.70000000e+01	0.00000000e+00	0.00000000e+00	0.00000000e+00
-298	1.70000000e+01	0.00000000e+00	0.00000000e+00	0.00000000e+00
-297	1.70000000e+01	0.00000000e+00	0.00000000e+00	0.00000000e+00
-296	1.70000000e+01	0.00000000e+00	0.00000000e+00	0.00000000e+00
-295	1.70000000e+01	0.00000000e+00	0.00000000e+00	0.00000000e+00
-294	1.70000000e+01	0.00000000e+00	0.00000000e+00	0.00000000e+00
-293	1.70000000e+01	0.00000000e+00	0.00000000e+00	0.00000000e+00
-292	1.70000000e+01	0.00000000e+00	0.00000000e+00	0.00000000e+00
-291	1.70000000e+01	0.00000000e+00	0.00000000e+00	0.00000000e+00
-290	1.70000000e+01	0.00000000e+00	0.00000000e+00	0.00000000e+00
-289	1.70000000e+01	0.00000000e+00	0.00000000e+00	0.00000000e+00
-288	1.70000000e+01	0.00000000e+00	0.00000000e+00	0.00000000e+00
-287	1.70000000e+01	0.00000000e+00	0.00000000e+00	0.00000000e+00
-286	1.70000000e+01	0.00000000e+00	0.00000000e+00	0.00000000e+00
-285	1.70000000e+01	0.00000000e+00	0.00000000e+00	0.00000000e+00
-284	1.70000000e+01	0.00000000e+00	0.00000000e+00	0.00000000e+00
-283	2.40000000e+01	0.00000000e+00	0.00000000e+00	0.00000000e+00
-282	2.80000000e+01	0.00000000e+00	0.00000000e+00	0.00000000e+00
-281	3.10000000e+01	0.00000000e+00	0.00000000e+00	0.00000000e+00
-280	3.50000000e+01	0.00000000e+00	0.00000000e+00	0.00000000e+00
-279	3.70000000e+01	0.00000000e+00	0.00000000e+00	0.00000000e+00
-278	4.20000000e+01	0.00000000e+00	0.00000000e+00	0.00000000e+00
-277	4.40000000e+01	0.00000000e+00	0.00000000e+00	0.00000000e+00
-276	5.40000000e+01	0.00000000e+00	0.00000000e+00	0.00000000e+00
-275	6.00000000e+01	0.00000000e+00	0.00000000e+00	0.00000000e+00
-274	6.30000000e+01	0.00000000e+00	0.00000000e+00	0.00000000e+00
-273	6.70000000e+01	0.00000000e+00	0.00000000e+00	0.00000000e+00
-272	7.10000000e+01	0.00000000e+00	0.00000000e+00	0.00000000e+00
-271	7.20000000e+01	0.00000000e+00	0.00000000e+00	0.00000000e+00
-270	7.40000000e+01	0.00000000e+00	0.00000000e+00	0.00000000e+00
-269	8.10000000e+01	0.00000000e+00	0.00000000e+00	0.00000000e+00
-268	8.50000000e+01	0.00000000e+00	0.00000000e+00	0.00000000e+00
-267	8.60000000e+01	0.00000000e+00	0.00000000e+00	0.00000000e+00
-266	8.90000000e+01	0.00000000e+00	0.00000000e+00	0.00000000e+00
-265	9.20000000e+01	0.00000000e+00	0.00000000e+00	0.00000000e+00
-264	9.90000000e+01	0.00000000e+00	0.00000000e+00	0.00000000e+00
-263	1.04000000e+02	0.00000000e+00	0.00000000e+00	0.00000000e+00
-262	1.07000000e+02	0.00000000e+00	0.00000000e+00	0.00000000e+00
-261	1.11000000e+02	0.00000000e+00	0.00000000e+00	0.00000000e+00
-260	1.16000000e+02	0.00000000e+00	0.00000000e+00	0.00000000e+00
-259	1.18000000e+02	0.00000000e+00	0.00000000e+00	0.00000000e+00
-258	1.21000000e+02	0.00000000e+00	0.00000000e+00	0.00000000e+00
-257	1.28000000e+02	0.00000000e+00	0.00000000e+00	0.00000000e+00
-256	1.28000000e+02	0.00000000e+00	0.00000000e+00	0.00000000e+00
-255	1.32000000e+02	0.00000000e+00	0.00000000e+00	0.00000000e+00
-254	1.36000000e+02	0.00000000e+00	0.00000000e+00	0.00000000e+00
-253	1.41000000e+02	0.00000000e+00	0.00000000e+00	0.00000000e+00
-252	1.43000000e+02	0.00000000e+00	0.00000000e+00	0.00000000e+00
-251	1.48000000e+02	0.00000000e+00	0.00000000e+00	0.00000000e+00
-250	1.52000000e+02	0.00000000e+00	0.00000000e+00	0.00000000e+00
-249	1.52000000e+02	0.00000000e+00	0.00000000e+00	0.00000000e+00
-248	1.56000000e+02	0.00000000e+00	0.00000000e+00	0.00000000e+00
-247	1.59000000e+02	0.00000000e+00	0.00000000e+00	0.00000000e+00
-246	1.64000000e+02	0.00000000e+00	0.00000000e+00	0.00000000e+00
-245	1.66000000e+02	0.00000000e+00	0.00000000e+00	0.00000000e+00
-244	1.68000000e+02	0.00000000e+00	0.00000000e+00	0.00000000e+00
-243	1.70000000e+02	0.00000000e+00	0.00000000e+00	0.00000000e+00
-242	1.74000000e+02	0.00000000e+00	0.00000000e+00	0.00000000e+00
-241	1.77000000e+02	0.00000000e+00	0.00000000e+00	0.00000000e+00
-240	1.80000000e+02	0.00000000e+00	0.00000000e+00	0.00000000e+00
-239	1.85000000e+02	0.00000000e+00	0.00000000e+00	0.00000000e+00
-238	1.88000000e+02	0.00000000e+00	0.00000000e+00	0.00000000e+00
-237	1.93000000e+02	0.00000000e+00	0.00000000e+00	0.00000000e+00
-236	1.96000000e+02	0.00000000e+00	0.00000000e+00	0.00000000e+00
-235	2.01000000e+02	0.00000000e+00	0.00000000e+00	0.00000000e+00
-234	2.03000000e+02	0.00000000e+00	0.00000000e+00	0.00000000e+00
-233	2.08000000e+02	0.00000000e+00	0.00000000e+00	0.00000000e+00
-232	2.14000000e+02	0.00000000e+00	0.00000000e+00	0.00000000e+00
-231	2.18000000e+02	0.00000000e+00	0.00000000e+00	0.00000000e+00
-230	2.25000000e+02	0.00000000e+00	0.00000000e+00	0.00000000e+00
-229	2.28000000e+02	0.00000000e+00	0.00000000e+00	0.00000000e+00
-228	2.30000000e+02	0.00000000e+00	0.00000000e+00	0.00000000e+00
-227	2.34000000e+02	0.00000000e+00	0.00000000e+00	0.00000000e+00
-226	2.40000000e+02	0.00000000e+00	0.00000000e+00	0.00000000e+00
-225	2.41000000e+02	0.00000000e+00	0.00000000e+00	0.00000000e+00
-224	2.49000000e+02	0.00000000e+00	0.00000000e+00	0.00000000e+00
-223	2.53000000e+02	0.00000000e+00	0.00000000e+00	0.00000000e+00
-222	2.54000000e+02	0.00000000e+00	0.00000000e+00	0.00000000e+00
-221	2.59000000e+02	0.00000000e+00	0.00000000e+00	0.00000000e+00
-220	2.63000000e+02	0.00000000e+00	0.00000000e+00	0.00000000e+00
-219	2.65000000e+02	0.00000000e+00	0.00000000e+00	0.00000000e+00
-218	2.67000000e+02	0.00000000e+00	0.00000000e+00	0.00000000e+00
-217	2.70000000e+02	0.00000000e+00	0.00000000e+00	0.00000000e+00
-216	2.71000000e+02	0.00000000e+00	0.00000000e+00	0.00000000e+00
-215	2.74000000e+02	0.00000000e+00	0.00000000e+00	0.00000000e+00
-214	2.75000000e+02	0.00000000e+00	0.00000000e+00	0.00000000e+00
-213	2.78000000e+02	0.00000000e+00	0.00000000e+00	0.00000000e+00
-212	2.82000000e+02	0.00000000e+00	0.00000000e+00	0.00000000e+00
-211	2.83000000e+02	0.00000000e+00	0.00000000e+00	0.00000000e+00
-210	2.83000000e+02	0.00000000e+00	0.00000000e+00	0.00000000e+00
-209	2.88000000e+02	0.00000000e+00	0.00000000e+00	0.00000000e+00
-208	2.93000000e+02	0.00000000e+00	0.00000000e+00	0.00000000e+00
-207	2.95000000e+02	0.00000000e+00	0.00000000e+00	0.00000000e+00
-206	2.98000000e+02	0.00000000e+00	0.00000000e+00	0.00000000e+00
-205	3.02000000e+02	0.00000000e+00	0.00000000e+00	0.00000000e+00
-204	3.04000000e+02	0.00000000e+00	0.00000000e+00	0.00000000e+00
-203	3.09000000e+02	0.00000000e+00	0.00000000e+00	0.00000000e+00
-202	3.12000000e+02	0.00000000e+00	0.00000000e+00	0.00000000e+00
-201	3.16000000e+02	0.00000000e+00	0.00000000e+00	0.00000000e+00
-200	3.18000000e+02	0.00000000e+00	0.00000000e+00	0.00000000e+00
-199	3.26000000e+02	0.00000000e+00	0.00000000e+00	0.00000000e+00
-198	3.35000000e+02	0.00000000e+00	0.00000000e+00	0.00000000e+00
-197	3.36000000e+02	0.00000000e+00	0.00000000e+00	0.00000000e+00
-196	3.44000000e+02	0.00000000e+00	0.00000000e+00	0.00000000e+00
-195	3.46000000e+02	0.00000000e+00	0.00000000e+00	0.00000000e+00
-194	3.48000000e+02	0.00000000e+00	0.00000000e+00	0.00000000e+00
-193	3.50000000e+02	0.00000000e+00	0.00000000e+00	0.00000000e+00
-192	3.55000000e+02	0.00000000e+00	0.00000000e+00	0.00000000e+00
-191	3.55000000e+02	0.00000000e+00	0.00000000e+00	0.00000000e+00
-190	3.56000000e+02	0.00000000e+00	0.00000000e+00	0.00000000e+00
-189	3.60000000e+02	0.00000000e+00	0.00000000e+00	0.00000000e+00
-188	3.66000000e+02	0.00000000e+00	0.00000000e+00	0.00000000e+00
-187	3.66000000e+02	0.00000000e+00	0.00000000e+00	0.00000000e+00
-186	3.66000000e+02	0.00000000e+00	0.00000000e+00	0.00000000e+00
-185	3.69000000e+02	0.00000000e+00	0.00000000e+00	0.00000000e+00
-184	3.73000000e+02	0.00000000e+00	0.00000000e+00	0.00000000e+00
-183	3.73000000e+02	0.00000000e+00	0.00000000e+00	0.00000000e+00
-182	3.74000000e+02	0.00000000e+00	0.00000000e+00	0.00000000e+00
-181	3.83000000e+02	0.00000000e+00	0.00000000e+00	0.00000000e+00
-180	3.84000000e+02	0.00000000e+00	0.00000000e+00	0.00000000e+00
-179	3.87000000e+02	0.00000000e+00	0.00000000e+00	0.00000000e+00
-178	3.89000000e+02	0.00000000e+00	0.00000000e+00	0.00000000e+00
-177	3.90000000e+02	0.00000000e+00	0.00000000e+00	0.00000000e+00
-176	3.94000000e+02	0.00000000e+00	0.00000000e+00	0.00000000e+00
-175	3.98000000e+02	0.00000000e+00	0.00000000e+00	0.00000000e+00
-174	4.01000000e+02	0.00000000e+00	0.00000000e+00	0.00000000e+00
-173	4.07000000e+02	0.00000000e+00	0.00000000e+00	0.00000000e+00
-172	4.09000000e+02	0.00000000e+00	0.00000000e+00	0.00000000e+00
-171	4.09000000e+02	0.00000000e+00	0.00000000e+00	0.00000000e+00
-170	4.13000000e+02	0.00000000e+00	0.00000000e+00	0.00000000e+00
-169	4.14000000e+02	0.00000000e+00	0.00000000e+00	0.00000000e+00
-168	4.16000000e+02	0.00000000e+00	0.00000000e+00	0.00000000e+00
-167	4.22000000e+02	0.00000000e+00	0.00000000e+00	0.00000000e+00
-166	4.23000000e+02	0.00000000e+00	0.00000000e+00	0.00000000e+00
-165	4.27000000e+02	0.00000000e+00	0.00000000e+00	0.00000000e+00
-164	4.32000000e+02	0.00000000e+00	0.00000000e+00	0.00000000e+00
-163	4.36000000e+02	0.00000000e+00	0.00000000e+00	0.00000000e+00
-162	4.42000000e+02	0.00000000e+00	0.00000000e+00	0.00000000e+00
-161	4.45000000e+02	0.00000000e+00	0.00000000e+00	0.00000000e+00
-160	4.49000000e+02	0.00000000e+00	0.00000000e+00	0.00000000e+00
-159	4.55000000e+02	0.00000000e+00	0.00000000e+00	0.00000000e+00
-158	4.58000000e+02	0.00000000e+00	0.00000000e+00	0.00000000e+00
-157	4.61000000e+02	0.00000000e+00	0.00000000e+00	0.00000000e+00
-156	4.64000000e+02	0.00000000e+00	0.00000000e+00	0.00000000e+00
-155	4.66000000e+02	0.00000000e+00	0.00000000e+00	0.00000000e+00
-154	4.71000000e+02	0.00000000e+00	0.00000000e+00	0.00000000e+00
-153	4.74000000e+02	0.00000000e+00	0.00000000e+00	0.00000000e+00
-152	4.80000000e+02	0.00000000e+00	0.00000000e+00	0.00000000e+00
-151	4.81000000e+02	0.00000000e+00	0.00000000e+00	0.00000000e+00
-150	4.89000000e+02	0.00000000e+00	0.00000000e+00	0.00000000e+00
-149	4.90000000e+02	0.00000000e+00	0.00000000e+00	0.00000000e+00
-148	4.95000000e+02	0.00000000e+00	0.00000000e+00	0.00000000e+00
-147	4.98000000e+02	0.00000000e+00	0.00000000e+00	0.00000000e+00
-146	5.01000000e+02	0.00000000e+00	0.00000000e+00	0.00000000e+00
-145	5.02000000e+02	0.00000000e+00	0.00000000e+00	0.00000000e+00
-144	5.05000000e+02	0.00000000e+00	0.00000000e+00	0.00000000e+00
-143	5.09000000e+02	0.00000000e+00	0.00000000e+00	0.00000000e+00
-142	5.12000000e+02	0.00000000e+00	0.00000000e+00	0.00000000e+00
-141	5.13000000e+02	0.00000000e+00	0.00000000e+00	0.00000000e+00
-140	5.14000000e+02	0.00000000e+00	0.00000000e+00	0.00000000e+00
-139	5.19000000e+02	0.00000000e+00	0.00000000e+00	0.00000000e+00
-138	5.22000000e+02	0.00000000e+00	0.00000000e+00	0.00000000e+00
-137	5.22000000e+02	0.00000000e+00	0.00000000e+00	0.00000000e+00
-136	5.25000000e+02	0.00000000e+00	0.00000000e+00	0.00000000e+00
-135	5.26000000e+02	0.00000000e+00	0.00000000e+00	0.00000000e+00
-134	5.28000000e+02	0.00000000e+00	0.00000000e+00	0.00000000e+00
-133	5.29000000e+02	0.00000000e+00	0.00000000e+00	0.00000000e+00
-132	5.35000000e+02	0.00000000e+00	0.00000000e+00	0.00000000e+00
-131	5.36000000e+02	0.00000000e+00	0.00000000e+00	0.00000000e+00
-130	5.37000000e+02	0.00000000e+00	0.00000000e+00	0.00000000e+00
-129	5.38000000e+02	0.00000000e+00	0.00000000e+00	0.00000000e+00
-128	5.39000000e+02	0.00000000e+00	0.00000000e+00	0.00000000e+00
-127	5.40000000e+02	0.00000000e+00	0.00000000e+00	0.00000000e+00
-126	5.42000000e+02	0.00000000e+00	0.00000000e+00	0.00000000e+00
-125	5.45000000e+02	0.00000000e+00	0.00000000e+00	0.00000000e+00
-124	5.45000000e+02	0.00000000e+00	0.00000000e+00	0.00000000e+00
-123	5.47000000e+02	0.00000000e+00	0.00000000e+00	0.00000000e+00
-122	5.48000000e+02	0.00000000e+00	0.00000000e+00	0.00000000e+00
-121	5.50000000e+02	0.00000000e+00	0.00000000e+00	0.00000000e+00
-120	5.50000000e+02	0.00000000e+00	0.00000000e+00	0.00000000e+00
-119	5.51000000e+02	0.00000000e+00	0.00000000e+00	0.00000000e+00
-118	5.54000000e+02	0.00000000e+00	0.00000000e+00	0.00000000e+00
-117	5.54000000e+02	0.00000000e+00	0.00000000e+00	0.00000000e+00
-116	5.54000000e+02	0.00000000e+00	0.00000000e+00	0.00000000e+00
-115	5.54000000e+02	0.00000000e+00	0.00000000e+00	0.00000000e+00
-114	5.54000000e+02	0.00000000e+00	0.00000000e+00	0.00000000e+00
-113	5.54000000e+02	0.00000000e+00	0.00000000e+00	0.00000000e+00
-112	5.54000000e+02	0.00000000e+00	0.00000000e+00	0.00000000e+00
-111	5.54000000e+02	0.00000000e+00	0.00000000e+00	0.00000000e+00
-110	5.54000000e+02	0.00000000e+00	0.00000000e+00	0.00000000e+00
-109	5.54000000e+02	0.00000000e+00	0.00000000e+00	0.00000000e+00
-108	5.54000000e+02	0.00000000e+00	0.00000000e+00	0.00000000e+00
-107	5.54000000e+02	0.00000000e+00	0.00000000e+00	0.00000000e+00
-106	5.54000000e+02	0.00000000e+00	0.00000000e+00	0.00000000e+00
-105	5.54000000e+02	0.00000000e+00	0.00000000e+00	0.00000000e+00
-104	5.54000000e+02	0.00000000e+00	0.00000000e+00	0.00000000e+00
-103	5.54000000e+02	0.00000000e+00	0.00000000e+00	0.00000000e+00
-102	5.54000000e+02	0.00000000e+00	0.00000000e+00	0.00000000e+00
-101	5.54000000e+02	0.00000000e+00	0.00000000e+00	0.00000000e+00
-100	5.54000000e+02	0.00000000e+00	0.00000000e+00	0.00000000e+00
-99	5.54000000e+02	0.00000000e+00	0.00000000e+00	0.00000000e+00
-98	5.54000000e+02	0.00000000e+00	0.00000000e+00	0.00000000e+00
-97	5.54000000e+02	0.00000000e+00	0.00000000e+00	0.00000000e+00
-96	5.54000000e+02	0.00000000e+00	0.00000000e+00	0.00000000e+00
-95	5.54000000e+02	0.00000000e+00	0.00000000e+00	0.00000000e+00
-94	5.54000000e+02	0.00000000e+00	0.00000000e+00	0.00000000e+00
-93	5.54000000e+02	0.00000000e+00	0.00000000e+00	0.00000000e+00
-92	5.54000000e+02	0.00000000e+00	0.00000000e+00	0.00000000e+00
-91	5.54000000e+02	0.00000000e+00	0.00000000e+00	0.00000000e+00
-90	5.54000000e+02	0.00000000e+00	0.00000000e+00	0.00000000e+00
-89	5.55000000e+02	0.00000000e+00	0.00000000e+00	0.00000000e+00
-88	5.55000000e+02	0.00000000e+00	0.00000000e+00	0.00000000e+00
-87	5.55000000e+02	0.00000000e+00	0.00000000e+00	0.00000000e+00
-86	5.55000000e+02	0.00000000e+00	0.00000000e+00	0.00000000e+00
-85	5.55000000e+02	0.00000000e+00	0.00000000e+00	0.00000000e+00
-84	5.55000000e+02	0.00000000e+00	0.00000000e+00	0.00000000e+00
-83	5.55000000e+02	0.00000000e+00	0.00000000e+00	0.00000000e+00
-82	5.55000000e+02	0.00000000e+00	0.00000000e+00	0.00000000e+00
-81	5.55000000e+02	0.00000000e+00	0.00000000e+00	0.00000000e+00
-80	5.55000000e+02	0.00000000e+00	0.00000000e+00	0.00000000e+00
-79	5.55000000e+02	0.00000000e+00	0.00000000e+00	0.00000000e+00
-78	5.55000000e+02	0.00000000e+00	0.00000000e+00	0.00000000e+00
-77	5.55000000e+02	0.00000000e+00	0.00000000e+00	0.00000000e+00
-76	5.55000000e+02	0.00000000e+00	0.00000000e+00	0.00000000e+00
-75	5.55000000e+02	0.00000000e+00	0.00000000e+00	0.00000000e+00
-74	5.55000000e+02	0.00000000e+00	0.00000000e+00	0.00000000e+00
-73	5.55000000e+02	0.00000000e+00	0.00000000e+00	0.00000000e+00
-72	5.55000000e+02	0.00000000e+00	0.00000000e+00	0.00000000e+00
-71	5.55000000e+02	0.00000000e+00	0.00000000e+00	0.00000000e+00
-70	5.55000000e+02	0.00000000e+00	0.00000000e+00	0.00000000e+00
-69	5.55000000e+02	0.00000000e+00	0.00000000e+00	0.00000000e+00
-68	5.55000000e+02	0.00000000e+00	0.00000000e+00	0.00000000e+00
-67	5.55000000e+02	0.00000000e+00	0.00000000e+00	0.00000000e+00
-66	5.55000000e+02	0.00000000e+00	0.00000000e+00	0.00000000e+00
-65	5.55000000e+02	0.00000000e+00	0.00000000e+00	0.00000000e+00
-64	5.55000000e+02	0.00000000e+00	0.00000000e+00	0.00000000e+00
-63	5.55000000e+02	0.00000000e+00	0.00000000e+00	0.00000000e+00
-62	5.55000000e+02	0.00000000e+00	0.00000000e+00	0.00000000e+00
-61	5.55000000e+02	0.00000000e+00	0.00000000e+00	0.00000000e+00
-60	5.55000000e+02	0.00000000e+00	0.00000000e+00	0.00000000e+00
-59	5.55000000e+02	0.00000000e+00	0.00000000e+00	0.00000000e+00
-58	5.55000000e+02	0.00000000e+00	0.00000000e+00	0.00000000e+00
-57	5.55000000e+02	0.00000000e+00	0.00000000e+00	0.00000000e+00
-56	5.55000000e+02	0.00000000e+00	0.00000000e+00	0.00000000e+00
-55	5.55000000e+02	0.00000000e+00	0.00000000e+00	0.00000000e+00
-54	5.55000000e+02	0.00000000e+00	0.00000000e+00	0.00000000e+00
-53	5.55000000e+02	0.00000000e+00	0.00000000e+00	0.00000000e+00
-52	5.55000000e+02	0.00000000e+00	0.00000000e+00	0.00000000e+00
-51	5.55000000e+02	0.00000000e+00	0.00000000e+00	0.00000000e+00
-50	5.55000000e+02	0.00000000e+00	0.00000000e+00	0.00000000e+00
-49	5.55000000e+02	0.00000000e+00	0.00000000e+00	0.00000000e+00
-48	5.55000000e+02	0.00000000e+00	0.00000000e+00	0.00000000e+00
-47	5.55000000e+02	0.00000000e+00	0.00000000e+00	0.00000000e+00
-46	5.55000000e+02	0.00000000e+00	0.00000000e+00	0.00000000e+00
-45	5.55000000e+02	0.00000000e+00	0.00000000e+00	0.00000000e+00
-44	5.55000000e+02	0.00000000e+00	0.00000000e+00	0.00000000e+00
-43	5.55000000e+02	0.00000000e+00	0.00000000e+00	0.00000000e+00
-42	5.55000000e+02	0.00000000e+00	0.00000000e+00	0.00000000e+00
-41	5.55000000e+02	0.00000000e+00	0.00000000e+00	0.00000000e+00
-40	5.55000000e+02	0.00000000e+00	0.00000000e+00	0.00000000e+00
-39	5.55000000e+02	0.00000000e+00	0.00000000e+00	0.00000000e+00
-38	5.55000000e+02	0.00000000e+00	0.00000000e+00	0.00000000e+00
-37	5.55000000e+02	0.00000000e+00	0.00000000e+00	0.00000000e+00
-36	5.55000000e+02	0.00000000e+00	0.00000000e+00	0.00000000e+00
-35	5.55000000e+02	0.00000000e+00	0.00000000e+00	0.00000000e+00
-34	5.55000000e+02	0.00000000e+00	0.00000000e+00	0.00000000e+00
-33	5.55000000e+02	0.00000000e+00	0.00000000e+00	0.00000000e+00
-32	5.55000000e+02	0.00000000e+00	0.00000000e+00	0.00000000e+00
-31	5.55000000e+02	0.00000000e+00	0.00000000e+00	0.00000000e+00
-30	5.55000000e+02	0.00000000e+00	0.00000000e+00	0.00000000e+00
-29	5.55000000e+02	0.00000000e+00	0.00000000e+00	0.00000000e+00
-28	5.55000000e+02	0.00000000e+00	0.00000000e+00	0.00000000e+00
-27	5.55000000e+02	0.00000000e+00	0.00000000e+00	0.00000000e+00
-26	5.55000000e+02	0.00000000e+00	0.00000000e+00	0.00000000e+00
-25	5.55000000e+02	0.00000000e+00	0.00000000e+00	0.00000000e+00
-24	5.55000000e+02	0.00000000e+00	0.00000000e+00	0.00000000e+00
-23	5.55000000e+02	0.00000000e+00	0.00000000e+00	0.00000000e+00
-22	5.55000000e+02	0.00000000e+00	0.00000000e+00	0.00000000e+00
-21	5.55000000e+02	0.00000000e+00	0.00000000e+00	0.00000000e+00
-20	5.55000000e+02	0.00000000e+00	0.00000000e+00	0.00000000e+00
-19	5.55000000e+02	0.00000000e+00	0.00000000e+00	0.00000000e+00
-18	5.55000000e+02	0.00000000e+00	0.00000000e+00	0.00000000e+00
-17	5.55000000e+02	0.00000000e+00	0.00000000e+00	0.00000000e+00
-16	5.55000000e+02	0.00000000e+00	0.00000000e+00	0.00000000e+00
-15	5.55000000e+02	0.00000000e+00	0.00000000e+00	0.00000000e+00
-14	5.55000000e+02	0.00000000e+00	0.00000000e+00	0.00000000e+00
-13	5.55000000e+02	0.00000000e+00	0.00000000e+00	0.00000000e+00
-12	5.55000000e+02	0.00000000e+00	0.00000000e+00	0.00000000e+00
-11	5.55000000e+02	0.00000000e+00	0.00000000e+00	0.00000000e+00
-10	5.55000000e+02	0.00000000e+00	0.00000000e+00	0.00000000e+00
-9	5.55000000e+02	0.00000000e+00	0.00000000e+00	0.00000000e+00
-8	5.56000000e+02	0.00000000e+00	0.00000000e+00	0.00000000e+00
-7	5.56000000e+02	0.00000000e+00	0.00000000e+00	0.00000000e+00
-6	5.56000000e+02	0.00000000e+00	0.00000000e+00	0.00000000e+00
-5	5.56000000e+02	0.00000000e+00	0.00000000e+00	0.00000000e+00
-4	5.56000000e+02	0.00000000e+00	0.00000000e+00	0.00000000e+00
-3	5.56000000e+02	0.00000000e+00	0.00000000e+00	0.00000000e+00
-2	5.56000000e+02	0.00000000e+00	0.00000000e+00	0.00000000e+00
-1	5.56000000e+02	0.00000000e+00	0.00000000e+00	0.00000000e+00
0	5.56000000e+02	0.00000000e+00	0.00000000e+00	0.00000000e+00
1	5.56000000e+02	0.00000000e+00	0.00000000e+00	0.00000000e+00
2	5.57000000e+02	0.00000000e+00	0.00000000e+00	0.00000000e+00
3	6.70000000e+02	1.00000000e+00	1.00000000e+00	1.60000000e+01
4	9.22000000e+02	1.00000000e+00	1.00000000e+00	1.60000000e+01
5	1.17000000e+03	1.00000000e+00	1.00000000e+00	1.60000000e+01
6	1.35000000e+03	1.00000000e+00	1.00000000e+00	1.60000000e+01
7	1.51400000e+03	1.00000000e+00	1.00000000e+00	1.60000000e+01
8	1.66200000e+03	2.00000000e+00	2.00000000e+00	1.70000000e+01
9	1.76300000e+03	2.00000000e+00	2.00000000e+00	1.70000000e+01
10	1.88900000e+03	2.00000000e+00	2.00000000e+00	1.70000000e+01
11	2.03300000e+03	2.00000000e+00	2.00000000e+00	1.70000000e+01
12	2.14100000e+03	2.00000000e+00	2.00000000e+00	1.70000000e+01
13	2.25400000e+03	2.00000000e+00	2.00000000e+00	1.70000000e+01
14	2.37100000e+03	2.00000000e+00	2.00000000e+00	1.70000000e+01
15	2.49800000e+03	2.00000000e+00	2.00000000e+00	1.70000000e+01
16	2.60800000e+03	2.00000000e+00	2.00000000e+00	1.70000000e+01
17	2.72300000e+03	2.00000000e+00	2.00000000e+00	1.70000000e+01
18	2.84900000e+03	2.00000000e+00	2.00000000e+00	1.70000000e+01
19	2.95700000e+03	2.00000000e+00	2.00000000e+00	1.70000000e+01
20	3.06700000e+03	2.00000000e+00	2.00000000e+00	1.70000000e+01
21	3.16700000e+03	2.00000000e+00	2.00000000e+00	1.70000000e+01
22	3.24500000e+03	2.00000000e+00	2.00000000e+00	1.70000000e+01
23	3.34900000e+03	2.00000000e+00	2.00000000e+00	1.70000000e+01
24	3.44000000e+03	2.00000000e+00	2.00000000e+00	1.70000000e+01
25	3.54600000e+03	2.00000000e+00	2.00000000e+00	1.70000000e+01
26	3.67300000e+03	2.00000000e+00	2.00000000e+00	1.70000000e+01
27	3.76500000e+03	2.00000000e+00	2.00000000e+00	1.70000000e+01
28	3.85900000e+03	2.00000000e+00	2.00000000e+00	1.70000000e+01
29	3.94900000e+03	2.00000000e+00	2.00000000e+00	1.70000000e+01
30	4.02900000e+03	2.00000000e+00	2.00000000e+00	1.70000000e+01
31	4.13300000e+03	2.00000000e+00	2.00000000e+00	1.70000000e+01
32	4.23000000e+03	2.00000000e+00	2.00000000e+00	1.70000000e+01
33	4.37300000e+03	2.00000000e+00	2.00000000e+00	1.70000000e+01
34	4.48300000e+03	2.00000000e+00	2.00000000e+00	1.70000000e+01
35	4.57800000e+03	3.00000000e+00	3.00000000e+00	1.80000000e+01
36	4.64600000e+03	3.00000000e+00	3.00000000e+00	1.80000000e+01
37	4.73200000e+03	3.00000000e+00	3.00000000e+00	1.80000000e+01
38	4.87000000e+03	4.00000000e+00	4.00000000e+00	2.20000000e+01
39	4.95600000e+03	4.00000000e+00	4.00000000e+00	2.30000000e+01
40	5.06400000e+03	4.00000000e+00	4.00000000e+00	2.30000000e+01
41	5.15300000e+03	4.00000000e+00	4.00000000e+00	2.30000000e+01
42	5.22700000e+03	4.00000000e+00	4.00000000e+00	2.30000000e+01
43	5.29500000e+03	4.00000000e+00	4.00000000e+00	2.30000000e+01
44	5.37200000e+03	4.00000000e+00	4.00000000e+00	2.30000000e+01
45	5.45700000e+03	4.00000000e+00	4.00000000e+00	2.30000000e+01
46	5.55500000e+03	4.00000000e+00	4.00000000e+00	2.30000000e+01
47	5.64200000e+03	4.00000000e+00	4.00000000e+00	2.30000000e+01
48	5.76400000e+03	4.00000000e+00	4.00000000e+00	2.30000000e+01
49	5.84400000e+03	4.00000000e+00	4.00000000e+00	2.30000000e+01
50	5.90700000e+03	4.00000000e+00	4.00000000e+00	2.30000000e+01
51	5.98300000e+03	4.00000000e+00	4.00000000e+00	2.30000000e+01
52	6.15800000e+03	4.00000000e+00	4.00000000e+00	2.30000000e+01
53	6.31300000e+03	4.00000000e+00	4.00000000e+00	2.30000000e+01
54	6.43100000e+03	4.00000000e+00	4.00000000e+00	2.30000000e+01
55	6.55300000e+03	4.00000000e+00	4.00000000e+00	2.30000000e+01
56	6.68300000e+03	4.00000000e+00	4.00000000e+00	2.30000000e+01
57	6.84900000e+03	4.00000000e+00	4.00000000e+00	2.30000000e+01
58	6.97500000e+03	4.00000000e+00	4.00000000e+00	2.30000000e+01
59	7.12000000e+03	4.00000000e+00	4.00000000e+00	2.30000000e+01
60	7.26000000e+03	4.00000000e+00	4.00000000e+00	2.30000000e+01
61	7.40500000e+03	4.00000000e+00	4.00000000e+00	2.30000000e+01
62	7.50500000e+03	4.00000000e+00	4.00000000e+00	2.30000000e+01
63	7.63100000e+03	4.00000000e+00	4.00000000e+00	2.30000000e+01
64	7.77000000e+03	4.00000000e+00	4.00000000e+00	2.30000000e+01
65	7.88200000e+03	4.00000000e+00	4.00000000e+00	2.30000000e+01
66	7.99400000e+03	4.00000000e+00	4.00000000e+00	2.30000000e+01
67	8.11300000e+03	4.00000000e+00	4.00000000e+00	2.30000000e+01
68	8.24300000e+03	4.00000000e+00	4.00000000e+00	2.30000000e+01
69	8.35400000e+03	4.00000000e+00	4.00000000e+00	2.30000000e+01
70	8.48300000e+03	4.00000000e+00	4.00000000e+00	2.30000000e+01
71	8.59400000e+03	4.00000000e+00	4.00000000e+00	2.30000000e+01
72	8.69900000e+03	4.00000000e+00	4.00000000e+00	2.30000000e+01
73	8.81700000e+03	4.00000000e+00	4.00000000e+00	2.30000000e+01
74	8.95600000e+03	4.00000000e+00	4.00000000e+00	2.30000000e+01
75	9.09600000e+03	4.00000000e+00	4.00000000e+00	2.30000000e+01
76	9.19500000e+03	4.00000000e+00	4.00000000e+00	2.30000000e+01
77	9.29900000e+03	4.00000000e+00	4.00000000e+00	2.30000000e+01
78	9.39700000e+03	4.00000000e+00	4.00000000e+00	2.30000000e+01
79	9.51600000e+03	4.00000000e+00	4.00000000e+00	2.30000000e+01
80	9.65600000e+03	4.00000000e+00	4.00000000e+00	2.30000000e+01
81	9.77400000e+03	4.00000000e+00	4.00000000e+00	2.30000000e+01
82	9.88900000e+03	4.00000000e+00	4.00000000e+00	2.30000000e+01
83	1.00070000e+04	4.00000000e+00	4.00000000e+00	2.30000000e+01
84	1.01860000e+04	4.00000000e+00	4.00000000e+00	2.30000000e+01
85	1.03200000e+04	4.00000000e+00	0.00000000e+00	2.30000000e+01
86	1.04670000e+04	4.00000000e+00	4.00000000e+00	2.30000000e+01
87	1.05940000e+04	4.00000000e+00	4.00000000e+00	2.30000000e+01
88	1.07190000e+04	4.00000000e+00	4.00000000e+00	2.30000000e+01
89	1.08570000e+04	4.00000000e+00	4.00000000e+00	2.30000000e+01
90	1.09880000e+04	4.00000000e+00	4.00000000e+00	2.30000000e+01
91	1.11180000e+04	4.00000000e+00	4.00000000e+00	2.30000000e+01
92	1.12530000e+04	4.00000000e+00	4.00000000e+00	2.30000000e+01
93	1.13960000e+04	4.00000000e+00	4.00000000e+00	2.30000000e+01
94	1.15460000e+04	4.00000000e+00	4.00000000e+00	2.30000000e+01
95	1.17150000e+04	4.00000000e+00	4.00000000e+00	2.30000000e+01
96	1.18500000e+04	4.00000000e+00	4.00000000e+00	2.30000000e+01
97	1.19470000e+04	4.00000000e+00	4.00000000e+00	2.30000000e+01
98	1.20450000e+04	4.00000000e+00	4.00000000e+00	2.30000000e+01
99	1.21690000e+04	4.00000000e+00	4.00000000e+00	2.30000000e+01
100	1.22980000e+04	4.00000000e+00	4.00000000e+00	2.30000000e+01
