# Supplementary material for: Early Prediction of Movie Box Office Success Based on Wikipedia Activity Big Data
Source: PLoS One. 2013 Aug 21;8(8):e71226. doi: 10.1371/journal.pone.0071226 (PMC3749192; doi:10.1371/journal.pone.0071226)
Supplement: Dataset S1 — The dataset under study, including the financial and Wikipedia activity data is also available at http://wwm.phy.bme.hu/SupplementaryDataS1.zip. (ZIP) [file pone.0071226.s002.zip › wikipredict_data_pack/sample_of_312/wikipedia_predictors/111]

Day_(movie_time)	Views	Users	Rigor	Edits
-500	0.00000000e+00	0.00000000e+00	0.00000000e+00	0.00000000e+00
-499	0.00000000e+00	0.00000000e+00	0.00000000e+00	0.00000000e+00
-498	0.00000000e+00	0.00000000e+00	0.00000000e+00	0.00000000e+00
-497	0.00000000e+00	0.00000000e+00	0.00000000e+00	0.00000000e+00
-496	0.00000000e+00	0.00000000e+00	0.00000000e+00	0.00000000e+00
-495	0.00000000e+00	0.00000000e+00	0.00000000e+00	0.00000000e+00
-494	0.00000000e+00	0.00000000e+00	0.00000000e+00	0.00000000e+00
-493	0.00000000e+00	0.00000000e+00	0.00000000e+00	0.00000000e+00
-492	0.00000000e+00	0.00000000e+00	0.00000000e+00	0.00000000e+00
-491	0.00000000e+00	0.00000000e+00	0.00000000e+00	0.00000000e+00
-490	0.00000000e+00	0.00000000e+00	0.00000000e+00	0.00000000e+00
-489	0.00000000e+00	0.00000000e+00	0.00000000e+00	0.00000000e+00
-488	0.00000000e+00	0.00000000e+00	0.00000000e+00	0.00000000e+00
-487	0.00000000e+00	0.00000000e+00	0.00000000e+00	0.00000000e+00
-486	0.00000000e+00	0.00000000e+00	0.00000000e+00	0.00000000e+00
-485	0.00000000e+00	0.00000000e+00	0.00000000e+00	0.00000000e+00
-484	0.00000000e+00	0.00000000e+00	0.00000000e+00	0.00000000e+00
-483	0.00000000e+00	0.00000000e+00	0.00000000e+00	0.00000000e+00
-482	0.00000000e+00	0.00000000e+00	0.00000000e+00	0.00000000e+00
-481	0.00000000e+00	0.00000000e+00	0.00000000e+00	0.00000000e+00
-480	0.00000000e+00	0.00000000e+00	0.00000000e+00	0.00000000e+00
-479	0.00000000e+00	0.00000000e+00	0.00000000e+00	0.00000000e+00
-478	0.00000000e+00	0.00000000e+00	0.00000000e+00	0.00000000e+00
-477	0.00000000e+00	0.00000000e+00	0.00000000e+00	0.00000000e+00
-476	0.00000000e+00	0.00000000e+00	0.00000000e+00	0.00000000e+00
-475	0.00000000e+00	0.00000000e+00	0.00000000e+00	0.00000000e+00
-474	0.00000000e+00	0.00000000e+00	0.00000000e+00	0.00000000e+00
-473	0.00000000e+00	0.00000000e+00	0.00000000e+00	0.00000000e+00
-472	0.00000000e+00	0.00000000e+00	0.00000000e+00	0.00000000e+00
-471	0.00000000e+00	0.00000000e+00	0.00000000e+00	0.00000000e+00
-470	0.00000000e+00	0.00000000e+00	0.00000000e+00	0.00000000e+00
-469	0.00000000e+00	0.00000000e+00	0.00000000e+00	0.00000000e+00
-468	0.00000000e+00	0.00000000e+00	0.00000000e+00	0.00000000e+00
-467	0.00000000e+00	0.00000000e+00	0.00000000e+00	0.00000000e+00
-466	0.00000000e+00	0.00000000e+00	0.00000000e+00	0.00000000e+00
-465	0.00000000e+00	0.00000000e+00	0.00000000e+00	0.00000000e+00
-464	0.00000000e+00	0.00000000e+00	0.00000000e+00	0.00000000e+00
-463	0.00000000e+00	0.00000000e+00	0.00000000e+00	0.00000000e+00
-462	0.00000000e+00	0.00000000e+00	0.00000000e+00	0.00000000e+00
-461	0.00000000e+00	0.00000000e+00	0.00000000e+00	0.00000000e+00
-460	0.00000000e+00	0.00000000e+00	0.00000000e+00	0.00000000e+00
-459	0.00000000e+00	0.00000000e+00	0.00000000e+00	0.00000000e+00
-458	0.00000000e+00	0.00000000e+00	0.00000000e+00	0.00000000e+00
-457	0.00000000e+00	0.00000000e+00	0.00000000e+00	0.00000000e+00
-456	0.00000000e+00	0.00000000e+00	0.00000000e+00	0.00000000e+00
-455	0.00000000e+00	0.00000000e+00	0.00000000e+00	0.00000000e+00
-454	0.00000000e+00	0.00000000e+00	0.00000000e+00	0.00000000e+00
-453	0.00000000e+00	0.00000000e+00	0.00000000e+00	0.00000000e+00
-452	0.00000000e+00	0.00000000e+00	0.00000000e+00	0.00000000e+00
-451	0.00000000e+00	0.00000000e+00	0.00000000e+00	0.00000000e+00
-450	0.00000000e+00	0.00000000e+00	0.00000000e+00	0.00000000e+00
-449	0.00000000e+00	0.00000000e+00	0.00000000e+00	0.00000000e+00
-448	0.00000000e+00	0.00000000e+00	0.00000000e+00	0.00000000e+00
-447	0.00000000e+00	0.00000000e+00	0.00000000e+00	0.00000000e+00
-446	0.00000000e+00	0.00000000e+00	0.00000000e+00	0.00000000e+00
-445	0.00000000e+00	0.00000000e+00	0.00000000e+00	0.00000000e+00
-444	0.00000000e+00	0.00000000e+00	0.00000000e+00	0.00000000e+00
-443	0.00000000e+00	0.00000000e+00	0.00000000e+00	0.00000000e+00
-442	0.00000000e+00	0.00000000e+00	0.00000000e+00	0.00000000e+00
-441	0.00000000e+00	0.00000000e+00	0.00000000e+00	0.00000000e+00
-440	0.00000000e+00	0.00000000e+00	0.00000000e+00	0.00000000e+00
-439	0.00000000e+00	0.00000000e+00	0.00000000e+00	0.00000000e+00
-438	0.00000000e+00	0.00000000e+00	0.00000000e+00	0.00000000e+00
-437	0.00000000e+00	0.00000000e+00	0.00000000e+00	0.00000000e+00
-436	0.00000000e+00	0.00000000e+00	0.00000000e+00	0.00000000e+00
-435	0.00000000e+00	0.00000000e+00	0.00000000e+00	0.00000000e+00
-434	0.00000000e+00	0.00000000e+00	0.00000000e+00	0.00000000e+00
-433	0.00000000e+00	0.00000000e+00	0.00000000e+00	0.00000000e+00
-432	0.00000000e+00	0.00000000e+00	0.00000000e+00	0.00000000e+00
-431	0.00000000e+00	0.00000000e+00	0.00000000e+00	0.00000000e+00
-430	0.00000000e+00	0.00000000e+00	0.00000000e+00	0.00000000e+00
-429	0.00000000e+00	0.00000000e+00	0.00000000e+00	0.00000000e+00
-428	0.00000000e+00	0.00000000e+00	0.00000000e+00	0.00000000e+00
-427	0.00000000e+00	0.00000000e+00	0.00000000e+00	0.00000000e+00
-426	0.00000000e+00	0.00000000e+00	0.00000000e+00	0.00000000e+00
-425	0.00000000e+00	0.00000000e+00	0.00000000e+00	0.00000000e+00
-424	0.00000000e+00	0.00000000e+00	0.00000000e+00	0.00000000e+00
-423	0.00000000e+00	0.00000000e+00	0.00000000e+00	0.00000000e+00
-422	0.00000000e+00	0.00000000e+00	0.00000000e+00	0.00000000e+00
-421	0.00000000e+00	0.00000000e+00	0.00000000e+00	0.00000000e+00
-420	0.00000000e+00	0.00000000e+00	0.00000000e+00	0.00000000e+00
-419	0.00000000e+00	0.00000000e+00	0.00000000e+00	0.00000000e+00
-418	0.00000000e+00	0.00000000e+00	0.00000000e+00	0.00000000e+00
-417	0.00000000e+00	0.00000000e+00	0.00000000e+00	0.00000000e+00
-416	0.00000000e+00	0.00000000e+00	0.00000000e+00	0.00000000e+00
-415	0.00000000e+00	0.00000000e+00	0.00000000e+00	0.00000000e+00
-414	0.00000000e+00	0.00000000e+00	0.00000000e+00	0.00000000e+00
-413	0.00000000e+00	0.00000000e+00	0.00000000e+00	0.00000000e+00
-412	0.00000000e+00	0.00000000e+00	0.00000000e+00	0.00000000e+00
-411	0.00000000e+00	0.00000000e+00	0.00000000e+00	0.00000000e+00
-410	0.00000000e+00	0.00000000e+00	0.00000000e+00	0.00000000e+00
-409	0.00000000e+00	0.00000000e+00	0.00000000e+00	0.00000000e+00
-408	0.00000000e+00	0.00000000e+00	0.00000000e+00	0.00000000e+00
-407	0.00000000e+00	0.00000000e+00	0.00000000e+00	0.00000000e+00
-406	0.00000000e+00	0.00000000e+00	0.00000000e+00	0.00000000e+00
-405	0.00000000e+00	0.00000000e+00	0.00000000e+00	0.00000000e+00
-404	0.00000000e+00	0.00000000e+00	0.00000000e+00	0.00000000e+00
-403	0.00000000e+00	0.00000000e+00	0.00000000e+00	0.00000000e+00
-402	0.00000000e+00	0.00000000e+00	0.00000000e+00	0.00000000e+00
-401	0.00000000e+00	0.00000000e+00	0.00000000e+00	0.00000000e+00
-400	0.00000000e+00	0.00000000e+00	0.00000000e+00	0.00000000e+00
-399	0.00000000e+00	0.00000000e+00	0.00000000e+00	0.00000000e+00
-398	0.00000000e+00	0.00000000e+00	0.00000000e+00	0.00000000e+00
-397	0.00000000e+00	0.00000000e+00	0.00000000e+00	0.00000000e+00
-396	0.00000000e+00	0.00000000e+00	0.00000000e+00	0.00000000e+00
-395	0.00000000e+00	0.00000000e+00	0.00000000e+00	0.00000000e+00
-394	0.00000000e+00	0.00000000e+00	0.00000000e+00	0.00000000e+00
-393	0.00000000e+00	0.00000000e+00	0.00000000e+00	0.00000000e+00
-392	0.00000000e+00	0.00000000e+00	0.00000000e+00	0.00000000e+00
-391	0.00000000e+00	0.00000000e+00	0.00000000e+00	0.00000000e+00
-390	0.00000000e+00	0.00000000e+00	0.00000000e+00	0.00000000e+00
-389	0.00000000e+00	0.00000000e+00	0.00000000e+00	0.00000000e+00
-388	0.00000000e+00	0.00000000e+00	0.00000000e+00	0.00000000e+00
-387	0.00000000e+00	0.00000000e+00	0.00000000e+00	0.00000000e+00
-386	0.00000000e+00	0.00000000e+00	0.00000000e+00	0.00000000e+00
-385	0.00000000e+00	0.00000000e+00	0.00000000e+00	0.00000000e+00
-384	0.00000000e+00	0.00000000e+00	0.00000000e+00	0.00000000e+00
-383	0.00000000e+00	0.00000000e+00	0.00000000e+00	0.00000000e+00
-382	0.00000000e+00	0.00000000e+00	0.00000000e+00	0.00000000e+00
-381	0.00000000e+00	0.00000000e+00	0.00000000e+00	0.00000000e+00
-380	0.00000000e+00	0.00000000e+00	0.00000000e+00	0.00000000e+00
-379	0.00000000e+00	0.00000000e+00	0.00000000e+00	0.00000000e+00
-378	0.00000000e+00	0.00000000e+00	0.00000000e+00	0.00000000e+00
-377	0.00000000e+00	0.00000000e+00	0.00000000e+00	0.00000000e+00
-376	0.00000000e+00	0.00000000e+00	0.00000000e+00	0.00000000e+00
-375	0.00000000e+00	0.00000000e+00	0.00000000e+00	0.00000000e+00
-374	0.00000000e+00	0.00000000e+00	0.00000000e+00	0.00000000e+00
-373	0.00000000e+00	0.00000000e+00	0.00000000e+00	0.00000000e+00
-372	0.00000000e+00	0.00000000e+00	0.00000000e+00	0.00000000e+00
-371	0.00000000e+00	0.00000000e+00	0.00000000e+00	0.00000000e+00
-370	0.00000000e+00	0.00000000e+00	0.00000000e+00	0.00000000e+00
-369	0.00000000e+00	0.00000000e+00	0.00000000e+00	0.00000000e+00
-368	0.00000000e+00	0.00000000e+00	0.00000000e+00	0.00000000e+00
-367	0.00000000e+00	0.00000000e+00	0.00000000e+00	0.00000000e+00
-366	0.00000000e+00	0.00000000e+00	0.00000000e+00	0.00000000e+00
-365	0.00000000e+00	0.00000000e+00	0.00000000e+00	0.00000000e+00
-364	0.00000000e+00	0.00000000e+00	0.00000000e+00	0.00000000e+00
-363	0.00000000e+00	0.00000000e+00	0.00000000e+00	0.00000000e+00
-362	0.00000000e+00	0.00000000e+00	0.00000000e+00	0.00000000e+00
-361	0.00000000e+00	0.00000000e+00	0.00000000e+00	0.00000000e+00
-360	0.00000000e+00	0.00000000e+00	0.00000000e+00	0.00000000e+00
-359	0.00000000e+00	0.00000000e+00	0.00000000e+00	0.00000000e+00
-358	0.00000000e+00	0.00000000e+00	0.00000000e+00	0.00000000e+00
-357	0.00000000e+00	0.00000000e+00	0.00000000e+00	0.00000000e+00
-356	0.00000000e+00	0.00000000e+00	0.00000000e+00	0.00000000e+00
-355	0.00000000e+00	0.00000000e+00	0.00000000e+00	0.00000000e+00
-354	0.00000000e+00	0.00000000e+00	0.00000000e+00	0.00000000e+00
-353	0.00000000e+00	0.00000000e+00	0.00000000e+00	0.00000000e+00
-352	0.00000000e+00	0.00000000e+00	0.00000000e+00	0.00000000e+00
-351	0.00000000e+00	0.00000000e+00	0.00000000e+00	0.00000000e+00
-350	0.00000000e+00	0.00000000e+00	0.00000000e+00	0.00000000e+00
-349	0.00000000e+00	0.00000000e+00	0.00000000e+00	0.00000000e+00
-348	0.00000000e+00	0.00000000e+00	0.00000000e+00	0.00000000e+00
-347	0.00000000e+00	0.00000000e+00	0.00000000e+00	0.00000000e+00
-346	0.00000000e+00	0.00000000e+00	0.00000000e+00	0.00000000e+00
-345	0.00000000e+00	0.00000000e+00	0.00000000e+00	0.00000000e+00
-344	0.00000000e+00	0.00000000e+00	0.00000000e+00	0.00000000e+00
-343	0.00000000e+00	0.00000000e+00	0.00000000e+00	0.00000000e+00
-342	0.00000000e+00	0.00000000e+00	0.00000000e+00	0.00000000e+00
-341	0.00000000e+00	0.00000000e+00	0.00000000e+00	0.00000000e+00
-340	0.00000000e+00	0.00000000e+00	0.00000000e+00	0.00000000e+00
-339	0.00000000e+00	0.00000000e+00	0.00000000e+00	0.00000000e+00
-338	0.00000000e+00	0.00000000e+00	0.00000000e+00	0.00000000e+00
-337	0.00000000e+00	0.00000000e+00	0.00000000e+00	0.00000000e+00
-336	0.00000000e+00	0.00000000e+00	0.00000000e+00	0.00000000e+00
-335	0.00000000e+00	0.00000000e+00	0.00000000e+00	0.00000000e+00
-334	0.00000000e+00	0.00000000e+00	0.00000000e+00	0.00000000e+00
-333	0.00000000e+00	0.00000000e+00	0.00000000e+00	0.00000000e+00
-332	0.00000000e+00	0.00000000e+00	0.00000000e+00	0.00000000e+00
-331	0.00000000e+00	0.00000000e+00	0.00000000e+00	0.00000000e+00
-330	0.00000000e+00	0.00000000e+00	0.00000000e+00	0.00000000e+00
-329	0.00000000e+00	0.00000000e+00	0.00000000e+00	0.00000000e+00
-328	0.00000000e+00	0.00000000e+00	0.00000000e+00	0.00000000e+00
-327	0.00000000e+00	0.00000000e+00	0.00000000e+00	0.00000000e+00
-326	0.00000000e+00	0.00000000e+00	0.00000000e+00	0.00000000e+00
-325	0.00000000e+00	0.00000000e+00	0.00000000e+00	0.00000000e+00
-324	0.00000000e+00	0.00000000e+00	0.00000000e+00	0.00000000e+00
-323	0.00000000e+00	0.00000000e+00	0.00000000e+00	0.00000000e+00
-322	0.00000000e+00	0.00000000e+00	0.00000000e+00	0.00000000e+00
-321	0.00000000e+00	0.00000000e+00	0.00000000e+00	0.00000000e+00
-320	0.00000000e+00	0.00000000e+00	0.00000000e+00	0.00000000e+00
-319	0.00000000e+00	0.00000000e+00	0.00000000e+00	0.00000000e+00
-318	0.00000000e+00	0.00000000e+00	0.00000000e+00	0.00000000e+00
-317	0.00000000e+00	0.00000000e+00	0.00000000e+00	0.00000000e+00
-316	0.00000000e+00	0.00000000e+00	0.00000000e+00	0.00000000e+00
-315	0.00000000e+00	0.00000000e+00	0.00000000e+00	0.00000000e+00
-314	0.00000000e+00	0.00000000e+00	0.00000000e+00	0.00000000e+00
-313	0.00000000e+00	0.00000000e+00	0.00000000e+00	0.00000000e+00
-312	0.00000000e+00	0.00000000e+00	0.00000000e+00	0.00000000e+00
-311	0.00000000e+00	0.00000000e+00	0.00000000e+00	0.00000000e+00
-310	0.00000000e+00	0.00000000e+00	0.00000000e+00	0.00000000e+00
-309	0.00000000e+00	0.00000000e+00	0.00000000e+00	0.00000000e+00
-308	0.00000000e+00	0.00000000e+00	0.00000000e+00	0.00000000e+00
-307	0.00000000e+00	0.00000000e+00	0.00000000e+00	0.00000000e+00
-306	0.00000000e+00	0.00000000e+00	0.00000000e+00	0.00000000e+00
-305	0.00000000e+00	0.00000000e+00	0.00000000e+00	0.00000000e+00
-304	0.00000000e+00	0.00000000e+00	0.00000000e+00	0.00000000e+00
-303	0.00000000e+00	0.00000000e+00	0.00000000e+00	0.00000000e+00
-302	0.00000000e+00	0.00000000e+00	0.00000000e+00	0.00000000e+00
-301	0.00000000e+00	0.00000000e+00	0.00000000e+00	0.00000000e+00
-300	0.00000000e+00	0.00000000e+00	0.00000000e+00	0.00000000e+00
-299	0.00000000e+00	0.00000000e+00	0.00000000e+00	0.00000000e+00
-298	0.00000000e+00	0.00000000e+00	0.00000000e+00	0.00000000e+00
-297	0.00000000e+00	0.00000000e+00	0.00000000e+00	0.00000000e+00
-296	0.00000000e+00	0.00000000e+00	0.00000000e+00	0.00000000e+00
-295	0.00000000e+00	0.00000000e+00	0.00000000e+00	0.00000000e+00
-294	0.00000000e+00	0.00000000e+00	0.00000000e+00	0.00000000e+00
-293	0.00000000e+00	0.00000000e+00	0.00000000e+00	0.00000000e+00
-292	0.00000000e+00	0.00000000e+00	0.00000000e+00	0.00000000e+00
-291	0.00000000e+00	0.00000000e+00	0.00000000e+00	0.00000000e+00
-290	0.00000000e+00	0.00000000e+00	0.00000000e+00	0.00000000e+00
-289	0.00000000e+00	0.00000000e+00	0.00000000e+00	0.00000000e+00
-288	0.00000000e+00	0.00000000e+00	0.00000000e+00	0.00000000e+00
-287	0.00000000e+00	0.00000000e+00	0.00000000e+00	0.00000000e+00
-286	0.00000000e+00	0.00000000e+00	0.00000000e+00	0.00000000e+00
-285	0.00000000e+00	0.00000000e+00	0.00000000e+00	0.00000000e+00
-284	0.00000000e+00	0.00000000e+00	0.00000000e+00	0.00000000e+00
-283	0.00000000e+00	0.00000000e+00	0.00000000e+00	0.00000000e+00
-282	0.00000000e+00	0.00000000e+00	0.00000000e+00	0.00000000e+00
-281	0.00000000e+00	0.00000000e+00	0.00000000e+00	0.00000000e+00
-280	0.00000000e+00	0.00000000e+00	0.00000000e+00	0.00000000e+00
-279	0.00000000e+00	0.00000000e+00	0.00000000e+00	0.00000000e+00
-278	0.00000000e+00	0.00000000e+00	0.00000000e+00	0.00000000e+00
-277	0.00000000e+00	0.00000000e+00	0.00000000e+00	0.00000000e+00
-276	0.00000000e+00	0.00000000e+00	0.00000000e+00	0.00000000e+00
-275	0.00000000e+00	0.00000000e+00	0.00000000e+00	0.00000000e+00
-274	0.00000000e+00	0.00000000e+00	0.00000000e+00	0.00000000e+00
-273	0.00000000e+00	0.00000000e+00	0.00000000e+00	0.00000000e+00
-272	0.00000000e+00	0.00000000e+00	0.00000000e+00	0.00000000e+00
-271	0.00000000e+00	0.00000000e+00	0.00000000e+00	0.00000000e+00
-270	0.00000000e+00	0.00000000e+00	0.00000000e+00	0.00000000e+00
-269	0.00000000e+00	0.00000000e+00	0.00000000e+00	0.00000000e+00
-268	0.00000000e+00	0.00000000e+00	0.00000000e+00	0.00000000e+00
-267	0.00000000e+00	0.00000000e+00	0.00000000e+00	0.00000000e+00
-266	0.00000000e+00	0.00000000e+00	0.00000000e+00	0.00000000e+00
-265	0.00000000e+00	0.00000000e+00	0.00000000e+00	0.00000000e+00
-264	0.00000000e+00	0.00000000e+00	0.00000000e+00	0.00000000e+00
-263	0.00000000e+00	0.00000000e+00	0.00000000e+00	0.00000000e+00
-262	0.00000000e+00	0.00000000e+00	0.00000000e+00	0.00000000e+00
-261	0.00000000e+00	0.00000000e+00	0.00000000e+00	0.00000000e+00
-260	0.00000000e+00	0.00000000e+00	0.00000000e+00	0.00000000e+00
-259	0.00000000e+00	0.00000000e+00	0.00000000e+00	0.00000000e+00
-258	0.00000000e+00	0.00000000e+00	0.00000000e+00	0.00000000e+00
-257	0.00000000e+00	0.00000000e+00	0.00000000e+00	0.00000000e+00
-256	0.00000000e+00	0.00000000e+00	0.00000000e+00	0.00000000e+00
-255	0.00000000e+00	0.00000000e+00	0.00000000e+00	0.00000000e+00
-254	0.00000000e+00	0.00000000e+00	0.00000000e+00	0.00000000e+00
-253	0.00000000e+00	0.00000000e+00	0.00000000e+00	0.00000000e+00
-252	0.00000000e+00	0.00000000e+00	0.00000000e+00	0.00000000e+00
-251	0.00000000e+00	0.00000000e+00	0.00000000e+00	0.00000000e+00
-250	0.00000000e+00	0.00000000e+00	0.00000000e+00	0.00000000e+00
-249	0.00000000e+00	0.00000000e+00	0.00000000e+00	0.00000000e+00
-248	0.00000000e+00	0.00000000e+00	0.00000000e+00	0.00000000e+00
-247	0.00000000e+00	0.00000000e+00	0.00000000e+00	0.00000000e+00
-246	0.00000000e+00	0.00000000e+00	0.00000000e+00	0.00000000e+00
-245	0.00000000e+00	0.00000000e+00	0.00000000e+00	0.00000000e+00
-244	0.00000000e+00	0.00000000e+00	0.00000000e+00	0.00000000e+00
-243	0.00000000e+00	0.00000000e+00	0.00000000e+00	0.00000000e+00
-242	0.00000000e+00	0.00000000e+00	0.00000000e+00	0.00000000e+00
-241	0.00000000e+00	0.00000000e+00	0.00000000e+00	0.00000000e+00
-240	0.00000000e+00	0.00000000e+00	0.00000000e+00	0.00000000e+00
-239	0.00000000e+00	0.00000000e+00	0.00000000e+00	0.00000000e+00
-238	0.00000000e+00	0.00000000e+00	0.00000000e+00	0.00000000e+00
-237	0.00000000e+00	0.00000000e+00	0.00000000e+00	0.00000000e+00
-236	0.00000000e+00	0.00000000e+00	0.00000000e+00	0.00000000e+00
-235	0.00000000e+00	0.00000000e+00	0.00000000e+00	0.00000000e+00
-234	0.00000000e+00	0.00000000e+00	0.00000000e+00	0.00000000e+00
-233	0.00000000e+00	0.00000000e+00	0.00000000e+00	0.00000000e+00
-232	0.00000000e+00	0.00000000e+00	0.00000000e+00	0.00000000e+00
-231	0.00000000e+00	0.00000000e+00	0.00000000e+00	0.00000000e+00
-230	0.00000000e+00	0.00000000e+00	0.00000000e+00	0.00000000e+00
-229	0.00000000e+00	0.00000000e+00	0.00000000e+00	0.00000000e+00
-228	0.00000000e+00	0.00000000e+00	0.00000000e+00	0.00000000e+00
-227	0.00000000e+00	0.00000000e+00	0.00000000e+00	0.00000000e+00
-226	0.00000000e+00	0.00000000e+00	0.00000000e+00	0.00000000e+00
-225	0.00000000e+00	0.00000000e+00	0.00000000e+00	0.00000000e+00
-224	0.00000000e+00	0.00000000e+00	0.00000000e+00	0.00000000e+00
-223	0.00000000e+00	0.00000000e+00	0.00000000e+00	0.00000000e+00
-222	0.00000000e+00	0.00000000e+00	0.00000000e+00	0.00000000e+00
-221	0.00000000e+00	0.00000000e+00	0.00000000e+00	0.00000000e+00
-220	0.00000000e+00	0.00000000e+00	0.00000000e+00	0.00000000e+00
-219	0.00000000e+00	0.00000000e+00	0.00000000e+00	0.00000000e+00
-218	0.00000000e+00	0.00000000e+00	0.00000000e+00	0.00000000e+00
-217	0.00000000e+00	0.00000000e+00	0.00000000e+00	0.00000000e+00
-216	0.00000000e+00	0.00000000e+00	0.00000000e+00	0.00000000e+00
-215	0.00000000e+00	0.00000000e+00	0.00000000e+00	0.00000000e+00
-214	0.00000000e+00	0.00000000e+00	0.00000000e+00	0.00000000e+00
-213	0.00000000e+00	0.00000000e+00	0.00000000e+00	0.00000000e+00
-212	0.00000000e+00	0.00000000e+00	0.00000000e+00	0.00000000e+00
-211	0.00000000e+00	0.00000000e+00	0.00000000e+00	0.00000000e+00
-210	0.00000000e+00	0.00000000e+00	0.00000000e+00	0.00000000e+00
-209	0.00000000e+00	0.00000000e+00	0.00000000e+00	0.00000000e+00
-208	0.00000000e+00	0.00000000e+00	0.00000000e+00	0.00000000e+00
-207	0.00000000e+00	0.00000000e+00	0.00000000e+00	0.00000000e+00
-206	0.00000000e+00	0.00000000e+00	0.00000000e+00	0.00000000e+00
-205	0.00000000e+00	0.00000000e+00	0.00000000e+00	0.00000000e+00
-204	0.00000000e+00	0.00000000e+00	0.00000000e+00	0.00000000e+00
-203	0.00000000e+00	0.00000000e+00	0.00000000e+00	0.00000000e+00
-202	0.00000000e+00	0.00000000e+00	0.00000000e+00	0.00000000e+00
-201	0.00000000e+00	0.00000000e+00	0.00000000e+00	0.00000000e+00
-200	1.00000000e+00	0.00000000e+00	0.00000000e+00	0.00000000e+00
-199	1.00000000e+00	0.00000000e+00	0.00000000e+00	0.00000000e+00
-198	1.00000000e+00	0.00000000e+00	0.00000000e+00	0.00000000e+00
-197	1.00000000e+00	0.00000000e+00	0.00000000e+00	0.00000000e+00
-196	1.00000000e+00	0.00000000e+00	0.00000000e+00	0.00000000e+00
-195	1.00000000e+00	0.00000000e+00	0.00000000e+00	0.00000000e+00
-194	1.00000000e+00	0.00000000e+00	0.00000000e+00	0.00000000e+00
-193	1.00000000e+00	0.00000000e+00	0.00000000e+00	0.00000000e+00
-192	1.00000000e+00	0.00000000e+00	0.00000000e+00	0.00000000e+00
-191	1.00000000e+00	0.00000000e+00	0.00000000e+00	0.00000000e+00
-190	1.00000000e+00	0.00000000e+00	0.00000000e+00	0.00000000e+00
-189	1.00000000e+00	0.00000000e+00	0.00000000e+00	0.00000000e+00
-188	1.00000000e+00	0.00000000e+00	0.00000000e+00	0.00000000e+00
-187	1.00000000e+00	0.00000000e+00	0.00000000e+00	0.00000000e+00
-186	1.00000000e+00	0.00000000e+00	0.00000000e+00	0.00000000e+00
-185	1.00000000e+00	0.00000000e+00	0.00000000e+00	0.00000000e+00
-184	1.00000000e+00	0.00000000e+00	0.00000000e+00	0.00000000e+00
-183	1.00000000e+00	0.00000000e+00	0.00000000e+00	0.00000000e+00
-182	1.00000000e+00	0.00000000e+00	0.00000000e+00	0.00000000e+00
-181	1.00000000e+00	0.00000000e+00	0.00000000e+00	0.00000000e+00
-180	1.00000000e+00	0.00000000e+00	0.00000000e+00	0.00000000e+00
-179	1.00000000e+00	0.00000000e+00	0.00000000e+00	0.00000000e+00
-178	1.00000000e+00	0.00000000e+00	0.00000000e+00	0.00000000e+00
-177	1.00000000e+00	0.00000000e+00	0.00000000e+00	0.00000000e+00
-176	1.00000000e+00	0.00000000e+00	0.00000000e+00	0.00000000e+00
-175	1.00000000e+00	0.00000000e+00	0.00000000e+00	0.00000000e+00
-174	1.00000000e+00	0.00000000e+00	0.00000000e+00	0.00000000e+00
-173	1.00000000e+00	0.00000000e+00	0.00000000e+00	0.00000000e+00
-172	1.00000000e+00	0.00000000e+00	0.00000000e+00	0.00000000e+00
-171	1.00000000e+00	0.00000000e+00	0.00000000e+00	0.00000000e+00
-170	1.00000000e+00	0.00000000e+00	0.00000000e+00	0.00000000e+00
-169	1.00000000e+00	0.00000000e+00	0.00000000e+00	0.00000000e+00
-168	1.00000000e+00	0.00000000e+00	0.00000000e+00	0.00000000e+00
-167	1.00000000e+00	0.00000000e+00	0.00000000e+00	0.00000000e+00
-166	1.00000000e+00	0.00000000e+00	0.00000000e+00	0.00000000e+00
-165	1.00000000e+00	0.00000000e+00	0.00000000e+00	0.00000000e+00
-164	1.00000000e+00	0.00000000e+00	0.00000000e+00	0.00000000e+00
-163	1.00000000e+00	0.00000000e+00	0.00000000e+00	0.00000000e+00
-162	1.00000000e+00	0.00000000e+00	0.00000000e+00	0.00000000e+00
-161	1.00000000e+00	0.00000000e+00	0.00000000e+00	0.00000000e+00
-160	1.00000000e+00	0.00000000e+00	0.00000000e+00	0.00000000e+00
-159	1.00000000e+00	0.00000000e+00	0.00000000e+00	0.00000000e+00
-158	1.00000000e+00	0.00000000e+00	0.00000000e+00	0.00000000e+00
-157	1.00000000e+00	0.00000000e+00	0.00000000e+00	0.00000000e+00
-156	1.00000000e+00	0.00000000e+00	0.00000000e+00	0.00000000e+00
-155	1.00000000e+00	0.00000000e+00	0.00000000e+00	0.00000000e+00
-154	1.00000000e+00	0.00000000e+00	0.00000000e+00	0.00000000e+00
-153	1.00000000e+00	0.00000000e+00	0.00000000e+00	0.00000000e+00
-152	1.00000000e+00	0.00000000e+00	0.00000000e+00	0.00000000e+00
-151	1.00000000e+00	0.00000000e+00	0.00000000e+00	0.00000000e+00
-150	1.00000000e+00	0.00000000e+00	0.00000000e+00	0.00000000e+00
-149	1.00000000e+00	0.00000000e+00	0.00000000e+00	0.00000000e+00
-148	1.00000000e+00	0.00000000e+00	0.00000000e+00	0.00000000e+00
-147	1.00000000e+00	0.00000000e+00	0.00000000e+00	0.00000000e+00
-146	1.00000000e+00	0.00000000e+00	0.00000000e+00	0.00000000e+00
-145	1.00000000e+00	0.00000000e+00	0.00000000e+00	0.00000000e+00
-144	1.00000000e+00	0.00000000e+00	0.00000000e+00	0.00000000e+00
-143	1.00000000e+00	0.00000000e+00	0.00000000e+00	0.00000000e+00
-142	1.00000000e+00	0.00000000e+00	0.00000000e+00	0.00000000e+00
-141	1.00000000e+00	0.00000000e+00	0.00000000e+00	0.00000000e+00
-140	1.00000000e+00	0.00000000e+00	0.00000000e+00	0.00000000e+00
-139	1.00000000e+00	0.00000000e+00	0.00000000e+00	0.00000000e+00
-138	1.00000000e+00	0.00000000e+00	0.00000000e+00	0.00000000e+00
-137	1.00000000e+00	0.00000000e+00	0.00000000e+00	0.00000000e+00
-136	1.00000000e+00	0.00000000e+00	0.00000000e+00	0.00000000e+00
-135	1.00000000e+00	0.00000000e+00	0.00000000e+00	0.00000000e+00
-134	1.00000000e+00	0.00000000e+00	0.00000000e+00	0.00000000e+00
-133	1.00000000e+00	0.00000000e+00	0.00000000e+00	0.00000000e+00
-132	1.00000000e+00	0.00000000e+00	0.00000000e+00	0.00000000e+00
-131	1.00000000e+00	0.00000000e+00	0.00000000e+00	0.00000000e+00
-130	1.00000000e+00	0.00000000e+00	0.00000000e+00	0.00000000e+00
-129	1.00000000e+00	0.00000000e+00	0.00000000e+00	0.00000000e+00
-128	1.00000000e+00	0.00000000e+00	0.00000000e+00	7.00000000e+00
-127	1.00000000e+00	0.00000000e+00	0.00000000e+00	0.00000000e+00
-126	1.00000000e+00	0.00000000e+00	0.00000000e+00	0.00000000e+00
-125	1.00000000e+00	0.00000000e+00	0.00000000e+00	0.00000000e+00
-124	1.00000000e+00	0.00000000e+00	0.00000000e+00	0.00000000e+00
-123	1.00000000e+00	0.00000000e+00	0.00000000e+00	0.00000000e+00
-122	1.00000000e+00	0.00000000e+00	0.00000000e+00	0.00000000e+00
-121	1.00000000e+00	0.00000000e+00	0.00000000e+00	0.00000000e+00
-120	1.00000000e+00	0.00000000e+00	0.00000000e+00	0.00000000e+00
-119	1.00000000e+00	0.00000000e+00	0.00000000e+00	0.00000000e+00
-118	1.00000000e+00	0.00000000e+00	0.00000000e+00	0.00000000e+00
-117	1.00000000e+00	0.00000000e+00	0.00000000e+00	0.00000000e+00
-116	1.00000000e+00	0.00000000e+00	0.00000000e+00	0.00000000e+00
-115	1.00000000e+00	0.00000000e+00	0.00000000e+00	0.00000000e+00
-114	1.00000000e+00	0.00000000e+00	0.00000000e+00	0.00000000e+00
-113	1.00000000e+00	0.00000000e+00	0.00000000e+00	0.00000000e+00
-112	1.00000000e+00	0.00000000e+00	0.00000000e+00	0.00000000e+00
-111	1.00000000e+00	0.00000000e+00	0.00000000e+00	0.00000000e+00
-110	1.00000000e+00	0.00000000e+00	0.00000000e+00	0.00000000e+00
-109	1.00000000e+00	0.00000000e+00	0.00000000e+00	0.00000000e+00
-108	1.00000000e+00	0.00000000e+00	0.00000000e+00	0.00000000e+00
-107	1.00000000e+00	0.00000000e+00	0.00000000e+00	0.00000000e+00
-106	1.00000000e+00	0.00000000e+00	0.00000000e+00	0.00000000e+00
-105	1.00000000e+00	0.00000000e+00	0.00000000e+00	0.00000000e+00
-104	1.00000000e+00	0.00000000e+00	0.00000000e+00	0.00000000e+00
-103	1.00000000e+00	0.00000000e+00	0.00000000e+00	0.00000000e+00
-102	1.00000000e+00	0.00000000e+00	0.00000000e+00	0.00000000e+00
-101	1.00000000e+00	0.00000000e+00	0.00000000e+00	0.00000000e+00
-100	1.00000000e+00	0.00000000e+00	0.00000000e+00	0.00000000e+00
-99	1.00000000e+00	0.00000000e+00	0.00000000e+00	0.00000000e+00
-98	1.00000000e+00	0.00000000e+00	0.00000000e+00	0.00000000e+00
-97	1.00000000e+00	0.00000000e+00	0.00000000e+00	0.00000000e+00
-96	1.00000000e+00	0.00000000e+00	0.00000000e+00	0.00000000e+00
-95	1.00000000e+00	0.00000000e+00	0.00000000e+00	0.00000000e+00
-94	1.00000000e+00	0.00000000e+00	0.00000000e+00	0.00000000e+00
-93	1.00000000e+00	0.00000000e+00	0.00000000e+00	0.00000000e+00
-92	1.00000000e+00	0.00000000e+00	0.00000000e+00	0.00000000e+00
-91	1.00000000e+00	0.00000000e+00	0.00000000e+00	0.00000000e+00
-90	1.00000000e+00	0.00000000e+00	0.00000000e+00	0.00000000e+00
-89	1.00000000e+00	0.00000000e+00	0.00000000e+00	0.00000000e+00
-88	1.00000000e+00	0.00000000e+00	0.00000000e+00	0.00000000e+00
-87	1.00000000e+00	0.00000000e+00	0.00000000e+00	0.00000000e+00
-86	1.00000000e+00	0.00000000e+00	0.00000000e+00	0.00000000e+00
-85	1.00000000e+00	0.00000000e+00	0.00000000e+00	0.00000000e+00
-84	1.00000000e+00	0.00000000e+00	0.00000000e+00	0.00000000e+00
-83	1.00000000e+00	0.00000000e+00	0.00000000e+00	0.00000000e+00
-82	1.00000000e+00	0.00000000e+00	0.00000000e+00	0.00000000e+00
-81	1.00000000e+00	0.00000000e+00	0.00000000e+00	0.00000000e+00
-80	1.00000000e+00	0.00000000e+00	0.00000000e+00	0.00000000e+00
-79	1.00000000e+00	0.00000000e+00	0.00000000e+00	0.00000000e+00
-78	1.00000000e+00	0.00000000e+00	0.00000000e+00	0.00000000e+00
-77	1.00000000e+00	0.00000000e+00	0.00000000e+00	0.00000000e+00
-76	1.00000000e+00	0.00000000e+00	0.00000000e+00	0.00000000e+00
-75	1.00000000e+00	0.00000000e+00	0.00000000e+00	0.00000000e+00
-74	1.00000000e+00	0.00000000e+00	0.00000000e+00	0.00000000e+00
-73	1.00000000e+00	0.00000000e+00	0.00000000e+00	0.00000000e+00
-72	1.00000000e+00	0.00000000e+00	0.00000000e+00	0.00000000e+00
-71	1.00000000e+00	0.00000000e+00	0.00000000e+00	0.00000000e+00
-70	1.00000000e+00	0.00000000e+00	0.00000000e+00	0.00000000e+00
-69	1.00000000e+00	0.00000000e+00	0.00000000e+00	0.00000000e+00
-68	1.00000000e+00	0.00000000e+00	0.00000000e+00	0.00000000e+00
-67	1.00000000e+00	0.00000000e+00	0.00000000e+00	0.00000000e+00
-66	1.00000000e+00	0.00000000e+00	0.00000000e+00	0.00000000e+00
-65	1.00000000e+00	0.00000000e+00	0.00000000e+00	0.00000000e+00
-64	1.00000000e+00	0.00000000e+00	0.00000000e+00	0.00000000e+00
-63	1.00000000e+00	0.00000000e+00	0.00000000e+00	0.00000000e+00
-62	1.00000000e+00	0.00000000e+00	0.00000000e+00	0.00000000e+00
-61	1.00000000e+00	0.00000000e+00	0.00000000e+00	0.00000000e+00
-60	1.00000000e+00	0.00000000e+00	0.00000000e+00	0.00000000e+00
-59	1.00000000e+00	0.00000000e+00	0.00000000e+00	0.00000000e+00
-58	1.00000000e+00	0.00000000e+00	0.00000000e+00	0.00000000e+00
-57	1.00000000e+00	0.00000000e+00	0.00000000e+00	0.00000000e+00
-56	1.00000000e+00	0.00000000e+00	0.00000000e+00	0.00000000e+00
-55	1.00000000e+00	0.00000000e+00	0.00000000e+00	0.00000000e+00
-54	1.00000000e+00	0.00000000e+00	0.00000000e+00	0.00000000e+00
-53	1.00000000e+00	0.00000000e+00	0.00000000e+00	0.00000000e+00
-52	1.00000000e+00	0.00000000e+00	0.00000000e+00	0.00000000e+00
-51	1.00000000e+00	0.00000000e+00	0.00000000e+00	0.00000000e+00
-50	1.00000000e+00	0.00000000e+00	0.00000000e+00	0.00000000e+00
-49	1.00000000e+00	0.00000000e+00	0.00000000e+00	0.00000000e+00
-48	1.00000000e+00	0.00000000e+00	0.00000000e+00	0.00000000e+00
-47	1.00000000e+00	0.00000000e+00	0.00000000e+00	0.00000000e+00
-46	1.00000000e+00	0.00000000e+00	0.00000000e+00	0.00000000e+00
-45	1.00000000e+00	0.00000000e+00	0.00000000e+00	0.00000000e+00
-44	1.00000000e+00	0.00000000e+00	0.00000000e+00	0.00000000e+00
-43	1.00000000e+00	0.00000000e+00	0.00000000e+00	0.00000000e+00
-42	1.00000000e+00	0.00000000e+00	0.00000000e+00	0.00000000e+00
-41	1.00000000e+00	0.00000000e+00	0.00000000e+00	0.00000000e+00
-40	1.00000000e+00	0.00000000e+00	0.00000000e+00	0.00000000e+00
-39	1.00000000e+00	0.00000000e+00	0.00000000e+00	0.00000000e+00
-38	1.00000000e+00	0.00000000e+00	0.00000000e+00	0.00000000e+00
-37	1.00000000e+00	0.00000000e+00	0.00000000e+00	0.00000000e+00
-36	1.00000000e+00	0.00000000e+00	0.00000000e+00	0.00000000e+00
-35	1.90000000e+01	0.00000000e+00	0.00000000e+00	0.00000000e+00
-34	6.86000000e+02	0.00000000e+00	0.00000000e+00	0.00000000e+00
-33	1.27200000e+03	0.00000000e+00	0.00000000e+00	0.00000000e+00
-32	1.88900000e+03	0.00000000e+00	0.00000000e+00	0.00000000e+00
-31	2.66600000e+03	0.00000000e+00	0.00000000e+00	0.00000000e+00
-30	3.48400000e+03	0.00000000e+00	0.00000000e+00	0.00000000e+00
-29	4.02700000e+03	0.00000000e+00	0.00000000e+00	0.00000000e+00
-28	4.57300000e+03	0.00000000e+00	0.00000000e+00	0.00000000e+00
-27	5.07500000e+03	0.00000000e+00	0.00000000e+00	0.00000000e+00
-26	5.52300000e+03	0.00000000e+00	0.00000000e+00	0.00000000e+00
-25	5.71800000e+03	0.00000000e+00	0.00000000e+00	0.00000000e+00
-24	5.96400000e+03	0.00000000e+00	0.00000000e+00	0.00000000e+00
-23	7.60800000e+03	0.00000000e+00	0.00000000e+00	0.00000000e+00
-22	9.82900000e+03	0.00000000e+00	0.00000000e+00	0.00000000e+00
-21	1.06560000e+04	0.00000000e+00	0.00000000e+00	0.00000000e+00
-20	1.11060000e+04	0.00000000e+00	0.00000000e+00	0.00000000e+00
-19	1.14560000e+04	0.00000000e+00	0.00000000e+00	0.00000000e+00
-18	1.19010000e+04	0.00000000e+00	0.00000000e+00	0.00000000e+00
-17	1.23280000e+04	0.00000000e+00	0.00000000e+00	0.00000000e+00
-16	1.26880000e+04	0.00000000e+00	0.00000000e+00	0.00000000e+00
-15	1.31040000e+04	0.00000000e+00	0.00000000e+00	0.00000000e+00
-14	1.34670000e+04	0.00000000e+00	0.00000000e+00	0.00000000e+00
-13	1.43440000e+04	1.00000000e+00	1.00000000e+00	1.00000000e+00
-12	1.54940000e+04	1.00000000e+00	1.00000000e+00	1.00000000e+00
-11	1.66390000e+04	1.00000000e+00	1.00000000e+00	1.00000000e+00
-10	1.79710000e+04	1.00000000e+00	1.00000000e+00	1.00000000e+00
-9	1.92380000e+04	1.00000000e+00	1.00000000e+00	1.00000000e+00
-8	2.05480000e+04	1.00000000e+00	1.00000000e+00	1.00000000e+00
-7	2.23120000e+04	2.00000000e+00	2.00000000e+00	9.00000000e+00
-6	2.38950000e+04	2.00000000e+00	2.00000000e+00	9.00000000e+00
-5	2.49400000e+04	2.00000000e+00	2.00000000e+00	9.00000000e+00
-4	2.61040000e+04	2.00000000e+00	2.00000000e+00	9.00000000e+00
-3	2.85460000e+04	3.00000000e+00	3.00000000e+00	1.00000000e+01
-2	3.41740000e+04	4.00000000e+00	4.00000000e+00	1.10000000e+01
-1	3.94450000e+04	5.00000000e+00	5.00000000e+00	1.20000000e+01
0	4.46290000e+04	7.00000000e+00	7.00000000e+00	1.50000000e+01
1	5.71920000e+04	1.70000000e+01	1.70000000e+01	3.30000000e+01
2	6.39850000e+04	1.70000000e+01	1.70000000e+01	3.30000000e+01
3	7.07700000e+04	1.80000000e+01	1.90000000e+01	3.60000000e+01
4	7.70160000e+04	1.80000000e+01	1.90000000e+01	3.60000000e+01
5	8.16890000e+04	2.00000000e+01	2.00000000e+01	4.10000000e+01
6	8.64550000e+04	2.20000000e+01	2.20000000e+01	4.30000000e+01
7	9.08380000e+04	2.30000000e+01	2.40000000e+01	4.60000000e+01
8	1.19430000e+05	3.60000000e+01	3.90000000e+01	6.10000000e+01
9	1.36054000e+05	4.00000000e+01	4.30000000e+01	6.70000000e+01
10	1.46617000e+05	4.20000000e+01	4.50000000e+01	6.90000000e+01
11	1.53485000e+05	4.40000000e+01	4.80000000e+01	7.40000000e+01
12	1.58295000e+05	4.70000000e+01	5.00000000e+01	7.60000000e+01
13	1.65100000e+05	4.70000000e+01	5.00000000e+01	7.60000000e+01
14	1.94559000e+05	5.30000000e+01	5.80000000e+01	9.80000000e+01
15	2.06951000e+05	5.50000000e+01	6.00000000e+01	1.00000000e+02
16	2.15312000e+05	5.50000000e+01	6.10000000e+01	1.01000000e+02
17	2.21519000e+05	5.50000000e+01	6.10000000e+01	1.01000000e+02
18	2.26721000e+05	5.60000000e+01	6.20000000e+01	1.02000000e+02
19	2.30769000e+05	5.60000000e+01	6.20000000e+01	1.02000000e+02
20	2.34531000e+05	5.60000000e+01	6.20000000e+01	1.02000000e+02
21	2.37802000e+05	5.60000000e+01	6.30000000e+01	1.03000000e+02
22	2.40695000e+05	5.60000000e+01	6.30000000e+01	1.03000000e+02
23	2.44076000e+05	5.60000000e+01	6.30000000e+01	1.03000000e+02
24	2.47365000e+05	5.90000000e+01	6.60000000e+01	1.07000000e+02
25	2.50537000e+05	5.90000000e+01	6.60000000e+01	1.07000000e+02
26	2.52983000e+05	6.00000000e+01	6.70000000e+01	1.08000000e+02
27	2.55254000e+05	6.00000000e+01	6.70000000e+01	1.08000000e+02
28	2.57541000e+05	6.00000000e+01	6.70000000e+01	1.08000000e+02
29	2.59779000e+05	6.00000000e+01	6.70000000e+01	1.08000000e+02
30	2.61684000e+05	6.00000000e+01	6.70000000e+01	1.08000000e+02
31	2.64196000e+05	6.00000000e+01	6.70000000e+01	1.08000000e+02
32	2.66778000e+05	6.00000000e+01	6.70000000e+01	1.08000000e+02
33	2.68859000e+05	6.00000000e+01	6.70000000e+01	1.08000000e+02
34	2.70685000e+05	6.00000000e+01	6.70000000e+01	1.08000000e+02
35	2.72584000e+05	6.00000000e+01	6.70000000e+01	1.08000000e+02
36	2.74318000e+05	6.00000000e+01	6.70000000e+01	1.08000000e+02
37	2.75771000e+05	6.00000000e+01	6.70000000e+01	1.08000000e+02
38	2.77522000e+05	6.00000000e+01	6.70000000e+01	1.08000000e+02
39	2.79749000e+05	6.00000000e+01	6.70000000e+01	1.08000000e+02
40	2.81181000e+05	6.00000000e+01	6.70000000e+01	1.08000000e+02
41	2.82538000e+05	6.00000000e+01	6.70000000e+01	1.08000000e+02
42	2.84097000e+05	6.00000000e+01	6.70000000e+01	1.08000000e+02
43	2.85773000e+05	6.10000000e+01	6.80000000e+01	1.09000000e+02
44	2.88712000e+05	6.10000000e+01	6.80000000e+01	1.09000000e+02
45	2.90620000e+05	6.10000000e+01	6.80000000e+01	1.09000000e+02
46	2.93097000e+05	6.10000000e+01	6.80000000e+01	1.09000000e+02
47	2.94702000e+05	6.10000000e+01	6.80000000e+01	1.09000000e+02
48	2.96181000e+05	6.10000000e+01	6.80000000e+01	1.09000000e+02
49	2.98004000e+05	6.20000000e+01	6.90000000e+01	1.10000000e+02
50	2.99394000e+05	6.20000000e+01	6.90000000e+01	1.10000000e+02
51	3.00791000e+05	6.20000000e+01	6.90000000e+01	1.10000000e+02
52	3.02417000e+05	6.20000000e+01	6.90000000e+01	1.10000000e+02
53	3.04123000e+05	6.20000000e+01	6.90000000e+01	1.10000000e+02
54	3.05615000e+05	6.20000000e+01	6.90000000e+01	1.10000000e+02
55	3.06958000e+05	6.20000000e+01	6.90000000e+01	1.10000000e+02
56	3.08424000e+05	6.20000000e+01	6.90000000e+01	1.10000000e+02
57	3.09851000e+05	6.20000000e+01	6.90000000e+01	1.10000000e+02
58	3.11109000e+05	6.20000000e+01	6.90000000e+01	1.10000000e+02
59	3.12799000e+05	6.20000000e+01	6.90000000e+01	1.10000000e+02
60	3.14337000e+05	6.20000000e+01	6.90000000e+01	1.10000000e+02
61	3.15745000e+05	6.30000000e+01	7.00000000e+01	1.11000000e+02
62	3.17159000e+05	6.40000000e+01	7.10000000e+01	1.13000000e+02
63	3.18858000e+05	6.40000000e+01	7.20000000e+01	1.14000000e+02
64	3.21213000e+05	6.60000000e+01	7.30000000e+01	1.15000000e+02
65	3.23504000e+05	6.60000000e+01	7.30000000e+01	1.15000000e+02
66	3.26196000e+05	6.70000000e+01	7.40000000e+01	1.17000000e+02
67	3.28872000e+05	6.70000000e+01	7.40000000e+01	1.17000000e+02
68	3.30798000e+05	6.70000000e+01	7.40000000e+01	1.17000000e+02
69	3.32678000e+05	6.80000000e+01	7.60000000e+01	1.19000000e+02
70	3.34457000e+05	6.80000000e+01	7.60000000e+01	1.19000000e+02
71	3.36148000e+05	6.80000000e+01	7.60000000e+01	1.19000000e+02
72	3.38183000e+05	7.10000000e+01	7.70000000e+01	1.20000000e+02
73	3.40571000e+05	7.00000000e+01	7.80000000e+01	1.21000000e+02
74	3.42798000e+05	7.30000000e+01	7.90000000e+01	1.22000000e+02
75	3.44848000e+05	7.30000000e+01	7.90000000e+01	1.22000000e+02
76	3.47385000e+05	7.30000000e+01	7.90000000e+01	1.22000000e+02
77	3.49665000e+05	7.30000000e+01	7.90000000e+01	1.22000000e+02
78	3.52190000e+05	7.30000000e+01	7.90000000e+01	1.22000000e+02
79	3.54959000e+05	7.30000000e+01	7.90000000e+01	1.22000000e+02
80	3.57990000e+05	7.30000000e+01	7.90000000e+01	1.22000000e+02
81	3.60755000e+05	7.30000000e+01	7.90000000e+01	1.22000000e+02
82	3.63087000e+05	7.30000000e+01	7.90000000e+01	1.22000000e+02
83	3.65251000e+05	7.30000000e+01	7.90000000e+01	1.22000000e+02
84	3.67338000e+05	7.30000000e+01	7.90000000e+01	1.22000000e+02
85	3.69483000e+05	7.30000000e+01	7.90000000e+01	1.22000000e+02
86	3.71939000e+05	7.50000000e+01	8.00000000e+01	1.23000000e+02
87	3.74416000e+05	7.40000000e+01	8.10000000e+01	1.24000000e+02
88	3.76700000e+05	7.40000000e+01	8.10000000e+01	1.24000000e+02
89	3.78748000e+05	7.40000000e+01	8.10000000e+01	1.24000000e+02
90	3.80711000e+05	7.80000000e+01	8.30000000e+01	1.27000000e+02
91	3.82559000e+05	7.80000000e+01	8.30000000e+01	1.27000000e+02
92	3.84422000e+05	7.80000000e+01	8.40000000e+01	1.28000000e+02
93	3.86409000e+05	8.00000000e+01	8.50000000e+01	1.31000000e+02
94	3.88794000e+05	8.00000000e+01	8.50000000e+01	1.31000000e+02
95	3.91077000e+05	8.00000000e+01	8.50000000e+01	1.31000000e+02
96	3.93182000e+05	8.00000000e+01	8.50000000e+01	1.31000000e+02
97	3.95322000e+05	8.00000000e+01	8.50000000e+01	1.31000000e+02
98	3.97506000e+05	8.00000000e+01	8.50000000e+01	1.31000000e+02
99	3.99541000e+05	8.00000000e+01	8.50000000e+01	1.31000000e+02
100	4.01589000e+05	8.00000000e+01	8.50000000e+01	1.31000000e+02
