# Supplementary material for: Early Prediction of Movie Box Office Success Based on Wikipedia Activity Big Data
Source: PLoS One. 2013 Aug 21;8(8):e71226. doi: 10.1371/journal.pone.0071226 (PMC3749192; doi:10.1371/journal.pone.0071226)
Supplement: Dataset S1 — The dataset under study, including the financial and Wikipedia activity data is also available at http://wwm.phy.bme.hu/SupplementaryDataS1.zip. (ZIP) [file pone.0071226.s002.zip › wikipredict_data_pack/sample_of_312/wikipedia_predictors/112]

Day_(movie_time)	Views	Users	Rigor	Edits
-500	0.00000000e+00	0.00000000e+00	0.00000000e+00	0.00000000e+00
-499	0.00000000e+00	0.00000000e+00	0.00000000e+00	0.00000000e+00
-498	0.00000000e+00	0.00000000e+00	0.00000000e+00	0.00000000e+00
-497	0.00000000e+00	0.00000000e+00	0.00000000e+00	0.00000000e+00
-496	0.00000000e+00	0.00000000e+00	0.00000000e+00	0.00000000e+00
-495	0.00000000e+00	0.00000000e+00	0.00000000e+00	0.00000000e+00
-494	0.00000000e+00	0.00000000e+00	0.00000000e+00	0.00000000e+00
-493	0.00000000e+00	0.00000000e+00	0.00000000e+00	0.00000000e+00
-492	0.00000000e+00	0.00000000e+00	0.00000000e+00	0.00000000e+00
-491	0.00000000e+00	0.00000000e+00	0.00000000e+00	0.00000000e+00
-490	0.00000000e+00	0.00000000e+00	0.00000000e+00	0.00000000e+00
-489	0.00000000e+00	0.00000000e+00	0.00000000e+00	0.00000000e+00
-488	0.00000000e+00	0.00000000e+00	0.00000000e+00	0.00000000e+00
-487	0.00000000e+00	0.00000000e+00	0.00000000e+00	0.00000000e+00
-486	0.00000000e+00	0.00000000e+00	0.00000000e+00	0.00000000e+00
-485	0.00000000e+00	0.00000000e+00	0.00000000e+00	0.00000000e+00
-484	0.00000000e+00	0.00000000e+00	0.00000000e+00	0.00000000e+00
-483	0.00000000e+00	0.00000000e+00	0.00000000e+00	0.00000000e+00
-482	0.00000000e+00	0.00000000e+00	0.00000000e+00	0.00000000e+00
-481	0.00000000e+00	0.00000000e+00	0.00000000e+00	0.00000000e+00
-480	0.00000000e+00	0.00000000e+00	0.00000000e+00	0.00000000e+00
-479	0.00000000e+00	0.00000000e+00	0.00000000e+00	0.00000000e+00
-478	0.00000000e+00	0.00000000e+00	0.00000000e+00	0.00000000e+00
-477	0.00000000e+00	0.00000000e+00	0.00000000e+00	0.00000000e+00
-476	0.00000000e+00	0.00000000e+00	0.00000000e+00	0.00000000e+00
-475	0.00000000e+00	0.00000000e+00	0.00000000e+00	0.00000000e+00
-474	0.00000000e+00	0.00000000e+00	0.00000000e+00	0.00000000e+00
-473	0.00000000e+00	0.00000000e+00	0.00000000e+00	0.00000000e+00
-472	0.00000000e+00	0.00000000e+00	0.00000000e+00	0.00000000e+00
-471	0.00000000e+00	0.00000000e+00	0.00000000e+00	0.00000000e+00
-470	0.00000000e+00	0.00000000e+00	0.00000000e+00	0.00000000e+00
-469	0.00000000e+00	0.00000000e+00	0.00000000e+00	0.00000000e+00
-468	0.00000000e+00	0.00000000e+00	0.00000000e+00	0.00000000e+00
-467	0.00000000e+00	0.00000000e+00	0.00000000e+00	0.00000000e+00
-466	0.00000000e+00	0.00000000e+00	0.00000000e+00	0.00000000e+00
-465	0.00000000e+00	0.00000000e+00	0.00000000e+00	0.00000000e+00
-464	0.00000000e+00	0.00000000e+00	0.00000000e+00	0.00000000e+00
-463	0.00000000e+00	0.00000000e+00	0.00000000e+00	0.00000000e+00
-462	0.00000000e+00	0.00000000e+00	0.00000000e+00	0.00000000e+00
-461	0.00000000e+00	0.00000000e+00	0.00000000e+00	0.00000000e+00
-460	0.00000000e+00	0.00000000e+00	0.00000000e+00	0.00000000e+00
-459	0.00000000e+00	0.00000000e+00	0.00000000e+00	0.00000000e+00
-458	0.00000000e+00	0.00000000e+00	0.00000000e+00	0.00000000e+00
-457	0.00000000e+00	0.00000000e+00	0.00000000e+00	0.00000000e+00
-456	0.00000000e+00	0.00000000e+00	0.00000000e+00	0.00000000e+00
-455	0.00000000e+00	0.00000000e+00	0.00000000e+00	0.00000000e+00
-454	0.00000000e+00	0.00000000e+00	0.00000000e+00	0.00000000e+00
-453	0.00000000e+00	0.00000000e+00	0.00000000e+00	0.00000000e+00
-452	0.00000000e+00	0.00000000e+00	0.00000000e+00	0.00000000e+00
-451	0.00000000e+00	0.00000000e+00	0.00000000e+00	0.00000000e+00
-450	0.00000000e+00	0.00000000e+00	0.00000000e+00	0.00000000e+00
-449	0.00000000e+00	0.00000000e+00	0.00000000e+00	0.00000000e+00
-448	0.00000000e+00	0.00000000e+00	0.00000000e+00	0.00000000e+00
-447	0.00000000e+00	0.00000000e+00	0.00000000e+00	0.00000000e+00
-446	0.00000000e+00	0.00000000e+00	0.00000000e+00	0.00000000e+00
-445	0.00000000e+00	0.00000000e+00	0.00000000e+00	0.00000000e+00
-444	0.00000000e+00	0.00000000e+00	0.00000000e+00	0.00000000e+00
-443	0.00000000e+00	0.00000000e+00	0.00000000e+00	0.00000000e+00
-442	0.00000000e+00	0.00000000e+00	0.00000000e+00	0.00000000e+00
-441	0.00000000e+00	0.00000000e+00	0.00000000e+00	0.00000000e+00
-440	0.00000000e+00	0.00000000e+00	0.00000000e+00	0.00000000e+00
-439	0.00000000e+00	0.00000000e+00	0.00000000e+00	0.00000000e+00
-438	0.00000000e+00	0.00000000e+00	0.00000000e+00	0.00000000e+00
-437	0.00000000e+00	0.00000000e+00	0.00000000e+00	0.00000000e+00
-436	0.00000000e+00	0.00000000e+00	0.00000000e+00	0.00000000e+00
-435	0.00000000e+00	0.00000000e+00	0.00000000e+00	0.00000000e+00
-434	0.00000000e+00	0.00000000e+00	0.00000000e+00	0.00000000e+00
-433	0.00000000e+00	0.00000000e+00	0.00000000e+00	0.00000000e+00
-432	0.00000000e+00	0.00000000e+00	0.00000000e+00	0.00000000e+00
-431	0.00000000e+00	0.00000000e+00	0.00000000e+00	0.00000000e+00
-430	0.00000000e+00	0.00000000e+00	0.00000000e+00	0.00000000e+00
-429	0.00000000e+00	0.00000000e+00	0.00000000e+00	0.00000000e+00
-428	0.00000000e+00	0.00000000e+00	0.00000000e+00	0.00000000e+00
-427	0.00000000e+00	0.00000000e+00	0.00000000e+00	0.00000000e+00
-426	0.00000000e+00	0.00000000e+00	0.00000000e+00	0.00000000e+00
-425	0.00000000e+00	0.00000000e+00	0.00000000e+00	0.00000000e+00
-424	0.00000000e+00	0.00000000e+00	0.00000000e+00	0.00000000e+00
-423	0.00000000e+00	0.00000000e+00	0.00000000e+00	0.00000000e+00
-422	0.00000000e+00	0.00000000e+00	0.00000000e+00	0.00000000e+00
-421	0.00000000e+00	0.00000000e+00	0.00000000e+00	0.00000000e+00
-420	0.00000000e+00	0.00000000e+00	0.00000000e+00	0.00000000e+00
-419	0.00000000e+00	0.00000000e+00	0.00000000e+00	0.00000000e+00
-418	0.00000000e+00	0.00000000e+00	0.00000000e+00	0.00000000e+00
-417	0.00000000e+00	0.00000000e+00	0.00000000e+00	0.00000000e+00
-416	0.00000000e+00	0.00000000e+00	0.00000000e+00	0.00000000e+00
-415	0.00000000e+00	0.00000000e+00	0.00000000e+00	0.00000000e+00
-414	0.00000000e+00	0.00000000e+00	0.00000000e+00	0.00000000e+00
-413	0.00000000e+00	0.00000000e+00	0.00000000e+00	0.00000000e+00
-412	0.00000000e+00	0.00000000e+00	0.00000000e+00	0.00000000e+00
-411	0.00000000e+00	0.00000000e+00	0.00000000e+00	0.00000000e+00
-410	0.00000000e+00	0.00000000e+00	0.00000000e+00	0.00000000e+00
-409	0.00000000e+00	0.00000000e+00	0.00000000e+00	0.00000000e+00
-408	0.00000000e+00	0.00000000e+00	0.00000000e+00	0.00000000e+00
-407	0.00000000e+00	0.00000000e+00	0.00000000e+00	0.00000000e+00
-406	0.00000000e+00	0.00000000e+00	0.00000000e+00	0.00000000e+00
-405	0.00000000e+00	0.00000000e+00	0.00000000e+00	0.00000000e+00
-404	0.00000000e+00	0.00000000e+00	0.00000000e+00	0.00000000e+00
-403	0.00000000e+00	0.00000000e+00	0.00000000e+00	0.00000000e+00
-402	0.00000000e+00	0.00000000e+00	0.00000000e+00	0.00000000e+00
-401	0.00000000e+00	0.00000000e+00	0.00000000e+00	0.00000000e+00
-400	0.00000000e+00	0.00000000e+00	0.00000000e+00	0.00000000e+00
-399	0.00000000e+00	0.00000000e+00	0.00000000e+00	0.00000000e+00
-398	0.00000000e+00	0.00000000e+00	0.00000000e+00	0.00000000e+00
-397	0.00000000e+00	0.00000000e+00	0.00000000e+00	0.00000000e+00
-396	0.00000000e+00	0.00000000e+00	0.00000000e+00	0.00000000e+00
-395	0.00000000e+00	0.00000000e+00	0.00000000e+00	0.00000000e+00
-394	0.00000000e+00	0.00000000e+00	0.00000000e+00	0.00000000e+00
-393	0.00000000e+00	0.00000000e+00	0.00000000e+00	0.00000000e+00
-392	0.00000000e+00	0.00000000e+00	0.00000000e+00	0.00000000e+00
-391	0.00000000e+00	0.00000000e+00	0.00000000e+00	0.00000000e+00
-390	0.00000000e+00	0.00000000e+00	0.00000000e+00	0.00000000e+00
-389	0.00000000e+00	0.00000000e+00	0.00000000e+00	0.00000000e+00
-388	0.00000000e+00	0.00000000e+00	0.00000000e+00	0.00000000e+00
-387	0.00000000e+00	0.00000000e+00	0.00000000e+00	0.00000000e+00
-386	0.00000000e+00	0.00000000e+00	0.00000000e+00	0.00000000e+00
-385	0.00000000e+00	0.00000000e+00	0.00000000e+00	0.00000000e+00
-384	0.00000000e+00	0.00000000e+00	0.00000000e+00	0.00000000e+00
-383	0.00000000e+00	0.00000000e+00	0.00000000e+00	0.00000000e+00
-382	0.00000000e+00	0.00000000e+00	0.00000000e+00	0.00000000e+00
-381	0.00000000e+00	0.00000000e+00	0.00000000e+00	0.00000000e+00
-380	0.00000000e+00	0.00000000e+00	0.00000000e+00	0.00000000e+00
-379	0.00000000e+00	0.00000000e+00	0.00000000e+00	0.00000000e+00
-378	0.00000000e+00	0.00000000e+00	0.00000000e+00	0.00000000e+00
-377	0.00000000e+00	0.00000000e+00	0.00000000e+00	0.00000000e+00
-376	0.00000000e+00	0.00000000e+00	0.00000000e+00	0.00000000e+00
-375	0.00000000e+00	0.00000000e+00	0.00000000e+00	0.00000000e+00
-374	0.00000000e+00	0.00000000e+00	0.00000000e+00	0.00000000e+00
-373	0.00000000e+00	0.00000000e+00	0.00000000e+00	0.00000000e+00
-372	0.00000000e+00	0.00000000e+00	0.00000000e+00	0.00000000e+00
-371	0.00000000e+00	0.00000000e+00	0.00000000e+00	0.00000000e+00
-370	0.00000000e+00	0.00000000e+00	0.00000000e+00	0.00000000e+00
-369	0.00000000e+00	0.00000000e+00	0.00000000e+00	0.00000000e+00
-368	0.00000000e+00	0.00000000e+00	0.00000000e+00	0.00000000e+00
-367	0.00000000e+00	0.00000000e+00	0.00000000e+00	0.00000000e+00
-366	0.00000000e+00	0.00000000e+00	0.00000000e+00	0.00000000e+00
-365	0.00000000e+00	0.00000000e+00	0.00000000e+00	0.00000000e+00
-364	0.00000000e+00	0.00000000e+00	0.00000000e+00	0.00000000e+00
-363	0.00000000e+00	0.00000000e+00	0.00000000e+00	0.00000000e+00
-362	0.00000000e+00	0.00000000e+00	0.00000000e+00	0.00000000e+00
-361	0.00000000e+00	0.00000000e+00	0.00000000e+00	0.00000000e+00
-360	0.00000000e+00	0.00000000e+00	0.00000000e+00	0.00000000e+00
-359	0.00000000e+00	0.00000000e+00	0.00000000e+00	0.00000000e+00
-358	0.00000000e+00	0.00000000e+00	0.00000000e+00	0.00000000e+00
-357	0.00000000e+00	0.00000000e+00	0.00000000e+00	0.00000000e+00
-356	0.00000000e+00	0.00000000e+00	0.00000000e+00	0.00000000e+00
-355	0.00000000e+00	0.00000000e+00	0.00000000e+00	0.00000000e+00
-354	0.00000000e+00	0.00000000e+00	0.00000000e+00	0.00000000e+00
-353	0.00000000e+00	0.00000000e+00	0.00000000e+00	0.00000000e+00
-352	0.00000000e+00	0.00000000e+00	0.00000000e+00	0.00000000e+00
-351	0.00000000e+00	0.00000000e+00	0.00000000e+00	0.00000000e+00
-350	0.00000000e+00	0.00000000e+00	0.00000000e+00	0.00000000e+00
-349	0.00000000e+00	0.00000000e+00	0.00000000e+00	0.00000000e+00
-348	0.00000000e+00	0.00000000e+00	0.00000000e+00	0.00000000e+00
-347	0.00000000e+00	0.00000000e+00	0.00000000e+00	0.00000000e+00
-346	0.00000000e+00	0.00000000e+00	0.00000000e+00	0.00000000e+00
-345	0.00000000e+00	0.00000000e+00	0.00000000e+00	0.00000000e+00
-344	0.00000000e+00	0.00000000e+00	0.00000000e+00	0.00000000e+00
-343	0.00000000e+00	0.00000000e+00	0.00000000e+00	0.00000000e+00
-342	0.00000000e+00	0.00000000e+00	0.00000000e+00	0.00000000e+00
-341	0.00000000e+00	0.00000000e+00	0.00000000e+00	0.00000000e+00
-340	0.00000000e+00	0.00000000e+00	0.00000000e+00	0.00000000e+00
-339	0.00000000e+00	0.00000000e+00	0.00000000e+00	0.00000000e+00
-338	0.00000000e+00	0.00000000e+00	0.00000000e+00	0.00000000e+00
-337	0.00000000e+00	0.00000000e+00	0.00000000e+00	0.00000000e+00
-336	0.00000000e+00	0.00000000e+00	0.00000000e+00	0.00000000e+00
-335	4.00000000e+00	0.00000000e+00	0.00000000e+00	0.00000000e+00
-334	1.50000000e+01	0.00000000e+00	0.00000000e+00	0.00000000e+00
-333	1.50000000e+01	0.00000000e+00	0.00000000e+00	0.00000000e+00
-332	1.50000000e+01	0.00000000e+00	0.00000000e+00	0.00000000e+00
-331	1.50000000e+01	0.00000000e+00	0.00000000e+00	0.00000000e+00
-330	1.50000000e+01	0.00000000e+00	0.00000000e+00	0.00000000e+00
-329	1.50000000e+01	0.00000000e+00	0.00000000e+00	0.00000000e+00
-328	1.50000000e+01	0.00000000e+00	0.00000000e+00	0.00000000e+00
-327	1.50000000e+01	0.00000000e+00	0.00000000e+00	0.00000000e+00
-326	1.50000000e+01	0.00000000e+00	0.00000000e+00	0.00000000e+00
-325	1.50000000e+01	0.00000000e+00	0.00000000e+00	0.00000000e+00
-324	1.50000000e+01	0.00000000e+00	0.00000000e+00	0.00000000e+00
-323	1.50000000e+01	0.00000000e+00	0.00000000e+00	0.00000000e+00
-322	1.50000000e+01	0.00000000e+00	0.00000000e+00	0.00000000e+00
-321	1.50000000e+01	0.00000000e+00	0.00000000e+00	0.00000000e+00
-320	3.40000000e+01	0.00000000e+00	0.00000000e+00	0.00000000e+00
-319	2.06000000e+02	2.00000000e+00	2.00000000e+00	5.00000000e+00
-318	3.24000000e+02	2.00000000e+00	2.00000000e+00	5.00000000e+00
-317	4.28000000e+02	4.00000000e+00	4.00000000e+00	9.00000000e+00
-316	5.64000000e+02	4.00000000e+00	4.00000000e+00	9.00000000e+00
-315	6.81000000e+02	4.00000000e+00	4.00000000e+00	9.00000000e+00
-314	7.81000000e+02	4.00000000e+00	4.00000000e+00	9.00000000e+00
-313	9.15000000e+02	4.00000000e+00	4.00000000e+00	9.00000000e+00
-312	1.05000000e+03	4.00000000e+00	4.00000000e+00	9.00000000e+00
-311	1.14800000e+03	4.00000000e+00	4.00000000e+00	9.00000000e+00
-310	1.34500000e+03	5.00000000e+00	5.00000000e+00	1.20000000e+01
-309	1.60400000e+03	5.00000000e+00	5.00000000e+00	1.20000000e+01
-308	1.87300000e+03	5.00000000e+00	5.00000000e+00	1.20000000e+01
-307	2.10700000e+03	5.00000000e+00	5.00000000e+00	1.20000000e+01
-306	2.35200000e+03	5.00000000e+00	5.00000000e+00	1.20000000e+01
-305	2.58500000e+03	5.00000000e+00	5.00000000e+00	1.20000000e+01
-304	2.81300000e+03	5.00000000e+00	5.00000000e+00	1.20000000e+01
-303	3.04500000e+03	5.00000000e+00	5.00000000e+00	1.20000000e+01
-302	3.31000000e+03	5.00000000e+00	5.00000000e+00	1.20000000e+01
-301	3.58300000e+03	5.00000000e+00	5.00000000e+00	1.20000000e+01
-300	3.83000000e+03	6.00000000e+00	6.00000000e+00	1.30000000e+01
-299	4.09200000e+03	7.00000000e+00	7.00000000e+00	1.40000000e+01
-298	4.35300000e+03	7.00000000e+00	7.00000000e+00	1.40000000e+01
-297	4.58200000e+03	7.00000000e+00	7.00000000e+00	1.40000000e+01
-296	4.86500000e+03	7.00000000e+00	7.00000000e+00	1.40000000e+01
-295	5.21800000e+03	7.00000000e+00	7.00000000e+00	1.40000000e+01
-294	5.45300000e+03	7.00000000e+00	7.00000000e+00	1.40000000e+01
-293	5.64100000e+03	7.00000000e+00	7.00000000e+00	1.40000000e+01
-292	5.88800000e+03	7.00000000e+00	7.00000000e+00	1.40000000e+01
-291	6.11100000e+03	7.00000000e+00	7.00000000e+00	1.40000000e+01
-290	6.41200000e+03	7.00000000e+00	7.00000000e+00	1.40000000e+01
-289	6.70000000e+03	7.00000000e+00	7.00000000e+00	1.40000000e+01
-288	6.91700000e+03	7.00000000e+00	7.00000000e+00	1.40000000e+01
-287	7.09300000e+03	7.00000000e+00	7.00000000e+00	1.40000000e+01
-286	7.27500000e+03	7.00000000e+00	7.00000000e+00	1.40000000e+01
-285	7.44100000e+03	7.00000000e+00	7.00000000e+00	1.40000000e+01
-284	7.65400000e+03	7.00000000e+00	7.00000000e+00	1.40000000e+01
-283	7.89300000e+03	7.00000000e+00	7.00000000e+00	1.40000000e+01
-282	8.15900000e+03	7.00000000e+00	7.00000000e+00	1.40000000e+01
-281	8.37400000e+03	7.00000000e+00	7.00000000e+00	1.40000000e+01
-280	8.57600000e+03	7.00000000e+00	7.00000000e+00	1.40000000e+01
-279	8.57600000e+03	7.00000000e+00	7.00000000e+00	1.40000000e+01
-278	8.76200000e+03	7.00000000e+00	7.00000000e+00	1.40000000e+01
-277	8.76200000e+03	7.00000000e+00	7.00000000e+00	1.40000000e+01
-276	8.76200000e+03	7.00000000e+00	7.00000000e+00	1.40000000e+01
-275	8.76200000e+03	7.00000000e+00	7.00000000e+00	1.40000000e+01
-274	9.00500000e+03	7.00000000e+00	7.00000000e+00	1.40000000e+01
-273	9.20600000e+03	7.00000000e+00	7.00000000e+00	1.40000000e+01
-272	9.38400000e+03	7.00000000e+00	7.00000000e+00	1.40000000e+01
-271	9.56800000e+03	7.00000000e+00	7.00000000e+00	1.40000000e+01
-270	9.76700000e+03	7.00000000e+00	7.00000000e+00	1.40000000e+01
-269	1.00510000e+04	7.00000000e+00	7.00000000e+00	1.40000000e+01
-268	1.03260000e+04	7.00000000e+00	7.00000000e+00	1.40000000e+01
-267	1.05390000e+04	8.00000000e+00	8.00000000e+00	1.50000000e+01
-266	1.07360000e+04	8.00000000e+00	8.00000000e+00	1.50000000e+01
-265	1.09330000e+04	8.00000000e+00	8.00000000e+00	1.50000000e+01
-264	1.11460000e+04	8.00000000e+00	8.00000000e+00	1.50000000e+01
-263	1.13770000e+04	8.00000000e+00	8.00000000e+00	1.50000000e+01
-262	1.16420000e+04	8.00000000e+00	8.00000000e+00	1.50000000e+01
-261	1.18770000e+04	8.00000000e+00	9.00000000e+00	1.60000000e+01
-260	1.21130000e+04	8.00000000e+00	9.00000000e+00	1.60000000e+01
-259	1.23480000e+04	8.00000000e+00	9.00000000e+00	1.60000000e+01
-258	1.23480000e+04	8.00000000e+00	9.00000000e+00	1.60000000e+01
-257	1.23480000e+04	8.00000000e+00	9.00000000e+00	1.60000000e+01
-256	1.23480000e+04	8.00000000e+00	9.00000000e+00	1.60000000e+01
-255	1.25560000e+04	8.00000000e+00	9.00000000e+00	1.60000000e+01
-254	1.27840000e+04	8.00000000e+00	9.00000000e+00	1.60000000e+01
-253	1.29930000e+04	8.00000000e+00	9.00000000e+00	1.60000000e+01
-252	1.31990000e+04	8.00000000e+00	9.00000000e+00	1.60000000e+01
-251	1.33810000e+04	8.00000000e+00	9.00000000e+00	1.60000000e+01
-250	1.35780000e+04	8.00000000e+00	9.00000000e+00	1.60000000e+01
-249	1.38140000e+04	8.00000000e+00	9.00000000e+00	1.60000000e+01
-248	1.40540000e+04	8.00000000e+00	9.00000000e+00	1.60000000e+01
-247	1.43030000e+04	8.00000000e+00	9.00000000e+00	1.60000000e+01
-246	1.45600000e+04	8.00000000e+00	9.00000000e+00	1.60000000e+01
-245	1.47800000e+04	8.00000000e+00	9.00000000e+00	1.60000000e+01
-244	1.49980000e+04	8.00000000e+00	9.00000000e+00	1.60000000e+01
-243	1.51870000e+04	8.00000000e+00	9.00000000e+00	1.60000000e+01
-242	1.53960000e+04	9.00000000e+00	1.00000000e+01	1.70000000e+01
-241	1.55960000e+04	9.00000000e+00	1.00000000e+01	1.70000000e+01
-240	1.58370000e+04	9.00000000e+00	1.00000000e+01	1.70000000e+01
-239	1.60710000e+04	1.00000000e+01	1.10000000e+01	1.80000000e+01
-238	1.63120000e+04	1.00000000e+01	1.10000000e+01	1.80000000e+01
-237	1.65110000e+04	1.00000000e+01	1.10000000e+01	1.80000000e+01
-236	1.67020000e+04	1.00000000e+01	1.10000000e+01	1.80000000e+01
-235	1.69480000e+04	1.10000000e+01	1.20000000e+01	1.90000000e+01
-234	1.72290000e+04	1.10000000e+01	1.20000000e+01	1.90000000e+01
-233	1.75260000e+04	1.10000000e+01	1.20000000e+01	1.90000000e+01
-232	1.78050000e+04	1.10000000e+01	1.20000000e+01	1.90000000e+01
-231	1.80220000e+04	1.10000000e+01	1.20000000e+01	1.90000000e+01
-230	1.82910000e+04	1.10000000e+01	1.20000000e+01	1.90000000e+01
-229	1.85290000e+04	1.10000000e+01	1.20000000e+01	1.90000000e+01
-228	1.87750000e+04	1.10000000e+01	1.20000000e+01	1.90000000e+01
-227	1.90350000e+04	1.10000000e+01	1.20000000e+01	1.90000000e+01
-226	1.90350000e+04	1.10000000e+01	1.20000000e+01	1.90000000e+01
-225	1.92690000e+04	1.10000000e+01	1.20000000e+01	1.90000000e+01
-224	1.94610000e+04	1.10000000e+01	1.20000000e+01	1.90000000e+01
-223	1.96520000e+04	1.10000000e+01	1.20000000e+01	1.90000000e+01
-222	1.97960000e+04	1.10000000e+01	1.20000000e+01	1.90000000e+01
-221	1.99920000e+04	1.10000000e+01	1.20000000e+01	1.90000000e+01
-220	2.01840000e+04	1.10000000e+01	1.20000000e+01	1.90000000e+01
-219	2.01840000e+04	1.10000000e+01	1.20000000e+01	1.90000000e+01
-218	2.03750000e+04	1.10000000e+01	1.20000000e+01	1.90000000e+01
-217	2.05450000e+04	1.10000000e+01	1.20000000e+01	1.90000000e+01
-216	2.07170000e+04	1.10000000e+01	1.20000000e+01	1.90000000e+01
-215	2.09100000e+04	1.10000000e+01	1.20000000e+01	1.90000000e+01
-214	2.11190000e+04	1.10000000e+01	1.20000000e+01	1.90000000e+01
-213	2.13700000e+04	1.10000000e+01	1.20000000e+01	1.90000000e+01
-212	2.15940000e+04	1.20000000e+01	1.30000000e+01	2.00000000e+01
-211	2.18160000e+04	1.20000000e+01	1.30000000e+01	2.00000000e+01
-210	2.20080000e+04	1.20000000e+01	1.30000000e+01	2.00000000e+01
-209	2.22010000e+04	1.20000000e+01	1.30000000e+01	2.00000000e+01
-208	2.23960000e+04	1.20000000e+01	1.30000000e+01	2.00000000e+01
-207	2.26020000e+04	1.20000000e+01	1.30000000e+01	2.00000000e+01
-206	2.28430000e+04	1.20000000e+01	1.30000000e+01	2.00000000e+01
-205	2.30510000e+04	1.20000000e+01	1.30000000e+01	2.00000000e+01
-204	2.32550000e+04	1.20000000e+01	1.30000000e+01	2.00000000e+01
-203	2.34380000e+04	1.30000000e+01	1.40000000e+01	2.10000000e+01
-202	2.36050000e+04	1.30000000e+01	1.40000000e+01	2.10000000e+01
-201	2.37470000e+04	1.30000000e+01	1.40000000e+01	2.10000000e+01
-200	2.38940000e+04	1.30000000e+01	1.40000000e+01	2.10000000e+01
-199	2.40680000e+04	1.30000000e+01	1.40000000e+01	2.10000000e+01
-198	2.42890000e+04	1.40000000e+01	1.50000000e+01	2.20000000e+01
-197	2.44850000e+04	1.60000000e+01	1.60000000e+01	2.40000000e+01
-196	2.47040000e+04	1.60000000e+01	1.60000000e+01	2.40000000e+01
-195	2.49000000e+04	1.60000000e+01	1.60000000e+01	2.40000000e+01
-194	2.50870000e+04	1.60000000e+01	1.60000000e+01	2.40000000e+01
-193	2.53110000e+04	1.70000000e+01	1.70000000e+01	2.60000000e+01
-192	2.55290000e+04	1.70000000e+01	1.70000000e+01	2.60000000e+01
-191	2.57550000e+04	1.70000000e+01	1.70000000e+01	2.60000000e+01
-190	2.60200000e+04	1.70000000e+01	1.70000000e+01	2.60000000e+01
-189	2.62550000e+04	1.70000000e+01	1.70000000e+01	2.60000000e+01
-188	2.64800000e+04	1.70000000e+01	1.70000000e+01	2.60000000e+01
-187	2.66920000e+04	1.70000000e+01	1.70000000e+01	2.60000000e+01
-186	2.68990000e+04	1.70000000e+01	1.70000000e+01	2.60000000e+01
-185	2.71700000e+04	1.70000000e+01	1.70000000e+01	2.60000000e+01
-184	2.74450000e+04	1.80000000e+01	1.80000000e+01	2.70000000e+01
-183	2.77630000e+04	1.80000000e+01	1.80000000e+01	2.70000000e+01
-182	2.81290000e+04	1.80000000e+01	1.80000000e+01	2.70000000e+01
-181	2.85210000e+04	1.80000000e+01	1.80000000e+01	2.70000000e+01
-180	2.89010000e+04	2.10000000e+01	1.90000000e+01	3.30000000e+01
-179	2.92780000e+04	2.20000000e+01	2.00000000e+01	3.50000000e+01
-178	2.96250000e+04	2.20000000e+01	2.00000000e+01	3.50000000e+01
-177	2.98790000e+04	2.20000000e+01	2.00000000e+01	3.50000000e+01
-176	3.01700000e+04	2.20000000e+01	2.00000000e+01	3.50000000e+01
-175	3.03760000e+04	2.20000000e+01	2.00000000e+01	3.50000000e+01
-174	3.06400000e+04	2.20000000e+01	2.00000000e+01	3.50000000e+01
-173	3.08890000e+04	2.20000000e+01	2.00000000e+01	3.50000000e+01
-172	3.11240000e+04	2.20000000e+01	2.00000000e+01	3.50000000e+01
-171	3.13670000e+04	2.20000000e+01	2.00000000e+01	3.50000000e+01
-170	3.15950000e+04	2.20000000e+01	2.00000000e+01	3.50000000e+01
-169	3.18410000e+04	2.20000000e+01	2.00000000e+01	3.50000000e+01
-168	3.20780000e+04	2.20000000e+01	2.00000000e+01	3.50000000e+01
-167	3.22810000e+04	2.20000000e+01	2.00000000e+01	3.50000000e+01
-166	3.25030000e+04	2.20000000e+01	2.00000000e+01	3.50000000e+01
-165	3.27610000e+04	2.20000000e+01	2.00000000e+01	3.50000000e+01
-164	3.30600000e+04	2.20000000e+01	2.00000000e+01	3.50000000e+01
-163	3.33540000e+04	2.20000000e+01	2.00000000e+01	3.50000000e+01
-162	3.36900000e+04	2.20000000e+01	2.00000000e+01	3.50000000e+01
-161	3.39640000e+04	2.20000000e+01	2.00000000e+01	3.50000000e+01
-160	3.41790000e+04	2.20000000e+01	2.00000000e+01	3.50000000e+01
-159	3.43860000e+04	2.20000000e+01	2.00000000e+01	3.50000000e+01
-158	3.46250000e+04	2.20000000e+01	2.00000000e+01	3.50000000e+01
-157	3.46250000e+04	2.20000000e+01	2.00000000e+01	3.50000000e+01
-156	3.46250000e+04	2.20000000e+01	2.10000000e+01	4.00000000e+01
-155	3.48640000e+04	2.20000000e+01	2.10000000e+01	4.00000000e+01
-154	3.50880000e+04	2.40000000e+01	2.20000000e+01	4.30000000e+01
-153	3.53060000e+04	2.40000000e+01	2.20000000e+01	4.30000000e+01
-152	3.55710000e+04	2.40000000e+01	2.20000000e+01	4.30000000e+01
-151	3.57980000e+04	2.40000000e+01	2.20000000e+01	4.30000000e+01
-150	3.60490000e+04	2.40000000e+01	2.20000000e+01	4.30000000e+01
-149	3.63430000e+04	2.40000000e+01	2.20000000e+01	4.30000000e+01
-148	3.65750000e+04	2.40000000e+01	2.20000000e+01	4.30000000e+01
-147	3.68190000e+04	2.70000000e+01	2.30000000e+01	4.40000000e+01
-146	3.70140000e+04	2.70000000e+01	2.30000000e+01	4.40000000e+01
-145	3.72150000e+04	2.70000000e+01	2.30000000e+01	4.40000000e+01
-144	3.74540000e+04	2.70000000e+01	2.30000000e+01	4.40000000e+01
-143	3.77390000e+04	2.70000000e+01	2.30000000e+01	4.40000000e+01
-142	3.80190000e+04	2.70000000e+01	2.30000000e+01	4.40000000e+01
-141	3.80190000e+04	2.70000000e+01	2.30000000e+01	4.40000000e+01
-140	3.82270000e+04	2.70000000e+01	2.30000000e+01	4.40000000e+01
-139	3.84690000e+04	2.70000000e+01	2.30000000e+01	4.40000000e+01
-138	3.87390000e+04	2.70000000e+01	2.40000000e+01	4.50000000e+01
-137	3.91390000e+04	2.70000000e+01	2.40000000e+01	4.50000000e+01
-136	3.96940000e+04	2.70000000e+01	2.60000000e+01	4.70000000e+01
-135	4.02760000e+04	2.90000000e+01	2.80000000e+01	5.00000000e+01
-134	4.08960000e+04	2.90000000e+01	2.80000000e+01	5.00000000e+01
-133	4.14770000e+04	2.90000000e+01	2.80000000e+01	5.00000000e+01
-132	4.19150000e+04	2.90000000e+01	2.80000000e+01	5.00000000e+01
-131	4.23450000e+04	2.90000000e+01	2.80000000e+01	5.00000000e+01
-130	4.27340000e+04	2.90000000e+01	2.80000000e+01	5.00000000e+01
-129	4.31500000e+04	2.90000000e+01	2.80000000e+01	5.00000000e+01
-128	4.37010000e+04	3.10000000e+01	2.90000000e+01	5.70000000e+01
-127	4.41400000e+04	3.10000000e+01	2.90000000e+01	5.70000000e+01
-126	4.45390000e+04	3.10000000e+01	2.90000000e+01	5.70000000e+01
-125	4.48930000e+04	3.10000000e+01	2.90000000e+01	5.70000000e+01
-124	4.52010000e+04	3.00000000e+01	2.90000000e+01	6.00000000e+01
-123	4.55490000e+04	3.00000000e+01	2.90000000e+01	6.00000000e+01
-122	4.59570000e+04	3.00000000e+01	2.90000000e+01	6.00000000e+01
-121	4.63440000e+04	3.00000000e+01	2.90000000e+01	6.00000000e+01
-120	4.66720000e+04	3.00000000e+01	2.90000000e+01	6.00000000e+01
-119	4.69770000e+04	3.00000000e+01	2.90000000e+01	6.00000000e+01
-118	4.73250000e+04	3.00000000e+01	2.90000000e+01	6.00000000e+01
-117	4.77470000e+04	3.00000000e+01	2.90000000e+01	6.00000000e+01
-116	4.81150000e+04	3.00000000e+01	2.90000000e+01	6.00000000e+01
-115	4.84660000e+04	3.00000000e+01	2.90000000e+01	6.00000000e+01
-114	4.88390000e+04	3.00000000e+01	2.90000000e+01	6.00000000e+01
-113	4.91830000e+04	3.20000000e+01	2.90000000e+01	6.20000000e+01
-112	4.95020000e+04	3.30000000e+01	3.00000000e+01	6.30000000e+01
-111	4.98610000e+04	3.30000000e+01	3.00000000e+01	6.30000000e+01
-110	5.01820000e+04	3.30000000e+01	3.00000000e+01	6.30000000e+01
-109	5.05080000e+04	3.30000000e+01	3.00000000e+01	6.30000000e+01
-108	5.08860000e+04	3.30000000e+01	3.00000000e+01	6.30000000e+01
-107	5.12310000e+04	3.60000000e+01	3.10000000e+01	6.50000000e+01
-106	5.15240000e+04	3.60000000e+01	3.10000000e+01	6.50000000e+01
-105	5.18740000e+04	3.50000000e+01	3.20000000e+01	6.70000000e+01
-104	5.21810000e+04	3.50000000e+01	3.20000000e+01	6.70000000e+01
-103	5.24790000e+04	3.50000000e+01	3.20000000e+01	6.70000000e+01
-102	5.27940000e+04	3.80000000e+01	3.30000000e+01	6.80000000e+01
-101	5.31430000e+04	3.80000000e+01	3.40000000e+01	6.90000000e+01
-100	5.34560000e+04	3.80000000e+01	3.40000000e+01	6.90000000e+01
-99	5.37850000e+04	3.80000000e+01	3.40000000e+01	6.90000000e+01
-98	5.40940000e+04	3.90000000e+01	3.60000000e+01	7.10000000e+01
-97	5.43560000e+04	3.90000000e+01	3.60000000e+01	7.10000000e+01
-96	5.46080000e+04	3.90000000e+01	3.60000000e+01	7.10000000e+01
-95	5.49720000e+04	4.10000000e+01	3.80000000e+01	7.30000000e+01
-94	5.53950000e+04	4.10000000e+01	3.80000000e+01	7.30000000e+01
-93	5.57210000e+04	4.10000000e+01	3.80000000e+01	7.30000000e+01
-92	5.60480000e+04	4.10000000e+01	3.80000000e+01	7.30000000e+01
-91	5.63700000e+04	4.10000000e+01	3.80000000e+01	7.30000000e+01
-90	5.66740000e+04	4.10000000e+01	3.80000000e+01	7.30000000e+01
-89	5.70040000e+04	4.10000000e+01	3.80000000e+01	7.30000000e+01
-88	5.73130000e+04	4.10000000e+01	3.80000000e+01	7.30000000e+01
-87	5.76730000e+04	4.10000000e+01	3.80000000e+01	7.30000000e+01
-86	5.80250000e+04	4.10000000e+01	3.80000000e+01	7.30000000e+01
-85	5.83900000e+04	4.10000000e+01	3.80000000e+01	7.30000000e+01
-84	5.86640000e+04	4.10000000e+01	3.80000000e+01	7.30000000e+01
-83	5.89570000e+04	4.10000000e+01	3.80000000e+01	7.30000000e+01
-82	5.91940000e+04	4.10000000e+01	3.80000000e+01	7.30000000e+01
-81	5.94910000e+04	4.10000000e+01	3.80000000e+01	7.30000000e+01
-80	5.98050000e+04	4.10000000e+01	3.80000000e+01	7.30000000e+01
-79	6.01880000e+04	4.10000000e+01	3.80000000e+01	7.30000000e+01
-78	6.05050000e+04	4.10000000e+01	3.80000000e+01	7.30000000e+01
-77	6.08210000e+04	4.10000000e+01	3.80000000e+01	7.30000000e+01
-76	6.11530000e+04	4.10000000e+01	3.80000000e+01	7.30000000e+01
-75	6.14850000e+04	4.10000000e+01	3.80000000e+01	7.30000000e+01
-74	6.18590000e+04	4.10000000e+01	3.80000000e+01	7.30000000e+01
-73	6.23070000e+04	4.10000000e+01	3.80000000e+01	7.30000000e+01
-72	6.26970000e+04	4.10000000e+01	3.80000000e+01	7.30000000e+01
-71	6.30660000e+04	4.30000000e+01	3.90000000e+01	7.40000000e+01
-70	6.34240000e+04	4.30000000e+01	3.90000000e+01	7.40000000e+01
-69	6.37390000e+04	4.30000000e+01	3.90000000e+01	7.40000000e+01
-68	6.41970000e+04	4.30000000e+01	3.90000000e+01	7.40000000e+01
-67	6.47610000e+04	4.70000000e+01	4.20000000e+01	9.20000000e+01
-66	6.53520000e+04	4.70000000e+01	4.20000000e+01	9.20000000e+01
-65	6.59190000e+04	4.70000000e+01	4.20000000e+01	9.20000000e+01
-64	6.65260000e+04	5.00000000e+01	4.30000000e+01	9.40000000e+01
-63	6.70280000e+04	5.00000000e+01	4.30000000e+01	9.40000000e+01
-62	6.75340000e+04	5.00000000e+01	4.30000000e+01	9.40000000e+01
-61	6.79360000e+04	5.00000000e+01	4.30000000e+01	9.40000000e+01
-60	6.83630000e+04	5.00000000e+01	4.30000000e+01	9.40000000e+01
-59	6.88120000e+04	5.00000000e+01	4.30000000e+01	9.40000000e+01
-58	6.92910000e+04	5.00000000e+01	4.30000000e+01	9.40000000e+01
-57	6.97310000e+04	5.00000000e+01	4.30000000e+01	9.40000000e+01
-56	7.01400000e+04	5.00000000e+01	4.30000000e+01	9.40000000e+01
-55	7.05290000e+04	5.00000000e+01	4.30000000e+01	9.40000000e+01
-54	7.09940000e+04	5.00000000e+01	4.30000000e+01	9.40000000e+01
-53	7.13800000e+04	5.00000000e+01	4.30000000e+01	9.40000000e+01
-52	7.18450000e+04	5.00000000e+01	4.30000000e+01	9.40000000e+01
-51	7.23070000e+04	5.10000000e+01	4.40000000e+01	9.50000000e+01
-50	7.32330000e+04	5.10000000e+01	4.50000000e+01	9.60000000e+01
-49	7.41040000e+04	5.10000000e+01	4.90000000e+01	1.01000000e+02
-48	7.49470000e+04	5.20000000e+01	5.30000000e+01	1.08000000e+02
-47	7.62010000e+04	6.00000000e+01	5.60000000e+01	1.12000000e+02
-46	7.74430000e+04	7.00000000e+01	6.10000000e+01	1.21000000e+02
-45	7.88680000e+04	6.50000000e+01	6.40000000e+01	1.24000000e+02
-44	8.04650000e+04	6.70000000e+01	6.50000000e+01	1.25000000e+02
-43	8.19370000e+04	6.80000000e+01	6.60000000e+01	1.26000000e+02
-42	8.34460000e+04	6.80000000e+01	6.70000000e+01	1.29000000e+02
-41	8.52050000e+04	6.80000000e+01	6.70000000e+01	1.29000000e+02
-40	8.75370000e+04	7.80000000e+01	7.20000000e+01	1.34000000e+02
-39	9.05330000e+04	1.40000000e+02	1.53000000e+02	2.27000000e+02
-38	9.30330000e+04	1.40000000e+02	1.57000000e+02	2.31000000e+02
-37	9.52910000e+04	1.41000000e+02	1.60000000e+02	2.36000000e+02
-36	9.90410000e+04	1.57000000e+02	1.72000000e+02	2.64000000e+02
-35	1.02786000e+05	1.68000000e+02	1.75000000e+02	2.72000000e+02
-34	1.06537000e+05	1.65000000e+02	1.76000000e+02	2.73000000e+02
-33	1.09434000e+05	1.73000000e+02	1.80000000e+02	2.78000000e+02
-32	1.12047000e+05	1.76000000e+02	1.84000000e+02	2.83000000e+02
-31	1.14995000e+05	1.72000000e+02	1.92000000e+02	2.92000000e+02
-30	1.17502000e+05	1.68000000e+02	1.94000000e+02	2.95000000e+02
-29	1.20037000e+05	1.73000000e+02	1.95000000e+02	2.97000000e+02
-28	1.22489000e+05	1.82000000e+02	1.97000000e+02	3.00000000e+02
-27	1.24937000e+05	1.83000000e+02	2.00000000e+02	3.06000000e+02
-26	1.27498000e+05	2.06000000e+02	2.03000000e+02	3.10000000e+02
-25	1.30342000e+05	1.97000000e+02	2.06000000e+02	3.13000000e+02
-24	1.33296000e+05	2.02000000e+02	2.10000000e+02	3.17000000e+02
-23	1.36006000e+05	1.92000000e+02	2.14000000e+02	3.21000000e+02
-22	1.38715000e+05	1.90000000e+02	2.15000000e+02	3.22000000e+02
-21	1.41064000e+05	2.04000000e+02	2.16000000e+02	3.23000000e+02
-20	1.43458000e+05	1.95000000e+02	2.17000000e+02	3.24000000e+02
-19	1.45922000e+05	1.92000000e+02	2.18000000e+02	3.25000000e+02
-18	1.47516000e+05	2.09000000e+02	2.20000000e+02	3.31000000e+02
-17	1.48110000e+05	2.05000000e+02	2.22000000e+02	3.33000000e+02
-16	1.48556000e+05	2.05000000e+02	2.22000000e+02	3.33000000e+02
-15	1.49134000e+05	2.17000000e+02	2.23000000e+02	3.35000000e+02
-14	1.50145000e+05	2.17000000e+02	2.23000000e+02	3.35000000e+02
-13	1.51864000e+05	2.17000000e+02	2.23000000e+02	3.35000000e+02
-12	1.54257000e+05	2.11000000e+02	2.26000000e+02	3.38000000e+02
-11	1.56841000e+05	2.09000000e+02	2.30000000e+02	3.43000000e+02
-10	1.60156000e+05	2.10000000e+02	2.34000000e+02	3.47000000e+02
-9	1.63183000e+05	2.10000000e+02	2.34000000e+02	3.47000000e+02
-8	1.66354000e+05	2.06000000e+02	2.35000000e+02	3.48000000e+02
-7	1.69832000e+05	2.14000000e+02	2.39000000e+02	3.62000000e+02
-6	1.73509000e+05	2.16000000e+02	2.40000000e+02	3.63000000e+02
-5	1.77129000e+05	2.13000000e+02	2.42000000e+02	3.66000000e+02
-4	1.81139000e+05	2.13000000e+02	2.43000000e+02	3.67000000e+02
-3	1.81139000e+05	2.18000000e+02	2.44000000e+02	3.70000000e+02
-2	1.82499000e+05	2.18000000e+02	2.44000000e+02	3.70000000e+02
-1	1.82499000e+05	2.19000000e+02	2.46000000e+02	3.72000000e+02
0	1.88119000e+05	2.28000000e+02	2.49000000e+02	3.75000000e+02
1	1.94460000e+05	2.31000000e+02	2.58000000e+02	3.88000000e+02
2	2.02724000e+05	2.33000000e+02	2.73000000e+02	4.06000000e+02
3	2.17485000e+05	2.59000000e+02	2.95000000e+02	4.41000000e+02
4	2.30508000e+05	3.06000000e+02	3.34000000e+02	5.03000000e+02
5	2.40714000e+05	3.15000000e+02	3.53000000e+02	5.29000000e+02
6	2.40714000e+05	3.21000000e+02	3.66000000e+02	5.50000000e+02
7	2.49069000e+05	3.07000000e+02	3.73000000e+02	5.59000000e+02
8	2.49069000e+05	3.15000000e+02	3.78000000e+02	5.66000000e+02
9	2.49069000e+05	3.22000000e+02	3.81000000e+02	5.69000000e+02
10	2.49069000e+05	3.19000000e+02	3.83000000e+02	5.72000000e+02
11	2.49069000e+05	3.47000000e+02	3.87000000e+02	5.76000000e+02
12	2.54659000e+05	3.36000000e+02	3.94000000e+02	5.83000000e+02
13	2.59109000e+05	3.35000000e+02	4.03000000e+02	5.95000000e+02
14	2.63392000e+05	3.40000000e+02	4.09000000e+02	6.02000000e+02
15	2.67246000e+05	3.68000000e+02	4.11000000e+02	6.16000000e+02
16	2.71066000e+05	3.71000000e+02	4.13000000e+02	6.19000000e+02
17	2.75091000e+05	3.50000000e+02	4.18000000e+02	6.25000000e+02
18	2.79577000e+05	3.53000000e+02	4.23000000e+02	6.33000000e+02
19	2.83492000e+05	3.71000000e+02	4.25000000e+02	6.35000000e+02
20	2.86634000e+05	3.57000000e+02	4.28000000e+02	6.40000000e+02
21	2.89157000e+05	3.57000000e+02	4.28000000e+02	6.40000000e+02
22	2.91823000e+05	3.81000000e+02	4.30000000e+02	6.42000000e+02
23	2.95005000e+05	3.81000000e+02	4.31000000e+02	6.43000000e+02
24	2.98747000e+05	3.81000000e+02	4.31000000e+02	6.43000000e+02
25	3.02578000e+05	3.84000000e+02	4.33000000e+02	6.45000000e+02
26	3.06270000e+05	3.66000000e+02	4.38000000e+02	6.50000000e+02
27	3.09874000e+05	3.65000000e+02	4.42000000e+02	6.55000000e+02
28	3.12984000e+05	3.82000000e+02	4.43000000e+02	6.57000000e+02
29	3.15892000e+05	3.97000000e+02	4.45000000e+02	6.62000000e+02
30	3.18986000e+05	3.70000000e+02	4.48000000e+02	6.67000000e+02
31	3.21911000e+05	3.70000000e+02	4.48000000e+02	6.67000000e+02
32	3.25038000e+05	4.02000000e+02	4.51000000e+02	6.70000000e+02
33	3.28022000e+05	3.73000000e+02	4.52000000e+02	6.71000000e+02
34	3.30740000e+05	4.06000000e+02	4.54000000e+02	6.74000000e+02
35	3.33331000e+05	3.87000000e+02	4.55000000e+02	6.75000000e+02
36	3.35865000e+05	3.84000000e+02	4.57000000e+02	6.77000000e+02
37	3.38369000e+05	3.84000000e+02	4.57000000e+02	6.77000000e+02
38	3.40986000e+05	3.90000000e+02	4.59000000e+02	6.80000000e+02
39	3.43778000e+05	3.87000000e+02	4.61000000e+02	6.82000000e+02
40	3.46604000e+05	3.87000000e+02	4.61000000e+02	6.82000000e+02
41	3.49058000e+05	3.87000000e+02	4.61000000e+02	6.82000000e+02
42	3.51354000e+05	3.88000000e+02	4.65000000e+02	6.87000000e+02
43	3.53389000e+05	3.88000000e+02	4.65000000e+02	6.87000000e+02
44	3.55215000e+05	3.88000000e+02	4.65000000e+02	6.87000000e+02
45	3.57286000e+05	3.92000000e+02	4.66000000e+02	6.88000000e+02
46	3.59482000e+05	3.92000000e+02	4.66000000e+02	6.88000000e+02
47	3.61663000e+05	3.92000000e+02	4.66000000e+02	6.88000000e+02
48	3.63515000e+05	3.92000000e+02	4.66000000e+02	6.88000000e+02
49	3.65218000e+05	3.90000000e+02	4.67000000e+02	6.89000000e+02
50	3.66751000e+05	4.00000000e+02	4.69000000e+02	6.93000000e+02
51	3.68198000e+05	4.00000000e+02	4.69000000e+02	6.93000000e+02
52	3.69821000e+05	4.00000000e+02	4.69000000e+02	6.93000000e+02
53	3.71576000e+05	4.00000000e+02	4.69000000e+02	6.93000000e+02
54	3.73488000e+05	4.00000000e+02	4.69000000e+02	6.93000000e+02
55	3.75202000e+05	4.00000000e+02	4.69000000e+02	6.93000000e+02
56	3.77093000e+05	4.22000000e+02	4.70000000e+02	6.94000000e+02
57	3.79703000e+05	4.22000000e+02	4.70000000e+02	6.94000000e+02
58	3.82600000e+05	4.22000000e+02	4.70000000e+02	6.94000000e+02
59	3.85179000e+05	4.22000000e+02	4.70000000e+02	6.94000000e+02
60	3.88140000e+05	4.22000000e+02	4.70000000e+02	6.94000000e+02
61	3.90833000e+05	4.22000000e+02	4.70000000e+02	6.94000000e+02
62	3.93328000e+05	4.22000000e+02	4.70000000e+02	6.94000000e+02
63	3.95504000e+05	4.23000000e+02	4.71000000e+02	6.95000000e+02
64	3.97553000e+05	4.23000000e+02	4.71000000e+02	6.95000000e+02
65	3.99564000e+05	4.23000000e+02	4.72000000e+02	6.97000000e+02
66	4.01638000e+05	4.23000000e+02	4.72000000e+02	6.97000000e+02
67	4.03957000e+05	4.04000000e+02	4.76000000e+02	7.01000000e+02
68	4.06128000e+05	4.04000000e+02	4.76000000e+02	7.01000000e+02
69	4.08186000e+05	4.09000000e+02	4.77000000e+02	7.02000000e+02
70	4.09957000e+05	4.20000000e+02	4.79000000e+02	7.05000000e+02
71	4.11750000e+05	4.15000000e+02	4.80000000e+02	7.06000000e+02
72	4.13605000e+05	4.21000000e+02	4.81000000e+02	7.07000000e+02
73	4.15427000e+05	4.21000000e+02	4.81000000e+02	7.07000000e+02
74	4.17632000e+05	4.21000000e+02	4.81000000e+02	7.07000000e+02
75	4.19971000e+05	4.21000000e+02	4.81000000e+02	7.07000000e+02
76	4.21953000e+05	4.21000000e+02	4.81000000e+02	7.07000000e+02
77	4.23737000e+05	4.21000000e+02	4.81000000e+02	7.07000000e+02
78	4.25491000e+05	4.21000000e+02	4.81000000e+02	7.07000000e+02
79	4.27198000e+05	4.21000000e+02	4.81000000e+02	7.07000000e+02
80	4.29136000e+05	4.21000000e+02	4.81000000e+02	7.07000000e+02
81	4.31439000e+05	4.19000000e+02	4.85000000e+02	7.11000000e+02
82	4.33764000e+05	4.09000000e+02	4.86000000e+02	7.13000000e+02
83	4.35638000e+05	4.20000000e+02	4.87000000e+02	7.14000000e+02
84	4.37460000e+05	4.26000000e+02	4.88000000e+02	7.15000000e+02
85	4.39073000e+05	4.26000000e+02	4.88000000e+02	7.15000000e+02
86	4.40707000e+05	4.26000000e+02	4.88000000e+02	7.15000000e+02
87	4.42380000e+05	4.26000000e+02	4.88000000e+02	7.15000000e+02
88	4.44268000e+05	4.26000000e+02	4.88000000e+02	7.15000000e+02
89	4.46199000e+05	4.26000000e+02	4.88000000e+02	7.15000000e+02
90	4.47861000e+05	4.26000000e+02	4.88000000e+02	7.15000000e+02
91	4.49386000e+05	4.26000000e+02	4.88000000e+02	7.15000000e+02
92	4.50812000e+05	4.26000000e+02	4.88000000e+02	7.15000000e+02
93	4.52233000e+05	4.26000000e+02	4.88000000e+02	7.15000000e+02
94	4.53935000e+05	4.31000000e+02	4.89000000e+02	7.16000000e+02
95	4.55970000e+05	4.31000000e+02	4.89000000e+02	7.16000000e+02
96	4.57911000e+05	4.31000000e+02	4.89000000e+02	7.16000000e+02
97	4.59544000e+05	4.31000000e+02	4.89000000e+02	7.16000000e+02
98	4.60894000e+05	4.31000000e+02	4.89000000e+02	7.16000000e+02
99	4.62205000e+05	4.31000000e+02	4.89000000e+02	7.16000000e+02
100	4.63574000e+05	4.31000000e+02	4.89000000e+02	7.16000000e+02
