# Supplementary material for: Early Prediction of Movie Box Office Success Based on Wikipedia Activity Big Data
Source: PLoS One. 2013 Aug 21;8(8):e71226. doi: 10.1371/journal.pone.0071226 (PMC3749192; doi:10.1371/journal.pone.0071226)
Supplement: Dataset S1 — The dataset under study, including the financial and Wikipedia activity data is also available at http://wwm.phy.bme.hu/SupplementaryDataS1.zip. (ZIP) [file pone.0071226.s002.zip › wikipredict_data_pack/sample_of_312/wikipedia_predictors/113]

Day_(movie_time)	Views	Users	Rigor	Edits
-500	0.00000000e+00	0.00000000e+00	0.00000000e+00	0.00000000e+00
-499	0.00000000e+00	0.00000000e+00	0.00000000e+00	0.00000000e+00
-498	0.00000000e+00	0.00000000e+00	0.00000000e+00	0.00000000e+00
-497	0.00000000e+00	0.00000000e+00	0.00000000e+00	0.00000000e+00
-496	0.00000000e+00	0.00000000e+00	0.00000000e+00	0.00000000e+00
-495	0.00000000e+00	0.00000000e+00	0.00000000e+00	0.00000000e+00
-494	0.00000000e+00	0.00000000e+00	0.00000000e+00	0.00000000e+00
-493	0.00000000e+00	0.00000000e+00	0.00000000e+00	0.00000000e+00
-492	0.00000000e+00	0.00000000e+00	0.00000000e+00	0.00000000e+00
-491	0.00000000e+00	0.00000000e+00	0.00000000e+00	0.00000000e+00
-490	0.00000000e+00	0.00000000e+00	0.00000000e+00	0.00000000e+00
-489	0.00000000e+00	0.00000000e+00	0.00000000e+00	0.00000000e+00
-488	0.00000000e+00	0.00000000e+00	0.00000000e+00	0.00000000e+00
-487	0.00000000e+00	0.00000000e+00	0.00000000e+00	0.00000000e+00
-486	0.00000000e+00	0.00000000e+00	0.00000000e+00	0.00000000e+00
-485	0.00000000e+00	0.00000000e+00	0.00000000e+00	0.00000000e+00
-484	0.00000000e+00	0.00000000e+00	0.00000000e+00	0.00000000e+00
-483	0.00000000e+00	0.00000000e+00	0.00000000e+00	0.00000000e+00
-482	0.00000000e+00	0.00000000e+00	0.00000000e+00	0.00000000e+00
-481	0.00000000e+00	0.00000000e+00	0.00000000e+00	0.00000000e+00
-480	0.00000000e+00	0.00000000e+00	0.00000000e+00	0.00000000e+00
-479	0.00000000e+00	0.00000000e+00	0.00000000e+00	0.00000000e+00
-478	0.00000000e+00	0.00000000e+00	0.00000000e+00	0.00000000e+00
-477	0.00000000e+00	0.00000000e+00	0.00000000e+00	0.00000000e+00
-476	0.00000000e+00	0.00000000e+00	0.00000000e+00	0.00000000e+00
-475	0.00000000e+00	0.00000000e+00	0.00000000e+00	0.00000000e+00
-474	0.00000000e+00	0.00000000e+00	0.00000000e+00	0.00000000e+00
-473	0.00000000e+00	0.00000000e+00	0.00000000e+00	0.00000000e+00
-472	0.00000000e+00	0.00000000e+00	0.00000000e+00	0.00000000e+00
-471	0.00000000e+00	0.00000000e+00	0.00000000e+00	0.00000000e+00
-470	0.00000000e+00	0.00000000e+00	0.00000000e+00	0.00000000e+00
-469	0.00000000e+00	0.00000000e+00	0.00000000e+00	0.00000000e+00
-468	0.00000000e+00	0.00000000e+00	0.00000000e+00	0.00000000e+00
-467	0.00000000e+00	0.00000000e+00	0.00000000e+00	0.00000000e+00
-466	0.00000000e+00	0.00000000e+00	0.00000000e+00	0.00000000e+00
-465	0.00000000e+00	0.00000000e+00	0.00000000e+00	0.00000000e+00
-464	0.00000000e+00	0.00000000e+00	0.00000000e+00	0.00000000e+00
-463	0.00000000e+00	0.00000000e+00	0.00000000e+00	0.00000000e+00
-462	0.00000000e+00	0.00000000e+00	0.00000000e+00	0.00000000e+00
-461	0.00000000e+00	0.00000000e+00	0.00000000e+00	0.00000000e+00
-460	0.00000000e+00	0.00000000e+00	0.00000000e+00	0.00000000e+00
-459	0.00000000e+00	0.00000000e+00	0.00000000e+00	0.00000000e+00
-458	0.00000000e+00	0.00000000e+00	0.00000000e+00	0.00000000e+00
-457	0.00000000e+00	0.00000000e+00	0.00000000e+00	0.00000000e+00
-456	0.00000000e+00	0.00000000e+00	0.00000000e+00	0.00000000e+00
-455	0.00000000e+00	0.00000000e+00	0.00000000e+00	0.00000000e+00
-454	0.00000000e+00	0.00000000e+00	0.00000000e+00	0.00000000e+00
-453	0.00000000e+00	0.00000000e+00	0.00000000e+00	0.00000000e+00
-452	0.00000000e+00	0.00000000e+00	0.00000000e+00	0.00000000e+00
-451	0.00000000e+00	0.00000000e+00	0.00000000e+00	0.00000000e+00
-450	0.00000000e+00	0.00000000e+00	0.00000000e+00	0.00000000e+00
-449	0.00000000e+00	0.00000000e+00	0.00000000e+00	0.00000000e+00
-448	0.00000000e+00	0.00000000e+00	0.00000000e+00	0.00000000e+00
-447	0.00000000e+00	0.00000000e+00	0.00000000e+00	0.00000000e+00
-446	0.00000000e+00	0.00000000e+00	0.00000000e+00	0.00000000e+00
-445	0.00000000e+00	0.00000000e+00	0.00000000e+00	0.00000000e+00
-444	0.00000000e+00	0.00000000e+00	0.00000000e+00	0.00000000e+00
-443	0.00000000e+00	0.00000000e+00	0.00000000e+00	0.00000000e+00
-442	0.00000000e+00	0.00000000e+00	0.00000000e+00	0.00000000e+00
-441	0.00000000e+00	0.00000000e+00	0.00000000e+00	0.00000000e+00
-440	0.00000000e+00	0.00000000e+00	0.00000000e+00	0.00000000e+00
-439	0.00000000e+00	0.00000000e+00	0.00000000e+00	0.00000000e+00
-438	0.00000000e+00	0.00000000e+00	0.00000000e+00	0.00000000e+00
-437	0.00000000e+00	0.00000000e+00	0.00000000e+00	0.00000000e+00
-436	0.00000000e+00	0.00000000e+00	0.00000000e+00	0.00000000e+00
-435	0.00000000e+00	0.00000000e+00	0.00000000e+00	0.00000000e+00
-434	0.00000000e+00	0.00000000e+00	0.00000000e+00	0.00000000e+00
-433	0.00000000e+00	0.00000000e+00	0.00000000e+00	0.00000000e+00
-432	0.00000000e+00	0.00000000e+00	0.00000000e+00	0.00000000e+00
-431	0.00000000e+00	0.00000000e+00	0.00000000e+00	0.00000000e+00
-430	0.00000000e+00	0.00000000e+00	0.00000000e+00	0.00000000e+00
-429	0.00000000e+00	0.00000000e+00	0.00000000e+00	0.00000000e+00
-428	0.00000000e+00	0.00000000e+00	0.00000000e+00	0.00000000e+00
-427	0.00000000e+00	0.00000000e+00	0.00000000e+00	0.00000000e+00
-426	0.00000000e+00	0.00000000e+00	0.00000000e+00	0.00000000e+00
-425	0.00000000e+00	0.00000000e+00	0.00000000e+00	0.00000000e+00
-424	0.00000000e+00	0.00000000e+00	0.00000000e+00	0.00000000e+00
-423	0.00000000e+00	0.00000000e+00	0.00000000e+00	0.00000000e+00
-422	0.00000000e+00	0.00000000e+00	0.00000000e+00	0.00000000e+00
-421	0.00000000e+00	0.00000000e+00	0.00000000e+00	0.00000000e+00
-420	0.00000000e+00	0.00000000e+00	0.00000000e+00	0.00000000e+00
-419	0.00000000e+00	0.00000000e+00	0.00000000e+00	0.00000000e+00
-418	0.00000000e+00	0.00000000e+00	0.00000000e+00	0.00000000e+00
-417	0.00000000e+00	0.00000000e+00	0.00000000e+00	0.00000000e+00
-416	0.00000000e+00	0.00000000e+00	0.00000000e+00	0.00000000e+00
-415	0.00000000e+00	0.00000000e+00	0.00000000e+00	0.00000000e+00
-414	0.00000000e+00	0.00000000e+00	0.00000000e+00	0.00000000e+00
-413	0.00000000e+00	0.00000000e+00	0.00000000e+00	0.00000000e+00
-412	0.00000000e+00	0.00000000e+00	0.00000000e+00	0.00000000e+00
-411	0.00000000e+00	0.00000000e+00	0.00000000e+00	0.00000000e+00
-410	0.00000000e+00	0.00000000e+00	0.00000000e+00	0.00000000e+00
-409	0.00000000e+00	0.00000000e+00	0.00000000e+00	0.00000000e+00
-408	0.00000000e+00	0.00000000e+00	0.00000000e+00	0.00000000e+00
-407	0.00000000e+00	0.00000000e+00	0.00000000e+00	0.00000000e+00
-406	0.00000000e+00	0.00000000e+00	0.00000000e+00	0.00000000e+00
-405	0.00000000e+00	0.00000000e+00	0.00000000e+00	0.00000000e+00
-404	0.00000000e+00	0.00000000e+00	0.00000000e+00	0.00000000e+00
-403	0.00000000e+00	0.00000000e+00	0.00000000e+00	0.00000000e+00
-402	0.00000000e+00	0.00000000e+00	0.00000000e+00	0.00000000e+00
-401	0.00000000e+00	0.00000000e+00	0.00000000e+00	0.00000000e+00
-400	0.00000000e+00	0.00000000e+00	0.00000000e+00	0.00000000e+00
-399	0.00000000e+00	0.00000000e+00	0.00000000e+00	0.00000000e+00
-398	0.00000000e+00	0.00000000e+00	0.00000000e+00	0.00000000e+00
-397	0.00000000e+00	0.00000000e+00	0.00000000e+00	0.00000000e+00
-396	0.00000000e+00	0.00000000e+00	0.00000000e+00	0.00000000e+00
-395	0.00000000e+00	0.00000000e+00	0.00000000e+00	0.00000000e+00
-394	0.00000000e+00	0.00000000e+00	0.00000000e+00	0.00000000e+00
-393	0.00000000e+00	0.00000000e+00	0.00000000e+00	0.00000000e+00
-392	9.00000000e+01	4.00000000e+00	5.00000000e+00	1.10000000e+01
-391	9.10000000e+02	4.00000000e+00	5.00000000e+00	1.10000000e+01
-390	2.35700000e+03	5.00000000e+00	6.00000000e+00	1.20000000e+01
-389	3.77600000e+03	5.00000000e+00	6.00000000e+00	1.20000000e+01
-388	5.41100000e+03	5.00000000e+00	6.00000000e+00	1.20000000e+01
-387	7.02500000e+03	7.00000000e+00	8.00000000e+00	1.40000000e+01
-386	8.48400000e+03	7.00000000e+00	8.00000000e+00	1.40000000e+01
-385	9.91200000e+03	7.00000000e+00	8.00000000e+00	1.40000000e+01
-384	1.11780000e+04	7.00000000e+00	8.00000000e+00	1.40000000e+01
-383	1.23680000e+04	7.00000000e+00	8.00000000e+00	1.40000000e+01
-382	1.39560000e+04	9.00000000e+00	1.00000000e+01	1.60000000e+01
-381	1.57590000e+04	1.10000000e+01	1.20000000e+01	1.80000000e+01
-380	1.74350000e+04	1.10000000e+01	1.20000000e+01	1.80000000e+01
-379	1.89570000e+04	1.10000000e+01	1.20000000e+01	1.80000000e+01
-378	2.04920000e+04	1.10000000e+01	1.20000000e+01	1.80000000e+01
-377	2.19230000e+04	1.10000000e+01	1.20000000e+01	1.80000000e+01
-376	2.33310000e+04	1.10000000e+01	1.20000000e+01	1.80000000e+01
-375	2.46700000e+04	1.10000000e+01	1.20000000e+01	1.80000000e+01
-374	2.64600000e+04	1.10000000e+01	1.20000000e+01	1.80000000e+01
-373	2.78540000e+04	1.10000000e+01	1.20000000e+01	1.80000000e+01
-372	2.92210000e+04	1.20000000e+01	1.30000000e+01	1.90000000e+01
-371	3.06930000e+04	1.20000000e+01	1.30000000e+01	1.90000000e+01
-370	3.23940000e+04	1.20000000e+01	1.30000000e+01	1.90000000e+01
-369	3.39520000e+04	1.20000000e+01	1.30000000e+01	1.90000000e+01
-368	3.56410000e+04	1.30000000e+01	1.50000000e+01	2.10000000e+01
-367	3.78200000e+04	1.30000000e+01	1.50000000e+01	2.10000000e+01
-366	3.97350000e+04	1.30000000e+01	1.50000000e+01	2.10000000e+01
-365	4.17330000e+04	1.30000000e+01	1.50000000e+01	2.10000000e+01
-364	4.36780000e+04	1.30000000e+01	1.50000000e+01	2.10000000e+01
-363	4.56610000e+04	1.30000000e+01	1.60000000e+01	2.40000000e+01
-362	4.72940000e+04	1.30000000e+01	1.60000000e+01	2.40000000e+01
-361	4.92090000e+04	1.30000000e+01	1.60000000e+01	2.40000000e+01
-360	5.14500000e+04	1.40000000e+01	1.70000000e+01	2.50000000e+01
-359	5.34910000e+04	1.40000000e+01	1.70000000e+01	2.50000000e+01
-358	5.54890000e+04	1.70000000e+01	1.90000000e+01	2.70000000e+01
-357	5.74880000e+04	1.80000000e+01	2.00000000e+01	2.80000000e+01
-356	5.96350000e+04	1.80000000e+01	2.00000000e+01	2.80000000e+01
-355	6.18140000e+04	1.80000000e+01	2.00000000e+01	2.80000000e+01
-354	6.40530000e+04	1.80000000e+01	2.00000000e+01	2.80000000e+01
-353	6.68900000e+04	2.00000000e+01	2.10000000e+01	3.00000000e+01
-352	6.91360000e+04	1.90000000e+01	2.20000000e+01	3.10000000e+01
-351	7.12730000e+04	1.90000000e+01	2.20000000e+01	3.10000000e+01
-350	7.36760000e+04	1.90000000e+01	2.20000000e+01	3.10000000e+01
-349	7.55240000e+04	1.90000000e+01	2.20000000e+01	3.10000000e+01
-348	7.72120000e+04	1.90000000e+01	2.20000000e+01	3.10000000e+01
-347	7.91930000e+04	1.90000000e+01	2.20000000e+01	3.10000000e+01
-346	8.13660000e+04	1.90000000e+01	2.20000000e+01	3.10000000e+01
-345	8.33220000e+04	1.90000000e+01	2.20000000e+01	3.10000000e+01
-344	8.53200000e+04	1.90000000e+01	2.20000000e+01	3.10000000e+01
-343	8.75050000e+04	2.10000000e+01	2.30000000e+01	3.20000000e+01
-342	8.98740000e+04	2.30000000e+01	2.50000000e+01	3.90000000e+01
-341	9.19690000e+04	2.30000000e+01	2.50000000e+01	3.90000000e+01
-340	9.43060000e+04	2.50000000e+01	2.80000000e+01	4.20000000e+01
-339	9.66650000e+04	2.50000000e+01	2.80000000e+01	4.20000000e+01
-338	9.91780000e+04	2.50000000e+01	2.90000000e+01	4.70000000e+01
-337	1.01631000e+05	2.50000000e+01	3.00000000e+01	4.80000000e+01
-336	1.03749000e+05	2.50000000e+01	3.00000000e+01	4.80000000e+01
-335	1.05642000e+05	2.50000000e+01	3.00000000e+01	4.80000000e+01
-334	1.07486000e+05	2.50000000e+01	3.00000000e+01	4.80000000e+01
-333	1.09496000e+05	2.70000000e+01	3.10000000e+01	5.00000000e+01
-332	1.12243000e+05	2.90000000e+01	3.20000000e+01	5.50000000e+01
-331	1.15510000e+05	2.80000000e+01	3.20000000e+01	5.60000000e+01
-330	1.18300000e+05	3.10000000e+01	3.40000000e+01	5.80000000e+01
-329	1.21052000e+05	3.10000000e+01	3.40000000e+01	5.80000000e+01
-328	1.24050000e+05	3.00000000e+01	3.60000000e+01	6.20000000e+01
-327	1.27956000e+05	3.30000000e+01	3.90000000e+01	6.60000000e+01
-326	1.31623000e+05	3.60000000e+01	4.00000000e+01	6.70000000e+01
-325	1.39872000e+05	3.80000000e+01	4.20000000e+01	6.90000000e+01
-324	1.51300000e+05	4.10000000e+01	4.90000000e+01	8.20000000e+01
-323	1.58554000e+05	4.40000000e+01	5.20000000e+01	8.60000000e+01
-322	1.64528000e+05	4.70000000e+01	5.50000000e+01	8.90000000e+01
-321	1.71398000e+05	4.70000000e+01	5.50000000e+01	8.90000000e+01
-320	1.76053000e+05	5.00000000e+01	5.60000000e+01	9.00000000e+01
-319	1.80597000e+05	5.00000000e+01	5.60000000e+01	9.00000000e+01
-318	1.85853000e+05	4.90000000e+01	5.70000000e+01	9.10000000e+01
-317	1.90634000e+05	4.70000000e+01	6.00000000e+01	1.02000000e+02
-316	1.94222000e+05	4.70000000e+01	6.00000000e+01	1.02000000e+02
-315	1.97620000e+05	5.10000000e+01	6.40000000e+01	1.06000000e+02
-314	2.00744000e+05	5.40000000e+01	6.60000000e+01	1.08000000e+02
-313	2.03830000e+05	5.40000000e+01	6.60000000e+01	1.08000000e+02
-312	2.07019000e+05	5.80000000e+01	6.70000000e+01	1.12000000e+02
-311	2.10373000e+05	5.80000000e+01	6.70000000e+01	1.12000000e+02
-310	2.13363000e+05	5.80000000e+01	6.70000000e+01	1.12000000e+02
-309	2.16097000e+05	5.70000000e+01	6.80000000e+01	1.15000000e+02
-308	2.18525000e+05	5.70000000e+01	6.90000000e+01	1.17000000e+02
-307	2.21353000e+05	5.70000000e+01	6.90000000e+01	1.17000000e+02
-306	2.25544000e+05	6.10000000e+01	7.20000000e+01	1.20000000e+02
-305	2.29736000e+05	5.60000000e+01	7.40000000e+01	1.22000000e+02
-304	2.33632000e+05	5.60000000e+01	7.40000000e+01	1.22000000e+02
-303	2.36899000e+05	6.40000000e+01	7.60000000e+01	1.24000000e+02
-302	2.39804000e+05	6.40000000e+01	7.60000000e+01	1.24000000e+02
-301	2.42425000e+05	6.30000000e+01	7.70000000e+01	1.25000000e+02
-300	2.44847000e+05	6.30000000e+01	7.70000000e+01	1.25000000e+02
-299	2.47679000e+05	6.30000000e+01	7.80000000e+01	1.26000000e+02
-298	2.50507000e+05	6.30000000e+01	7.80000000e+01	1.26000000e+02
-297	2.53452000e+05	6.50000000e+01	7.90000000e+01	1.27000000e+02
-296	2.56472000e+05	6.60000000e+01	8.00000000e+01	1.28000000e+02
-295	2.56472000e+05	6.60000000e+01	8.00000000e+01	1.28000000e+02
-294	2.59163000e+05	6.60000000e+01	8.00000000e+01	1.28000000e+02
-293	2.59163000e+05	7.00000000e+01	8.20000000e+01	1.31000000e+02
-292	2.59163000e+05	7.00000000e+01	8.20000000e+01	1.31000000e+02
-291	2.59163000e+05	7.00000000e+01	8.20000000e+01	1.31000000e+02
-290	2.61874000e+05	7.00000000e+01	8.20000000e+01	1.31000000e+02
-289	2.64519000e+05	7.00000000e+01	8.20000000e+01	1.31000000e+02
-288	2.67145000e+05	6.80000000e+01	8.30000000e+01	1.32000000e+02
-287	2.69718000e+05	7.30000000e+01	8.40000000e+01	1.33000000e+02
-286	2.72744000e+05	7.30000000e+01	8.40000000e+01	1.33000000e+02
-285	2.75649000e+05	7.30000000e+01	8.40000000e+01	1.33000000e+02
-284	2.78950000e+05	7.30000000e+01	8.40000000e+01	1.33000000e+02
-283	2.82058000e+05	7.30000000e+01	8.40000000e+01	1.33000000e+02
-282	2.84813000e+05	7.30000000e+01	8.40000000e+01	1.33000000e+02
-281	2.87216000e+05	7.30000000e+01	8.40000000e+01	1.33000000e+02
-280	2.89847000e+05	7.20000000e+01	8.50000000e+01	1.34000000e+02
-279	2.92237000e+05	7.20000000e+01	8.50000000e+01	1.34000000e+02
-278	2.94676000e+05	7.30000000e+01	8.60000000e+01	1.36000000e+02
-277	2.97296000e+05	7.30000000e+01	8.60000000e+01	1.36000000e+02
-276	2.99991000e+05	7.30000000e+01	8.60000000e+01	1.36000000e+02
-275	3.02619000e+05	7.30000000e+01	8.60000000e+01	1.36000000e+02
-274	3.02619000e+05	7.30000000e+01	8.60000000e+01	1.36000000e+02
-273	3.02619000e+05	7.00000000e+01	8.70000000e+01	1.38000000e+02
-272	3.02619000e+05	7.00000000e+01	8.70000000e+01	1.38000000e+02
-271	3.04906000e+05	7.00000000e+01	8.70000000e+01	1.38000000e+02
-270	3.07189000e+05	7.00000000e+01	8.70000000e+01	1.38000000e+02
-269	3.09564000e+05	7.00000000e+01	8.70000000e+01	1.38000000e+02
-268	3.11949000e+05	7.00000000e+01	8.70000000e+01	1.38000000e+02
-267	3.14384000e+05	7.00000000e+01	8.70000000e+01	1.38000000e+02
-266	3.16817000e+05	7.00000000e+01	8.70000000e+01	1.38000000e+02
-265	3.19110000e+05	7.00000000e+01	8.70000000e+01	1.38000000e+02
-264	3.21487000e+05	7.00000000e+01	8.70000000e+01	1.38000000e+02
-263	3.24020000e+05	7.40000000e+01	8.80000000e+01	1.39000000e+02
-262	3.27117000e+05	7.40000000e+01	8.80000000e+01	1.39000000e+02
-261	3.29595000e+05	8.00000000e+01	9.20000000e+01	1.47000000e+02
-260	3.32242000e+05	8.00000000e+01	9.20000000e+01	1.47000000e+02
-259	3.34633000e+05	7.90000000e+01	9.40000000e+01	1.49000000e+02
-258	3.37187000e+05	7.70000000e+01	9.50000000e+01	1.50000000e+02
-257	3.39660000e+05	7.70000000e+01	9.50000000e+01	1.50000000e+02
-256	3.42116000e+05	7.70000000e+01	9.50000000e+01	1.50000000e+02
-255	3.44862000e+05	8.00000000e+01	9.70000000e+01	1.52000000e+02
-254	3.47437000e+05	8.00000000e+01	9.70000000e+01	1.52000000e+02
-253	3.50072000e+05	8.00000000e+01	9.70000000e+01	1.52000000e+02
-252	3.52737000e+05	8.00000000e+01	9.70000000e+01	1.52000000e+02
-251	3.55355000e+05	8.00000000e+01	9.70000000e+01	1.52000000e+02
-250	3.57765000e+05	8.00000000e+01	9.70000000e+01	1.52000000e+02
-249	3.60764000e+05	8.10000000e+01	9.80000000e+01	1.53000000e+02
-248	3.63697000e+05	8.10000000e+01	9.80000000e+01	1.53000000e+02
-247	3.66305000e+05	8.60000000e+01	1.00000000e+02	1.55000000e+02
-246	3.69036000e+05	8.60000000e+01	1.00000000e+02	1.55000000e+02
-245	3.71691000e+05	8.50000000e+01	1.01000000e+02	1.56000000e+02
-244	3.74000000e+05	8.50000000e+01	1.01000000e+02	1.56000000e+02
-243	3.76604000e+05	8.50000000e+01	1.01000000e+02	1.56000000e+02
-242	3.76604000e+05	8.50000000e+01	1.01000000e+02	1.56000000e+02
-241	3.79473000e+05	8.90000000e+01	1.02000000e+02	1.59000000e+02
-240	3.81751000e+05	8.60000000e+01	1.03000000e+02	1.62000000e+02
-239	3.83903000e+05	8.90000000e+01	1.04000000e+02	1.63000000e+02
-238	3.86132000e+05	8.80000000e+01	1.05000000e+02	1.64000000e+02
-237	3.88368000e+05	9.10000000e+01	1.06000000e+02	1.65000000e+02
-236	3.90643000e+05	9.10000000e+01	1.06000000e+02	1.65000000e+02
-235	3.90643000e+05	8.80000000e+01	1.07000000e+02	1.66000000e+02
-234	3.93544000e+05	8.90000000e+01	1.08000000e+02	1.69000000e+02
-233	3.95654000e+05	9.50000000e+01	1.09000000e+02	1.70000000e+02
-232	3.97667000e+05	9.50000000e+01	1.12000000e+02	1.73000000e+02
-231	3.99555000e+05	1.01000000e+02	1.14000000e+02	1.75000000e+02
-230	4.01730000e+05	1.01000000e+02	1.14000000e+02	1.75000000e+02
-229	4.04102000e+05	1.01000000e+02	1.14000000e+02	1.75000000e+02
-228	4.06640000e+05	1.01000000e+02	1.14000000e+02	1.75000000e+02
-227	4.09329000e+05	1.01000000e+02	1.14000000e+02	1.75000000e+02
-226	4.11645000e+05	9.90000000e+01	1.16000000e+02	1.77000000e+02
-225	4.13565000e+05	9.90000000e+01	1.16000000e+02	1.77000000e+02
-224	4.15961000e+05	9.90000000e+01	1.16000000e+02	1.77000000e+02
-223	4.18314000e+05	1.01000000e+02	1.17000000e+02	1.79000000e+02
-222	4.20556000e+05	1.01000000e+02	1.17000000e+02	1.79000000e+02
-221	4.23013000e+05	1.01000000e+02	1.17000000e+02	1.79000000e+02
-220	4.25834000e+05	1.01000000e+02	1.17000000e+02	1.79000000e+02
-219	4.27951000e+05	9.90000000e+01	1.19000000e+02	1.81000000e+02
-218	4.30358000e+05	1.04000000e+02	1.20000000e+02	1.82000000e+02
-217	4.32439000e+05	1.07000000e+02	1.21000000e+02	1.83000000e+02
-216	4.34677000e+05	1.07000000e+02	1.21000000e+02	1.83000000e+02
-215	4.37043000e+05	1.07000000e+02	1.21000000e+02	1.83000000e+02
-214	4.39623000e+05	1.09000000e+02	1.22000000e+02	1.85000000e+02
-213	4.42328000e+05	1.09000000e+02	1.22000000e+02	1.85000000e+02
-212	4.44943000e+05	1.07000000e+02	1.24000000e+02	1.87000000e+02
-211	4.49878000e+05	1.10000000e+02	1.28000000e+02	1.93000000e+02
-210	4.53786000e+05	1.10000000e+02	1.30000000e+02	1.96000000e+02
-209	4.57206000e+05	1.11000000e+02	1.31000000e+02	1.97000000e+02
-208	4.60760000e+05	1.11000000e+02	1.31000000e+02	1.97000000e+02
-207	4.64284000e+05	1.11000000e+02	1.31000000e+02	1.97000000e+02
-206	4.68558000e+05	1.15000000e+02	1.33000000e+02	2.04000000e+02
-205	4.72635000e+05	1.15000000e+02	1.33000000e+02	2.04000000e+02
-204	4.77922000e+05	1.16000000e+02	1.34000000e+02	2.05000000e+02
-203	4.81675000e+05	1.16000000e+02	1.34000000e+02	2.05000000e+02
-202	4.84534000e+05	1.16000000e+02	1.34000000e+02	2.05000000e+02
-201	4.89212000e+05	1.18000000e+02	1.35000000e+02	2.11000000e+02
-200	4.94767000e+05	1.18000000e+02	1.35000000e+02	2.11000000e+02
-199	5.03808000e+05	1.20000000e+02	1.38000000e+02	2.15000000e+02
-198	5.18029000e+05	1.25000000e+02	1.40000000e+02	2.17000000e+02
-197	5.29471000e+05	1.25000000e+02	1.40000000e+02	2.17000000e+02
-196	5.38659000e+05	1.25000000e+02	1.40000000e+02	2.17000000e+02
-195	5.45756000e+05	1.28000000e+02	1.42000000e+02	2.19000000e+02
-194	5.54896000e+05	1.28000000e+02	1.42000000e+02	2.19000000e+02
-193	5.63416000e+05	1.28000000e+02	1.43000000e+02	2.20000000e+02
-192	5.71123000e+05	1.31000000e+02	1.44000000e+02	2.21000000e+02
-191	5.77830000e+05	1.31000000e+02	1.44000000e+02	2.21000000e+02
-190	5.84135000e+05	1.22000000e+02	1.45000000e+02	2.25000000e+02
-189	5.91382000e+05	1.28000000e+02	1.47000000e+02	2.28000000e+02
-188	5.98063000e+05	1.32000000e+02	1.48000000e+02	2.29000000e+02
-187	6.03753000e+05	1.32000000e+02	1.49000000e+02	2.30000000e+02
-186	6.09676000e+05	1.33000000e+02	1.51000000e+02	2.32000000e+02
-185	6.16280000e+05	1.32000000e+02	1.54000000e+02	2.36000000e+02
-184	6.21986000e+05	1.32000000e+02	1.54000000e+02	2.36000000e+02
-183	6.27437000e+05	1.32000000e+02	1.54000000e+02	2.36000000e+02
-182	6.32820000e+05	1.32000000e+02	1.54000000e+02	2.36000000e+02
-181	6.37927000e+05	1.32000000e+02	1.54000000e+02	2.36000000e+02
-180	6.43187000e+05	1.32000000e+02	1.54000000e+02	2.36000000e+02
-179	6.48772000e+05	1.32000000e+02	1.54000000e+02	2.36000000e+02
-178	6.56375000e+05	1.32000000e+02	1.54000000e+02	2.36000000e+02
-177	6.62120000e+05	1.32000000e+02	1.54000000e+02	2.36000000e+02
-176	6.66566000e+05	1.32000000e+02	1.54000000e+02	2.36000000e+02
-175	6.70892000e+05	1.35000000e+02	1.55000000e+02	2.37000000e+02
-174	6.75405000e+05	1.35000000e+02	1.55000000e+02	2.37000000e+02
-173	6.75405000e+05	1.36000000e+02	1.56000000e+02	2.38000000e+02
-172	6.75405000e+05	1.34000000e+02	1.56000000e+02	2.39000000e+02
-171	6.80191000e+05	1.34000000e+02	1.56000000e+02	2.39000000e+02
-170	6.84337000e+05	1.38000000e+02	1.58000000e+02	2.41000000e+02
-169	6.88405000e+05	1.38000000e+02	1.58000000e+02	2.41000000e+02
-168	6.92367000e+05	1.39000000e+02	1.61000000e+02	2.44000000e+02
-167	6.96102000e+05	1.44000000e+02	1.63000000e+02	2.49000000e+02
-166	7.00165000e+05	1.45000000e+02	1.64000000e+02	2.50000000e+02
-165	7.04768000e+05	1.45000000e+02	1.64000000e+02	2.50000000e+02
-164	7.08995000e+05	1.45000000e+02	1.64000000e+02	2.50000000e+02
-163	7.12962000e+05	1.45000000e+02	1.64000000e+02	2.50000000e+02
-162	7.16573000e+05	1.56000000e+02	1.65000000e+02	2.52000000e+02
-161	7.20319000e+05	1.56000000e+02	1.65000000e+02	2.52000000e+02
-160	7.24014000e+05	1.47000000e+02	1.66000000e+02	2.53000000e+02
-159	7.27700000e+05	1.57000000e+02	1.68000000e+02	2.56000000e+02
-158	7.32152000e+05	1.57000000e+02	1.68000000e+02	2.56000000e+02
-157	7.32152000e+05	1.58000000e+02	1.69000000e+02	2.57000000e+02
-156	7.36224000e+05	1.58000000e+02	1.69000000e+02	2.57000000e+02
-155	7.40486000e+05	1.49000000e+02	1.71000000e+02	2.59000000e+02
-154	7.44895000e+05	1.49000000e+02	1.71000000e+02	2.59000000e+02
-153	7.48880000e+05	1.49000000e+02	1.71000000e+02	2.59000000e+02
-152	7.52728000e+05	1.49000000e+02	1.71000000e+02	2.59000000e+02
-151	7.56589000e+05	1.49000000e+02	1.71000000e+02	2.59000000e+02
-150	7.61086000e+05	1.58000000e+02	1.78000000e+02	2.66000000e+02
-149	7.65097000e+05	1.59000000e+02	1.79000000e+02	2.67000000e+02
-148	7.69419000e+05	1.59000000e+02	1.79000000e+02	2.67000000e+02
-147	7.74003000e+05	1.59000000e+02	1.79000000e+02	2.67000000e+02
-146	7.78453000e+05	1.59000000e+02	1.79000000e+02	2.67000000e+02
-145	7.84291000e+05	1.58000000e+02	1.85000000e+02	2.74000000e+02
-144	7.91157000e+05	1.63000000e+02	1.86000000e+02	2.75000000e+02
-143	7.98008000e+05	1.69000000e+02	1.87000000e+02	2.76000000e+02
-142	8.02497000e+05	1.71000000e+02	1.88000000e+02	2.77000000e+02
-141	8.06246000e+05	1.71000000e+02	1.88000000e+02	2.77000000e+02
-140	8.09548000e+05	1.71000000e+02	1.88000000e+02	2.77000000e+02
-139	8.13405000e+05	1.62000000e+02	1.89000000e+02	2.78000000e+02
-138	8.17765000e+05	1.62000000e+02	1.89000000e+02	2.78000000e+02
-137	8.22336000e+05	1.62000000e+02	1.89000000e+02	2.78000000e+02
-136	8.26569000e+05	1.62000000e+02	1.89000000e+02	2.78000000e+02
-135	8.29951000e+05	1.62000000e+02	1.89000000e+02	2.78000000e+02
-134	8.33269000e+05	1.62000000e+02	1.89000000e+02	2.78000000e+02
-133	8.36709000e+05	1.62000000e+02	1.89000000e+02	2.78000000e+02
-132	8.40266000e+05	1.62000000e+02	1.89000000e+02	2.78000000e+02
-131	8.44189000e+05	1.67000000e+02	1.92000000e+02	2.81000000e+02
-130	8.48328000e+05	1.67000000e+02	1.92000000e+02	2.81000000e+02
-129	8.53234000e+05	1.67000000e+02	1.92000000e+02	2.81000000e+02
-128	8.57002000e+05	1.68000000e+02	1.93000000e+02	2.83000000e+02
-127	8.60903000e+05	1.68000000e+02	1.93000000e+02	2.83000000e+02
-126	8.68229000e+05	1.70000000e+02	1.94000000e+02	2.84000000e+02
-125	8.72644000e+05	1.71000000e+02	1.95000000e+02	2.85000000e+02
-124	8.77259000e+05	1.75000000e+02	1.96000000e+02	2.86000000e+02
-123	8.81848000e+05	1.83000000e+02	1.97000000e+02	2.87000000e+02
-122	8.85725000e+05	1.83000000e+02	1.97000000e+02	2.87000000e+02
-121	8.89577000e+05	1.77000000e+02	1.99000000e+02	2.89000000e+02
-120	8.92946000e+05	1.80000000e+02	2.00000000e+02	2.90000000e+02
-119	8.96662000e+05	1.80000000e+02	2.00000000e+02	2.90000000e+02
-118	9.00825000e+05	1.80000000e+02	2.00000000e+02	2.90000000e+02
-117	9.04900000e+05	1.80000000e+02	2.00000000e+02	2.90000000e+02
-116	9.09418000e+05	1.80000000e+02	2.00000000e+02	2.90000000e+02
-115	9.13020000e+05	1.80000000e+02	2.00000000e+02	2.90000000e+02
-114	9.16167000e+05	1.80000000e+02	2.00000000e+02	2.90000000e+02
-113	9.19220000e+05	1.80000000e+02	2.00000000e+02	2.90000000e+02
-112	9.22390000e+05	1.80000000e+02	2.00000000e+02	2.90000000e+02
-111	9.25865000e+05	1.80000000e+02	2.00000000e+02	2.90000000e+02
-110	9.29682000e+05	1.80000000e+02	2.00000000e+02	2.90000000e+02
-109	9.33522000e+05	1.80000000e+02	2.00000000e+02	2.90000000e+02
-108	9.37658000e+05	1.79000000e+02	2.01000000e+02	2.91000000e+02
-107	9.41224000e+05	1.79000000e+02	2.01000000e+02	2.91000000e+02
-106	9.44266000e+05	1.79000000e+02	2.01000000e+02	2.91000000e+02
-105	9.47687000e+05	1.79000000e+02	2.01000000e+02	2.91000000e+02
-104	9.51366000e+05	1.88000000e+02	2.05000000e+02	2.96000000e+02
-103	9.55379000e+05	1.81000000e+02	2.07000000e+02	3.00000000e+02
-102	9.60244000e+05	1.89000000e+02	2.09000000e+02	3.03000000e+02
-101	9.64848000e+05	1.83000000e+02	2.12000000e+02	3.07000000e+02
-100	9.68762000e+05	1.91000000e+02	2.18000000e+02	3.17000000e+02
-99	9.72238000e+05	1.91000000e+02	2.19000000e+02	3.18000000e+02
-98	9.75796000e+05	1.93000000e+02	2.22000000e+02	3.24000000e+02
-97	9.79371000e+05	1.97000000e+02	2.27000000e+02	3.29000000e+02
-96	9.82670000e+05	2.12000000e+02	2.31000000e+02	3.34000000e+02
-95	9.86756000e+05	2.12000000e+02	2.31000000e+02	3.34000000e+02
-94	9.90758000e+05	2.05000000e+02	2.32000000e+02	3.35000000e+02
-93	9.94570000e+05	2.15000000e+02	2.36000000e+02	3.39000000e+02
-92	9.97803000e+05	2.12000000e+02	2.38000000e+02	3.41000000e+02
-91	1.00113200e+06	2.12000000e+02	2.38000000e+02	3.41000000e+02
-90	1.00539900e+06	2.04000000e+02	2.40000000e+02	3.44000000e+02
-89	1.00940100e+06	2.04000000e+02	2.40000000e+02	3.44000000e+02
-88	1.01310100e+06	2.19000000e+02	2.42000000e+02	3.46000000e+02
-87	1.01680200e+06	2.25000000e+02	2.46000000e+02	3.52000000e+02
-86	1.02039000e+06	2.25000000e+02	2.46000000e+02	3.52000000e+02
-85	1.02370100e+06	2.25000000e+02	2.46000000e+02	3.52000000e+02
-84	1.02747600e+06	2.25000000e+02	2.46000000e+02	3.52000000e+02
-83	1.03119200e+06	2.16000000e+02	2.49000000e+02	3.56000000e+02
-82	1.03485200e+06	2.27000000e+02	2.50000000e+02	3.57000000e+02
-81	1.03899700e+06	2.24000000e+02	2.56000000e+02	3.63000000e+02
-80	1.04306900e+06	2.32000000e+02	2.58000000e+02	3.65000000e+02
-79	1.04653600e+06	2.21000000e+02	2.59000000e+02	3.66000000e+02
-78	1.04997000e+06	2.20000000e+02	2.61000000e+02	3.68000000e+02
-77	1.05447400e+06	2.25000000e+02	2.63000000e+02	3.70000000e+02
-76	1.05913400e+06	2.28000000e+02	2.65000000e+02	3.74000000e+02
-75	1.06470200e+06	2.33000000e+02	2.67000000e+02	3.76000000e+02
-74	1.07110400e+06	2.37000000e+02	2.68000000e+02	3.79000000e+02
-73	1.07656800e+06	2.35000000e+02	2.70000000e+02	3.82000000e+02
-72	1.08165900e+06	2.35000000e+02	2.70000000e+02	3.82000000e+02
-71	1.08619800e+06	2.39000000e+02	2.75000000e+02	3.87000000e+02
-70	1.09492900e+06	2.38000000e+02	2.79000000e+02	3.91000000e+02
-69	1.10362000e+06	2.50000000e+02	2.87000000e+02	4.00000000e+02
-68	1.11736300e+06	2.56000000e+02	2.92000000e+02	4.06000000e+02
-67	1.13152100e+06	2.63000000e+02	2.93000000e+02	4.07000000e+02
-66	1.14427300e+06	2.60000000e+02	2.95000000e+02	4.09000000e+02
-65	1.15649200e+06	2.62000000e+02	3.00000000e+02	4.14000000e+02
-64	1.16849400e+06	2.67000000e+02	3.01000000e+02	4.15000000e+02
-63	1.17815500e+06	2.76000000e+02	3.04000000e+02	4.18000000e+02
-62	1.19025700e+06	2.76000000e+02	3.04000000e+02	4.18000000e+02
-61	1.20006100e+06	2.76000000e+02	3.04000000e+02	4.18000000e+02
-60	1.21294700e+06	2.76000000e+02	3.04000000e+02	4.18000000e+02
-59	1.22193600e+06	2.76000000e+02	3.04000000e+02	4.18000000e+02
-58	1.22912400e+06	2.78000000e+02	3.08000000e+02	4.22000000e+02
-57	1.23662700e+06	2.75000000e+02	3.09000000e+02	4.23000000e+02
-56	1.24412900e+06	2.75000000e+02	3.10000000e+02	4.24000000e+02
-55	1.25530300e+06	2.79000000e+02	3.13000000e+02	4.31000000e+02
-54	1.26250100e+06	2.75000000e+02	3.16000000e+02	4.37000000e+02
-53	1.26998200e+06	2.94000000e+02	3.19000000e+02	4.40000000e+02
-52	1.28200900e+06	2.82000000e+02	3.20000000e+02	4.41000000e+02
-51	1.29202600e+06	2.82000000e+02	3.20000000e+02	4.41000000e+02
-50	1.29948100e+06	2.88000000e+02	3.24000000e+02	4.46000000e+02
-49	1.30608200e+06	2.97000000e+02	3.27000000e+02	4.50000000e+02
-48	1.31316000e+06	2.98000000e+02	3.28000000e+02	4.51000000e+02
-47	1.32054100e+06	3.00000000e+02	3.33000000e+02	4.57000000e+02
-46	1.32867500e+06	2.94000000e+02	3.36000000e+02	4.60000000e+02
-45	1.33536700e+06	2.99000000e+02	3.37000000e+02	4.61000000e+02
-44	1.34353300e+06	3.06000000e+02	3.39000000e+02	4.63000000e+02
-43	1.34994000e+06	3.01000000e+02	3.42000000e+02	4.66000000e+02
-42	1.35797500e+06	3.11000000e+02	3.45000000e+02	4.77000000e+02
-41	1.37054300e+06	3.10000000e+02	3.46000000e+02	4.78000000e+02
-40	1.37941300e+06	3.11000000e+02	3.47000000e+02	4.79000000e+02
-39	1.38889300e+06	3.18000000e+02	3.49000000e+02	4.83000000e+02
-38	1.40295400e+06	3.13000000e+02	3.52000000e+02	4.86000000e+02
-37	1.41225400e+06	3.15000000e+02	3.57000000e+02	4.92000000e+02
-36	1.42319300e+06	3.17000000e+02	3.60000000e+02	4.96000000e+02
-35	1.43176400e+06	3.17000000e+02	3.60000000e+02	4.96000000e+02
-34	1.43834400e+06	3.17000000e+02	3.60000000e+02	4.96000000e+02
-33	1.44029700e+06	3.22000000e+02	3.61000000e+02	4.97000000e+02
-32	1.44245100e+06	3.28000000e+02	3.64000000e+02	5.01000000e+02
-31	1.44422300e+06	3.25000000e+02	3.67000000e+02	5.05000000e+02
-30	1.44818300e+06	3.34000000e+02	3.74000000e+02	5.12000000e+02
-29	1.45516900e+06	3.43000000e+02	3.76000000e+02	5.15000000e+02
-28	1.46281700e+06	3.43000000e+02	3.76000000e+02	5.15000000e+02
-27	1.47371900e+06	3.43000000e+02	3.78000000e+02	5.18000000e+02
-26	1.48388900e+06	3.44000000e+02	3.80000000e+02	5.20000000e+02
-25	1.49360100e+06	3.38000000e+02	3.81000000e+02	5.21000000e+02
-24	1.50598700e+06	3.44000000e+02	3.85000000e+02	5.27000000e+02
-23	1.51897400e+06	3.49000000e+02	3.88000000e+02	5.31000000e+02
-22	1.53184000e+06	3.56000000e+02	3.92000000e+02	5.35000000e+02
-21	1.54477500e+06	3.70000000e+02	4.03000000e+02	5.51000000e+02
-20	1.55869300e+06	3.77000000e+02	4.07000000e+02	5.58000000e+02
-19	1.55869300e+06	3.71000000e+02	4.10000000e+02	5.64000000e+02
-18	1.56536000e+06	3.76000000e+02	4.15000000e+02	5.70000000e+02
-17	1.56536000e+06	3.84000000e+02	4.25000000e+02	5.93000000e+02
-16	1.58276200e+06	3.99000000e+02	4.30000000e+02	6.02000000e+02
-15	1.59977900e+06	4.08000000e+02	4.36000000e+02	6.09000000e+02
-14	1.61621100e+06	4.16000000e+02	4.43000000e+02	6.23000000e+02
-13	1.63432300e+06	4.15000000e+02	4.45000000e+02	6.25000000e+02
-12	1.65137900e+06	4.02000000e+02	4.49000000e+02	6.29000000e+02
-11	1.66758100e+06	4.09000000e+02	4.51000000e+02	6.31000000e+02
-10	1.66758100e+06	4.13000000e+02	4.60000000e+02	6.42000000e+02
-9	1.69734900e+06	4.43000000e+02	4.71000000e+02	6.55000000e+02
-8	1.69734900e+06	4.33000000e+02	4.88000000e+02	6.75000000e+02
-7	1.69734900e+06	4.70000000e+02	5.07000000e+02	6.97000000e+02
-6	1.69734900e+06	4.59000000e+02	5.23000000e+02	7.17000000e+02
-5	1.69734900e+06	4.91000000e+02	5.41000000e+02	7.38000000e+02
-4	1.72717000e+06	4.95000000e+02	5.49000000e+02	7.46000000e+02
-3	1.76307500e+06	5.25000000e+02	5.77000000e+02	7.77000000e+02
-2	1.80321100e+06	5.49000000e+02	6.06000000e+02	8.15000000e+02
-1	1.86039300e+06	5.71000000e+02	6.55000000e+02	8.75000000e+02
0	1.92954700e+06	6.36000000e+02	7.22000000e+02	9.55000000e+02
1	2.08592400e+06	6.53000000e+02	7.58000000e+02	9.99000000e+02
2	2.34520100e+06	6.28000000e+02	7.90000000e+02	1.04000000e+03
3	2.61493000e+06	6.62000000e+02	8.39000000e+02	1.10300000e+03
4	2.87524100e+06	6.82000000e+02	8.74000000e+02	1.15600000e+03
5	3.04940000e+06	6.90000000e+02	8.94000000e+02	1.18200000e+03
6	3.22670800e+06	7.05000000e+02	9.34000000e+02	1.24900000e+03
7	3.41809000e+06	7.20000000e+02	9.60000000e+02	1.28000000e+03
8	3.62681600e+06	7.38000000e+02	9.87000000e+02	1.32200000e+03
9	3.83972300e+06	7.61000000e+02	1.02000000e+03	1.36900000e+03
10	4.09484000e+06	7.66000000e+02	1.03400000e+03	1.38800000e+03
11	4.31855200e+06	7.82000000e+02	1.06800000e+03	1.43800000e+03
12	4.37244100e+06	7.90000000e+02	1.09100000e+03	1.46900000e+03
13	4.53552700e+06	7.95000000e+02	1.09900000e+03	1.48000000e+03
14	4.69247900e+06	8.00000000e+02	1.10800000e+03	1.49300000e+03
15	4.84162300e+06	8.18000000e+02	1.13100000e+03	1.51800000e+03
16	5.00394400e+06	8.55000000e+02	1.18500000e+03	1.59100000e+03
17	5.18386300e+06	9.08000000e+02	1.24900000e+03	1.65600000e+03
18	5.37303900e+06	9.70000000e+02	1.32000000e+03	1.73900000e+03
19	5.51554200e+06	1.00300000e+03	1.36000000e+03	1.79200000e+03
20	5.65494700e+06	1.04600000e+03	1.41800000e+03	1.86900000e+03
21	5.77162400e+06	1.08400000e+03	1.47200000e+03	1.94800000e+03
22	5.88074600e+06	1.10600000e+03	1.50600000e+03	1.99400000e+03
23	5.98929800e+06	1.13200000e+03	1.54500000e+03	2.04100000e+03
24	6.11797600e+06	1.16700000e+03	1.58400000e+03	2.09100000e+03
25	6.24723900e+06	1.18800000e+03	1.61600000e+03	2.13400000e+03
26	6.34064800e+06	1.21000000e+03	1.65800000e+03	2.18000000e+03
27	6.42894300e+06	1.22700000e+03	1.67900000e+03	2.20700000e+03
28	6.50821700e+06	1.24600000e+03	1.70600000e+03	2.23900000e+03
29	6.58456500e+06	1.26600000e+03	1.73900000e+03	2.28000000e+03
30	6.66125300e+06	1.28200000e+03	1.76200000e+03	2.30500000e+03
31	6.75147700e+06	1.31700000e+03	1.81300000e+03	2.37600000e+03
32	6.83576100e+06	1.34000000e+03	1.84700000e+03	2.41800000e+03
33	6.90024200e+06	1.35300000e+03	1.86400000e+03	2.44200000e+03
34	6.95880700e+06	1.37100000e+03	1.88700000e+03	2.46900000e+03
35	7.01316100e+06	1.39000000e+03	1.91800000e+03	2.50200000e+03
36	7.06468700e+06	1.40700000e+03	1.94200000e+03	2.53100000e+03
37	7.12220300e+06	1.42400000e+03	1.98600000e+03	2.59500000e+03
38	7.18736800e+06	1.44200000e+03	2.01600000e+03	2.62700000e+03
39	7.24643000e+06	1.45700000e+03	2.04700000e+03	2.66300000e+03
40	7.29377000e+06	1.47100000e+03	2.06900000e+03	2.68800000e+03
41	7.33872100e+06	1.48200000e+03	2.08400000e+03	2.70400000e+03
42	7.38275500e+06	1.49500000e+03	2.10600000e+03	2.73500000e+03
43	7.42350200e+06	1.50200000e+03	2.11600000e+03	2.74900000e+03
44	7.46918900e+06	1.51100000e+03	2.13200000e+03	2.76900000e+03
45	7.51787000e+06	1.51900000e+03	2.15600000e+03	2.79900000e+03
46	7.56445300e+06	1.52600000e+03	2.17100000e+03	2.81600000e+03
47	7.60038600e+06	1.53000000e+03	2.17800000e+03	2.82700000e+03
48	7.63605400e+06	1.53100000e+03	2.18100000e+03	2.83100000e+03
49	7.66994800e+06	1.53200000e+03	2.18400000e+03	2.83400000e+03
50	7.70303000e+06	1.53300000e+03	2.18600000e+03	2.83600000e+03
51	7.74073900e+06	1.53400000e+03	2.18700000e+03	2.83700000e+03
52	7.78095300e+06	1.53500000e+03	2.19100000e+03	2.84400000e+03
53	7.82332600e+06	1.53600000e+03	2.19700000e+03	2.85400000e+03
54	7.85724300e+06	1.53700000e+03	2.20300000e+03	2.86000000e+03
55	7.88596500e+06	1.53800000e+03	2.20700000e+03	2.86600000e+03
56	7.91315700e+06	1.54100000e+03	2.21500000e+03	2.87500000e+03
57	7.93932100e+06	1.54200000e+03	2.21600000e+03	2.87600000e+03
58	7.96918700e+06	1.54200000e+03	2.22100000e+03	2.88100000e+03
59	8.00248600e+06	1.54300000e+03	2.22700000e+03	2.88700000e+03
60	8.03315600e+06	1.54300000e+03	2.23300000e+03	2.89300000e+03
61	8.05775100e+06	1.54400000e+03	2.23600000e+03	2.89600000e+03
62	8.08186600e+06	1.54600000e+03	2.23900000e+03	2.90000000e+03
63	8.10561300e+06	1.54600000e+03	2.24100000e+03	2.90200000e+03
64	8.12937000e+06	1.54700000e+03	2.24300000e+03	2.90400000e+03
65	8.15596900e+06	1.54800000e+03	2.24500000e+03	2.90800000e+03
66	8.18647100e+06	1.55000000e+03	2.25300000e+03	2.91700000e+03
67	8.21269000e+06	1.55700000e+03	2.26400000e+03	2.92800000e+03
68	8.23476000e+06	1.56700000e+03	2.27800000e+03	2.94600000e+03
69	8.25680200e+06	1.57500000e+03	2.28700000e+03	2.95700000e+03
70	8.27856200e+06	1.58000000e+03	2.29400000e+03	2.96500000e+03
71	8.30104900e+06	1.58000000e+03	2.29500000e+03	2.96600000e+03
72	8.32571700e+06	1.58500000e+03	2.30100000e+03	2.97200000e+03
73	8.35399100e+06	1.59300000e+03	2.31300000e+03	2.98400000e+03
74	8.37928000e+06	1.60100000e+03	2.32800000e+03	3.00300000e+03
75	8.40079000e+06	1.60600000e+03	2.33600000e+03	3.01300000e+03
76	8.42114500e+06	1.61300000e+03	2.34600000e+03	3.02300000e+03
77	8.44226600e+06	1.62000000e+03	2.35500000e+03	3.03400000e+03
78	8.46336600e+06	1.62400000e+03	2.36200000e+03	3.04300000e+03
79	8.48519500e+06	1.63100000e+03	2.37300000e+03	3.05700000e+03
80	8.50807300e+06	1.64300000e+03	2.39400000e+03	3.08000000e+03
81	8.52896700e+06	1.65500000e+03	2.41500000e+03	3.10500000e+03
82	8.54753500e+06	1.66400000e+03	2.43000000e+03	3.12400000e+03
83	8.56540200e+06	1.66900000e+03	2.43800000e+03	3.13400000e+03
84	8.58338500e+06	1.67100000e+03	2.44100000e+03	3.13700000e+03
85	8.60218300e+06	1.67100000e+03	2.44100000e+03	3.13700000e+03
86	8.62199900e+06	1.67300000e+03	2.44700000e+03	3.14300000e+03
87	8.64278200e+06	1.68100000e+03	2.46100000e+03	3.16200000e+03
88	8.66348700e+06	1.69300000e+03	2.47800000e+03	3.18000000e+03
89	8.68062500e+06	1.69300000e+03	2.47800000e+03	3.18000000e+03
90	8.69734600e+06	1.69500000e+03	2.48000000e+03	3.18500000e+03
91	8.71534200e+06	1.69600000e+03	2.48100000e+03	3.18600000e+03
92	8.73265300e+06	1.69900000e+03	2.48600000e+03	3.19100000e+03
93	8.74995900e+06	1.70100000e+03	2.48900000e+03	3.19400000e+03
94	8.76950100e+06	1.70400000e+03	2.49400000e+03	3.19900000e+03
95	8.78802600e+06	1.71100000e+03	2.50700000e+03	3.21300000e+03
96	8.80404500e+06	1.71300000e+03	2.51300000e+03	3.21900000e+03
97	8.82097300e+06	1.71400000e+03	2.51500000e+03	3.22100000e+03
98	8.84662100e+06	1.72000000e+03	2.52600000e+03	3.23300000e+03
99	8.87008500e+06	1.72300000e+03	2.53400000e+03	3.24400000e+03
100	8.89284200e+06	1.72900000e+03	2.54500000e+03	3.25600000e+03
