# Supplementary material for: Early Prediction of Movie Box Office Success Based on Wikipedia Activity Big Data
Source: PLoS One. 2013 Aug 21;8(8):e71226. doi: 10.1371/journal.pone.0071226 (PMC3749192; doi:10.1371/journal.pone.0071226)
Supplement: Dataset S1 — The dataset under study, including the financial and Wikipedia activity data is also available at http://wwm.phy.bme.hu/SupplementaryDataS1.zip. (ZIP) [file pone.0071226.s002.zip › wikipredict_data_pack/sample_of_312/wikipedia_predictors/114]

Day_(movie_time)	Views	Users	Rigor	Edits
-500	0.00000000e+00	0.00000000e+00	0.00000000e+00	0.00000000e+00
-499	0.00000000e+00	0.00000000e+00	0.00000000e+00	0.00000000e+00
-498	0.00000000e+00	0.00000000e+00	0.00000000e+00	0.00000000e+00
-497	0.00000000e+00	0.00000000e+00	0.00000000e+00	0.00000000e+00
-496	0.00000000e+00	0.00000000e+00	0.00000000e+00	0.00000000e+00
-495	0.00000000e+00	0.00000000e+00	0.00000000e+00	0.00000000e+00
-494	0.00000000e+00	0.00000000e+00	0.00000000e+00	0.00000000e+00
-493	0.00000000e+00	0.00000000e+00	0.00000000e+00	0.00000000e+00
-492	0.00000000e+00	0.00000000e+00	0.00000000e+00	0.00000000e+00
-491	0.00000000e+00	0.00000000e+00	0.00000000e+00	0.00000000e+00
-490	0.00000000e+00	0.00000000e+00	0.00000000e+00	0.00000000e+00
-489	0.00000000e+00	0.00000000e+00	0.00000000e+00	0.00000000e+00
-488	0.00000000e+00	0.00000000e+00	0.00000000e+00	0.00000000e+00
-487	0.00000000e+00	0.00000000e+00	0.00000000e+00	0.00000000e+00
-486	0.00000000e+00	0.00000000e+00	0.00000000e+00	0.00000000e+00
-485	0.00000000e+00	0.00000000e+00	0.00000000e+00	0.00000000e+00
-484	0.00000000e+00	0.00000000e+00	0.00000000e+00	0.00000000e+00
-483	0.00000000e+00	0.00000000e+00	0.00000000e+00	0.00000000e+00
-482	0.00000000e+00	0.00000000e+00	0.00000000e+00	0.00000000e+00
-481	0.00000000e+00	0.00000000e+00	0.00000000e+00	0.00000000e+00
-480	0.00000000e+00	0.00000000e+00	0.00000000e+00	0.00000000e+00
-479	0.00000000e+00	0.00000000e+00	0.00000000e+00	0.00000000e+00
-478	0.00000000e+00	0.00000000e+00	0.00000000e+00	0.00000000e+00
-477	0.00000000e+00	0.00000000e+00	0.00000000e+00	0.00000000e+00
-476	0.00000000e+00	0.00000000e+00	0.00000000e+00	0.00000000e+00
-475	0.00000000e+00	0.00000000e+00	0.00000000e+00	0.00000000e+00
-474	0.00000000e+00	0.00000000e+00	0.00000000e+00	0.00000000e+00
-473	0.00000000e+00	0.00000000e+00	0.00000000e+00	0.00000000e+00
-472	0.00000000e+00	0.00000000e+00	0.00000000e+00	0.00000000e+00
-471	0.00000000e+00	0.00000000e+00	0.00000000e+00	0.00000000e+00
-470	0.00000000e+00	0.00000000e+00	0.00000000e+00	0.00000000e+00
-469	0.00000000e+00	0.00000000e+00	0.00000000e+00	0.00000000e+00
-468	0.00000000e+00	0.00000000e+00	0.00000000e+00	0.00000000e+00
-467	0.00000000e+00	0.00000000e+00	0.00000000e+00	0.00000000e+00
-466	0.00000000e+00	0.00000000e+00	0.00000000e+00	0.00000000e+00
-465	0.00000000e+00	0.00000000e+00	0.00000000e+00	0.00000000e+00
-464	0.00000000e+00	0.00000000e+00	0.00000000e+00	0.00000000e+00
-463	0.00000000e+00	0.00000000e+00	0.00000000e+00	0.00000000e+00
-462	0.00000000e+00	0.00000000e+00	0.00000000e+00	0.00000000e+00
-461	0.00000000e+00	0.00000000e+00	0.00000000e+00	0.00000000e+00
-460	0.00000000e+00	0.00000000e+00	0.00000000e+00	0.00000000e+00
-459	0.00000000e+00	0.00000000e+00	0.00000000e+00	0.00000000e+00
-458	0.00000000e+00	0.00000000e+00	0.00000000e+00	0.00000000e+00
-457	0.00000000e+00	0.00000000e+00	0.00000000e+00	0.00000000e+00
-456	0.00000000e+00	0.00000000e+00	0.00000000e+00	0.00000000e+00
-455	0.00000000e+00	0.00000000e+00	0.00000000e+00	0.00000000e+00
-454	0.00000000e+00	0.00000000e+00	0.00000000e+00	0.00000000e+00
-453	0.00000000e+00	0.00000000e+00	0.00000000e+00	0.00000000e+00
-452	0.00000000e+00	0.00000000e+00	0.00000000e+00	0.00000000e+00
-451	0.00000000e+00	0.00000000e+00	0.00000000e+00	0.00000000e+00
-450	0.00000000e+00	0.00000000e+00	0.00000000e+00	0.00000000e+00
-449	0.00000000e+00	0.00000000e+00	0.00000000e+00	0.00000000e+00
-448	0.00000000e+00	0.00000000e+00	0.00000000e+00	0.00000000e+00
-447	0.00000000e+00	0.00000000e+00	0.00000000e+00	0.00000000e+00
-446	0.00000000e+00	0.00000000e+00	0.00000000e+00	0.00000000e+00
-445	0.00000000e+00	0.00000000e+00	0.00000000e+00	0.00000000e+00
-444	0.00000000e+00	0.00000000e+00	0.00000000e+00	0.00000000e+00
-443	0.00000000e+00	0.00000000e+00	0.00000000e+00	0.00000000e+00
-442	0.00000000e+00	0.00000000e+00	0.00000000e+00	0.00000000e+00
-441	0.00000000e+00	0.00000000e+00	0.00000000e+00	0.00000000e+00
-440	0.00000000e+00	0.00000000e+00	0.00000000e+00	0.00000000e+00
-439	0.00000000e+00	0.00000000e+00	0.00000000e+00	0.00000000e+00
-438	0.00000000e+00	0.00000000e+00	0.00000000e+00	0.00000000e+00
-437	0.00000000e+00	0.00000000e+00	0.00000000e+00	0.00000000e+00
-436	0.00000000e+00	0.00000000e+00	0.00000000e+00	0.00000000e+00
-435	0.00000000e+00	0.00000000e+00	0.00000000e+00	0.00000000e+00
-434	0.00000000e+00	0.00000000e+00	0.00000000e+00	0.00000000e+00
-433	0.00000000e+00	0.00000000e+00	0.00000000e+00	0.00000000e+00
-432	0.00000000e+00	0.00000000e+00	0.00000000e+00	0.00000000e+00
-431	0.00000000e+00	0.00000000e+00	0.00000000e+00	0.00000000e+00
-430	0.00000000e+00	0.00000000e+00	0.00000000e+00	0.00000000e+00
-429	0.00000000e+00	0.00000000e+00	0.00000000e+00	0.00000000e+00
-428	0.00000000e+00	0.00000000e+00	0.00000000e+00	0.00000000e+00
-427	0.00000000e+00	0.00000000e+00	0.00000000e+00	0.00000000e+00
-426	0.00000000e+00	0.00000000e+00	0.00000000e+00	0.00000000e+00
-425	0.00000000e+00	0.00000000e+00	0.00000000e+00	0.00000000e+00
-424	0.00000000e+00	0.00000000e+00	0.00000000e+00	0.00000000e+00
-423	0.00000000e+00	0.00000000e+00	0.00000000e+00	0.00000000e+00
-422	0.00000000e+00	0.00000000e+00	0.00000000e+00	0.00000000e+00
-421	0.00000000e+00	0.00000000e+00	0.00000000e+00	0.00000000e+00
-420	0.00000000e+00	0.00000000e+00	0.00000000e+00	0.00000000e+00
-419	0.00000000e+00	0.00000000e+00	0.00000000e+00	0.00000000e+00
-418	0.00000000e+00	0.00000000e+00	0.00000000e+00	0.00000000e+00
-417	0.00000000e+00	0.00000000e+00	0.00000000e+00	0.00000000e+00
-416	0.00000000e+00	0.00000000e+00	0.00000000e+00	0.00000000e+00
-415	0.00000000e+00	0.00000000e+00	0.00000000e+00	0.00000000e+00
-414	0.00000000e+00	0.00000000e+00	0.00000000e+00	0.00000000e+00
-413	0.00000000e+00	0.00000000e+00	0.00000000e+00	0.00000000e+00
-412	0.00000000e+00	0.00000000e+00	0.00000000e+00	0.00000000e+00
-411	0.00000000e+00	0.00000000e+00	0.00000000e+00	0.00000000e+00
-410	0.00000000e+00	0.00000000e+00	0.00000000e+00	0.00000000e+00
-409	0.00000000e+00	0.00000000e+00	0.00000000e+00	0.00000000e+00
-408	0.00000000e+00	0.00000000e+00	0.00000000e+00	0.00000000e+00
-407	6.00000000e+00	0.00000000e+00	0.00000000e+00	0.00000000e+00
-406	1.40000000e+01	0.00000000e+00	0.00000000e+00	0.00000000e+00
-405	2.00000000e+01	0.00000000e+00	0.00000000e+00	0.00000000e+00
-404	3.20000000e+01	0.00000000e+00	0.00000000e+00	0.00000000e+00
-403	5.50000000e+01	0.00000000e+00	0.00000000e+00	0.00000000e+00
-402	6.80000000e+01	0.00000000e+00	0.00000000e+00	0.00000000e+00
-401	7.50000000e+01	0.00000000e+00	0.00000000e+00	0.00000000e+00
-400	8.30000000e+01	0.00000000e+00	0.00000000e+00	0.00000000e+00
-399	9.50000000e+01	0.00000000e+00	0.00000000e+00	0.00000000e+00
-398	1.03000000e+02	0.00000000e+00	0.00000000e+00	0.00000000e+00
-397	1.19000000e+02	0.00000000e+00	0.00000000e+00	0.00000000e+00
-396	1.34000000e+02	0.00000000e+00	0.00000000e+00	0.00000000e+00
-395	1.41000000e+02	0.00000000e+00	0.00000000e+00	0.00000000e+00
-394	1.48000000e+02	0.00000000e+00	0.00000000e+00	0.00000000e+00
-393	1.48000000e+02	0.00000000e+00	0.00000000e+00	0.00000000e+00
-392	1.56000000e+02	0.00000000e+00	0.00000000e+00	0.00000000e+00
-391	1.56000000e+02	0.00000000e+00	0.00000000e+00	0.00000000e+00
-390	1.56000000e+02	0.00000000e+00	0.00000000e+00	0.00000000e+00
-389	1.56000000e+02	0.00000000e+00	0.00000000e+00	0.00000000e+00
-388	1.60000000e+02	0.00000000e+00	0.00000000e+00	0.00000000e+00
-387	1.65000000e+02	0.00000000e+00	0.00000000e+00	0.00000000e+00
-386	1.75000000e+02	0.00000000e+00	0.00000000e+00	0.00000000e+00
-385	1.78000000e+02	0.00000000e+00	0.00000000e+00	0.00000000e+00
-384	1.83000000e+02	0.00000000e+00	0.00000000e+00	0.00000000e+00
-383	1.86000000e+02	0.00000000e+00	0.00000000e+00	0.00000000e+00
-382	1.89000000e+02	0.00000000e+00	0.00000000e+00	0.00000000e+00
-381	1.95000000e+02	0.00000000e+00	0.00000000e+00	0.00000000e+00
-380	2.00000000e+02	0.00000000e+00	0.00000000e+00	0.00000000e+00
-379	2.01000000e+02	0.00000000e+00	0.00000000e+00	0.00000000e+00
-378	2.07000000e+02	0.00000000e+00	0.00000000e+00	0.00000000e+00
-377	2.15000000e+02	0.00000000e+00	0.00000000e+00	0.00000000e+00
-376	2.22000000e+02	0.00000000e+00	0.00000000e+00	0.00000000e+00
-375	2.33000000e+02	0.00000000e+00	0.00000000e+00	0.00000000e+00
-374	2.46000000e+02	0.00000000e+00	0.00000000e+00	0.00000000e+00
-373	2.52000000e+02	0.00000000e+00	0.00000000e+00	0.00000000e+00
-372	2.52000000e+02	0.00000000e+00	0.00000000e+00	0.00000000e+00
-371	2.52000000e+02	0.00000000e+00	0.00000000e+00	0.00000000e+00
-370	2.52000000e+02	0.00000000e+00	0.00000000e+00	0.00000000e+00
-369	2.60000000e+02	0.00000000e+00	0.00000000e+00	0.00000000e+00
-368	2.69000000e+02	0.00000000e+00	0.00000000e+00	0.00000000e+00
-367	2.76000000e+02	0.00000000e+00	0.00000000e+00	0.00000000e+00
-366	2.82000000e+02	0.00000000e+00	0.00000000e+00	0.00000000e+00
-365	2.90000000e+02	0.00000000e+00	0.00000000e+00	0.00000000e+00
-364	2.94000000e+02	0.00000000e+00	0.00000000e+00	0.00000000e+00
-363	2.98000000e+02	0.00000000e+00	0.00000000e+00	0.00000000e+00
-362	3.13000000e+02	0.00000000e+00	0.00000000e+00	0.00000000e+00
-361	3.19000000e+02	0.00000000e+00	0.00000000e+00	0.00000000e+00
-360	3.20000000e+02	0.00000000e+00	0.00000000e+00	0.00000000e+00
-359	3.26000000e+02	0.00000000e+00	0.00000000e+00	0.00000000e+00
-358	3.30000000e+02	0.00000000e+00	0.00000000e+00	0.00000000e+00
-357	3.38000000e+02	0.00000000e+00	0.00000000e+00	0.00000000e+00
-356	3.45000000e+02	0.00000000e+00	0.00000000e+00	0.00000000e+00
-355	3.56000000e+02	0.00000000e+00	0.00000000e+00	0.00000000e+00
-354	3.66000000e+02	0.00000000e+00	0.00000000e+00	0.00000000e+00
-353	3.84000000e+02	0.00000000e+00	0.00000000e+00	0.00000000e+00
-352	3.89000000e+02	0.00000000e+00	0.00000000e+00	0.00000000e+00
-351	3.94000000e+02	0.00000000e+00	0.00000000e+00	0.00000000e+00
-350	3.98000000e+02	0.00000000e+00	0.00000000e+00	0.00000000e+00
-349	4.01000000e+02	0.00000000e+00	0.00000000e+00	0.00000000e+00
-348	4.08000000e+02	0.00000000e+00	0.00000000e+00	0.00000000e+00
-347	4.19000000e+02	0.00000000e+00	0.00000000e+00	0.00000000e+00
-346	4.25000000e+02	0.00000000e+00	0.00000000e+00	0.00000000e+00
-345	4.29000000e+02	0.00000000e+00	0.00000000e+00	0.00000000e+00
-344	4.37000000e+02	0.00000000e+00	0.00000000e+00	0.00000000e+00
-343	4.41000000e+02	0.00000000e+00	0.00000000e+00	0.00000000e+00
-342	4.50000000e+02	0.00000000e+00	0.00000000e+00	0.00000000e+00
-341	4.59000000e+02	0.00000000e+00	0.00000000e+00	0.00000000e+00
-340	4.59000000e+02	0.00000000e+00	0.00000000e+00	0.00000000e+00
-339	4.62000000e+02	0.00000000e+00	0.00000000e+00	0.00000000e+00
-338	4.71000000e+02	0.00000000e+00	0.00000000e+00	0.00000000e+00
-337	4.72000000e+02	0.00000000e+00	0.00000000e+00	0.00000000e+00
-336	4.78000000e+02	0.00000000e+00	0.00000000e+00	0.00000000e+00
-335	4.86000000e+02	0.00000000e+00	0.00000000e+00	0.00000000e+00
-334	4.91000000e+02	0.00000000e+00	0.00000000e+00	0.00000000e+00
-333	4.91000000e+02	0.00000000e+00	0.00000000e+00	0.00000000e+00
-332	4.98000000e+02	0.00000000e+00	0.00000000e+00	0.00000000e+00
-331	4.99000000e+02	0.00000000e+00	0.00000000e+00	0.00000000e+00
-330	5.04000000e+02	0.00000000e+00	0.00000000e+00	0.00000000e+00
-329	5.05000000e+02	0.00000000e+00	0.00000000e+00	0.00000000e+00
-328	5.10000000e+02	0.00000000e+00	0.00000000e+00	0.00000000e+00
-327	5.16000000e+02	0.00000000e+00	0.00000000e+00	0.00000000e+00
-326	5.19000000e+02	0.00000000e+00	0.00000000e+00	0.00000000e+00
-325	5.21000000e+02	0.00000000e+00	0.00000000e+00	0.00000000e+00
-324	5.26000000e+02	0.00000000e+00	0.00000000e+00	0.00000000e+00
-323	5.33000000e+02	0.00000000e+00	0.00000000e+00	0.00000000e+00
-322	5.35000000e+02	0.00000000e+00	0.00000000e+00	0.00000000e+00
-321	5.49000000e+02	0.00000000e+00	0.00000000e+00	0.00000000e+00
-320	5.52000000e+02	0.00000000e+00	0.00000000e+00	0.00000000e+00
-319	5.62000000e+02	0.00000000e+00	0.00000000e+00	0.00000000e+00
-318	5.70000000e+02	0.00000000e+00	0.00000000e+00	0.00000000e+00
-317	5.75000000e+02	0.00000000e+00	0.00000000e+00	0.00000000e+00
-316	5.81000000e+02	0.00000000e+00	0.00000000e+00	0.00000000e+00
-315	5.90000000e+02	0.00000000e+00	0.00000000e+00	0.00000000e+00
-314	5.98000000e+02	0.00000000e+00	0.00000000e+00	0.00000000e+00
-313	6.04000000e+02	0.00000000e+00	0.00000000e+00	0.00000000e+00
-312	6.20000000e+02	0.00000000e+00	0.00000000e+00	0.00000000e+00
-311	6.33000000e+02	0.00000000e+00	0.00000000e+00	0.00000000e+00
-310	6.47000000e+02	0.00000000e+00	0.00000000e+00	0.00000000e+00
-309	6.57000000e+02	0.00000000e+00	0.00000000e+00	0.00000000e+00
-308	6.69000000e+02	0.00000000e+00	0.00000000e+00	0.00000000e+00
-307	6.83000000e+02	0.00000000e+00	0.00000000e+00	0.00000000e+00
-306	6.98000000e+02	0.00000000e+00	0.00000000e+00	0.00000000e+00
-305	7.17000000e+02	0.00000000e+00	0.00000000e+00	0.00000000e+00
-304	7.34000000e+02	0.00000000e+00	0.00000000e+00	0.00000000e+00
-303	7.47000000e+02	0.00000000e+00	0.00000000e+00	0.00000000e+00
-302	7.59000000e+02	0.00000000e+00	0.00000000e+00	0.00000000e+00
-301	7.68000000e+02	0.00000000e+00	0.00000000e+00	0.00000000e+00
-300	7.84000000e+02	0.00000000e+00	0.00000000e+00	0.00000000e+00
-299	8.05000000e+02	0.00000000e+00	0.00000000e+00	0.00000000e+00
-298	8.20000000e+02	0.00000000e+00	0.00000000e+00	0.00000000e+00
-297	8.36000000e+02	0.00000000e+00	0.00000000e+00	0.00000000e+00
-296	8.55000000e+02	0.00000000e+00	0.00000000e+00	0.00000000e+00
-295	8.71000000e+02	0.00000000e+00	0.00000000e+00	0.00000000e+00
-294	8.82000000e+02	0.00000000e+00	0.00000000e+00	0.00000000e+00
-293	8.91000000e+02	0.00000000e+00	0.00000000e+00	0.00000000e+00
-292	9.10000000e+02	0.00000000e+00	0.00000000e+00	0.00000000e+00
-291	9.23000000e+02	0.00000000e+00	0.00000000e+00	0.00000000e+00
-290	9.34000000e+02	0.00000000e+00	0.00000000e+00	0.00000000e+00
-289	9.38000000e+02	0.00000000e+00	0.00000000e+00	0.00000000e+00
-288	9.46000000e+02	0.00000000e+00	0.00000000e+00	0.00000000e+00
-287	9.58000000e+02	0.00000000e+00	0.00000000e+00	0.00000000e+00
-286	9.71000000e+02	0.00000000e+00	0.00000000e+00	0.00000000e+00
-285	9.79000000e+02	0.00000000e+00	0.00000000e+00	0.00000000e+00
-284	9.89000000e+02	0.00000000e+00	0.00000000e+00	0.00000000e+00
-283	9.98000000e+02	0.00000000e+00	0.00000000e+00	0.00000000e+00
-282	1.00200000e+03	0.00000000e+00	0.00000000e+00	0.00000000e+00
-281	1.01400000e+03	0.00000000e+00	0.00000000e+00	0.00000000e+00
-280	1.02500000e+03	0.00000000e+00	0.00000000e+00	0.00000000e+00
-279	1.03200000e+03	0.00000000e+00	0.00000000e+00	0.00000000e+00
-278	1.03900000e+03	0.00000000e+00	0.00000000e+00	0.00000000e+00
-277	1.04600000e+03	0.00000000e+00	0.00000000e+00	0.00000000e+00
-276	1.05800000e+03	0.00000000e+00	0.00000000e+00	0.00000000e+00
-275	1.06900000e+03	0.00000000e+00	0.00000000e+00	0.00000000e+00
-274	1.07300000e+03	0.00000000e+00	0.00000000e+00	0.00000000e+00
-273	1.08200000e+03	0.00000000e+00	0.00000000e+00	0.00000000e+00
-272	1.08500000e+03	0.00000000e+00	0.00000000e+00	0.00000000e+00
-271	1.08500000e+03	0.00000000e+00	0.00000000e+00	0.00000000e+00
-270	1.08500000e+03	0.00000000e+00	0.00000000e+00	0.00000000e+00
-269	1.09500000e+03	0.00000000e+00	0.00000000e+00	0.00000000e+00
-268	1.10600000e+03	0.00000000e+00	0.00000000e+00	0.00000000e+00
-267	1.11000000e+03	0.00000000e+00	0.00000000e+00	0.00000000e+00
-266	1.11800000e+03	0.00000000e+00	0.00000000e+00	0.00000000e+00
-265	1.12600000e+03	0.00000000e+00	0.00000000e+00	0.00000000e+00
-264	1.13100000e+03	0.00000000e+00	0.00000000e+00	0.00000000e+00
-263	1.13900000e+03	0.00000000e+00	0.00000000e+00	0.00000000e+00
-262	1.14800000e+03	0.00000000e+00	0.00000000e+00	0.00000000e+00
-261	1.15400000e+03	0.00000000e+00	0.00000000e+00	0.00000000e+00
-260	1.16400000e+03	0.00000000e+00	0.00000000e+00	0.00000000e+00
-259	1.16900000e+03	0.00000000e+00	0.00000000e+00	0.00000000e+00
-258	1.17300000e+03	0.00000000e+00	0.00000000e+00	0.00000000e+00
-257	1.17700000e+03	0.00000000e+00	0.00000000e+00	0.00000000e+00
-256	1.18500000e+03	0.00000000e+00	0.00000000e+00	0.00000000e+00
-255	1.18500000e+03	0.00000000e+00	0.00000000e+00	0.00000000e+00
-254	1.18800000e+03	0.00000000e+00	0.00000000e+00	0.00000000e+00
-253	1.19600000e+03	0.00000000e+00	0.00000000e+00	0.00000000e+00
-252	1.19800000e+03	0.00000000e+00	0.00000000e+00	0.00000000e+00
-251	1.20100000e+03	0.00000000e+00	0.00000000e+00	0.00000000e+00
-250	1.20400000e+03	0.00000000e+00	0.00000000e+00	0.00000000e+00
-249	1.20600000e+03	0.00000000e+00	0.00000000e+00	0.00000000e+00
-248	1.20700000e+03	0.00000000e+00	0.00000000e+00	0.00000000e+00
-247	1.21100000e+03	0.00000000e+00	0.00000000e+00	0.00000000e+00
-246	1.21300000e+03	0.00000000e+00	0.00000000e+00	0.00000000e+00
-245	1.21500000e+03	0.00000000e+00	0.00000000e+00	0.00000000e+00
-244	1.22300000e+03	0.00000000e+00	0.00000000e+00	0.00000000e+00
-243	1.22500000e+03	0.00000000e+00	0.00000000e+00	0.00000000e+00
-242	1.22900000e+03	0.00000000e+00	0.00000000e+00	0.00000000e+00
-241	1.23000000e+03	0.00000000e+00	0.00000000e+00	0.00000000e+00
-240	1.23500000e+03	0.00000000e+00	0.00000000e+00	0.00000000e+00
-239	1.24000000e+03	0.00000000e+00	0.00000000e+00	0.00000000e+00
-238	1.24200000e+03	0.00000000e+00	0.00000000e+00	0.00000000e+00
-237	1.24500000e+03	0.00000000e+00	0.00000000e+00	0.00000000e+00
-236	1.24800000e+03	0.00000000e+00	0.00000000e+00	0.00000000e+00
-235	1.24900000e+03	0.00000000e+00	0.00000000e+00	0.00000000e+00
-234	1.25200000e+03	0.00000000e+00	0.00000000e+00	0.00000000e+00
-233	1.25300000e+03	0.00000000e+00	0.00000000e+00	0.00000000e+00
-232	1.25800000e+03	0.00000000e+00	0.00000000e+00	0.00000000e+00
-231	1.25900000e+03	0.00000000e+00	0.00000000e+00	0.00000000e+00
-230	1.26500000e+03	0.00000000e+00	0.00000000e+00	0.00000000e+00
-229	1.26700000e+03	0.00000000e+00	0.00000000e+00	0.00000000e+00
-228	1.26900000e+03	0.00000000e+00	0.00000000e+00	0.00000000e+00
-227	1.27600000e+03	0.00000000e+00	0.00000000e+00	0.00000000e+00
-226	1.28000000e+03	0.00000000e+00	0.00000000e+00	0.00000000e+00
-225	1.28700000e+03	0.00000000e+00	0.00000000e+00	0.00000000e+00
-224	1.29000000e+03	0.00000000e+00	0.00000000e+00	0.00000000e+00
-223	1.29400000e+03	0.00000000e+00	0.00000000e+00	0.00000000e+00
-222	1.29800000e+03	0.00000000e+00	0.00000000e+00	0.00000000e+00
-221	1.30700000e+03	0.00000000e+00	0.00000000e+00	0.00000000e+00
-220	1.30900000e+03	0.00000000e+00	0.00000000e+00	0.00000000e+00
-219	1.31300000e+03	0.00000000e+00	0.00000000e+00	0.00000000e+00
-218	1.31900000e+03	0.00000000e+00	0.00000000e+00	0.00000000e+00
-217	1.32300000e+03	0.00000000e+00	0.00000000e+00	0.00000000e+00
-216	1.32500000e+03	0.00000000e+00	0.00000000e+00	0.00000000e+00
-215	1.33000000e+03	0.00000000e+00	0.00000000e+00	0.00000000e+00
-214	1.33400000e+03	0.00000000e+00	0.00000000e+00	0.00000000e+00
-213	1.33600000e+03	0.00000000e+00	0.00000000e+00	0.00000000e+00
-212	1.33700000e+03	0.00000000e+00	0.00000000e+00	0.00000000e+00
-211	1.34100000e+03	0.00000000e+00	0.00000000e+00	0.00000000e+00
-210	1.34700000e+03	0.00000000e+00	0.00000000e+00	0.00000000e+00
-209	1.34900000e+03	0.00000000e+00	0.00000000e+00	0.00000000e+00
-208	1.35300000e+03	0.00000000e+00	0.00000000e+00	0.00000000e+00
-207	1.35800000e+03	0.00000000e+00	0.00000000e+00	0.00000000e+00
-206	1.36300000e+03	0.00000000e+00	0.00000000e+00	0.00000000e+00
-205	1.36300000e+03	0.00000000e+00	0.00000000e+00	0.00000000e+00
-204	1.36400000e+03	0.00000000e+00	0.00000000e+00	0.00000000e+00
-203	1.36700000e+03	0.00000000e+00	0.00000000e+00	0.00000000e+00
-202	1.37100000e+03	0.00000000e+00	0.00000000e+00	0.00000000e+00
-201	1.37800000e+03	0.00000000e+00	0.00000000e+00	0.00000000e+00
-200	1.38000000e+03	0.00000000e+00	0.00000000e+00	0.00000000e+00
-199	1.38200000e+03	0.00000000e+00	0.00000000e+00	0.00000000e+00
-198	1.38500000e+03	0.00000000e+00	0.00000000e+00	0.00000000e+00
-197	1.38800000e+03	0.00000000e+00	0.00000000e+00	0.00000000e+00
-196	1.39200000e+03	0.00000000e+00	0.00000000e+00	0.00000000e+00
-195	1.39700000e+03	0.00000000e+00	0.00000000e+00	0.00000000e+00
-194	1.39900000e+03	0.00000000e+00	0.00000000e+00	0.00000000e+00
-193	1.40400000e+03	0.00000000e+00	0.00000000e+00	0.00000000e+00
-192	1.40800000e+03	0.00000000e+00	0.00000000e+00	0.00000000e+00
-191	1.41400000e+03	0.00000000e+00	0.00000000e+00	0.00000000e+00
-190	1.41900000e+03	0.00000000e+00	0.00000000e+00	0.00000000e+00
-189	1.41900000e+03	0.00000000e+00	0.00000000e+00	0.00000000e+00
-188	1.42400000e+03	0.00000000e+00	0.00000000e+00	0.00000000e+00
-187	1.43000000e+03	0.00000000e+00	0.00000000e+00	0.00000000e+00
-186	1.43500000e+03	0.00000000e+00	0.00000000e+00	0.00000000e+00
-185	1.43800000e+03	0.00000000e+00	0.00000000e+00	0.00000000e+00
-184	1.44000000e+03	0.00000000e+00	0.00000000e+00	0.00000000e+00
-183	1.44600000e+03	0.00000000e+00	0.00000000e+00	0.00000000e+00
-182	1.44800000e+03	0.00000000e+00	0.00000000e+00	0.00000000e+00
-181	1.44900000e+03	0.00000000e+00	0.00000000e+00	0.00000000e+00
-180	1.45000000e+03	0.00000000e+00	0.00000000e+00	0.00000000e+00
-179	1.45700000e+03	0.00000000e+00	0.00000000e+00	0.00000000e+00
-178	1.46400000e+03	0.00000000e+00	0.00000000e+00	0.00000000e+00
-177	1.46700000e+03	0.00000000e+00	0.00000000e+00	0.00000000e+00
-176	1.47000000e+03	0.00000000e+00	0.00000000e+00	0.00000000e+00
-175	1.47400000e+03	0.00000000e+00	0.00000000e+00	0.00000000e+00
-174	1.47700000e+03	0.00000000e+00	0.00000000e+00	0.00000000e+00
-173	1.47900000e+03	0.00000000e+00	0.00000000e+00	0.00000000e+00
-172	1.48300000e+03	0.00000000e+00	0.00000000e+00	0.00000000e+00
-171	1.48800000e+03	0.00000000e+00	0.00000000e+00	0.00000000e+00
-170	1.49000000e+03	0.00000000e+00	0.00000000e+00	0.00000000e+00
-169	1.49500000e+03	0.00000000e+00	0.00000000e+00	0.00000000e+00
-168	1.49800000e+03	0.00000000e+00	0.00000000e+00	0.00000000e+00
-167	1.50300000e+03	0.00000000e+00	0.00000000e+00	0.00000000e+00
-166	1.50400000e+03	0.00000000e+00	0.00000000e+00	0.00000000e+00
-165	1.50500000e+03	0.00000000e+00	0.00000000e+00	0.00000000e+00
-164	1.50500000e+03	0.00000000e+00	0.00000000e+00	0.00000000e+00
-163	1.50600000e+03	0.00000000e+00	0.00000000e+00	0.00000000e+00
-162	1.50700000e+03	0.00000000e+00	0.00000000e+00	0.00000000e+00
-161	1.50700000e+03	0.00000000e+00	0.00000000e+00	0.00000000e+00
-160	1.50900000e+03	0.00000000e+00	0.00000000e+00	0.00000000e+00
-159	1.50900000e+03	0.00000000e+00	0.00000000e+00	0.00000000e+00
-158	1.51000000e+03	0.00000000e+00	0.00000000e+00	0.00000000e+00
-157	1.51100000e+03	0.00000000e+00	0.00000000e+00	0.00000000e+00
-156	1.51100000e+03	0.00000000e+00	0.00000000e+00	0.00000000e+00
-155	1.51100000e+03	0.00000000e+00	0.00000000e+00	0.00000000e+00
-154	1.51100000e+03	0.00000000e+00	0.00000000e+00	0.00000000e+00
-153	1.51200000e+03	0.00000000e+00	0.00000000e+00	0.00000000e+00
-152	1.51200000e+03	0.00000000e+00	0.00000000e+00	0.00000000e+00
-151	1.51200000e+03	0.00000000e+00	0.00000000e+00	0.00000000e+00
-150	1.51300000e+03	0.00000000e+00	0.00000000e+00	0.00000000e+00
-149	1.51300000e+03	0.00000000e+00	0.00000000e+00	0.00000000e+00
-148	1.51400000e+03	0.00000000e+00	0.00000000e+00	0.00000000e+00
-147	1.51400000e+03	0.00000000e+00	0.00000000e+00	0.00000000e+00
-146	1.51400000e+03	0.00000000e+00	0.00000000e+00	0.00000000e+00
-145	1.51400000e+03	0.00000000e+00	0.00000000e+00	0.00000000e+00
-144	1.51400000e+03	0.00000000e+00	0.00000000e+00	0.00000000e+00
-143	1.51500000e+03	0.00000000e+00	0.00000000e+00	0.00000000e+00
-142	1.51500000e+03	0.00000000e+00	0.00000000e+00	0.00000000e+00
-141	1.51500000e+03	0.00000000e+00	0.00000000e+00	0.00000000e+00
-140	1.51700000e+03	0.00000000e+00	0.00000000e+00	0.00000000e+00
-139	1.51700000e+03	0.00000000e+00	0.00000000e+00	0.00000000e+00
-138	1.51800000e+03	0.00000000e+00	0.00000000e+00	0.00000000e+00
-137	1.51800000e+03	0.00000000e+00	0.00000000e+00	0.00000000e+00
-136	1.51800000e+03	0.00000000e+00	0.00000000e+00	0.00000000e+00
-135	1.51900000e+03	0.00000000e+00	0.00000000e+00	0.00000000e+00
-134	1.52000000e+03	0.00000000e+00	0.00000000e+00	0.00000000e+00
-133	1.52100000e+03	0.00000000e+00	0.00000000e+00	0.00000000e+00
-132	1.52200000e+03	0.00000000e+00	0.00000000e+00	0.00000000e+00
-131	1.52200000e+03	0.00000000e+00	0.00000000e+00	0.00000000e+00
-130	1.52200000e+03	0.00000000e+00	0.00000000e+00	0.00000000e+00
-129	1.52200000e+03	0.00000000e+00	0.00000000e+00	0.00000000e+00
-128	1.52200000e+03	0.00000000e+00	0.00000000e+00	0.00000000e+00
-127	1.52200000e+03	0.00000000e+00	0.00000000e+00	0.00000000e+00
-126	1.52300000e+03	0.00000000e+00	0.00000000e+00	0.00000000e+00
-125	1.52400000e+03	0.00000000e+00	0.00000000e+00	0.00000000e+00
-124	1.52500000e+03	0.00000000e+00	0.00000000e+00	0.00000000e+00
-123	1.52500000e+03	0.00000000e+00	0.00000000e+00	0.00000000e+00
-122	1.52600000e+03	0.00000000e+00	0.00000000e+00	0.00000000e+00
-121	1.52600000e+03	0.00000000e+00	0.00000000e+00	0.00000000e+00
-120	1.52600000e+03	0.00000000e+00	0.00000000e+00	0.00000000e+00
-119	1.52600000e+03	0.00000000e+00	0.00000000e+00	0.00000000e+00
-118	1.52800000e+03	0.00000000e+00	0.00000000e+00	0.00000000e+00
-117	1.52800000e+03	0.00000000e+00	0.00000000e+00	0.00000000e+00
-116	1.52800000e+03	0.00000000e+00	0.00000000e+00	0.00000000e+00
-115	1.52800000e+03	0.00000000e+00	0.00000000e+00	0.00000000e+00
-114	1.52800000e+03	0.00000000e+00	0.00000000e+00	0.00000000e+00
-113	1.52900000e+03	0.00000000e+00	0.00000000e+00	0.00000000e+00
-112	1.52900000e+03	0.00000000e+00	0.00000000e+00	0.00000000e+00
-111	1.52900000e+03	0.00000000e+00	0.00000000e+00	0.00000000e+00
-110	1.53000000e+03	0.00000000e+00	0.00000000e+00	0.00000000e+00
-109	1.53000000e+03	0.00000000e+00	0.00000000e+00	0.00000000e+00
-108	1.53000000e+03	0.00000000e+00	0.00000000e+00	0.00000000e+00
-107	1.53100000e+03	0.00000000e+00	0.00000000e+00	0.00000000e+00
-106	1.53100000e+03	0.00000000e+00	0.00000000e+00	0.00000000e+00
-105	1.53100000e+03	0.00000000e+00	0.00000000e+00	0.00000000e+00
-104	1.53100000e+03	0.00000000e+00	0.00000000e+00	0.00000000e+00
-103	1.53100000e+03	0.00000000e+00	0.00000000e+00	0.00000000e+00
-102	1.53100000e+03	0.00000000e+00	0.00000000e+00	0.00000000e+00
-101	1.53100000e+03	0.00000000e+00	0.00000000e+00	0.00000000e+00
-100	1.53200000e+03	0.00000000e+00	0.00000000e+00	0.00000000e+00
-99	1.53200000e+03	0.00000000e+00	0.00000000e+00	0.00000000e+00
-98	1.53200000e+03	0.00000000e+00	0.00000000e+00	0.00000000e+00
-97	1.53200000e+03	0.00000000e+00	0.00000000e+00	0.00000000e+00
-96	1.53200000e+03	0.00000000e+00	0.00000000e+00	0.00000000e+00
-95	1.53200000e+03	0.00000000e+00	0.00000000e+00	0.00000000e+00
-94	1.53200000e+03	0.00000000e+00	0.00000000e+00	0.00000000e+00
-93	1.53200000e+03	0.00000000e+00	0.00000000e+00	0.00000000e+00
-92	1.53200000e+03	0.00000000e+00	0.00000000e+00	0.00000000e+00
-91	1.53300000e+03	0.00000000e+00	0.00000000e+00	0.00000000e+00
-90	1.53300000e+03	0.00000000e+00	0.00000000e+00	0.00000000e+00
-89	1.53300000e+03	0.00000000e+00	0.00000000e+00	0.00000000e+00
-88	1.53600000e+03	0.00000000e+00	0.00000000e+00	0.00000000e+00
-87	1.53700000e+03	0.00000000e+00	0.00000000e+00	0.00000000e+00
-86	1.53700000e+03	0.00000000e+00	0.00000000e+00	0.00000000e+00
-85	1.53700000e+03	0.00000000e+00	0.00000000e+00	0.00000000e+00
-84	1.53700000e+03	0.00000000e+00	0.00000000e+00	0.00000000e+00
-83	1.53700000e+03	0.00000000e+00	0.00000000e+00	0.00000000e+00
-82	1.53700000e+03	0.00000000e+00	0.00000000e+00	0.00000000e+00
-81	1.53700000e+03	0.00000000e+00	0.00000000e+00	0.00000000e+00
-80	1.53800000e+03	0.00000000e+00	0.00000000e+00	0.00000000e+00
-79	1.53800000e+03	0.00000000e+00	0.00000000e+00	0.00000000e+00
-78	1.54000000e+03	0.00000000e+00	0.00000000e+00	0.00000000e+00
-77	1.54200000e+03	0.00000000e+00	0.00000000e+00	0.00000000e+00
-76	1.54600000e+03	0.00000000e+00	0.00000000e+00	0.00000000e+00
-75	1.54600000e+03	0.00000000e+00	0.00000000e+00	0.00000000e+00
-74	1.54900000e+03	0.00000000e+00	0.00000000e+00	0.00000000e+00
-73	1.54900000e+03	0.00000000e+00	0.00000000e+00	0.00000000e+00
-72	1.55200000e+03	0.00000000e+00	0.00000000e+00	0.00000000e+00
-71	1.55300000e+03	0.00000000e+00	0.00000000e+00	0.00000000e+00
-70	1.55900000e+03	0.00000000e+00	0.00000000e+00	0.00000000e+00
-69	1.56200000e+03	0.00000000e+00	0.00000000e+00	0.00000000e+00
-68	1.56400000e+03	0.00000000e+00	0.00000000e+00	0.00000000e+00
-67	1.56700000e+03	0.00000000e+00	0.00000000e+00	0.00000000e+00
-66	1.56900000e+03	0.00000000e+00	0.00000000e+00	0.00000000e+00
-65	1.57100000e+03	0.00000000e+00	0.00000000e+00	0.00000000e+00
-64	1.57600000e+03	0.00000000e+00	0.00000000e+00	0.00000000e+00
-63	1.57800000e+03	0.00000000e+00	0.00000000e+00	0.00000000e+00
-62	1.58300000e+03	0.00000000e+00	0.00000000e+00	0.00000000e+00
-61	1.58500000e+03	0.00000000e+00	0.00000000e+00	0.00000000e+00
-60	1.58600000e+03	0.00000000e+00	0.00000000e+00	0.00000000e+00
-59	1.58800000e+03	0.00000000e+00	0.00000000e+00	0.00000000e+00
-58	1.58800000e+03	0.00000000e+00	0.00000000e+00	0.00000000e+00
-57	1.59000000e+03	0.00000000e+00	0.00000000e+00	0.00000000e+00
-56	1.59200000e+03	0.00000000e+00	0.00000000e+00	0.00000000e+00
-55	1.59200000e+03	0.00000000e+00	0.00000000e+00	0.00000000e+00
-54	1.59500000e+03	0.00000000e+00	0.00000000e+00	0.00000000e+00
-53	1.59600000e+03	0.00000000e+00	0.00000000e+00	0.00000000e+00
-52	1.59900000e+03	0.00000000e+00	0.00000000e+00	0.00000000e+00
-51	1.60300000e+03	0.00000000e+00	0.00000000e+00	0.00000000e+00
-50	1.60300000e+03	0.00000000e+00	0.00000000e+00	0.00000000e+00
-49	1.60400000e+03	0.00000000e+00	0.00000000e+00	0.00000000e+00
-48	1.60800000e+03	0.00000000e+00	0.00000000e+00	0.00000000e+00
-47	1.61300000e+03	0.00000000e+00	0.00000000e+00	0.00000000e+00
-46	1.61400000e+03	0.00000000e+00	0.00000000e+00	0.00000000e+00
-45	1.61500000e+03	0.00000000e+00	0.00000000e+00	0.00000000e+00
-44	1.61800000e+03	0.00000000e+00	0.00000000e+00	0.00000000e+00
-43	1.61900000e+03	0.00000000e+00	0.00000000e+00	0.00000000e+00
-42	1.61900000e+03	0.00000000e+00	0.00000000e+00	0.00000000e+00
-41	1.62100000e+03	0.00000000e+00	0.00000000e+00	0.00000000e+00
-40	1.62300000e+03	0.00000000e+00	0.00000000e+00	0.00000000e+00
-39	1.62400000e+03	0.00000000e+00	0.00000000e+00	0.00000000e+00
-38	1.62500000e+03	0.00000000e+00	0.00000000e+00	0.00000000e+00
-37	1.62700000e+03	0.00000000e+00	0.00000000e+00	0.00000000e+00
-36	1.62800000e+03	0.00000000e+00	0.00000000e+00	0.00000000e+00
-35	1.63200000e+03	0.00000000e+00	0.00000000e+00	0.00000000e+00
-34	1.63600000e+03	0.00000000e+00	0.00000000e+00	0.00000000e+00
-33	1.63800000e+03	0.00000000e+00	0.00000000e+00	0.00000000e+00
-32	1.63900000e+03	0.00000000e+00	0.00000000e+00	0.00000000e+00
-31	1.64000000e+03	0.00000000e+00	0.00000000e+00	0.00000000e+00
-30	1.64100000e+03	0.00000000e+00	0.00000000e+00	0.00000000e+00
-29	1.64200000e+03	0.00000000e+00	0.00000000e+00	0.00000000e+00
-28	1.64400000e+03	0.00000000e+00	0.00000000e+00	0.00000000e+00
-27	1.64700000e+03	0.00000000e+00	0.00000000e+00	0.00000000e+00
-26	1.64900000e+03	0.00000000e+00	0.00000000e+00	0.00000000e+00
-25	1.65100000e+03	0.00000000e+00	0.00000000e+00	0.00000000e+00
-24	1.65200000e+03	0.00000000e+00	0.00000000e+00	0.00000000e+00
-23	1.65500000e+03	0.00000000e+00	0.00000000e+00	0.00000000e+00
-22	1.65500000e+03	0.00000000e+00	0.00000000e+00	0.00000000e+00
-21	1.65600000e+03	0.00000000e+00	0.00000000e+00	0.00000000e+00
-20	1.65600000e+03	0.00000000e+00	0.00000000e+00	0.00000000e+00
-19	1.65900000e+03	0.00000000e+00	0.00000000e+00	0.00000000e+00
-18	1.66100000e+03	0.00000000e+00	0.00000000e+00	0.00000000e+00
-17	1.66300000e+03	0.00000000e+00	0.00000000e+00	0.00000000e+00
-16	1.66700000e+03	0.00000000e+00	0.00000000e+00	0.00000000e+00
-15	1.66800000e+03	0.00000000e+00	0.00000000e+00	0.00000000e+00
-14	1.66800000e+03	0.00000000e+00	0.00000000e+00	0.00000000e+00
-13	1.66900000e+03	0.00000000e+00	0.00000000e+00	0.00000000e+00
-12	1.66900000e+03	0.00000000e+00	0.00000000e+00	0.00000000e+00
-11	1.67000000e+03	0.00000000e+00	0.00000000e+00	0.00000000e+00
-10	1.67800000e+03	0.00000000e+00	0.00000000e+00	0.00000000e+00
-9	1.67800000e+03	0.00000000e+00	0.00000000e+00	0.00000000e+00
-8	1.67900000e+03	0.00000000e+00	0.00000000e+00	0.00000000e+00
-7	1.68200000e+03	0.00000000e+00	0.00000000e+00	0.00000000e+00
-6	1.68300000e+03	0.00000000e+00	0.00000000e+00	0.00000000e+00
-5	1.68500000e+03	0.00000000e+00	0.00000000e+00	0.00000000e+00
-4	1.69100000e+03	0.00000000e+00	0.00000000e+00	0.00000000e+00
-3	1.70000000e+03	0.00000000e+00	0.00000000e+00	0.00000000e+00
-2	1.70600000e+03	0.00000000e+00	0.00000000e+00	0.00000000e+00
-1	1.70800000e+03	0.00000000e+00	0.00000000e+00	0.00000000e+00
0	1.71200000e+03	0.00000000e+00	0.00000000e+00	0.00000000e+00
1	1.71700000e+03	0.00000000e+00	0.00000000e+00	0.00000000e+00
2	1.72500000e+03	0.00000000e+00	0.00000000e+00	0.00000000e+00
3	1.73200000e+03	0.00000000e+00	0.00000000e+00	0.00000000e+00
4	1.73600000e+03	0.00000000e+00	0.00000000e+00	0.00000000e+00
5	1.74500000e+03	0.00000000e+00	0.00000000e+00	0.00000000e+00
6	1.74800000e+03	0.00000000e+00	0.00000000e+00	0.00000000e+00
7	1.75000000e+03	0.00000000e+00	0.00000000e+00	0.00000000e+00
8	1.75100000e+03	0.00000000e+00	0.00000000e+00	0.00000000e+00
9	1.75200000e+03	0.00000000e+00	0.00000000e+00	0.00000000e+00
10	1.75500000e+03	0.00000000e+00	0.00000000e+00	0.00000000e+00
11	1.75700000e+03	0.00000000e+00	0.00000000e+00	0.00000000e+00
12	1.75900000e+03	0.00000000e+00	0.00000000e+00	0.00000000e+00
13	1.76100000e+03	0.00000000e+00	0.00000000e+00	0.00000000e+00
14	1.76400000e+03	0.00000000e+00	0.00000000e+00	0.00000000e+00
15	1.76500000e+03	0.00000000e+00	0.00000000e+00	0.00000000e+00
16	1.76700000e+03	0.00000000e+00	0.00000000e+00	0.00000000e+00
17	1.77500000e+03	0.00000000e+00	0.00000000e+00	0.00000000e+00
18	1.77700000e+03	0.00000000e+00	0.00000000e+00	0.00000000e+00
19	1.77800000e+03	0.00000000e+00	0.00000000e+00	0.00000000e+00
20	1.78100000e+03	0.00000000e+00	0.00000000e+00	0.00000000e+00
21	1.78200000e+03	0.00000000e+00	0.00000000e+00	0.00000000e+00
22	1.78400000e+03	0.00000000e+00	0.00000000e+00	0.00000000e+00
23	1.81900000e+03	1.00000000e+00	1.00000000e+00	1.00000000e+00
24	1.85900000e+03	1.00000000e+00	1.00000000e+00	1.00000000e+00
25	1.90200000e+03	1.00000000e+00	1.00000000e+00	1.00000000e+00
26	1.93200000e+03	1.00000000e+00	1.00000000e+00	1.00000000e+00
27	1.99400000e+03	2.00000000e+00	2.00000000e+00	3.00000000e+00
28	2.03700000e+03	2.00000000e+00	2.00000000e+00	3.00000000e+00
29	2.09200000e+03	2.00000000e+00	2.00000000e+00	3.00000000e+00
30	2.14400000e+03	2.00000000e+00	2.00000000e+00	3.00000000e+00
31	2.19000000e+03	2.00000000e+00	2.00000000e+00	3.00000000e+00
32	2.24100000e+03	2.00000000e+00	2.00000000e+00	3.00000000e+00
33	2.30400000e+03	2.00000000e+00	2.00000000e+00	3.00000000e+00
34	2.36100000e+03	2.00000000e+00	2.00000000e+00	3.00000000e+00
35	2.41400000e+03	2.00000000e+00	2.00000000e+00	3.00000000e+00
36	2.47200000e+03	2.00000000e+00	2.00000000e+00	3.00000000e+00
37	2.53200000e+03	2.00000000e+00	2.00000000e+00	3.00000000e+00
38	2.59300000e+03	2.00000000e+00	2.00000000e+00	3.00000000e+00
39	2.65700000e+03	2.00000000e+00	2.00000000e+00	3.00000000e+00
40	2.71000000e+03	2.00000000e+00	2.00000000e+00	3.00000000e+00
41	2.75000000e+03	2.00000000e+00	2.00000000e+00	3.00000000e+00
42	2.81500000e+03	2.00000000e+00	2.00000000e+00	3.00000000e+00
43	2.85900000e+03	2.00000000e+00	2.00000000e+00	3.00000000e+00
44	2.89500000e+03	2.00000000e+00	2.00000000e+00	3.00000000e+00
45	2.94500000e+03	2.00000000e+00	2.00000000e+00	3.00000000e+00
46	2.98200000e+03	2.00000000e+00	2.00000000e+00	3.00000000e+00
47	3.02900000e+03	2.00000000e+00	2.00000000e+00	3.00000000e+00
48	3.08300000e+03	2.00000000e+00	2.00000000e+00	3.00000000e+00
49	3.12200000e+03	2.00000000e+00	2.00000000e+00	3.00000000e+00
50	3.16300000e+03	2.00000000e+00	2.00000000e+00	3.00000000e+00
51	3.20000000e+03	2.00000000e+00	2.00000000e+00	3.00000000e+00
52	3.25200000e+03	2.00000000e+00	2.00000000e+00	3.00000000e+00
53	3.29600000e+03	2.00000000e+00	2.00000000e+00	3.00000000e+00
54	3.34200000e+03	2.00000000e+00	2.00000000e+00	3.00000000e+00
55	3.49900000e+03	2.00000000e+00	2.00000000e+00	3.00000000e+00
56	3.65000000e+03	2.00000000e+00	2.00000000e+00	3.00000000e+00
57	3.74700000e+03	2.00000000e+00	2.00000000e+00	3.00000000e+00
58	3.85400000e+03	2.00000000e+00	2.00000000e+00	3.00000000e+00
59	3.95900000e+03	2.00000000e+00	2.00000000e+00	3.00000000e+00
60	4.05900000e+03	2.00000000e+00	2.00000000e+00	3.00000000e+00
61	4.13400000e+03	2.00000000e+00	2.00000000e+00	3.00000000e+00
62	4.21400000e+03	2.00000000e+00	2.00000000e+00	3.00000000e+00
63	4.28200000e+03	2.00000000e+00	2.00000000e+00	3.00000000e+00
64	4.36200000e+03	2.00000000e+00	2.00000000e+00	3.00000000e+00
65	4.44200000e+03	2.00000000e+00	2.00000000e+00	3.00000000e+00
66	4.51500000e+03	2.00000000e+00	2.00000000e+00	3.00000000e+00
67	4.58200000e+03	2.00000000e+00	2.00000000e+00	3.00000000e+00
68	4.65900000e+03	2.00000000e+00	2.00000000e+00	3.00000000e+00
69	4.73300000e+03	2.00000000e+00	2.00000000e+00	3.00000000e+00
70	4.79900000e+03	2.00000000e+00	2.00000000e+00	3.00000000e+00
71	4.86000000e+03	2.00000000e+00	2.00000000e+00	3.00000000e+00
72	4.93500000e+03	2.00000000e+00	2.00000000e+00	3.00000000e+00
73	5.01200000e+03	2.00000000e+00	2.00000000e+00	3.00000000e+00
74	5.10600000e+03	2.00000000e+00	2.00000000e+00	3.00000000e+00
75	5.16700000e+03	2.00000000e+00	2.00000000e+00	3.00000000e+00
76	5.23000000e+03	2.00000000e+00	2.00000000e+00	3.00000000e+00
77	5.29300000e+03	2.00000000e+00	2.00000000e+00	3.00000000e+00
78	5.34700000e+03	2.00000000e+00	2.00000000e+00	3.00000000e+00
79	5.41100000e+03	2.00000000e+00	2.00000000e+00	3.00000000e+00
80	5.47800000e+03	2.00000000e+00	2.00000000e+00	3.00000000e+00
81	5.53400000e+03	2.00000000e+00	2.00000000e+00	3.00000000e+00
82	5.58300000e+03	2.00000000e+00	2.00000000e+00	3.00000000e+00
83	5.63900000e+03	2.00000000e+00	2.00000000e+00	3.00000000e+00
84	5.70600000e+03	2.00000000e+00	2.00000000e+00	3.00000000e+00
85	5.76000000e+03	2.00000000e+00	8.00000000e+00	3.00000000e+00
86	5.83700000e+03	2.00000000e+00	2.00000000e+00	3.00000000e+00
87	5.89400000e+03	2.00000000e+00	2.00000000e+00	3.00000000e+00
88	5.95000000e+03	2.00000000e+00	2.00000000e+00	3.00000000e+00
89	5.99900000e+03	2.00000000e+00	2.00000000e+00	3.00000000e+00
90	6.06600000e+03	2.00000000e+00	2.00000000e+00	3.00000000e+00
91	6.15100000e+03	2.00000000e+00	2.00000000e+00	3.00000000e+00
92	6.26400000e+03	2.00000000e+00	2.00000000e+00	3.00000000e+00
93	6.39700000e+03	2.00000000e+00	2.00000000e+00	3.00000000e+00
94	6.50600000e+03	2.00000000e+00	2.00000000e+00	3.00000000e+00
95	6.59800000e+03	2.00000000e+00	2.00000000e+00	3.00000000e+00
96	6.70400000e+03	2.00000000e+00	2.00000000e+00	3.00000000e+00
97	6.81700000e+03	2.00000000e+00	2.00000000e+00	3.00000000e+00
98	6.88600000e+03	2.00000000e+00	2.00000000e+00	3.00000000e+00
99	6.94800000e+03	2.00000000e+00	2.00000000e+00	3.00000000e+00
100	7.02300000e+03	2.00000000e+00	2.00000000e+00	3.00000000e+00
