# Supplementary material for: Early Prediction of Movie Box Office Success Based on Wikipedia Activity Big Data
Source: PLoS One. 2013 Aug 21;8(8):e71226. doi: 10.1371/journal.pone.0071226 (PMC3749192; doi:10.1371/journal.pone.0071226)
Supplement: Dataset S1 — The dataset under study, including the financial and Wikipedia activity data is also available at http://wwm.phy.bme.hu/SupplementaryDataS1.zip. (ZIP) [file pone.0071226.s002.zip › wikipredict_data_pack/sample_of_312/wikipedia_predictors/115]

Day_(movie_time)	Views	Users	Rigor	Edits
-500	0.00000000e+00	0.00000000e+00	0.00000000e+00	0.00000000e+00
-499	2.00000000e+00	0.00000000e+00	0.00000000e+00	0.00000000e+00
-498	3.00000000e+00	0.00000000e+00	0.00000000e+00	0.00000000e+00
-497	8.00000000e+00	0.00000000e+00	0.00000000e+00	0.00000000e+00
-496	8.00000000e+00	0.00000000e+00	0.00000000e+00	0.00000000e+00
-495	8.00000000e+00	0.00000000e+00	0.00000000e+00	0.00000000e+00
-494	1.10000000e+01	0.00000000e+00	0.00000000e+00	0.00000000e+00
-493	1.10000000e+01	0.00000000e+00	0.00000000e+00	0.00000000e+00
-492	1.50000000e+01	0.00000000e+00	0.00000000e+00	0.00000000e+00
-491	1.60000000e+01	0.00000000e+00	0.00000000e+00	0.00000000e+00
-490	1.90000000e+01	0.00000000e+00	0.00000000e+00	0.00000000e+00
-489	2.20000000e+01	0.00000000e+00	0.00000000e+00	0.00000000e+00
-488	2.30000000e+01	0.00000000e+00	0.00000000e+00	0.00000000e+00
-487	2.70000000e+01	0.00000000e+00	0.00000000e+00	0.00000000e+00
-486	3.10000000e+01	0.00000000e+00	0.00000000e+00	0.00000000e+00
-485	3.40000000e+01	0.00000000e+00	0.00000000e+00	0.00000000e+00
-484	3.40000000e+01	0.00000000e+00	0.00000000e+00	0.00000000e+00
-483	3.70000000e+01	0.00000000e+00	0.00000000e+00	0.00000000e+00
-482	3.80000000e+01	0.00000000e+00	0.00000000e+00	0.00000000e+00
-481	3.80000000e+01	0.00000000e+00	0.00000000e+00	0.00000000e+00
-480	4.00000000e+01	0.00000000e+00	0.00000000e+00	0.00000000e+00
-479	4.20000000e+01	0.00000000e+00	0.00000000e+00	0.00000000e+00
-478	4.30000000e+01	0.00000000e+00	0.00000000e+00	0.00000000e+00
-477	4.50000000e+01	0.00000000e+00	0.00000000e+00	0.00000000e+00
-476	4.70000000e+01	0.00000000e+00	0.00000000e+00	0.00000000e+00
-475	5.00000000e+01	0.00000000e+00	0.00000000e+00	0.00000000e+00
-474	5.20000000e+01	0.00000000e+00	0.00000000e+00	0.00000000e+00
-473	5.40000000e+01	0.00000000e+00	0.00000000e+00	0.00000000e+00
-472	5.70000000e+01	0.00000000e+00	0.00000000e+00	0.00000000e+00
-471	5.80000000e+01	0.00000000e+00	0.00000000e+00	0.00000000e+00
-470	9.90000000e+01	3.00000000e+00	7.00000000e+00	2.40000000e+01
-469	1.60000000e+02	4.00000000e+00	8.00000000e+00	2.90000000e+01
-468	1.93000000e+02	4.00000000e+00	8.00000000e+00	2.90000000e+01
-467	2.33000000e+02	4.00000000e+00	8.00000000e+00	2.90000000e+01
-466	2.81000000e+02	4.00000000e+00	8.00000000e+00	2.90000000e+01
-465	3.07000000e+02	4.00000000e+00	8.00000000e+00	2.90000000e+01
-464	3.45000000e+02	4.00000000e+00	8.00000000e+00	2.90000000e+01
-463	3.73000000e+02	4.00000000e+00	8.00000000e+00	2.90000000e+01
-462	3.96000000e+02	4.00000000e+00	8.00000000e+00	2.90000000e+01
-461	4.27000000e+02	4.00000000e+00	8.00000000e+00	2.90000000e+01
-460	4.60000000e+02	4.00000000e+00	8.00000000e+00	2.90000000e+01
-459	4.96000000e+02	4.00000000e+00	8.00000000e+00	2.90000000e+01
-458	5.19000000e+02	4.00000000e+00	8.00000000e+00	2.90000000e+01
-457	5.55000000e+02	4.00000000e+00	8.00000000e+00	2.90000000e+01
-456	5.74000000e+02	4.00000000e+00	8.00000000e+00	2.90000000e+01
-455	5.88000000e+02	4.00000000e+00	8.00000000e+00	2.90000000e+01
-454	6.16000000e+02	4.00000000e+00	8.00000000e+00	2.90000000e+01
-453	6.47000000e+02	5.00000000e+00	9.00000000e+00	3.20000000e+01
-452	7.16000000e+02	5.00000000e+00	9.00000000e+00	3.20000000e+01
-451	7.71000000e+02	5.00000000e+00	9.00000000e+00	3.20000000e+01
-450	8.35000000e+02	6.00000000e+00	1.00000000e+01	3.30000000e+01
-449	8.90000000e+02	6.00000000e+00	1.00000000e+01	3.30000000e+01
-448	9.42000000e+02	6.00000000e+00	1.00000000e+01	3.30000000e+01
-447	9.91000000e+02	6.00000000e+00	1.00000000e+01	3.30000000e+01
-446	1.05400000e+03	6.00000000e+00	1.00000000e+01	3.30000000e+01
-445	1.15300000e+03	7.00000000e+00	1.10000000e+01	3.40000000e+01
-444	1.20800000e+03	7.00000000e+00	1.10000000e+01	3.40000000e+01
-443	1.26800000e+03	7.00000000e+00	1.10000000e+01	3.40000000e+01
-442	1.32500000e+03	7.00000000e+00	1.10000000e+01	3.40000000e+01
-441	1.38700000e+03	7.00000000e+00	1.10000000e+01	3.40000000e+01
-440	1.42600000e+03	7.00000000e+00	1.10000000e+01	3.40000000e+01
-439	1.47100000e+03	7.00000000e+00	1.10000000e+01	3.40000000e+01
-438	1.52600000e+03	7.00000000e+00	1.10000000e+01	3.40000000e+01
-437	1.57800000e+03	7.00000000e+00	1.10000000e+01	3.40000000e+01
-436	1.62600000e+03	7.00000000e+00	1.10000000e+01	3.40000000e+01
-435	1.66500000e+03	7.00000000e+00	1.10000000e+01	3.40000000e+01
-434	1.71600000e+03	7.00000000e+00	1.10000000e+01	3.40000000e+01
-433	1.74000000e+03	7.00000000e+00	1.10000000e+01	3.40000000e+01
-432	1.80600000e+03	7.00000000e+00	1.10000000e+01	3.40000000e+01
-431	1.85900000e+03	7.00000000e+00	1.10000000e+01	3.40000000e+01
-430	1.93400000e+03	7.00000000e+00	1.10000000e+01	3.40000000e+01
-429	1.99100000e+03	7.00000000e+00	1.10000000e+01	3.40000000e+01
-428	2.03000000e+03	7.00000000e+00	1.10000000e+01	3.40000000e+01
-427	2.08700000e+03	7.00000000e+00	1.10000000e+01	3.40000000e+01
-426	2.14700000e+03	8.00000000e+00	1.20000000e+01	3.50000000e+01
-425	2.19700000e+03	8.00000000e+00	1.20000000e+01	3.50000000e+01
-424	2.27100000e+03	8.00000000e+00	1.20000000e+01	3.50000000e+01
-423	2.33600000e+03	8.00000000e+00	1.20000000e+01	3.50000000e+01
-422	2.40500000e+03	8.00000000e+00	1.20000000e+01	3.50000000e+01
-421	2.46300000e+03	8.00000000e+00	1.20000000e+01	3.50000000e+01
-420	2.52700000e+03	8.00000000e+00	1.20000000e+01	3.50000000e+01
-419	2.58400000e+03	8.00000000e+00	1.20000000e+01	3.50000000e+01
-418	2.63100000e+03	8.00000000e+00	1.20000000e+01	3.50000000e+01
-417	2.70800000e+03	8.00000000e+00	1.20000000e+01	3.50000000e+01
-416	2.77500000e+03	8.00000000e+00	1.20000000e+01	3.50000000e+01
-415	2.82900000e+03	8.00000000e+00	1.20000000e+01	3.50000000e+01
-414	2.88800000e+03	8.00000000e+00	1.20000000e+01	3.50000000e+01
-413	2.94700000e+03	8.00000000e+00	1.20000000e+01	3.50000000e+01
-412	2.98400000e+03	8.00000000e+00	1.20000000e+01	3.50000000e+01
-411	3.03800000e+03	8.00000000e+00	1.20000000e+01	3.50000000e+01
-410	3.10400000e+03	9.00000000e+00	1.30000000e+01	3.60000000e+01
-409	3.17600000e+03	9.00000000e+00	1.30000000e+01	3.60000000e+01
-408	3.22800000e+03	9.00000000e+00	1.30000000e+01	3.60000000e+01
-407	3.30700000e+03	9.00000000e+00	1.30000000e+01	3.60000000e+01
-406	3.36200000e+03	9.00000000e+00	1.30000000e+01	3.60000000e+01
-405	3.42700000e+03	9.00000000e+00	1.30000000e+01	3.60000000e+01
-404	3.59700000e+03	9.00000000e+00	1.30000000e+01	3.60000000e+01
-403	3.66000000e+03	9.00000000e+00	1.30000000e+01	3.60000000e+01
-402	3.72800000e+03	9.00000000e+00	1.30000000e+01	3.60000000e+01
-401	3.79700000e+03	9.00000000e+00	1.30000000e+01	3.60000000e+01
-400	3.85800000e+03	9.00000000e+00	1.30000000e+01	3.60000000e+01
-399	3.91300000e+03	9.00000000e+00	1.30000000e+01	3.60000000e+01
-398	3.97200000e+03	9.00000000e+00	1.30000000e+01	3.60000000e+01
-397	4.07700000e+03	9.00000000e+00	1.30000000e+01	3.60000000e+01
-396	4.13400000e+03	9.00000000e+00	1.30000000e+01	3.60000000e+01
-395	4.19900000e+03	9.00000000e+00	1.30000000e+01	3.60000000e+01
-394	4.24500000e+03	9.00000000e+00	1.30000000e+01	3.60000000e+01
-393	4.29800000e+03	9.00000000e+00	1.30000000e+01	3.60000000e+01
-392	4.35700000e+03	9.00000000e+00	1.30000000e+01	3.60000000e+01
-391	4.42400000e+03	9.00000000e+00	1.30000000e+01	3.60000000e+01
-390	4.48900000e+03	9.00000000e+00	1.30000000e+01	3.60000000e+01
-389	4.57300000e+03	9.00000000e+00	1.30000000e+01	3.60000000e+01
-388	4.62900000e+03	9.00000000e+00	1.30000000e+01	3.60000000e+01
-387	4.66100000e+03	9.00000000e+00	1.30000000e+01	3.60000000e+01
-386	4.70700000e+03	9.00000000e+00	1.30000000e+01	3.60000000e+01
-385	4.75900000e+03	9.00000000e+00	1.30000000e+01	3.60000000e+01
-384	4.82400000e+03	9.00000000e+00	1.30000000e+01	3.60000000e+01
-383	4.88000000e+03	9.00000000e+00	1.30000000e+01	3.60000000e+01
-382	4.95000000e+03	9.00000000e+00	1.30000000e+01	3.60000000e+01
-381	5.02300000e+03	9.00000000e+00	1.30000000e+01	3.60000000e+01
-380	5.10900000e+03	9.00000000e+00	1.30000000e+01	3.60000000e+01
-379	5.18800000e+03	9.00000000e+00	1.30000000e+01	3.60000000e+01
-378	5.25600000e+03	9.00000000e+00	1.30000000e+01	3.60000000e+01
-377	5.31500000e+03	9.00000000e+00	1.30000000e+01	3.60000000e+01
-376	5.41000000e+03	9.00000000e+00	1.30000000e+01	3.60000000e+01
-375	5.50000000e+03	9.00000000e+00	1.30000000e+01	3.60000000e+01
-374	5.57600000e+03	9.00000000e+00	1.30000000e+01	3.60000000e+01
-373	5.65800000e+03	9.00000000e+00	1.30000000e+01	3.60000000e+01
-372	5.71400000e+03	9.00000000e+00	1.30000000e+01	3.60000000e+01
-371	5.77400000e+03	9.00000000e+00	1.30000000e+01	3.60000000e+01
-370	5.84900000e+03	9.00000000e+00	1.30000000e+01	3.60000000e+01
-369	5.91300000e+03	9.00000000e+00	1.30000000e+01	3.60000000e+01
-368	5.98100000e+03	9.00000000e+00	1.30000000e+01	3.60000000e+01
-367	6.04100000e+03	9.00000000e+00	1.30000000e+01	3.60000000e+01
-366	6.09100000e+03	9.00000000e+00	1.30000000e+01	3.60000000e+01
-365	6.13300000e+03	9.00000000e+00	1.30000000e+01	3.60000000e+01
-364	6.18600000e+03	9.00000000e+00	1.30000000e+01	3.60000000e+01
-363	6.24100000e+03	9.00000000e+00	1.30000000e+01	3.60000000e+01
-362	6.30100000e+03	9.00000000e+00	1.30000000e+01	3.60000000e+01
-361	6.36200000e+03	9.00000000e+00	1.30000000e+01	3.60000000e+01
-360	6.41600000e+03	9.00000000e+00	1.30000000e+01	3.60000000e+01
-359	6.50500000e+03	9.00000000e+00	1.30000000e+01	3.60000000e+01
-358	6.58800000e+03	9.00000000e+00	1.30000000e+01	3.60000000e+01
-357	6.69300000e+03	9.00000000e+00	1.30000000e+01	3.60000000e+01
-356	6.82600000e+03	9.00000000e+00	1.30000000e+01	3.60000000e+01
-355	7.18600000e+03	9.00000000e+00	1.30000000e+01	3.60000000e+01
-354	7.48400000e+03	9.00000000e+00	1.30000000e+01	3.60000000e+01
-353	7.58200000e+03	9.00000000e+00	1.30000000e+01	3.60000000e+01
-352	7.67200000e+03	9.00000000e+00	1.30000000e+01	3.60000000e+01
-351	7.74300000e+03	9.00000000e+00	1.30000000e+01	3.60000000e+01
-350	7.81300000e+03	9.00000000e+00	1.30000000e+01	3.60000000e+01
-349	7.90500000e+03	9.00000000e+00	1.30000000e+01	3.60000000e+01
-348	7.99800000e+03	9.00000000e+00	1.30000000e+01	3.60000000e+01
-347	8.07500000e+03	9.00000000e+00	1.30000000e+01	3.60000000e+01
-346	8.16300000e+03	9.00000000e+00	1.30000000e+01	3.60000000e+01
-345	8.27200000e+03	9.00000000e+00	1.30000000e+01	3.60000000e+01
-344	8.36100000e+03	9.00000000e+00	1.30000000e+01	3.60000000e+01
-343	8.43500000e+03	9.00000000e+00	1.30000000e+01	3.60000000e+01
-342	8.51900000e+03	9.00000000e+00	1.30000000e+01	3.60000000e+01
-341	8.65700000e+03	9.00000000e+00	1.30000000e+01	3.60000000e+01
-340	8.75500000e+03	9.00000000e+00	1.30000000e+01	3.60000000e+01
-339	8.88200000e+03	9.00000000e+00	1.40000000e+01	3.70000000e+01
-338	8.99600000e+03	9.00000000e+00	1.40000000e+01	3.70000000e+01
-337	9.07900000e+03	9.00000000e+00	1.40000000e+01	3.70000000e+01
-336	9.15500000e+03	9.00000000e+00	1.40000000e+01	3.70000000e+01
-335	9.22300000e+03	9.00000000e+00	1.40000000e+01	3.70000000e+01
-334	9.32000000e+03	9.00000000e+00	1.40000000e+01	3.70000000e+01
-333	9.42100000e+03	9.00000000e+00	1.40000000e+01	3.70000000e+01
-332	9.50200000e+03	9.00000000e+00	1.40000000e+01	3.70000000e+01
-331	9.59500000e+03	9.00000000e+00	1.40000000e+01	3.70000000e+01
-330	9.67800000e+03	9.00000000e+00	1.40000000e+01	3.70000000e+01
-329	9.75200000e+03	9.00000000e+00	1.40000000e+01	3.70000000e+01
-328	9.81800000e+03	9.00000000e+00	1.40000000e+01	3.70000000e+01
-327	9.87400000e+03	9.00000000e+00	1.40000000e+01	3.70000000e+01
-326	9.95500000e+03	9.00000000e+00	1.40000000e+01	3.70000000e+01
-325	1.00730000e+04	9.00000000e+00	1.40000000e+01	3.70000000e+01
-324	1.01730000e+04	1.00000000e+01	1.50000000e+01	3.80000000e+01
-323	1.02740000e+04	1.00000000e+01	1.50000000e+01	3.80000000e+01
-322	1.03810000e+04	1.00000000e+01	1.50000000e+01	3.80000000e+01
-321	1.04520000e+04	1.00000000e+01	1.50000000e+01	3.80000000e+01
-320	1.05430000e+04	1.00000000e+01	1.50000000e+01	3.80000000e+01
-319	1.06290000e+04	1.00000000e+01	1.50000000e+01	3.80000000e+01
-318	1.07090000e+04	1.00000000e+01	1.50000000e+01	3.80000000e+01
-317	1.07870000e+04	1.00000000e+01	1.50000000e+01	3.80000000e+01
-316	1.08930000e+04	1.00000000e+01	1.50000000e+01	3.80000000e+01
-315	1.09850000e+04	1.00000000e+01	1.50000000e+01	3.80000000e+01
-314	1.10730000e+04	1.00000000e+01	1.50000000e+01	3.80000000e+01
-313	1.11490000e+04	1.00000000e+01	1.50000000e+01	3.80000000e+01
-312	1.12800000e+04	1.00000000e+01	1.50000000e+01	3.80000000e+01
-311	1.14390000e+04	1.00000000e+01	1.50000000e+01	3.80000000e+01
-310	1.15330000e+04	1.00000000e+01	1.50000000e+01	3.80000000e+01
-309	1.15920000e+04	1.00000000e+01	1.50000000e+01	3.80000000e+01
-308	1.16760000e+04	1.00000000e+01	1.50000000e+01	3.80000000e+01
-307	1.17400000e+04	1.00000000e+01	1.50000000e+01	3.80000000e+01
-306	1.18030000e+04	1.00000000e+01	1.50000000e+01	3.80000000e+01
-305	1.18940000e+04	1.00000000e+01	1.50000000e+01	3.80000000e+01
-304	1.19970000e+04	1.00000000e+01	1.50000000e+01	3.80000000e+01
-303	1.20840000e+04	1.00000000e+01	1.50000000e+01	3.80000000e+01
-302	1.21680000e+04	1.00000000e+01	1.50000000e+01	3.80000000e+01
-301	1.22330000e+04	1.00000000e+01	1.50000000e+01	3.80000000e+01
-300	1.22860000e+04	1.00000000e+01	1.50000000e+01	3.80000000e+01
-299	1.23510000e+04	1.00000000e+01	1.50000000e+01	3.80000000e+01
-298	1.24280000e+04	1.00000000e+01	1.50000000e+01	3.80000000e+01
-297	1.25200000e+04	1.00000000e+01	1.50000000e+01	3.80000000e+01
-296	1.26180000e+04	1.00000000e+01	1.50000000e+01	3.80000000e+01
-295	1.27230000e+04	1.00000000e+01	1.50000000e+01	3.80000000e+01
-294	1.27880000e+04	1.00000000e+01	1.50000000e+01	3.80000000e+01
-293	1.28600000e+04	1.00000000e+01	1.50000000e+01	3.80000000e+01
-292	1.29120000e+04	1.00000000e+01	1.50000000e+01	3.80000000e+01
-291	1.29890000e+04	1.00000000e+01	1.50000000e+01	3.80000000e+01
-290	1.30800000e+04	1.00000000e+01	1.50000000e+01	3.80000000e+01
-289	1.31510000e+04	1.00000000e+01	1.50000000e+01	3.80000000e+01
-288	1.32220000e+04	1.10000000e+01	1.60000000e+01	3.90000000e+01
-287	1.33210000e+04	1.10000000e+01	1.60000000e+01	3.90000000e+01
-286	1.34090000e+04	1.10000000e+01	1.60000000e+01	3.90000000e+01
-285	1.34930000e+04	1.10000000e+01	1.60000000e+01	3.90000000e+01
-284	1.36020000e+04	1.10000000e+01	1.60000000e+01	3.90000000e+01
-283	1.37440000e+04	1.10000000e+01	1.60000000e+01	3.90000000e+01
-282	1.38410000e+04	1.10000000e+01	1.60000000e+01	3.90000000e+01
-281	1.39440000e+04	1.10000000e+01	1.60000000e+01	3.90000000e+01
-280	1.40270000e+04	1.10000000e+01	1.60000000e+01	3.90000000e+01
-279	1.40940000e+04	1.10000000e+01	1.60000000e+01	3.90000000e+01
-278	1.41680000e+04	1.10000000e+01	1.60000000e+01	3.90000000e+01
-277	1.42340000e+04	1.10000000e+01	1.60000000e+01	3.90000000e+01
-276	1.43490000e+04	1.10000000e+01	1.60000000e+01	3.90000000e+01
-275	1.44430000e+04	1.10000000e+01	1.60000000e+01	3.90000000e+01
-274	1.45670000e+04	1.10000000e+01	1.60000000e+01	3.90000000e+01
-273	1.46590000e+04	1.10000000e+01	1.60000000e+01	3.90000000e+01
-272	1.47500000e+04	1.10000000e+01	1.60000000e+01	3.90000000e+01
-271	1.48090000e+04	1.10000000e+01	1.60000000e+01	3.90000000e+01
-270	1.48740000e+04	1.10000000e+01	1.60000000e+01	3.90000000e+01
-269	1.49940000e+04	1.10000000e+01	1.60000000e+01	3.90000000e+01
-268	1.50930000e+04	1.10000000e+01	1.60000000e+01	3.90000000e+01
-267	1.51840000e+04	1.10000000e+01	1.60000000e+01	3.90000000e+01
-266	1.52850000e+04	1.10000000e+01	1.60000000e+01	3.90000000e+01
-265	1.53730000e+04	1.10000000e+01	1.60000000e+01	3.90000000e+01
-264	1.54430000e+04	1.10000000e+01	1.60000000e+01	3.90000000e+01
-263	1.55360000e+04	1.10000000e+01	1.60000000e+01	3.90000000e+01
-262	1.56540000e+04	1.10000000e+01	1.60000000e+01	3.90000000e+01
-261	1.57680000e+04	1.10000000e+01	1.60000000e+01	3.90000000e+01
-260	1.58530000e+04	1.10000000e+01	1.60000000e+01	3.90000000e+01
-259	1.59210000e+04	1.10000000e+01	1.60000000e+01	3.90000000e+01
-258	1.60140000e+04	1.10000000e+01	1.60000000e+01	3.90000000e+01
-257	1.60860000e+04	1.10000000e+01	1.60000000e+01	3.90000000e+01
-256	1.62000000e+04	1.10000000e+01	1.60000000e+01	3.90000000e+01
-255	1.63100000e+04	1.10000000e+01	1.60000000e+01	3.90000000e+01
-254	1.64090000e+04	1.10000000e+01	1.60000000e+01	3.90000000e+01
-253	1.65130000e+04	1.10000000e+01	1.60000000e+01	3.90000000e+01
-252	1.66030000e+04	1.10000000e+01	1.60000000e+01	3.90000000e+01
-251	1.66740000e+04	1.10000000e+01	1.60000000e+01	3.90000000e+01
-250	1.67350000e+04	1.10000000e+01	1.60000000e+01	3.90000000e+01
-249	1.68370000e+04	1.10000000e+01	1.60000000e+01	3.90000000e+01
-248	1.69460000e+04	1.10000000e+01	1.60000000e+01	3.90000000e+01
-247	1.70660000e+04	1.10000000e+01	1.60000000e+01	3.90000000e+01
-246	1.71460000e+04	1.10000000e+01	1.60000000e+01	3.90000000e+01
-245	1.72250000e+04	1.10000000e+01	1.60000000e+01	3.90000000e+01
-244	1.73210000e+04	1.10000000e+01	1.60000000e+01	3.90000000e+01
-243	1.74790000e+04	1.10000000e+01	1.60000000e+01	3.90000000e+01
-242	1.75780000e+04	1.10000000e+01	1.60000000e+01	3.90000000e+01
-241	1.76850000e+04	1.10000000e+01	1.60000000e+01	3.90000000e+01
-240	1.77740000e+04	1.10000000e+01	1.60000000e+01	3.90000000e+01
-239	1.78730000e+04	1.10000000e+01	1.60000000e+01	3.90000000e+01
-238	1.79570000e+04	1.10000000e+01	1.60000000e+01	3.90000000e+01
-237	1.80650000e+04	1.10000000e+01	1.60000000e+01	3.90000000e+01
-236	1.81380000e+04	1.10000000e+01	1.60000000e+01	3.90000000e+01
-235	1.82550000e+04	1.10000000e+01	1.60000000e+01	3.90000000e+01
-234	1.83410000e+04	1.10000000e+01	1.60000000e+01	3.90000000e+01
-233	1.84490000e+04	1.10000000e+01	1.60000000e+01	3.90000000e+01
-232	1.85610000e+04	1.10000000e+01	1.60000000e+01	3.90000000e+01
-231	1.86460000e+04	1.20000000e+01	1.70000000e+01	4.00000000e+01
-230	1.87200000e+04	1.20000000e+01	1.70000000e+01	4.00000000e+01
-229	1.88050000e+04	1.20000000e+01	1.70000000e+01	4.00000000e+01
-228	1.89200000e+04	1.20000000e+01	1.70000000e+01	4.00000000e+01
-227	1.90570000e+04	1.20000000e+01	1.70000000e+01	4.00000000e+01
-226	1.91670000e+04	1.20000000e+01	1.70000000e+01	4.00000000e+01
-225	1.92340000e+04	1.20000000e+01	1.70000000e+01	4.00000000e+01
-224	1.92860000e+04	1.20000000e+01	1.70000000e+01	4.00000000e+01
-223	1.93720000e+04	1.20000000e+01	1.70000000e+01	4.00000000e+01
-222	1.94710000e+04	1.20000000e+01	1.70000000e+01	4.00000000e+01
-221	1.95650000e+04	1.20000000e+01	1.70000000e+01	4.00000000e+01
-220	1.96430000e+04	1.20000000e+01	1.70000000e+01	4.00000000e+01
-219	1.97250000e+04	1.20000000e+01	1.70000000e+01	4.00000000e+01
-218	1.98050000e+04	1.20000000e+01	1.70000000e+01	4.00000000e+01
-217	1.98950000e+04	1.20000000e+01	1.70000000e+01	4.00000000e+01
-216	1.99730000e+04	1.20000000e+01	1.70000000e+01	4.00000000e+01
-215	2.00530000e+04	1.20000000e+01	1.70000000e+01	4.00000000e+01
-214	2.01560000e+04	1.20000000e+01	1.70000000e+01	4.00000000e+01
-213	2.05000000e+04	1.20000000e+01	1.70000000e+01	4.00000000e+01
-212	2.06570000e+04	1.20000000e+01	1.70000000e+01	4.00000000e+01
-211	2.06570000e+04	1.20000000e+01	1.70000000e+01	4.00000000e+01
-210	2.07380000e+04	1.20000000e+01	1.70000000e+01	4.00000000e+01
-209	2.07380000e+04	1.20000000e+01	1.70000000e+01	4.00000000e+01
-208	2.07380000e+04	1.20000000e+01	1.70000000e+01	4.00000000e+01
-207	2.07380000e+04	1.20000000e+01	1.70000000e+01	4.00000000e+01
-206	2.08360000e+04	1.20000000e+01	1.70000000e+01	4.00000000e+01
-205	2.09250000e+04	1.20000000e+01	1.70000000e+01	4.00000000e+01
-204	2.10420000e+04	1.20000000e+01	1.70000000e+01	4.00000000e+01
-203	2.11390000e+04	1.20000000e+01	1.70000000e+01	4.00000000e+01
-202	2.12210000e+04	1.20000000e+01	1.70000000e+01	4.00000000e+01
-201	2.13310000e+04	1.20000000e+01	1.70000000e+01	4.00000000e+01
-200	2.14270000e+04	1.20000000e+01	1.70000000e+01	4.00000000e+01
-199	2.15210000e+04	1.20000000e+01	1.70000000e+01	4.00000000e+01
-198	2.15910000e+04	1.20000000e+01	1.70000000e+01	4.00000000e+01
-197	2.16640000e+04	1.20000000e+01	1.70000000e+01	4.00000000e+01
-196	2.17420000e+04	1.20000000e+01	1.70000000e+01	4.00000000e+01
-195	2.18330000e+04	1.20000000e+01	1.70000000e+01	4.00000000e+01
-194	2.19190000e+04	1.20000000e+01	1.70000000e+01	4.00000000e+01
-193	2.19910000e+04	1.20000000e+01	1.70000000e+01	4.00000000e+01
-192	2.21020000e+04	1.20000000e+01	1.70000000e+01	4.00000000e+01
-191	2.22000000e+04	1.20000000e+01	1.70000000e+01	4.00000000e+01
-190	2.22000000e+04	1.20000000e+01	1.70000000e+01	4.00000000e+01
-189	2.22000000e+04	1.20000000e+01	1.70000000e+01	4.00000000e+01
-188	2.22000000e+04	1.20000000e+01	1.70000000e+01	4.00000000e+01
-187	2.23760000e+04	1.20000000e+01	1.70000000e+01	4.00000000e+01
-186	2.24850000e+04	1.20000000e+01	1.70000000e+01	4.00000000e+01
-185	2.25650000e+04	1.20000000e+01	1.70000000e+01	4.00000000e+01
-184	2.26540000e+04	1.20000000e+01	1.70000000e+01	4.00000000e+01
-183	2.27200000e+04	1.20000000e+01	1.70000000e+01	4.00000000e+01
-182	2.27870000e+04	1.20000000e+01	1.70000000e+01	4.00000000e+01
-181	2.28590000e+04	1.20000000e+01	1.70000000e+01	4.00000000e+01
-180	2.29340000e+04	1.20000000e+01	1.70000000e+01	4.00000000e+01
-179	2.30050000e+04	1.20000000e+01	1.70000000e+01	4.00000000e+01
-178	2.31320000e+04	1.20000000e+01	1.70000000e+01	4.00000000e+01
-177	2.32160000e+04	1.20000000e+01	1.70000000e+01	4.00000000e+01
-176	2.33040000e+04	1.20000000e+01	1.70000000e+01	4.00000000e+01
-175	2.33800000e+04	1.20000000e+01	1.70000000e+01	4.00000000e+01
-174	2.34760000e+04	1.20000000e+01	1.70000000e+01	4.00000000e+01
-173	2.35690000e+04	1.20000000e+01	1.70000000e+01	4.00000000e+01
-172	2.36380000e+04	1.20000000e+01	1.70000000e+01	4.00000000e+01
-171	2.37400000e+04	1.20000000e+01	1.70000000e+01	4.00000000e+01
-170	2.38600000e+04	1.20000000e+01	1.70000000e+01	4.00000000e+01
-169	2.39470000e+04	1.20000000e+01	1.70000000e+01	4.00000000e+01
-168	2.40140000e+04	1.20000000e+01	1.70000000e+01	4.00000000e+01
-167	2.40890000e+04	1.20000000e+01	1.70000000e+01	4.00000000e+01
-166	2.41980000e+04	1.20000000e+01	1.70000000e+01	4.00000000e+01
-165	2.43050000e+04	1.20000000e+01	1.70000000e+01	4.00000000e+01
-164	2.44350000e+04	1.20000000e+01	1.70000000e+01	4.00000000e+01
-163	2.45180000e+04	1.20000000e+01	1.70000000e+01	4.00000000e+01
-162	2.45910000e+04	1.20000000e+01	1.70000000e+01	4.00000000e+01
-161	2.46500000e+04	1.20000000e+01	1.80000000e+01	4.60000000e+01
-160	2.47430000e+04	1.20000000e+01	1.80000000e+01	4.60000000e+01
-159	2.48180000e+04	1.20000000e+01	1.80000000e+01	4.60000000e+01
-158	2.48180000e+04	1.20000000e+01	1.80000000e+01	4.60000000e+01
-157	2.48860000e+04	1.20000000e+01	1.80000000e+01	4.60000000e+01
-156	2.49450000e+04	1.20000000e+01	1.80000000e+01	4.60000000e+01
-155	2.50050000e+04	1.20000000e+01	1.80000000e+01	4.60000000e+01
-154	2.50670000e+04	1.20000000e+01	1.80000000e+01	4.60000000e+01
-153	2.51290000e+04	1.20000000e+01	1.80000000e+01	4.60000000e+01
-152	2.52350000e+04	1.20000000e+01	1.80000000e+01	4.60000000e+01
-151	2.52350000e+04	1.20000000e+01	1.80000000e+01	4.60000000e+01
-150	2.53090000e+04	1.20000000e+01	1.80000000e+01	4.60000000e+01
-149	2.53870000e+04	1.20000000e+01	1.80000000e+01	4.60000000e+01
-148	2.54560000e+04	1.20000000e+01	1.80000000e+01	4.60000000e+01
-147	2.55060000e+04	1.20000000e+01	1.80000000e+01	4.60000000e+01
-146	2.55730000e+04	1.20000000e+01	1.80000000e+01	4.60000000e+01
-145	2.56530000e+04	1.20000000e+01	1.80000000e+01	4.60000000e+01
-144	2.57280000e+04	1.20000000e+01	1.80000000e+01	4.60000000e+01
-143	2.58050000e+04	1.30000000e+01	1.90000000e+01	4.70000000e+01
-142	2.58680000e+04	1.30000000e+01	1.90000000e+01	4.70000000e+01
-141	2.59340000e+04	1.30000000e+01	1.90000000e+01	4.70000000e+01
-140	2.59850000e+04	1.30000000e+01	1.90000000e+01	4.70000000e+01
-139	2.60420000e+04	1.30000000e+01	1.90000000e+01	4.70000000e+01
-138	2.61110000e+04	1.30000000e+01	1.90000000e+01	4.70000000e+01
-137	2.61770000e+04	1.30000000e+01	1.90000000e+01	4.70000000e+01
-136	2.63020000e+04	1.30000000e+01	1.90000000e+01	4.70000000e+01
-135	2.64420000e+04	1.30000000e+01	1.90000000e+01	4.70000000e+01
-134	2.65330000e+04	1.30000000e+01	1.90000000e+01	4.70000000e+01
-133	2.65900000e+04	1.30000000e+01	1.90000000e+01	4.70000000e+01
-132	2.66680000e+04	1.30000000e+01	1.90000000e+01	4.70000000e+01
-131	2.67550000e+04	1.40000000e+01	2.00000000e+01	4.80000000e+01
-130	2.68420000e+04	1.40000000e+01	2.00000000e+01	4.80000000e+01
-129	2.69670000e+04	1.40000000e+01	2.00000000e+01	4.80000000e+01
-128	2.70530000e+04	1.40000000e+01	2.00000000e+01	1.40000000e+01
-127	2.71290000e+04	1.40000000e+01	2.00000000e+01	4.80000000e+01
-126	2.71910000e+04	1.40000000e+01	2.00000000e+01	4.80000000e+01
-125	2.72710000e+04	1.40000000e+01	2.00000000e+01	4.80000000e+01
-124	2.73450000e+04	1.40000000e+01	2.00000000e+01	4.80000000e+01
-123	2.74210000e+04	1.40000000e+01	2.00000000e+01	4.80000000e+01
-122	2.75150000e+04	1.40000000e+01	2.00000000e+01	4.80000000e+01
-121	2.76030000e+04	1.40000000e+01	2.00000000e+01	4.80000000e+01
-120	2.77180000e+04	1.40000000e+01	2.00000000e+01	4.80000000e+01
-119	2.77910000e+04	1.40000000e+01	2.00000000e+01	4.80000000e+01
-118	2.78450000e+04	1.40000000e+01	2.00000000e+01	4.80000000e+01
-117	2.79300000e+04	1.40000000e+01	2.00000000e+01	4.80000000e+01
-116	2.80100000e+04	1.40000000e+01	2.00000000e+01	4.80000000e+01
-115	2.81200000e+04	1.40000000e+01	2.00000000e+01	4.80000000e+01
-114	2.82140000e+04	1.40000000e+01	2.00000000e+01	4.80000000e+01
-113	2.82970000e+04	1.40000000e+01	2.00000000e+01	4.80000000e+01
-112	2.83710000e+04	1.40000000e+01	2.00000000e+01	4.80000000e+01
-111	2.84550000e+04	1.40000000e+01	2.00000000e+01	4.80000000e+01
-110	2.85500000e+04	1.40000000e+01	2.00000000e+01	4.80000000e+01
-109	2.86370000e+04	1.40000000e+01	2.00000000e+01	4.80000000e+01
-108	2.86860000e+04	1.40000000e+01	2.00000000e+01	4.80000000e+01
-107	2.87440000e+04	1.40000000e+01	2.00000000e+01	4.80000000e+01
-106	2.88030000e+04	1.40000000e+01	2.00000000e+01	4.80000000e+01
-105	2.88650000e+04	1.40000000e+01	2.00000000e+01	4.80000000e+01
-104	2.89230000e+04	1.40000000e+01	2.00000000e+01	4.80000000e+01
-103	2.90200000e+04	1.40000000e+01	2.00000000e+01	4.80000000e+01
-102	2.90760000e+04	1.40000000e+01	2.00000000e+01	4.80000000e+01
-101	2.91450000e+04	1.40000000e+01	2.00000000e+01	4.80000000e+01
-100	2.92230000e+04	1.40000000e+01	2.00000000e+01	4.80000000e+01
-99	2.92710000e+04	1.40000000e+01	2.00000000e+01	4.80000000e+01
-98	2.93090000e+04	1.40000000e+01	2.00000000e+01	4.80000000e+01
-97	2.93660000e+04	1.40000000e+01	2.00000000e+01	4.80000000e+01
-96	2.94270000e+04	1.40000000e+01	2.00000000e+01	4.80000000e+01
-95	2.95290000e+04	1.50000000e+01	2.10000000e+01	4.90000000e+01
-94	2.96020000e+04	1.50000000e+01	2.10000000e+01	4.90000000e+01
-93	2.96750000e+04	1.50000000e+01	2.10000000e+01	4.90000000e+01
-92	2.97350000e+04	1.50000000e+01	2.10000000e+01	4.90000000e+01
-91	2.98100000e+04	1.50000000e+01	2.10000000e+01	4.90000000e+01
-90	2.98790000e+04	1.50000000e+01	2.10000000e+01	4.90000000e+01
-89	2.98790000e+04	1.50000000e+01	2.10000000e+01	4.90000000e+01
-88	2.98790000e+04	1.50000000e+01	2.10000000e+01	4.90000000e+01
-87	2.99320000e+04	1.50000000e+01	2.10000000e+01	4.90000000e+01
-86	2.99990000e+04	1.50000000e+01	2.10000000e+01	4.90000000e+01
-85	3.00520000e+04	1.50000000e+01	2.10000000e+01	4.90000000e+01
-84	3.01190000e+04	1.50000000e+01	2.10000000e+01	4.90000000e+01
-83	3.01770000e+04	1.50000000e+01	2.10000000e+01	4.90000000e+01
-82	3.02480000e+04	1.50000000e+01	2.10000000e+01	4.90000000e+01
-81	3.03180000e+04	1.50000000e+01	2.10000000e+01	4.90000000e+01
-80	3.03710000e+04	1.50000000e+01	2.10000000e+01	4.90000000e+01
-79	3.04490000e+04	1.50000000e+01	2.10000000e+01	4.90000000e+01
-78	3.05060000e+04	1.50000000e+01	2.10000000e+01	4.90000000e+01
-77	3.05600000e+04	1.50000000e+01	2.10000000e+01	4.90000000e+01
-76	3.06180000e+04	1.50000000e+01	2.10000000e+01	4.90000000e+01
-75	3.06790000e+04	1.50000000e+01	2.10000000e+01	4.90000000e+01
-74	3.07830000e+04	1.50000000e+01	2.10000000e+01	4.90000000e+01
-73	3.07830000e+04	1.50000000e+01	2.10000000e+01	4.90000000e+01
-72	3.08420000e+04	1.50000000e+01	2.10000000e+01	4.90000000e+01
-71	3.08810000e+04	1.50000000e+01	2.10000000e+01	4.90000000e+01
-70	3.09180000e+04	1.50000000e+01	2.10000000e+01	4.90000000e+01
-69	3.09910000e+04	1.50000000e+01	2.10000000e+01	4.90000000e+01
-68	3.10470000e+04	1.50000000e+01	2.10000000e+01	4.90000000e+01
-67	3.11140000e+04	1.50000000e+01	2.10000000e+01	4.90000000e+01
-66	3.11910000e+04	1.50000000e+01	2.10000000e+01	4.90000000e+01
-65	3.12470000e+04	1.50000000e+01	2.10000000e+01	4.90000000e+01
-64	3.13070000e+04	1.50000000e+01	2.10000000e+01	4.90000000e+01
-63	3.13820000e+04	1.50000000e+01	2.10000000e+01	4.90000000e+01
-62	3.14270000e+04	1.50000000e+01	2.10000000e+01	4.90000000e+01
-61	3.14920000e+04	1.50000000e+01	2.10000000e+01	4.90000000e+01
-60	3.15590000e+04	1.50000000e+01	2.10000000e+01	4.90000000e+01
-59	3.16200000e+04	1.50000000e+01	2.10000000e+01	4.90000000e+01
-58	3.16770000e+04	1.50000000e+01	2.10000000e+01	4.90000000e+01
-57	3.17340000e+04	1.50000000e+01	2.10000000e+01	4.90000000e+01
-56	3.17780000e+04	1.50000000e+01	2.10000000e+01	4.90000000e+01
-55	3.18290000e+04	1.50000000e+01	2.10000000e+01	4.90000000e+01
-54	3.18760000e+04	1.50000000e+01	2.10000000e+01	4.90000000e+01
-53	3.19390000e+04	1.50000000e+01	2.10000000e+01	4.90000000e+01
-52	3.19950000e+04	1.50000000e+01	2.10000000e+01	4.90000000e+01
-51	3.20450000e+04	1.50000000e+01	2.10000000e+01	4.90000000e+01
-50	3.21030000e+04	1.50000000e+01	2.10000000e+01	4.90000000e+01
-49	3.21370000e+04	1.50000000e+01	2.10000000e+01	4.90000000e+01
-48	3.21950000e+04	1.50000000e+01	2.10000000e+01	4.90000000e+01
-47	3.22590000e+04	1.50000000e+01	2.10000000e+01	4.90000000e+01
-46	3.23210000e+04	1.50000000e+01	2.10000000e+01	4.90000000e+01
-45	3.23900000e+04	1.50000000e+01	2.10000000e+01	4.90000000e+01
-44	3.24570000e+04	1.50000000e+01	2.10000000e+01	4.90000000e+01
-43	3.24960000e+04	1.50000000e+01	2.10000000e+01	4.90000000e+01
-42	3.25430000e+04	1.50000000e+01	2.10000000e+01	4.90000000e+01
-41	3.25920000e+04	1.50000000e+01	2.10000000e+01	4.90000000e+01
-40	3.26590000e+04	1.50000000e+01	2.10000000e+01	4.90000000e+01
-39	3.27180000e+04	1.50000000e+01	2.10000000e+01	4.90000000e+01
-38	3.28040000e+04	1.50000000e+01	2.10000000e+01	4.90000000e+01
-37	3.28490000e+04	1.50000000e+01	2.10000000e+01	4.90000000e+01
-36	3.28930000e+04	1.50000000e+01	2.10000000e+01	4.90000000e+01
-35	3.29630000e+04	1.50000000e+01	2.10000000e+01	4.90000000e+01
-34	3.30790000e+04	1.50000000e+01	2.10000000e+01	4.90000000e+01
-33	3.31760000e+04	1.50000000e+01	2.10000000e+01	4.90000000e+01
-32	3.32930000e+04	1.50000000e+01	2.10000000e+01	4.90000000e+01
-31	3.33800000e+04	1.50000000e+01	2.10000000e+01	4.90000000e+01
-30	3.34910000e+04	1.50000000e+01	2.10000000e+01	4.90000000e+01
-29	3.36190000e+04	1.50000000e+01	2.10000000e+01	4.90000000e+01
-28	3.37120000e+04	1.50000000e+01	2.10000000e+01	4.90000000e+01
-27	3.38330000e+04	1.50000000e+01	2.10000000e+01	4.90000000e+01
-26	3.39250000e+04	1.50000000e+01	2.10000000e+01	4.90000000e+01
-25	3.40160000e+04	1.50000000e+01	2.10000000e+01	4.90000000e+01
-24	3.41060000e+04	1.50000000e+01	2.10000000e+01	4.90000000e+01
-23	3.42060000e+04	1.50000000e+01	2.10000000e+01	4.90000000e+01
-22	3.45780000e+04	1.50000000e+01	2.10000000e+01	4.90000000e+01
-21	3.49000000e+04	1.50000000e+01	2.10000000e+01	4.90000000e+01
-20	3.51630000e+04	1.50000000e+01	2.10000000e+01	4.90000000e+01
-19	3.54260000e+04	1.50000000e+01	2.10000000e+01	4.90000000e+01
-18	3.56600000e+04	1.50000000e+01	2.10000000e+01	4.90000000e+01
-17	3.59070000e+04	1.50000000e+01	2.10000000e+01	4.90000000e+01
-16	3.61140000e+04	1.50000000e+01	2.10000000e+01	4.90000000e+01
-15	3.63130000e+04	1.50000000e+01	2.10000000e+01	4.90000000e+01
-14	3.66000000e+04	1.50000000e+01	2.10000000e+01	4.90000000e+01
-13	3.68940000e+04	1.50000000e+01	2.10000000e+01	4.90000000e+01
-12	3.70880000e+04	1.50000000e+01	2.10000000e+01	4.90000000e+01
-11	3.73240000e+04	1.50000000e+01	2.10000000e+01	4.90000000e+01
-10	3.75800000e+04	1.50000000e+01	2.10000000e+01	4.90000000e+01
-9	3.78180000e+04	1.50000000e+01	2.10000000e+01	4.90000000e+01
-8	3.79660000e+04	1.50000000e+01	2.10000000e+01	4.90000000e+01
-7	3.81640000e+04	1.50000000e+01	2.10000000e+01	4.90000000e+01
-6	3.83320000e+04	1.50000000e+01	2.10000000e+01	4.90000000e+01
-5	3.85120000e+04	1.60000000e+01	2.20000000e+01	5.00000000e+01
-4	3.86380000e+04	1.70000000e+01	2.30000000e+01	5.10000000e+01
-3	3.87520000e+04	1.70000000e+01	2.30000000e+01	5.10000000e+01
-2	3.88650000e+04	1.70000000e+01	2.30000000e+01	5.10000000e+01
-1	3.90250000e+04	1.70000000e+01	2.30000000e+01	5.10000000e+01
0	3.91670000e+04	1.70000000e+01	2.30000000e+01	5.10000000e+01
1	3.93030000e+04	1.70000000e+01	2.30000000e+01	5.10000000e+01
2	3.94530000e+04	1.70000000e+01	2.30000000e+01	5.10000000e+01
3	3.96620000e+04	1.70000000e+01	2.30000000e+01	5.10000000e+01
4	3.98390000e+04	1.70000000e+01	2.30000000e+01	5.10000000e+01
5	4.00020000e+04	1.80000000e+01	2.40000000e+01	5.20000000e+01
6	4.01410000e+04	1.80000000e+01	2.40000000e+01	5.20000000e+01
7	4.02540000e+04	1.80000000e+01	2.40000000e+01	5.20000000e+01
8	4.04210000e+04	1.80000000e+01	2.40000000e+01	5.20000000e+01
9	4.05650000e+04	1.80000000e+01	2.40000000e+01	5.20000000e+01
10	4.07130000e+04	1.80000000e+01	2.40000000e+01	5.20000000e+01
11	4.08820000e+04	1.80000000e+01	2.40000000e+01	5.20000000e+01
12	4.10010000e+04	1.80000000e+01	2.40000000e+01	5.20000000e+01
13	4.10910000e+04	1.80000000e+01	2.40000000e+01	5.20000000e+01
14	4.11750000e+04	1.80000000e+01	2.40000000e+01	5.20000000e+01
15	4.12820000e+04	1.80000000e+01	2.40000000e+01	5.20000000e+01
16	4.13840000e+04	1.80000000e+01	2.40000000e+01	5.20000000e+01
17	4.15140000e+04	1.80000000e+01	2.40000000e+01	5.20000000e+01
18	4.16450000e+04	1.80000000e+01	2.40000000e+01	5.20000000e+01
19	4.17720000e+04	1.80000000e+01	2.40000000e+01	5.20000000e+01
20	4.19770000e+04	1.80000000e+01	2.40000000e+01	5.20000000e+01
21	4.20810000e+04	1.80000000e+01	2.40000000e+01	5.20000000e+01
22	4.21900000e+04	1.80000000e+01	2.40000000e+01	5.20000000e+01
23	4.23530000e+04	1.80000000e+01	2.40000000e+01	5.20000000e+01
24	4.24780000e+04	1.80000000e+01	2.40000000e+01	5.20000000e+01
25	4.25780000e+04	1.80000000e+01	2.40000000e+01	5.20000000e+01
26	4.26560000e+04	1.80000000e+01	2.40000000e+01	5.20000000e+01
27	4.27300000e+04	1.80000000e+01	2.40000000e+01	5.20000000e+01
28	4.28390000e+04	1.80000000e+01	2.40000000e+01	5.20000000e+01
29	4.29470000e+04	1.80000000e+01	2.40000000e+01	5.20000000e+01
30	4.30750000e+04	1.80000000e+01	2.40000000e+01	5.20000000e+01
31	4.31890000e+04	1.80000000e+01	2.40000000e+01	5.20000000e+01
32	4.32790000e+04	1.80000000e+01	2.40000000e+01	5.20000000e+01
33	4.33720000e+04	1.80000000e+01	2.40000000e+01	5.20000000e+01
34	4.34530000e+04	1.90000000e+01	2.50000000e+01	5.30000000e+01
35	4.35780000e+04	1.90000000e+01	2.50000000e+01	5.30000000e+01
36	4.36930000e+04	1.90000000e+01	2.50000000e+01	5.30000000e+01
37	4.38140000e+04	1.90000000e+01	2.50000000e+01	5.30000000e+01
38	4.39550000e+04	1.90000000e+01	2.50000000e+01	5.30000000e+01
39	4.40850000e+04	1.90000000e+01	2.50000000e+01	5.30000000e+01
40	4.42100000e+04	1.90000000e+01	2.50000000e+01	5.30000000e+01
41	4.43130000e+04	1.90000000e+01	2.50000000e+01	5.30000000e+01
42	4.44190000e+04	1.90000000e+01	2.50000000e+01	5.30000000e+01
43	4.45350000e+04	1.90000000e+01	2.50000000e+01	5.30000000e+01
44	4.46930000e+04	1.90000000e+01	2.50000000e+01	5.30000000e+01
45	4.48390000e+04	1.90000000e+01	2.50000000e+01	5.30000000e+01
46	4.49740000e+04	1.90000000e+01	2.50000000e+01	5.30000000e+01
47	4.50710000e+04	1.90000000e+01	2.50000000e+01	5.30000000e+01
48	4.51780000e+04	1.90000000e+01	2.50000000e+01	5.30000000e+01
49	4.52860000e+04	1.90000000e+01	2.50000000e+01	5.30000000e+01
50	4.53480000e+04	1.90000000e+01	2.50000000e+01	5.30000000e+01
51	4.53730000e+04	1.90000000e+01	2.50000000e+01	5.30000000e+01
52	4.53930000e+04	1.90000000e+01	2.50000000e+01	5.30000000e+01
53	4.54060000e+04	1.90000000e+01	2.50000000e+01	5.30000000e+01
54	4.54520000e+04	1.90000000e+01	2.50000000e+01	5.30000000e+01
55	4.55180000e+04	1.90000000e+01	2.50000000e+01	5.30000000e+01
56	4.56040000e+04	1.90000000e+01	2.50000000e+01	5.30000000e+01
57	4.56980000e+04	1.90000000e+01	2.50000000e+01	5.30000000e+01
58	4.58030000e+04	1.90000000e+01	2.50000000e+01	5.30000000e+01
59	4.59030000e+04	1.90000000e+01	2.50000000e+01	5.30000000e+01
60	4.60290000e+04	1.90000000e+01	2.50000000e+01	5.30000000e+01
61	4.61300000e+04	1.90000000e+01	2.50000000e+01	5.30000000e+01
62	4.62350000e+04	1.90000000e+01	2.50000000e+01	5.30000000e+01
63	4.63010000e+04	1.90000000e+01	2.50000000e+01	5.30000000e+01
64	4.63660000e+04	1.90000000e+01	2.50000000e+01	5.30000000e+01
65	4.63660000e+04	1.90000000e+01	2.50000000e+01	5.30000000e+01
66	4.64090000e+04	2.00000000e+01	2.60000000e+01	5.40000000e+01
67	4.64090000e+04	2.00000000e+01	2.60000000e+01	5.40000000e+01
68	4.64930000e+04	2.00000000e+01	2.60000000e+01	5.40000000e+01
69	4.65910000e+04	2.00000000e+01	2.60000000e+01	5.40000000e+01
70	4.70480000e+04	2.10000000e+01	2.70000000e+01	5.50000000e+01
71	4.74240000e+04	2.10000000e+01	2.70000000e+01	5.50000000e+01
72	4.76580000e+04	2.10000000e+01	2.70000000e+01	5.50000000e+01
73	4.78370000e+04	2.10000000e+01	2.70000000e+01	5.50000000e+01
74	4.78370000e+04	2.10000000e+01	2.70000000e+01	5.50000000e+01
75	4.79560000e+04	2.10000000e+01	2.70000000e+01	5.50000000e+01
76	4.79560000e+04	2.10000000e+01	2.70000000e+01	5.50000000e+01
77	4.79560000e+04	2.10000000e+01	2.70000000e+01	5.50000000e+01
78	4.79560000e+04	2.10000000e+01	2.70000000e+01	5.50000000e+01
79	4.79560000e+04	2.10000000e+01	2.70000000e+01	5.50000000e+01
80	4.81020000e+04	2.10000000e+01	2.70000000e+01	5.50000000e+01
81	4.82450000e+04	2.10000000e+01	2.70000000e+01	5.50000000e+01
82	4.83500000e+04	2.10000000e+01	2.70000000e+01	5.50000000e+01
83	4.84520000e+04	2.10000000e+01	2.70000000e+01	5.50000000e+01
84	4.85730000e+04	2.20000000e+01	2.80000000e+01	5.60000000e+01
85	4.86960000e+04	2.20000000e+01	1.60000000e+01	5.60000000e+01
86	4.88080000e+04	2.20000000e+01	2.80000000e+01	5.60000000e+01
87	4.89660000e+04	2.40000000e+01	3.00000000e+01	5.80000000e+01
88	4.90680000e+04	2.40000000e+01	3.00000000e+01	5.80000000e+01
89	4.91620000e+04	2.40000000e+01	3.00000000e+01	5.80000000e+01
90	4.92590000e+04	2.40000000e+01	3.00000000e+01	5.80000000e+01
91	4.94120000e+04	2.40000000e+01	3.00000000e+01	5.80000000e+01
92	4.95540000e+04	2.40000000e+01	3.00000000e+01	5.80000000e+01
93	4.96430000e+04	2.40000000e+01	3.00000000e+01	5.80000000e+01
94	4.97430000e+04	2.40000000e+01	3.00000000e+01	5.80000000e+01
95	4.98620000e+04	2.40000000e+01	3.00000000e+01	5.80000000e+01
96	4.99970000e+04	2.40000000e+01	3.00000000e+01	5.80000000e+01
97	5.00870000e+04	2.40000000e+01	3.00000000e+01	5.80000000e+01
98	5.01980000e+04	2.40000000e+01	3.00000000e+01	5.80000000e+01
99	5.03160000e+04	2.40000000e+01	3.00000000e+01	5.80000000e+01
100	5.04340000e+04	2.40000000e+01	3.00000000e+01	5.80000000e+01
