# Supplementary material for: Early Prediction of Movie Box Office Success Based on Wikipedia Activity Big Data
Source: PLoS One. 2013 Aug 21;8(8):e71226. doi: 10.1371/journal.pone.0071226 (PMC3749192; doi:10.1371/journal.pone.0071226)
Supplement: Dataset S1 — The dataset under study, including the financial and Wikipedia activity data is also available at http://wwm.phy.bme.hu/SupplementaryDataS1.zip. (ZIP) [file pone.0071226.s002.zip › wikipredict_data_pack/sample_of_312/wikipedia_predictors/116]

Day_(movie_time)	Views	Users	Rigor	Edits
-500	0.00000000e+00	0.00000000e+00	0.00000000e+00	0.00000000e+00
-499	0.00000000e+00	0.00000000e+00	0.00000000e+00	0.00000000e+00
-498	0.00000000e+00	0.00000000e+00	0.00000000e+00	0.00000000e+00
-497	0.00000000e+00	0.00000000e+00	0.00000000e+00	0.00000000e+00
-496	0.00000000e+00	0.00000000e+00	0.00000000e+00	0.00000000e+00
-495	0.00000000e+00	0.00000000e+00	0.00000000e+00	0.00000000e+00
-494	0.00000000e+00	0.00000000e+00	0.00000000e+00	0.00000000e+00
-493	0.00000000e+00	0.00000000e+00	0.00000000e+00	0.00000000e+00
-492	0.00000000e+00	0.00000000e+00	0.00000000e+00	0.00000000e+00
-491	0.00000000e+00	0.00000000e+00	0.00000000e+00	0.00000000e+00
-490	0.00000000e+00	0.00000000e+00	0.00000000e+00	0.00000000e+00
-489	0.00000000e+00	0.00000000e+00	0.00000000e+00	0.00000000e+00
-488	0.00000000e+00	0.00000000e+00	0.00000000e+00	0.00000000e+00
-487	0.00000000e+00	0.00000000e+00	0.00000000e+00	0.00000000e+00
-486	0.00000000e+00	0.00000000e+00	0.00000000e+00	0.00000000e+00
-485	0.00000000e+00	0.00000000e+00	0.00000000e+00	0.00000000e+00
-484	0.00000000e+00	0.00000000e+00	0.00000000e+00	0.00000000e+00
-483	0.00000000e+00	0.00000000e+00	0.00000000e+00	0.00000000e+00
-482	0.00000000e+00	0.00000000e+00	0.00000000e+00	0.00000000e+00
-481	0.00000000e+00	0.00000000e+00	0.00000000e+00	0.00000000e+00
-480	0.00000000e+00	0.00000000e+00	0.00000000e+00	0.00000000e+00
-479	0.00000000e+00	0.00000000e+00	0.00000000e+00	0.00000000e+00
-478	0.00000000e+00	0.00000000e+00	0.00000000e+00	0.00000000e+00
-477	0.00000000e+00	0.00000000e+00	0.00000000e+00	0.00000000e+00
-476	0.00000000e+00	0.00000000e+00	0.00000000e+00	0.00000000e+00
-475	0.00000000e+00	0.00000000e+00	0.00000000e+00	0.00000000e+00
-474	0.00000000e+00	0.00000000e+00	0.00000000e+00	0.00000000e+00
-473	0.00000000e+00	0.00000000e+00	0.00000000e+00	0.00000000e+00
-472	0.00000000e+00	0.00000000e+00	0.00000000e+00	0.00000000e+00
-471	0.00000000e+00	0.00000000e+00	0.00000000e+00	0.00000000e+00
-470	0.00000000e+00	0.00000000e+00	0.00000000e+00	0.00000000e+00
-469	0.00000000e+00	0.00000000e+00	0.00000000e+00	0.00000000e+00
-468	0.00000000e+00	0.00000000e+00	0.00000000e+00	0.00000000e+00
-467	0.00000000e+00	0.00000000e+00	0.00000000e+00	0.00000000e+00
-466	0.00000000e+00	0.00000000e+00	0.00000000e+00	0.00000000e+00
-465	0.00000000e+00	0.00000000e+00	0.00000000e+00	0.00000000e+00
-464	0.00000000e+00	0.00000000e+00	0.00000000e+00	0.00000000e+00
-463	0.00000000e+00	0.00000000e+00	0.00000000e+00	0.00000000e+00
-462	0.00000000e+00	0.00000000e+00	0.00000000e+00	0.00000000e+00
-461	0.00000000e+00	0.00000000e+00	0.00000000e+00	0.00000000e+00
-460	0.00000000e+00	0.00000000e+00	0.00000000e+00	0.00000000e+00
-459	0.00000000e+00	0.00000000e+00	0.00000000e+00	0.00000000e+00
-458	0.00000000e+00	0.00000000e+00	0.00000000e+00	0.00000000e+00
-457	0.00000000e+00	0.00000000e+00	0.00000000e+00	0.00000000e+00
-456	0.00000000e+00	0.00000000e+00	0.00000000e+00	0.00000000e+00
-455	0.00000000e+00	0.00000000e+00	0.00000000e+00	0.00000000e+00
-454	0.00000000e+00	0.00000000e+00	0.00000000e+00	0.00000000e+00
-453	0.00000000e+00	0.00000000e+00	0.00000000e+00	0.00000000e+00
-452	0.00000000e+00	0.00000000e+00	0.00000000e+00	0.00000000e+00
-451	0.00000000e+00	0.00000000e+00	0.00000000e+00	0.00000000e+00
-450	0.00000000e+00	0.00000000e+00	0.00000000e+00	0.00000000e+00
-449	0.00000000e+00	0.00000000e+00	0.00000000e+00	0.00000000e+00
-448	0.00000000e+00	0.00000000e+00	0.00000000e+00	0.00000000e+00
-447	0.00000000e+00	0.00000000e+00	0.00000000e+00	0.00000000e+00
-446	0.00000000e+00	0.00000000e+00	0.00000000e+00	0.00000000e+00
-445	0.00000000e+00	0.00000000e+00	0.00000000e+00	0.00000000e+00
-444	0.00000000e+00	0.00000000e+00	0.00000000e+00	0.00000000e+00
-443	0.00000000e+00	0.00000000e+00	0.00000000e+00	0.00000000e+00
-442	0.00000000e+00	0.00000000e+00	0.00000000e+00	0.00000000e+00
-441	0.00000000e+00	0.00000000e+00	0.00000000e+00	0.00000000e+00
-440	0.00000000e+00	0.00000000e+00	0.00000000e+00	0.00000000e+00
-439	0.00000000e+00	0.00000000e+00	0.00000000e+00	0.00000000e+00
-438	0.00000000e+00	0.00000000e+00	0.00000000e+00	0.00000000e+00
-437	0.00000000e+00	0.00000000e+00	0.00000000e+00	0.00000000e+00
-436	0.00000000e+00	0.00000000e+00	0.00000000e+00	0.00000000e+00
-435	0.00000000e+00	0.00000000e+00	0.00000000e+00	0.00000000e+00
-434	0.00000000e+00	0.00000000e+00	0.00000000e+00	0.00000000e+00
-433	0.00000000e+00	0.00000000e+00	0.00000000e+00	0.00000000e+00
-432	0.00000000e+00	0.00000000e+00	0.00000000e+00	0.00000000e+00
-431	0.00000000e+00	0.00000000e+00	0.00000000e+00	0.00000000e+00
-430	0.00000000e+00	0.00000000e+00	0.00000000e+00	0.00000000e+00
-429	0.00000000e+00	0.00000000e+00	0.00000000e+00	0.00000000e+00
-428	0.00000000e+00	0.00000000e+00	0.00000000e+00	0.00000000e+00
-427	0.00000000e+00	0.00000000e+00	0.00000000e+00	0.00000000e+00
-426	0.00000000e+00	0.00000000e+00	0.00000000e+00	0.00000000e+00
-425	0.00000000e+00	0.00000000e+00	0.00000000e+00	0.00000000e+00
-424	0.00000000e+00	0.00000000e+00	0.00000000e+00	0.00000000e+00
-423	0.00000000e+00	0.00000000e+00	0.00000000e+00	0.00000000e+00
-422	0.00000000e+00	0.00000000e+00	0.00000000e+00	0.00000000e+00
-421	0.00000000e+00	0.00000000e+00	0.00000000e+00	0.00000000e+00
-420	0.00000000e+00	0.00000000e+00	0.00000000e+00	0.00000000e+00
-419	0.00000000e+00	0.00000000e+00	0.00000000e+00	0.00000000e+00
-418	0.00000000e+00	0.00000000e+00	0.00000000e+00	0.00000000e+00
-417	0.00000000e+00	0.00000000e+00	0.00000000e+00	0.00000000e+00
-416	0.00000000e+00	0.00000000e+00	0.00000000e+00	0.00000000e+00
-415	0.00000000e+00	0.00000000e+00	0.00000000e+00	0.00000000e+00
-414	0.00000000e+00	0.00000000e+00	0.00000000e+00	0.00000000e+00
-413	0.00000000e+00	0.00000000e+00	0.00000000e+00	0.00000000e+00
-412	0.00000000e+00	0.00000000e+00	0.00000000e+00	0.00000000e+00
-411	0.00000000e+00	0.00000000e+00	0.00000000e+00	0.00000000e+00
-410	0.00000000e+00	0.00000000e+00	0.00000000e+00	0.00000000e+00
-409	0.00000000e+00	0.00000000e+00	0.00000000e+00	0.00000000e+00
-408	0.00000000e+00	0.00000000e+00	0.00000000e+00	0.00000000e+00
-407	0.00000000e+00	0.00000000e+00	0.00000000e+00	0.00000000e+00
-406	0.00000000e+00	0.00000000e+00	0.00000000e+00	0.00000000e+00
-405	0.00000000e+00	0.00000000e+00	0.00000000e+00	0.00000000e+00
-404	0.00000000e+00	0.00000000e+00	0.00000000e+00	0.00000000e+00
-403	0.00000000e+00	0.00000000e+00	0.00000000e+00	0.00000000e+00
-402	0.00000000e+00	0.00000000e+00	0.00000000e+00	0.00000000e+00
-401	0.00000000e+00	0.00000000e+00	0.00000000e+00	0.00000000e+00
-400	0.00000000e+00	0.00000000e+00	0.00000000e+00	0.00000000e+00
-399	0.00000000e+00	0.00000000e+00	0.00000000e+00	0.00000000e+00
-398	0.00000000e+00	0.00000000e+00	0.00000000e+00	0.00000000e+00
-397	0.00000000e+00	0.00000000e+00	0.00000000e+00	0.00000000e+00
-396	0.00000000e+00	0.00000000e+00	0.00000000e+00	0.00000000e+00
-395	0.00000000e+00	0.00000000e+00	0.00000000e+00	0.00000000e+00
-394	0.00000000e+00	0.00000000e+00	0.00000000e+00	0.00000000e+00
-393	0.00000000e+00	0.00000000e+00	0.00000000e+00	0.00000000e+00
-392	0.00000000e+00	0.00000000e+00	0.00000000e+00	0.00000000e+00
-391	0.00000000e+00	0.00000000e+00	0.00000000e+00	0.00000000e+00
-390	0.00000000e+00	0.00000000e+00	0.00000000e+00	0.00000000e+00
-389	0.00000000e+00	0.00000000e+00	0.00000000e+00	0.00000000e+00
-388	0.00000000e+00	0.00000000e+00	0.00000000e+00	0.00000000e+00
-387	0.00000000e+00	0.00000000e+00	0.00000000e+00	0.00000000e+00
-386	0.00000000e+00	0.00000000e+00	0.00000000e+00	0.00000000e+00
-385	0.00000000e+00	0.00000000e+00	0.00000000e+00	0.00000000e+00
-384	0.00000000e+00	0.00000000e+00	0.00000000e+00	0.00000000e+00
-383	0.00000000e+00	0.00000000e+00	0.00000000e+00	0.00000000e+00
-382	0.00000000e+00	0.00000000e+00	0.00000000e+00	0.00000000e+00
-381	0.00000000e+00	0.00000000e+00	0.00000000e+00	0.00000000e+00
-380	0.00000000e+00	0.00000000e+00	0.00000000e+00	0.00000000e+00
-379	0.00000000e+00	0.00000000e+00	0.00000000e+00	0.00000000e+00
-378	0.00000000e+00	0.00000000e+00	0.00000000e+00	0.00000000e+00
-377	0.00000000e+00	0.00000000e+00	0.00000000e+00	0.00000000e+00
-376	0.00000000e+00	0.00000000e+00	0.00000000e+00	0.00000000e+00
-375	0.00000000e+00	0.00000000e+00	0.00000000e+00	0.00000000e+00
-374	0.00000000e+00	0.00000000e+00	0.00000000e+00	0.00000000e+00
-373	0.00000000e+00	0.00000000e+00	0.00000000e+00	0.00000000e+00
-372	0.00000000e+00	0.00000000e+00	0.00000000e+00	0.00000000e+00
-371	0.00000000e+00	0.00000000e+00	0.00000000e+00	0.00000000e+00
-370	0.00000000e+00	0.00000000e+00	0.00000000e+00	0.00000000e+00
-369	0.00000000e+00	0.00000000e+00	0.00000000e+00	0.00000000e+00
-368	0.00000000e+00	0.00000000e+00	0.00000000e+00	0.00000000e+00
-367	0.00000000e+00	0.00000000e+00	0.00000000e+00	0.00000000e+00
-366	0.00000000e+00	0.00000000e+00	0.00000000e+00	0.00000000e+00
-365	0.00000000e+00	0.00000000e+00	0.00000000e+00	0.00000000e+00
-364	0.00000000e+00	0.00000000e+00	0.00000000e+00	0.00000000e+00
-363	0.00000000e+00	0.00000000e+00	0.00000000e+00	0.00000000e+00
-362	0.00000000e+00	0.00000000e+00	0.00000000e+00	0.00000000e+00
-361	0.00000000e+00	0.00000000e+00	0.00000000e+00	0.00000000e+00
-360	0.00000000e+00	0.00000000e+00	0.00000000e+00	0.00000000e+00
-359	0.00000000e+00	0.00000000e+00	0.00000000e+00	0.00000000e+00
-358	0.00000000e+00	0.00000000e+00	0.00000000e+00	0.00000000e+00
-357	0.00000000e+00	0.00000000e+00	0.00000000e+00	0.00000000e+00
-356	0.00000000e+00	0.00000000e+00	0.00000000e+00	0.00000000e+00
-355	0.00000000e+00	0.00000000e+00	0.00000000e+00	0.00000000e+00
-354	0.00000000e+00	0.00000000e+00	0.00000000e+00	0.00000000e+00
-353	0.00000000e+00	0.00000000e+00	0.00000000e+00	0.00000000e+00
-352	1.00000000e+00	0.00000000e+00	0.00000000e+00	0.00000000e+00
-351	1.00000000e+00	0.00000000e+00	0.00000000e+00	0.00000000e+00
-350	1.00000000e+00	0.00000000e+00	0.00000000e+00	0.00000000e+00
-349	1.00000000e+00	0.00000000e+00	0.00000000e+00	0.00000000e+00
-348	1.00000000e+00	0.00000000e+00	0.00000000e+00	0.00000000e+00
-347	1.00000000e+00	0.00000000e+00	0.00000000e+00	0.00000000e+00
-346	1.00000000e+00	0.00000000e+00	0.00000000e+00	0.00000000e+00
-345	1.00000000e+00	0.00000000e+00	0.00000000e+00	0.00000000e+00
-344	1.00000000e+00	0.00000000e+00	0.00000000e+00	0.00000000e+00
-343	1.00000000e+00	0.00000000e+00	0.00000000e+00	0.00000000e+00
-342	1.00000000e+00	0.00000000e+00	0.00000000e+00	0.00000000e+00
-341	1.00000000e+00	0.00000000e+00	0.00000000e+00	0.00000000e+00
-340	1.00000000e+00	0.00000000e+00	0.00000000e+00	0.00000000e+00
-339	1.00000000e+00	0.00000000e+00	0.00000000e+00	0.00000000e+00
-338	1.00000000e+00	0.00000000e+00	0.00000000e+00	0.00000000e+00
-337	1.00000000e+00	0.00000000e+00	0.00000000e+00	0.00000000e+00
-336	1.00000000e+00	0.00000000e+00	0.00000000e+00	0.00000000e+00
-335	1.00000000e+00	0.00000000e+00	0.00000000e+00	0.00000000e+00
-334	1.00000000e+00	0.00000000e+00	0.00000000e+00	0.00000000e+00
-333	1.00000000e+00	0.00000000e+00	0.00000000e+00	0.00000000e+00
-332	1.00000000e+00	0.00000000e+00	0.00000000e+00	0.00000000e+00
-331	1.00000000e+00	0.00000000e+00	0.00000000e+00	0.00000000e+00
-330	1.00000000e+00	0.00000000e+00	0.00000000e+00	0.00000000e+00
-329	1.00000000e+00	0.00000000e+00	0.00000000e+00	0.00000000e+00
-328	1.00000000e+00	0.00000000e+00	0.00000000e+00	0.00000000e+00
-327	1.00000000e+00	0.00000000e+00	0.00000000e+00	0.00000000e+00
-326	1.00000000e+00	0.00000000e+00	0.00000000e+00	0.00000000e+00
-325	1.00000000e+00	0.00000000e+00	0.00000000e+00	0.00000000e+00
-324	1.00000000e+00	0.00000000e+00	0.00000000e+00	0.00000000e+00
-323	1.00000000e+00	0.00000000e+00	0.00000000e+00	0.00000000e+00
-322	1.00000000e+00	0.00000000e+00	0.00000000e+00	0.00000000e+00
-321	1.00000000e+00	0.00000000e+00	0.00000000e+00	0.00000000e+00
-320	1.00000000e+00	0.00000000e+00	0.00000000e+00	0.00000000e+00
-319	1.00000000e+00	0.00000000e+00	0.00000000e+00	0.00000000e+00
-318	1.00000000e+00	0.00000000e+00	0.00000000e+00	0.00000000e+00
-317	1.00000000e+00	0.00000000e+00	0.00000000e+00	0.00000000e+00
-316	1.00000000e+00	0.00000000e+00	0.00000000e+00	0.00000000e+00
-315	1.00000000e+00	0.00000000e+00	0.00000000e+00	0.00000000e+00
-314	1.00000000e+00	0.00000000e+00	0.00000000e+00	0.00000000e+00
-313	1.00000000e+00	0.00000000e+00	0.00000000e+00	0.00000000e+00
-312	1.00000000e+00	0.00000000e+00	0.00000000e+00	0.00000000e+00
-311	1.00000000e+00	0.00000000e+00	0.00000000e+00	0.00000000e+00
-310	1.00000000e+00	0.00000000e+00	0.00000000e+00	0.00000000e+00
-309	1.00000000e+00	0.00000000e+00	0.00000000e+00	0.00000000e+00
-308	1.00000000e+00	0.00000000e+00	0.00000000e+00	0.00000000e+00
-307	1.00000000e+00	0.00000000e+00	0.00000000e+00	0.00000000e+00
-306	1.00000000e+00	0.00000000e+00	0.00000000e+00	0.00000000e+00
-305	1.00000000e+00	0.00000000e+00	0.00000000e+00	0.00000000e+00
-304	1.00000000e+00	0.00000000e+00	0.00000000e+00	0.00000000e+00
-303	1.00000000e+00	0.00000000e+00	0.00000000e+00	0.00000000e+00
-302	1.00000000e+00	0.00000000e+00	0.00000000e+00	0.00000000e+00
-301	1.00000000e+00	0.00000000e+00	0.00000000e+00	0.00000000e+00
-300	1.00000000e+00	0.00000000e+00	0.00000000e+00	0.00000000e+00
-299	1.00000000e+00	0.00000000e+00	0.00000000e+00	0.00000000e+00
-298	1.00000000e+00	0.00000000e+00	0.00000000e+00	0.00000000e+00
-297	1.00000000e+00	0.00000000e+00	0.00000000e+00	0.00000000e+00
-296	1.00000000e+00	0.00000000e+00	0.00000000e+00	0.00000000e+00
-295	1.00000000e+00	0.00000000e+00	0.00000000e+00	0.00000000e+00
-294	1.00000000e+00	0.00000000e+00	0.00000000e+00	0.00000000e+00
-293	1.00000000e+00	0.00000000e+00	0.00000000e+00	0.00000000e+00
-292	1.00000000e+00	0.00000000e+00	0.00000000e+00	0.00000000e+00
-291	1.00000000e+00	0.00000000e+00	0.00000000e+00	0.00000000e+00
-290	1.00000000e+00	0.00000000e+00	0.00000000e+00	0.00000000e+00
-289	1.00000000e+00	0.00000000e+00	0.00000000e+00	0.00000000e+00
-288	1.00000000e+00	0.00000000e+00	0.00000000e+00	0.00000000e+00
-287	1.00000000e+00	0.00000000e+00	0.00000000e+00	0.00000000e+00
-286	1.00000000e+00	0.00000000e+00	0.00000000e+00	0.00000000e+00
-285	1.00000000e+00	0.00000000e+00	0.00000000e+00	0.00000000e+00
-284	1.00000000e+00	0.00000000e+00	0.00000000e+00	0.00000000e+00
-283	1.00000000e+00	0.00000000e+00	0.00000000e+00	0.00000000e+00
-282	1.00000000e+00	0.00000000e+00	0.00000000e+00	0.00000000e+00
-281	1.00000000e+00	0.00000000e+00	0.00000000e+00	0.00000000e+00
-280	1.00000000e+00	0.00000000e+00	0.00000000e+00	0.00000000e+00
-279	1.00000000e+00	0.00000000e+00	0.00000000e+00	0.00000000e+00
-278	1.00000000e+00	0.00000000e+00	0.00000000e+00	0.00000000e+00
-277	1.00000000e+00	0.00000000e+00	0.00000000e+00	0.00000000e+00
-276	1.00000000e+00	0.00000000e+00	0.00000000e+00	0.00000000e+00
-275	1.00000000e+00	0.00000000e+00	0.00000000e+00	0.00000000e+00
-274	1.00000000e+00	0.00000000e+00	0.00000000e+00	0.00000000e+00
-273	1.00000000e+00	0.00000000e+00	0.00000000e+00	0.00000000e+00
-272	1.00000000e+00	0.00000000e+00	0.00000000e+00	0.00000000e+00
-271	1.00000000e+00	0.00000000e+00	0.00000000e+00	0.00000000e+00
-270	1.00000000e+00	0.00000000e+00	0.00000000e+00	0.00000000e+00
-269	1.00000000e+00	0.00000000e+00	0.00000000e+00	0.00000000e+00
-268	1.00000000e+00	0.00000000e+00	0.00000000e+00	0.00000000e+00
-267	1.00000000e+00	0.00000000e+00	0.00000000e+00	0.00000000e+00
-266	1.00000000e+00	0.00000000e+00	0.00000000e+00	0.00000000e+00
-265	1.00000000e+00	0.00000000e+00	0.00000000e+00	0.00000000e+00
-264	1.00000000e+00	0.00000000e+00	0.00000000e+00	0.00000000e+00
-263	1.00000000e+00	0.00000000e+00	0.00000000e+00	0.00000000e+00
-262	1.00000000e+00	0.00000000e+00	0.00000000e+00	0.00000000e+00
-261	1.00000000e+00	0.00000000e+00	0.00000000e+00	0.00000000e+00
-260	1.00000000e+00	0.00000000e+00	0.00000000e+00	0.00000000e+00
-259	1.00000000e+00	0.00000000e+00	0.00000000e+00	0.00000000e+00
-258	1.00000000e+00	0.00000000e+00	0.00000000e+00	0.00000000e+00
-257	1.00000000e+00	0.00000000e+00	0.00000000e+00	0.00000000e+00
-256	1.00000000e+00	0.00000000e+00	0.00000000e+00	0.00000000e+00
-255	1.00000000e+00	0.00000000e+00	0.00000000e+00	0.00000000e+00
-254	1.00000000e+00	0.00000000e+00	0.00000000e+00	0.00000000e+00
-253	1.00000000e+00	0.00000000e+00	0.00000000e+00	0.00000000e+00
-252	1.00000000e+00	0.00000000e+00	0.00000000e+00	0.00000000e+00
-251	1.00000000e+00	0.00000000e+00	0.00000000e+00	0.00000000e+00
-250	1.00000000e+00	0.00000000e+00	0.00000000e+00	0.00000000e+00
-249	1.00000000e+00	0.00000000e+00	0.00000000e+00	0.00000000e+00
-248	1.00000000e+00	0.00000000e+00	0.00000000e+00	0.00000000e+00
-247	1.00000000e+00	0.00000000e+00	0.00000000e+00	0.00000000e+00
-246	1.00000000e+00	0.00000000e+00	0.00000000e+00	0.00000000e+00
-245	1.00000000e+00	0.00000000e+00	0.00000000e+00	0.00000000e+00
-244	1.00000000e+00	0.00000000e+00	0.00000000e+00	0.00000000e+00
-243	1.00000000e+00	0.00000000e+00	0.00000000e+00	0.00000000e+00
-242	1.00000000e+00	0.00000000e+00	0.00000000e+00	0.00000000e+00
-241	1.00000000e+00	0.00000000e+00	0.00000000e+00	0.00000000e+00
-240	1.00000000e+00	0.00000000e+00	0.00000000e+00	0.00000000e+00
-239	1.00000000e+00	0.00000000e+00	0.00000000e+00	0.00000000e+00
-238	1.00000000e+00	0.00000000e+00	0.00000000e+00	0.00000000e+00
-237	1.00000000e+00	0.00000000e+00	0.00000000e+00	0.00000000e+00
-236	1.00000000e+00	0.00000000e+00	0.00000000e+00	0.00000000e+00
-235	1.00000000e+00	0.00000000e+00	0.00000000e+00	0.00000000e+00
-234	1.00000000e+00	0.00000000e+00	0.00000000e+00	0.00000000e+00
-233	1.00000000e+00	0.00000000e+00	0.00000000e+00	0.00000000e+00
-232	1.00000000e+00	0.00000000e+00	0.00000000e+00	0.00000000e+00
-231	1.00000000e+00	0.00000000e+00	0.00000000e+00	0.00000000e+00
-230	1.00000000e+00	0.00000000e+00	0.00000000e+00	0.00000000e+00
-229	1.00000000e+00	0.00000000e+00	0.00000000e+00	0.00000000e+00
-228	1.00000000e+00	0.00000000e+00	0.00000000e+00	0.00000000e+00
-227	1.00000000e+00	0.00000000e+00	0.00000000e+00	0.00000000e+00
-226	1.00000000e+00	0.00000000e+00	0.00000000e+00	0.00000000e+00
-225	1.00000000e+00	0.00000000e+00	0.00000000e+00	0.00000000e+00
-224	1.00000000e+00	0.00000000e+00	0.00000000e+00	0.00000000e+00
-223	1.00000000e+00	0.00000000e+00	0.00000000e+00	0.00000000e+00
-222	1.00000000e+00	0.00000000e+00	0.00000000e+00	0.00000000e+00
-221	1.00000000e+00	0.00000000e+00	0.00000000e+00	0.00000000e+00
-220	1.00000000e+00	0.00000000e+00	0.00000000e+00	0.00000000e+00
-219	1.00000000e+00	0.00000000e+00	0.00000000e+00	0.00000000e+00
-218	1.00000000e+00	0.00000000e+00	0.00000000e+00	0.00000000e+00
-217	1.00000000e+00	0.00000000e+00	0.00000000e+00	0.00000000e+00
-216	1.00000000e+00	0.00000000e+00	0.00000000e+00	0.00000000e+00
-215	1.00000000e+00	0.00000000e+00	0.00000000e+00	0.00000000e+00
-214	1.00000000e+00	0.00000000e+00	0.00000000e+00	0.00000000e+00
-213	1.00000000e+00	0.00000000e+00	0.00000000e+00	0.00000000e+00
-212	1.00000000e+00	0.00000000e+00	0.00000000e+00	0.00000000e+00
-211	1.00000000e+00	0.00000000e+00	0.00000000e+00	0.00000000e+00
-210	1.00000000e+00	0.00000000e+00	0.00000000e+00	0.00000000e+00
-209	1.00000000e+00	0.00000000e+00	0.00000000e+00	0.00000000e+00
-208	1.00000000e+00	0.00000000e+00	0.00000000e+00	0.00000000e+00
-207	1.00000000e+00	0.00000000e+00	0.00000000e+00	0.00000000e+00
-206	1.00000000e+00	0.00000000e+00	0.00000000e+00	0.00000000e+00
-205	1.00000000e+00	0.00000000e+00	0.00000000e+00	0.00000000e+00
-204	1.00000000e+00	0.00000000e+00	0.00000000e+00	0.00000000e+00
-203	1.00000000e+00	0.00000000e+00	0.00000000e+00	0.00000000e+00
-202	1.00000000e+00	0.00000000e+00	0.00000000e+00	0.00000000e+00
-201	1.00000000e+00	0.00000000e+00	0.00000000e+00	0.00000000e+00
-200	1.00000000e+00	0.00000000e+00	0.00000000e+00	0.00000000e+00
-199	1.00000000e+00	0.00000000e+00	0.00000000e+00	0.00000000e+00
-198	1.00000000e+00	0.00000000e+00	0.00000000e+00	0.00000000e+00
-197	1.00000000e+00	0.00000000e+00	0.00000000e+00	0.00000000e+00
-196	1.00000000e+00	0.00000000e+00	0.00000000e+00	0.00000000e+00
-195	1.00000000e+00	0.00000000e+00	0.00000000e+00	0.00000000e+00
-194	1.00000000e+00	0.00000000e+00	0.00000000e+00	0.00000000e+00
-193	1.00000000e+00	0.00000000e+00	0.00000000e+00	0.00000000e+00
-192	1.00000000e+00	0.00000000e+00	0.00000000e+00	0.00000000e+00
-191	1.00000000e+00	0.00000000e+00	0.00000000e+00	0.00000000e+00
-190	1.00000000e+00	0.00000000e+00	0.00000000e+00	0.00000000e+00
-189	1.00000000e+00	0.00000000e+00	0.00000000e+00	0.00000000e+00
-188	1.00000000e+00	0.00000000e+00	0.00000000e+00	0.00000000e+00
-187	1.00000000e+00	0.00000000e+00	0.00000000e+00	0.00000000e+00
-186	1.00000000e+00	0.00000000e+00	0.00000000e+00	0.00000000e+00
-185	1.00000000e+00	0.00000000e+00	0.00000000e+00	0.00000000e+00
-184	1.00000000e+00	0.00000000e+00	0.00000000e+00	0.00000000e+00
-183	2.00000000e+00	0.00000000e+00	0.00000000e+00	0.00000000e+00
-182	2.00000000e+00	0.00000000e+00	0.00000000e+00	0.00000000e+00
-181	2.00000000e+00	0.00000000e+00	0.00000000e+00	0.00000000e+00
-180	2.00000000e+00	0.00000000e+00	0.00000000e+00	0.00000000e+00
-179	2.00000000e+00	0.00000000e+00	0.00000000e+00	0.00000000e+00
-178	2.00000000e+00	0.00000000e+00	0.00000000e+00	0.00000000e+00
-177	2.00000000e+00	0.00000000e+00	0.00000000e+00	0.00000000e+00
-176	2.00000000e+00	0.00000000e+00	0.00000000e+00	0.00000000e+00
-175	2.00000000e+00	0.00000000e+00	0.00000000e+00	0.00000000e+00
-174	2.00000000e+00	0.00000000e+00	0.00000000e+00	0.00000000e+00
-173	2.00000000e+00	0.00000000e+00	0.00000000e+00	0.00000000e+00
-172	2.00000000e+00	0.00000000e+00	0.00000000e+00	0.00000000e+00
-171	2.00000000e+00	0.00000000e+00	0.00000000e+00	0.00000000e+00
-170	2.00000000e+00	0.00000000e+00	0.00000000e+00	0.00000000e+00
-169	2.00000000e+00	0.00000000e+00	0.00000000e+00	0.00000000e+00
-168	2.00000000e+00	0.00000000e+00	0.00000000e+00	0.00000000e+00
-167	3.00000000e+00	0.00000000e+00	0.00000000e+00	0.00000000e+00
-166	3.00000000e+00	0.00000000e+00	0.00000000e+00	0.00000000e+00
-165	3.00000000e+00	0.00000000e+00	0.00000000e+00	0.00000000e+00
-164	3.00000000e+00	0.00000000e+00	0.00000000e+00	0.00000000e+00
-163	3.00000000e+00	0.00000000e+00	0.00000000e+00	0.00000000e+00
-162	3.00000000e+00	0.00000000e+00	0.00000000e+00	0.00000000e+00
-161	3.00000000e+00	0.00000000e+00	0.00000000e+00	0.00000000e+00
-160	3.00000000e+00	0.00000000e+00	0.00000000e+00	0.00000000e+00
-159	3.00000000e+00	0.00000000e+00	0.00000000e+00	0.00000000e+00
-158	4.00000000e+00	0.00000000e+00	0.00000000e+00	0.00000000e+00
-157	4.00000000e+00	0.00000000e+00	0.00000000e+00	0.00000000e+00
-156	4.00000000e+00	0.00000000e+00	0.00000000e+00	0.00000000e+00
-155	4.00000000e+00	0.00000000e+00	0.00000000e+00	0.00000000e+00
-154	4.00000000e+00	0.00000000e+00	0.00000000e+00	0.00000000e+00
-153	4.00000000e+00	0.00000000e+00	0.00000000e+00	0.00000000e+00
-152	4.00000000e+00	0.00000000e+00	0.00000000e+00	0.00000000e+00
-151	4.00000000e+00	0.00000000e+00	0.00000000e+00	0.00000000e+00
-150	4.00000000e+00	0.00000000e+00	0.00000000e+00	0.00000000e+00
-149	4.00000000e+00	0.00000000e+00	0.00000000e+00	0.00000000e+00
-148	4.00000000e+00	0.00000000e+00	0.00000000e+00	0.00000000e+00
-147	4.00000000e+00	0.00000000e+00	0.00000000e+00	0.00000000e+00
-146	4.00000000e+00	0.00000000e+00	0.00000000e+00	0.00000000e+00
-145	4.00000000e+00	0.00000000e+00	0.00000000e+00	0.00000000e+00
-144	4.00000000e+00	0.00000000e+00	0.00000000e+00	0.00000000e+00
-143	4.00000000e+00	0.00000000e+00	0.00000000e+00	0.00000000e+00
-142	4.00000000e+00	0.00000000e+00	0.00000000e+00	0.00000000e+00
-141	4.00000000e+00	0.00000000e+00	0.00000000e+00	0.00000000e+00
-140	4.00000000e+00	0.00000000e+00	0.00000000e+00	0.00000000e+00
-139	4.00000000e+00	0.00000000e+00	0.00000000e+00	0.00000000e+00
-138	4.00000000e+00	0.00000000e+00	0.00000000e+00	0.00000000e+00
-137	6.30000000e+01	1.00000000e+00	1.00000000e+00	6.00000000e+00
-136	1.33000000e+02	1.00000000e+00	1.00000000e+00	6.00000000e+00
-135	1.80000000e+02	2.00000000e+00	2.00000000e+00	7.00000000e+00
-134	2.13000000e+02	2.00000000e+00	2.00000000e+00	7.00000000e+00
-133	2.42000000e+02	2.00000000e+00	2.00000000e+00	7.00000000e+00
-132	2.66000000e+02	2.00000000e+00	2.00000000e+00	7.00000000e+00
-131	2.93000000e+02	2.00000000e+00	2.00000000e+00	7.00000000e+00
-130	3.35000000e+02	2.00000000e+00	2.00000000e+00	7.00000000e+00
-129	3.56000000e+02	2.00000000e+00	2.00000000e+00	7.00000000e+00
-128	3.79000000e+02	2.00000000e+00	2.00000000e+00	7.00000000e+00
-127	3.98000000e+02	2.00000000e+00	2.00000000e+00	7.00000000e+00
-126	4.16000000e+02	2.00000000e+00	2.00000000e+00	7.00000000e+00
-125	4.30000000e+02	2.00000000e+00	2.00000000e+00	7.00000000e+00
-124	4.57000000e+02	2.00000000e+00	2.00000000e+00	7.00000000e+00
-123	4.73000000e+02	2.00000000e+00	2.00000000e+00	7.00000000e+00
-122	5.17000000e+02	3.00000000e+00	3.00000000e+00	9.00000000e+00
-121	5.48000000e+02	3.00000000e+00	4.00000000e+00	1.00000000e+01
-120	5.69000000e+02	3.00000000e+00	4.00000000e+00	1.00000000e+01
-119	5.94000000e+02	3.00000000e+00	4.00000000e+00	1.00000000e+01
-118	6.15000000e+02	3.00000000e+00	4.00000000e+00	1.00000000e+01
-117	6.18000000e+02	3.00000000e+00	4.00000000e+00	1.00000000e+01
-116	6.22000000e+02	3.00000000e+00	4.00000000e+00	1.00000000e+01
-115	6.26000000e+02	3.00000000e+00	4.00000000e+00	1.00000000e+01
-114	6.33000000e+02	3.00000000e+00	4.00000000e+00	1.00000000e+01
-113	6.49000000e+02	3.00000000e+00	4.00000000e+00	1.00000000e+01
-112	6.75000000e+02	3.00000000e+00	4.00000000e+00	1.00000000e+01
-111	6.88000000e+02	3.00000000e+00	4.00000000e+00	1.00000000e+01
-110	7.25000000e+02	4.00000000e+00	5.00000000e+00	1.10000000e+01
-109	7.43000000e+02	4.00000000e+00	5.00000000e+00	1.10000000e+01
-108	7.73000000e+02	4.00000000e+00	5.00000000e+00	1.10000000e+01
-107	7.94000000e+02	4.00000000e+00	5.00000000e+00	1.10000000e+01
-106	8.11000000e+02	4.00000000e+00	5.00000000e+00	1.10000000e+01
-105	8.24000000e+02	4.00000000e+00	5.00000000e+00	1.10000000e+01
-104	8.48000000e+02	4.00000000e+00	5.00000000e+00	1.10000000e+01
-103	8.48000000e+02	4.00000000e+00	5.00000000e+00	1.10000000e+01
-102	8.58000000e+02	4.00000000e+00	5.00000000e+00	1.10000000e+01
-101	8.58000000e+02	4.00000000e+00	5.00000000e+00	1.10000000e+01
-100	8.93000000e+02	4.00000000e+00	5.00000000e+00	1.10000000e+01
-99	9.18000000e+02	4.00000000e+00	5.00000000e+00	1.10000000e+01
-98	9.35000000e+02	4.00000000e+00	5.00000000e+00	1.10000000e+01
-97	9.58000000e+02	4.00000000e+00	5.00000000e+00	1.10000000e+01
-96	9.77000000e+02	4.00000000e+00	5.00000000e+00	1.10000000e+01
-95	1.00100000e+03	4.00000000e+00	5.00000000e+00	1.10000000e+01
-94	1.00100000e+03	4.00000000e+00	5.00000000e+00	1.10000000e+01
-93	1.01400000e+03	4.00000000e+00	5.00000000e+00	1.10000000e+01
-92	1.01400000e+03	4.00000000e+00	5.00000000e+00	1.10000000e+01
-91	1.01400000e+03	4.00000000e+00	5.00000000e+00	1.10000000e+01
-90	1.01400000e+03	4.00000000e+00	5.00000000e+00	1.10000000e+01
-89	1.01400000e+03	4.00000000e+00	5.00000000e+00	1.10000000e+01
-88	1.04100000e+03	4.00000000e+00	5.00000000e+00	1.10000000e+01
-87	1.05800000e+03	4.00000000e+00	5.00000000e+00	1.10000000e+01
-86	1.09300000e+03	4.00000000e+00	5.00000000e+00	1.10000000e+01
-85	1.12000000e+03	4.00000000e+00	5.00000000e+00	1.10000000e+01
-84	1.18800000e+03	4.00000000e+00	5.00000000e+00	1.10000000e+01
-83	1.21500000e+03	4.00000000e+00	5.00000000e+00	1.10000000e+01
-82	1.25700000e+03	4.00000000e+00	5.00000000e+00	1.10000000e+01
-81	1.29600000e+03	4.00000000e+00	5.00000000e+00	1.10000000e+01
-80	1.32300000e+03	4.00000000e+00	5.00000000e+00	1.10000000e+01
-79	1.34800000e+03	4.00000000e+00	5.00000000e+00	1.10000000e+01
-78	1.37900000e+03	4.00000000e+00	5.00000000e+00	1.10000000e+01
-77	1.42200000e+03	4.00000000e+00	5.00000000e+00	1.10000000e+01
-76	1.46100000e+03	4.00000000e+00	5.00000000e+00	1.10000000e+01
-75	1.50000000e+03	4.00000000e+00	5.00000000e+00	1.10000000e+01
-74	1.53900000e+03	4.00000000e+00	5.00000000e+00	1.10000000e+01
-73	1.60200000e+03	4.00000000e+00	5.00000000e+00	1.10000000e+01
-72	1.64200000e+03	4.00000000e+00	5.00000000e+00	1.10000000e+01
-71	1.67100000e+03	4.00000000e+00	5.00000000e+00	1.10000000e+01
-70	1.71500000e+03	4.00000000e+00	5.00000000e+00	1.10000000e+01
-69	1.75400000e+03	4.00000000e+00	5.00000000e+00	1.10000000e+01
-68	1.78400000e+03	4.00000000e+00	5.00000000e+00	1.10000000e+01
-67	1.80800000e+03	4.00000000e+00	5.00000000e+00	1.10000000e+01
-66	1.85200000e+03	4.00000000e+00	5.00000000e+00	1.10000000e+01
-65	1.90000000e+03	4.00000000e+00	5.00000000e+00	1.10000000e+01
-64	1.93100000e+03	4.00000000e+00	5.00000000e+00	1.10000000e+01
-63	1.95700000e+03	4.00000000e+00	5.00000000e+00	1.10000000e+01
-62	1.98000000e+03	4.00000000e+00	5.00000000e+00	1.10000000e+01
-61	1.99900000e+03	4.00000000e+00	5.00000000e+00	1.10000000e+01
-60	2.03500000e+03	4.00000000e+00	5.00000000e+00	1.10000000e+01
-59	2.09800000e+03	4.00000000e+00	5.00000000e+00	1.10000000e+01
-58	2.13500000e+03	4.00000000e+00	5.00000000e+00	1.10000000e+01
-57	2.16900000e+03	4.00000000e+00	5.00000000e+00	1.10000000e+01
-56	2.20800000e+03	4.00000000e+00	5.00000000e+00	1.10000000e+01
-55	2.24400000e+03	4.00000000e+00	5.00000000e+00	1.10000000e+01
-54	2.27600000e+03	4.00000000e+00	5.00000000e+00	1.10000000e+01
-53	2.30500000e+03	4.00000000e+00	5.00000000e+00	1.10000000e+01
-52	2.35800000e+03	4.00000000e+00	5.00000000e+00	1.10000000e+01
-51	2.39100000e+03	4.00000000e+00	5.00000000e+00	1.10000000e+01
-50	2.42300000e+03	4.00000000e+00	5.00000000e+00	1.10000000e+01
-49	2.50700000e+03	4.00000000e+00	6.00000000e+00	1.30000000e+01
-48	2.55900000e+03	5.00000000e+00	7.00000000e+00	1.40000000e+01
-47	2.67100000e+03	5.00000000e+00	7.00000000e+00	1.40000000e+01
-46	2.77300000e+03	5.00000000e+00	7.00000000e+00	1.40000000e+01
-45	2.92300000e+03	5.00000000e+00	7.00000000e+00	1.40000000e+01
-44	3.51000000e+03	6.00000000e+00	8.00000000e+00	1.50000000e+01
-43	3.89600000e+03	6.00000000e+00	8.00000000e+00	1.50000000e+01
-42	4.18800000e+03	6.00000000e+00	8.00000000e+00	1.50000000e+01
-41	4.38500000e+03	6.00000000e+00	8.00000000e+00	1.50000000e+01
-40	4.66900000e+03	6.00000000e+00	8.00000000e+00	1.50000000e+01
-39	4.96400000e+03	6.00000000e+00	8.00000000e+00	1.50000000e+01
-38	5.15700000e+03	6.00000000e+00	8.00000000e+00	1.50000000e+01
-37	5.37300000e+03	6.00000000e+00	8.00000000e+00	1.50000000e+01
-36	5.82400000e+03	6.00000000e+00	8.00000000e+00	1.50000000e+01
-35	6.31600000e+03	7.00000000e+00	9.00000000e+00	1.60000000e+01
-34	6.81800000e+03	7.00000000e+00	1.00000000e+01	1.70000000e+01
-33	7.37200000e+03	7.00000000e+00	1.00000000e+01	1.70000000e+01
-32	7.85000000e+03	7.00000000e+00	1.00000000e+01	1.70000000e+01
-31	8.30100000e+03	7.00000000e+00	1.00000000e+01	1.70000000e+01
-30	8.72600000e+03	7.00000000e+00	1.00000000e+01	1.70000000e+01
-29	9.12900000e+03	7.00000000e+00	1.00000000e+01	1.70000000e+01
-28	9.57700000e+03	7.00000000e+00	1.00000000e+01	1.70000000e+01
-27	9.97400000e+03	7.00000000e+00	1.00000000e+01	1.70000000e+01
-26	1.04300000e+04	7.00000000e+00	1.00000000e+01	1.70000000e+01
-25	1.08810000e+04	7.00000000e+00	1.00000000e+01	1.70000000e+01
-24	1.13580000e+04	7.00000000e+00	1.00000000e+01	1.70000000e+01
-23	1.17580000e+04	7.00000000e+00	1.00000000e+01	1.70000000e+01
-22	1.22150000e+04	7.00000000e+00	1.00000000e+01	1.70000000e+01
-21	1.27780000e+04	8.00000000e+00	1.20000000e+01	2.00000000e+01
-20	1.32550000e+04	8.00000000e+00	1.20000000e+01	2.00000000e+01
-19	1.37530000e+04	8.00000000e+00	1.20000000e+01	2.00000000e+01
-18	1.43750000e+04	8.00000000e+00	1.20000000e+01	2.00000000e+01
-17	1.49940000e+04	8.00000000e+00	1.20000000e+01	2.00000000e+01
-16	1.55830000e+04	8.00000000e+00	1.20000000e+01	2.00000000e+01
-15	1.60080000e+04	8.00000000e+00	1.20000000e+01	2.00000000e+01
-14	1.64720000e+04	8.00000000e+00	1.20000000e+01	2.00000000e+01
-13	1.70350000e+04	8.00000000e+00	1.20000000e+01	2.00000000e+01
-12	1.74380000e+04	8.00000000e+00	1.20000000e+01	2.00000000e+01
-11	1.79080000e+04	8.00000000e+00	1.20000000e+01	2.00000000e+01
-10	1.84660000e+04	8.00000000e+00	1.20000000e+01	2.00000000e+01
-9	1.91600000e+04	8.00000000e+00	1.20000000e+01	2.00000000e+01
-8	1.97610000e+04	8.00000000e+00	1.20000000e+01	2.00000000e+01
-7	2.03150000e+04	8.00000000e+00	1.20000000e+01	2.00000000e+01
-6	2.10150000e+04	9.00000000e+00	1.40000000e+01	2.20000000e+01
-5	2.16930000e+04	9.00000000e+00	1.40000000e+01	2.20000000e+01
-4	2.23520000e+04	9.00000000e+00	1.40000000e+01	2.20000000e+01
-3	2.32280000e+04	9.00000000e+00	1.40000000e+01	2.20000000e+01
-2	2.39800000e+04	1.00000000e+01	1.50000000e+01	2.30000000e+01
-1	2.46810000e+04	1.00000000e+01	1.50000000e+01	2.30000000e+01
0	2.55000000e+04	1.00000000e+01	1.50000000e+01	2.30000000e+01
1	2.69240000e+04	1.00000000e+01	1.50000000e+01	2.30000000e+01
2	2.83210000e+04	1.10000000e+01	1.60000000e+01	2.50000000e+01
3	2.93760000e+04	1.10000000e+01	1.60000000e+01	2.50000000e+01
4	3.10830000e+04	1.20000000e+01	1.70000000e+01	2.60000000e+01
5	3.25040000e+04	1.30000000e+01	1.80000000e+01	2.70000000e+01
6	3.36920000e+04	1.30000000e+01	1.80000000e+01	2.70000000e+01
7	3.47050000e+04	1.30000000e+01	1.80000000e+01	2.70000000e+01
8	3.57330000e+04	1.30000000e+01	1.80000000e+01	2.70000000e+01
9	3.66310000e+04	1.40000000e+01	1.90000000e+01	2.80000000e+01
10	3.76240000e+04	1.40000000e+01	1.90000000e+01	2.80000000e+01
11	3.87400000e+04	1.50000000e+01	2.00000000e+01	2.90000000e+01
12	3.97060000e+04	1.50000000e+01	2.00000000e+01	2.90000000e+01
13	4.06010000e+04	1.50000000e+01	2.00000000e+01	2.90000000e+01
14	4.14620000e+04	1.50000000e+01	2.00000000e+01	2.90000000e+01
15	4.24720000e+04	1.50000000e+01	2.00000000e+01	2.90000000e+01
16	4.34970000e+04	1.50000000e+01	2.00000000e+01	2.90000000e+01
17	4.47330000e+04	1.50000000e+01	2.00000000e+01	2.90000000e+01
18	4.72070000e+04	1.50000000e+01	2.00000000e+01	2.90000000e+01
19	4.83980000e+04	1.50000000e+01	2.00000000e+01	2.90000000e+01
20	4.92920000e+04	1.50000000e+01	2.00000000e+01	2.90000000e+01
21	5.03570000e+04	1.50000000e+01	2.00000000e+01	2.90000000e+01
22	5.14760000e+04	1.50000000e+01	2.00000000e+01	2.90000000e+01
23	5.24350000e+04	1.50000000e+01	2.00000000e+01	2.90000000e+01
24	5.34330000e+04	1.50000000e+01	2.00000000e+01	2.90000000e+01
25	5.44460000e+04	1.70000000e+01	2.20000000e+01	3.10000000e+01
26	5.52810000e+04	1.70000000e+01	2.20000000e+01	3.10000000e+01
27	5.60980000e+04	1.80000000e+01	2.30000000e+01	3.20000000e+01
28	5.70530000e+04	1.90000000e+01	2.40000000e+01	3.30000000e+01
29	5.81110000e+04	1.90000000e+01	2.40000000e+01	3.30000000e+01
30	5.91450000e+04	1.90000000e+01	2.40000000e+01	3.30000000e+01
31	6.02680000e+04	2.00000000e+01	2.50000000e+01	3.40000000e+01
32	6.14400000e+04	2.00000000e+01	2.50000000e+01	3.40000000e+01
33	6.23120000e+04	2.00000000e+01	2.50000000e+01	3.40000000e+01
34	6.33100000e+04	2.00000000e+01	2.50000000e+01	3.40000000e+01
35	6.42240000e+04	2.10000000e+01	2.60000000e+01	3.80000000e+01
36	6.51380000e+04	2.10000000e+01	2.60000000e+01	3.80000000e+01
37	6.64500000e+04	2.10000000e+01	2.60000000e+01	3.80000000e+01
38	6.76590000e+04	2.10000000e+01	2.60000000e+01	3.80000000e+01
39	6.87940000e+04	2.40000000e+01	2.80000000e+01	4.00000000e+01
40	6.97490000e+04	2.40000000e+01	2.80000000e+01	4.00000000e+01
41	7.07120000e+04	2.40000000e+01	2.80000000e+01	4.00000000e+01
42	7.17120000e+04	2.50000000e+01	2.90000000e+01	4.10000000e+01
43	7.26630000e+04	2.50000000e+01	2.90000000e+01	4.10000000e+01
44	7.36980000e+04	2.50000000e+01	2.90000000e+01	4.10000000e+01
45	7.48220000e+04	2.50000000e+01	2.90000000e+01	4.10000000e+01
46	7.58940000e+04	2.50000000e+01	2.90000000e+01	4.10000000e+01
47	7.67630000e+04	2.50000000e+01	2.90000000e+01	4.10000000e+01
48	7.76620000e+04	2.50000000e+01	2.90000000e+01	4.10000000e+01
49	7.85440000e+04	2.50000000e+01	2.90000000e+01	4.10000000e+01
50	7.94950000e+04	2.50000000e+01	2.90000000e+01	4.10000000e+01
51	8.05390000e+04	2.60000000e+01	3.00000000e+01	4.20000000e+01
52	8.16780000e+04	2.60000000e+01	3.10000000e+01	4.30000000e+01
53	8.27050000e+04	2.60000000e+01	3.10000000e+01	4.30000000e+01
54	8.37140000e+04	2.60000000e+01	3.10000000e+01	4.30000000e+01
55	8.46350000e+04	2.60000000e+01	3.10000000e+01	4.30000000e+01
56	8.54850000e+04	2.60000000e+01	3.10000000e+01	4.30000000e+01
57	8.65170000e+04	2.60000000e+01	3.10000000e+01	4.30000000e+01
58	8.80950000e+04	2.60000000e+01	3.10000000e+01	4.30000000e+01
59	8.92230000e+04	2.60000000e+01	3.10000000e+01	4.30000000e+01
60	9.02270000e+04	2.60000000e+01	3.10000000e+01	4.30000000e+01
61	9.13280000e+04	2.60000000e+01	3.10000000e+01	4.30000000e+01
62	9.21630000e+04	2.60000000e+01	3.10000000e+01	4.30000000e+01
63	9.29600000e+04	2.60000000e+01	3.10000000e+01	4.30000000e+01
64	9.37970000e+04	2.60000000e+01	3.10000000e+01	4.30000000e+01
65	9.47330000e+04	2.60000000e+01	3.10000000e+01	4.30000000e+01
66	9.57560000e+04	2.60000000e+01	3.10000000e+01	4.30000000e+01
67	9.67590000e+04	2.70000000e+01	3.20000000e+01	4.40000000e+01
68	9.76230000e+04	2.70000000e+01	3.20000000e+01	4.40000000e+01
69	9.85170000e+04	2.70000000e+01	3.20000000e+01	4.40000000e+01
70	9.94340000e+04	2.70000000e+01	3.20000000e+01	4.40000000e+01
71	1.00253000e+05	2.80000000e+01	3.30000000e+01	4.50000000e+01
72	1.01170000e+05	2.80000000e+01	3.30000000e+01	4.50000000e+01
73	1.02339000e+05	2.80000000e+01	3.30000000e+01	4.50000000e+01
74	1.03356000e+05	3.00000000e+01	3.40000000e+01	4.70000000e+01
75	1.04212000e+05	3.00000000e+01	3.40000000e+01	4.70000000e+01
76	1.05071000e+05	3.00000000e+01	3.40000000e+01	4.70000000e+01
77	1.06043000e+05	3.00000000e+01	3.40000000e+01	4.70000000e+01
78	1.06870000e+05	3.00000000e+01	3.40000000e+01	4.70000000e+01
79	1.07658000e+05	3.00000000e+01	3.40000000e+01	4.70000000e+01
80	1.08613000e+05	3.00000000e+01	3.40000000e+01	4.70000000e+01
81	1.09686000e+05	3.00000000e+01	3.40000000e+01	4.70000000e+01
82	1.10665000e+05	3.00000000e+01	3.40000000e+01	4.70000000e+01
83	1.11676000e+05	3.00000000e+01	3.40000000e+01	4.70000000e+01
84	1.12767000e+05	3.00000000e+01	3.40000000e+01	4.70000000e+01
85	1.13801000e+05	3.00000000e+01	3.40000000e+01	4.70000000e+01
86	1.14870000e+05	3.00000000e+01	3.40000000e+01	4.70000000e+01
87	1.16213000e+05	3.00000000e+01	3.40000000e+01	4.70000000e+01
88	1.17382000e+05	3.00000000e+01	3.40000000e+01	4.70000000e+01
89	1.18415000e+05	3.00000000e+01	3.40000000e+01	4.70000000e+01
90	1.19695000e+05	3.00000000e+01	3.40000000e+01	4.70000000e+01
91	1.20831000e+05	3.00000000e+01	3.40000000e+01	4.70000000e+01
92	1.21875000e+05	3.00000000e+01	3.40000000e+01	4.70000000e+01
93	1.23079000e+05	3.10000000e+01	3.50000000e+01	4.80000000e+01
94	1.24390000e+05	3.10000000e+01	3.50000000e+01	4.80000000e+01
95	1.25504000e+05	3.10000000e+01	3.50000000e+01	4.80000000e+01
96	1.26500000e+05	3.10000000e+01	3.50000000e+01	4.80000000e+01
97	1.27517000e+05	3.10000000e+01	3.50000000e+01	4.80000000e+01
98	1.28451000e+05	3.10000000e+01	3.50000000e+01	4.80000000e+01
99	1.29457000e+05	3.10000000e+01	3.50000000e+01	4.80000000e+01
100	1.30467000e+05	3.10000000e+01	3.50000000e+01	4.80000000e+01
