# Supplementary material for: Early Prediction of Movie Box Office Success Based on Wikipedia Activity Big Data
Source: PLoS One. 2013 Aug 21;8(8):e71226. doi: 10.1371/journal.pone.0071226 (PMC3749192; doi:10.1371/journal.pone.0071226)
Supplement: Dataset S1 — The dataset under study, including the financial and Wikipedia activity data is also available at http://wwm.phy.bme.hu/SupplementaryDataS1.zip. (ZIP) [file pone.0071226.s002.zip › wikipredict_data_pack/sample_of_312/wikipedia_predictors/117]

Day_(movie_time)	Views	Users	Rigor	Edits
-500	0.00000000e+00	0.00000000e+00	0.00000000e+00	0.00000000e+00
-499	1.71000000e+02	0.00000000e+00	0.00000000e+00	0.00000000e+00
-498	2.95000000e+02	0.00000000e+00	0.00000000e+00	0.00000000e+00
-497	4.13000000e+02	0.00000000e+00	0.00000000e+00	0.00000000e+00
-496	5.82000000e+02	0.00000000e+00	0.00000000e+00	0.00000000e+00
-495	8.06000000e+02	0.00000000e+00	0.00000000e+00	0.00000000e+00
-494	1.14500000e+03	0.00000000e+00	0.00000000e+00	0.00000000e+00
-493	1.61600000e+03	0.00000000e+00	0.00000000e+00	0.00000000e+00
-492	2.08600000e+03	0.00000000e+00	0.00000000e+00	0.00000000e+00
-491	2.46900000e+03	0.00000000e+00	0.00000000e+00	0.00000000e+00
-490	2.84100000e+03	0.00000000e+00	0.00000000e+00	0.00000000e+00
-489	3.37500000e+03	0.00000000e+00	0.00000000e+00	0.00000000e+00
-488	3.86200000e+03	0.00000000e+00	0.00000000e+00	0.00000000e+00
-487	4.31800000e+03	0.00000000e+00	0.00000000e+00	0.00000000e+00
-486	5.04400000e+03	0.00000000e+00	0.00000000e+00	0.00000000e+00
-485	5.60400000e+03	0.00000000e+00	0.00000000e+00	0.00000000e+00
-484	6.13000000e+03	0.00000000e+00	0.00000000e+00	0.00000000e+00
-483	7.26900000e+03	0.00000000e+00	0.00000000e+00	0.00000000e+00
-482	8.11300000e+03	0.00000000e+00	0.00000000e+00	0.00000000e+00
-481	8.98100000e+03	0.00000000e+00	0.00000000e+00	0.00000000e+00
-480	9.74600000e+03	0.00000000e+00	0.00000000e+00	0.00000000e+00
-479	1.06880000e+04	0.00000000e+00	0.00000000e+00	0.00000000e+00
-478	1.14510000e+04	0.00000000e+00	0.00000000e+00	0.00000000e+00
-477	1.22090000e+04	0.00000000e+00	0.00000000e+00	0.00000000e+00
-476	1.32430000e+04	0.00000000e+00	0.00000000e+00	0.00000000e+00
-475	1.41850000e+04	0.00000000e+00	0.00000000e+00	0.00000000e+00
-474	1.51690000e+04	0.00000000e+00	0.00000000e+00	0.00000000e+00
-473	1.61290000e+04	0.00000000e+00	0.00000000e+00	0.00000000e+00
-472	1.72660000e+04	0.00000000e+00	0.00000000e+00	0.00000000e+00
-471	1.82350000e+04	0.00000000e+00	0.00000000e+00	0.00000000e+00
-470	1.89790000e+04	0.00000000e+00	0.00000000e+00	0.00000000e+00
-469	1.97620000e+04	0.00000000e+00	0.00000000e+00	0.00000000e+00
-468	2.05410000e+04	0.00000000e+00	0.00000000e+00	0.00000000e+00
-467	2.13810000e+04	0.00000000e+00	0.00000000e+00	0.00000000e+00
-466	2.22560000e+04	0.00000000e+00	0.00000000e+00	0.00000000e+00
-465	2.31460000e+04	0.00000000e+00	0.00000000e+00	0.00000000e+00
-464	2.38690000e+04	0.00000000e+00	0.00000000e+00	0.00000000e+00
-463	2.46060000e+04	0.00000000e+00	0.00000000e+00	0.00000000e+00
-462	2.53470000e+04	0.00000000e+00	0.00000000e+00	0.00000000e+00
-461	2.60820000e+04	0.00000000e+00	0.00000000e+00	0.00000000e+00
-460	2.68450000e+04	0.00000000e+00	0.00000000e+00	0.00000000e+00
-459	2.78090000e+04	0.00000000e+00	0.00000000e+00	0.00000000e+00
-458	2.91850000e+04	0.00000000e+00	0.00000000e+00	0.00000000e+00
-457	3.04320000e+04	0.00000000e+00	0.00000000e+00	0.00000000e+00
-456	3.20290000e+04	0.00000000e+00	0.00000000e+00	0.00000000e+00
-455	3.34270000e+04	0.00000000e+00	0.00000000e+00	0.00000000e+00
-454	3.47570000e+04	0.00000000e+00	0.00000000e+00	0.00000000e+00
-453	3.64690000e+04	0.00000000e+00	0.00000000e+00	0.00000000e+00
-452	3.85030000e+04	0.00000000e+00	0.00000000e+00	0.00000000e+00
-451	4.03780000e+04	0.00000000e+00	0.00000000e+00	0.00000000e+00
-450	4.15740000e+04	0.00000000e+00	0.00000000e+00	0.00000000e+00
-449	4.28120000e+04	0.00000000e+00	0.00000000e+00	0.00000000e+00
-448	4.39900000e+04	0.00000000e+00	0.00000000e+00	0.00000000e+00
-447	4.52330000e+04	0.00000000e+00	0.00000000e+00	0.00000000e+00
-446	4.65220000e+04	0.00000000e+00	0.00000000e+00	0.00000000e+00
-445	4.79520000e+04	0.00000000e+00	0.00000000e+00	0.00000000e+00
-444	4.94370000e+04	0.00000000e+00	0.00000000e+00	0.00000000e+00
-443	5.08950000e+04	0.00000000e+00	0.00000000e+00	0.00000000e+00
-442	5.21070000e+04	0.00000000e+00	0.00000000e+00	0.00000000e+00
-441	5.32870000e+04	0.00000000e+00	0.00000000e+00	0.00000000e+00
-440	5.45560000e+04	0.00000000e+00	0.00000000e+00	0.00000000e+00
-439	5.57720000e+04	0.00000000e+00	0.00000000e+00	0.00000000e+00
-438	5.74120000e+04	0.00000000e+00	0.00000000e+00	0.00000000e+00
-437	5.98040000e+04	0.00000000e+00	0.00000000e+00	0.00000000e+00
-436	6.13040000e+04	0.00000000e+00	0.00000000e+00	0.00000000e+00
-435	6.25180000e+04	0.00000000e+00	0.00000000e+00	0.00000000e+00
-434	6.38110000e+04	0.00000000e+00	0.00000000e+00	0.00000000e+00
-433	6.50090000e+04	0.00000000e+00	0.00000000e+00	0.00000000e+00
-432	6.62930000e+04	0.00000000e+00	0.00000000e+00	0.00000000e+00
-431	6.78740000e+04	0.00000000e+00	0.00000000e+00	0.00000000e+00
-430	6.92530000e+04	0.00000000e+00	0.00000000e+00	0.00000000e+00
-429	7.02600000e+04	0.00000000e+00	0.00000000e+00	0.00000000e+00
-428	7.12680000e+04	0.00000000e+00	0.00000000e+00	0.00000000e+00
-427	7.23620000e+04	0.00000000e+00	0.00000000e+00	0.00000000e+00
-426	7.36740000e+04	0.00000000e+00	0.00000000e+00	0.00000000e+00
-425	7.52270000e+04	0.00000000e+00	0.00000000e+00	0.00000000e+00
-424	7.69710000e+04	0.00000000e+00	0.00000000e+00	0.00000000e+00
-423	7.85360000e+04	0.00000000e+00	0.00000000e+00	0.00000000e+00
-422	7.97840000e+04	0.00000000e+00	0.00000000e+00	0.00000000e+00
-421	8.10780000e+04	0.00000000e+00	0.00000000e+00	0.00000000e+00
-420	8.37270000e+04	0.00000000e+00	0.00000000e+00	0.00000000e+00
-419	8.79030000e+04	0.00000000e+00	0.00000000e+00	0.00000000e+00
-418	8.98780000e+04	0.00000000e+00	0.00000000e+00	0.00000000e+00
-417	9.20840000e+04	0.00000000e+00	0.00000000e+00	0.00000000e+00
-416	9.39440000e+04	0.00000000e+00	0.00000000e+00	0.00000000e+00
-415	9.56730000e+04	0.00000000e+00	0.00000000e+00	0.00000000e+00
-414	9.72500000e+04	0.00000000e+00	0.00000000e+00	0.00000000e+00
-413	9.88310000e+04	0.00000000e+00	0.00000000e+00	0.00000000e+00
-412	1.00299000e+05	0.00000000e+00	0.00000000e+00	0.00000000e+00
-411	1.01779000e+05	0.00000000e+00	0.00000000e+00	0.00000000e+00
-410	1.03653000e+05	0.00000000e+00	0.00000000e+00	0.00000000e+00
-409	1.05249000e+05	0.00000000e+00	0.00000000e+00	0.00000000e+00
-408	1.06769000e+05	0.00000000e+00	0.00000000e+00	0.00000000e+00
-407	1.08113000e+05	0.00000000e+00	0.00000000e+00	0.00000000e+00
-406	1.09594000e+05	2.00000000e+00	2.00000000e+00	6.00000000e+00
-405	1.10866000e+05	3.00000000e+00	4.00000000e+00	8.00000000e+00
-404	1.12445000e+05	3.00000000e+00	5.00000000e+00	9.00000000e+00
-403	1.14217000e+05	3.00000000e+00	5.00000000e+00	9.00000000e+00
-402	1.17359000e+05	7.00000000e+00	1.10000000e+01	3.90000000e+01
-401	1.21365000e+05	1.10000000e+01	1.60000000e+01	4.60000000e+01
-400	1.26045000e+05	1.50000000e+01	2.20000000e+01	5.40000000e+01
-399	1.30608000e+05	1.50000000e+01	2.70000000e+01	5.90000000e+01
-398	1.35963000e+05	2.30000000e+01	3.30000000e+01	6.50000000e+01
-397	1.41828000e+05	2.80000000e+01	4.30000000e+01	7.60000000e+01
-396	1.48302000e+05	3.10000000e+01	4.90000000e+01	8.30000000e+01
-395	1.54944000e+05	4.10000000e+01	5.70000000e+01	9.30000000e+01
-394	1.62479000e+05	4.10000000e+01	5.70000000e+01	9.30000000e+01
-393	1.69993000e+05	4.10000000e+01	6.10000000e+01	9.70000000e+01
-392	1.76869000e+05	4.50000000e+01	6.70000000e+01	1.06000000e+02
-391	1.83793000e+05	5.50000000e+01	8.10000000e+01	1.23000000e+02
-390	1.90294000e+05	5.50000000e+01	8.10000000e+01	1.23000000e+02
-389	1.97140000e+05	6.00000000e+01	8.30000000e+01	1.25000000e+02
-388	2.04691000e+05	5.90000000e+01	8.50000000e+01	1.28000000e+02
-387	2.12046000e+05	6.60000000e+01	9.00000000e+01	1.37000000e+02
-386	2.18546000e+05	6.60000000e+01	9.30000000e+01	1.40000000e+02
-385	2.24438000e+05	7.20000000e+01	1.01000000e+02	1.50000000e+02
-384	2.30135000e+05	7.80000000e+01	1.02000000e+02	1.51000000e+02
-383	2.36560000e+05	7.60000000e+01	1.04000000e+02	1.54000000e+02
-382	2.43709000e+05	7.60000000e+01	1.04000000e+02	1.54000000e+02
-381	2.50363000e+05	7.60000000e+01	1.04000000e+02	1.54000000e+02
-380	2.56589000e+05	7.70000000e+01	1.06000000e+02	1.56000000e+02
-379	2.62709000e+05	7.70000000e+01	1.06000000e+02	1.56000000e+02
-378	2.69001000e+05	8.60000000e+01	1.10000000e+02	1.62000000e+02
-377	2.81090000e+05	8.20000000e+01	1.14000000e+02	1.66000000e+02
-376	2.88273000e+05	8.20000000e+01	1.14000000e+02	1.66000000e+02
-375	2.96948000e+05	8.20000000e+01	1.14000000e+02	1.66000000e+02
-374	3.04637000e+05	8.90000000e+01	1.16000000e+02	1.69000000e+02
-373	3.10696000e+05	8.60000000e+01	1.22000000e+02	1.77000000e+02
-372	3.16572000e+05	8.80000000e+01	1.23000000e+02	1.78000000e+02
-371	3.22891000e+05	8.80000000e+01	1.23000000e+02	1.78000000e+02
-370	3.31094000e+05	1.01000000e+02	1.28000000e+02	1.85000000e+02
-369	3.41111000e+05	1.06000000e+02	1.34000000e+02	1.95000000e+02
-368	3.52718000e+05	1.09000000e+02	1.37000000e+02	1.98000000e+02
-367	3.63627000e+05	1.05000000e+02	1.41000000e+02	2.04000000e+02
-366	3.71935000e+05	1.12000000e+02	1.45000000e+02	2.08000000e+02
-365	3.80236000e+05	1.22000000e+02	1.51000000e+02	2.18000000e+02
-364	3.89359000e+05	1.22000000e+02	1.51000000e+02	2.18000000e+02
-363	3.97119000e+05	1.16000000e+02	1.55000000e+02	2.23000000e+02
-362	4.05265000e+05	1.27000000e+02	1.56000000e+02	2.24000000e+02
-361	4.15221000e+05	1.27000000e+02	1.56000000e+02	2.24000000e+02
-360	4.24369000e+05	1.27000000e+02	1.56000000e+02	2.24000000e+02
-359	4.31619000e+05	1.15000000e+02	1.60000000e+02	2.30000000e+02
-358	4.39362000e+05	1.17000000e+02	1.64000000e+02	2.35000000e+02
-357	4.46119000e+05	1.28000000e+02	1.64000000e+02	2.36000000e+02
-356	4.53189000e+05	1.30000000e+02	1.64000000e+02	2.37000000e+02
-355	4.60130000e+05	1.30000000e+02	1.64000000e+02	2.37000000e+02
-354	4.67998000e+05	1.20000000e+02	1.65000000e+02	2.38000000e+02
-353	4.76319000e+05	1.20000000e+02	1.65000000e+02	2.38000000e+02
-352	4.84139000e+05	1.16000000e+02	1.66000000e+02	2.39000000e+02
-351	4.91866000e+05	1.35000000e+02	1.70000000e+02	2.46000000e+02
-350	4.99414000e+05	1.35000000e+02	1.74000000e+02	2.50000000e+02
-349	5.06795000e+05	1.26000000e+02	1.75000000e+02	2.51000000e+02
-348	5.14819000e+05	1.26000000e+02	1.75000000e+02	2.51000000e+02
-347	5.22746000e+05	1.36000000e+02	1.79000000e+02	2.56000000e+02
-346	5.31136000e+05	1.36000000e+02	1.79000000e+02	2.56000000e+02
-345	5.40070000e+05	1.41000000e+02	1.81000000e+02	2.58000000e+02
-344	5.47904000e+05	1.45000000e+02	1.83000000e+02	2.60000000e+02
-343	5.56067000e+05	1.45000000e+02	1.83000000e+02	2.60000000e+02
-342	5.63375000e+05	1.45000000e+02	1.83000000e+02	2.60000000e+02
-341	5.70802000e+05	1.45000000e+02	1.84000000e+02	2.61000000e+02
-340	5.78250000e+05	1.45000000e+02	1.87000000e+02	2.65000000e+02
-339	5.86898000e+05	1.44000000e+02	1.88000000e+02	2.66000000e+02
-338	5.94431000e+05	1.42000000e+02	1.90000000e+02	2.71000000e+02
-337	6.01652000e+05	1.52000000e+02	1.94000000e+02	2.76000000e+02
-336	6.08260000e+05	1.52000000e+02	1.94000000e+02	2.76000000e+02
-335	6.15776000e+05	1.46000000e+02	1.96000000e+02	2.78000000e+02
-334	6.20026000e+05	1.53000000e+02	2.05000000e+02	2.88000000e+02
-333	6.26296000e+05	1.57000000e+02	2.10000000e+02	2.94000000e+02
-332	6.32125000e+05	1.57000000e+02	2.10000000e+02	2.94000000e+02
-331	6.38044000e+05	1.57000000e+02	2.10000000e+02	2.94000000e+02
-330	6.52787000e+05	1.54000000e+02	2.15000000e+02	3.04000000e+02
-329	6.74967000e+05	1.56000000e+02	2.16000000e+02	3.05000000e+02
-328	6.85901000e+05	1.55000000e+02	2.18000000e+02	3.09000000e+02
-327	6.93534000e+05	1.55000000e+02	2.18000000e+02	3.09000000e+02
-326	7.01327000e+05	1.60000000e+02	2.21000000e+02	3.12000000e+02
-325	7.11458000e+05	1.69000000e+02	2.23000000e+02	3.14000000e+02
-324	7.19548000e+05	1.69000000e+02	2.23000000e+02	3.14000000e+02
-323	7.26954000e+05	1.65000000e+02	2.24000000e+02	3.16000000e+02
-322	7.34110000e+05	1.55000000e+02	2.25000000e+02	3.21000000e+02
-321	7.43123000e+05	1.55000000e+02	2.25000000e+02	3.21000000e+02
-320	7.50124000e+05	1.60000000e+02	2.28000000e+02	3.24000000e+02
-319	7.57732000e+05	1.63000000e+02	2.30000000e+02	3.27000000e+02
-318	7.66706000e+05	1.72000000e+02	2.34000000e+02	3.31000000e+02
-317	7.73933000e+05	1.72000000e+02	2.34000000e+02	3.31000000e+02
-316	7.81410000e+05	1.72000000e+02	2.34000000e+02	3.31000000e+02
-315	7.87912000e+05	1.72000000e+02	2.34000000e+02	3.31000000e+02
-314	7.93703000e+05	1.72000000e+02	2.34000000e+02	3.31000000e+02
-313	7.99817000e+05	1.72000000e+02	2.34000000e+02	3.31000000e+02
-312	8.06480000e+05	1.65000000e+02	2.36000000e+02	3.33000000e+02
-311	8.15605000e+05	1.78000000e+02	2.40000000e+02	3.40000000e+02
-310	8.25080000e+05	1.80000000e+02	2.43000000e+02	3.46000000e+02
-309	8.34221000e+05	1.80000000e+02	2.43000000e+02	3.46000000e+02
-308	8.42544000e+05	1.79000000e+02	2.48000000e+02	3.55000000e+02
-307	8.50529000e+05	1.78000000e+02	2.49000000e+02	3.56000000e+02
-306	8.58610000e+05	1.92000000e+02	2.54000000e+02	3.65000000e+02
-305	8.66277000e+05	1.84000000e+02	2.55000000e+02	3.66000000e+02
-304	8.76116000e+05	1.84000000e+02	2.55000000e+02	3.66000000e+02
-303	8.84180000e+05	1.92000000e+02	2.59000000e+02	3.70000000e+02
-302	8.92741000e+05	1.89000000e+02	2.60000000e+02	3.71000000e+02
-301	9.00535000e+05	1.91000000e+02	2.61000000e+02	3.73000000e+02
-300	9.08813000e+05	1.88000000e+02	2.62000000e+02	3.75000000e+02
-299	9.15906000e+05	1.88000000e+02	2.62000000e+02	3.75000000e+02
-298	9.23804000e+05	1.94000000e+02	2.63000000e+02	3.77000000e+02
-297	9.34369000e+05	1.96000000e+02	2.65000000e+02	3.80000000e+02
-296	9.44059000e+05	1.96000000e+02	2.65000000e+02	3.80000000e+02
-295	9.53087000e+05	1.96000000e+02	2.65000000e+02	3.80000000e+02
-294	9.67223000e+05	1.93000000e+02	2.68000000e+02	3.83000000e+02
-293	9.80985000e+05	2.02000000e+02	2.69000000e+02	3.84000000e+02
-292	9.92689000e+05	2.04000000e+02	2.74000000e+02	3.92000000e+02
-291	1.00605300e+06	2.09000000e+02	2.81000000e+02	4.01000000e+02
-290	1.02285900e+06	2.37000000e+02	3.09000000e+02	4.48000000e+02
-289	1.04005100e+06	2.24000000e+02	3.10000000e+02	4.50000000e+02
-288	1.05963100e+06	2.43000000e+02	3.12000000e+02	4.53000000e+02
-287	1.08048700e+06	2.47000000e+02	3.21000000e+02	4.62000000e+02
-286	1.09852400e+06	2.62000000e+02	3.25000000e+02	4.68000000e+02
-285	1.11804000e+06	2.63000000e+02	3.32000000e+02	4.75000000e+02
-284	1.14686800e+06	2.63000000e+02	3.48000000e+02	5.00000000e+02
-283	1.19579700e+06	2.67000000e+02	3.49000000e+02	5.01000000e+02
-282	1.22035700e+06	2.73000000e+02	3.52000000e+02	5.04000000e+02
-281	1.23824600e+06	2.83000000e+02	3.56000000e+02	5.11000000e+02
-280	1.25420800e+06	2.87000000e+02	3.63000000e+02	5.20000000e+02
-279	1.26738600e+06	2.89000000e+02	3.69000000e+02	5.27000000e+02
-278	1.27952000e+06	3.10000000e+02	3.71000000e+02	5.29000000e+02
-277	1.29344000e+06	3.01000000e+02	3.79000000e+02	5.43000000e+02
-276	1.30820700e+06	3.17000000e+02	3.83000000e+02	5.47000000e+02
-275	1.32094500e+06	2.86000000e+02	3.88000000e+02	5.55000000e+02
-274	1.33316100e+06	3.09000000e+02	3.92000000e+02	5.59000000e+02
-273	1.34472000e+06	3.01000000e+02	3.96000000e+02	5.63000000e+02
-272	1.35658100e+06	3.01000000e+02	3.96000000e+02	5.63000000e+02
-271	1.36940300e+06	3.13000000e+02	4.01000000e+02	5.70000000e+02
-270	1.38823600e+06	3.20000000e+02	4.04000000e+02	5.74000000e+02
-269	1.40698300e+06	3.10000000e+02	4.14000000e+02	5.91000000e+02
-268	1.42084700e+06	3.30000000e+02	4.19000000e+02	5.98000000e+02
-267	1.43431600e+06	3.28000000e+02	4.21000000e+02	6.00000000e+02
-266	1.44686900e+06	3.37000000e+02	4.25000000e+02	6.06000000e+02
-265	1.45953300e+06	3.37000000e+02	4.25000000e+02	6.06000000e+02
-264	1.47312500e+06	3.22000000e+02	4.28000000e+02	6.09000000e+02
-263	1.48774900e+06	3.28000000e+02	4.29000000e+02	6.10000000e+02
-262	1.50385800e+06	3.28000000e+02	4.29000000e+02	6.10000000e+02
-261	1.51828000e+06	3.38000000e+02	4.33000000e+02	6.16000000e+02
-260	1.53139800e+06	3.38000000e+02	4.33000000e+02	6.16000000e+02
-259	1.54311000e+06	3.44000000e+02	4.34000000e+02	6.17000000e+02
-258	1.55522000e+06	3.44000000e+02	4.35000000e+02	6.18000000e+02
-257	1.56767700e+06	3.45000000e+02	4.36000000e+02	6.20000000e+02
-256	1.58017800e+06	3.45000000e+02	4.36000000e+02	6.20000000e+02
-255	1.59311700e+06	3.52000000e+02	4.42000000e+02	6.26000000e+02
-254	1.60473900e+06	3.52000000e+02	4.42000000e+02	6.26000000e+02
-253	1.61511100e+06	3.52000000e+02	4.42000000e+02	6.26000000e+02
-252	1.62516700e+06	3.43000000e+02	4.44000000e+02	6.28000000e+02
-251	1.63535600e+06	3.43000000e+02	4.44000000e+02	6.28000000e+02
-250	1.64655500e+06	3.58000000e+02	4.46000000e+02	6.32000000e+02
-249	1.66002500e+06	3.62000000e+02	4.48000000e+02	6.34000000e+02
-248	1.67599900e+06	3.62000000e+02	4.48000000e+02	6.34000000e+02
-247	1.68941400e+06	3.46000000e+02	4.54000000e+02	6.40000000e+02
-246	1.70210600e+06	3.36000000e+02	4.56000000e+02	6.43000000e+02
-245	1.71503500e+06	3.34000000e+02	4.58000000e+02	6.45000000e+02
-244	1.72622400e+06	3.44000000e+02	4.59000000e+02	6.46000000e+02
-243	1.73863700e+06	3.64000000e+02	4.61000000e+02	6.48000000e+02
-242	1.75036900e+06	3.58000000e+02	4.63000000e+02	6.53000000e+02
-241	1.76228100e+06	3.58000000e+02	4.63000000e+02	6.53000000e+02
-240	1.77290600e+06	3.47000000e+02	4.65000000e+02	6.55000000e+02
-239	1.78216700e+06	3.57000000e+02	4.66000000e+02	6.56000000e+02
-238	1.79057900e+06	3.58000000e+02	4.68000000e+02	6.58000000e+02
-237	1.79929300e+06	3.58000000e+02	4.68000000e+02	6.58000000e+02
-236	1.80903500e+06	3.55000000e+02	4.69000000e+02	6.60000000e+02
-235	1.82010900e+06	3.41000000e+02	4.73000000e+02	6.64000000e+02
-234	1.82920400e+06	3.41000000e+02	4.73000000e+02	6.64000000e+02
-233	1.83878900e+06	3.41000000e+02	4.73000000e+02	6.64000000e+02
-232	1.84943400e+06	3.48000000e+02	4.77000000e+02	6.68000000e+02
-231	1.85875800e+06	3.58000000e+02	4.83000000e+02	6.74000000e+02
-230	1.86805500e+06	3.66000000e+02	4.85000000e+02	6.76000000e+02
-229	1.87783700e+06	3.72000000e+02	4.88000000e+02	6.82000000e+02
-228	1.88810500e+06	3.72000000e+02	4.88000000e+02	6.82000000e+02
-227	1.89831600e+06	3.60000000e+02	4.95000000e+02	6.89000000e+02
-226	1.90790200e+06	3.60000000e+02	4.95000000e+02	6.89000000e+02
-225	1.90790200e+06	3.91000000e+02	4.98000000e+02	6.93000000e+02
-224	1.91667300e+06	3.70000000e+02	5.00000000e+02	6.95000000e+02
-223	1.91667300e+06	3.70000000e+02	5.00000000e+02	6.95000000e+02
-222	1.91667300e+06	3.72000000e+02	5.02000000e+02	6.98000000e+02
-221	1.91667300e+06	3.72000000e+02	5.05000000e+02	7.03000000e+02
-220	1.92685300e+06	3.77000000e+02	5.07000000e+02	7.05000000e+02
-219	1.93590700e+06	3.77000000e+02	5.07000000e+02	7.05000000e+02
-218	1.94479400e+06	4.04000000e+02	5.09000000e+02	7.07000000e+02
-217	1.95311400e+06	3.67000000e+02	5.11000000e+02	7.09000000e+02
-216	1.96169300e+06	4.04000000e+02	5.13000000e+02	7.11000000e+02
-215	1.97209900e+06	3.98000000e+02	5.16000000e+02	7.16000000e+02
-214	1.98271500e+06	3.98000000e+02	5.16000000e+02	7.16000000e+02
-213	1.99239800e+06	3.98000000e+02	5.16000000e+02	7.16000000e+02
-212	2.00104900e+06	3.98000000e+02	5.16000000e+02	7.16000000e+02
-211	2.00945900e+06	4.06000000e+02	5.19000000e+02	7.19000000e+02
-210	2.01831700e+06	4.06000000e+02	5.19000000e+02	7.19000000e+02
-209	2.02685600e+06	4.01000000e+02	5.20000000e+02	7.20000000e+02
-208	2.03537600e+06	4.01000000e+02	5.20000000e+02	7.20000000e+02
-207	2.04544600e+06	4.01000000e+02	5.20000000e+02	7.20000000e+02
-206	2.05569300e+06	4.11000000e+02	5.24000000e+02	7.24000000e+02
-205	2.06485200e+06	4.11000000e+02	5.24000000e+02	7.24000000e+02
-204	2.06485200e+06	3.86000000e+02	5.25000000e+02	7.28000000e+02
-203	2.06485200e+06	3.86000000e+02	5.25000000e+02	7.28000000e+02
-202	2.06485200e+06	3.95000000e+02	5.27000000e+02	7.34000000e+02
-201	2.07291400e+06	4.05000000e+02	5.30000000e+02	7.37000000e+02
-200	2.08203900e+06	4.05000000e+02	5.30000000e+02	7.37000000e+02
-199	2.09109500e+06	4.05000000e+02	5.30000000e+02	7.37000000e+02
-198	2.09934200e+06	4.05000000e+02	5.30000000e+02	7.37000000e+02
-197	2.10799000e+06	3.93000000e+02	5.31000000e+02	7.40000000e+02
-196	2.11650900e+06	4.14000000e+02	5.36000000e+02	7.48000000e+02
-195	2.12473500e+06	4.20000000e+02	5.38000000e+02	7.50000000e+02
-194	2.13323600e+06	4.20000000e+02	5.38000000e+02	7.50000000e+02
-193	2.14264300e+06	4.24000000e+02	5.40000000e+02	7.52000000e+02
-192	2.15143700e+06	3.98000000e+02	5.44000000e+02	7.57000000e+02
-191	2.15971800e+06	3.98000000e+02	5.44000000e+02	7.57000000e+02
-190	2.16911500e+06	3.98000000e+02	5.44000000e+02	7.57000000e+02
-189	2.17740700e+06	3.98000000e+02	5.44000000e+02	7.57000000e+02
-188	2.18523500e+06	3.98000000e+02	5.44000000e+02	7.57000000e+02
-187	2.19337400e+06	3.92000000e+02	5.46000000e+02	7.59000000e+02
-186	2.20197000e+06	3.98000000e+02	5.49000000e+02	7.62000000e+02
-185	2.21121000e+06	3.98000000e+02	5.49000000e+02	7.62000000e+02
-184	2.22020600e+06	3.98000000e+02	5.49000000e+02	7.62000000e+02
-183	2.22871000e+06	4.09000000e+02	5.51000000e+02	7.64000000e+02
-182	2.23747400e+06	4.09000000e+02	5.51000000e+02	7.64000000e+02
-181	2.24666900e+06	4.09000000e+02	5.51000000e+02	7.64000000e+02
-180	2.25460300e+06	4.02000000e+02	5.54000000e+02	7.67000000e+02
-179	2.26351900e+06	4.02000000e+02	5.54000000e+02	7.67000000e+02
-178	2.27240800e+06	4.02000000e+02	5.54000000e+02	7.67000000e+02
-177	2.28051000e+06	4.27000000e+02	5.56000000e+02	7.69000000e+02
-176	2.28844300e+06	4.27000000e+02	5.56000000e+02	7.69000000e+02
-175	2.29608800e+06	4.13000000e+02	5.57000000e+02	7.71000000e+02
-174	2.30379100e+06	4.13000000e+02	5.57000000e+02	7.71000000e+02
-173	2.31203500e+06	4.13000000e+02	5.57000000e+02	7.71000000e+02
-172	2.31203500e+06	4.12000000e+02	5.65000000e+02	7.79000000e+02
-171	2.32017200e+06	4.24000000e+02	5.66000000e+02	7.80000000e+02
-170	2.32673700e+06	4.15000000e+02	5.67000000e+02	7.83000000e+02
-169	2.33357700e+06	4.30000000e+02	5.73000000e+02	7.91000000e+02
-168	2.34043600e+06	4.27000000e+02	5.77000000e+02	7.95000000e+02
-167	2.34800700e+06	4.21000000e+02	5.78000000e+02	7.96000000e+02
-166	2.35526700e+06	4.21000000e+02	5.78000000e+02	7.96000000e+02
-165	2.35526700e+06	4.22000000e+02	5.79000000e+02	7.97000000e+02
-164	2.36368900e+06	4.20000000e+02	5.80000000e+02	7.99000000e+02
-163	2.37032500e+06	4.20000000e+02	5.80000000e+02	7.99000000e+02
-162	2.37694700e+06	4.20000000e+02	5.80000000e+02	7.99000000e+02
-161	2.38319000e+06	4.22000000e+02	5.81000000e+02	8.00000000e+02
-160	2.39101900e+06	4.21000000e+02	5.83000000e+02	8.02000000e+02
-159	2.39950100e+06	4.21000000e+02	5.83000000e+02	8.02000000e+02
-158	2.40919400e+06	4.21000000e+02	5.83000000e+02	8.02000000e+02
-157	2.41785800e+06	4.62000000e+02	5.86000000e+02	8.05000000e+02
-156	2.44550800e+06	4.50000000e+02	5.96000000e+02	8.17000000e+02
-155	2.48117000e+06	4.45000000e+02	6.00000000e+02	8.21000000e+02
-154	2.50081700e+06	4.34000000e+02	6.02000000e+02	8.24000000e+02
-153	2.51918800e+06	4.42000000e+02	6.04000000e+02	8.26000000e+02
-152	2.53302900e+06	4.48000000e+02	6.06000000e+02	8.28000000e+02
-151	2.54565400e+06	4.42000000e+02	6.09000000e+02	8.33000000e+02
-150	2.55838500e+06	4.42000000e+02	6.10000000e+02	8.34000000e+02
-149	2.56874400e+06	4.65000000e+02	6.15000000e+02	8.40000000e+02
-148	2.57960000e+06	4.69000000e+02	6.18000000e+02	8.43000000e+02
-147	2.59103700e+06	4.74000000e+02	6.19000000e+02	8.45000000e+02
-146	2.60620100e+06	4.76000000e+02	6.20000000e+02	8.56000000e+02
-145	2.62130100e+06	4.62000000e+02	6.25000000e+02	8.61000000e+02
-144	2.63450800e+06	4.66000000e+02	6.28000000e+02	8.64000000e+02
-143	2.64821100e+06	4.95000000e+02	6.36000000e+02	8.76000000e+02
-142	2.65917900e+06	4.74000000e+02	6.37000000e+02	8.77000000e+02
-141	2.67027700e+06	4.90000000e+02	6.40000000e+02	8.82000000e+02
-140	2.73488800e+06	4.80000000e+02	6.54000000e+02	8.98000000e+02
-139	2.79987100e+06	4.76000000e+02	6.58000000e+02	9.05000000e+02
-138	2.85346800e+06	5.00000000e+02	6.63000000e+02	9.11000000e+02
-137	2.89948900e+06	4.89000000e+02	6.71000000e+02	9.28000000e+02
-136	2.94603400e+06	5.15000000e+02	6.76000000e+02	9.39000000e+02
-135	2.97710800e+06	5.13000000e+02	6.86000000e+02	9.55000000e+02
-134	3.00337800e+06	5.19000000e+02	6.93000000e+02	9.62000000e+02
-133	3.02601200e+06	5.19000000e+02	6.95000000e+02	9.64000000e+02
-132	3.04342900e+06	5.22000000e+02	7.04000000e+02	9.73000000e+02
-131	3.06304000e+06	5.23000000e+02	7.05000000e+02	9.74000000e+02
-130	3.08386800e+06	5.43000000e+02	7.10000000e+02	9.79000000e+02
-129	3.10720000e+06	5.45000000e+02	7.18000000e+02	9.89000000e+02
-128	3.12825000e+06	5.40000000e+02	7.23000000e+02	9.94000000e+02
-127	3.14799400e+06	5.43000000e+02	7.26000000e+02	9.97000000e+02
-126	3.16641300e+06	4.90000000e+02	7.29000000e+02	1.00000000e+03
-125	3.18443600e+06	4.92000000e+02	7.31000000e+02	1.00400000e+03
-124	3.20432800e+06	4.94000000e+02	7.36000000e+02	1.01100000e+03
-123	3.22504900e+06	4.95000000e+02	7.37000000e+02	1.01200000e+03
-122	3.24422500e+06	5.01000000e+02	7.44000000e+02	1.02200000e+03
-121	3.26008900e+06	5.02000000e+02	7.46000000e+02	1.02400000e+03
-120	3.27663800e+06	5.04000000e+02	7.48000000e+02	1.02700000e+03
-119	3.29390300e+06	5.05000000e+02	7.49000000e+02	1.03000000e+03
-118	3.30899000e+06	5.06000000e+02	7.51000000e+02	1.03200000e+03
-117	3.32487400e+06	5.11000000e+02	7.58000000e+02	1.04300000e+03
-116	3.33980800e+06	5.13000000e+02	7.60000000e+02	1.04500000e+03
-115	3.35690400e+06	5.13000000e+02	7.60000000e+02	1.04500000e+03
-114	3.37446400e+06	5.16000000e+02	7.64000000e+02	1.04900000e+03
-113	3.38955800e+06	5.17000000e+02	7.66000000e+02	1.05100000e+03
-112	3.40258900e+06	5.17000000e+02	7.66000000e+02	1.05100000e+03
-111	3.41619100e+06	5.17000000e+02	7.66000000e+02	1.05100000e+03
-110	3.43028700e+06	5.20000000e+02	7.69000000e+02	1.05400000e+03
-109	3.44560700e+06	5.20000000e+02	7.69000000e+02	1.05400000e+03
-108	3.46642200e+06	5.20000000e+02	7.69000000e+02	1.05400000e+03
-107	3.48362400e+06	5.22000000e+02	7.72000000e+02	1.05700000e+03
-106	3.49721800e+06	5.27000000e+02	7.79000000e+02	1.06500000e+03
-105	3.51128900e+06	5.29000000e+02	7.81000000e+02	1.06700000e+03
-104	3.52403000e+06	5.37000000e+02	7.92000000e+02	1.07900000e+03
-103	3.52403000e+06	5.39000000e+02	7.94000000e+02	1.08100000e+03
-102	3.52403000e+06	5.41000000e+02	7.97000000e+02	1.08400000e+03
-101	3.53800400e+06	5.42000000e+02	7.98000000e+02	1.08600000e+03
-100	3.55155000e+06	5.45000000e+02	8.02000000e+02	1.09000000e+03
-99	3.56628900e+06	5.47000000e+02	8.05000000e+02	1.09500000e+03
-98	3.57891400e+06	5.53000000e+02	8.13000000e+02	1.10300000e+03
-97	3.59077800e+06	5.55000000e+02	8.16000000e+02	1.10800000e+03
-96	3.60348300e+06	5.60000000e+02	8.22000000e+02	1.11500000e+03
-95	3.61780600e+06	5.61000000e+02	8.26000000e+02	1.11900000e+03
-94	3.63192000e+06	5.62000000e+02	8.27000000e+02	1.12000000e+03
-93	3.64413100e+06	5.63000000e+02	8.29000000e+02	1.12300000e+03
-92	3.65532600e+06	5.64000000e+02	8.31000000e+02	1.12500000e+03
-91	3.66748800e+06	5.64000000e+02	8.32000000e+02	1.12600000e+03
-90	3.67947900e+06	5.70000000e+02	8.42000000e+02	1.13900000e+03
-89	3.69195400e+06	5.74000000e+02	8.47000000e+02	1.14500000e+03
-88	3.70537900e+06	5.74000000e+02	8.49000000e+02	1.14700000e+03
-87	3.70537900e+06	5.75000000e+02	8.51000000e+02	1.14900000e+03
-86	3.71792800e+06	5.77000000e+02	8.54000000e+02	1.15300000e+03
-85	3.72839200e+06	5.83000000e+02	8.61000000e+02	1.16000000e+03
-84	3.74456600e+06	5.92000000e+02	8.71000000e+02	1.17100000e+03
-83	3.75652200e+06	5.92000000e+02	8.71000000e+02	1.17100000e+03
-82	3.76848900e+06	5.94000000e+02	8.74000000e+02	1.17400000e+03
-81	3.78039500e+06	5.94000000e+02	8.74000000e+02	1.17400000e+03
-80	3.79402400e+06	5.94000000e+02	8.74000000e+02	1.17400000e+03
-79	3.80491000e+06	5.96000000e+02	8.76000000e+02	1.17600000e+03
-78	3.81482000e+06	6.01000000e+02	8.82000000e+02	1.18500000e+03
-77	3.82481800e+06	6.01000000e+02	8.82000000e+02	1.18500000e+03
-76	3.83358000e+06	6.03000000e+02	8.84000000e+02	1.18700000e+03
-75	3.84450700e+06	6.09000000e+02	8.90000000e+02	1.19500000e+03
-74	3.85727700e+06	6.15000000e+02	8.97000000e+02	1.20400000e+03
-73	3.86916600e+06	6.17000000e+02	9.01000000e+02	1.20800000e+03
-72	3.87917500e+06	6.17000000e+02	9.01000000e+02	1.20800000e+03
-71	3.88833600e+06	6.20000000e+02	9.05000000e+02	1.21200000e+03
-70	3.89756300e+06	6.21000000e+02	9.07000000e+02	1.21500000e+03
-69	3.91013700e+06	6.22000000e+02	9.08000000e+02	1.21800000e+03
-68	3.92197700e+06	6.25000000e+02	9.11000000e+02	1.22200000e+03
-67	3.93365800e+06	6.29000000e+02	9.15000000e+02	1.22600000e+03
-66	3.94526800e+06	6.36000000e+02	9.22000000e+02	1.23300000e+03
-65	3.95591000e+06	6.36000000e+02	9.22000000e+02	1.23300000e+03
-64	3.96610800e+06	6.42000000e+02	9.32000000e+02	1.24600000e+03
-63	3.97699000e+06	6.42000000e+02	9.32000000e+02	1.24700000e+03
-62	3.98824500e+06	6.45000000e+02	9.35000000e+02	1.25000000e+03
-61	3.99926100e+06	6.45000000e+02	9.35000000e+02	1.25000000e+03
-60	4.01162900e+06	6.47000000e+02	9.38000000e+02	1.25300000e+03
-59	4.04319000e+06	6.57000000e+02	9.49000000e+02	1.26600000e+03
-58	4.08781600e+06	6.66000000e+02	9.58000000e+02	1.27900000e+03
-57	4.11578200e+06	6.79000000e+02	9.78000000e+02	1.30400000e+03
-56	4.13952200e+06	6.82000000e+02	9.85000000e+02	1.33800000e+03
-55	4.16167900e+06	6.83000000e+02	9.87000000e+02	1.34000000e+03
-54	4.18495200e+06	6.91000000e+02	9.96000000e+02	1.35000000e+03
-53	4.20363900e+06	6.95000000e+02	1.00200000e+03	1.35700000e+03
-52	4.22056700e+06	6.98000000e+02	1.00500000e+03	1.36300000e+03
-51	4.23448600e+06	7.01000000e+02	1.01000000e+03	1.36800000e+03
-50	4.24758600e+06	7.03000000e+02	1.01200000e+03	1.37000000e+03
-49	4.26055200e+06	7.04000000e+02	1.01300000e+03	1.37100000e+03
-48	4.27357600e+06	7.11000000e+02	1.02200000e+03	1.38100000e+03
-47	4.28804800e+06	7.11000000e+02	1.02300000e+03	1.38200000e+03
-46	4.30281500e+06	7.14000000e+02	1.02700000e+03	1.38600000e+03
-45	4.31537700e+06	7.15000000e+02	1.02800000e+03	1.38700000e+03
-44	4.32741700e+06	7.16000000e+02	1.03100000e+03	1.39000000e+03
-43	4.33987300e+06	7.19000000e+02	1.03600000e+03	1.39500000e+03
-42	4.35242500e+06	7.19000000e+02	1.03600000e+03	1.39900000e+03
-41	4.36535300e+06	7.24000000e+02	1.04300000e+03	1.40700000e+03
-40	4.38025400e+06	7.25000000e+02	1.04500000e+03	1.40900000e+03
-39	4.39589000e+06	7.32000000e+02	1.05200000e+03	1.42400000e+03
-38	4.41036800e+06	7.35000000e+02	1.05700000e+03	1.42900000e+03
-37	4.42323300e+06	7.37000000e+02	1.06100000e+03	1.43300000e+03
-36	4.43762500e+06	7.44000000e+02	1.07500000e+03	1.44800000e+03
-35	4.45491300e+06	7.49000000e+02	1.08200000e+03	1.45600000e+03
-34	4.47435300e+06	7.50000000e+02	1.08300000e+03	1.45700000e+03
-33	4.49287800e+06	7.57000000e+02	1.09200000e+03	1.46900000e+03
-32	4.51578100e+06	7.60000000e+02	1.09600000e+03	1.47300000e+03
-31	4.53598500e+06	7.63000000e+02	1.10200000e+03	1.47900000e+03
-30	4.55504700e+06	7.68000000e+02	1.10800000e+03	1.48500000e+03
-29	4.57111200e+06	7.74000000e+02	1.11500000e+03	1.49400000e+03
-28	4.58779500e+06	7.80000000e+02	1.12200000e+03	1.50300000e+03
-27	4.60534000e+06	7.83000000e+02	1.13000000e+03	1.51300000e+03
-26	4.62332600e+06	7.90000000e+02	1.14100000e+03	1.53200000e+03
-25	4.64379600e+06	7.99000000e+02	1.15300000e+03	1.54800000e+03
-24	4.66249100e+06	8.09000000e+02	1.17400000e+03	1.57400000e+03
-23	4.68184700e+06	8.13000000e+02	1.17800000e+03	1.57800000e+03
-22	4.70648400e+06	8.14000000e+02	1.18000000e+03	1.58000000e+03
-21	4.72968900e+06	8.20000000e+02	1.18700000e+03	1.58900000e+03
-20	4.75565500e+06	8.24000000e+02	1.19400000e+03	1.59700000e+03
-19	4.78236200e+06	8.26000000e+02	1.19700000e+03	1.60000000e+03
-18	4.81140700e+06	8.33000000e+02	1.20700000e+03	1.61700000e+03
-17	4.84481300e+06	8.37000000e+02	1.21500000e+03	1.62500000e+03
-16	4.87806200e+06	8.47000000e+02	1.23000000e+03	1.64700000e+03
-15	4.90617100e+06	8.51000000e+02	1.23500000e+03	1.65300000e+03
-14	4.93437000e+06	8.53000000e+02	1.23700000e+03	1.65500000e+03
-13	4.97080300e+06	8.58000000e+02	1.24500000e+03	1.66300000e+03
-12	5.01096100e+06	8.63000000e+02	1.25300000e+03	1.67400000e+03
-11	5.05275800e+06	8.75000000e+02	1.26800000e+03	1.69100000e+03
-10	5.09822700e+06	8.83000000e+02	1.27800000e+03	1.70200000e+03
-9	5.15468300e+06	9.17000000e+02	1.32800000e+03	1.76300000e+03
-8	5.21621300e+06	9.48000000e+02	1.36100000e+03	1.80300000e+03
-7	5.29318200e+06	1.00200000e+03	1.43300000e+03	1.92400000e+03
-6	5.39278400e+06	1.03900000e+03	1.48200000e+03	1.99100000e+03
-5	5.50198000e+06	1.07200000e+03	1.51900000e+03	2.04000000e+03
-4	5.61475700e+06	1.10600000e+03	1.56200000e+03	2.09000000e+03
-3	5.73312100e+06	1.14600000e+03	1.62000000e+03	2.17100000e+03
-2	5.83105400e+06	1.16500000e+03	1.65600000e+03	2.25000000e+03
-1	5.91515300e+06	1.19600000e+03	1.70000000e+03	2.33000000e+03
0	6.00433100e+06	1.21400000e+03	1.73200000e+03	2.37600000e+03
1	6.16122200e+06	1.24500000e+03	1.77100000e+03	2.42800000e+03
2	6.36647400e+06	1.28400000e+03	1.82500000e+03	2.50400000e+03
3	6.54910100e+06	1.34800000e+03	1.92300000e+03	2.65400000e+03
4	6.70840900e+06	1.40800000e+03	2.01300000e+03	2.78200000e+03
5	6.79278000e+06	1.43100000e+03	2.04800000e+03	2.82700000e+03
6	6.86578100e+06	1.45600000e+03	2.08300000e+03	2.87700000e+03
7	6.91848200e+06	1.47300000e+03	2.10900000e+03	2.91100000e+03
8	6.97330500e+06	1.48600000e+03	2.13600000e+03	2.95200000e+03
9	7.04778100e+06	1.50500000e+03	2.16000000e+03	2.98100000e+03
10	7.12797200e+06	1.52700000e+03	2.19200000e+03	3.02600000e+03
11	7.19152800e+06	1.54100000e+03	2.21000000e+03	3.05200000e+03
12	7.22457800e+06	1.56000000e+03	2.24400000e+03	3.10000000e+03
13	7.25305000e+06	1.57500000e+03	2.27100000e+03	3.13200000e+03
14	7.28597000e+06	1.58400000e+03	2.28600000e+03	3.14800000e+03
15	7.31947000e+06	1.59600000e+03	2.31000000e+03	3.18000000e+03
16	7.35952100e+06	1.60800000e+03	2.33300000e+03	3.21200000e+03
17	7.40238200e+06	1.61500000e+03	2.34300000e+03	3.22300000e+03
18	7.43551800e+06	1.62200000e+03	2.35200000e+03	3.23600000e+03
19	7.46035800e+06	1.63300000e+03	2.36500000e+03	3.25000000e+03
20	7.48219100e+06	1.63700000e+03	2.37000000e+03	3.25500000e+03
21	7.50180800e+06	1.64200000e+03	2.37600000e+03	3.26100000e+03
22	7.51986900e+06	1.64500000e+03	2.38400000e+03	3.26900000e+03
23	7.54423600e+06	1.65300000e+03	2.39500000e+03	3.28000000e+03
24	7.56905000e+06	1.66100000e+03	2.40600000e+03	3.29400000e+03
25	7.59464500e+06	1.66700000e+03	2.41700000e+03	3.31100000e+03
26	7.61663500e+06	1.67200000e+03	2.42300000e+03	3.31700000e+03
27	7.63472600e+06	1.67300000e+03	2.42900000e+03	3.32500000e+03
28	7.65123700e+06	1.67300000e+03	2.42900000e+03	3.32500000e+03
29	7.66841200e+06	1.67500000e+03	2.43300000e+03	3.33100000e+03
30	7.68695800e+06	1.68000000e+03	2.43800000e+03	3.33600000e+03
31	7.70670300e+06	1.68900000e+03	2.44900000e+03	3.35100000e+03
32	7.72575700e+06	1.69600000e+03	2.46000000e+03	3.36800000e+03
33	7.73943300e+06	1.69900000e+03	2.46400000e+03	3.37400000e+03
34	7.75180700e+06	1.70600000e+03	2.47500000e+03	3.39300000e+03
35	7.76333200e+06	1.71000000e+03	2.48100000e+03	3.39900000e+03
36	7.77088600e+06	1.71300000e+03	2.48600000e+03	3.40600000e+03
37	7.77366200e+06	1.71600000e+03	2.49100000e+03	3.41200000e+03
38	7.77592500e+06	1.72300000e+03	2.50300000e+03	3.43100000e+03
39	7.77840500e+06	1.72800000e+03	2.51200000e+03	3.44400000e+03
40	7.78290100e+06	1.73100000e+03	2.51700000e+03	3.45100000e+03
41	7.78981600e+06	1.73700000e+03	2.52600000e+03	3.46400000e+03
42	7.79903800e+06	1.73900000e+03	2.52800000e+03	3.46600000e+03
43	7.80824600e+06	1.74300000e+03	2.53400000e+03	3.47300000e+03
44	7.81927100e+06	1.74800000e+03	2.54200000e+03	3.48300000e+03
45	7.83102800e+06	1.75500000e+03	2.54900000e+03	3.49300000e+03
46	7.84277400e+06	1.75700000e+03	2.55200000e+03	3.49600000e+03
47	7.85134200e+06	1.76200000e+03	2.55900000e+03	3.50600000e+03
48	7.85951900e+06	1.76200000e+03	2.55900000e+03	3.50600000e+03
49	7.86632800e+06	1.76600000e+03	2.56800000e+03	3.51700000e+03
50	7.87338100e+06	1.76800000e+03	2.57300000e+03	3.52500000e+03
51	7.87338100e+06	1.77300000e+03	2.58400000e+03	3.54500000e+03
52	7.87684900e+06	1.77300000e+03	2.58600000e+03	3.54900000e+03
53	7.87684900e+06	1.77400000e+03	2.58800000e+03	3.55100000e+03
54	7.88469400e+06	1.77600000e+03	2.59100000e+03	3.55400000e+03
55	7.89250900e+06	1.77600000e+03	2.59200000e+03	3.55500000e+03
56	7.89990200e+06	1.77600000e+03	2.59200000e+03	3.55500000e+03
57	7.90767700e+06	1.77600000e+03	2.59200000e+03	3.55500000e+03
58	7.91482500e+06	1.77600000e+03	2.59200000e+03	3.55500000e+03
59	7.92167200e+06	1.77600000e+03	2.59200000e+03	3.55500000e+03
60	7.92167200e+06	1.77600000e+03	2.59200000e+03	3.55500000e+03
61	7.92828800e+06	1.77600000e+03	2.59300000e+03	3.55600000e+03
62	7.92828800e+06	1.77700000e+03	2.59400000e+03	3.55700000e+03
63	7.92828800e+06	1.77800000e+03	2.59600000e+03	3.56400000e+03
64	7.92828800e+06	1.77800000e+03	2.59600000e+03	3.56400000e+03
65	7.92828800e+06	1.77900000e+03	2.59700000e+03	3.56500000e+03
66	7.93490900e+06	1.78100000e+03	2.60100000e+03	3.57100000e+03
67	7.94120300e+06	1.78200000e+03	2.60400000e+03	3.57400000e+03
68	7.94742100e+06	1.78600000e+03	2.60900000e+03	3.57900000e+03
69	7.95327000e+06	1.78600000e+03	2.61000000e+03	3.58100000e+03
70	7.95881700e+06	1.78700000e+03	2.61100000e+03	3.58200000e+03
71	7.96546400e+06	1.78700000e+03	2.61100000e+03	3.58200000e+03
72	7.97302200e+06	1.78900000e+03	2.61400000e+03	3.58600000e+03
73	7.98081300e+06	1.79000000e+03	2.61600000e+03	3.58800000e+03
74	7.98768700e+06	1.79000000e+03	2.61600000e+03	3.58800000e+03
75	7.99373600e+06	1.79200000e+03	2.61900000e+03	3.59100000e+03
76	8.00080200e+06	1.79300000e+03	2.62100000e+03	3.59300000e+03
77	8.00833300e+06	1.79500000e+03	2.62600000e+03	3.60200000e+03
78	8.01663000e+06	1.79600000e+03	2.62900000e+03	3.60500000e+03
79	8.02502800e+06	1.79600000e+03	2.63000000e+03	3.60600000e+03
80	8.03504100e+06	1.79600000e+03	2.63000000e+03	3.60600000e+03
81	8.04626100e+06	1.79800000e+03	2.63400000e+03	3.61300000e+03
82	8.05551800e+06	1.80000000e+03	2.64100000e+03	3.62200000e+03
83	8.06403700e+06	1.80300000e+03	2.64600000e+03	3.63300000e+03
84	8.07279000e+06	1.80300000e+03	2.64600000e+03	3.63300000e+03
85	8.08048600e+06	1.80400000e+03	2.64800000e+03	3.63500000e+03
86	8.08824000e+06	1.80700000e+03	2.65400000e+03	3.64300000e+03
87	8.09631800e+06	1.80800000e+03	2.65600000e+03	3.64500000e+03
88	8.10456800e+06	1.80900000e+03	2.65700000e+03	3.64600000e+03
89	8.11276700e+06	1.81000000e+03	2.65800000e+03	3.64700000e+03
90	8.12069200e+06	1.81300000e+03	2.66600000e+03	3.65700000e+03
91	8.12848800e+06	1.81300000e+03	2.66700000e+03	3.65800000e+03
92	8.13621500e+06	1.81400000e+03	2.66900000e+03	3.66000000e+03
93	8.14369500e+06	1.81600000e+03	2.67300000e+03	3.66800000e+03
94	8.15163600e+06	1.81900000e+03	2.67800000e+03	3.67400000e+03
95	8.16034100e+06	1.82000000e+03	2.68100000e+03	3.67700000e+03
96	8.16861700e+06	1.82200000e+03	2.68600000e+03	3.68800000e+03
97	8.17589700e+06	1.82300000e+03	2.68900000e+03	3.69100000e+03
98	8.18297100e+06	1.82300000e+03	2.69000000e+03	3.69200000e+03
99	8.19044000e+06	1.82400000e+03	2.69100000e+03	3.69300000e+03
100	8.19747100e+06	1.82500000e+03	2.69200000e+03	3.69400000e+03
