# Supplementary material for: Early Prediction of Movie Box Office Success Based on Wikipedia Activity Big Data
Source: PLoS One. 2013 Aug 21;8(8):e71226. doi: 10.1371/journal.pone.0071226 (PMC3749192; doi:10.1371/journal.pone.0071226)
Supplement: Dataset S1 — The dataset under study, including the financial and Wikipedia activity data is also available at http://wwm.phy.bme.hu/SupplementaryDataS1.zip. (ZIP) [file pone.0071226.s002.zip › wikipredict_data_pack/sample_of_312/wikipedia_predictors/118]

Day_(movie_time)	Views	Users	Rigor	Edits
-500	0.00000000e+00	0.00000000e+00	0.00000000e+00	0.00000000e+00
-499	0.00000000e+00	0.00000000e+00	0.00000000e+00	0.00000000e+00
-498	0.00000000e+00	0.00000000e+00	0.00000000e+00	0.00000000e+00
-497	0.00000000e+00	0.00000000e+00	0.00000000e+00	0.00000000e+00
-496	0.00000000e+00	0.00000000e+00	0.00000000e+00	0.00000000e+00
-495	0.00000000e+00	0.00000000e+00	0.00000000e+00	0.00000000e+00
-494	0.00000000e+00	0.00000000e+00	0.00000000e+00	0.00000000e+00
-493	0.00000000e+00	0.00000000e+00	0.00000000e+00	0.00000000e+00
-492	0.00000000e+00	0.00000000e+00	0.00000000e+00	0.00000000e+00
-491	0.00000000e+00	0.00000000e+00	0.00000000e+00	0.00000000e+00
-490	0.00000000e+00	0.00000000e+00	0.00000000e+00	0.00000000e+00
-489	0.00000000e+00	0.00000000e+00	0.00000000e+00	0.00000000e+00
-488	0.00000000e+00	0.00000000e+00	0.00000000e+00	0.00000000e+00
-487	0.00000000e+00	0.00000000e+00	0.00000000e+00	0.00000000e+00
-486	0.00000000e+00	0.00000000e+00	0.00000000e+00	0.00000000e+00
-485	0.00000000e+00	0.00000000e+00	0.00000000e+00	0.00000000e+00
-484	0.00000000e+00	0.00000000e+00	0.00000000e+00	0.00000000e+00
-483	0.00000000e+00	0.00000000e+00	0.00000000e+00	0.00000000e+00
-482	0.00000000e+00	0.00000000e+00	0.00000000e+00	0.00000000e+00
-481	0.00000000e+00	0.00000000e+00	0.00000000e+00	0.00000000e+00
-480	0.00000000e+00	0.00000000e+00	0.00000000e+00	0.00000000e+00
-479	0.00000000e+00	0.00000000e+00	0.00000000e+00	0.00000000e+00
-478	0.00000000e+00	0.00000000e+00	0.00000000e+00	0.00000000e+00
-477	0.00000000e+00	0.00000000e+00	0.00000000e+00	0.00000000e+00
-476	0.00000000e+00	0.00000000e+00	0.00000000e+00	0.00000000e+00
-475	0.00000000e+00	0.00000000e+00	0.00000000e+00	0.00000000e+00
-474	0.00000000e+00	0.00000000e+00	0.00000000e+00	0.00000000e+00
-473	0.00000000e+00	0.00000000e+00	0.00000000e+00	0.00000000e+00
-472	0.00000000e+00	0.00000000e+00	0.00000000e+00	0.00000000e+00
-471	0.00000000e+00	0.00000000e+00	0.00000000e+00	0.00000000e+00
-470	0.00000000e+00	0.00000000e+00	0.00000000e+00	0.00000000e+00
-469	0.00000000e+00	0.00000000e+00	0.00000000e+00	0.00000000e+00
-468	0.00000000e+00	0.00000000e+00	0.00000000e+00	0.00000000e+00
-467	0.00000000e+00	0.00000000e+00	0.00000000e+00	0.00000000e+00
-466	0.00000000e+00	0.00000000e+00	0.00000000e+00	0.00000000e+00
-465	0.00000000e+00	0.00000000e+00	0.00000000e+00	0.00000000e+00
-464	0.00000000e+00	0.00000000e+00	0.00000000e+00	0.00000000e+00
-463	0.00000000e+00	0.00000000e+00	0.00000000e+00	0.00000000e+00
-462	0.00000000e+00	0.00000000e+00	0.00000000e+00	0.00000000e+00
-461	0.00000000e+00	0.00000000e+00	0.00000000e+00	0.00000000e+00
-460	0.00000000e+00	0.00000000e+00	0.00000000e+00	0.00000000e+00
-459	0.00000000e+00	0.00000000e+00	0.00000000e+00	0.00000000e+00
-458	0.00000000e+00	0.00000000e+00	0.00000000e+00	0.00000000e+00
-457	0.00000000e+00	0.00000000e+00	0.00000000e+00	0.00000000e+00
-456	0.00000000e+00	0.00000000e+00	0.00000000e+00	0.00000000e+00
-455	0.00000000e+00	0.00000000e+00	0.00000000e+00	0.00000000e+00
-454	0.00000000e+00	0.00000000e+00	0.00000000e+00	0.00000000e+00
-453	0.00000000e+00	0.00000000e+00	0.00000000e+00	0.00000000e+00
-452	0.00000000e+00	0.00000000e+00	0.00000000e+00	0.00000000e+00
-451	0.00000000e+00	0.00000000e+00	0.00000000e+00	0.00000000e+00
-450	0.00000000e+00	0.00000000e+00	0.00000000e+00	0.00000000e+00
-449	0.00000000e+00	0.00000000e+00	0.00000000e+00	0.00000000e+00
-448	0.00000000e+00	0.00000000e+00	0.00000000e+00	0.00000000e+00
-447	0.00000000e+00	0.00000000e+00	0.00000000e+00	0.00000000e+00
-446	0.00000000e+00	0.00000000e+00	0.00000000e+00	0.00000000e+00
-445	0.00000000e+00	0.00000000e+00	0.00000000e+00	0.00000000e+00
-444	0.00000000e+00	0.00000000e+00	0.00000000e+00	0.00000000e+00
-443	0.00000000e+00	0.00000000e+00	0.00000000e+00	0.00000000e+00
-442	0.00000000e+00	0.00000000e+00	0.00000000e+00	0.00000000e+00
-441	0.00000000e+00	0.00000000e+00	0.00000000e+00	0.00000000e+00
-440	0.00000000e+00	0.00000000e+00	0.00000000e+00	0.00000000e+00
-439	0.00000000e+00	0.00000000e+00	0.00000000e+00	0.00000000e+00
-438	0.00000000e+00	0.00000000e+00	0.00000000e+00	0.00000000e+00
-437	0.00000000e+00	0.00000000e+00	0.00000000e+00	0.00000000e+00
-436	0.00000000e+00	0.00000000e+00	0.00000000e+00	0.00000000e+00
-435	0.00000000e+00	0.00000000e+00	0.00000000e+00	0.00000000e+00
-434	0.00000000e+00	0.00000000e+00	0.00000000e+00	0.00000000e+00
-433	0.00000000e+00	0.00000000e+00	0.00000000e+00	0.00000000e+00
-432	0.00000000e+00	0.00000000e+00	0.00000000e+00	0.00000000e+00
-431	0.00000000e+00	0.00000000e+00	0.00000000e+00	0.00000000e+00
-430	0.00000000e+00	0.00000000e+00	0.00000000e+00	0.00000000e+00
-429	0.00000000e+00	0.00000000e+00	0.00000000e+00	0.00000000e+00
-428	0.00000000e+00	0.00000000e+00	0.00000000e+00	0.00000000e+00
-427	0.00000000e+00	0.00000000e+00	0.00000000e+00	0.00000000e+00
-426	0.00000000e+00	0.00000000e+00	0.00000000e+00	0.00000000e+00
-425	0.00000000e+00	0.00000000e+00	0.00000000e+00	0.00000000e+00
-424	0.00000000e+00	0.00000000e+00	0.00000000e+00	0.00000000e+00
-423	0.00000000e+00	0.00000000e+00	0.00000000e+00	0.00000000e+00
-422	0.00000000e+00	0.00000000e+00	0.00000000e+00	0.00000000e+00
-421	0.00000000e+00	0.00000000e+00	0.00000000e+00	0.00000000e+00
-420	0.00000000e+00	0.00000000e+00	0.00000000e+00	0.00000000e+00
-419	0.00000000e+00	0.00000000e+00	0.00000000e+00	0.00000000e+00
-418	0.00000000e+00	0.00000000e+00	0.00000000e+00	0.00000000e+00
-417	0.00000000e+00	0.00000000e+00	0.00000000e+00	0.00000000e+00
-416	0.00000000e+00	0.00000000e+00	0.00000000e+00	0.00000000e+00
-415	0.00000000e+00	0.00000000e+00	0.00000000e+00	0.00000000e+00
-414	0.00000000e+00	0.00000000e+00	0.00000000e+00	0.00000000e+00
-413	0.00000000e+00	0.00000000e+00	0.00000000e+00	0.00000000e+00
-412	0.00000000e+00	0.00000000e+00	0.00000000e+00	0.00000000e+00
-411	0.00000000e+00	0.00000000e+00	0.00000000e+00	0.00000000e+00
-410	0.00000000e+00	0.00000000e+00	0.00000000e+00	0.00000000e+00
-409	0.00000000e+00	0.00000000e+00	0.00000000e+00	0.00000000e+00
-408	0.00000000e+00	0.00000000e+00	0.00000000e+00	0.00000000e+00
-407	0.00000000e+00	0.00000000e+00	0.00000000e+00	0.00000000e+00
-406	0.00000000e+00	0.00000000e+00	0.00000000e+00	0.00000000e+00
-405	0.00000000e+00	0.00000000e+00	0.00000000e+00	0.00000000e+00
-404	0.00000000e+00	0.00000000e+00	0.00000000e+00	0.00000000e+00
-403	0.00000000e+00	0.00000000e+00	0.00000000e+00	0.00000000e+00
-402	0.00000000e+00	0.00000000e+00	0.00000000e+00	0.00000000e+00
-401	0.00000000e+00	0.00000000e+00	0.00000000e+00	0.00000000e+00
-400	0.00000000e+00	0.00000000e+00	0.00000000e+00	0.00000000e+00
-399	0.00000000e+00	0.00000000e+00	0.00000000e+00	0.00000000e+00
-398	0.00000000e+00	0.00000000e+00	0.00000000e+00	0.00000000e+00
-397	0.00000000e+00	0.00000000e+00	0.00000000e+00	0.00000000e+00
-396	0.00000000e+00	0.00000000e+00	0.00000000e+00	0.00000000e+00
-395	0.00000000e+00	0.00000000e+00	0.00000000e+00	0.00000000e+00
-394	0.00000000e+00	0.00000000e+00	0.00000000e+00	0.00000000e+00
-393	0.00000000e+00	0.00000000e+00	0.00000000e+00	0.00000000e+00
-392	0.00000000e+00	0.00000000e+00	0.00000000e+00	0.00000000e+00
-391	0.00000000e+00	0.00000000e+00	0.00000000e+00	0.00000000e+00
-390	0.00000000e+00	0.00000000e+00	0.00000000e+00	0.00000000e+00
-389	0.00000000e+00	0.00000000e+00	0.00000000e+00	0.00000000e+00
-388	0.00000000e+00	0.00000000e+00	0.00000000e+00	0.00000000e+00
-387	0.00000000e+00	0.00000000e+00	0.00000000e+00	0.00000000e+00
-386	0.00000000e+00	0.00000000e+00	0.00000000e+00	0.00000000e+00
-385	0.00000000e+00	0.00000000e+00	0.00000000e+00	0.00000000e+00
-384	0.00000000e+00	0.00000000e+00	0.00000000e+00	0.00000000e+00
-383	0.00000000e+00	0.00000000e+00	0.00000000e+00	0.00000000e+00
-382	0.00000000e+00	0.00000000e+00	0.00000000e+00	0.00000000e+00
-381	0.00000000e+00	0.00000000e+00	0.00000000e+00	0.00000000e+00
-380	0.00000000e+00	0.00000000e+00	0.00000000e+00	0.00000000e+00
-379	0.00000000e+00	0.00000000e+00	0.00000000e+00	0.00000000e+00
-378	0.00000000e+00	0.00000000e+00	0.00000000e+00	0.00000000e+00
-377	0.00000000e+00	0.00000000e+00	0.00000000e+00	0.00000000e+00
-376	0.00000000e+00	0.00000000e+00	0.00000000e+00	0.00000000e+00
-375	0.00000000e+00	0.00000000e+00	0.00000000e+00	0.00000000e+00
-374	0.00000000e+00	0.00000000e+00	0.00000000e+00	0.00000000e+00
-373	0.00000000e+00	0.00000000e+00	0.00000000e+00	0.00000000e+00
-372	0.00000000e+00	0.00000000e+00	0.00000000e+00	0.00000000e+00
-371	0.00000000e+00	0.00000000e+00	0.00000000e+00	0.00000000e+00
-370	0.00000000e+00	0.00000000e+00	0.00000000e+00	0.00000000e+00
-369	0.00000000e+00	0.00000000e+00	0.00000000e+00	0.00000000e+00
-368	0.00000000e+00	0.00000000e+00	0.00000000e+00	0.00000000e+00
-367	0.00000000e+00	0.00000000e+00	0.00000000e+00	0.00000000e+00
-366	0.00000000e+00	0.00000000e+00	0.00000000e+00	0.00000000e+00
-365	0.00000000e+00	0.00000000e+00	0.00000000e+00	0.00000000e+00
-364	0.00000000e+00	0.00000000e+00	0.00000000e+00	0.00000000e+00
-363	0.00000000e+00	0.00000000e+00	0.00000000e+00	0.00000000e+00
-362	0.00000000e+00	0.00000000e+00	0.00000000e+00	0.00000000e+00
-361	0.00000000e+00	0.00000000e+00	0.00000000e+00	0.00000000e+00
-360	0.00000000e+00	0.00000000e+00	0.00000000e+00	0.00000000e+00
-359	0.00000000e+00	0.00000000e+00	0.00000000e+00	0.00000000e+00
-358	0.00000000e+00	0.00000000e+00	0.00000000e+00	0.00000000e+00
-357	0.00000000e+00	0.00000000e+00	0.00000000e+00	0.00000000e+00
-356	0.00000000e+00	0.00000000e+00	0.00000000e+00	0.00000000e+00
-355	0.00000000e+00	0.00000000e+00	0.00000000e+00	0.00000000e+00
-354	0.00000000e+00	0.00000000e+00	0.00000000e+00	0.00000000e+00
-353	0.00000000e+00	0.00000000e+00	0.00000000e+00	0.00000000e+00
-352	0.00000000e+00	0.00000000e+00	0.00000000e+00	0.00000000e+00
-351	0.00000000e+00	0.00000000e+00	0.00000000e+00	0.00000000e+00
-350	0.00000000e+00	0.00000000e+00	0.00000000e+00	0.00000000e+00
-349	0.00000000e+00	0.00000000e+00	0.00000000e+00	0.00000000e+00
-348	0.00000000e+00	0.00000000e+00	0.00000000e+00	0.00000000e+00
-347	0.00000000e+00	0.00000000e+00	0.00000000e+00	0.00000000e+00
-346	0.00000000e+00	0.00000000e+00	0.00000000e+00	0.00000000e+00
-345	0.00000000e+00	0.00000000e+00	0.00000000e+00	0.00000000e+00
-344	0.00000000e+00	0.00000000e+00	0.00000000e+00	0.00000000e+00
-343	0.00000000e+00	0.00000000e+00	0.00000000e+00	0.00000000e+00
-342	0.00000000e+00	0.00000000e+00	0.00000000e+00	0.00000000e+00
-341	0.00000000e+00	0.00000000e+00	0.00000000e+00	0.00000000e+00
-340	0.00000000e+00	0.00000000e+00	0.00000000e+00	0.00000000e+00
-339	0.00000000e+00	0.00000000e+00	0.00000000e+00	0.00000000e+00
-338	0.00000000e+00	0.00000000e+00	0.00000000e+00	0.00000000e+00
-337	0.00000000e+00	0.00000000e+00	0.00000000e+00	0.00000000e+00
-336	0.00000000e+00	0.00000000e+00	0.00000000e+00	0.00000000e+00
-335	0.00000000e+00	0.00000000e+00	0.00000000e+00	0.00000000e+00
-334	0.00000000e+00	0.00000000e+00	0.00000000e+00	0.00000000e+00
-333	0.00000000e+00	0.00000000e+00	0.00000000e+00	0.00000000e+00
-332	0.00000000e+00	0.00000000e+00	0.00000000e+00	0.00000000e+00
-331	0.00000000e+00	0.00000000e+00	0.00000000e+00	0.00000000e+00
-330	0.00000000e+00	0.00000000e+00	0.00000000e+00	0.00000000e+00
-329	0.00000000e+00	0.00000000e+00	0.00000000e+00	0.00000000e+00
-328	0.00000000e+00	0.00000000e+00	0.00000000e+00	0.00000000e+00
-327	0.00000000e+00	0.00000000e+00	0.00000000e+00	0.00000000e+00
-326	0.00000000e+00	0.00000000e+00	0.00000000e+00	0.00000000e+00
-325	0.00000000e+00	0.00000000e+00	0.00000000e+00	0.00000000e+00
-324	0.00000000e+00	0.00000000e+00	0.00000000e+00	0.00000000e+00
-323	0.00000000e+00	0.00000000e+00	0.00000000e+00	0.00000000e+00
-322	0.00000000e+00	0.00000000e+00	0.00000000e+00	0.00000000e+00
-321	0.00000000e+00	0.00000000e+00	0.00000000e+00	0.00000000e+00
-320	0.00000000e+00	0.00000000e+00	0.00000000e+00	0.00000000e+00
-319	0.00000000e+00	0.00000000e+00	0.00000000e+00	0.00000000e+00
-318	0.00000000e+00	0.00000000e+00	0.00000000e+00	0.00000000e+00
-317	0.00000000e+00	0.00000000e+00	0.00000000e+00	0.00000000e+00
-316	0.00000000e+00	0.00000000e+00	0.00000000e+00	0.00000000e+00
-315	3.90000000e+01	1.00000000e+00	1.00000000e+00	1.40000000e+01
-314	9.50000000e+01	1.00000000e+00	1.00000000e+00	1.50000000e+01
-313	1.29000000e+02	1.00000000e+00	1.00000000e+00	1.50000000e+01
-312	1.96000000e+02	1.00000000e+00	1.00000000e+00	1.60000000e+01
-311	3.74000000e+02	1.00000000e+00	1.00000000e+00	1.70000000e+01
-310	5.20000000e+02	1.00000000e+00	1.00000000e+00	1.70000000e+01
-309	6.46000000e+02	1.00000000e+00	1.00000000e+00	1.70000000e+01
-308	8.50000000e+02	1.00000000e+00	1.00000000e+00	1.70000000e+01
-307	9.81000000e+02	1.00000000e+00	1.00000000e+00	1.70000000e+01
-306	1.10300000e+03	1.00000000e+00	1.00000000e+00	1.70000000e+01
-305	1.23000000e+03	1.00000000e+00	1.00000000e+00	1.70000000e+01
-304	1.35100000e+03	1.00000000e+00	1.00000000e+00	1.70000000e+01
-303	1.47200000e+03	1.00000000e+00	1.00000000e+00	1.70000000e+01
-302	1.57600000e+03	1.00000000e+00	1.00000000e+00	1.70000000e+01
-301	1.68900000e+03	1.00000000e+00	1.00000000e+00	1.70000000e+01
-300	1.79100000e+03	1.00000000e+00	1.00000000e+00	1.70000000e+01
-299	1.89600000e+03	1.00000000e+00	1.00000000e+00	1.70000000e+01
-298	1.99500000e+03	1.00000000e+00	1.00000000e+00	1.70000000e+01
-297	2.11200000e+03	1.00000000e+00	1.00000000e+00	1.70000000e+01
-296	2.25400000e+03	1.00000000e+00	1.00000000e+00	1.70000000e+01
-295	2.38600000e+03	2.00000000e+00	2.00000000e+00	1.80000000e+01
-294	2.49600000e+03	2.00000000e+00	2.00000000e+00	1.80000000e+01
-293	2.70000000e+03	3.00000000e+00	3.00000000e+00	1.90000000e+01
-292	2.81900000e+03	3.00000000e+00	3.00000000e+00	1.90000000e+01
-291	2.91800000e+03	3.00000000e+00	3.00000000e+00	1.90000000e+01
-290	3.08900000e+03	3.00000000e+00	3.00000000e+00	1.90000000e+01
-289	3.22400000e+03	3.00000000e+00	3.00000000e+00	1.90000000e+01
-288	3.35700000e+03	3.00000000e+00	3.00000000e+00	1.90000000e+01
-287	3.46800000e+03	3.00000000e+00	3.00000000e+00	1.90000000e+01
-286	3.57900000e+03	3.00000000e+00	3.00000000e+00	1.90000000e+01
-285	3.68300000e+03	3.00000000e+00	3.00000000e+00	1.90000000e+01
-284	3.78600000e+03	3.00000000e+00	3.00000000e+00	1.90000000e+01
-283	3.92400000e+03	3.00000000e+00	3.00000000e+00	1.90000000e+01
-282	4.07700000e+03	3.00000000e+00	3.00000000e+00	1.90000000e+01
-281	4.23700000e+03	3.00000000e+00	3.00000000e+00	1.90000000e+01
-280	4.37500000e+03	3.00000000e+00	3.00000000e+00	1.90000000e+01
-279	4.61100000e+03	3.00000000e+00	3.00000000e+00	1.90000000e+01
-278	4.78600000e+03	3.00000000e+00	3.00000000e+00	1.90000000e+01
-277	4.93100000e+03	3.00000000e+00	3.00000000e+00	1.90000000e+01
-276	5.04900000e+03	3.00000000e+00	3.00000000e+00	1.90000000e+01
-275	5.15800000e+03	3.00000000e+00	3.00000000e+00	1.90000000e+01
-274	5.28900000e+03	3.00000000e+00	3.00000000e+00	1.90000000e+01
-273	5.45200000e+03	3.00000000e+00	3.00000000e+00	1.90000000e+01
-272	5.59400000e+03	3.00000000e+00	3.00000000e+00	1.90000000e+01
-271	5.70900000e+03	3.00000000e+00	3.00000000e+00	1.90000000e+01
-270	5.82200000e+03	3.00000000e+00	3.00000000e+00	1.90000000e+01
-269	5.95500000e+03	3.00000000e+00	3.00000000e+00	1.90000000e+01
-268	6.09300000e+03	3.00000000e+00	3.00000000e+00	1.90000000e+01
-267	6.22100000e+03	3.00000000e+00	3.00000000e+00	1.90000000e+01
-266	6.31900000e+03	3.00000000e+00	3.00000000e+00	1.90000000e+01
-265	6.45100000e+03	3.00000000e+00	3.00000000e+00	1.90000000e+01
-264	6.58300000e+03	4.00000000e+00	4.00000000e+00	2.00000000e+01
-263	6.77700000e+03	5.00000000e+00	5.00000000e+00	2.10000000e+01
-262	7.03700000e+03	5.00000000e+00	5.00000000e+00	2.10000000e+01
-261	7.21900000e+03	5.00000000e+00	5.00000000e+00	2.10000000e+01
-260	7.42400000e+03	5.00000000e+00	5.00000000e+00	2.10000000e+01
-259	7.62500000e+03	5.00000000e+00	5.00000000e+00	2.10000000e+01
-258	7.78800000e+03	6.00000000e+00	6.00000000e+00	2.20000000e+01
-257	7.78800000e+03	6.00000000e+00	6.00000000e+00	2.20000000e+01
-256	7.78800000e+03	6.00000000e+00	6.00000000e+00	2.20000000e+01
-255	7.97200000e+03	6.00000000e+00	6.00000000e+00	2.20000000e+01
-254	8.15500000e+03	6.00000000e+00	6.00000000e+00	2.20000000e+01
-253	8.32700000e+03	6.00000000e+00	6.00000000e+00	2.20000000e+01
-252	8.49500000e+03	7.00000000e+00	7.00000000e+00	2.30000000e+01
-251	8.67200000e+03	7.00000000e+00	7.00000000e+00	2.30000000e+01
-250	8.83500000e+03	7.00000000e+00	7.00000000e+00	2.30000000e+01
-249	8.99500000e+03	7.00000000e+00	7.00000000e+00	2.30000000e+01
-248	9.17200000e+03	7.00000000e+00	7.00000000e+00	2.30000000e+01
-247	9.35200000e+03	7.00000000e+00	7.00000000e+00	2.30000000e+01
-246	9.50000000e+03	7.00000000e+00	7.00000000e+00	2.30000000e+01
-245	9.69400000e+03	7.00000000e+00	7.00000000e+00	2.30000000e+01
-244	9.88600000e+03	7.00000000e+00	7.00000000e+00	2.30000000e+01
-243	1.00440000e+04	7.00000000e+00	7.00000000e+00	2.30000000e+01
-242	1.02220000e+04	7.00000000e+00	7.00000000e+00	2.30000000e+01
-241	1.02220000e+04	8.00000000e+00	8.00000000e+00	2.40000000e+01
-240	1.03660000e+04	8.00000000e+00	8.00000000e+00	2.40000000e+01
-239	1.05100000e+04	8.00000000e+00	8.00000000e+00	2.40000000e+01
-238	1.06500000e+04	8.00000000e+00	8.00000000e+00	2.40000000e+01
-237	1.07880000e+04	8.00000000e+00	8.00000000e+00	2.40000000e+01
-236	1.09250000e+04	8.00000000e+00	8.00000000e+00	2.40000000e+01
-235	1.11040000e+04	8.00000000e+00	8.00000000e+00	2.40000000e+01
-234	1.13130000e+04	8.00000000e+00	8.00000000e+00	2.40000000e+01
-233	1.14600000e+04	8.00000000e+00	8.00000000e+00	2.40000000e+01
-232	1.16000000e+04	8.00000000e+00	8.00000000e+00	2.40000000e+01
-231	1.17980000e+04	8.00000000e+00	9.00000000e+00	2.90000000e+01
-230	1.21100000e+04	9.00000000e+00	1.00000000e+01	3.00000000e+01
-229	1.24290000e+04	9.00000000e+00	1.00000000e+01	3.00000000e+01
-228	1.26800000e+04	9.00000000e+00	1.00000000e+01	3.00000000e+01
-227	1.29390000e+04	9.00000000e+00	1.00000000e+01	3.00000000e+01
-226	1.31310000e+04	9.00000000e+00	1.00000000e+01	3.00000000e+01
-225	1.33010000e+04	9.00000000e+00	1.00000000e+01	3.00000000e+01
-224	1.35040000e+04	9.00000000e+00	1.00000000e+01	3.00000000e+01
-223	1.36790000e+04	1.00000000e+01	1.10000000e+01	3.10000000e+01
-222	1.39520000e+04	1.00000000e+01	1.10000000e+01	3.10000000e+01
-221	1.42320000e+04	1.00000000e+01	1.10000000e+01	3.10000000e+01
-220	1.45160000e+04	1.00000000e+01	1.10000000e+01	3.10000000e+01
-219	1.47020000e+04	1.00000000e+01	1.10000000e+01	3.10000000e+01
-218	1.49030000e+04	1.00000000e+01	1.10000000e+01	3.10000000e+01
-217	1.51030000e+04	1.00000000e+01	1.10000000e+01	3.10000000e+01
-216	1.53270000e+04	1.00000000e+01	1.10000000e+01	3.10000000e+01
-215	1.55440000e+04	1.00000000e+01	1.10000000e+01	3.10000000e+01
-214	1.57340000e+04	1.00000000e+01	1.10000000e+01	3.10000000e+01
-213	1.59610000e+04	1.00000000e+01	1.10000000e+01	3.10000000e+01
-212	1.61880000e+04	1.00000000e+01	1.10000000e+01	3.10000000e+01
-211	1.63660000e+04	1.00000000e+01	1.10000000e+01	3.10000000e+01
-210	1.65350000e+04	1.00000000e+01	1.10000000e+01	3.10000000e+01
-209	1.67240000e+04	1.00000000e+01	1.10000000e+01	3.10000000e+01
-208	1.69300000e+04	1.00000000e+01	1.10000000e+01	3.10000000e+01
-207	1.71270000e+04	1.10000000e+01	1.20000000e+01	3.20000000e+01
-206	1.72970000e+04	1.10000000e+01	1.20000000e+01	3.20000000e+01
-205	1.74660000e+04	1.20000000e+01	1.30000000e+01	3.60000000e+01
-204	1.76440000e+04	1.20000000e+01	1.30000000e+01	3.60000000e+01
-203	1.78580000e+04	1.20000000e+01	1.30000000e+01	3.60000000e+01
-202	1.80100000e+04	1.20000000e+01	1.30000000e+01	3.60000000e+01
-201	1.81790000e+04	1.20000000e+01	1.30000000e+01	3.60000000e+01
-200	1.83460000e+04	1.20000000e+01	1.30000000e+01	3.60000000e+01
-199	1.85550000e+04	1.20000000e+01	1.30000000e+01	3.60000000e+01
-198	1.87560000e+04	1.20000000e+01	1.30000000e+01	3.60000000e+01
-197	1.89140000e+04	1.20000000e+01	1.30000000e+01	3.60000000e+01
-196	1.90850000e+04	1.20000000e+01	1.30000000e+01	3.60000000e+01
-195	1.93030000e+04	1.20000000e+01	1.30000000e+01	3.60000000e+01
-194	1.94870000e+04	1.20000000e+01	1.30000000e+01	3.60000000e+01
-193	1.96510000e+04	1.20000000e+01	1.30000000e+01	3.60000000e+01
-192	1.98220000e+04	1.20000000e+01	1.30000000e+01	3.60000000e+01
-191	1.99540000e+04	1.20000000e+01	1.30000000e+01	3.60000000e+01
-190	2.01220000e+04	1.20000000e+01	1.30000000e+01	3.60000000e+01
-189	2.02950000e+04	1.20000000e+01	1.30000000e+01	3.60000000e+01
-188	2.05360000e+04	1.20000000e+01	1.30000000e+01	3.60000000e+01
-187	2.08170000e+04	1.20000000e+01	1.30000000e+01	3.60000000e+01
-186	2.10080000e+04	1.20000000e+01	1.30000000e+01	3.60000000e+01
-185	2.12170000e+04	1.30000000e+01	1.40000000e+01	3.70000000e+01
-184	2.13680000e+04	1.30000000e+01	1.40000000e+01	3.70000000e+01
-183	2.15300000e+04	1.30000000e+01	1.40000000e+01	3.70000000e+01
-182	2.16710000e+04	1.30000000e+01	1.40000000e+01	3.70000000e+01
-181	2.18600000e+04	1.30000000e+01	1.40000000e+01	3.70000000e+01
-180	2.20170000e+04	1.30000000e+01	1.40000000e+01	3.70000000e+01
-179	2.21720000e+04	1.30000000e+01	1.40000000e+01	3.70000000e+01
-178	2.23330000e+04	1.30000000e+01	1.40000000e+01	3.70000000e+01
-177	2.25140000e+04	1.30000000e+01	1.40000000e+01	3.70000000e+01
-176	2.26340000e+04	1.30000000e+01	1.40000000e+01	3.70000000e+01
-175	2.27530000e+04	1.30000000e+01	1.40000000e+01	3.70000000e+01
-174	2.29470000e+04	1.30000000e+01	1.50000000e+01	3.90000000e+01
-173	2.32090000e+04	1.30000000e+01	1.50000000e+01	4.00000000e+01
-172	2.34540000e+04	1.30000000e+01	1.50000000e+01	4.00000000e+01
-171	2.36010000e+04	1.40000000e+01	1.60000000e+01	4.10000000e+01
-170	2.37100000e+04	1.40000000e+01	1.60000000e+01	4.10000000e+01
-169	2.38070000e+04	1.40000000e+01	1.60000000e+01	4.10000000e+01
-168	2.39050000e+04	1.40000000e+01	1.60000000e+01	4.10000000e+01
-167	2.40210000e+04	1.50000000e+01	1.70000000e+01	4.20000000e+01
-166	2.41280000e+04	1.50000000e+01	1.70000000e+01	4.20000000e+01
-165	2.42480000e+04	1.50000000e+01	1.70000000e+01	4.20000000e+01
-164	2.43800000e+04	1.50000000e+01	1.70000000e+01	4.20000000e+01
-163	2.44900000e+04	1.50000000e+01	1.70000000e+01	4.20000000e+01
-162	2.46110000e+04	1.50000000e+01	1.80000000e+01	4.30000000e+01
-161	2.47310000e+04	1.50000000e+01	1.80000000e+01	4.30000000e+01
-160	2.48980000e+04	1.50000000e+01	1.80000000e+01	4.30000000e+01
-159	2.51250000e+04	1.60000000e+01	1.90000000e+01	4.40000000e+01
-158	2.52070000e+04	1.60000000e+01	1.90000000e+01	4.40000000e+01
-157	2.53610000e+04	1.60000000e+01	2.00000000e+01	4.80000000e+01
-156	2.55140000e+04	1.60000000e+01	2.00000000e+01	4.80000000e+01
-155	2.58030000e+04	1.60000000e+01	2.00000000e+01	4.80000000e+01
-154	2.60700000e+04	1.60000000e+01	2.00000000e+01	4.80000000e+01
-153	2.63000000e+04	1.60000000e+01	2.00000000e+01	4.80000000e+01
-152	2.64790000e+04	1.60000000e+01	2.00000000e+01	4.80000000e+01
-151	2.66560000e+04	1.60000000e+01	2.00000000e+01	4.80000000e+01
-150	2.68470000e+04	1.60000000e+01	2.00000000e+01	4.80000000e+01
-149	2.69950000e+04	1.60000000e+01	2.00000000e+01	4.80000000e+01
-148	2.71430000e+04	1.60000000e+01	2.00000000e+01	4.80000000e+01
-147	2.73010000e+04	1.70000000e+01	2.10000000e+01	4.90000000e+01
-146	2.74310000e+04	1.70000000e+01	2.10000000e+01	4.90000000e+01
-145	2.75580000e+04	1.70000000e+01	2.10000000e+01	4.90000000e+01
-144	2.77040000e+04	1.70000000e+01	2.10000000e+01	4.90000000e+01
-143	2.78330000e+04	1.70000000e+01	2.10000000e+01	4.90000000e+01
-142	2.79180000e+04	1.70000000e+01	2.10000000e+01	4.90000000e+01
-141	2.80030000e+04	1.70000000e+01	2.10000000e+01	4.90000000e+01
-140	2.81330000e+04	1.70000000e+01	2.10000000e+01	4.90000000e+01
-139	2.82570000e+04	1.70000000e+01	2.10000000e+01	4.90000000e+01
-138	2.83830000e+04	1.70000000e+01	2.10000000e+01	4.90000000e+01
-137	2.85070000e+04	1.70000000e+01	2.10000000e+01	4.90000000e+01
-136	2.86800000e+04	1.70000000e+01	2.20000000e+01	5.00000000e+01
-135	2.88020000e+04	1.70000000e+01	2.20000000e+01	5.00000000e+01
-134	2.89210000e+04	1.70000000e+01	2.20000000e+01	5.00000000e+01
-133	2.90270000e+04	1.70000000e+01	2.20000000e+01	5.00000000e+01
-132	2.91390000e+04	1.70000000e+01	2.20000000e+01	5.00000000e+01
-131	2.92340000e+04	1.70000000e+01	2.20000000e+01	5.00000000e+01
-130	2.93550000e+04	1.70000000e+01	2.20000000e+01	5.00000000e+01
-129	2.94810000e+04	1.70000000e+01	2.20000000e+01	5.00000000e+01
-128	2.95960000e+04	1.70000000e+01	2.20000000e+01	5.00000000e+00
-127	2.97040000e+04	1.70000000e+01	2.20000000e+01	5.00000000e+01
-126	2.98200000e+04	1.70000000e+01	2.20000000e+01	5.00000000e+01
-125	2.99550000e+04	1.70000000e+01	2.20000000e+01	5.00000000e+01
-124	3.00920000e+04	1.70000000e+01	2.20000000e+01	5.00000000e+01
-123	3.01890000e+04	1.70000000e+01	2.20000000e+01	5.00000000e+01
-122	3.03270000e+04	1.70000000e+01	2.20000000e+01	5.00000000e+01
-121	3.04190000e+04	1.70000000e+01	2.20000000e+01	5.00000000e+01
-120	3.05220000e+04	1.70000000e+01	2.20000000e+01	5.00000000e+01
-119	3.06640000e+04	1.70000000e+01	2.20000000e+01	5.00000000e+01
-118	3.07350000e+04	1.70000000e+01	2.20000000e+01	5.00000000e+01
-117	3.07550000e+04	1.70000000e+01	2.20000000e+01	5.00000000e+01
-116	3.07740000e+04	1.70000000e+01	2.20000000e+01	5.00000000e+01
-115	3.07980000e+04	1.90000000e+01	2.30000000e+01	5.20000000e+01
-114	3.08610000e+04	1.90000000e+01	2.50000000e+01	5.50000000e+01
-113	3.09390000e+04	1.90000000e+01	2.50000000e+01	5.50000000e+01
-112	3.10430000e+04	1.90000000e+01	2.50000000e+01	5.50000000e+01
-111	3.11350000e+04	1.90000000e+01	2.50000000e+01	5.50000000e+01
-110	3.12560000e+04	1.90000000e+01	2.50000000e+01	5.50000000e+01
-109	3.13560000e+04	1.90000000e+01	2.50000000e+01	5.50000000e+01
-108	3.14740000e+04	1.90000000e+01	2.50000000e+01	5.50000000e+01
-107	3.15920000e+04	1.90000000e+01	2.50000000e+01	5.50000000e+01
-106	3.16900000e+04	1.90000000e+01	2.50000000e+01	5.50000000e+01
-105	3.17870000e+04	2.00000000e+01	2.60000000e+01	5.60000000e+01
-104	3.18990000e+04	2.00000000e+01	2.60000000e+01	5.60000000e+01
-103	3.18990000e+04	2.00000000e+01	2.60000000e+01	5.60000000e+01
-102	3.19430000e+04	2.00000000e+01	2.60000000e+01	5.60000000e+01
-101	3.19430000e+04	2.00000000e+01	2.60000000e+01	5.60000000e+01
-100	3.20920000e+04	2.00000000e+01	2.60000000e+01	5.60000000e+01
-99	3.22000000e+04	2.00000000e+01	2.60000000e+01	5.60000000e+01
-98	3.23060000e+04	2.00000000e+01	2.60000000e+01	5.60000000e+01
-97	3.24110000e+04	2.00000000e+01	2.60000000e+01	5.60000000e+01
-96	3.25200000e+04	2.00000000e+01	2.70000000e+01	5.70000000e+01
-95	3.26850000e+04	2.30000000e+01	2.90000000e+01	6.00000000e+01
-94	3.26850000e+04	2.30000000e+01	2.90000000e+01	6.00000000e+01
-93	3.28400000e+04	2.40000000e+01	3.20000000e+01	6.30000000e+01
-92	3.28400000e+04	2.40000000e+01	3.20000000e+01	6.30000000e+01
-91	3.28400000e+04	2.40000000e+01	3.30000000e+01	6.40000000e+01
-90	3.28400000e+04	2.40000000e+01	3.30000000e+01	6.50000000e+01
-89	3.28400000e+04	2.50000000e+01	3.40000000e+01	6.70000000e+01
-88	3.30070000e+04	2.50000000e+01	3.40000000e+01	6.70000000e+01
-87	3.31900000e+04	2.60000000e+01	3.60000000e+01	6.90000000e+01
-86	3.34610000e+04	2.40000000e+01	3.70000000e+01	7.00000000e+01
-85	3.37660000e+04	2.40000000e+01	3.70000000e+01	7.00000000e+01
-84	3.40000000e+04	2.40000000e+01	3.70000000e+01	7.00000000e+01
-83	3.42100000e+04	2.40000000e+01	3.70000000e+01	7.00000000e+01
-82	3.44520000e+04	2.40000000e+01	3.70000000e+01	7.00000000e+01
-81	3.46660000e+04	2.40000000e+01	3.70000000e+01	7.00000000e+01
-80	3.48560000e+04	2.40000000e+01	3.70000000e+01	7.00000000e+01
-79	3.49770000e+04	2.40000000e+01	3.70000000e+01	7.00000000e+01
-78	3.51360000e+04	2.40000000e+01	3.70000000e+01	7.00000000e+01
-77	3.53060000e+04	2.40000000e+01	3.70000000e+01	7.00000000e+01
-76	3.55380000e+04	2.40000000e+01	3.70000000e+01	7.00000000e+01
-75	3.57390000e+04	2.40000000e+01	3.70000000e+01	7.00000000e+01
-74	3.59650000e+04	2.40000000e+01	3.70000000e+01	7.00000000e+01
-73	3.62460000e+04	2.40000000e+01	3.70000000e+01	7.00000000e+01
-72	3.64860000e+04	2.70000000e+01	3.80000000e+01	7.10000000e+01
-71	3.66970000e+04	2.70000000e+01	3.90000000e+01	7.20000000e+01
-70	3.69180000e+04	2.70000000e+01	3.90000000e+01	7.20000000e+01
-69	3.70940000e+04	2.70000000e+01	3.90000000e+01	7.20000000e+01
-68	3.72660000e+04	2.70000000e+01	3.90000000e+01	7.20000000e+01
-67	3.74990000e+04	2.70000000e+01	3.90000000e+01	7.20000000e+01
-66	3.77020000e+04	2.70000000e+01	3.90000000e+01	7.20000000e+01
-65	3.79430000e+04	2.70000000e+01	3.90000000e+01	7.20000000e+01
-64	3.81970000e+04	2.70000000e+01	3.90000000e+01	7.20000000e+01
-63	3.87210000e+04	2.70000000e+01	3.90000000e+01	7.20000000e+01
-62	3.90870000e+04	2.90000000e+01	4.00000000e+01	7.40000000e+01
-61	3.98550000e+04	2.90000000e+01	4.10000000e+01	7.50000000e+01
-60	4.05670000e+04	2.90000000e+01	4.10000000e+01	7.50000000e+01
-59	4.14770000e+04	2.90000000e+01	4.10000000e+01	7.50000000e+01
-58	4.20580000e+04	2.90000000e+01	4.10000000e+01	7.50000000e+01
-57	4.25030000e+04	2.90000000e+01	4.10000000e+01	7.50000000e+01
-56	4.29700000e+04	3.00000000e+01	4.20000000e+01	7.60000000e+01
-55	4.35670000e+04	3.00000000e+01	4.20000000e+01	7.60000000e+01
-54	4.39980000e+04	3.00000000e+01	4.20000000e+01	7.60000000e+01
-53	4.45070000e+04	3.00000000e+01	4.20000000e+01	7.60000000e+01
-52	4.49190000e+04	3.00000000e+01	4.20000000e+01	7.60000000e+01
-51	4.53950000e+04	3.30000000e+01	4.30000000e+01	7.70000000e+01
-50	4.57700000e+04	3.30000000e+01	4.30000000e+01	7.70000000e+01
-49	4.61940000e+04	3.30000000e+01	4.30000000e+01	7.70000000e+01
-48	4.67150000e+04	3.30000000e+01	4.30000000e+01	7.70000000e+01
-47	4.71920000e+04	3.20000000e+01	4.50000000e+01	8.10000000e+01
-46	4.76430000e+04	3.20000000e+01	4.50000000e+01	8.10000000e+01
-45	4.81550000e+04	3.20000000e+01	4.50000000e+01	8.10000000e+01
-44	4.88660000e+04	3.30000000e+01	4.60000000e+01	8.20000000e+01
-43	4.96370000e+04	3.30000000e+01	4.60000000e+01	8.20000000e+01
-42	5.03580000e+04	3.30000000e+01	4.60000000e+01	8.20000000e+01
-41	5.11180000e+04	3.30000000e+01	4.60000000e+01	8.20000000e+01
-40	5.18640000e+04	3.30000000e+01	4.60000000e+01	8.20000000e+01
-39	5.25930000e+04	3.30000000e+01	4.60000000e+01	8.20000000e+01
-38	5.33840000e+04	3.30000000e+01	4.60000000e+01	8.20000000e+01
-37	5.43710000e+04	3.30000000e+01	4.60000000e+01	8.20000000e+01
-36	5.50920000e+04	3.30000000e+01	4.60000000e+01	8.20000000e+01
-35	5.58320000e+04	3.30000000e+01	4.60000000e+01	8.20000000e+01
-34	5.65690000e+04	3.30000000e+01	4.60000000e+01	8.20000000e+01
-33	5.73440000e+04	3.30000000e+01	4.60000000e+01	8.20000000e+01
-32	5.80600000e+04	3.30000000e+01	4.70000000e+01	8.30000000e+01
-31	5.87940000e+04	3.30000000e+01	4.70000000e+01	8.30000000e+01
-30	5.95650000e+04	3.30000000e+01	4.70000000e+01	8.30000000e+01
-29	6.02450000e+04	3.30000000e+01	4.70000000e+01	8.30000000e+01
-28	6.08870000e+04	3.30000000e+01	4.70000000e+01	8.30000000e+01
-27	6.15630000e+04	3.30000000e+01	4.70000000e+01	8.30000000e+01
-26	6.21570000e+04	3.30000000e+01	4.70000000e+01	8.30000000e+01
-25	6.27800000e+04	3.30000000e+01	4.70000000e+01	8.30000000e+01
-24	6.34720000e+04	3.30000000e+01	4.70000000e+01	8.30000000e+01
-23	6.41860000e+04	3.30000000e+01	4.70000000e+01	8.30000000e+01
-22	6.48730000e+04	3.30000000e+01	4.70000000e+01	8.30000000e+01
-21	6.55750000e+04	3.30000000e+01	4.70000000e+01	8.30000000e+01
-20	6.62640000e+04	3.30000000e+01	4.70000000e+01	8.30000000e+01
-19	6.68870000e+04	3.30000000e+01	4.70000000e+01	8.30000000e+01
-18	6.75200000e+04	3.30000000e+01	4.70000000e+01	8.30000000e+01
-17	6.82650000e+04	3.30000000e+01	4.70000000e+01	8.30000000e+01
-16	6.95730000e+04	3.30000000e+01	4.70000000e+01	8.30000000e+01
-15	7.05620000e+04	3.30000000e+01	4.70000000e+01	8.30000000e+01
-14	7.15660000e+04	3.40000000e+01	4.80000000e+01	8.40000000e+01
-13	7.25550000e+04	3.70000000e+01	4.90000000e+01	8.50000000e+01
-12	7.32050000e+04	3.70000000e+01	4.90000000e+01	8.50000000e+01
-11	7.39830000e+04	3.70000000e+01	4.90000000e+01	8.50000000e+01
-10	7.54900000e+04	3.80000000e+01	5.00000000e+01	8.60000000e+01
-9	7.65680000e+04	3.80000000e+01	5.00000000e+01	8.60000000e+01
-8	7.74340000e+04	3.80000000e+01	5.00000000e+01	8.60000000e+01
-7	7.84530000e+04	3.80000000e+01	5.00000000e+01	8.60000000e+01
-6	7.95180000e+04	3.80000000e+01	5.00000000e+01	8.60000000e+01
-5	8.04330000e+04	3.80000000e+01	5.10000000e+01	8.80000000e+01
-4	8.13020000e+04	3.80000000e+01	5.10000000e+01	8.80000000e+01
-3	8.27340000e+04	3.80000000e+01	5.10000000e+01	8.80000000e+01
-2	8.40240000e+04	3.80000000e+01	5.10000000e+01	8.80000000e+01
-1	8.54880000e+04	3.80000000e+01	5.10000000e+01	8.80000000e+01
0	8.91910000e+04	3.90000000e+01	5.20000000e+01	8.90000000e+01
1	9.33900000e+04	3.90000000e+01	5.20000000e+01	8.90000000e+01
2	9.64370000e+04	3.90000000e+01	5.20000000e+01	8.90000000e+01
3	9.89160000e+04	4.10000000e+01	5.40000000e+01	9.10000000e+01
4	1.01898000e+05	4.30000000e+01	5.60000000e+01	9.30000000e+01
5	1.04254000e+05	4.50000000e+01	5.80000000e+01	9.60000000e+01
6	1.06094000e+05	4.50000000e+01	5.80000000e+01	9.60000000e+01
7	1.10696000e+05	4.40000000e+01	5.90000000e+01	9.70000000e+01
8	1.13724000e+05	4.60000000e+01	6.00000000e+01	9.80000000e+01
9	1.16003000e+05	5.00000000e+01	6.50000000e+01	1.12000000e+02
10	1.18187000e+05	5.20000000e+01	6.60000000e+01	1.13000000e+02
11	1.20499000e+05	5.20000000e+01	6.60000000e+01	1.13000000e+02
12	1.22372000e+05	5.20000000e+01	6.60000000e+01	1.13000000e+02
13	1.24514000e+05	5.20000000e+01	6.60000000e+01	1.13000000e+02
14	1.26147000e+05	5.20000000e+01	6.60000000e+01	1.13000000e+02
15	1.27887000e+05	5.20000000e+01	6.60000000e+01	1.13000000e+02
16	1.29483000e+05	5.20000000e+01	6.60000000e+01	1.13000000e+02
17	1.31072000e+05	5.20000000e+01	6.60000000e+01	1.13000000e+02
18	1.32808000e+05	5.10000000e+01	6.70000000e+01	1.14000000e+02
19	1.34424000e+05	5.10000000e+01	6.70000000e+01	1.14000000e+02
20	1.35893000e+05	5.10000000e+01	6.70000000e+01	1.14000000e+02
21	1.37462000e+05	5.10000000e+01	6.70000000e+01	1.14000000e+02
22	1.38911000e+05	5.10000000e+01	6.70000000e+01	1.14000000e+02
23	1.40277000e+05	5.10000000e+01	6.70000000e+01	1.14000000e+02
24	1.41947000e+05	5.10000000e+01	6.70000000e+01	1.14000000e+02
25	1.43503000e+05	5.10000000e+01	6.70000000e+01	1.14000000e+02
26	1.45020000e+05	5.10000000e+01	6.70000000e+01	1.14000000e+02
27	1.46208000e+05	5.40000000e+01	6.90000000e+01	1.21000000e+02
28	1.47372000e+05	5.40000000e+01	6.90000000e+01	1.21000000e+02
29	1.48606000e+05	5.70000000e+01	7.00000000e+01	1.22000000e+02
30	1.49794000e+05	5.70000000e+01	7.00000000e+01	1.22000000e+02
31	1.51086000e+05	5.70000000e+01	7.00000000e+01	1.22000000e+02
32	1.52411000e+05	5.70000000e+01	7.00000000e+01	1.22000000e+02
33	1.53494000e+05	5.70000000e+01	7.00000000e+01	1.22000000e+02
34	1.54632000e+05	5.70000000e+01	7.10000000e+01	1.23000000e+02
35	1.55761000e+05	6.00000000e+01	7.30000000e+01	1.25000000e+02
36	1.56801000e+05	6.00000000e+01	7.30000000e+01	1.25000000e+02
37	1.57874000e+05	6.20000000e+01	7.40000000e+01	1.26000000e+02
38	1.58827000e+05	6.20000000e+01	7.40000000e+01	1.26000000e+02
39	1.59747000e+05	6.20000000e+01	7.60000000e+01	1.28000000e+02
40	1.60583000e+05	6.20000000e+01	7.60000000e+01	1.28000000e+02
41	1.61460000e+05	6.50000000e+01	7.70000000e+01	1.29000000e+02
42	1.62540000e+05	6.50000000e+01	7.70000000e+01	1.29000000e+02
43	1.63500000e+05	6.20000000e+01	7.80000000e+01	1.30000000e+02
44	1.64545000e+05	6.20000000e+01	7.80000000e+01	1.30000000e+02
45	1.65613000e+05	6.20000000e+01	7.80000000e+01	1.30000000e+02
46	1.66597000e+05	6.20000000e+01	7.80000000e+01	1.30000000e+02
47	1.67560000e+05	6.20000000e+01	7.80000000e+01	1.30000000e+02
48	1.68536000e+05	6.20000000e+01	7.80000000e+01	1.30000000e+02
49	1.69463000e+05	6.30000000e+01	8.00000000e+01	1.32000000e+02
50	1.70431000e+05	6.30000000e+01	8.00000000e+01	1.32000000e+02
51	1.71458000e+05	6.70000000e+01	8.30000000e+01	1.36000000e+02
52	1.72537000e+05	6.80000000e+01	8.30000000e+01	1.37000000e+02
53	1.73561000e+05	7.00000000e+01	8.40000000e+01	1.38000000e+02
54	1.74464000e+05	7.00000000e+01	8.40000000e+01	1.38000000e+02
55	1.75458000e+05	7.00000000e+01	8.40000000e+01	1.38000000e+02
56	1.76382000e+05	7.00000000e+01	8.40000000e+01	1.38000000e+02
57	1.77379000e+05	7.30000000e+01	8.50000000e+01	1.39000000e+02
58	1.78346000e+05	7.30000000e+01	8.50000000e+01	1.39000000e+02
59	1.79332000e+05	7.30000000e+01	8.50000000e+01	1.39000000e+02
60	1.80172000e+05	7.30000000e+01	8.50000000e+01	1.39000000e+02
61	1.81104000e+05	7.30000000e+01	8.50000000e+01	1.39000000e+02
62	1.82108000e+05	7.30000000e+01	8.50000000e+01	1.39000000e+02
63	1.83006000e+05	7.30000000e+01	8.50000000e+01	1.39000000e+02
64	1.83903000e+05	7.30000000e+01	8.50000000e+01	1.39000000e+02
65	1.84900000e+05	7.30000000e+01	8.50000000e+01	1.39000000e+02
66	1.86112000e+05	7.30000000e+01	8.50000000e+01	1.39000000e+02
67	1.87256000e+05	7.30000000e+01	8.50000000e+01	1.39000000e+02
68	1.88420000e+05	7.30000000e+01	8.50000000e+01	1.39000000e+02
69	1.89397000e+05	6.90000000e+01	8.60000000e+01	1.40000000e+02
70	1.90323000e+05	7.50000000e+01	8.70000000e+01	1.44000000e+02
71	1.91208000e+05	7.50000000e+01	8.70000000e+01	1.44000000e+02
72	1.92178000e+05	7.50000000e+01	8.70000000e+01	1.44000000e+02
73	1.93249000e+05	7.50000000e+01	8.70000000e+01	1.44000000e+02
74	1.94448000e+05	7.50000000e+01	8.70000000e+01	1.44000000e+02
75	1.95426000e+05	7.50000000e+01	8.70000000e+01	1.44000000e+02
76	1.96444000e+05	7.50000000e+01	8.70000000e+01	1.44000000e+02
77	1.97455000e+05	7.50000000e+01	8.70000000e+01	1.44000000e+02
78	1.98336000e+05	7.50000000e+01	8.70000000e+01	1.44000000e+02
79	1.99129000e+05	7.50000000e+01	8.70000000e+01	1.44000000e+02
80	2.00149000e+05	7.50000000e+01	8.70000000e+01	1.44000000e+02
81	2.08969000e+05	7.40000000e+01	8.90000000e+01	1.46000000e+02
82	2.11272000e+05	7.40000000e+01	8.90000000e+01	1.46000000e+02
83	2.12654000e+05	7.40000000e+01	8.90000000e+01	1.46000000e+02
84	2.13979000e+05	7.40000000e+01	8.90000000e+01	1.46000000e+02
85	2.15185000e+05	7.40000000e+01	1.20000000e+01	1.46000000e+02
86	2.16381000e+05	7.40000000e+01	8.90000000e+01	1.46000000e+02
87	2.17789000e+05	7.00000000e+01	9.00000000e+01	1.47000000e+02
88	2.19130000e+05	7.50000000e+01	9.10000000e+01	1.56000000e+02
89	2.20334000e+05	7.50000000e+01	9.10000000e+01	1.56000000e+02
90	2.21529000e+05	7.50000000e+01	9.10000000e+01	1.56000000e+02
91	2.23054000e+05	7.50000000e+01	9.10000000e+01	1.56000000e+02
92	2.24262000e+05	7.50000000e+01	9.10000000e+01	1.56000000e+02
93	2.25372000e+05	7.50000000e+01	9.10000000e+01	1.56000000e+02
94	2.26667000e+05	7.50000000e+01	9.10000000e+01	1.56000000e+02
95	2.27834000e+05	7.50000000e+01	9.10000000e+01	1.56000000e+02
96	2.29014000e+05	7.50000000e+01	9.10000000e+01	1.56000000e+02
97	2.30199000e+05	7.50000000e+01	9.10000000e+01	1.56000000e+02
98	2.31489000e+05	7.50000000e+01	9.10000000e+01	1.56000000e+02
99	2.32628000e+05	7.50000000e+01	9.10000000e+01	1.56000000e+02
100	2.33753000e+05	7.50000000e+01	9.10000000e+01	1.56000000e+02
