# Supplementary material for: Early Prediction of Movie Box Office Success Based on Wikipedia Activity Big Data
Source: PLoS One. 2013 Aug 21;8(8):e71226. doi: 10.1371/journal.pone.0071226 (PMC3749192; doi:10.1371/journal.pone.0071226)
Supplement: Dataset S1 — The dataset under study, including the financial and Wikipedia activity data is also available at http://wwm.phy.bme.hu/SupplementaryDataS1.zip. (ZIP) [file pone.0071226.s002.zip › wikipredict_data_pack/sample_of_312/wikipedia_predictors/119]

Day_(movie_time)	Views	Users	Rigor	Edits
-500	0.00000000e+00	0.00000000e+00	0.00000000e+00	0.00000000e+00
-499	0.00000000e+00	0.00000000e+00	0.00000000e+00	0.00000000e+00
-498	0.00000000e+00	0.00000000e+00	0.00000000e+00	0.00000000e+00
-497	0.00000000e+00	0.00000000e+00	0.00000000e+00	0.00000000e+00
-496	0.00000000e+00	0.00000000e+00	0.00000000e+00	0.00000000e+00
-495	0.00000000e+00	0.00000000e+00	0.00000000e+00	0.00000000e+00
-494	0.00000000e+00	0.00000000e+00	0.00000000e+00	0.00000000e+00
-493	0.00000000e+00	0.00000000e+00	0.00000000e+00	0.00000000e+00
-492	0.00000000e+00	0.00000000e+00	0.00000000e+00	0.00000000e+00
-491	0.00000000e+00	0.00000000e+00	0.00000000e+00	0.00000000e+00
-490	0.00000000e+00	0.00000000e+00	0.00000000e+00	0.00000000e+00
-489	0.00000000e+00	0.00000000e+00	0.00000000e+00	0.00000000e+00
-488	0.00000000e+00	0.00000000e+00	0.00000000e+00	0.00000000e+00
-487	0.00000000e+00	0.00000000e+00	0.00000000e+00	0.00000000e+00
-486	0.00000000e+00	0.00000000e+00	0.00000000e+00	0.00000000e+00
-485	0.00000000e+00	0.00000000e+00	0.00000000e+00	0.00000000e+00
-484	0.00000000e+00	0.00000000e+00	0.00000000e+00	0.00000000e+00
-483	0.00000000e+00	0.00000000e+00	0.00000000e+00	0.00000000e+00
-482	0.00000000e+00	0.00000000e+00	0.00000000e+00	0.00000000e+00
-481	0.00000000e+00	0.00000000e+00	0.00000000e+00	0.00000000e+00
-480	0.00000000e+00	0.00000000e+00	0.00000000e+00	0.00000000e+00
-479	0.00000000e+00	0.00000000e+00	0.00000000e+00	0.00000000e+00
-478	0.00000000e+00	0.00000000e+00	0.00000000e+00	0.00000000e+00
-477	0.00000000e+00	0.00000000e+00	0.00000000e+00	0.00000000e+00
-476	0.00000000e+00	0.00000000e+00	0.00000000e+00	0.00000000e+00
-475	0.00000000e+00	0.00000000e+00	0.00000000e+00	0.00000000e+00
-474	0.00000000e+00	0.00000000e+00	0.00000000e+00	0.00000000e+00
-473	0.00000000e+00	0.00000000e+00	0.00000000e+00	0.00000000e+00
-472	0.00000000e+00	0.00000000e+00	0.00000000e+00	0.00000000e+00
-471	0.00000000e+00	0.00000000e+00	0.00000000e+00	0.00000000e+00
-470	0.00000000e+00	0.00000000e+00	0.00000000e+00	0.00000000e+00
-469	0.00000000e+00	0.00000000e+00	0.00000000e+00	0.00000000e+00
-468	0.00000000e+00	0.00000000e+00	0.00000000e+00	0.00000000e+00
-467	0.00000000e+00	0.00000000e+00	0.00000000e+00	0.00000000e+00
-466	0.00000000e+00	0.00000000e+00	0.00000000e+00	0.00000000e+00
-465	0.00000000e+00	0.00000000e+00	0.00000000e+00	0.00000000e+00
-464	0.00000000e+00	0.00000000e+00	0.00000000e+00	0.00000000e+00
-463	0.00000000e+00	0.00000000e+00	0.00000000e+00	0.00000000e+00
-462	0.00000000e+00	0.00000000e+00	0.00000000e+00	0.00000000e+00
-461	0.00000000e+00	0.00000000e+00	0.00000000e+00	0.00000000e+00
-460	0.00000000e+00	0.00000000e+00	0.00000000e+00	0.00000000e+00
-459	0.00000000e+00	0.00000000e+00	0.00000000e+00	0.00000000e+00
-458	0.00000000e+00	0.00000000e+00	0.00000000e+00	0.00000000e+00
-457	0.00000000e+00	0.00000000e+00	0.00000000e+00	0.00000000e+00
-456	0.00000000e+00	0.00000000e+00	0.00000000e+00	0.00000000e+00
-455	0.00000000e+00	0.00000000e+00	0.00000000e+00	0.00000000e+00
-454	0.00000000e+00	0.00000000e+00	0.00000000e+00	0.00000000e+00
-453	0.00000000e+00	0.00000000e+00	0.00000000e+00	0.00000000e+00
-452	0.00000000e+00	0.00000000e+00	0.00000000e+00	0.00000000e+00
-451	0.00000000e+00	0.00000000e+00	0.00000000e+00	0.00000000e+00
-450	0.00000000e+00	0.00000000e+00	0.00000000e+00	0.00000000e+00
-449	0.00000000e+00	0.00000000e+00	0.00000000e+00	0.00000000e+00
-448	0.00000000e+00	0.00000000e+00	0.00000000e+00	0.00000000e+00
-447	0.00000000e+00	0.00000000e+00	0.00000000e+00	0.00000000e+00
-446	0.00000000e+00	0.00000000e+00	0.00000000e+00	0.00000000e+00
-445	0.00000000e+00	0.00000000e+00	0.00000000e+00	0.00000000e+00
-444	0.00000000e+00	0.00000000e+00	0.00000000e+00	0.00000000e+00
-443	0.00000000e+00	0.00000000e+00	0.00000000e+00	0.00000000e+00
-442	0.00000000e+00	0.00000000e+00	0.00000000e+00	0.00000000e+00
-441	0.00000000e+00	0.00000000e+00	0.00000000e+00	0.00000000e+00
-440	0.00000000e+00	0.00000000e+00	0.00000000e+00	0.00000000e+00
-439	0.00000000e+00	0.00000000e+00	0.00000000e+00	0.00000000e+00
-438	0.00000000e+00	0.00000000e+00	0.00000000e+00	0.00000000e+00
-437	0.00000000e+00	0.00000000e+00	0.00000000e+00	0.00000000e+00
-436	0.00000000e+00	0.00000000e+00	0.00000000e+00	0.00000000e+00
-435	0.00000000e+00	0.00000000e+00	0.00000000e+00	0.00000000e+00
-434	0.00000000e+00	0.00000000e+00	0.00000000e+00	0.00000000e+00
-433	0.00000000e+00	0.00000000e+00	0.00000000e+00	0.00000000e+00
-432	0.00000000e+00	0.00000000e+00	0.00000000e+00	0.00000000e+00
-431	0.00000000e+00	0.00000000e+00	0.00000000e+00	0.00000000e+00
-430	0.00000000e+00	0.00000000e+00	0.00000000e+00	0.00000000e+00
-429	0.00000000e+00	0.00000000e+00	0.00000000e+00	0.00000000e+00
-428	0.00000000e+00	0.00000000e+00	0.00000000e+00	0.00000000e+00
-427	0.00000000e+00	0.00000000e+00	0.00000000e+00	0.00000000e+00
-426	0.00000000e+00	0.00000000e+00	0.00000000e+00	0.00000000e+00
-425	0.00000000e+00	0.00000000e+00	0.00000000e+00	0.00000000e+00
-424	0.00000000e+00	0.00000000e+00	0.00000000e+00	0.00000000e+00
-423	0.00000000e+00	0.00000000e+00	0.00000000e+00	0.00000000e+00
-422	0.00000000e+00	0.00000000e+00	0.00000000e+00	0.00000000e+00
-421	0.00000000e+00	0.00000000e+00	0.00000000e+00	0.00000000e+00
-420	0.00000000e+00	0.00000000e+00	0.00000000e+00	0.00000000e+00
-419	0.00000000e+00	0.00000000e+00	0.00000000e+00	0.00000000e+00
-418	0.00000000e+00	0.00000000e+00	0.00000000e+00	0.00000000e+00
-417	0.00000000e+00	0.00000000e+00	0.00000000e+00	0.00000000e+00
-416	0.00000000e+00	0.00000000e+00	0.00000000e+00	0.00000000e+00
-415	0.00000000e+00	0.00000000e+00	0.00000000e+00	0.00000000e+00
-414	0.00000000e+00	0.00000000e+00	0.00000000e+00	0.00000000e+00
-413	0.00000000e+00	0.00000000e+00	0.00000000e+00	0.00000000e+00
-412	0.00000000e+00	0.00000000e+00	0.00000000e+00	0.00000000e+00
-411	0.00000000e+00	0.00000000e+00	0.00000000e+00	0.00000000e+00
-410	0.00000000e+00	0.00000000e+00	0.00000000e+00	0.00000000e+00
-409	0.00000000e+00	0.00000000e+00	0.00000000e+00	0.00000000e+00
-408	0.00000000e+00	0.00000000e+00	0.00000000e+00	0.00000000e+00
-407	0.00000000e+00	0.00000000e+00	0.00000000e+00	0.00000000e+00
-406	0.00000000e+00	0.00000000e+00	0.00000000e+00	0.00000000e+00
-405	0.00000000e+00	0.00000000e+00	0.00000000e+00	0.00000000e+00
-404	0.00000000e+00	0.00000000e+00	0.00000000e+00	0.00000000e+00
-403	0.00000000e+00	0.00000000e+00	0.00000000e+00	0.00000000e+00
-402	0.00000000e+00	0.00000000e+00	0.00000000e+00	0.00000000e+00
-401	0.00000000e+00	0.00000000e+00	0.00000000e+00	0.00000000e+00
-400	0.00000000e+00	0.00000000e+00	0.00000000e+00	0.00000000e+00
-399	0.00000000e+00	0.00000000e+00	0.00000000e+00	0.00000000e+00
-398	0.00000000e+00	0.00000000e+00	0.00000000e+00	0.00000000e+00
-397	0.00000000e+00	0.00000000e+00	0.00000000e+00	0.00000000e+00
-396	0.00000000e+00	0.00000000e+00	0.00000000e+00	0.00000000e+00
-395	0.00000000e+00	0.00000000e+00	0.00000000e+00	0.00000000e+00
-394	0.00000000e+00	0.00000000e+00	0.00000000e+00	0.00000000e+00
-393	0.00000000e+00	0.00000000e+00	0.00000000e+00	0.00000000e+00
-392	0.00000000e+00	0.00000000e+00	0.00000000e+00	0.00000000e+00
-391	0.00000000e+00	0.00000000e+00	0.00000000e+00	0.00000000e+00
-390	0.00000000e+00	0.00000000e+00	0.00000000e+00	0.00000000e+00
-389	0.00000000e+00	0.00000000e+00	0.00000000e+00	0.00000000e+00
-388	0.00000000e+00	0.00000000e+00	0.00000000e+00	0.00000000e+00
-387	0.00000000e+00	0.00000000e+00	0.00000000e+00	0.00000000e+00
-386	0.00000000e+00	0.00000000e+00	0.00000000e+00	0.00000000e+00
-385	0.00000000e+00	0.00000000e+00	0.00000000e+00	0.00000000e+00
-384	0.00000000e+00	0.00000000e+00	0.00000000e+00	0.00000000e+00
-383	0.00000000e+00	0.00000000e+00	0.00000000e+00	0.00000000e+00
-382	0.00000000e+00	0.00000000e+00	0.00000000e+00	0.00000000e+00
-381	0.00000000e+00	0.00000000e+00	0.00000000e+00	0.00000000e+00
-380	0.00000000e+00	0.00000000e+00	0.00000000e+00	0.00000000e+00
-379	0.00000000e+00	0.00000000e+00	0.00000000e+00	0.00000000e+00
-378	0.00000000e+00	0.00000000e+00	0.00000000e+00	0.00000000e+00
-377	0.00000000e+00	0.00000000e+00	0.00000000e+00	0.00000000e+00
-376	0.00000000e+00	0.00000000e+00	0.00000000e+00	0.00000000e+00
-375	0.00000000e+00	0.00000000e+00	0.00000000e+00	0.00000000e+00
-374	0.00000000e+00	0.00000000e+00	0.00000000e+00	0.00000000e+00
-373	0.00000000e+00	0.00000000e+00	0.00000000e+00	0.00000000e+00
-372	0.00000000e+00	0.00000000e+00	0.00000000e+00	0.00000000e+00
-371	0.00000000e+00	0.00000000e+00	0.00000000e+00	0.00000000e+00
-370	0.00000000e+00	0.00000000e+00	0.00000000e+00	0.00000000e+00
-369	0.00000000e+00	0.00000000e+00	0.00000000e+00	0.00000000e+00
-368	0.00000000e+00	0.00000000e+00	0.00000000e+00	0.00000000e+00
-367	0.00000000e+00	0.00000000e+00	0.00000000e+00	0.00000000e+00
-366	0.00000000e+00	0.00000000e+00	0.00000000e+00	0.00000000e+00
-365	0.00000000e+00	0.00000000e+00	0.00000000e+00	0.00000000e+00
-364	0.00000000e+00	0.00000000e+00	0.00000000e+00	0.00000000e+00
-363	0.00000000e+00	0.00000000e+00	0.00000000e+00	0.00000000e+00
-362	0.00000000e+00	0.00000000e+00	0.00000000e+00	0.00000000e+00
-361	0.00000000e+00	0.00000000e+00	0.00000000e+00	0.00000000e+00
-360	0.00000000e+00	0.00000000e+00	0.00000000e+00	0.00000000e+00
-359	0.00000000e+00	0.00000000e+00	0.00000000e+00	0.00000000e+00
-358	0.00000000e+00	0.00000000e+00	0.00000000e+00	0.00000000e+00
-357	0.00000000e+00	0.00000000e+00	0.00000000e+00	0.00000000e+00
-356	0.00000000e+00	0.00000000e+00	0.00000000e+00	0.00000000e+00
-355	0.00000000e+00	0.00000000e+00	0.00000000e+00	0.00000000e+00
-354	0.00000000e+00	0.00000000e+00	0.00000000e+00	0.00000000e+00
-353	0.00000000e+00	0.00000000e+00	0.00000000e+00	0.00000000e+00
-352	0.00000000e+00	0.00000000e+00	0.00000000e+00	0.00000000e+00
-351	0.00000000e+00	0.00000000e+00	0.00000000e+00	0.00000000e+00
-350	0.00000000e+00	0.00000000e+00	0.00000000e+00	0.00000000e+00
-349	0.00000000e+00	0.00000000e+00	0.00000000e+00	0.00000000e+00
-348	0.00000000e+00	0.00000000e+00	0.00000000e+00	0.00000000e+00
-347	0.00000000e+00	0.00000000e+00	0.00000000e+00	0.00000000e+00
-346	0.00000000e+00	0.00000000e+00	0.00000000e+00	0.00000000e+00
-345	0.00000000e+00	0.00000000e+00	0.00000000e+00	0.00000000e+00
-344	0.00000000e+00	0.00000000e+00	0.00000000e+00	0.00000000e+00
-343	0.00000000e+00	0.00000000e+00	0.00000000e+00	0.00000000e+00
-342	0.00000000e+00	0.00000000e+00	0.00000000e+00	0.00000000e+00
-341	0.00000000e+00	0.00000000e+00	0.00000000e+00	0.00000000e+00
-340	0.00000000e+00	0.00000000e+00	0.00000000e+00	0.00000000e+00
-339	0.00000000e+00	0.00000000e+00	0.00000000e+00	0.00000000e+00
-338	0.00000000e+00	0.00000000e+00	0.00000000e+00	0.00000000e+00
-337	0.00000000e+00	0.00000000e+00	0.00000000e+00	0.00000000e+00
-336	0.00000000e+00	0.00000000e+00	0.00000000e+00	0.00000000e+00
-335	0.00000000e+00	0.00000000e+00	0.00000000e+00	0.00000000e+00
-334	0.00000000e+00	0.00000000e+00	0.00000000e+00	0.00000000e+00
-333	0.00000000e+00	0.00000000e+00	0.00000000e+00	0.00000000e+00
-332	0.00000000e+00	0.00000000e+00	0.00000000e+00	0.00000000e+00
-331	0.00000000e+00	0.00000000e+00	0.00000000e+00	0.00000000e+00
-330	0.00000000e+00	0.00000000e+00	0.00000000e+00	0.00000000e+00
-329	0.00000000e+00	0.00000000e+00	0.00000000e+00	0.00000000e+00
-328	0.00000000e+00	0.00000000e+00	0.00000000e+00	0.00000000e+00
-327	0.00000000e+00	0.00000000e+00	0.00000000e+00	0.00000000e+00
-326	0.00000000e+00	0.00000000e+00	0.00000000e+00	0.00000000e+00
-325	0.00000000e+00	0.00000000e+00	0.00000000e+00	0.00000000e+00
-324	0.00000000e+00	0.00000000e+00	0.00000000e+00	0.00000000e+00
-323	0.00000000e+00	0.00000000e+00	0.00000000e+00	0.00000000e+00
-322	0.00000000e+00	0.00000000e+00	0.00000000e+00	0.00000000e+00
-321	0.00000000e+00	0.00000000e+00	0.00000000e+00	0.00000000e+00
-320	0.00000000e+00	0.00000000e+00	0.00000000e+00	0.00000000e+00
-319	0.00000000e+00	0.00000000e+00	0.00000000e+00	0.00000000e+00
-318	0.00000000e+00	0.00000000e+00	0.00000000e+00	0.00000000e+00
-317	0.00000000e+00	0.00000000e+00	0.00000000e+00	0.00000000e+00
-316	0.00000000e+00	0.00000000e+00	0.00000000e+00	0.00000000e+00
-315	0.00000000e+00	0.00000000e+00	0.00000000e+00	0.00000000e+00
-314	0.00000000e+00	0.00000000e+00	0.00000000e+00	0.00000000e+00
-313	0.00000000e+00	0.00000000e+00	0.00000000e+00	0.00000000e+00
-312	0.00000000e+00	0.00000000e+00	0.00000000e+00	0.00000000e+00
-311	0.00000000e+00	0.00000000e+00	0.00000000e+00	0.00000000e+00
-310	0.00000000e+00	0.00000000e+00	0.00000000e+00	0.00000000e+00
-309	0.00000000e+00	0.00000000e+00	0.00000000e+00	0.00000000e+00
-308	0.00000000e+00	0.00000000e+00	0.00000000e+00	0.00000000e+00
-307	0.00000000e+00	0.00000000e+00	0.00000000e+00	0.00000000e+00
-306	0.00000000e+00	0.00000000e+00	0.00000000e+00	0.00000000e+00
-305	0.00000000e+00	0.00000000e+00	0.00000000e+00	0.00000000e+00
-304	0.00000000e+00	0.00000000e+00	0.00000000e+00	0.00000000e+00
-303	0.00000000e+00	0.00000000e+00	0.00000000e+00	0.00000000e+00
-302	0.00000000e+00	0.00000000e+00	0.00000000e+00	0.00000000e+00
-301	0.00000000e+00	0.00000000e+00	0.00000000e+00	0.00000000e+00
-300	0.00000000e+00	0.00000000e+00	0.00000000e+00	0.00000000e+00
-299	0.00000000e+00	0.00000000e+00	0.00000000e+00	0.00000000e+00
-298	0.00000000e+00	0.00000000e+00	0.00000000e+00	0.00000000e+00
-297	0.00000000e+00	0.00000000e+00	0.00000000e+00	0.00000000e+00
-296	0.00000000e+00	0.00000000e+00	0.00000000e+00	0.00000000e+00
-295	0.00000000e+00	0.00000000e+00	0.00000000e+00	0.00000000e+00
-294	0.00000000e+00	0.00000000e+00	0.00000000e+00	0.00000000e+00
-293	0.00000000e+00	0.00000000e+00	0.00000000e+00	0.00000000e+00
-292	0.00000000e+00	0.00000000e+00	0.00000000e+00	0.00000000e+00
-291	0.00000000e+00	0.00000000e+00	0.00000000e+00	0.00000000e+00
-290	0.00000000e+00	0.00000000e+00	0.00000000e+00	0.00000000e+00
-289	0.00000000e+00	0.00000000e+00	0.00000000e+00	0.00000000e+00
-288	0.00000000e+00	0.00000000e+00	0.00000000e+00	0.00000000e+00
-287	0.00000000e+00	0.00000000e+00	0.00000000e+00	0.00000000e+00
-286	0.00000000e+00	0.00000000e+00	0.00000000e+00	0.00000000e+00
-285	0.00000000e+00	0.00000000e+00	0.00000000e+00	0.00000000e+00
-284	0.00000000e+00	0.00000000e+00	0.00000000e+00	0.00000000e+00
-283	0.00000000e+00	0.00000000e+00	0.00000000e+00	0.00000000e+00
-282	0.00000000e+00	0.00000000e+00	0.00000000e+00	0.00000000e+00
-281	0.00000000e+00	0.00000000e+00	0.00000000e+00	0.00000000e+00
-280	0.00000000e+00	0.00000000e+00	0.00000000e+00	0.00000000e+00
-279	0.00000000e+00	0.00000000e+00	0.00000000e+00	0.00000000e+00
-278	0.00000000e+00	0.00000000e+00	0.00000000e+00	0.00000000e+00
-277	0.00000000e+00	0.00000000e+00	0.00000000e+00	0.00000000e+00
-276	0.00000000e+00	0.00000000e+00	0.00000000e+00	0.00000000e+00
-275	0.00000000e+00	0.00000000e+00	0.00000000e+00	0.00000000e+00
-274	0.00000000e+00	0.00000000e+00	0.00000000e+00	0.00000000e+00
-273	0.00000000e+00	0.00000000e+00	0.00000000e+00	0.00000000e+00
-272	0.00000000e+00	0.00000000e+00	0.00000000e+00	0.00000000e+00
-271	0.00000000e+00	0.00000000e+00	0.00000000e+00	0.00000000e+00
-270	0.00000000e+00	0.00000000e+00	0.00000000e+00	0.00000000e+00
-269	0.00000000e+00	0.00000000e+00	0.00000000e+00	0.00000000e+00
-268	0.00000000e+00	0.00000000e+00	0.00000000e+00	0.00000000e+00
-267	0.00000000e+00	0.00000000e+00	0.00000000e+00	0.00000000e+00
-266	0.00000000e+00	0.00000000e+00	0.00000000e+00	0.00000000e+00
-265	0.00000000e+00	0.00000000e+00	0.00000000e+00	0.00000000e+00
-264	0.00000000e+00	0.00000000e+00	0.00000000e+00	0.00000000e+00
-263	0.00000000e+00	0.00000000e+00	0.00000000e+00	0.00000000e+00
-262	0.00000000e+00	0.00000000e+00	0.00000000e+00	0.00000000e+00
-261	0.00000000e+00	0.00000000e+00	0.00000000e+00	0.00000000e+00
-260	0.00000000e+00	0.00000000e+00	0.00000000e+00	0.00000000e+00
-259	0.00000000e+00	0.00000000e+00	0.00000000e+00	0.00000000e+00
-258	0.00000000e+00	0.00000000e+00	0.00000000e+00	0.00000000e+00
-257	0.00000000e+00	0.00000000e+00	0.00000000e+00	0.00000000e+00
-256	0.00000000e+00	0.00000000e+00	0.00000000e+00	0.00000000e+00
-255	0.00000000e+00	0.00000000e+00	0.00000000e+00	0.00000000e+00
-254	0.00000000e+00	0.00000000e+00	0.00000000e+00	0.00000000e+00
-253	0.00000000e+00	0.00000000e+00	0.00000000e+00	0.00000000e+00
-252	0.00000000e+00	0.00000000e+00	0.00000000e+00	0.00000000e+00
-251	0.00000000e+00	0.00000000e+00	0.00000000e+00	0.00000000e+00
-250	0.00000000e+00	0.00000000e+00	0.00000000e+00	0.00000000e+00
-249	0.00000000e+00	0.00000000e+00	0.00000000e+00	0.00000000e+00
-248	0.00000000e+00	0.00000000e+00	0.00000000e+00	0.00000000e+00
-247	0.00000000e+00	0.00000000e+00	0.00000000e+00	0.00000000e+00
-246	0.00000000e+00	0.00000000e+00	0.00000000e+00	0.00000000e+00
-245	0.00000000e+00	0.00000000e+00	0.00000000e+00	0.00000000e+00
-244	0.00000000e+00	0.00000000e+00	0.00000000e+00	0.00000000e+00
-243	0.00000000e+00	0.00000000e+00	0.00000000e+00	0.00000000e+00
-242	0.00000000e+00	0.00000000e+00	0.00000000e+00	0.00000000e+00
-241	0.00000000e+00	0.00000000e+00	0.00000000e+00	0.00000000e+00
-240	0.00000000e+00	0.00000000e+00	0.00000000e+00	0.00000000e+00
-239	1.00000000e+00	0.00000000e+00	0.00000000e+00	0.00000000e+00
-238	1.00000000e+00	0.00000000e+00	0.00000000e+00	0.00000000e+00
-237	1.00000000e+00	0.00000000e+00	0.00000000e+00	0.00000000e+00
-236	1.00000000e+00	0.00000000e+00	0.00000000e+00	0.00000000e+00
-235	1.00000000e+00	0.00000000e+00	0.00000000e+00	0.00000000e+00
-234	1.00000000e+00	0.00000000e+00	0.00000000e+00	0.00000000e+00
-233	1.00000000e+00	0.00000000e+00	0.00000000e+00	0.00000000e+00
-232	1.00000000e+00	0.00000000e+00	0.00000000e+00	0.00000000e+00
-231	1.00000000e+00	0.00000000e+00	0.00000000e+00	0.00000000e+00
-230	1.00000000e+00	0.00000000e+00	0.00000000e+00	0.00000000e+00
-229	1.00000000e+00	0.00000000e+00	0.00000000e+00	0.00000000e+00
-228	1.00000000e+00	0.00000000e+00	0.00000000e+00	0.00000000e+00
-227	1.00000000e+00	0.00000000e+00	0.00000000e+00	0.00000000e+00
-226	1.00000000e+00	0.00000000e+00	0.00000000e+00	0.00000000e+00
-225	1.00000000e+00	0.00000000e+00	0.00000000e+00	0.00000000e+00
-224	1.00000000e+00	0.00000000e+00	0.00000000e+00	0.00000000e+00
-223	1.00000000e+00	0.00000000e+00	0.00000000e+00	0.00000000e+00
-222	1.00000000e+00	0.00000000e+00	0.00000000e+00	0.00000000e+00
-221	1.00000000e+00	0.00000000e+00	0.00000000e+00	0.00000000e+00
-220	1.00000000e+00	0.00000000e+00	0.00000000e+00	0.00000000e+00
-219	1.00000000e+00	0.00000000e+00	0.00000000e+00	0.00000000e+00
-218	1.00000000e+00	0.00000000e+00	0.00000000e+00	0.00000000e+00
-217	1.00000000e+00	0.00000000e+00	0.00000000e+00	0.00000000e+00
-216	1.00000000e+00	0.00000000e+00	0.00000000e+00	0.00000000e+00
-215	1.00000000e+00	0.00000000e+00	0.00000000e+00	0.00000000e+00
-214	1.00000000e+00	0.00000000e+00	0.00000000e+00	0.00000000e+00
-213	1.00000000e+00	0.00000000e+00	0.00000000e+00	0.00000000e+00
-212	1.00000000e+00	0.00000000e+00	0.00000000e+00	0.00000000e+00
-211	1.00000000e+00	0.00000000e+00	0.00000000e+00	0.00000000e+00
-210	1.00000000e+00	0.00000000e+00	0.00000000e+00	0.00000000e+00
-209	1.00000000e+00	0.00000000e+00	0.00000000e+00	0.00000000e+00
-208	1.00000000e+00	0.00000000e+00	0.00000000e+00	0.00000000e+00
-207	1.00000000e+00	0.00000000e+00	0.00000000e+00	0.00000000e+00
-206	1.00000000e+00	0.00000000e+00	0.00000000e+00	0.00000000e+00
-205	1.00000000e+00	0.00000000e+00	0.00000000e+00	0.00000000e+00
-204	1.00000000e+00	0.00000000e+00	0.00000000e+00	0.00000000e+00
-203	1.00000000e+00	0.00000000e+00	0.00000000e+00	0.00000000e+00
-202	1.00000000e+00	0.00000000e+00	0.00000000e+00	0.00000000e+00
-201	1.00000000e+00	0.00000000e+00	0.00000000e+00	0.00000000e+00
-200	1.00000000e+00	0.00000000e+00	0.00000000e+00	0.00000000e+00
-199	1.00000000e+00	0.00000000e+00	0.00000000e+00	0.00000000e+00
-198	1.00000000e+00	0.00000000e+00	0.00000000e+00	0.00000000e+00
-197	1.00000000e+00	0.00000000e+00	0.00000000e+00	0.00000000e+00
-196	1.00000000e+00	0.00000000e+00	0.00000000e+00	0.00000000e+00
-195	1.00000000e+00	0.00000000e+00	0.00000000e+00	0.00000000e+00
-194	1.00000000e+00	0.00000000e+00	0.00000000e+00	0.00000000e+00
-193	1.00000000e+00	0.00000000e+00	0.00000000e+00	0.00000000e+00
-192	1.00000000e+00	0.00000000e+00	0.00000000e+00	0.00000000e+00
-191	1.00000000e+00	0.00000000e+00	0.00000000e+00	0.00000000e+00
-190	1.00000000e+00	0.00000000e+00	0.00000000e+00	0.00000000e+00
-189	1.00000000e+00	0.00000000e+00	0.00000000e+00	0.00000000e+00
-188	1.00000000e+00	0.00000000e+00	0.00000000e+00	0.00000000e+00
-187	1.00000000e+00	0.00000000e+00	0.00000000e+00	0.00000000e+00
-186	1.00000000e+00	0.00000000e+00	0.00000000e+00	0.00000000e+00
-185	1.00000000e+00	0.00000000e+00	0.00000000e+00	0.00000000e+00
-184	1.00000000e+00	0.00000000e+00	0.00000000e+00	0.00000000e+00
-183	1.00000000e+00	0.00000000e+00	0.00000000e+00	0.00000000e+00
-182	1.00000000e+00	0.00000000e+00	0.00000000e+00	0.00000000e+00
-181	1.00000000e+00	0.00000000e+00	0.00000000e+00	0.00000000e+00
-180	1.00000000e+00	0.00000000e+00	0.00000000e+00	0.00000000e+00
-179	1.00000000e+00	0.00000000e+00	0.00000000e+00	0.00000000e+00
-178	1.00000000e+00	0.00000000e+00	0.00000000e+00	0.00000000e+00
-177	1.00000000e+00	0.00000000e+00	0.00000000e+00	0.00000000e+00
-176	1.00000000e+00	0.00000000e+00	0.00000000e+00	0.00000000e+00
-175	1.00000000e+00	0.00000000e+00	0.00000000e+00	0.00000000e+00
-174	1.00000000e+00	0.00000000e+00	0.00000000e+00	0.00000000e+00
-173	1.00000000e+00	0.00000000e+00	0.00000000e+00	0.00000000e+00
-172	1.00000000e+00	0.00000000e+00	0.00000000e+00	0.00000000e+00
-171	1.00000000e+00	0.00000000e+00	0.00000000e+00	0.00000000e+00
-170	1.00000000e+00	0.00000000e+00	0.00000000e+00	0.00000000e+00
-169	1.00000000e+00	0.00000000e+00	0.00000000e+00	0.00000000e+00
-168	1.00000000e+00	0.00000000e+00	0.00000000e+00	0.00000000e+00
-167	1.00000000e+00	0.00000000e+00	0.00000000e+00	0.00000000e+00
-166	1.00000000e+00	0.00000000e+00	0.00000000e+00	0.00000000e+00
-165	1.00000000e+00	0.00000000e+00	0.00000000e+00	0.00000000e+00
-164	1.00000000e+00	0.00000000e+00	0.00000000e+00	0.00000000e+00
-163	1.00000000e+00	0.00000000e+00	0.00000000e+00	0.00000000e+00
-162	1.00000000e+00	0.00000000e+00	0.00000000e+00	0.00000000e+00
-161	1.00000000e+00	0.00000000e+00	0.00000000e+00	0.00000000e+00
-160	1.00000000e+00	0.00000000e+00	0.00000000e+00	0.00000000e+00
-159	1.00000000e+00	0.00000000e+00	0.00000000e+00	0.00000000e+00
-158	1.00000000e+00	0.00000000e+00	0.00000000e+00	0.00000000e+00
-157	1.00000000e+00	0.00000000e+00	0.00000000e+00	0.00000000e+00
-156	1.00000000e+00	0.00000000e+00	0.00000000e+00	0.00000000e+00
-155	1.00000000e+00	0.00000000e+00	0.00000000e+00	0.00000000e+00
-154	1.00000000e+00	0.00000000e+00	0.00000000e+00	0.00000000e+00
-153	1.00000000e+00	0.00000000e+00	0.00000000e+00	0.00000000e+00
-152	1.00000000e+00	0.00000000e+00	0.00000000e+00	0.00000000e+00
-151	1.00000000e+00	0.00000000e+00	0.00000000e+00	0.00000000e+00
-150	1.00000000e+00	0.00000000e+00	0.00000000e+00	0.00000000e+00
-149	1.00000000e+00	0.00000000e+00	0.00000000e+00	0.00000000e+00
-148	1.00000000e+00	0.00000000e+00	0.00000000e+00	0.00000000e+00
-147	1.00000000e+00	0.00000000e+00	0.00000000e+00	0.00000000e+00
-146	1.00000000e+00	0.00000000e+00	0.00000000e+00	0.00000000e+00
-145	1.00000000e+00	0.00000000e+00	0.00000000e+00	0.00000000e+00
-144	1.00000000e+00	0.00000000e+00	0.00000000e+00	0.00000000e+00
-143	1.00000000e+00	0.00000000e+00	0.00000000e+00	0.00000000e+00
-142	1.00000000e+00	0.00000000e+00	0.00000000e+00	0.00000000e+00
-141	1.00000000e+00	0.00000000e+00	0.00000000e+00	0.00000000e+00
-140	1.00000000e+00	0.00000000e+00	0.00000000e+00	0.00000000e+00
-139	1.00000000e+00	0.00000000e+00	0.00000000e+00	0.00000000e+00
-138	1.00000000e+00	0.00000000e+00	0.00000000e+00	0.00000000e+00
-137	1.00000000e+00	0.00000000e+00	0.00000000e+00	0.00000000e+00
-136	1.00000000e+00	0.00000000e+00	0.00000000e+00	0.00000000e+00
-135	1.00000000e+00	0.00000000e+00	0.00000000e+00	0.00000000e+00
-134	1.00000000e+00	0.00000000e+00	0.00000000e+00	0.00000000e+00
-133	1.00000000e+00	0.00000000e+00	0.00000000e+00	0.00000000e+00
-132	1.00000000e+00	0.00000000e+00	0.00000000e+00	0.00000000e+00
-131	1.00000000e+00	0.00000000e+00	0.00000000e+00	0.00000000e+00
-130	1.00000000e+00	0.00000000e+00	0.00000000e+00	0.00000000e+00
-129	1.00000000e+00	0.00000000e+00	0.00000000e+00	0.00000000e+00
-128	1.00000000e+00	0.00000000e+00	0.00000000e+00	0.00000000e+00
-127	1.00000000e+00	0.00000000e+00	0.00000000e+00	0.00000000e+00
-126	1.00000000e+00	0.00000000e+00	0.00000000e+00	0.00000000e+00
-125	1.00000000e+00	0.00000000e+00	0.00000000e+00	0.00000000e+00
-124	1.00000000e+00	0.00000000e+00	0.00000000e+00	0.00000000e+00
-123	1.00000000e+00	0.00000000e+00	0.00000000e+00	0.00000000e+00
-122	1.00000000e+00	0.00000000e+00	0.00000000e+00	0.00000000e+00
-121	1.00000000e+00	0.00000000e+00	0.00000000e+00	0.00000000e+00
-120	1.00000000e+00	0.00000000e+00	0.00000000e+00	0.00000000e+00
-119	1.00000000e+00	0.00000000e+00	0.00000000e+00	0.00000000e+00
-118	1.00000000e+00	0.00000000e+00	0.00000000e+00	0.00000000e+00
-117	1.08000000e+02	1.00000000e+00	2.00000000e+00	3.00000000e+00
-116	2.68000000e+02	3.00000000e+00	4.00000000e+00	5.00000000e+00
-115	4.16000000e+02	3.00000000e+00	4.00000000e+00	5.00000000e+00
-114	7.42000000e+02	3.00000000e+00	4.00000000e+00	5.00000000e+00
-113	1.23100000e+03	3.00000000e+00	4.00000000e+00	5.00000000e+00
-112	1.91600000e+03	3.00000000e+00	4.00000000e+00	5.00000000e+00
-111	2.52800000e+03	3.00000000e+00	4.00000000e+00	5.00000000e+00
-110	3.23700000e+03	3.00000000e+00	4.00000000e+00	5.00000000e+00
-109	3.90300000e+03	3.00000000e+00	4.00000000e+00	5.00000000e+00
-108	4.62000000e+03	3.00000000e+00	4.00000000e+00	5.00000000e+00
-107	5.20000000e+03	3.00000000e+00	4.00000000e+00	5.00000000e+00
-106	5.72200000e+03	3.00000000e+00	4.00000000e+00	5.00000000e+00
-105	6.22900000e+03	3.00000000e+00	4.00000000e+00	5.00000000e+00
-104	6.75300000e+03	3.00000000e+00	4.00000000e+00	5.00000000e+00
-103	6.75300000e+03	3.00000000e+00	4.00000000e+00	5.00000000e+00
-102	7.01500000e+03	4.00000000e+00	5.00000000e+00	6.00000000e+00
-101	7.01500000e+03	4.00000000e+00	5.00000000e+00	6.00000000e+00
-100	7.61600000e+03	4.00000000e+00	5.00000000e+00	6.00000000e+00
-99	8.23100000e+03	4.00000000e+00	5.00000000e+00	6.00000000e+00
-98	8.93700000e+03	4.00000000e+00	5.00000000e+00	6.00000000e+00
-97	9.66500000e+03	4.00000000e+00	5.00000000e+00	6.00000000e+00
-96	1.02330000e+04	4.00000000e+00	5.00000000e+00	6.00000000e+00
-95	1.08530000e+04	4.00000000e+00	5.00000000e+00	6.00000000e+00
-94	1.08530000e+04	4.00000000e+00	5.00000000e+00	6.00000000e+00
-93	1.14910000e+04	4.00000000e+00	5.00000000e+00	6.00000000e+00
-92	1.14910000e+04	4.00000000e+00	5.00000000e+00	6.00000000e+00
-91	1.14910000e+04	4.00000000e+00	5.00000000e+00	6.00000000e+00
-90	1.14910000e+04	4.00000000e+00	5.00000000e+00	6.00000000e+00
-89	1.14910000e+04	4.00000000e+00	5.00000000e+00	6.00000000e+00
-88	1.21080000e+04	4.00000000e+00	5.00000000e+00	6.00000000e+00
-87	1.26760000e+04	4.00000000e+00	5.00000000e+00	6.00000000e+00
-86	1.33560000e+04	4.00000000e+00	5.00000000e+00	6.00000000e+00
-85	1.53560000e+04	4.00000000e+00	5.00000000e+00	6.00000000e+00
-84	1.69240000e+04	4.00000000e+00	5.00000000e+00	6.00000000e+00
-83	1.89400000e+04	4.00000000e+00	5.00000000e+00	6.00000000e+00
-82	2.09660000e+04	4.00000000e+00	5.00000000e+00	6.00000000e+00
-81	2.27160000e+04	4.00000000e+00	5.00000000e+00	6.00000000e+00
-80	2.41970000e+04	4.00000000e+00	5.00000000e+00	6.00000000e+00
-79	2.55210000e+04	4.00000000e+00	5.00000000e+00	6.00000000e+00
-78	2.68180000e+04	4.00000000e+00	5.00000000e+00	6.00000000e+00
-77	2.82000000e+04	4.00000000e+00	5.00000000e+00	6.00000000e+00
-76	2.98670000e+04	4.00000000e+00	5.00000000e+00	6.00000000e+00
-75	3.12950000e+04	5.00000000e+00	6.00000000e+00	7.00000000e+00
-74	3.27690000e+04	5.00000000e+00	6.00000000e+00	7.00000000e+00
-73	3.45470000e+04	5.00000000e+00	6.00000000e+00	7.00000000e+00
-72	3.63120000e+04	5.00000000e+00	6.00000000e+00	7.00000000e+00
-71	3.79060000e+04	5.00000000e+00	6.00000000e+00	7.00000000e+00
-70	4.01830000e+04	5.00000000e+00	6.00000000e+00	9.00000000e+00
-69	4.23360000e+04	5.00000000e+00	6.00000000e+00	9.00000000e+00
-68	4.42650000e+04	6.00000000e+00	7.00000000e+00	1.00000000e+01
-67	4.61700000e+04	6.00000000e+00	7.00000000e+00	1.00000000e+01
-66	4.82470000e+04	6.00000000e+00	7.00000000e+00	1.00000000e+01
-65	5.02290000e+04	6.00000000e+00	7.00000000e+00	1.00000000e+01
-64	5.21350000e+04	6.00000000e+00	7.00000000e+00	1.00000000e+01
-63	5.37900000e+04	6.00000000e+00	7.00000000e+00	1.00000000e+01
-62	5.53510000e+04	6.00000000e+00	7.00000000e+00	1.00000000e+01
-61	5.67910000e+04	6.00000000e+00	7.00000000e+00	1.00000000e+01
-60	5.83170000e+04	6.00000000e+00	7.00000000e+00	1.00000000e+01
-59	6.03870000e+04	7.00000000e+00	9.00000000e+00	1.20000000e+01
-58	6.19820000e+04	7.00000000e+00	9.00000000e+00	1.20000000e+01
-57	6.34800000e+04	7.00000000e+00	9.00000000e+00	1.20000000e+01
-56	6.48320000e+04	7.00000000e+00	9.00000000e+00	1.20000000e+01
-55	6.62970000e+04	8.00000000e+00	1.00000000e+01	1.40000000e+01
-54	6.76240000e+04	8.00000000e+00	1.00000000e+01	1.40000000e+01
-53	6.91540000e+04	8.00000000e+00	1.00000000e+01	1.40000000e+01
-52	7.08050000e+04	8.00000000e+00	1.00000000e+01	1.40000000e+01
-51	7.24170000e+04	8.00000000e+00	1.10000000e+01	1.50000000e+01
-50	7.38900000e+04	8.00000000e+00	1.10000000e+01	1.50000000e+01
-49	7.54640000e+04	1.00000000e+01	1.20000000e+01	1.60000000e+01
-48	7.69390000e+04	1.00000000e+01	1.20000000e+01	1.60000000e+01
-47	7.83010000e+04	1.00000000e+01	1.20000000e+01	1.60000000e+01
-46	7.99660000e+04	1.00000000e+01	1.30000000e+01	1.70000000e+01
-45	8.15430000e+04	1.10000000e+01	1.50000000e+01	1.90000000e+01
-44	8.29360000e+04	1.10000000e+01	1.50000000e+01	1.90000000e+01
-43	8.42000000e+04	1.10000000e+01	1.50000000e+01	1.90000000e+01
-42	8.56200000e+04	1.10000000e+01	1.50000000e+01	1.90000000e+01
-41	8.71790000e+04	1.10000000e+01	1.50000000e+01	1.90000000e+01
-40	8.86240000e+04	1.10000000e+01	1.50000000e+01	1.90000000e+01
-39	9.03050000e+04	1.10000000e+01	1.50000000e+01	1.90000000e+01
-38	9.20270000e+04	1.10000000e+01	1.50000000e+01	1.90000000e+01
-37	9.33170000e+04	1.10000000e+01	1.50000000e+01	1.90000000e+01
-36	9.49740000e+04	1.10000000e+01	1.50000000e+01	1.90000000e+01
-35	9.65460000e+04	1.10000000e+01	1.50000000e+01	1.90000000e+01
-34	9.79790000e+04	1.10000000e+01	1.50000000e+01	1.90000000e+01
-33	9.97260000e+04	1.10000000e+01	1.50000000e+01	1.90000000e+01
-32	1.01543000e+05	1.10000000e+01	1.50000000e+01	1.90000000e+01
-31	1.03539000e+05	1.10000000e+01	1.50000000e+01	1.90000000e+01
-30	1.05038000e+05	1.10000000e+01	1.50000000e+01	1.90000000e+01
-29	1.06408000e+05	1.10000000e+01	1.50000000e+01	1.90000000e+01
-28	1.07738000e+05	1.20000000e+01	1.60000000e+01	2.00000000e+01
-27	1.09286000e+05	1.20000000e+01	1.60000000e+01	2.00000000e+01
-26	1.11065000e+05	1.20000000e+01	1.60000000e+01	2.00000000e+01
-25	1.13148000e+05	1.20000000e+01	1.60000000e+01	2.00000000e+01
-24	1.15094000e+05	1.50000000e+01	1.80000000e+01	2.20000000e+01
-23	1.16588000e+05	1.50000000e+01	1.80000000e+01	2.20000000e+01
-22	1.18154000e+05	1.50000000e+01	1.80000000e+01	2.20000000e+01
-21	1.20053000e+05	1.50000000e+01	1.80000000e+01	2.20000000e+01
-20	1.22058000e+05	1.60000000e+01	1.90000000e+01	2.30000000e+01
-19	1.24174000e+05	1.60000000e+01	1.90000000e+01	2.30000000e+01
-18	1.26199000e+05	1.60000000e+01	2.00000000e+01	2.40000000e+01
-17	1.28183000e+05	1.70000000e+01	2.10000000e+01	2.50000000e+01
-16	1.31622000e+05	1.90000000e+01	2.20000000e+01	2.60000000e+01
-15	1.35144000e+05	2.00000000e+01	2.40000000e+01	2.80000000e+01
-14	1.38576000e+05	2.00000000e+01	2.40000000e+01	2.80000000e+01
-13	1.43693000e+05	2.20000000e+01	2.60000000e+01	3.00000000e+01
-12	1.47512000e+05	2.20000000e+01	2.60000000e+01	3.00000000e+01
-11	1.52094000e+05	2.40000000e+01	2.70000000e+01	3.10000000e+01
-10	1.56145000e+05	2.40000000e+01	2.70000000e+01	3.10000000e+01
-9	1.60866000e+05	2.50000000e+01	2.80000000e+01	3.20000000e+01
-8	1.65997000e+05	2.50000000e+01	2.80000000e+01	3.20000000e+01
-7	1.70588000e+05	2.50000000e+01	2.80000000e+01	3.20000000e+01
-6	1.76668000e+05	2.70000000e+01	3.00000000e+01	3.50000000e+01
-5	1.81274000e+05	2.70000000e+01	3.10000000e+01	3.60000000e+01
-4	1.85714000e+05	2.80000000e+01	3.20000000e+01	3.70000000e+01
-3	1.90140000e+05	2.80000000e+01	3.20000000e+01	3.70000000e+01
-2	1.95640000e+05	2.80000000e+01	3.20000000e+01	3.70000000e+01
-1	2.01243000e+05	2.80000000e+01	3.20000000e+01	3.70000000e+01
0	2.07799000e+05	3.20000000e+01	3.50000000e+01	4.30000000e+01
1	2.16966000e+05	3.10000000e+01	3.80000000e+01	4.70000000e+01
2	2.25042000e+05	3.40000000e+01	4.00000000e+01	4.90000000e+01
3	2.32148000e+05	3.60000000e+01	4.20000000e+01	5.10000000e+01
4	2.38272000e+05	3.60000000e+01	4.20000000e+01	5.10000000e+01
5	2.42137000e+05	3.80000000e+01	4.30000000e+01	5.30000000e+01
6	2.45208000e+05	3.80000000e+01	4.30000000e+01	5.30000000e+01
7	2.48145000e+05	3.90000000e+01	4.40000000e+01	5.50000000e+01
8	2.51045000e+05	4.00000000e+01	4.60000000e+01	5.80000000e+01
9	2.54017000e+05	4.40000000e+01	5.10000000e+01	6.40000000e+01
10	2.57354000e+05	4.40000000e+01	5.20000000e+01	6.50000000e+01
11	2.60169000e+05	4.50000000e+01	5.30000000e+01	6.70000000e+01
12	2.62812000e+05	4.50000000e+01	5.30000000e+01	6.70000000e+01
13	2.65063000e+05	4.50000000e+01	5.30000000e+01	6.70000000e+01
14	2.67199000e+05	4.50000000e+01	5.30000000e+01	6.70000000e+01
15	2.70111000e+05	4.50000000e+01	5.30000000e+01	6.70000000e+01
16	2.72793000e+05	4.50000000e+01	5.30000000e+01	6.70000000e+01
17	2.75529000e+05	4.60000000e+01	5.40000000e+01	6.80000000e+01
18	2.77937000e+05	4.60000000e+01	5.50000000e+01	6.90000000e+01
19	2.79915000e+05	4.60000000e+01	5.50000000e+01	6.90000000e+01
20	2.81664000e+05	4.70000000e+01	5.60000000e+01	7.00000000e+01
21	2.83437000e+05	4.70000000e+01	5.60000000e+01	7.00000000e+01
22	2.85062000e+05	4.70000000e+01	5.70000000e+01	7.10000000e+01
23	2.87074000e+05	5.20000000e+01	5.80000000e+01	7.70000000e+01
24	2.89457000e+05	5.40000000e+01	6.00000000e+01	7.90000000e+01
25	2.91874000e+05	5.40000000e+01	6.00000000e+01	7.90000000e+01
26	2.94181000e+05	5.40000000e+01	6.00000000e+01	7.90000000e+01
27	2.96107000e+05	5.40000000e+01	6.00000000e+01	7.90000000e+01
28	2.98065000e+05	5.00000000e+01	6.10000000e+01	8.00000000e+01
29	3.00465000e+05	5.00000000e+01	6.10000000e+01	8.00000000e+01
30	3.02638000e+05	5.50000000e+01	6.30000000e+01	8.20000000e+01
31	3.05130000e+05	5.50000000e+01	6.30000000e+01	8.20000000e+01
32	3.07265000e+05	5.40000000e+01	6.50000000e+01	8.40000000e+01
33	3.08832000e+05	5.40000000e+01	6.50000000e+01	8.40000000e+01
34	3.10382000e+05	5.90000000e+01	6.70000000e+01	8.60000000e+01
35	3.11905000e+05	5.90000000e+01	6.70000000e+01	8.60000000e+01
36	3.13346000e+05	6.20000000e+01	6.90000000e+01	8.80000000e+01
37	3.14788000e+05	6.10000000e+01	7.00000000e+01	8.90000000e+01
38	3.16330000e+05	5.90000000e+01	7.00000000e+01	9.00000000e+01
39	3.17710000e+05	5.90000000e+01	7.00000000e+01	9.00000000e+01
40	3.18860000e+05	5.90000000e+01	7.00000000e+01	9.00000000e+01
41	3.19977000e+05	5.90000000e+01	7.00000000e+01	9.00000000e+01
42	3.21102000e+05	5.90000000e+01	7.00000000e+01	9.00000000e+01
43	3.22240000e+05	5.90000000e+01	7.00000000e+01	9.00000000e+01
44	3.23637000e+05	5.90000000e+01	7.00000000e+01	9.00000000e+01
45	3.25051000e+05	5.90000000e+01	7.00000000e+01	9.00000000e+01
46	3.26274000e+05	5.90000000e+01	7.00000000e+01	9.00000000e+01
47	3.27374000e+05	5.90000000e+01	7.00000000e+01	9.00000000e+01
48	3.28582000e+05	5.90000000e+01	7.10000000e+01	9.10000000e+01
49	3.29724000e+05	5.90000000e+01	7.10000000e+01	9.10000000e+01
50	3.30975000e+05	5.90000000e+01	7.10000000e+01	9.10000000e+01
51	3.32421000e+05	5.90000000e+01	7.10000000e+01	9.10000000e+01
52	3.33949000e+05	5.90000000e+01	7.10000000e+01	9.10000000e+01
53	3.35421000e+05	5.90000000e+01	7.10000000e+01	9.10000000e+01
54	3.36577000e+05	5.90000000e+01	7.10000000e+01	9.10000000e+01
55	3.37832000e+05	5.90000000e+01	7.10000000e+01	9.10000000e+01
56	3.38994000e+05	5.90000000e+01	7.10000000e+01	9.10000000e+01
57	3.40114000e+05	5.90000000e+01	7.10000000e+01	9.10000000e+01
58	3.41443000e+05	5.90000000e+01	7.10000000e+01	9.10000000e+01
59	3.42934000e+05	5.90000000e+01	7.10000000e+01	9.10000000e+01
60	3.44108000e+05	5.90000000e+01	7.10000000e+01	9.10000000e+01
61	3.45221000e+05	5.90000000e+01	7.10000000e+01	9.10000000e+01
62	3.46341000e+05	5.90000000e+01	7.10000000e+01	9.10000000e+01
63	3.47349000e+05	5.90000000e+01	7.10000000e+01	9.10000000e+01
64	3.48471000e+05	5.90000000e+01	7.10000000e+01	9.10000000e+01
65	3.49760000e+05	6.20000000e+01	7.30000000e+01	9.30000000e+01
66	3.51184000e+05	6.20000000e+01	7.30000000e+01	9.30000000e+01
67	3.52462000e+05	6.00000000e+01	7.40000000e+01	9.50000000e+01
68	3.53629000e+05	6.00000000e+01	7.40000000e+01	9.50000000e+01
69	3.54958000e+05	6.00000000e+01	7.40000000e+01	9.50000000e+01
70	3.56243000e+05	6.00000000e+01	7.40000000e+01	9.50000000e+01
71	3.57372000e+05	6.00000000e+01	7.40000000e+01	9.50000000e+01
72	3.58658000e+05	6.00000000e+01	7.40000000e+01	9.50000000e+01
73	3.60023000e+05	6.00000000e+01	7.40000000e+01	9.50000000e+01
74	3.61460000e+05	6.00000000e+01	7.40000000e+01	9.50000000e+01
75	3.62818000e+05	6.00000000e+01	7.40000000e+01	9.50000000e+01
76	3.64143000e+05	6.00000000e+01	7.40000000e+01	9.50000000e+01
77	3.65516000e+05	6.50000000e+01	7.60000000e+01	9.80000000e+01
78	3.66652000e+05	6.50000000e+01	7.60000000e+01	9.80000000e+01
79	3.67707000e+05	6.50000000e+01	7.60000000e+01	9.80000000e+01
80	3.69073000e+05	6.50000000e+01	7.60000000e+01	9.80000000e+01
81	3.70563000e+05	6.50000000e+01	7.60000000e+01	9.80000000e+01
82	3.72109000e+05	6.50000000e+01	7.60000000e+01	9.80000000e+01
83	3.73769000e+05	6.50000000e+01	7.60000000e+01	9.80000000e+01
84	3.75329000e+05	6.50000000e+01	7.60000000e+01	9.80000000e+01
85	3.76740000e+05	6.50000000e+01	7.60000000e+01	9.80000000e+01
86	3.78129000e+05	6.50000000e+01	7.60000000e+01	9.80000000e+01
87	3.79970000e+05	6.50000000e+01	7.60000000e+01	9.80000000e+01
88	3.81547000e+05	6.50000000e+01	7.60000000e+01	9.80000000e+01
89	3.83050000e+05	6.40000000e+01	7.70000000e+01	9.90000000e+01
90	3.84585000e+05	6.40000000e+01	7.70000000e+01	9.90000000e+01
91	3.86359000e+05	6.40000000e+01	7.70000000e+01	9.90000000e+01
92	3.88144000e+05	6.40000000e+01	7.70000000e+01	9.90000000e+01
93	3.89965000e+05	6.40000000e+01	7.70000000e+01	9.90000000e+01
94	3.92026000e+05	6.40000000e+01	7.70000000e+01	9.90000000e+01
95	3.93694000e+05	6.40000000e+01	7.70000000e+01	9.90000000e+01
96	3.95246000e+05	6.40000000e+01	7.70000000e+01	9.90000000e+01
97	3.96882000e+05	6.40000000e+01	7.70000000e+01	9.90000000e+01
98	3.98478000e+05	6.40000000e+01	7.70000000e+01	9.90000000e+01
99	4.00006000e+05	6.40000000e+01	7.70000000e+01	9.90000000e+01
100	4.01701000e+05	6.40000000e+01	7.70000000e+01	9.90000000e+01
