# Supplementary material for: Early Prediction of Movie Box Office Success Based on Wikipedia Activity Big Data
Source: PLoS One. 2013 Aug 21;8(8):e71226. doi: 10.1371/journal.pone.0071226 (PMC3749192; doi:10.1371/journal.pone.0071226)
Supplement: Dataset S1 — The dataset under study, including the financial and Wikipedia activity data is also available at http://wwm.phy.bme.hu/SupplementaryDataS1.zip. (ZIP) [file pone.0071226.s002.zip › wikipredict_data_pack/sample_of_312/wikipedia_predictors/120]

Day_(movie_time)	Views	Users	Rigor	Edits
-500	0.00000000e+00	0.00000000e+00	0.00000000e+00	0.00000000e+00
-499	0.00000000e+00	0.00000000e+00	0.00000000e+00	0.00000000e+00
-498	0.00000000e+00	0.00000000e+00	0.00000000e+00	0.00000000e+00
-497	0.00000000e+00	0.00000000e+00	0.00000000e+00	0.00000000e+00
-496	0.00000000e+00	0.00000000e+00	0.00000000e+00	0.00000000e+00
-495	0.00000000e+00	0.00000000e+00	0.00000000e+00	0.00000000e+00
-494	0.00000000e+00	0.00000000e+00	0.00000000e+00	0.00000000e+00
-493	0.00000000e+00	0.00000000e+00	0.00000000e+00	0.00000000e+00
-492	0.00000000e+00	0.00000000e+00	0.00000000e+00	0.00000000e+00
-491	0.00000000e+00	0.00000000e+00	0.00000000e+00	0.00000000e+00
-490	0.00000000e+00	0.00000000e+00	0.00000000e+00	0.00000000e+00
-489	0.00000000e+00	0.00000000e+00	0.00000000e+00	0.00000000e+00
-488	0.00000000e+00	0.00000000e+00	0.00000000e+00	0.00000000e+00
-487	0.00000000e+00	0.00000000e+00	0.00000000e+00	0.00000000e+00
-486	0.00000000e+00	0.00000000e+00	0.00000000e+00	0.00000000e+00
-485	0.00000000e+00	0.00000000e+00	0.00000000e+00	0.00000000e+00
-484	0.00000000e+00	0.00000000e+00	0.00000000e+00	0.00000000e+00
-483	0.00000000e+00	0.00000000e+00	0.00000000e+00	0.00000000e+00
-482	0.00000000e+00	0.00000000e+00	0.00000000e+00	0.00000000e+00
-481	0.00000000e+00	0.00000000e+00	0.00000000e+00	0.00000000e+00
-480	0.00000000e+00	0.00000000e+00	0.00000000e+00	0.00000000e+00
-479	0.00000000e+00	0.00000000e+00	0.00000000e+00	0.00000000e+00
-478	0.00000000e+00	0.00000000e+00	0.00000000e+00	0.00000000e+00
-477	0.00000000e+00	0.00000000e+00	0.00000000e+00	0.00000000e+00
-476	0.00000000e+00	0.00000000e+00	0.00000000e+00	0.00000000e+00
-475	0.00000000e+00	0.00000000e+00	0.00000000e+00	0.00000000e+00
-474	0.00000000e+00	0.00000000e+00	0.00000000e+00	0.00000000e+00
-473	0.00000000e+00	0.00000000e+00	0.00000000e+00	0.00000000e+00
-472	0.00000000e+00	0.00000000e+00	0.00000000e+00	0.00000000e+00
-471	0.00000000e+00	0.00000000e+00	0.00000000e+00	0.00000000e+00
-470	0.00000000e+00	0.00000000e+00	0.00000000e+00	0.00000000e+00
-469	0.00000000e+00	0.00000000e+00	0.00000000e+00	0.00000000e+00
-468	0.00000000e+00	0.00000000e+00	0.00000000e+00	0.00000000e+00
-467	0.00000000e+00	0.00000000e+00	0.00000000e+00	0.00000000e+00
-466	0.00000000e+00	0.00000000e+00	0.00000000e+00	0.00000000e+00
-465	0.00000000e+00	0.00000000e+00	0.00000000e+00	0.00000000e+00
-464	0.00000000e+00	0.00000000e+00	0.00000000e+00	0.00000000e+00
-463	0.00000000e+00	0.00000000e+00	0.00000000e+00	0.00000000e+00
-462	0.00000000e+00	0.00000000e+00	0.00000000e+00	0.00000000e+00
-461	0.00000000e+00	0.00000000e+00	0.00000000e+00	0.00000000e+00
-460	0.00000000e+00	0.00000000e+00	0.00000000e+00	0.00000000e+00
-459	0.00000000e+00	0.00000000e+00	0.00000000e+00	0.00000000e+00
-458	0.00000000e+00	0.00000000e+00	0.00000000e+00	0.00000000e+00
-457	0.00000000e+00	0.00000000e+00	0.00000000e+00	0.00000000e+00
-456	0.00000000e+00	0.00000000e+00	0.00000000e+00	0.00000000e+00
-455	0.00000000e+00	0.00000000e+00	0.00000000e+00	0.00000000e+00
-454	0.00000000e+00	0.00000000e+00	0.00000000e+00	0.00000000e+00
-453	0.00000000e+00	0.00000000e+00	0.00000000e+00	0.00000000e+00
-452	0.00000000e+00	0.00000000e+00	0.00000000e+00	0.00000000e+00
-451	0.00000000e+00	0.00000000e+00	0.00000000e+00	0.00000000e+00
-450	0.00000000e+00	0.00000000e+00	0.00000000e+00	0.00000000e+00
-449	0.00000000e+00	0.00000000e+00	0.00000000e+00	0.00000000e+00
-448	0.00000000e+00	0.00000000e+00	0.00000000e+00	0.00000000e+00
-447	0.00000000e+00	0.00000000e+00	0.00000000e+00	0.00000000e+00
-446	0.00000000e+00	0.00000000e+00	0.00000000e+00	0.00000000e+00
-445	0.00000000e+00	0.00000000e+00	0.00000000e+00	0.00000000e+00
-444	0.00000000e+00	0.00000000e+00	0.00000000e+00	0.00000000e+00
-443	0.00000000e+00	0.00000000e+00	0.00000000e+00	0.00000000e+00
-442	0.00000000e+00	0.00000000e+00	0.00000000e+00	0.00000000e+00
-441	0.00000000e+00	0.00000000e+00	0.00000000e+00	0.00000000e+00
-440	0.00000000e+00	0.00000000e+00	0.00000000e+00	0.00000000e+00
-439	0.00000000e+00	0.00000000e+00	0.00000000e+00	0.00000000e+00
-438	0.00000000e+00	0.00000000e+00	0.00000000e+00	0.00000000e+00
-437	0.00000000e+00	0.00000000e+00	0.00000000e+00	0.00000000e+00
-436	0.00000000e+00	0.00000000e+00	0.00000000e+00	0.00000000e+00
-435	0.00000000e+00	0.00000000e+00	0.00000000e+00	0.00000000e+00
-434	0.00000000e+00	0.00000000e+00	0.00000000e+00	0.00000000e+00
-433	0.00000000e+00	0.00000000e+00	0.00000000e+00	0.00000000e+00
-432	0.00000000e+00	0.00000000e+00	0.00000000e+00	0.00000000e+00
-431	0.00000000e+00	0.00000000e+00	0.00000000e+00	0.00000000e+00
-430	0.00000000e+00	0.00000000e+00	0.00000000e+00	0.00000000e+00
-429	0.00000000e+00	0.00000000e+00	0.00000000e+00	0.00000000e+00
-428	0.00000000e+00	0.00000000e+00	0.00000000e+00	0.00000000e+00
-427	0.00000000e+00	0.00000000e+00	0.00000000e+00	0.00000000e+00
-426	0.00000000e+00	0.00000000e+00	0.00000000e+00	0.00000000e+00
-425	0.00000000e+00	0.00000000e+00	0.00000000e+00	0.00000000e+00
-424	0.00000000e+00	0.00000000e+00	0.00000000e+00	0.00000000e+00
-423	0.00000000e+00	0.00000000e+00	0.00000000e+00	0.00000000e+00
-422	0.00000000e+00	0.00000000e+00	0.00000000e+00	0.00000000e+00
-421	0.00000000e+00	0.00000000e+00	0.00000000e+00	0.00000000e+00
-420	0.00000000e+00	0.00000000e+00	0.00000000e+00	0.00000000e+00
-419	0.00000000e+00	0.00000000e+00	0.00000000e+00	0.00000000e+00
-418	0.00000000e+00	0.00000000e+00	0.00000000e+00	0.00000000e+00
-417	0.00000000e+00	0.00000000e+00	0.00000000e+00	0.00000000e+00
-416	0.00000000e+00	0.00000000e+00	0.00000000e+00	0.00000000e+00
-415	0.00000000e+00	0.00000000e+00	0.00000000e+00	0.00000000e+00
-414	0.00000000e+00	0.00000000e+00	0.00000000e+00	0.00000000e+00
-413	0.00000000e+00	0.00000000e+00	0.00000000e+00	0.00000000e+00
-412	0.00000000e+00	0.00000000e+00	0.00000000e+00	0.00000000e+00
-411	0.00000000e+00	0.00000000e+00	0.00000000e+00	0.00000000e+00
-410	0.00000000e+00	0.00000000e+00	0.00000000e+00	0.00000000e+00
-409	0.00000000e+00	0.00000000e+00	0.00000000e+00	0.00000000e+00
-408	0.00000000e+00	0.00000000e+00	0.00000000e+00	0.00000000e+00
-407	0.00000000e+00	0.00000000e+00	0.00000000e+00	0.00000000e+00
-406	0.00000000e+00	0.00000000e+00	0.00000000e+00	0.00000000e+00
-405	0.00000000e+00	0.00000000e+00	0.00000000e+00	0.00000000e+00
-404	0.00000000e+00	0.00000000e+00	0.00000000e+00	0.00000000e+00
-403	0.00000000e+00	0.00000000e+00	0.00000000e+00	0.00000000e+00
-402	0.00000000e+00	0.00000000e+00	0.00000000e+00	0.00000000e+00
-401	0.00000000e+00	0.00000000e+00	0.00000000e+00	0.00000000e+00
-400	0.00000000e+00	0.00000000e+00	0.00000000e+00	0.00000000e+00
-399	0.00000000e+00	0.00000000e+00	0.00000000e+00	0.00000000e+00
-398	0.00000000e+00	0.00000000e+00	0.00000000e+00	0.00000000e+00
-397	0.00000000e+00	0.00000000e+00	0.00000000e+00	0.00000000e+00
-396	0.00000000e+00	0.00000000e+00	0.00000000e+00	0.00000000e+00
-395	0.00000000e+00	0.00000000e+00	0.00000000e+00	0.00000000e+00
-394	0.00000000e+00	0.00000000e+00	0.00000000e+00	0.00000000e+00
-393	0.00000000e+00	0.00000000e+00	0.00000000e+00	0.00000000e+00
-392	0.00000000e+00	0.00000000e+00	0.00000000e+00	0.00000000e+00
-391	0.00000000e+00	0.00000000e+00	0.00000000e+00	0.00000000e+00
-390	0.00000000e+00	0.00000000e+00	0.00000000e+00	0.00000000e+00
-389	0.00000000e+00	0.00000000e+00	0.00000000e+00	0.00000000e+00
-388	0.00000000e+00	0.00000000e+00	0.00000000e+00	0.00000000e+00
-387	0.00000000e+00	0.00000000e+00	0.00000000e+00	0.00000000e+00
-386	0.00000000e+00	0.00000000e+00	0.00000000e+00	0.00000000e+00
-385	0.00000000e+00	0.00000000e+00	0.00000000e+00	0.00000000e+00
-384	0.00000000e+00	0.00000000e+00	0.00000000e+00	0.00000000e+00
-383	0.00000000e+00	0.00000000e+00	0.00000000e+00	0.00000000e+00
-382	0.00000000e+00	0.00000000e+00	0.00000000e+00	0.00000000e+00
-381	0.00000000e+00	0.00000000e+00	0.00000000e+00	0.00000000e+00
-380	0.00000000e+00	0.00000000e+00	0.00000000e+00	0.00000000e+00
-379	0.00000000e+00	0.00000000e+00	0.00000000e+00	0.00000000e+00
-378	0.00000000e+00	0.00000000e+00	0.00000000e+00	0.00000000e+00
-377	0.00000000e+00	0.00000000e+00	0.00000000e+00	0.00000000e+00
-376	0.00000000e+00	0.00000000e+00	0.00000000e+00	0.00000000e+00
-375	0.00000000e+00	0.00000000e+00	0.00000000e+00	0.00000000e+00
-374	0.00000000e+00	0.00000000e+00	0.00000000e+00	0.00000000e+00
-373	0.00000000e+00	0.00000000e+00	0.00000000e+00	0.00000000e+00
-372	0.00000000e+00	0.00000000e+00	0.00000000e+00	0.00000000e+00
-371	0.00000000e+00	0.00000000e+00	0.00000000e+00	0.00000000e+00
-370	0.00000000e+00	0.00000000e+00	0.00000000e+00	0.00000000e+00
-369	0.00000000e+00	0.00000000e+00	0.00000000e+00	0.00000000e+00
-368	0.00000000e+00	0.00000000e+00	0.00000000e+00	0.00000000e+00
-367	0.00000000e+00	0.00000000e+00	0.00000000e+00	0.00000000e+00
-366	0.00000000e+00	0.00000000e+00	0.00000000e+00	0.00000000e+00
-365	0.00000000e+00	0.00000000e+00	0.00000000e+00	0.00000000e+00
-364	0.00000000e+00	0.00000000e+00	0.00000000e+00	0.00000000e+00
-363	0.00000000e+00	0.00000000e+00	0.00000000e+00	0.00000000e+00
-362	0.00000000e+00	0.00000000e+00	0.00000000e+00	0.00000000e+00
-361	0.00000000e+00	0.00000000e+00	0.00000000e+00	0.00000000e+00
-360	0.00000000e+00	0.00000000e+00	0.00000000e+00	0.00000000e+00
-359	0.00000000e+00	0.00000000e+00	0.00000000e+00	0.00000000e+00
-358	0.00000000e+00	0.00000000e+00	0.00000000e+00	0.00000000e+00
-357	0.00000000e+00	0.00000000e+00	0.00000000e+00	0.00000000e+00
-356	0.00000000e+00	0.00000000e+00	0.00000000e+00	0.00000000e+00
-355	0.00000000e+00	0.00000000e+00	0.00000000e+00	0.00000000e+00
-354	0.00000000e+00	0.00000000e+00	0.00000000e+00	0.00000000e+00
-353	0.00000000e+00	0.00000000e+00	0.00000000e+00	0.00000000e+00
-352	0.00000000e+00	0.00000000e+00	0.00000000e+00	0.00000000e+00
-351	0.00000000e+00	0.00000000e+00	0.00000000e+00	0.00000000e+00
-350	0.00000000e+00	0.00000000e+00	0.00000000e+00	0.00000000e+00
-349	0.00000000e+00	0.00000000e+00	0.00000000e+00	0.00000000e+00
-348	0.00000000e+00	0.00000000e+00	0.00000000e+00	0.00000000e+00
-347	0.00000000e+00	0.00000000e+00	0.00000000e+00	0.00000000e+00
-346	0.00000000e+00	0.00000000e+00	0.00000000e+00	0.00000000e+00
-345	0.00000000e+00	0.00000000e+00	0.00000000e+00	0.00000000e+00
-344	0.00000000e+00	0.00000000e+00	0.00000000e+00	0.00000000e+00
-343	0.00000000e+00	0.00000000e+00	0.00000000e+00	0.00000000e+00
-342	0.00000000e+00	0.00000000e+00	0.00000000e+00	0.00000000e+00
-341	0.00000000e+00	0.00000000e+00	0.00000000e+00	0.00000000e+00
-340	0.00000000e+00	0.00000000e+00	0.00000000e+00	0.00000000e+00
-339	1.00000000e+00	0.00000000e+00	0.00000000e+00	0.00000000e+00
-338	1.00000000e+00	0.00000000e+00	0.00000000e+00	0.00000000e+00
-337	1.00000000e+00	0.00000000e+00	0.00000000e+00	0.00000000e+00
-336	1.00000000e+00	0.00000000e+00	0.00000000e+00	0.00000000e+00
-335	1.00000000e+00	0.00000000e+00	0.00000000e+00	0.00000000e+00
-334	1.00000000e+00	0.00000000e+00	0.00000000e+00	0.00000000e+00
-333	1.00000000e+00	0.00000000e+00	0.00000000e+00	0.00000000e+00
-332	1.00000000e+00	0.00000000e+00	0.00000000e+00	0.00000000e+00
-331	1.00000000e+00	0.00000000e+00	0.00000000e+00	0.00000000e+00
-330	1.00000000e+00	0.00000000e+00	0.00000000e+00	0.00000000e+00
-329	1.00000000e+00	0.00000000e+00	0.00000000e+00	0.00000000e+00
-328	1.00000000e+00	0.00000000e+00	0.00000000e+00	0.00000000e+00
-327	1.00000000e+00	0.00000000e+00	0.00000000e+00	0.00000000e+00
-326	1.00000000e+00	0.00000000e+00	0.00000000e+00	0.00000000e+00
-325	1.00000000e+00	0.00000000e+00	0.00000000e+00	0.00000000e+00
-324	1.00000000e+00	0.00000000e+00	0.00000000e+00	0.00000000e+00
-323	1.00000000e+00	0.00000000e+00	0.00000000e+00	0.00000000e+00
-322	1.00000000e+00	0.00000000e+00	0.00000000e+00	0.00000000e+00
-321	1.00000000e+00	0.00000000e+00	0.00000000e+00	0.00000000e+00
-320	1.00000000e+00	0.00000000e+00	0.00000000e+00	0.00000000e+00
-319	1.00000000e+00	0.00000000e+00	0.00000000e+00	0.00000000e+00
-318	1.00000000e+00	0.00000000e+00	0.00000000e+00	0.00000000e+00
-317	2.00000000e+00	0.00000000e+00	0.00000000e+00	0.00000000e+00
-316	2.00000000e+00	0.00000000e+00	0.00000000e+00	0.00000000e+00
-315	2.00000000e+00	0.00000000e+00	0.00000000e+00	0.00000000e+00
-314	2.00000000e+00	0.00000000e+00	0.00000000e+00	0.00000000e+00
-313	2.00000000e+00	0.00000000e+00	0.00000000e+00	0.00000000e+00
-312	2.00000000e+00	0.00000000e+00	0.00000000e+00	0.00000000e+00
-311	2.00000000e+00	0.00000000e+00	0.00000000e+00	0.00000000e+00
-310	2.00000000e+00	0.00000000e+00	0.00000000e+00	0.00000000e+00
-309	2.00000000e+00	0.00000000e+00	0.00000000e+00	0.00000000e+00
-308	2.00000000e+00	0.00000000e+00	0.00000000e+00	0.00000000e+00
-307	2.00000000e+00	0.00000000e+00	0.00000000e+00	0.00000000e+00
-306	2.00000000e+00	0.00000000e+00	0.00000000e+00	0.00000000e+00
-305	2.00000000e+00	0.00000000e+00	0.00000000e+00	0.00000000e+00
-304	2.00000000e+00	0.00000000e+00	0.00000000e+00	0.00000000e+00
-303	2.00000000e+00	0.00000000e+00	0.00000000e+00	0.00000000e+00
-302	2.00000000e+00	0.00000000e+00	0.00000000e+00	0.00000000e+00
-301	2.00000000e+00	0.00000000e+00	0.00000000e+00	0.00000000e+00
-300	2.00000000e+00	0.00000000e+00	0.00000000e+00	0.00000000e+00
-299	2.00000000e+00	0.00000000e+00	0.00000000e+00	0.00000000e+00
-298	2.00000000e+00	0.00000000e+00	0.00000000e+00	0.00000000e+00
-297	2.00000000e+00	0.00000000e+00	0.00000000e+00	0.00000000e+00
-296	2.00000000e+00	0.00000000e+00	0.00000000e+00	0.00000000e+00
-295	2.00000000e+00	0.00000000e+00	0.00000000e+00	0.00000000e+00
-294	2.00000000e+00	0.00000000e+00	0.00000000e+00	0.00000000e+00
-293	2.00000000e+00	0.00000000e+00	0.00000000e+00	0.00000000e+00
-292	2.00000000e+00	0.00000000e+00	0.00000000e+00	0.00000000e+00
-291	2.00000000e+00	0.00000000e+00	0.00000000e+00	0.00000000e+00
-290	2.00000000e+00	0.00000000e+00	0.00000000e+00	0.00000000e+00
-289	2.00000000e+00	0.00000000e+00	0.00000000e+00	0.00000000e+00
-288	2.00000000e+00	0.00000000e+00	0.00000000e+00	0.00000000e+00
-287	2.00000000e+00	0.00000000e+00	0.00000000e+00	0.00000000e+00
-286	2.00000000e+00	0.00000000e+00	0.00000000e+00	0.00000000e+00
-285	2.00000000e+00	0.00000000e+00	0.00000000e+00	0.00000000e+00
-284	2.00000000e+00	0.00000000e+00	0.00000000e+00	0.00000000e+00
-283	2.00000000e+00	0.00000000e+00	0.00000000e+00	0.00000000e+00
-282	2.00000000e+00	0.00000000e+00	0.00000000e+00	0.00000000e+00
-281	2.00000000e+00	0.00000000e+00	0.00000000e+00	0.00000000e+00
-280	2.00000000e+00	0.00000000e+00	0.00000000e+00	0.00000000e+00
-279	2.00000000e+00	0.00000000e+00	0.00000000e+00	0.00000000e+00
-278	2.00000000e+00	0.00000000e+00	0.00000000e+00	0.00000000e+00
-277	2.00000000e+00	0.00000000e+00	0.00000000e+00	0.00000000e+00
-276	2.00000000e+00	0.00000000e+00	0.00000000e+00	0.00000000e+00
-275	2.00000000e+00	0.00000000e+00	0.00000000e+00	0.00000000e+00
-274	2.00000000e+00	0.00000000e+00	0.00000000e+00	0.00000000e+00
-273	2.00000000e+00	0.00000000e+00	0.00000000e+00	0.00000000e+00
-272	2.00000000e+00	0.00000000e+00	0.00000000e+00	0.00000000e+00
-271	2.00000000e+00	0.00000000e+00	0.00000000e+00	0.00000000e+00
-270	2.00000000e+00	0.00000000e+00	0.00000000e+00	0.00000000e+00
-269	2.00000000e+00	0.00000000e+00	0.00000000e+00	0.00000000e+00
-268	2.00000000e+00	0.00000000e+00	0.00000000e+00	0.00000000e+00
-267	2.00000000e+00	0.00000000e+00	0.00000000e+00	0.00000000e+00
-266	2.00000000e+00	0.00000000e+00	0.00000000e+00	0.00000000e+00
-265	2.00000000e+00	0.00000000e+00	0.00000000e+00	0.00000000e+00
-264	2.00000000e+00	0.00000000e+00	0.00000000e+00	0.00000000e+00
-263	2.00000000e+00	0.00000000e+00	0.00000000e+00	0.00000000e+00
-262	2.00000000e+00	0.00000000e+00	0.00000000e+00	0.00000000e+00
-261	2.00000000e+00	0.00000000e+00	0.00000000e+00	0.00000000e+00
-260	2.00000000e+00	0.00000000e+00	0.00000000e+00	0.00000000e+00
-259	2.00000000e+00	0.00000000e+00	0.00000000e+00	0.00000000e+00
-258	2.00000000e+00	0.00000000e+00	0.00000000e+00	0.00000000e+00
-257	2.00000000e+00	0.00000000e+00	0.00000000e+00	0.00000000e+00
-256	2.00000000e+00	0.00000000e+00	0.00000000e+00	0.00000000e+00
-255	2.00000000e+00	0.00000000e+00	0.00000000e+00	0.00000000e+00
-254	2.00000000e+00	0.00000000e+00	0.00000000e+00	0.00000000e+00
-253	2.00000000e+00	0.00000000e+00	0.00000000e+00	0.00000000e+00
-252	2.00000000e+00	0.00000000e+00	0.00000000e+00	0.00000000e+00
-251	2.00000000e+00	0.00000000e+00	0.00000000e+00	0.00000000e+00
-250	2.00000000e+00	0.00000000e+00	0.00000000e+00	0.00000000e+00
-249	2.00000000e+00	0.00000000e+00	0.00000000e+00	0.00000000e+00
-248	2.00000000e+00	0.00000000e+00	0.00000000e+00	0.00000000e+00
-247	2.00000000e+00	0.00000000e+00	0.00000000e+00	0.00000000e+00
-246	2.00000000e+00	0.00000000e+00	0.00000000e+00	0.00000000e+00
-245	2.00000000e+00	0.00000000e+00	0.00000000e+00	0.00000000e+00
-244	2.00000000e+00	0.00000000e+00	0.00000000e+00	0.00000000e+00
-243	2.00000000e+00	0.00000000e+00	0.00000000e+00	0.00000000e+00
-242	2.00000000e+00	0.00000000e+00	0.00000000e+00	0.00000000e+00
-241	2.00000000e+00	0.00000000e+00	0.00000000e+00	0.00000000e+00
-240	2.00000000e+00	0.00000000e+00	0.00000000e+00	0.00000000e+00
-239	2.00000000e+00	0.00000000e+00	0.00000000e+00	0.00000000e+00
-238	2.00000000e+00	0.00000000e+00	0.00000000e+00	0.00000000e+00
-237	2.00000000e+00	0.00000000e+00	0.00000000e+00	0.00000000e+00
-236	2.00000000e+00	0.00000000e+00	0.00000000e+00	0.00000000e+00
-235	2.00000000e+00	0.00000000e+00	0.00000000e+00	0.00000000e+00
-234	2.00000000e+00	0.00000000e+00	0.00000000e+00	0.00000000e+00
-233	2.00000000e+00	0.00000000e+00	0.00000000e+00	0.00000000e+00
-232	2.00000000e+00	0.00000000e+00	0.00000000e+00	0.00000000e+00
-231	2.00000000e+00	0.00000000e+00	0.00000000e+00	0.00000000e+00
-230	2.00000000e+00	0.00000000e+00	0.00000000e+00	0.00000000e+00
-229	2.00000000e+00	0.00000000e+00	0.00000000e+00	0.00000000e+00
-228	2.00000000e+00	0.00000000e+00	0.00000000e+00	0.00000000e+00
-227	2.00000000e+00	0.00000000e+00	0.00000000e+00	0.00000000e+00
-226	2.00000000e+00	0.00000000e+00	0.00000000e+00	0.00000000e+00
-225	2.00000000e+00	0.00000000e+00	0.00000000e+00	0.00000000e+00
-224	2.00000000e+00	0.00000000e+00	0.00000000e+00	0.00000000e+00
-223	2.00000000e+00	0.00000000e+00	0.00000000e+00	0.00000000e+00
-222	2.00000000e+00	0.00000000e+00	0.00000000e+00	0.00000000e+00
-221	2.00000000e+00	0.00000000e+00	0.00000000e+00	0.00000000e+00
-220	2.00000000e+00	0.00000000e+00	0.00000000e+00	0.00000000e+00
-219	2.00000000e+00	0.00000000e+00	0.00000000e+00	0.00000000e+00
-218	2.00000000e+00	0.00000000e+00	0.00000000e+00	0.00000000e+00
-217	2.00000000e+00	0.00000000e+00	0.00000000e+00	0.00000000e+00
-216	2.00000000e+00	0.00000000e+00	0.00000000e+00	0.00000000e+00
-215	2.00000000e+00	0.00000000e+00	0.00000000e+00	0.00000000e+00
-214	2.00000000e+00	0.00000000e+00	0.00000000e+00	0.00000000e+00
-213	2.00000000e+00	0.00000000e+00	0.00000000e+00	0.00000000e+00
-212	2.00000000e+00	0.00000000e+00	0.00000000e+00	0.00000000e+00
-211	2.00000000e+00	0.00000000e+00	0.00000000e+00	0.00000000e+00
-210	2.00000000e+00	0.00000000e+00	0.00000000e+00	0.00000000e+00
-209	2.00000000e+00	0.00000000e+00	0.00000000e+00	0.00000000e+00
-208	2.00000000e+00	0.00000000e+00	0.00000000e+00	0.00000000e+00
-207	2.00000000e+00	0.00000000e+00	0.00000000e+00	0.00000000e+00
-206	2.00000000e+00	0.00000000e+00	0.00000000e+00	0.00000000e+00
-205	2.00000000e+00	0.00000000e+00	0.00000000e+00	0.00000000e+00
-204	2.00000000e+00	0.00000000e+00	0.00000000e+00	0.00000000e+00
-203	2.00000000e+00	0.00000000e+00	0.00000000e+00	0.00000000e+00
-202	2.00000000e+00	0.00000000e+00	0.00000000e+00	0.00000000e+00
-201	2.00000000e+00	0.00000000e+00	0.00000000e+00	0.00000000e+00
-200	2.00000000e+00	0.00000000e+00	0.00000000e+00	0.00000000e+00
-199	2.00000000e+00	0.00000000e+00	0.00000000e+00	0.00000000e+00
-198	2.00000000e+00	0.00000000e+00	0.00000000e+00	0.00000000e+00
-197	2.00000000e+00	0.00000000e+00	0.00000000e+00	0.00000000e+00
-196	2.00000000e+00	0.00000000e+00	0.00000000e+00	0.00000000e+00
-195	2.00000000e+00	0.00000000e+00	0.00000000e+00	0.00000000e+00
-194	2.00000000e+00	0.00000000e+00	0.00000000e+00	0.00000000e+00
-193	2.00000000e+00	0.00000000e+00	0.00000000e+00	0.00000000e+00
-192	2.00000000e+00	0.00000000e+00	0.00000000e+00	0.00000000e+00
-191	2.00000000e+00	0.00000000e+00	0.00000000e+00	0.00000000e+00
-190	2.00000000e+00	0.00000000e+00	0.00000000e+00	0.00000000e+00
-189	2.00000000e+00	0.00000000e+00	0.00000000e+00	0.00000000e+00
-188	2.00000000e+00	0.00000000e+00	0.00000000e+00	0.00000000e+00
-187	2.00000000e+00	0.00000000e+00	0.00000000e+00	0.00000000e+00
-186	2.00000000e+00	0.00000000e+00	0.00000000e+00	0.00000000e+00
-185	2.00000000e+00	0.00000000e+00	0.00000000e+00	0.00000000e+00
-184	2.00000000e+00	0.00000000e+00	0.00000000e+00	0.00000000e+00
-183	2.00000000e+00	0.00000000e+00	0.00000000e+00	0.00000000e+00
-182	2.00000000e+00	0.00000000e+00	0.00000000e+00	0.00000000e+00
-181	2.00000000e+00	0.00000000e+00	0.00000000e+00	0.00000000e+00
-180	2.00000000e+00	0.00000000e+00	0.00000000e+00	0.00000000e+00
-179	2.00000000e+00	0.00000000e+00	0.00000000e+00	0.00000000e+00
-178	2.00000000e+00	0.00000000e+00	0.00000000e+00	0.00000000e+00
-177	2.00000000e+00	0.00000000e+00	0.00000000e+00	0.00000000e+00
-176	2.00000000e+00	0.00000000e+00	0.00000000e+00	0.00000000e+00
-175	2.00000000e+00	0.00000000e+00	0.00000000e+00	0.00000000e+00
-174	2.00000000e+00	0.00000000e+00	0.00000000e+00	0.00000000e+00
-173	2.00000000e+00	0.00000000e+00	0.00000000e+00	0.00000000e+00
-172	2.00000000e+00	0.00000000e+00	0.00000000e+00	0.00000000e+00
-171	2.00000000e+00	0.00000000e+00	0.00000000e+00	0.00000000e+00
-170	2.00000000e+00	0.00000000e+00	0.00000000e+00	0.00000000e+00
-169	2.00000000e+00	0.00000000e+00	0.00000000e+00	0.00000000e+00
-168	2.00000000e+00	0.00000000e+00	0.00000000e+00	0.00000000e+00
-167	2.00000000e+00	0.00000000e+00	0.00000000e+00	0.00000000e+00
-166	2.00000000e+00	0.00000000e+00	0.00000000e+00	0.00000000e+00
-165	2.00000000e+00	0.00000000e+00	0.00000000e+00	0.00000000e+00
-164	2.00000000e+00	0.00000000e+00	0.00000000e+00	0.00000000e+00
-163	2.00000000e+00	0.00000000e+00	0.00000000e+00	0.00000000e+00
-162	2.00000000e+00	0.00000000e+00	0.00000000e+00	0.00000000e+00
-161	2.00000000e+00	0.00000000e+00	0.00000000e+00	0.00000000e+00
-160	2.00000000e+00	0.00000000e+00	0.00000000e+00	0.00000000e+00
-159	2.00000000e+00	0.00000000e+00	0.00000000e+00	0.00000000e+00
-158	2.00000000e+00	0.00000000e+00	0.00000000e+00	0.00000000e+00
-157	2.00000000e+00	0.00000000e+00	0.00000000e+00	0.00000000e+00
-156	2.00000000e+00	0.00000000e+00	0.00000000e+00	0.00000000e+00
-155	2.00000000e+00	0.00000000e+00	0.00000000e+00	0.00000000e+00
-154	2.00000000e+00	0.00000000e+00	0.00000000e+00	0.00000000e+00
-153	2.00000000e+00	0.00000000e+00	0.00000000e+00	0.00000000e+00
-152	2.00000000e+00	0.00000000e+00	0.00000000e+00	0.00000000e+00
-151	2.00000000e+00	0.00000000e+00	0.00000000e+00	0.00000000e+00
-150	2.00000000e+00	0.00000000e+00	0.00000000e+00	0.00000000e+00
-149	2.00000000e+00	0.00000000e+00	0.00000000e+00	0.00000000e+00
-148	2.00000000e+00	0.00000000e+00	0.00000000e+00	0.00000000e+00
-147	2.00000000e+00	0.00000000e+00	0.00000000e+00	0.00000000e+00
-146	2.00000000e+00	0.00000000e+00	0.00000000e+00	0.00000000e+00
-145	2.00000000e+00	0.00000000e+00	0.00000000e+00	0.00000000e+00
-144	2.00000000e+00	0.00000000e+00	0.00000000e+00	0.00000000e+00
-143	2.00000000e+00	0.00000000e+00	0.00000000e+00	0.00000000e+00
-142	2.00000000e+00	0.00000000e+00	0.00000000e+00	0.00000000e+00
-141	2.00000000e+00	0.00000000e+00	0.00000000e+00	0.00000000e+00
-140	2.00000000e+00	0.00000000e+00	0.00000000e+00	0.00000000e+00
-139	2.00000000e+00	0.00000000e+00	0.00000000e+00	0.00000000e+00
-138	2.00000000e+00	0.00000000e+00	0.00000000e+00	0.00000000e+00
-137	2.00000000e+00	0.00000000e+00	0.00000000e+00	0.00000000e+00
-136	2.00000000e+00	0.00000000e+00	0.00000000e+00	0.00000000e+00
-135	2.00000000e+00	0.00000000e+00	0.00000000e+00	0.00000000e+00
-134	2.00000000e+00	0.00000000e+00	0.00000000e+00	0.00000000e+00
-133	2.00000000e+00	0.00000000e+00	0.00000000e+00	0.00000000e+00
-132	2.00000000e+00	0.00000000e+00	0.00000000e+00	0.00000000e+00
-131	2.00000000e+00	0.00000000e+00	0.00000000e+00	0.00000000e+00
-130	2.00000000e+00	0.00000000e+00	0.00000000e+00	0.00000000e+00
-129	2.00000000e+00	0.00000000e+00	0.00000000e+00	0.00000000e+00
-128	2.00000000e+00	0.00000000e+00	0.00000000e+00	0.00000000e+00
-127	2.00000000e+00	0.00000000e+00	0.00000000e+00	0.00000000e+00
-126	2.00000000e+00	0.00000000e+00	0.00000000e+00	0.00000000e+00
-125	2.00000000e+00	0.00000000e+00	0.00000000e+00	0.00000000e+00
-124	2.00000000e+00	0.00000000e+00	0.00000000e+00	0.00000000e+00
-123	2.00000000e+00	0.00000000e+00	0.00000000e+00	0.00000000e+00
-122	2.00000000e+00	0.00000000e+00	0.00000000e+00	0.00000000e+00
-121	2.00000000e+00	0.00000000e+00	0.00000000e+00	0.00000000e+00
-120	2.00000000e+00	0.00000000e+00	0.00000000e+00	0.00000000e+00
-119	2.00000000e+00	0.00000000e+00	0.00000000e+00	0.00000000e+00
-118	2.00000000e+00	0.00000000e+00	0.00000000e+00	0.00000000e+00
-117	2.00000000e+00	0.00000000e+00	0.00000000e+00	0.00000000e+00
-116	2.00000000e+00	0.00000000e+00	0.00000000e+00	0.00000000e+00
-115	2.00000000e+00	0.00000000e+00	0.00000000e+00	0.00000000e+00
-114	2.00000000e+00	0.00000000e+00	0.00000000e+00	0.00000000e+00
-113	2.00000000e+00	0.00000000e+00	0.00000000e+00	0.00000000e+00
-112	2.00000000e+00	0.00000000e+00	0.00000000e+00	0.00000000e+00
-111	2.00000000e+00	0.00000000e+00	0.00000000e+00	0.00000000e+00
-110	2.00000000e+00	0.00000000e+00	0.00000000e+00	0.00000000e+00
-109	2.00000000e+00	0.00000000e+00	0.00000000e+00	0.00000000e+00
-108	2.00000000e+00	0.00000000e+00	0.00000000e+00	0.00000000e+00
-107	2.00000000e+00	0.00000000e+00	0.00000000e+00	0.00000000e+00
-106	2.00000000e+00	0.00000000e+00	0.00000000e+00	0.00000000e+00
-105	2.00000000e+00	0.00000000e+00	0.00000000e+00	0.00000000e+00
-104	2.00000000e+00	0.00000000e+00	0.00000000e+00	0.00000000e+00
-103	2.00000000e+00	0.00000000e+00	0.00000000e+00	0.00000000e+00
-102	2.00000000e+00	0.00000000e+00	0.00000000e+00	0.00000000e+00
-101	2.00000000e+00	0.00000000e+00	0.00000000e+00	0.00000000e+00
-100	2.00000000e+00	0.00000000e+00	0.00000000e+00	0.00000000e+00
-99	2.00000000e+00	0.00000000e+00	0.00000000e+00	0.00000000e+00
-98	2.00000000e+00	0.00000000e+00	0.00000000e+00	0.00000000e+00
-97	2.00000000e+00	0.00000000e+00	0.00000000e+00	0.00000000e+00
-96	2.00000000e+00	0.00000000e+00	0.00000000e+00	0.00000000e+00
-95	2.00000000e+00	0.00000000e+00	0.00000000e+00	0.00000000e+00
-94	2.00000000e+00	0.00000000e+00	0.00000000e+00	0.00000000e+00
-93	2.00000000e+00	0.00000000e+00	0.00000000e+00	0.00000000e+00
-92	2.00000000e+00	0.00000000e+00	0.00000000e+00	0.00000000e+00
-91	2.00000000e+00	0.00000000e+00	0.00000000e+00	0.00000000e+00
-90	2.00000000e+00	0.00000000e+00	0.00000000e+00	0.00000000e+00
-89	2.00000000e+00	0.00000000e+00	0.00000000e+00	0.00000000e+00
-88	2.00000000e+00	0.00000000e+00	0.00000000e+00	0.00000000e+00
-87	2.00000000e+00	0.00000000e+00	0.00000000e+00	0.00000000e+00
-86	2.00000000e+00	0.00000000e+00	0.00000000e+00	0.00000000e+00
-85	2.00000000e+00	0.00000000e+00	0.00000000e+00	0.00000000e+00
-84	2.00000000e+00	0.00000000e+00	0.00000000e+00	0.00000000e+00
-83	2.00000000e+00	0.00000000e+00	0.00000000e+00	0.00000000e+00
-82	2.00000000e+00	0.00000000e+00	0.00000000e+00	0.00000000e+00
-81	2.00000000e+00	0.00000000e+00	0.00000000e+00	0.00000000e+00
-80	2.00000000e+00	0.00000000e+00	0.00000000e+00	0.00000000e+00
-79	2.00000000e+00	0.00000000e+00	0.00000000e+00	0.00000000e+00
-78	2.00000000e+00	0.00000000e+00	0.00000000e+00	0.00000000e+00
-77	2.00000000e+00	0.00000000e+00	0.00000000e+00	0.00000000e+00
-76	2.00000000e+00	0.00000000e+00	0.00000000e+00	0.00000000e+00
-75	2.00000000e+00	0.00000000e+00	0.00000000e+00	0.00000000e+00
-74	2.00000000e+00	0.00000000e+00	0.00000000e+00	0.00000000e+00
-73	2.00000000e+00	0.00000000e+00	0.00000000e+00	0.00000000e+00
-72	2.00000000e+00	0.00000000e+00	0.00000000e+00	0.00000000e+00
-71	2.00000000e+00	0.00000000e+00	0.00000000e+00	0.00000000e+00
-70	5.00000000e+00	0.00000000e+00	0.00000000e+00	0.00000000e+00
-69	5.00000000e+00	0.00000000e+00	0.00000000e+00	0.00000000e+00
-68	9.00000000e+00	0.00000000e+00	0.00000000e+00	0.00000000e+00
-67	1.20000000e+01	0.00000000e+00	0.00000000e+00	0.00000000e+00
-66	1.30000000e+01	0.00000000e+00	0.00000000e+00	0.00000000e+00
-65	1.50000000e+01	0.00000000e+00	0.00000000e+00	0.00000000e+00
-64	1.60000000e+01	0.00000000e+00	0.00000000e+00	0.00000000e+00
-63	1.80000000e+01	0.00000000e+00	0.00000000e+00	0.00000000e+00
-62	1.90000000e+01	0.00000000e+00	0.00000000e+00	0.00000000e+00
-61	1.90000000e+01	0.00000000e+00	0.00000000e+00	0.00000000e+00
-60	1.90000000e+01	0.00000000e+00	0.00000000e+00	0.00000000e+00
-59	1.90000000e+01	0.00000000e+00	0.00000000e+00	0.00000000e+00
-58	1.90000000e+01	0.00000000e+00	0.00000000e+00	0.00000000e+00
-57	1.90000000e+01	0.00000000e+00	0.00000000e+00	0.00000000e+00
-56	1.90000000e+01	0.00000000e+00	0.00000000e+00	0.00000000e+00
-55	1.90000000e+01	0.00000000e+00	0.00000000e+00	0.00000000e+00
-54	1.90000000e+01	0.00000000e+00	0.00000000e+00	0.00000000e+00
-53	1.90000000e+01	0.00000000e+00	0.00000000e+00	0.00000000e+00
-52	1.90000000e+01	0.00000000e+00	0.00000000e+00	0.00000000e+00
-51	1.90000000e+01	0.00000000e+00	0.00000000e+00	0.00000000e+00
-50	2.30000000e+01	0.00000000e+00	0.00000000e+00	0.00000000e+00
-49	2.30000000e+01	0.00000000e+00	0.00000000e+00	0.00000000e+00
-48	2.30000000e+01	0.00000000e+00	0.00000000e+00	0.00000000e+00
-47	2.30000000e+01	0.00000000e+00	0.00000000e+00	0.00000000e+00
-46	2.30000000e+01	0.00000000e+00	0.00000000e+00	0.00000000e+00
-45	2.30000000e+01	0.00000000e+00	0.00000000e+00	0.00000000e+00
-44	2.30000000e+01	0.00000000e+00	0.00000000e+00	0.00000000e+00
-43	2.30000000e+01	0.00000000e+00	0.00000000e+00	0.00000000e+00
-42	2.40000000e+01	0.00000000e+00	0.00000000e+00	0.00000000e+00
-41	2.40000000e+01	0.00000000e+00	0.00000000e+00	0.00000000e+00
-40	2.40000000e+01	0.00000000e+00	0.00000000e+00	0.00000000e+00
-39	2.40000000e+01	0.00000000e+00	0.00000000e+00	0.00000000e+00
-38	2.40000000e+01	0.00000000e+00	0.00000000e+00	0.00000000e+00
-37	2.40000000e+01	0.00000000e+00	0.00000000e+00	0.00000000e+00
-36	2.50000000e+01	0.00000000e+00	0.00000000e+00	0.00000000e+00
-35	2.50000000e+01	0.00000000e+00	0.00000000e+00	0.00000000e+00
-34	2.50000000e+01	0.00000000e+00	0.00000000e+00	0.00000000e+00
-33	2.50000000e+01	0.00000000e+00	0.00000000e+00	0.00000000e+00
-32	2.50000000e+01	0.00000000e+00	0.00000000e+00	0.00000000e+00
-31	2.50000000e+01	0.00000000e+00	0.00000000e+00	0.00000000e+00
-30	2.50000000e+01	0.00000000e+00	0.00000000e+00	0.00000000e+00
-29	2.50000000e+01	0.00000000e+00	0.00000000e+00	0.00000000e+00
-28	2.50000000e+01	0.00000000e+00	0.00000000e+00	0.00000000e+00
-27	2.50000000e+01	0.00000000e+00	0.00000000e+00	0.00000000e+00
-26	2.50000000e+01	0.00000000e+00	0.00000000e+00	0.00000000e+00
-25	2.50000000e+01	0.00000000e+00	0.00000000e+00	0.00000000e+00
-24	2.50000000e+01	0.00000000e+00	0.00000000e+00	0.00000000e+00
-23	2.60000000e+01	0.00000000e+00	0.00000000e+00	0.00000000e+00
-22	2.60000000e+01	0.00000000e+00	0.00000000e+00	0.00000000e+00
-21	2.60000000e+01	0.00000000e+00	0.00000000e+00	0.00000000e+00
-20	2.70000000e+01	0.00000000e+00	0.00000000e+00	0.00000000e+00
-19	2.70000000e+01	0.00000000e+00	0.00000000e+00	0.00000000e+00
-18	2.70000000e+01	0.00000000e+00	0.00000000e+00	0.00000000e+00
-17	2.70000000e+01	0.00000000e+00	0.00000000e+00	0.00000000e+00
-16	2.70000000e+01	0.00000000e+00	0.00000000e+00	0.00000000e+00
-15	2.70000000e+01	0.00000000e+00	0.00000000e+00	0.00000000e+00
-14	2.70000000e+01	0.00000000e+00	0.00000000e+00	0.00000000e+00
-13	2.70000000e+01	0.00000000e+00	0.00000000e+00	0.00000000e+00
-12	2.90000000e+01	0.00000000e+00	0.00000000e+00	0.00000000e+00
-11	2.90000000e+01	0.00000000e+00	0.00000000e+00	0.00000000e+00
-10	3.00000000e+01	0.00000000e+00	0.00000000e+00	0.00000000e+00
-9	3.70000000e+01	0.00000000e+00	0.00000000e+00	0.00000000e+00
-8	3.70000000e+01	0.00000000e+00	0.00000000e+00	0.00000000e+00
-7	4.20000000e+01	0.00000000e+00	0.00000000e+00	0.00000000e+00
-6	4.70000000e+01	0.00000000e+00	0.00000000e+00	0.00000000e+00
-5	5.60000000e+01	0.00000000e+00	0.00000000e+00	0.00000000e+00
-4	7.00000000e+01	0.00000000e+00	0.00000000e+00	0.00000000e+00
-3	7.60000000e+01	0.00000000e+00	0.00000000e+00	0.00000000e+00
-2	8.70000000e+01	0.00000000e+00	0.00000000e+00	0.00000000e+00
-1	9.80000000e+01	0.00000000e+00	0.00000000e+00	0.00000000e+00
0	5.91000000e+02	7.00000000e+00	9.00000000e+00	1.30000000e+01
1	1.57400000e+03	1.10000000e+01	1.40000000e+01	4.30000000e+01
2	2.70300000e+03	1.30000000e+01	1.90000000e+01	5.60000000e+01
3	3.28400000e+03	1.30000000e+01	2.00000000e+01	5.80000000e+01
4	3.86000000e+03	1.40000000e+01	2.00000000e+01	5.90000000e+01
5	4.18600000e+03	1.40000000e+01	2.00000000e+01	6.10000000e+01
6	4.38300000e+03	1.40000000e+01	2.00000000e+01	6.10000000e+01
7	4.61600000e+03	1.40000000e+01	2.00000000e+01	6.10000000e+01
8	4.84900000e+03	1.40000000e+01	2.00000000e+01	6.10000000e+01
9	4.97900000e+03	1.40000000e+01	2.00000000e+01	6.10000000e+01
10	5.11700000e+03	1.40000000e+01	2.00000000e+01	6.10000000e+01
11	5.30700000e+03	1.30000000e+01	2.10000000e+01	6.20000000e+01
12	5.40000000e+03	1.30000000e+01	2.10000000e+01	6.20000000e+01
13	5.51200000e+03	1.30000000e+01	2.10000000e+01	6.20000000e+01
14	5.60900000e+03	1.30000000e+01	2.10000000e+01	6.20000000e+01
15	5.69300000e+03	1.30000000e+01	2.10000000e+01	6.20000000e+01
16	5.78800000e+03	1.40000000e+01	2.20000000e+01	6.30000000e+01
17	5.88100000e+03	1.50000000e+01	2.30000000e+01	6.40000000e+01
18	5.96400000e+03	1.50000000e+01	2.30000000e+01	6.40000000e+01
19	6.04300000e+03	1.60000000e+01	2.40000000e+01	6.50000000e+01
20	6.11600000e+03	1.60000000e+01	2.40000000e+01	6.50000000e+01
21	6.20000000e+03	1.60000000e+01	2.40000000e+01	6.50000000e+01
22	6.30900000e+03	1.60000000e+01	2.40000000e+01	6.50000000e+01
23	6.36900000e+03	1.60000000e+01	2.40000000e+01	6.50000000e+01
24	6.42200000e+03	1.60000000e+01	2.40000000e+01	6.50000000e+01
25	6.48400000e+03	1.60000000e+01	2.40000000e+01	6.50000000e+01
26	6.53200000e+03	1.60000000e+01	2.40000000e+01	6.50000000e+01
27	6.60300000e+03	1.60000000e+01	2.40000000e+01	6.50000000e+01
28	6.65500000e+03	1.70000000e+01	2.50000000e+01	6.60000000e+01
29	6.68700000e+03	1.70000000e+01	2.50000000e+01	6.60000000e+01
30	6.72600000e+03	1.70000000e+01	2.50000000e+01	6.60000000e+01
31	6.76200000e+03	1.70000000e+01	2.50000000e+01	6.60000000e+01
32	6.79700000e+03	1.70000000e+01	2.50000000e+01	6.60000000e+01
33	6.83300000e+03	1.80000000e+01	2.60000000e+01	6.70000000e+01
34	6.86000000e+03	1.80000000e+01	2.60000000e+01	6.70000000e+01
35	6.91600000e+03	1.80000000e+01	2.60000000e+01	6.70000000e+01
36	6.95600000e+03	1.80000000e+01	2.60000000e+01	6.70000000e+01
37	6.99700000e+03	1.80000000e+01	2.60000000e+01	6.70000000e+01
38	7.03700000e+03	1.80000000e+01	2.60000000e+01	6.70000000e+01
39	7.06200000e+03	1.80000000e+01	2.60000000e+01	6.70000000e+01
40	7.12400000e+03	1.80000000e+01	2.60000000e+01	6.70000000e+01
41	7.16500000e+03	1.80000000e+01	2.60000000e+01	6.70000000e+01
42	7.19700000e+03	1.80000000e+01	2.60000000e+01	6.70000000e+01
43	7.22600000e+03	1.80000000e+01	2.60000000e+01	6.70000000e+01
44	7.25900000e+03	1.80000000e+01	2.60000000e+01	6.70000000e+01
45	7.29400000e+03	1.80000000e+01	2.60000000e+01	6.70000000e+01
46	7.33500000e+03	1.90000000e+01	2.70000000e+01	6.80000000e+01
47	7.35600000e+03	1.90000000e+01	2.70000000e+01	6.80000000e+01
48	7.40200000e+03	1.90000000e+01	2.70000000e+01	6.80000000e+01
49	7.44200000e+03	1.90000000e+01	2.70000000e+01	6.80000000e+01
50	7.48800000e+03	1.90000000e+01	2.70000000e+01	6.80000000e+01
51	7.53700000e+03	1.90000000e+01	2.70000000e+01	6.80000000e+01
52	7.58100000e+03	1.90000000e+01	2.70000000e+01	6.80000000e+01
53	7.61900000e+03	1.90000000e+01	2.70000000e+01	6.80000000e+01
54	7.65300000e+03	1.90000000e+01	2.70000000e+01	6.80000000e+01
55	7.69600000e+03	1.90000000e+01	2.70000000e+01	6.80000000e+01
56	7.73000000e+03	1.90000000e+01	2.70000000e+01	6.80000000e+01
57	7.77300000e+03	1.90000000e+01	2.70000000e+01	6.80000000e+01
58	7.81400000e+03	1.90000000e+01	2.70000000e+01	6.80000000e+01
59	7.85400000e+03	1.90000000e+01	2.70000000e+01	6.80000000e+01
60	7.89200000e+03	1.90000000e+01	2.70000000e+01	6.80000000e+01
61	7.92700000e+03	1.90000000e+01	2.70000000e+01	6.80000000e+01
62	7.96300000e+03	1.90000000e+01	2.70000000e+01	6.80000000e+01
63	8.00300000e+03	1.90000000e+01	2.70000000e+01	6.80000000e+01
64	8.03800000e+03	1.90000000e+01	2.70000000e+01	6.80000000e+01
65	8.07000000e+03	1.90000000e+01	2.70000000e+01	6.80000000e+01
66	8.10100000e+03	1.90000000e+01	2.70000000e+01	6.80000000e+01
67	8.13200000e+03	1.90000000e+01	2.70000000e+01	6.80000000e+01
68	8.17600000e+03	1.90000000e+01	2.70000000e+01	6.80000000e+01
69	8.20400000e+03	1.90000000e+01	2.70000000e+01	6.80000000e+01
70	8.23700000e+03	1.90000000e+01	2.70000000e+01	6.80000000e+01
71	8.26600000e+03	1.90000000e+01	2.70000000e+01	6.80000000e+01
72	8.28100000e+03	1.90000000e+01	2.70000000e+01	6.80000000e+01
73	8.29900000e+03	1.90000000e+01	2.70000000e+01	6.80000000e+01
74	8.32600000e+03	1.90000000e+01	2.70000000e+01	6.80000000e+01
75	8.34800000e+03	1.90000000e+01	2.70000000e+01	6.80000000e+01
76	8.38600000e+03	1.90000000e+01	2.70000000e+01	6.80000000e+01
77	8.41800000e+03	1.90000000e+01	2.70000000e+01	6.80000000e+01
78	8.44800000e+03	1.90000000e+01	2.70000000e+01	6.80000000e+01
79	8.47300000e+03	1.90000000e+01	2.70000000e+01	6.80000000e+01
80	8.51500000e+03	1.90000000e+01	2.70000000e+01	6.80000000e+01
81	8.54400000e+03	1.90000000e+01	2.70000000e+01	6.80000000e+01
82	8.57800000e+03	1.90000000e+01	2.70000000e+01	6.80000000e+01
83	8.61000000e+03	1.90000000e+01	2.70000000e+01	6.80000000e+01
84	8.64300000e+03	1.90000000e+01	2.70000000e+01	6.80000000e+01
85	8.68000000e+03	1.90000000e+01	2.70000000e+01	6.80000000e+01
86	8.70800000e+03	1.90000000e+01	2.70000000e+01	6.80000000e+01
87	8.72900000e+03	1.90000000e+01	2.70000000e+01	6.80000000e+01
88	8.76000000e+03	1.90000000e+01	2.70000000e+01	6.80000000e+01
89	8.79100000e+03	1.90000000e+01	2.70000000e+01	6.80000000e+01
90	8.83000000e+03	1.90000000e+01	2.70000000e+01	6.80000000e+01
91	8.85800000e+03	1.90000000e+01	2.70000000e+01	6.80000000e+01
92	8.89000000e+03	1.90000000e+01	2.70000000e+01	6.80000000e+01
93	8.92000000e+03	1.90000000e+01	2.70000000e+01	6.80000000e+01
94	8.95700000e+03	1.90000000e+01	2.70000000e+01	6.80000000e+01
95	9.00900000e+03	1.90000000e+01	2.70000000e+01	6.80000000e+01
96	9.04800000e+03	1.90000000e+01	2.70000000e+01	6.80000000e+01
97	9.07900000e+03	1.90000000e+01	2.70000000e+01	6.80000000e+01
98	9.11200000e+03	1.90000000e+01	2.70000000e+01	6.80000000e+01
99	9.13300000e+03	1.90000000e+01	2.70000000e+01	6.80000000e+01
100	9.16900000e+03	1.90000000e+01	2.70000000e+01	6.80000000e+01
