# Supplementary material for: Early Prediction of Movie Box Office Success Based on Wikipedia Activity Big Data
Source: PLoS One. 2013 Aug 21;8(8):e71226. doi: 10.1371/journal.pone.0071226 (PMC3749192; doi:10.1371/journal.pone.0071226)
Supplement: Dataset S1 — The dataset under study, including the financial and Wikipedia activity data is also available at http://wwm.phy.bme.hu/SupplementaryDataS1.zip. (ZIP) [file pone.0071226.s002.zip › wikipredict_data_pack/sample_of_312/wikipedia_predictors/121]

Day_(movie_time)	Views	Users	Rigor	Edits
-500	0.00000000e+00	0.00000000e+00	0.00000000e+00	0.00000000e+00
-499	0.00000000e+00	0.00000000e+00	0.00000000e+00	0.00000000e+00
-498	0.00000000e+00	0.00000000e+00	0.00000000e+00	0.00000000e+00
-497	1.00000000e+00	0.00000000e+00	0.00000000e+00	0.00000000e+00
-496	1.00000000e+00	0.00000000e+00	0.00000000e+00	0.00000000e+00
-495	1.00000000e+00	0.00000000e+00	0.00000000e+00	0.00000000e+00
-494	1.00000000e+00	0.00000000e+00	0.00000000e+00	0.00000000e+00
-493	1.00000000e+00	0.00000000e+00	0.00000000e+00	0.00000000e+00
-492	1.00000000e+00	0.00000000e+00	0.00000000e+00	0.00000000e+00
-491	1.00000000e+00	0.00000000e+00	0.00000000e+00	0.00000000e+00
-490	1.00000000e+00	0.00000000e+00	0.00000000e+00	0.00000000e+00
-489	1.00000000e+00	0.00000000e+00	0.00000000e+00	0.00000000e+00
-488	1.00000000e+00	0.00000000e+00	0.00000000e+00	0.00000000e+00
-487	1.00000000e+00	0.00000000e+00	0.00000000e+00	0.00000000e+00
-486	1.00000000e+00	0.00000000e+00	0.00000000e+00	0.00000000e+00
-485	1.00000000e+00	0.00000000e+00	0.00000000e+00	0.00000000e+00
-484	1.00000000e+00	0.00000000e+00	0.00000000e+00	0.00000000e+00
-483	1.00000000e+00	0.00000000e+00	0.00000000e+00	0.00000000e+00
-482	1.00000000e+00	0.00000000e+00	0.00000000e+00	0.00000000e+00
-481	1.00000000e+00	0.00000000e+00	0.00000000e+00	0.00000000e+00
-480	1.00000000e+00	0.00000000e+00	0.00000000e+00	0.00000000e+00
-479	1.00000000e+00	0.00000000e+00	0.00000000e+00	0.00000000e+00
-478	1.00000000e+00	0.00000000e+00	0.00000000e+00	0.00000000e+00
-477	1.00000000e+00	0.00000000e+00	0.00000000e+00	0.00000000e+00
-476	1.00000000e+00	0.00000000e+00	0.00000000e+00	0.00000000e+00
-475	1.00000000e+00	0.00000000e+00	0.00000000e+00	0.00000000e+00
-474	1.00000000e+00	0.00000000e+00	0.00000000e+00	0.00000000e+00
-473	1.00000000e+00	0.00000000e+00	0.00000000e+00	0.00000000e+00
-472	1.00000000e+00	0.00000000e+00	0.00000000e+00	0.00000000e+00
-471	1.00000000e+00	0.00000000e+00	0.00000000e+00	0.00000000e+00
-470	1.00000000e+00	0.00000000e+00	0.00000000e+00	0.00000000e+00
-469	1.00000000e+00	0.00000000e+00	0.00000000e+00	0.00000000e+00
-468	1.00000000e+00	0.00000000e+00	0.00000000e+00	0.00000000e+00
-467	1.00000000e+00	0.00000000e+00	0.00000000e+00	0.00000000e+00
-466	1.00000000e+00	0.00000000e+00	0.00000000e+00	0.00000000e+00
-465	1.00000000e+00	0.00000000e+00	0.00000000e+00	0.00000000e+00
-464	1.00000000e+00	0.00000000e+00	0.00000000e+00	0.00000000e+00
-463	1.00000000e+00	0.00000000e+00	0.00000000e+00	0.00000000e+00
-462	1.00000000e+00	0.00000000e+00	0.00000000e+00	0.00000000e+00
-461	1.00000000e+00	0.00000000e+00	0.00000000e+00	0.00000000e+00
-460	1.00000000e+00	0.00000000e+00	0.00000000e+00	0.00000000e+00
-459	1.00000000e+00	0.00000000e+00	0.00000000e+00	0.00000000e+00
-458	1.00000000e+00	0.00000000e+00	0.00000000e+00	0.00000000e+00
-457	1.00000000e+00	0.00000000e+00	0.00000000e+00	0.00000000e+00
-456	1.00000000e+00	0.00000000e+00	0.00000000e+00	0.00000000e+00
-455	1.00000000e+00	0.00000000e+00	0.00000000e+00	0.00000000e+00
-454	1.00000000e+00	0.00000000e+00	0.00000000e+00	0.00000000e+00
-453	1.00000000e+00	0.00000000e+00	0.00000000e+00	0.00000000e+00
-452	1.00000000e+00	0.00000000e+00	0.00000000e+00	0.00000000e+00
-451	1.00000000e+00	0.00000000e+00	0.00000000e+00	0.00000000e+00
-450	1.00000000e+00	0.00000000e+00	0.00000000e+00	0.00000000e+00
-449	1.00000000e+00	0.00000000e+00	0.00000000e+00	0.00000000e+00
-448	1.00000000e+00	0.00000000e+00	0.00000000e+00	0.00000000e+00
-447	1.00000000e+00	0.00000000e+00	0.00000000e+00	0.00000000e+00
-446	1.00000000e+00	0.00000000e+00	0.00000000e+00	0.00000000e+00
-445	1.00000000e+00	0.00000000e+00	0.00000000e+00	0.00000000e+00
-444	1.00000000e+00	0.00000000e+00	0.00000000e+00	0.00000000e+00
-443	1.00000000e+00	0.00000000e+00	0.00000000e+00	0.00000000e+00
-442	1.00000000e+00	0.00000000e+00	0.00000000e+00	0.00000000e+00
-441	1.00000000e+00	0.00000000e+00	0.00000000e+00	0.00000000e+00
-440	2.00000000e+00	0.00000000e+00	0.00000000e+00	0.00000000e+00
-439	2.00000000e+00	0.00000000e+00	0.00000000e+00	0.00000000e+00
-438	2.00000000e+00	0.00000000e+00	0.00000000e+00	0.00000000e+00
-437	2.00000000e+00	0.00000000e+00	0.00000000e+00	0.00000000e+00
-436	2.00000000e+00	0.00000000e+00	0.00000000e+00	0.00000000e+00
-435	2.00000000e+00	0.00000000e+00	0.00000000e+00	0.00000000e+00
-434	2.00000000e+00	0.00000000e+00	0.00000000e+00	0.00000000e+00
-433	2.00000000e+00	0.00000000e+00	0.00000000e+00	0.00000000e+00
-432	2.00000000e+00	0.00000000e+00	0.00000000e+00	0.00000000e+00
-431	2.00000000e+00	0.00000000e+00	0.00000000e+00	0.00000000e+00
-430	2.00000000e+00	0.00000000e+00	0.00000000e+00	0.00000000e+00
-429	2.00000000e+00	0.00000000e+00	0.00000000e+00	0.00000000e+00
-428	2.00000000e+00	0.00000000e+00	0.00000000e+00	0.00000000e+00
-427	2.00000000e+00	0.00000000e+00	0.00000000e+00	0.00000000e+00
-426	2.00000000e+00	0.00000000e+00	0.00000000e+00	0.00000000e+00
-425	2.00000000e+00	0.00000000e+00	0.00000000e+00	0.00000000e+00
-424	2.00000000e+00	0.00000000e+00	0.00000000e+00	0.00000000e+00
-423	2.00000000e+00	0.00000000e+00	0.00000000e+00	0.00000000e+00
-422	2.00000000e+00	0.00000000e+00	0.00000000e+00	0.00000000e+00
-421	2.00000000e+00	0.00000000e+00	0.00000000e+00	0.00000000e+00
-420	2.00000000e+00	0.00000000e+00	0.00000000e+00	0.00000000e+00
-419	3.00000000e+00	0.00000000e+00	0.00000000e+00	0.00000000e+00
-418	3.00000000e+00	0.00000000e+00	0.00000000e+00	0.00000000e+00
-417	3.00000000e+00	0.00000000e+00	0.00000000e+00	0.00000000e+00
-416	3.00000000e+00	0.00000000e+00	0.00000000e+00	0.00000000e+00
-415	3.00000000e+00	0.00000000e+00	0.00000000e+00	0.00000000e+00
-414	3.00000000e+00	0.00000000e+00	0.00000000e+00	0.00000000e+00
-413	3.00000000e+00	0.00000000e+00	0.00000000e+00	0.00000000e+00
-412	3.00000000e+00	0.00000000e+00	0.00000000e+00	0.00000000e+00
-411	3.00000000e+00	0.00000000e+00	0.00000000e+00	0.00000000e+00
-410	3.00000000e+00	0.00000000e+00	0.00000000e+00	0.00000000e+00
-409	3.00000000e+00	0.00000000e+00	0.00000000e+00	0.00000000e+00
-408	3.00000000e+00	0.00000000e+00	0.00000000e+00	0.00000000e+00
-407	3.00000000e+00	0.00000000e+00	0.00000000e+00	0.00000000e+00
-406	3.00000000e+00	0.00000000e+00	0.00000000e+00	0.00000000e+00
-405	3.00000000e+00	0.00000000e+00	0.00000000e+00	0.00000000e+00
-404	3.00000000e+00	0.00000000e+00	0.00000000e+00	0.00000000e+00
-403	3.00000000e+00	0.00000000e+00	0.00000000e+00	0.00000000e+00
-402	3.00000000e+00	0.00000000e+00	0.00000000e+00	0.00000000e+00
-401	3.00000000e+00	0.00000000e+00	0.00000000e+00	0.00000000e+00
-400	3.00000000e+00	0.00000000e+00	0.00000000e+00	0.00000000e+00
-399	3.00000000e+00	0.00000000e+00	0.00000000e+00	0.00000000e+00
-398	3.00000000e+00	0.00000000e+00	0.00000000e+00	0.00000000e+00
-397	3.00000000e+00	0.00000000e+00	0.00000000e+00	0.00000000e+00
-396	3.00000000e+00	0.00000000e+00	0.00000000e+00	0.00000000e+00
-395	3.00000000e+00	0.00000000e+00	0.00000000e+00	0.00000000e+00
-394	3.00000000e+00	0.00000000e+00	0.00000000e+00	0.00000000e+00
-393	3.00000000e+00	0.00000000e+00	0.00000000e+00	0.00000000e+00
-392	3.00000000e+00	0.00000000e+00	0.00000000e+00	0.00000000e+00
-391	4.00000000e+00	0.00000000e+00	0.00000000e+00	0.00000000e+00
-390	4.00000000e+00	0.00000000e+00	0.00000000e+00	0.00000000e+00
-389	4.00000000e+00	0.00000000e+00	0.00000000e+00	0.00000000e+00
-388	4.00000000e+00	0.00000000e+00	0.00000000e+00	0.00000000e+00
-387	5.00000000e+00	0.00000000e+00	0.00000000e+00	0.00000000e+00
-386	5.00000000e+00	0.00000000e+00	0.00000000e+00	0.00000000e+00
-385	5.00000000e+00	0.00000000e+00	0.00000000e+00	0.00000000e+00
-384	5.00000000e+00	0.00000000e+00	0.00000000e+00	0.00000000e+00
-383	5.00000000e+00	0.00000000e+00	0.00000000e+00	0.00000000e+00
-382	5.00000000e+00	0.00000000e+00	0.00000000e+00	0.00000000e+00
-381	5.00000000e+00	0.00000000e+00	0.00000000e+00	0.00000000e+00
-380	5.00000000e+00	0.00000000e+00	0.00000000e+00	0.00000000e+00
-379	5.00000000e+00	0.00000000e+00	0.00000000e+00	0.00000000e+00
-378	5.00000000e+00	0.00000000e+00	0.00000000e+00	0.00000000e+00
-377	5.00000000e+00	0.00000000e+00	0.00000000e+00	0.00000000e+00
-376	5.00000000e+00	0.00000000e+00	0.00000000e+00	0.00000000e+00
-375	5.00000000e+00	0.00000000e+00	0.00000000e+00	0.00000000e+00
-374	5.00000000e+00	0.00000000e+00	0.00000000e+00	0.00000000e+00
-373	5.00000000e+00	0.00000000e+00	0.00000000e+00	0.00000000e+00
-372	5.00000000e+00	0.00000000e+00	0.00000000e+00	0.00000000e+00
-371	5.00000000e+00	0.00000000e+00	0.00000000e+00	0.00000000e+00
-370	5.00000000e+00	0.00000000e+00	0.00000000e+00	0.00000000e+00
-369	5.00000000e+00	0.00000000e+00	0.00000000e+00	0.00000000e+00
-368	5.00000000e+00	0.00000000e+00	0.00000000e+00	0.00000000e+00
-367	5.00000000e+00	0.00000000e+00	0.00000000e+00	0.00000000e+00
-366	5.00000000e+00	0.00000000e+00	0.00000000e+00	0.00000000e+00
-365	5.00000000e+00	0.00000000e+00	0.00000000e+00	0.00000000e+00
-364	5.00000000e+00	0.00000000e+00	0.00000000e+00	0.00000000e+00
-363	5.00000000e+00	0.00000000e+00	0.00000000e+00	0.00000000e+00
-362	5.00000000e+00	0.00000000e+00	0.00000000e+00	0.00000000e+00
-361	5.00000000e+00	0.00000000e+00	0.00000000e+00	0.00000000e+00
-360	5.00000000e+00	0.00000000e+00	0.00000000e+00	0.00000000e+00
-359	5.00000000e+00	0.00000000e+00	0.00000000e+00	0.00000000e+00
-358	5.00000000e+00	0.00000000e+00	0.00000000e+00	0.00000000e+00
-357	5.00000000e+00	0.00000000e+00	0.00000000e+00	0.00000000e+00
-356	5.00000000e+00	0.00000000e+00	0.00000000e+00	0.00000000e+00
-355	5.00000000e+00	0.00000000e+00	0.00000000e+00	0.00000000e+00
-354	5.00000000e+00	0.00000000e+00	0.00000000e+00	0.00000000e+00
-353	5.00000000e+00	0.00000000e+00	0.00000000e+00	0.00000000e+00
-352	5.00000000e+00	0.00000000e+00	0.00000000e+00	0.00000000e+00
-351	5.00000000e+00	0.00000000e+00	0.00000000e+00	0.00000000e+00
-350	5.00000000e+00	0.00000000e+00	0.00000000e+00	0.00000000e+00
-349	5.00000000e+00	0.00000000e+00	0.00000000e+00	0.00000000e+00
-348	5.00000000e+00	0.00000000e+00	0.00000000e+00	0.00000000e+00
-347	5.00000000e+00	0.00000000e+00	0.00000000e+00	0.00000000e+00
-346	5.00000000e+00	0.00000000e+00	0.00000000e+00	0.00000000e+00
-345	8.00000000e+00	0.00000000e+00	0.00000000e+00	0.00000000e+00
-344	8.00000000e+00	0.00000000e+00	0.00000000e+00	0.00000000e+00
-343	8.00000000e+00	0.00000000e+00	0.00000000e+00	0.00000000e+00
-342	8.00000000e+00	0.00000000e+00	0.00000000e+00	0.00000000e+00
-341	8.00000000e+00	0.00000000e+00	0.00000000e+00	0.00000000e+00
-340	8.00000000e+00	0.00000000e+00	0.00000000e+00	0.00000000e+00
-339	8.00000000e+00	0.00000000e+00	0.00000000e+00	0.00000000e+00
-338	8.00000000e+00	0.00000000e+00	0.00000000e+00	0.00000000e+00
-337	8.00000000e+00	0.00000000e+00	0.00000000e+00	0.00000000e+00
-336	8.00000000e+00	0.00000000e+00	0.00000000e+00	0.00000000e+00
-335	8.00000000e+00	0.00000000e+00	0.00000000e+00	0.00000000e+00
-334	8.00000000e+00	0.00000000e+00	0.00000000e+00	0.00000000e+00
-333	8.00000000e+00	0.00000000e+00	0.00000000e+00	0.00000000e+00
-332	8.00000000e+00	0.00000000e+00	0.00000000e+00	0.00000000e+00
-331	8.00000000e+00	0.00000000e+00	0.00000000e+00	0.00000000e+00
-330	8.00000000e+00	0.00000000e+00	0.00000000e+00	0.00000000e+00
-329	8.00000000e+00	0.00000000e+00	0.00000000e+00	0.00000000e+00
-328	8.00000000e+00	0.00000000e+00	0.00000000e+00	0.00000000e+00
-327	8.00000000e+00	0.00000000e+00	0.00000000e+00	0.00000000e+00
-326	8.00000000e+00	0.00000000e+00	0.00000000e+00	0.00000000e+00
-325	8.00000000e+00	0.00000000e+00	0.00000000e+00	0.00000000e+00
-324	8.00000000e+00	0.00000000e+00	0.00000000e+00	0.00000000e+00
-323	8.00000000e+00	0.00000000e+00	0.00000000e+00	0.00000000e+00
-322	8.00000000e+00	0.00000000e+00	0.00000000e+00	0.00000000e+00
-321	8.00000000e+00	0.00000000e+00	0.00000000e+00	0.00000000e+00
-320	8.00000000e+00	0.00000000e+00	0.00000000e+00	0.00000000e+00
-319	8.00000000e+00	0.00000000e+00	0.00000000e+00	0.00000000e+00
-318	8.00000000e+00	0.00000000e+00	0.00000000e+00	0.00000000e+00
-317	8.00000000e+00	0.00000000e+00	0.00000000e+00	0.00000000e+00
-316	8.00000000e+00	0.00000000e+00	0.00000000e+00	0.00000000e+00
-315	8.00000000e+00	0.00000000e+00	0.00000000e+00	0.00000000e+00
-314	8.00000000e+00	0.00000000e+00	0.00000000e+00	0.00000000e+00
-313	2.10000000e+01	0.00000000e+00	0.00000000e+00	0.00000000e+00
-312	5.80000000e+01	0.00000000e+00	0.00000000e+00	0.00000000e+00
-311	1.20000000e+02	0.00000000e+00	0.00000000e+00	0.00000000e+00
-310	1.59000000e+02	0.00000000e+00	0.00000000e+00	0.00000000e+00
-309	1.96000000e+02	0.00000000e+00	0.00000000e+00	0.00000000e+00
-308	2.27000000e+02	0.00000000e+00	0.00000000e+00	0.00000000e+00
-307	2.59000000e+02	0.00000000e+00	0.00000000e+00	0.00000000e+00
-306	3.06000000e+02	0.00000000e+00	0.00000000e+00	0.00000000e+00
-305	3.42000000e+02	0.00000000e+00	0.00000000e+00	0.00000000e+00
-304	3.68000000e+02	0.00000000e+00	0.00000000e+00	0.00000000e+00
-303	3.96000000e+02	0.00000000e+00	0.00000000e+00	0.00000000e+00
-302	4.16000000e+02	0.00000000e+00	0.00000000e+00	0.00000000e+00
-301	4.64000000e+02	0.00000000e+00	0.00000000e+00	0.00000000e+00
-300	5.40000000e+02	2.00000000e+00	4.00000000e+00	4.00000000e+00
-299	6.48000000e+02	2.00000000e+00	4.00000000e+00	4.00000000e+00
-298	7.72000000e+02	2.00000000e+00	4.00000000e+00	4.00000000e+00
-297	9.53000000e+02	2.00000000e+00	4.00000000e+00	4.00000000e+00
-296	1.14500000e+03	2.00000000e+00	4.00000000e+00	4.00000000e+00
-295	1.45900000e+03	6.00000000e+00	8.00000000e+00	1.20000000e+01
-294	1.98300000e+03	6.00000000e+00	8.00000000e+00	1.60000000e+01
-293	2.43700000e+03	7.00000000e+00	1.10000000e+01	2.00000000e+01
-292	2.84100000e+03	8.00000000e+00	1.20000000e+01	2.20000000e+01
-291	3.54400000e+03	1.00000000e+01	1.30000000e+01	2.30000000e+01
-290	4.39100000e+03	1.20000000e+01	1.50000000e+01	2.50000000e+01
-289	5.99400000e+03	1.10000000e+01	1.60000000e+01	2.60000000e+01
-288	8.13700000e+03	1.10000000e+01	1.60000000e+01	2.60000000e+01
-287	1.02170000e+04	1.10000000e+01	1.60000000e+01	2.60000000e+01
-286	1.22710000e+04	1.20000000e+01	1.70000000e+01	2.70000000e+01
-285	1.66120000e+04	1.20000000e+01	1.70000000e+01	2.70000000e+01
-284	1.94630000e+04	1.20000000e+01	1.70000000e+01	2.70000000e+01
-283	2.19080000e+04	1.20000000e+01	1.70000000e+01	2.70000000e+01
-282	2.42860000e+04	1.20000000e+01	1.70000000e+01	2.70000000e+01
-281	2.67490000e+04	1.20000000e+01	1.70000000e+01	2.70000000e+01
-280	2.90940000e+04	1.30000000e+01	1.80000000e+01	2.80000000e+01
-279	3.11730000e+04	1.60000000e+01	1.90000000e+01	3.00000000e+01
-278	3.44200000e+04	1.60000000e+01	1.90000000e+01	3.00000000e+01
-277	3.65510000e+04	1.60000000e+01	1.90000000e+01	3.00000000e+01
-276	3.91290000e+04	1.60000000e+01	1.90000000e+01	3.00000000e+01
-275	4.11910000e+04	1.60000000e+01	1.90000000e+01	3.00000000e+01
-274	4.32090000e+04	1.60000000e+01	1.90000000e+01	3.00000000e+01
-273	4.49460000e+04	1.60000000e+01	1.90000000e+01	3.00000000e+01
-272	4.68580000e+04	1.70000000e+01	2.10000000e+01	3.20000000e+01
-271	4.87280000e+04	1.70000000e+01	2.30000000e+01	3.40000000e+01
-270	5.07920000e+04	2.20000000e+01	2.70000000e+01	3.80000000e+01
-269	5.34160000e+04	2.60000000e+01	3.00000000e+01	4.10000000e+01
-268	5.53070000e+04	2.70000000e+01	3.10000000e+01	4.30000000e+01
-267	5.68920000e+04	2.70000000e+01	3.10000000e+01	4.30000000e+01
-266	5.83260000e+04	2.70000000e+01	3.10000000e+01	4.30000000e+01
-265	6.01350000e+04	2.70000000e+01	3.10000000e+01	4.30000000e+01
-264	6.01350000e+04	2.70000000e+01	3.10000000e+01	4.30000000e+01
-263	6.01350000e+04	2.70000000e+01	3.10000000e+01	4.30000000e+01
-262	6.20130000e+04	2.70000000e+01	3.10000000e+01	4.30000000e+01
-261	6.35270000e+04	3.00000000e+01	3.50000000e+01	4.90000000e+01
-260	6.51240000e+04	3.00000000e+01	3.50000000e+01	4.90000000e+01
-259	6.67120000e+04	3.00000000e+01	3.50000000e+01	4.90000000e+01
-258	6.84840000e+04	3.00000000e+01	3.50000000e+01	4.90000000e+01
-257	7.02660000e+04	3.00000000e+01	3.50000000e+01	4.90000000e+01
-256	7.19900000e+04	3.00000000e+01	3.50000000e+01	4.90000000e+01
-255	7.34370000e+04	3.00000000e+01	3.50000000e+01	4.90000000e+01
-254	7.50100000e+04	3.10000000e+01	3.80000000e+01	5.20000000e+01
-253	7.65450000e+04	3.10000000e+01	3.80000000e+01	5.20000000e+01
-252	7.84040000e+04	3.30000000e+01	4.10000000e+01	5.50000000e+01
-251	8.02850000e+04	3.40000000e+01	4.20000000e+01	5.60000000e+01
-250	8.24040000e+04	3.40000000e+01	4.20000000e+01	5.60000000e+01
-249	8.51600000e+04	3.40000000e+01	4.20000000e+01	5.60000000e+01
-248	8.51600000e+04	3.40000000e+01	4.20000000e+01	5.60000000e+01
-247	8.66590000e+04	3.40000000e+01	4.20000000e+01	5.60000000e+01
-246	8.82030000e+04	3.80000000e+01	4.40000000e+01	5.80000000e+01
-245	8.96860000e+04	3.80000000e+01	4.40000000e+01	5.80000000e+01
-244	9.12700000e+04	4.30000000e+01	5.00000000e+01	6.50000000e+01
-243	9.26410000e+04	4.40000000e+01	5.20000000e+01	6.70000000e+01
-242	9.40840000e+04	4.30000000e+01	5.30000000e+01	6.80000000e+01
-241	9.56710000e+04	4.30000000e+01	5.30000000e+01	6.80000000e+01
-240	9.71380000e+04	4.40000000e+01	5.40000000e+01	6.90000000e+01
-239	9.85430000e+04	4.80000000e+01	5.50000000e+01	7.00000000e+01
-238	1.00114000e+05	4.80000000e+01	5.80000000e+01	7.30000000e+01
-237	1.01748000e+05	4.80000000e+01	5.80000000e+01	7.30000000e+01
-236	1.03511000e+05	4.90000000e+01	6.00000000e+01	7.50000000e+01
-235	1.05252000e+05	5.00000000e+01	6.30000000e+01	7.80000000e+01
-234	1.07067000e+05	5.00000000e+01	6.30000000e+01	7.80000000e+01
-233	1.08618000e+05	5.50000000e+01	6.70000000e+01	8.20000000e+01
-232	1.10111000e+05	5.50000000e+01	6.70000000e+01	8.20000000e+01
-231	1.11299000e+05	5.60000000e+01	6.80000000e+01	8.40000000e+01
-230	1.12867000e+05	5.80000000e+01	6.90000000e+01	8.50000000e+01
-229	1.14416000e+05	5.80000000e+01	6.90000000e+01	8.50000000e+01
-228	1.16010000e+05	5.80000000e+01	6.90000000e+01	8.50000000e+01
-227	1.17448000e+05	5.80000000e+01	6.90000000e+01	8.50000000e+01
-226	1.18834000e+05	5.80000000e+01	6.90000000e+01	8.50000000e+01
-225	1.20191000e+05	5.80000000e+01	6.90000000e+01	8.50000000e+01
-224	1.21762000e+05	5.80000000e+01	6.90000000e+01	8.50000000e+01
-223	1.23571000e+05	5.80000000e+01	6.90000000e+01	8.50000000e+01
-222	1.25142000e+05	5.80000000e+01	6.90000000e+01	8.50000000e+01
-221	1.26799000e+05	5.80000000e+01	6.90000000e+01	8.50000000e+01
-220	1.28676000e+05	5.70000000e+01	7.00000000e+01	8.60000000e+01
-219	1.30246000e+05	5.70000000e+01	7.00000000e+01	8.60000000e+01
-218	1.31582000e+05	5.70000000e+01	7.10000000e+01	8.70000000e+01
-217	1.33105000e+05	6.40000000e+01	7.30000000e+01	8.90000000e+01
-216	1.34613000e+05	6.30000000e+01	7.50000000e+01	9.10000000e+01
-215	1.37429000e+05	6.40000000e+01	7.70000000e+01	9.40000000e+01
-214	1.40399000e+05	6.40000000e+01	7.70000000e+01	9.40000000e+01
-213	1.42195000e+05	6.40000000e+01	7.70000000e+01	9.40000000e+01
-212	1.43868000e+05	6.40000000e+01	7.70000000e+01	9.40000000e+01
-211	1.45415000e+05	6.40000000e+01	7.70000000e+01	9.40000000e+01
-210	1.46829000e+05	6.40000000e+01	7.70000000e+01	9.40000000e+01
-209	1.48595000e+05	6.40000000e+01	7.70000000e+01	9.40000000e+01
-208	1.50390000e+05	6.40000000e+01	7.70000000e+01	9.40000000e+01
-207	1.52250000e+05	6.30000000e+01	7.80000000e+01	9.50000000e+01
-206	1.53925000e+05	6.60000000e+01	7.90000000e+01	9.90000000e+01
-205	1.55672000e+05	7.10000000e+01	8.50000000e+01	1.07000000e+02
-204	1.57337000e+05	7.50000000e+01	8.70000000e+01	1.10000000e+02
-203	1.58927000e+05	7.50000000e+01	8.90000000e+01	1.12000000e+02
-202	1.60523000e+05	7.50000000e+01	8.90000000e+01	1.12000000e+02
-201	1.62161000e+05	7.50000000e+01	8.90000000e+01	1.12000000e+02
-200	1.63695000e+05	7.50000000e+01	8.90000000e+01	1.12000000e+02
-199	1.65350000e+05	8.10000000e+01	9.30000000e+01	1.20000000e+02
-198	1.66843000e+05	8.10000000e+01	9.50000000e+01	1.22000000e+02
-197	1.68444000e+05	8.10000000e+01	9.50000000e+01	1.22000000e+02
-196	1.70023000e+05	7.80000000e+01	9.60000000e+01	1.23000000e+02
-195	1.71800000e+05	7.80000000e+01	9.60000000e+01	1.23000000e+02
-194	1.73633000e+05	7.80000000e+01	9.60000000e+01	1.23000000e+02
-193	1.75506000e+05	8.20000000e+01	9.90000000e+01	1.26000000e+02
-192	1.77517000e+05	9.10000000e+01	1.02000000e+02	1.32000000e+02
-191	1.79186000e+05	9.30000000e+01	1.04000000e+02	1.34000000e+02
-190	1.80733000e+05	9.30000000e+01	1.04000000e+02	1.34000000e+02
-189	1.82257000e+05	8.80000000e+01	1.05000000e+02	1.36000000e+02
-188	1.83970000e+05	8.70000000e+01	1.06000000e+02	1.38000000e+02
-187	1.85488000e+05	9.70000000e+01	1.07000000e+02	1.40000000e+02
-186	1.87324000e+05	9.80000000e+01	1.09000000e+02	1.42000000e+02
-185	1.89077000e+05	1.03000000e+02	1.11000000e+02	1.46000000e+02
-184	1.92178000e+05	9.60000000e+01	1.13000000e+02	1.49000000e+02
-183	1.93850000e+05	1.06000000e+02	1.14000000e+02	1.50000000e+02
-182	1.95698000e+05	1.01000000e+02	1.15000000e+02	1.51000000e+02
-181	1.97523000e+05	1.01000000e+02	1.15000000e+02	1.51000000e+02
-180	1.99496000e+05	1.01000000e+02	1.15000000e+02	1.51000000e+02
-179	2.01256000e+05	1.01000000e+02	1.17000000e+02	1.54000000e+02
-178	2.03073000e+05	1.10000000e+02	1.18000000e+02	1.56000000e+02
-177	2.05725000e+05	1.03000000e+02	1.21000000e+02	1.59000000e+02
-176	2.07513000e+05	1.05000000e+02	1.22000000e+02	1.60000000e+02
-175	2.09328000e+05	1.05000000e+02	1.23000000e+02	1.61000000e+02
-174	2.11035000e+05	1.05000000e+02	1.23000000e+02	1.61000000e+02
-173	2.12891000e+05	1.05000000e+02	1.23000000e+02	1.61000000e+02
-172	2.14867000e+05	1.08000000e+02	1.24000000e+02	1.72000000e+02
-171	2.16693000e+05	1.07000000e+02	1.25000000e+02	1.73000000e+02
-170	2.18711000e+05	1.07000000e+02	1.25000000e+02	1.73000000e+02
-169	2.20354000e+05	1.07000000e+02	1.25000000e+02	1.73000000e+02
-168	2.21928000e+05	1.11000000e+02	1.28000000e+02	1.76000000e+02
-167	2.24106000e+05	1.13000000e+02	1.34000000e+02	1.85000000e+02
-166	2.25984000e+05	1.14000000e+02	1.36000000e+02	1.88000000e+02
-165	2.28484000e+05	1.17000000e+02	1.37000000e+02	1.89000000e+02
-164	2.30736000e+05	1.29000000e+02	1.40000000e+02	1.98000000e+02
-163	2.32894000e+05	1.24000000e+02	1.46000000e+02	2.04000000e+02
-162	2.34748000e+05	1.31000000e+02	1.47000000e+02	2.05000000e+02
-161	2.36992000e+05	1.30000000e+02	1.48000000e+02	2.06000000e+02
-160	2.39126000e+05	1.31000000e+02	1.52000000e+02	2.11000000e+02
-159	2.41001000e+05	1.30000000e+02	1.53000000e+02	2.12000000e+02
-158	2.43062000e+05	1.39000000e+02	1.55000000e+02	2.19000000e+02
-157	2.46306000e+05	1.39000000e+02	1.55000000e+02	2.19000000e+02
-156	2.48157000e+05	1.34000000e+02	1.56000000e+02	2.24000000e+02
-155	2.50057000e+05	1.34000000e+02	1.56000000e+02	2.24000000e+02
-154	2.51508000e+05	1.42000000e+02	1.57000000e+02	2.25000000e+02
-153	2.53306000e+05	1.42000000e+02	1.58000000e+02	2.27000000e+02
-152	2.55244000e+05	1.42000000e+02	1.58000000e+02	2.27000000e+02
-151	2.57372000e+05	1.45000000e+02	1.59000000e+02	2.33000000e+02
-150	2.59232000e+05	1.44000000e+02	1.60000000e+02	2.36000000e+02
-149	2.60695000e+05	1.44000000e+02	1.60000000e+02	2.36000000e+02
-148	2.61816000e+05	1.44000000e+02	1.60000000e+02	2.36000000e+02
-147	2.63363000e+05	1.46000000e+02	1.61000000e+02	2.38000000e+02
-146	2.64929000e+05	1.46000000e+02	1.61000000e+02	2.38000000e+02
-145	2.66797000e+05	1.46000000e+02	1.61000000e+02	2.38000000e+02
-144	2.68556000e+05	1.40000000e+02	1.63000000e+02	2.41000000e+02
-143	2.70461000e+05	1.40000000e+02	1.63000000e+02	2.41000000e+02
-142	2.72264000e+05	1.46000000e+02	1.64000000e+02	2.42000000e+02
-141	2.73970000e+05	1.48000000e+02	1.66000000e+02	2.44000000e+02
-140	2.75453000e+05	1.48000000e+02	1.66000000e+02	2.44000000e+02
-139	2.77000000e+05	1.48000000e+02	1.66000000e+02	2.44000000e+02
-138	2.78692000e+05	1.48000000e+02	1.66000000e+02	2.44000000e+02
-137	2.80508000e+05	1.48000000e+02	1.66000000e+02	2.44000000e+02
-136	2.82243000e+05	1.48000000e+02	1.66000000e+02	2.44000000e+02
-135	2.84193000e+05	1.48000000e+02	1.66000000e+02	2.44000000e+02
-134	2.86157000e+05	1.48000000e+02	1.66000000e+02	2.44000000e+02
-133	2.88110000e+05	1.48000000e+02	1.66000000e+02	2.44000000e+02
-132	2.90210000e+05	1.48000000e+02	1.66000000e+02	2.44000000e+02
-131	2.92098000e+05	1.48000000e+02	1.66000000e+02	2.44000000e+02
-130	2.95161000e+05	1.44000000e+02	1.68000000e+02	2.46000000e+02
-129	2.98791000e+05	1.44000000e+02	1.69000000e+02	2.55000000e+02
-128	3.00886000e+05	1.66000000e+02	1.73000000e+02	2.59000000e+02
-127	3.02631000e+05	1.53000000e+02	1.74000000e+02	2.60000000e+02
-126	3.04362000e+05	1.53000000e+02	1.74000000e+02	2.60000000e+02
-125	3.05557000e+05	1.53000000e+02	1.74000000e+02	2.60000000e+02
-124	3.05952000e+05	1.53000000e+02	1.74000000e+02	2.60000000e+02
-123	3.06380000e+05	1.68000000e+02	1.76000000e+02	2.64000000e+02
-122	3.06958000e+05	1.65000000e+02	1.78000000e+02	2.69000000e+02
-121	3.09219000e+05	1.64000000e+02	1.81000000e+02	2.76000000e+02
-120	3.11191000e+05	1.65000000e+02	1.85000000e+02	2.80000000e+02
-119	3.13224000e+05	1.64000000e+02	1.86000000e+02	2.82000000e+02
-118	3.14954000e+05	1.71000000e+02	1.87000000e+02	2.83000000e+02
-117	3.16990000e+05	1.81000000e+02	1.88000000e+02	2.86000000e+02
-116	3.19045000e+05	1.81000000e+02	1.90000000e+02	2.89000000e+02
-115	3.21356000e+05	1.95000000e+02	1.91000000e+02	2.90000000e+02
-114	3.24023000e+05	1.81000000e+02	1.92000000e+02	2.92000000e+02
-113	3.26133000e+05	1.81000000e+02	1.92000000e+02	2.92000000e+02
-112	3.27883000e+05	1.81000000e+02	1.92000000e+02	2.92000000e+02
-111	3.29662000e+05	1.80000000e+02	1.94000000e+02	2.94000000e+02
-110	3.29662000e+05	1.80000000e+02	1.94000000e+02	2.94000000e+02
-109	3.31183000e+05	1.80000000e+02	1.94000000e+02	2.94000000e+02
-108	3.31183000e+05	1.76000000e+02	1.95000000e+02	2.95000000e+02
-107	3.33517000e+05	1.79000000e+02	1.97000000e+02	2.98000000e+02
-106	3.35594000e+05	1.83000000e+02	1.99000000e+02	3.00000000e+02
-105	3.37415000e+05	1.83000000e+02	1.99000000e+02	3.00000000e+02
-104	3.39654000e+05	1.83000000e+02	2.00000000e+02	3.01000000e+02
-103	3.41732000e+05	1.87000000e+02	2.02000000e+02	3.03000000e+02
-102	3.43592000e+05	1.87000000e+02	2.04000000e+02	3.05000000e+02
-101	3.43592000e+05	1.87000000e+02	2.04000000e+02	3.05000000e+02
-100	3.45631000e+05	1.85000000e+02	2.05000000e+02	3.06000000e+02
-99	3.45631000e+05	1.85000000e+02	2.06000000e+02	3.07000000e+02
-98	3.45631000e+05	1.85000000e+02	2.07000000e+02	3.08000000e+02
-97	3.45631000e+05	2.02000000e+02	2.09000000e+02	3.14000000e+02
-96	3.45631000e+05	1.97000000e+02	2.10000000e+02	3.15000000e+02
-95	3.47483000e+05	1.97000000e+02	2.10000000e+02	3.15000000e+02
-94	3.49343000e+05	2.10000000e+02	2.11000000e+02	3.17000000e+02
-93	3.51321000e+05	1.90000000e+02	2.13000000e+02	3.19000000e+02
-92	3.53622000e+05	2.05000000e+02	2.15000000e+02	3.21000000e+02
-91	3.55617000e+05	2.13000000e+02	2.16000000e+02	3.22000000e+02
-90	3.57635000e+05	2.04000000e+02	2.17000000e+02	3.23000000e+02
-89	3.59870000e+05	2.12000000e+02	2.20000000e+02	3.26000000e+02
-88	3.62329000e+05	2.12000000e+02	2.20000000e+02	3.26000000e+02
-87	3.64526000e+05	2.05000000e+02	2.22000000e+02	3.29000000e+02
-86	3.66691000e+05	2.04000000e+02	2.23000000e+02	3.30000000e+02
-85	3.69075000e+05	2.15000000e+02	2.30000000e+02	3.40000000e+02
-84	3.72899000e+05	2.12000000e+02	2.33000000e+02	3.44000000e+02
-83	3.76558000e+05	2.17000000e+02	2.38000000e+02	3.53000000e+02
-82	3.82006000e+05	2.18000000e+02	2.44000000e+02	3.60000000e+02
-81	3.88057000e+05	2.22000000e+02	2.46000000e+02	3.62000000e+02
-80	3.93133000e+05	2.29000000e+02	2.54000000e+02	3.71000000e+02
-79	3.98577000e+05	2.30000000e+02	2.56000000e+02	3.73000000e+02
-78	4.02536000e+05	2.44000000e+02	2.65000000e+02	3.83000000e+02
-77	4.06582000e+05	2.48000000e+02	2.69000000e+02	3.87000000e+02
-76	4.10303000e+05	2.49000000e+02	2.70000000e+02	3.89000000e+02
-75	4.13855000e+05	2.38000000e+02	2.71000000e+02	3.90000000e+02
-74	4.17440000e+05	2.38000000e+02	2.71000000e+02	3.90000000e+02
-73	4.20987000e+05	2.49000000e+02	2.73000000e+02	3.92000000e+02
-72	4.24866000e+05	2.49000000e+02	2.73000000e+02	3.92000000e+02
-71	4.30044000e+05	2.55000000e+02	2.77000000e+02	3.96000000e+02
-70	4.35885000e+05	2.51000000e+02	2.79000000e+02	3.98000000e+02
-69	4.60310000e+05	2.62000000e+02	2.91000000e+02	4.14000000e+02
-68	4.72428000e+05	2.66000000e+02	2.94000000e+02	4.18000000e+02
-67	4.83283000e+05	2.67000000e+02	2.98000000e+02	4.22000000e+02
-66	4.93464000e+05	2.69000000e+02	3.01000000e+02	4.25000000e+02
-65	5.02281000e+05	2.63000000e+02	3.02000000e+02	4.26000000e+02
-64	5.08908000e+05	2.72000000e+02	3.04000000e+02	4.28000000e+02
-63	5.14962000e+05	2.75000000e+02	3.05000000e+02	4.29000000e+02
-62	5.20404000e+05	2.75000000e+02	3.05000000e+02	4.29000000e+02
-61	5.25930000e+05	2.75000000e+02	3.05000000e+02	4.29000000e+02
-60	5.32201000e+05	2.72000000e+02	3.06000000e+02	4.30000000e+02
-59	5.37931000e+05	2.76000000e+02	3.07000000e+02	4.31000000e+02
-58	5.43354000e+05	2.79000000e+02	3.08000000e+02	4.33000000e+02
-57	5.47636000e+05	2.81000000e+02	3.09000000e+02	4.34000000e+02
-56	5.51631000e+05	2.83000000e+02	3.10000000e+02	4.35000000e+02
-55	5.55705000e+05	2.83000000e+02	3.10000000e+02	4.35000000e+02
-54	5.59603000e+05	2.83000000e+02	3.10000000e+02	4.35000000e+02
-53	5.64015000e+05	2.83000000e+02	3.10000000e+02	4.35000000e+02
-52	5.67930000e+05	2.83000000e+02	3.10000000e+02	4.35000000e+02
-51	5.71758000e+05	2.81000000e+02	3.12000000e+02	4.37000000e+02
-50	5.75143000e+05	2.81000000e+02	3.12000000e+02	4.37000000e+02
-49	5.79199000e+05	2.81000000e+02	3.12000000e+02	4.37000000e+02
-48	5.82811000e+05	2.81000000e+02	3.12000000e+02	4.37000000e+02
-47	5.86202000e+05	2.81000000e+02	3.12000000e+02	4.37000000e+02
-46	5.89992000e+05	2.87000000e+02	3.13000000e+02	4.38000000e+02
-45	5.93709000e+05	2.87000000e+02	3.13000000e+02	4.38000000e+02
-44	5.97361000e+05	2.89000000e+02	3.15000000e+02	4.41000000e+02
-43	6.00983000e+05	2.89000000e+02	3.16000000e+02	4.42000000e+02
-42	6.04539000e+05	2.90000000e+02	3.18000000e+02	4.44000000e+02
-41	6.07826000e+05	2.93000000e+02	3.19000000e+02	4.45000000e+02
-40	6.11204000e+05	2.93000000e+02	3.21000000e+02	4.47000000e+02
-39	6.14303000e+05	2.93000000e+02	3.21000000e+02	4.47000000e+02
-38	6.17540000e+05	2.93000000e+02	3.21000000e+02	4.47000000e+02
-37	6.20733000e+05	2.93000000e+02	3.22000000e+02	4.48000000e+02
-36	6.24057000e+05	2.93000000e+02	3.23000000e+02	4.49000000e+02
-35	6.27125000e+05	2.91000000e+02	3.24000000e+02	4.50000000e+02
-34	6.31472000e+05	3.00000000e+02	3.28000000e+02	4.54000000e+02
-33	6.35775000e+05	3.07000000e+02	3.29000000e+02	4.55000000e+02
-32	6.40554000e+05	3.07000000e+02	3.29000000e+02	4.55000000e+02
-31	6.50497000e+05	3.09000000e+02	3.31000000e+02	4.57000000e+02
-30	6.56411000e+05	3.09000000e+02	3.31000000e+02	4.57000000e+02
-29	6.61425000e+05	3.09000000e+02	3.31000000e+02	4.57000000e+02
-28	6.65887000e+05	3.09000000e+02	3.31000000e+02	4.57000000e+02
-27	6.71093000e+05	3.09000000e+02	3.31000000e+02	4.57000000e+02
-26	6.75158000e+05	3.09000000e+02	3.31000000e+02	4.57000000e+02
-25	6.79929000e+05	3.04000000e+02	3.32000000e+02	4.58000000e+02
-24	6.83934000e+05	3.01000000e+02	3.33000000e+02	4.59000000e+02
-23	6.87613000e+05	3.01000000e+02	3.33000000e+02	4.59000000e+02
-22	6.91581000e+05	3.07000000e+02	3.35000000e+02	4.63000000e+02
-21	6.96088000e+05	3.07000000e+02	3.40000000e+02	4.72000000e+02
-20	7.00304000e+05	3.09000000e+02	3.43000000e+02	4.76000000e+02
-19	7.04381000e+05	3.23000000e+02	3.44000000e+02	4.78000000e+02
-18	7.09558000e+05	3.09000000e+02	3.46000000e+02	4.81000000e+02
-17	7.15187000e+05	3.17000000e+02	3.47000000e+02	4.82000000e+02
-16	7.21516000e+05	3.16000000e+02	3.48000000e+02	4.83000000e+02
-15	7.27083000e+05	3.20000000e+02	3.49000000e+02	4.84000000e+02
-14	7.32231000e+05	3.18000000e+02	3.50000000e+02	4.85000000e+02
-13	7.37851000e+05	3.15000000e+02	3.52000000e+02	4.88000000e+02
-12	7.43785000e+05	3.15000000e+02	3.52000000e+02	4.88000000e+02
-11	7.50332000e+05	3.25000000e+02	3.58000000e+02	4.96000000e+02
-10	7.58258000e+05	3.39000000e+02	3.60000000e+02	4.99000000e+02
-9	7.66703000e+05	3.33000000e+02	3.63000000e+02	5.02000000e+02
-8	7.74489000e+05	3.20000000e+02	3.65000000e+02	5.06000000e+02
-7	7.82311000e+05	3.29000000e+02	3.67000000e+02	5.08000000e+02
-6	7.91223000e+05	3.33000000e+02	3.68000000e+02	5.09000000e+02
-5	8.01349000e+05	3.53000000e+02	3.72000000e+02	5.13000000e+02
-4	8.13540000e+05	3.42000000e+02	3.75000000e+02	5.16000000e+02
-3	8.27192000e+05	3.36000000e+02	3.81000000e+02	5.25000000e+02
-2	8.42618000e+05	3.46000000e+02	3.84000000e+02	5.29000000e+02
-1	8.55894000e+05	3.60000000e+02	3.86000000e+02	5.32000000e+02
0	8.73195000e+05	3.57000000e+02	3.90000000e+02	5.38000000e+02
1	9.08565000e+05	3.79000000e+02	4.03000000e+02	5.53000000e+02
2	9.52996000e+05	3.94000000e+02	4.34000000e+02	5.98000000e+02
3	1.00053800e+06	4.25000000e+02	4.57000000e+02	6.23000000e+02
4	1.05808100e+06	4.31000000e+02	4.75000000e+02	6.53000000e+02
5	1.08977500e+06	4.41000000e+02	4.85000000e+02	6.63000000e+02
6	1.11487200e+06	4.41000000e+02	4.90000000e+02	6.69000000e+02
7	1.13813900e+06	4.52000000e+02	4.98000000e+02	6.80000000e+02
8	1.16274900e+06	4.74000000e+02	5.10000000e+02	6.96000000e+02
9	1.18607100e+06	4.80000000e+02	5.17000000e+02	7.07000000e+02
10	1.20915500e+06	4.75000000e+02	5.26000000e+02	7.17000000e+02
11	1.23252900e+06	4.82000000e+02	5.29000000e+02	7.21000000e+02
12	1.24952000e+06	4.79000000e+02	5.30000000e+02	7.22000000e+02
13	1.26342200e+06	4.87000000e+02	5.40000000e+02	7.35000000e+02
14	1.27750700e+06	5.03000000e+02	5.42000000e+02	7.37000000e+02
15	1.29038500e+06	5.05000000e+02	5.47000000e+02	7.42000000e+02
16	1.30348300e+06	5.03000000e+02	5.48000000e+02	7.43000000e+02
17	1.31803400e+06	5.12000000e+02	5.55000000e+02	7.51000000e+02
18	1.33337600e+06	5.12000000e+02	5.58000000e+02	7.54000000e+02
19	1.34627100e+06	5.18000000e+02	5.60000000e+02	7.57000000e+02
20	1.35785700e+06	5.25000000e+02	5.65000000e+02	7.62000000e+02
21	1.36970300e+06	5.25000000e+02	5.65000000e+02	7.62000000e+02
22	1.38266000e+06	5.20000000e+02	5.70000000e+02	7.68000000e+02
23	1.39575600e+06	5.21000000e+02	5.77000000e+02	7.83000000e+02
24	1.40925800e+06	5.30000000e+02	5.89000000e+02	8.00000000e+02
25	1.42163800e+06	5.37000000e+02	5.93000000e+02	8.06000000e+02
26	1.43101900e+06	5.31000000e+02	5.95000000e+02	8.09000000e+02
27	1.44002000e+06	5.31000000e+02	5.95000000e+02	8.09000000e+02
28	1.44891000e+06	5.41000000e+02	5.99000000e+02	8.14000000e+02
29	1.45732500e+06	5.41000000e+02	5.99000000e+02	8.14000000e+02
30	1.46549300e+06	5.46000000e+02	5.99000000e+02	8.15000000e+02
31	1.47321800e+06	5.43000000e+02	6.04000000e+02	8.21000000e+02
32	1.48022500e+06	5.49000000e+02	6.05000000e+02	8.22000000e+02
33	1.48602000e+06	5.50000000e+02	6.07000000e+02	8.25000000e+02
34	1.49174100e+06	5.57000000e+02	6.10000000e+02	8.29000000e+02
35	1.49737500e+06	5.54000000e+02	6.11000000e+02	8.31000000e+02
36	1.50262700e+06	5.58000000e+02	6.14000000e+02	8.34000000e+02
37	1.50809300e+06	5.59000000e+02	6.15000000e+02	8.35000000e+02
38	1.51353700e+06	5.56000000e+02	6.16000000e+02	8.37000000e+02
39	1.51847800e+06	5.56000000e+02	6.16000000e+02	8.37000000e+02
40	1.52272700e+06	5.72000000e+02	6.18000000e+02	8.39000000e+02
41	1.52716900e+06	5.72000000e+02	6.18000000e+02	8.39000000e+02
42	1.53117700e+06	5.72000000e+02	6.18000000e+02	8.39000000e+02
43	1.53504200e+06	5.59000000e+02	6.19000000e+02	8.41000000e+02
44	1.53921700e+06	5.59000000e+02	6.19000000e+02	8.41000000e+02
45	1.54323000e+06	5.59000000e+02	6.19000000e+02	8.41000000e+02
46	1.54711600e+06	5.70000000e+02	6.20000000e+02	8.42000000e+02
47	1.55046100e+06	5.76000000e+02	6.23000000e+02	8.45000000e+02
48	1.55415800e+06	5.71000000e+02	6.25000000e+02	8.48000000e+02
49	1.55761000e+06	5.65000000e+02	6.26000000e+02	8.49000000e+02
50	1.56079200e+06	5.65000000e+02	6.26000000e+02	8.49000000e+02
51	1.56469500e+06	5.65000000e+02	6.26000000e+02	8.49000000e+02
52	1.56847800e+06	5.65000000e+02	6.26000000e+02	8.49000000e+02
53	1.57191600e+06	5.65000000e+02	6.28000000e+02	8.55000000e+02
54	1.57478000e+06	5.65000000e+02	6.28000000e+02	8.55000000e+02
55	1.57766100e+06	5.65000000e+02	6.28000000e+02	8.55000000e+02
56	1.58034400e+06	5.76000000e+02	6.29000000e+02	8.56000000e+02
57	1.58321400e+06	5.76000000e+02	6.29000000e+02	8.56000000e+02
58	1.58609300e+06	5.84000000e+02	6.31000000e+02	8.59000000e+02
59	1.58925400e+06	5.90000000e+02	6.33000000e+02	8.61000000e+02
60	1.59209100e+06	5.90000000e+02	6.33000000e+02	8.61000000e+02
61	1.59460200e+06	5.80000000e+02	6.34000000e+02	8.62000000e+02
62	1.59713300e+06	5.80000000e+02	6.34000000e+02	8.62000000e+02
63	1.59979400e+06	5.80000000e+02	6.34000000e+02	8.62000000e+02
64	1.60230600e+06	5.80000000e+02	6.34000000e+02	8.62000000e+02
65	1.60478700e+06	5.80000000e+02	6.34000000e+02	8.62000000e+02
66	1.60758300e+06	5.62000000e+02	6.35000000e+02	8.64000000e+02
67	1.61201200e+06	5.62000000e+02	6.35000000e+02	8.64000000e+02
68	1.61481700e+06	5.62000000e+02	6.35000000e+02	8.64000000e+02
69	1.61769500e+06	5.62000000e+02	6.35000000e+02	8.64000000e+02
70	1.62066500e+06	5.62000000e+02	6.35000000e+02	8.64000000e+02
71	1.62314700e+06	5.62000000e+02	6.35000000e+02	8.64000000e+02
72	1.62513000e+06	5.77000000e+02	6.36000000e+02	8.65000000e+02
73	1.62753600e+06	5.76000000e+02	6.37000000e+02	8.66000000e+02
74	1.63057000e+06	5.76000000e+02	6.37000000e+02	8.66000000e+02
75	1.63332800e+06	5.77000000e+02	6.38000000e+02	8.67000000e+02
76	1.63668800e+06	5.80000000e+02	6.41000000e+02	8.70000000e+02
77	1.63989300e+06	5.80000000e+02	6.41000000e+02	8.70000000e+02
78	1.64285700e+06	5.80000000e+02	6.41000000e+02	8.70000000e+02
79	1.64570800e+06	5.80000000e+02	6.41000000e+02	8.70000000e+02
80	1.64974400e+06	5.80000000e+02	6.41000000e+02	8.70000000e+02
81	1.65344300e+06	5.80000000e+02	6.41000000e+02	8.70000000e+02
82	1.65681600e+06	5.96000000e+02	6.42000000e+02	8.71000000e+02
83	1.66089800e+06	5.82000000e+02	6.43000000e+02	8.72000000e+02
84	1.66423200e+06	5.84000000e+02	6.44000000e+02	8.73000000e+02
85	1.66749500e+06	5.98000000e+02	6.47000000e+02	8.77000000e+02
86	1.67109500e+06	5.87000000e+02	6.50000000e+02	8.82000000e+02
87	1.67473700e+06	5.87000000e+02	6.50000000e+02	8.82000000e+02
88	1.67770000e+06	5.87000000e+02	6.50000000e+02	8.82000000e+02
89	1.68050400e+06	5.87000000e+02	6.50000000e+02	8.82000000e+02
90	1.68336500e+06	5.87000000e+02	6.50000000e+02	8.82000000e+02
91	1.68626000e+06	5.87000000e+02	6.50000000e+02	8.82000000e+02
92	1.68920200e+06	5.87000000e+02	6.50000000e+02	8.82000000e+02
93	1.69227400e+06	5.87000000e+02	6.50000000e+02	8.82000000e+02
94	1.69543400e+06	5.87000000e+02	6.50000000e+02	8.82000000e+02
95	1.69844800e+06	5.87000000e+02	6.50000000e+02	8.82000000e+02
96	1.70136400e+06	5.92000000e+02	6.51000000e+02	8.83000000e+02
97	1.70427600e+06	6.09000000e+02	6.54000000e+02	8.87000000e+02
98	1.70701200e+06	6.00000000e+02	6.55000000e+02	8.88000000e+02
99	1.70951300e+06	6.00000000e+02	6.56000000e+02	8.89000000e+02
100	1.71245200e+06	5.96000000e+02	6.57000000e+02	8.91000000e+02
