# Supplementary material for: Early Prediction of Movie Box Office Success Based on Wikipedia Activity Big Data
Source: PLoS One. 2013 Aug 21;8(8):e71226. doi: 10.1371/journal.pone.0071226 (PMC3749192; doi:10.1371/journal.pone.0071226)
Supplement: Dataset S1 — The dataset under study, including the financial and Wikipedia activity data is also available at http://wwm.phy.bme.hu/SupplementaryDataS1.zip. (ZIP) [file pone.0071226.s002.zip › wikipredict_data_pack/sample_of_312/wikipedia_predictors/122]

Day_(movie_time)	Views	Users	Rigor	Edits
-500	0.00000000e+00	0.00000000e+00	0.00000000e+00	0.00000000e+00
-499	0.00000000e+00	0.00000000e+00	0.00000000e+00	0.00000000e+00
-498	0.00000000e+00	0.00000000e+00	0.00000000e+00	0.00000000e+00
-497	0.00000000e+00	0.00000000e+00	0.00000000e+00	0.00000000e+00
-496	0.00000000e+00	0.00000000e+00	0.00000000e+00	0.00000000e+00
-495	0.00000000e+00	0.00000000e+00	0.00000000e+00	0.00000000e+00
-494	0.00000000e+00	0.00000000e+00	0.00000000e+00	0.00000000e+00
-493	0.00000000e+00	0.00000000e+00	0.00000000e+00	0.00000000e+00
-492	0.00000000e+00	0.00000000e+00	0.00000000e+00	0.00000000e+00
-491	0.00000000e+00	0.00000000e+00	0.00000000e+00	0.00000000e+00
-490	0.00000000e+00	0.00000000e+00	0.00000000e+00	0.00000000e+00
-489	0.00000000e+00	0.00000000e+00	0.00000000e+00	0.00000000e+00
-488	0.00000000e+00	0.00000000e+00	0.00000000e+00	0.00000000e+00
-487	0.00000000e+00	0.00000000e+00	0.00000000e+00	0.00000000e+00
-486	0.00000000e+00	0.00000000e+00	0.00000000e+00	0.00000000e+00
-485	0.00000000e+00	0.00000000e+00	0.00000000e+00	0.00000000e+00
-484	0.00000000e+00	0.00000000e+00	0.00000000e+00	0.00000000e+00
-483	0.00000000e+00	0.00000000e+00	0.00000000e+00	0.00000000e+00
-482	0.00000000e+00	0.00000000e+00	0.00000000e+00	0.00000000e+00
-481	0.00000000e+00	0.00000000e+00	0.00000000e+00	0.00000000e+00
-480	0.00000000e+00	0.00000000e+00	0.00000000e+00	0.00000000e+00
-479	0.00000000e+00	0.00000000e+00	0.00000000e+00	0.00000000e+00
-478	0.00000000e+00	0.00000000e+00	0.00000000e+00	0.00000000e+00
-477	0.00000000e+00	0.00000000e+00	0.00000000e+00	0.00000000e+00
-476	0.00000000e+00	0.00000000e+00	0.00000000e+00	0.00000000e+00
-475	0.00000000e+00	0.00000000e+00	0.00000000e+00	0.00000000e+00
-474	0.00000000e+00	0.00000000e+00	0.00000000e+00	0.00000000e+00
-473	0.00000000e+00	0.00000000e+00	0.00000000e+00	0.00000000e+00
-472	0.00000000e+00	0.00000000e+00	0.00000000e+00	0.00000000e+00
-471	0.00000000e+00	0.00000000e+00	0.00000000e+00	0.00000000e+00
-470	0.00000000e+00	0.00000000e+00	0.00000000e+00	0.00000000e+00
-469	0.00000000e+00	0.00000000e+00	0.00000000e+00	0.00000000e+00
-468	0.00000000e+00	0.00000000e+00	0.00000000e+00	0.00000000e+00
-467	0.00000000e+00	0.00000000e+00	0.00000000e+00	0.00000000e+00
-466	0.00000000e+00	0.00000000e+00	0.00000000e+00	0.00000000e+00
-465	0.00000000e+00	0.00000000e+00	0.00000000e+00	0.00000000e+00
-464	0.00000000e+00	0.00000000e+00	0.00000000e+00	0.00000000e+00
-463	0.00000000e+00	0.00000000e+00	0.00000000e+00	0.00000000e+00
-462	0.00000000e+00	0.00000000e+00	0.00000000e+00	0.00000000e+00
-461	0.00000000e+00	0.00000000e+00	0.00000000e+00	0.00000000e+00
-460	0.00000000e+00	0.00000000e+00	0.00000000e+00	0.00000000e+00
-459	0.00000000e+00	0.00000000e+00	0.00000000e+00	0.00000000e+00
-458	0.00000000e+00	0.00000000e+00	0.00000000e+00	0.00000000e+00
-457	0.00000000e+00	0.00000000e+00	0.00000000e+00	0.00000000e+00
-456	0.00000000e+00	0.00000000e+00	0.00000000e+00	0.00000000e+00
-455	0.00000000e+00	0.00000000e+00	0.00000000e+00	0.00000000e+00
-454	0.00000000e+00	0.00000000e+00	0.00000000e+00	0.00000000e+00
-453	0.00000000e+00	0.00000000e+00	0.00000000e+00	0.00000000e+00
-452	0.00000000e+00	0.00000000e+00	0.00000000e+00	0.00000000e+00
-451	0.00000000e+00	0.00000000e+00	0.00000000e+00	0.00000000e+00
-450	0.00000000e+00	0.00000000e+00	0.00000000e+00	0.00000000e+00
-449	0.00000000e+00	0.00000000e+00	0.00000000e+00	0.00000000e+00
-448	0.00000000e+00	0.00000000e+00	0.00000000e+00	0.00000000e+00
-447	0.00000000e+00	0.00000000e+00	0.00000000e+00	0.00000000e+00
-446	0.00000000e+00	0.00000000e+00	0.00000000e+00	0.00000000e+00
-445	0.00000000e+00	0.00000000e+00	0.00000000e+00	0.00000000e+00
-444	0.00000000e+00	0.00000000e+00	0.00000000e+00	0.00000000e+00
-443	0.00000000e+00	0.00000000e+00	0.00000000e+00	0.00000000e+00
-442	0.00000000e+00	0.00000000e+00	0.00000000e+00	0.00000000e+00
-441	0.00000000e+00	0.00000000e+00	0.00000000e+00	0.00000000e+00
-440	0.00000000e+00	0.00000000e+00	0.00000000e+00	0.00000000e+00
-439	0.00000000e+00	0.00000000e+00	0.00000000e+00	0.00000000e+00
-438	0.00000000e+00	0.00000000e+00	0.00000000e+00	0.00000000e+00
-437	0.00000000e+00	0.00000000e+00	0.00000000e+00	0.00000000e+00
-436	0.00000000e+00	0.00000000e+00	0.00000000e+00	0.00000000e+00
-435	0.00000000e+00	0.00000000e+00	0.00000000e+00	0.00000000e+00
-434	0.00000000e+00	0.00000000e+00	0.00000000e+00	0.00000000e+00
-433	0.00000000e+00	0.00000000e+00	0.00000000e+00	0.00000000e+00
-432	0.00000000e+00	0.00000000e+00	0.00000000e+00	0.00000000e+00
-431	0.00000000e+00	0.00000000e+00	0.00000000e+00	0.00000000e+00
-430	0.00000000e+00	0.00000000e+00	0.00000000e+00	0.00000000e+00
-429	0.00000000e+00	0.00000000e+00	0.00000000e+00	0.00000000e+00
-428	0.00000000e+00	0.00000000e+00	0.00000000e+00	0.00000000e+00
-427	0.00000000e+00	0.00000000e+00	0.00000000e+00	0.00000000e+00
-426	0.00000000e+00	0.00000000e+00	0.00000000e+00	0.00000000e+00
-425	0.00000000e+00	0.00000000e+00	0.00000000e+00	0.00000000e+00
-424	0.00000000e+00	0.00000000e+00	0.00000000e+00	0.00000000e+00
-423	0.00000000e+00	0.00000000e+00	0.00000000e+00	0.00000000e+00
-422	0.00000000e+00	0.00000000e+00	0.00000000e+00	0.00000000e+00
-421	0.00000000e+00	0.00000000e+00	0.00000000e+00	0.00000000e+00
-420	0.00000000e+00	0.00000000e+00	0.00000000e+00	0.00000000e+00
-419	0.00000000e+00	0.00000000e+00	0.00000000e+00	0.00000000e+00
-418	0.00000000e+00	0.00000000e+00	0.00000000e+00	0.00000000e+00
-417	0.00000000e+00	0.00000000e+00	0.00000000e+00	0.00000000e+00
-416	0.00000000e+00	0.00000000e+00	0.00000000e+00	0.00000000e+00
-415	0.00000000e+00	0.00000000e+00	0.00000000e+00	0.00000000e+00
-414	0.00000000e+00	0.00000000e+00	0.00000000e+00	0.00000000e+00
-413	0.00000000e+00	0.00000000e+00	0.00000000e+00	0.00000000e+00
-412	0.00000000e+00	0.00000000e+00	0.00000000e+00	0.00000000e+00
-411	0.00000000e+00	0.00000000e+00	0.00000000e+00	0.00000000e+00
-410	0.00000000e+00	0.00000000e+00	0.00000000e+00	0.00000000e+00
-409	0.00000000e+00	0.00000000e+00	0.00000000e+00	0.00000000e+00
-408	0.00000000e+00	0.00000000e+00	0.00000000e+00	0.00000000e+00
-407	0.00000000e+00	0.00000000e+00	0.00000000e+00	0.00000000e+00
-406	0.00000000e+00	0.00000000e+00	0.00000000e+00	0.00000000e+00
-405	0.00000000e+00	0.00000000e+00	0.00000000e+00	0.00000000e+00
-404	0.00000000e+00	0.00000000e+00	0.00000000e+00	0.00000000e+00
-403	0.00000000e+00	0.00000000e+00	0.00000000e+00	0.00000000e+00
-402	0.00000000e+00	0.00000000e+00	0.00000000e+00	0.00000000e+00
-401	0.00000000e+00	0.00000000e+00	0.00000000e+00	0.00000000e+00
-400	0.00000000e+00	0.00000000e+00	0.00000000e+00	0.00000000e+00
-399	0.00000000e+00	0.00000000e+00	0.00000000e+00	0.00000000e+00
-398	0.00000000e+00	0.00000000e+00	0.00000000e+00	0.00000000e+00
-397	0.00000000e+00	0.00000000e+00	0.00000000e+00	0.00000000e+00
-396	0.00000000e+00	0.00000000e+00	0.00000000e+00	0.00000000e+00
-395	0.00000000e+00	0.00000000e+00	0.00000000e+00	0.00000000e+00
-394	0.00000000e+00	0.00000000e+00	0.00000000e+00	0.00000000e+00
-393	0.00000000e+00	0.00000000e+00	0.00000000e+00	0.00000000e+00
-392	0.00000000e+00	0.00000000e+00	0.00000000e+00	0.00000000e+00
-391	0.00000000e+00	0.00000000e+00	0.00000000e+00	0.00000000e+00
-390	0.00000000e+00	0.00000000e+00	0.00000000e+00	0.00000000e+00
-389	0.00000000e+00	0.00000000e+00	0.00000000e+00	0.00000000e+00
-388	0.00000000e+00	0.00000000e+00	0.00000000e+00	0.00000000e+00
-387	0.00000000e+00	0.00000000e+00	0.00000000e+00	0.00000000e+00
-386	0.00000000e+00	0.00000000e+00	0.00000000e+00	0.00000000e+00
-385	0.00000000e+00	0.00000000e+00	0.00000000e+00	0.00000000e+00
-384	0.00000000e+00	0.00000000e+00	0.00000000e+00	0.00000000e+00
-383	0.00000000e+00	0.00000000e+00	0.00000000e+00	0.00000000e+00
-382	0.00000000e+00	0.00000000e+00	0.00000000e+00	0.00000000e+00
-381	0.00000000e+00	0.00000000e+00	0.00000000e+00	0.00000000e+00
-380	0.00000000e+00	0.00000000e+00	0.00000000e+00	0.00000000e+00
-379	0.00000000e+00	0.00000000e+00	0.00000000e+00	0.00000000e+00
-378	0.00000000e+00	0.00000000e+00	0.00000000e+00	0.00000000e+00
-377	0.00000000e+00	0.00000000e+00	0.00000000e+00	0.00000000e+00
-376	0.00000000e+00	0.00000000e+00	0.00000000e+00	0.00000000e+00
-375	0.00000000e+00	0.00000000e+00	0.00000000e+00	0.00000000e+00
-374	0.00000000e+00	0.00000000e+00	0.00000000e+00	0.00000000e+00
-373	0.00000000e+00	0.00000000e+00	0.00000000e+00	0.00000000e+00
-372	0.00000000e+00	0.00000000e+00	0.00000000e+00	0.00000000e+00
-371	0.00000000e+00	0.00000000e+00	0.00000000e+00	0.00000000e+00
-370	0.00000000e+00	0.00000000e+00	0.00000000e+00	0.00000000e+00
-369	0.00000000e+00	0.00000000e+00	0.00000000e+00	0.00000000e+00
-368	0.00000000e+00	0.00000000e+00	0.00000000e+00	0.00000000e+00
-367	0.00000000e+00	0.00000000e+00	0.00000000e+00	0.00000000e+00
-366	0.00000000e+00	0.00000000e+00	0.00000000e+00	0.00000000e+00
-365	0.00000000e+00	0.00000000e+00	0.00000000e+00	0.00000000e+00
-364	0.00000000e+00	0.00000000e+00	0.00000000e+00	0.00000000e+00
-363	0.00000000e+00	0.00000000e+00	0.00000000e+00	0.00000000e+00
-362	0.00000000e+00	0.00000000e+00	0.00000000e+00	0.00000000e+00
-361	0.00000000e+00	0.00000000e+00	0.00000000e+00	0.00000000e+00
-360	0.00000000e+00	0.00000000e+00	0.00000000e+00	0.00000000e+00
-359	0.00000000e+00	0.00000000e+00	0.00000000e+00	0.00000000e+00
-358	0.00000000e+00	0.00000000e+00	0.00000000e+00	0.00000000e+00
-357	0.00000000e+00	0.00000000e+00	0.00000000e+00	0.00000000e+00
-356	0.00000000e+00	0.00000000e+00	0.00000000e+00	0.00000000e+00
-355	0.00000000e+00	0.00000000e+00	0.00000000e+00	0.00000000e+00
-354	0.00000000e+00	0.00000000e+00	0.00000000e+00	0.00000000e+00
-353	0.00000000e+00	0.00000000e+00	0.00000000e+00	0.00000000e+00
-352	0.00000000e+00	0.00000000e+00	0.00000000e+00	0.00000000e+00
-351	0.00000000e+00	0.00000000e+00	0.00000000e+00	0.00000000e+00
-350	0.00000000e+00	0.00000000e+00	0.00000000e+00	0.00000000e+00
-349	0.00000000e+00	0.00000000e+00	0.00000000e+00	0.00000000e+00
-348	0.00000000e+00	0.00000000e+00	0.00000000e+00	0.00000000e+00
-347	0.00000000e+00	0.00000000e+00	0.00000000e+00	0.00000000e+00
-346	0.00000000e+00	0.00000000e+00	0.00000000e+00	0.00000000e+00
-345	0.00000000e+00	0.00000000e+00	0.00000000e+00	0.00000000e+00
-344	0.00000000e+00	0.00000000e+00	0.00000000e+00	0.00000000e+00
-343	0.00000000e+00	0.00000000e+00	0.00000000e+00	0.00000000e+00
-342	0.00000000e+00	0.00000000e+00	0.00000000e+00	0.00000000e+00
-341	0.00000000e+00	0.00000000e+00	0.00000000e+00	0.00000000e+00
-340	0.00000000e+00	0.00000000e+00	0.00000000e+00	0.00000000e+00
-339	0.00000000e+00	0.00000000e+00	0.00000000e+00	0.00000000e+00
-338	0.00000000e+00	0.00000000e+00	0.00000000e+00	0.00000000e+00
-337	0.00000000e+00	0.00000000e+00	0.00000000e+00	0.00000000e+00
-336	0.00000000e+00	0.00000000e+00	0.00000000e+00	0.00000000e+00
-335	0.00000000e+00	0.00000000e+00	0.00000000e+00	0.00000000e+00
-334	0.00000000e+00	0.00000000e+00	0.00000000e+00	0.00000000e+00
-333	0.00000000e+00	0.00000000e+00	0.00000000e+00	0.00000000e+00
-332	0.00000000e+00	0.00000000e+00	0.00000000e+00	0.00000000e+00
-331	0.00000000e+00	0.00000000e+00	0.00000000e+00	0.00000000e+00
-330	0.00000000e+00	0.00000000e+00	0.00000000e+00	0.00000000e+00
-329	0.00000000e+00	0.00000000e+00	0.00000000e+00	0.00000000e+00
-328	0.00000000e+00	0.00000000e+00	0.00000000e+00	0.00000000e+00
-327	0.00000000e+00	0.00000000e+00	0.00000000e+00	0.00000000e+00
-326	0.00000000e+00	0.00000000e+00	0.00000000e+00	0.00000000e+00
-325	0.00000000e+00	0.00000000e+00	0.00000000e+00	0.00000000e+00
-324	0.00000000e+00	0.00000000e+00	0.00000000e+00	0.00000000e+00
-323	0.00000000e+00	0.00000000e+00	0.00000000e+00	0.00000000e+00
-322	0.00000000e+00	0.00000000e+00	0.00000000e+00	0.00000000e+00
-321	0.00000000e+00	0.00000000e+00	0.00000000e+00	0.00000000e+00
-320	0.00000000e+00	0.00000000e+00	0.00000000e+00	0.00000000e+00
-319	0.00000000e+00	0.00000000e+00	0.00000000e+00	0.00000000e+00
-318	0.00000000e+00	0.00000000e+00	0.00000000e+00	0.00000000e+00
-317	0.00000000e+00	0.00000000e+00	0.00000000e+00	0.00000000e+00
-316	0.00000000e+00	0.00000000e+00	0.00000000e+00	0.00000000e+00
-315	0.00000000e+00	0.00000000e+00	0.00000000e+00	0.00000000e+00
-314	0.00000000e+00	0.00000000e+00	0.00000000e+00	0.00000000e+00
-313	0.00000000e+00	0.00000000e+00	0.00000000e+00	0.00000000e+00
-312	0.00000000e+00	0.00000000e+00	0.00000000e+00	0.00000000e+00
-311	0.00000000e+00	0.00000000e+00	0.00000000e+00	0.00000000e+00
-310	0.00000000e+00	0.00000000e+00	0.00000000e+00	0.00000000e+00
-309	0.00000000e+00	0.00000000e+00	0.00000000e+00	0.00000000e+00
-308	0.00000000e+00	0.00000000e+00	0.00000000e+00	0.00000000e+00
-307	0.00000000e+00	0.00000000e+00	0.00000000e+00	0.00000000e+00
-306	0.00000000e+00	0.00000000e+00	0.00000000e+00	0.00000000e+00
-305	0.00000000e+00	0.00000000e+00	0.00000000e+00	0.00000000e+00
-304	0.00000000e+00	0.00000000e+00	0.00000000e+00	0.00000000e+00
-303	0.00000000e+00	0.00000000e+00	0.00000000e+00	0.00000000e+00
-302	0.00000000e+00	0.00000000e+00	0.00000000e+00	0.00000000e+00
-301	0.00000000e+00	0.00000000e+00	0.00000000e+00	0.00000000e+00
-300	0.00000000e+00	0.00000000e+00	0.00000000e+00	0.00000000e+00
-299	0.00000000e+00	0.00000000e+00	0.00000000e+00	0.00000000e+00
-298	0.00000000e+00	0.00000000e+00	0.00000000e+00	0.00000000e+00
-297	0.00000000e+00	0.00000000e+00	0.00000000e+00	0.00000000e+00
-296	0.00000000e+00	0.00000000e+00	0.00000000e+00	0.00000000e+00
-295	0.00000000e+00	0.00000000e+00	0.00000000e+00	0.00000000e+00
-294	0.00000000e+00	0.00000000e+00	0.00000000e+00	0.00000000e+00
-293	0.00000000e+00	0.00000000e+00	0.00000000e+00	0.00000000e+00
-292	0.00000000e+00	0.00000000e+00	0.00000000e+00	0.00000000e+00
-291	0.00000000e+00	0.00000000e+00	0.00000000e+00	0.00000000e+00
-290	0.00000000e+00	0.00000000e+00	0.00000000e+00	0.00000000e+00
-289	0.00000000e+00	0.00000000e+00	0.00000000e+00	0.00000000e+00
-288	0.00000000e+00	0.00000000e+00	0.00000000e+00	0.00000000e+00
-287	0.00000000e+00	0.00000000e+00	0.00000000e+00	0.00000000e+00
-286	0.00000000e+00	0.00000000e+00	0.00000000e+00	0.00000000e+00
-285	0.00000000e+00	0.00000000e+00	0.00000000e+00	0.00000000e+00
-284	0.00000000e+00	0.00000000e+00	0.00000000e+00	0.00000000e+00
-283	0.00000000e+00	0.00000000e+00	0.00000000e+00	0.00000000e+00
-282	0.00000000e+00	0.00000000e+00	0.00000000e+00	0.00000000e+00
-281	0.00000000e+00	0.00000000e+00	0.00000000e+00	0.00000000e+00
-280	0.00000000e+00	0.00000000e+00	0.00000000e+00	0.00000000e+00
-279	0.00000000e+00	0.00000000e+00	0.00000000e+00	0.00000000e+00
-278	0.00000000e+00	0.00000000e+00	0.00000000e+00	0.00000000e+00
-277	0.00000000e+00	0.00000000e+00	0.00000000e+00	0.00000000e+00
-276	0.00000000e+00	0.00000000e+00	0.00000000e+00	0.00000000e+00
-275	0.00000000e+00	0.00000000e+00	0.00000000e+00	0.00000000e+00
-274	0.00000000e+00	0.00000000e+00	0.00000000e+00	0.00000000e+00
-273	0.00000000e+00	0.00000000e+00	0.00000000e+00	0.00000000e+00
-272	0.00000000e+00	0.00000000e+00	0.00000000e+00	0.00000000e+00
-271	0.00000000e+00	0.00000000e+00	0.00000000e+00	0.00000000e+00
-270	0.00000000e+00	0.00000000e+00	0.00000000e+00	0.00000000e+00
-269	0.00000000e+00	0.00000000e+00	0.00000000e+00	0.00000000e+00
-268	0.00000000e+00	0.00000000e+00	0.00000000e+00	0.00000000e+00
-267	0.00000000e+00	0.00000000e+00	0.00000000e+00	0.00000000e+00
-266	0.00000000e+00	0.00000000e+00	0.00000000e+00	0.00000000e+00
-265	0.00000000e+00	0.00000000e+00	0.00000000e+00	0.00000000e+00
-264	0.00000000e+00	0.00000000e+00	0.00000000e+00	0.00000000e+00
-263	0.00000000e+00	0.00000000e+00	0.00000000e+00	0.00000000e+00
-262	0.00000000e+00	0.00000000e+00	0.00000000e+00	0.00000000e+00
-261	0.00000000e+00	0.00000000e+00	0.00000000e+00	0.00000000e+00
-260	0.00000000e+00	0.00000000e+00	0.00000000e+00	0.00000000e+00
-259	0.00000000e+00	0.00000000e+00	0.00000000e+00	0.00000000e+00
-258	0.00000000e+00	0.00000000e+00	0.00000000e+00	0.00000000e+00
-257	0.00000000e+00	0.00000000e+00	0.00000000e+00	0.00000000e+00
-256	0.00000000e+00	0.00000000e+00	0.00000000e+00	0.00000000e+00
-255	0.00000000e+00	0.00000000e+00	0.00000000e+00	0.00000000e+00
-254	0.00000000e+00	0.00000000e+00	0.00000000e+00	0.00000000e+00
-253	0.00000000e+00	0.00000000e+00	0.00000000e+00	0.00000000e+00
-252	0.00000000e+00	0.00000000e+00	0.00000000e+00	0.00000000e+00
-251	0.00000000e+00	0.00000000e+00	0.00000000e+00	0.00000000e+00
-250	0.00000000e+00	0.00000000e+00	0.00000000e+00	0.00000000e+00
-249	0.00000000e+00	0.00000000e+00	0.00000000e+00	0.00000000e+00
-248	0.00000000e+00	0.00000000e+00	0.00000000e+00	0.00000000e+00
-247	0.00000000e+00	0.00000000e+00	0.00000000e+00	0.00000000e+00
-246	0.00000000e+00	0.00000000e+00	0.00000000e+00	0.00000000e+00
-245	0.00000000e+00	0.00000000e+00	0.00000000e+00	0.00000000e+00
-244	0.00000000e+00	0.00000000e+00	0.00000000e+00	0.00000000e+00
-243	0.00000000e+00	0.00000000e+00	0.00000000e+00	0.00000000e+00
-242	0.00000000e+00	0.00000000e+00	0.00000000e+00	0.00000000e+00
-241	0.00000000e+00	0.00000000e+00	0.00000000e+00	0.00000000e+00
-240	0.00000000e+00	0.00000000e+00	0.00000000e+00	0.00000000e+00
-239	0.00000000e+00	0.00000000e+00	0.00000000e+00	0.00000000e+00
-238	0.00000000e+00	0.00000000e+00	0.00000000e+00	0.00000000e+00
-237	0.00000000e+00	0.00000000e+00	0.00000000e+00	0.00000000e+00
-236	0.00000000e+00	0.00000000e+00	0.00000000e+00	0.00000000e+00
-235	0.00000000e+00	0.00000000e+00	0.00000000e+00	0.00000000e+00
-234	0.00000000e+00	0.00000000e+00	0.00000000e+00	0.00000000e+00
-233	1.00000000e+00	0.00000000e+00	0.00000000e+00	0.00000000e+00
-232	1.00000000e+00	0.00000000e+00	0.00000000e+00	0.00000000e+00
-231	1.00000000e+00	0.00000000e+00	0.00000000e+00	0.00000000e+00
-230	1.00000000e+00	0.00000000e+00	0.00000000e+00	0.00000000e+00
-229	1.00000000e+00	0.00000000e+00	0.00000000e+00	0.00000000e+00
-228	1.00000000e+00	0.00000000e+00	0.00000000e+00	0.00000000e+00
-227	1.00000000e+00	0.00000000e+00	0.00000000e+00	0.00000000e+00
-226	1.00000000e+00	0.00000000e+00	0.00000000e+00	0.00000000e+00
-225	1.00000000e+00	0.00000000e+00	0.00000000e+00	0.00000000e+00
-224	1.00000000e+00	0.00000000e+00	0.00000000e+00	0.00000000e+00
-223	1.00000000e+00	0.00000000e+00	0.00000000e+00	0.00000000e+00
-222	1.00000000e+00	0.00000000e+00	0.00000000e+00	0.00000000e+00
-221	1.00000000e+00	0.00000000e+00	0.00000000e+00	0.00000000e+00
-220	1.00000000e+00	0.00000000e+00	0.00000000e+00	0.00000000e+00
-219	1.00000000e+00	0.00000000e+00	0.00000000e+00	0.00000000e+00
-218	1.00000000e+00	0.00000000e+00	0.00000000e+00	0.00000000e+00
-217	1.00000000e+00	0.00000000e+00	0.00000000e+00	0.00000000e+00
-216	1.00000000e+00	0.00000000e+00	0.00000000e+00	0.00000000e+00
-215	1.00000000e+00	0.00000000e+00	0.00000000e+00	0.00000000e+00
-214	1.00000000e+00	0.00000000e+00	0.00000000e+00	0.00000000e+00
-213	1.00000000e+00	0.00000000e+00	0.00000000e+00	0.00000000e+00
-212	1.00000000e+00	0.00000000e+00	0.00000000e+00	0.00000000e+00
-211	1.00000000e+00	0.00000000e+00	0.00000000e+00	0.00000000e+00
-210	1.00000000e+00	0.00000000e+00	0.00000000e+00	0.00000000e+00
-209	1.00000000e+00	0.00000000e+00	0.00000000e+00	0.00000000e+00
-208	1.00000000e+00	0.00000000e+00	0.00000000e+00	0.00000000e+00
-207	1.00000000e+00	0.00000000e+00	0.00000000e+00	0.00000000e+00
-206	1.00000000e+00	0.00000000e+00	0.00000000e+00	0.00000000e+00
-205	1.00000000e+00	0.00000000e+00	0.00000000e+00	0.00000000e+00
-204	1.00000000e+00	0.00000000e+00	0.00000000e+00	0.00000000e+00
-203	1.00000000e+00	0.00000000e+00	0.00000000e+00	0.00000000e+00
-202	1.00000000e+00	0.00000000e+00	0.00000000e+00	0.00000000e+00
-201	1.00000000e+00	0.00000000e+00	0.00000000e+00	0.00000000e+00
-200	1.00000000e+00	0.00000000e+00	0.00000000e+00	0.00000000e+00
-199	1.00000000e+00	0.00000000e+00	0.00000000e+00	0.00000000e+00
-198	1.00000000e+00	0.00000000e+00	0.00000000e+00	0.00000000e+00
-197	1.00000000e+00	0.00000000e+00	0.00000000e+00	0.00000000e+00
-196	1.00000000e+00	0.00000000e+00	0.00000000e+00	0.00000000e+00
-195	1.00000000e+00	0.00000000e+00	0.00000000e+00	0.00000000e+00
-194	1.00000000e+00	0.00000000e+00	0.00000000e+00	0.00000000e+00
-193	1.00000000e+00	0.00000000e+00	0.00000000e+00	0.00000000e+00
-192	1.00000000e+00	0.00000000e+00	0.00000000e+00	0.00000000e+00
-191	1.00000000e+00	0.00000000e+00	0.00000000e+00	0.00000000e+00
-190	1.00000000e+00	0.00000000e+00	0.00000000e+00	0.00000000e+00
-189	1.00000000e+00	0.00000000e+00	0.00000000e+00	0.00000000e+00
-188	1.00000000e+00	0.00000000e+00	0.00000000e+00	0.00000000e+00
-187	1.00000000e+00	0.00000000e+00	0.00000000e+00	0.00000000e+00
-186	1.00000000e+00	0.00000000e+00	0.00000000e+00	0.00000000e+00
-185	1.00000000e+00	0.00000000e+00	0.00000000e+00	0.00000000e+00
-184	1.00000000e+00	0.00000000e+00	0.00000000e+00	0.00000000e+00
-183	1.00000000e+00	0.00000000e+00	0.00000000e+00	0.00000000e+00
-182	1.00000000e+00	0.00000000e+00	0.00000000e+00	0.00000000e+00
-181	1.00000000e+00	0.00000000e+00	0.00000000e+00	0.00000000e+00
-180	1.00000000e+00	0.00000000e+00	0.00000000e+00	0.00000000e+00
-179	1.00000000e+00	0.00000000e+00	0.00000000e+00	0.00000000e+00
-178	1.00000000e+00	0.00000000e+00	0.00000000e+00	0.00000000e+00
-177	1.00000000e+00	0.00000000e+00	0.00000000e+00	0.00000000e+00
-176	1.00000000e+00	0.00000000e+00	0.00000000e+00	0.00000000e+00
-175	1.00000000e+00	0.00000000e+00	0.00000000e+00	0.00000000e+00
-174	1.00000000e+00	0.00000000e+00	0.00000000e+00	0.00000000e+00
-173	1.00000000e+00	0.00000000e+00	0.00000000e+00	0.00000000e+00
-172	1.00000000e+00	0.00000000e+00	0.00000000e+00	0.00000000e+00
-171	1.00000000e+00	0.00000000e+00	0.00000000e+00	0.00000000e+00
-170	1.00000000e+00	0.00000000e+00	0.00000000e+00	0.00000000e+00
-169	1.00000000e+00	0.00000000e+00	0.00000000e+00	0.00000000e+00
-168	1.00000000e+00	0.00000000e+00	0.00000000e+00	0.00000000e+00
-167	1.00000000e+00	0.00000000e+00	0.00000000e+00	0.00000000e+00
-166	1.00000000e+00	0.00000000e+00	0.00000000e+00	0.00000000e+00
-165	1.00000000e+00	0.00000000e+00	0.00000000e+00	0.00000000e+00
-164	1.00000000e+00	0.00000000e+00	0.00000000e+00	0.00000000e+00
-163	1.00000000e+00	0.00000000e+00	0.00000000e+00	0.00000000e+00
-162	1.00000000e+00	0.00000000e+00	0.00000000e+00	0.00000000e+00
-161	1.00000000e+00	0.00000000e+00	0.00000000e+00	0.00000000e+00
-160	1.00000000e+00	0.00000000e+00	0.00000000e+00	0.00000000e+00
-159	1.00000000e+00	0.00000000e+00	0.00000000e+00	0.00000000e+00
-158	1.00000000e+00	0.00000000e+00	0.00000000e+00	0.00000000e+00
-157	1.00000000e+00	0.00000000e+00	0.00000000e+00	0.00000000e+00
-156	1.00000000e+00	0.00000000e+00	0.00000000e+00	0.00000000e+00
-155	1.00000000e+00	0.00000000e+00	0.00000000e+00	0.00000000e+00
-154	1.00000000e+00	0.00000000e+00	0.00000000e+00	0.00000000e+00
-153	1.00000000e+00	0.00000000e+00	0.00000000e+00	0.00000000e+00
-152	1.00000000e+00	0.00000000e+00	0.00000000e+00	0.00000000e+00
-151	1.00000000e+00	0.00000000e+00	0.00000000e+00	0.00000000e+00
-150	1.00000000e+00	0.00000000e+00	0.00000000e+00	0.00000000e+00
-149	1.00000000e+00	0.00000000e+00	0.00000000e+00	0.00000000e+00
-148	1.00000000e+00	0.00000000e+00	0.00000000e+00	0.00000000e+00
-147	1.00000000e+00	0.00000000e+00	0.00000000e+00	0.00000000e+00
-146	1.00000000e+00	0.00000000e+00	0.00000000e+00	0.00000000e+00
-145	1.00000000e+00	0.00000000e+00	0.00000000e+00	0.00000000e+00
-144	1.00000000e+00	0.00000000e+00	0.00000000e+00	0.00000000e+00
-143	1.00000000e+00	0.00000000e+00	0.00000000e+00	0.00000000e+00
-142	1.00000000e+00	0.00000000e+00	0.00000000e+00	0.00000000e+00
-141	1.00000000e+00	0.00000000e+00	0.00000000e+00	0.00000000e+00
-140	1.00000000e+00	0.00000000e+00	0.00000000e+00	0.00000000e+00
-139	1.00000000e+00	0.00000000e+00	0.00000000e+00	0.00000000e+00
-138	1.00000000e+00	0.00000000e+00	0.00000000e+00	0.00000000e+00
-137	1.00000000e+00	0.00000000e+00	0.00000000e+00	0.00000000e+00
-136	2.00000000e+00	0.00000000e+00	0.00000000e+00	0.00000000e+00
-135	2.00000000e+00	0.00000000e+00	0.00000000e+00	0.00000000e+00
-134	2.00000000e+00	0.00000000e+00	0.00000000e+00	0.00000000e+00
-133	2.00000000e+00	0.00000000e+00	0.00000000e+00	0.00000000e+00
-132	2.00000000e+00	0.00000000e+00	0.00000000e+00	0.00000000e+00
-131	2.00000000e+00	0.00000000e+00	0.00000000e+00	0.00000000e+00
-130	2.00000000e+00	0.00000000e+00	0.00000000e+00	0.00000000e+00
-129	2.00000000e+00	0.00000000e+00	0.00000000e+00	0.00000000e+00
-128	2.00000000e+00	0.00000000e+00	0.00000000e+00	6.80000000e+01
-127	2.00000000e+00	0.00000000e+00	0.00000000e+00	0.00000000e+00
-126	2.00000000e+00	0.00000000e+00	0.00000000e+00	0.00000000e+00
-125	2.00000000e+00	0.00000000e+00	0.00000000e+00	0.00000000e+00
-124	2.00000000e+00	0.00000000e+00	0.00000000e+00	0.00000000e+00
-123	2.00000000e+00	0.00000000e+00	0.00000000e+00	0.00000000e+00
-122	2.00000000e+00	0.00000000e+00	0.00000000e+00	0.00000000e+00
-121	2.00000000e+00	0.00000000e+00	0.00000000e+00	0.00000000e+00
-120	2.00000000e+00	0.00000000e+00	0.00000000e+00	0.00000000e+00
-119	2.00000000e+00	0.00000000e+00	0.00000000e+00	0.00000000e+00
-118	2.00000000e+00	0.00000000e+00	0.00000000e+00	0.00000000e+00
-117	2.00000000e+00	0.00000000e+00	0.00000000e+00	0.00000000e+00
-116	2.00000000e+00	0.00000000e+00	0.00000000e+00	0.00000000e+00
-115	2.00000000e+00	0.00000000e+00	0.00000000e+00	0.00000000e+00
-114	2.00000000e+00	0.00000000e+00	0.00000000e+00	0.00000000e+00
-113	2.00000000e+00	0.00000000e+00	0.00000000e+00	0.00000000e+00
-112	2.00000000e+00	0.00000000e+00	0.00000000e+00	0.00000000e+00
-111	2.00000000e+00	0.00000000e+00	0.00000000e+00	0.00000000e+00
-110	2.00000000e+00	0.00000000e+00	0.00000000e+00	0.00000000e+00
-109	2.00000000e+00	0.00000000e+00	0.00000000e+00	0.00000000e+00
-108	2.00000000e+00	0.00000000e+00	0.00000000e+00	0.00000000e+00
-107	2.00000000e+00	0.00000000e+00	0.00000000e+00	0.00000000e+00
-106	2.00000000e+00	0.00000000e+00	0.00000000e+00	0.00000000e+00
-105	2.00000000e+00	0.00000000e+00	0.00000000e+00	0.00000000e+00
-104	2.00000000e+00	0.00000000e+00	0.00000000e+00	0.00000000e+00
-103	2.00000000e+00	0.00000000e+00	0.00000000e+00	0.00000000e+00
-102	2.00000000e+00	0.00000000e+00	0.00000000e+00	0.00000000e+00
-101	2.00000000e+00	0.00000000e+00	0.00000000e+00	0.00000000e+00
-100	2.00000000e+00	0.00000000e+00	0.00000000e+00	0.00000000e+00
-99	2.00000000e+00	0.00000000e+00	0.00000000e+00	0.00000000e+00
-98	2.00000000e+00	0.00000000e+00	0.00000000e+00	0.00000000e+00
-97	2.00000000e+00	0.00000000e+00	0.00000000e+00	0.00000000e+00
-96	2.00000000e+00	0.00000000e+00	0.00000000e+00	0.00000000e+00
-95	2.00000000e+00	0.00000000e+00	0.00000000e+00	0.00000000e+00
-94	2.00000000e+00	0.00000000e+00	0.00000000e+00	0.00000000e+00
-93	2.00000000e+00	0.00000000e+00	0.00000000e+00	0.00000000e+00
-92	2.00000000e+00	0.00000000e+00	0.00000000e+00	0.00000000e+00
-91	2.00000000e+00	0.00000000e+00	0.00000000e+00	0.00000000e+00
-90	2.00000000e+00	0.00000000e+00	0.00000000e+00	0.00000000e+00
-89	2.00000000e+00	0.00000000e+00	0.00000000e+00	0.00000000e+00
-88	2.00000000e+00	0.00000000e+00	0.00000000e+00	0.00000000e+00
-87	2.00000000e+00	0.00000000e+00	0.00000000e+00	0.00000000e+00
-86	2.00000000e+00	0.00000000e+00	0.00000000e+00	0.00000000e+00
-85	2.00000000e+00	0.00000000e+00	0.00000000e+00	0.00000000e+00
-84	2.00000000e+00	0.00000000e+00	0.00000000e+00	0.00000000e+00
-83	2.00000000e+00	0.00000000e+00	0.00000000e+00	0.00000000e+00
-82	2.00000000e+00	0.00000000e+00	0.00000000e+00	0.00000000e+00
-81	2.00000000e+00	0.00000000e+00	0.00000000e+00	0.00000000e+00
-80	2.00000000e+00	0.00000000e+00	0.00000000e+00	0.00000000e+00
-79	2.00000000e+00	0.00000000e+00	0.00000000e+00	0.00000000e+00
-78	2.00000000e+00	0.00000000e+00	0.00000000e+00	0.00000000e+00
-77	3.00000000e+00	0.00000000e+00	0.00000000e+00	0.00000000e+00
-76	5.00000000e+00	0.00000000e+00	0.00000000e+00	0.00000000e+00
-75	5.00000000e+00	0.00000000e+00	0.00000000e+00	0.00000000e+00
-74	6.00000000e+00	0.00000000e+00	0.00000000e+00	0.00000000e+00
-73	6.00000000e+00	0.00000000e+00	0.00000000e+00	0.00000000e+00
-72	6.00000000e+00	0.00000000e+00	0.00000000e+00	0.00000000e+00
-71	6.00000000e+00	0.00000000e+00	0.00000000e+00	0.00000000e+00
-70	6.00000000e+00	0.00000000e+00	0.00000000e+00	0.00000000e+00
-69	6.00000000e+00	0.00000000e+00	0.00000000e+00	0.00000000e+00
-68	6.00000000e+00	0.00000000e+00	0.00000000e+00	0.00000000e+00
-67	7.00000000e+00	0.00000000e+00	0.00000000e+00	0.00000000e+00
-66	7.00000000e+00	0.00000000e+00	0.00000000e+00	0.00000000e+00
-65	8.00000000e+00	0.00000000e+00	0.00000000e+00	0.00000000e+00
-64	8.00000000e+00	0.00000000e+00	0.00000000e+00	0.00000000e+00
-63	9.00000000e+00	0.00000000e+00	0.00000000e+00	0.00000000e+00
-62	1.10000000e+01	0.00000000e+00	0.00000000e+00	0.00000000e+00
-61	1.20000000e+01	0.00000000e+00	0.00000000e+00	0.00000000e+00
-60	1.30000000e+01	0.00000000e+00	0.00000000e+00	0.00000000e+00
-59	1.50000000e+01	0.00000000e+00	0.00000000e+00	0.00000000e+00
-58	1.50000000e+01	0.00000000e+00	0.00000000e+00	0.00000000e+00
-57	1.60000000e+01	0.00000000e+00	0.00000000e+00	0.00000000e+00
-56	1.60000000e+01	0.00000000e+00	0.00000000e+00	0.00000000e+00
-55	1.90000000e+01	0.00000000e+00	0.00000000e+00	0.00000000e+00
-54	1.90000000e+01	0.00000000e+00	0.00000000e+00	0.00000000e+00
-53	2.00000000e+01	0.00000000e+00	0.00000000e+00	0.00000000e+00
-52	2.10000000e+01	0.00000000e+00	0.00000000e+00	0.00000000e+00
-51	2.10000000e+01	0.00000000e+00	0.00000000e+00	0.00000000e+00
-50	2.20000000e+01	0.00000000e+00	0.00000000e+00	0.00000000e+00
-49	2.50000000e+01	0.00000000e+00	0.00000000e+00	0.00000000e+00
-48	2.60000000e+01	0.00000000e+00	0.00000000e+00	0.00000000e+00
-47	2.70000000e+01	0.00000000e+00	0.00000000e+00	0.00000000e+00
-46	2.70000000e+01	0.00000000e+00	0.00000000e+00	0.00000000e+00
-45	2.70000000e+01	0.00000000e+00	0.00000000e+00	0.00000000e+00
-44	2.80000000e+01	0.00000000e+00	0.00000000e+00	0.00000000e+00
-43	3.10000000e+01	0.00000000e+00	0.00000000e+00	0.00000000e+00
-42	3.20000000e+01	0.00000000e+00	0.00000000e+00	0.00000000e+00
-41	3.30000000e+01	0.00000000e+00	0.00000000e+00	0.00000000e+00
-40	3.30000000e+01	0.00000000e+00	0.00000000e+00	0.00000000e+00
-39	3.30000000e+01	0.00000000e+00	0.00000000e+00	0.00000000e+00
-38	3.30000000e+01	0.00000000e+00	0.00000000e+00	0.00000000e+00
-37	3.50000000e+01	0.00000000e+00	0.00000000e+00	0.00000000e+00
-36	3.60000000e+01	0.00000000e+00	0.00000000e+00	0.00000000e+00
-35	3.70000000e+01	0.00000000e+00	0.00000000e+00	0.00000000e+00
-34	3.70000000e+01	0.00000000e+00	0.00000000e+00	0.00000000e+00
-33	3.90000000e+01	0.00000000e+00	0.00000000e+00	0.00000000e+00
-32	3.90000000e+01	0.00000000e+00	0.00000000e+00	0.00000000e+00
-31	4.00000000e+01	0.00000000e+00	0.00000000e+00	0.00000000e+00
-30	4.00000000e+01	0.00000000e+00	0.00000000e+00	0.00000000e+00
-29	4.00000000e+01	0.00000000e+00	0.00000000e+00	0.00000000e+00
-28	4.10000000e+01	0.00000000e+00	0.00000000e+00	0.00000000e+00
-27	4.10000000e+01	0.00000000e+00	0.00000000e+00	0.00000000e+00
-26	4.10000000e+01	0.00000000e+00	0.00000000e+00	0.00000000e+00
-25	4.10000000e+01	0.00000000e+00	0.00000000e+00	0.00000000e+00
-24	4.10000000e+01	0.00000000e+00	0.00000000e+00	0.00000000e+00
-23	4.10000000e+01	0.00000000e+00	0.00000000e+00	0.00000000e+00
-22	4.10000000e+01	0.00000000e+00	0.00000000e+00	0.00000000e+00
-21	4.50000000e+01	0.00000000e+00	0.00000000e+00	0.00000000e+00
-20	4.60000000e+01	0.00000000e+00	0.00000000e+00	0.00000000e+00
-19	4.60000000e+01	0.00000000e+00	0.00000000e+00	0.00000000e+00
-18	4.60000000e+01	0.00000000e+00	0.00000000e+00	0.00000000e+00
-17	4.80000000e+01	0.00000000e+00	0.00000000e+00	0.00000000e+00
-16	4.90000000e+01	0.00000000e+00	0.00000000e+00	0.00000000e+00
-15	5.80000000e+01	0.00000000e+00	0.00000000e+00	0.00000000e+00
-14	6.30000000e+01	0.00000000e+00	0.00000000e+00	0.00000000e+00
-13	6.50000000e+01	0.00000000e+00	0.00000000e+00	0.00000000e+00
-12	6.80000000e+01	0.00000000e+00	0.00000000e+00	0.00000000e+00
-11	6.90000000e+01	0.00000000e+00	0.00000000e+00	0.00000000e+00
-10	7.10000000e+01	0.00000000e+00	0.00000000e+00	0.00000000e+00
-9	7.50000000e+01	0.00000000e+00	0.00000000e+00	0.00000000e+00
-8	8.10000000e+01	0.00000000e+00	0.00000000e+00	0.00000000e+00
-7	8.70000000e+01	0.00000000e+00	0.00000000e+00	0.00000000e+00
-6	8.90000000e+01	0.00000000e+00	0.00000000e+00	0.00000000e+00
-5	9.10000000e+01	0.00000000e+00	0.00000000e+00	0.00000000e+00
-4	9.50000000e+01	0.00000000e+00	0.00000000e+00	0.00000000e+00
-3	1.02000000e+02	0.00000000e+00	0.00000000e+00	0.00000000e+00
-2	1.09000000e+02	0.00000000e+00	0.00000000e+00	0.00000000e+00
-1	1.28000000e+02	0.00000000e+00	0.00000000e+00	0.00000000e+00
0	1.34000000e+02	0.00000000e+00	0.00000000e+00	0.00000000e+00
1	1.46000000e+02	0.00000000e+00	0.00000000e+00	0.00000000e+00
2	1.56000000e+02	0.00000000e+00	0.00000000e+00	0.00000000e+00
3	1.64000000e+02	0.00000000e+00	0.00000000e+00	0.00000000e+00
4	1.76000000e+02	0.00000000e+00	0.00000000e+00	0.00000000e+00
5	1.84000000e+02	0.00000000e+00	0.00000000e+00	0.00000000e+00
6	1.94000000e+02	0.00000000e+00	0.00000000e+00	0.00000000e+00
7	2.04000000e+02	0.00000000e+00	0.00000000e+00	0.00000000e+00
8	2.12000000e+02	0.00000000e+00	0.00000000e+00	0.00000000e+00
9	2.16000000e+02	0.00000000e+00	0.00000000e+00	0.00000000e+00
10	2.23000000e+02	0.00000000e+00	0.00000000e+00	0.00000000e+00
11	2.26000000e+02	0.00000000e+00	0.00000000e+00	0.00000000e+00
12	2.28000000e+02	0.00000000e+00	0.00000000e+00	0.00000000e+00
13	2.33000000e+02	0.00000000e+00	0.00000000e+00	0.00000000e+00
14	3.97000000e+02	3.00000000e+00	3.00000000e+00	3.00000000e+00
15	5.24000000e+02	3.00000000e+00	3.00000000e+00	3.00000000e+00
16	7.51000000e+02	5.00000000e+00	5.00000000e+00	7.00000000e+00
17	9.03000000e+02	5.00000000e+00	5.00000000e+00	7.00000000e+00
18	1.04600000e+03	5.00000000e+00	5.00000000e+00	7.00000000e+00
19	1.16300000e+03	5.00000000e+00	5.00000000e+00	7.00000000e+00
20	1.26600000e+03	5.00000000e+00	5.00000000e+00	7.00000000e+00
21	1.40100000e+03	5.00000000e+00	5.00000000e+00	7.00000000e+00
22	1.56600000e+03	5.00000000e+00	5.00000000e+00	7.00000000e+00
23	1.71700000e+03	5.00000000e+00	5.00000000e+00	7.00000000e+00
24	1.87500000e+03	6.00000000e+00	6.00000000e+00	8.00000000e+00
25	2.06300000e+03	6.00000000e+00	6.00000000e+00	8.00000000e+00
26	2.23400000e+03	6.00000000e+00	6.00000000e+00	8.00000000e+00
27	2.37600000e+03	6.00000000e+00	6.00000000e+00	8.00000000e+00
28	2.51200000e+03	6.00000000e+00	6.00000000e+00	8.00000000e+00
29	2.67000000e+03	6.00000000e+00	6.00000000e+00	8.00000000e+00
30	2.80400000e+03	6.00000000e+00	6.00000000e+00	8.00000000e+00
31	2.94100000e+03	6.00000000e+00	6.00000000e+00	8.00000000e+00
32	3.10900000e+03	6.00000000e+00	6.00000000e+00	8.00000000e+00
33	3.21500000e+03	6.00000000e+00	6.00000000e+00	8.00000000e+00
34	3.34100000e+03	7.00000000e+00	7.00000000e+00	9.00000000e+00
35	3.50300000e+03	7.00000000e+00	7.00000000e+00	9.00000000e+00
36	3.64600000e+03	7.00000000e+00	7.00000000e+00	9.00000000e+00
37	3.77200000e+03	7.00000000e+00	7.00000000e+00	9.00000000e+00
38	3.91100000e+03	7.00000000e+00	7.00000000e+00	9.00000000e+00
39	4.05200000e+03	7.00000000e+00	7.00000000e+00	9.00000000e+00
40	4.16500000e+03	7.00000000e+00	8.00000000e+00	1.00000000e+01
41	4.29700000e+03	7.00000000e+00	8.00000000e+00	1.00000000e+01
42	4.40300000e+03	7.00000000e+00	8.00000000e+00	1.00000000e+01
43	4.50600000e+03	7.00000000e+00	8.00000000e+00	1.00000000e+01
44	4.59200000e+03	7.00000000e+00	8.00000000e+00	1.00000000e+01
45	4.71200000e+03	7.00000000e+00	8.00000000e+00	1.00000000e+01
46	4.84500000e+03	8.00000000e+00	9.00000000e+00	1.20000000e+01
47	4.94100000e+03	8.00000000e+00	9.00000000e+00	1.20000000e+01
48	5.07200000e+03	9.00000000e+00	1.00000000e+01	1.30000000e+01
49	5.18000000e+03	9.00000000e+00	1.00000000e+01	1.30000000e+01
50	5.30200000e+03	9.00000000e+00	1.00000000e+01	1.30000000e+01
51	5.41100000e+03	9.00000000e+00	1.00000000e+01	1.30000000e+01
52	5.54100000e+03	9.00000000e+00	1.00000000e+01	1.30000000e+01
53	5.69900000e+03	9.00000000e+00	1.00000000e+01	1.30000000e+01
54	5.87200000e+03	1.00000000e+01	1.10000000e+01	1.40000000e+01
55	6.04000000e+03	1.00000000e+01	1.10000000e+01	1.40000000e+01
56	6.23800000e+03	1.00000000e+01	1.10000000e+01	1.40000000e+01
57	6.40200000e+03	1.00000000e+01	1.10000000e+01	1.40000000e+01
58	6.53900000e+03	1.10000000e+01	1.20000000e+01	1.50000000e+01
59	6.71800000e+03	1.20000000e+01	1.30000000e+01	1.60000000e+01
60	6.88100000e+03	1.20000000e+01	1.30000000e+01	1.60000000e+01
61	7.03000000e+03	1.20000000e+01	1.30000000e+01	1.60000000e+01
62	7.17400000e+03	1.20000000e+01	1.30000000e+01	1.60000000e+01
63	7.32900000e+03	1.20000000e+01	1.30000000e+01	1.60000000e+01
64	7.46700000e+03	1.20000000e+01	1.30000000e+01	1.60000000e+01
65	7.62500000e+03	1.20000000e+01	1.30000000e+01	1.60000000e+01
66	7.82100000e+03	1.20000000e+01	1.30000000e+01	1.60000000e+01
67	7.98700000e+03	1.20000000e+01	1.30000000e+01	1.60000000e+01
68	8.16200000e+03	1.20000000e+01	1.30000000e+01	1.60000000e+01
69	8.32800000e+03	1.20000000e+01	1.30000000e+01	1.60000000e+01
70	8.45500000e+03	1.20000000e+01	1.30000000e+01	1.60000000e+01
71	8.61100000e+03	1.20000000e+01	1.30000000e+01	1.60000000e+01
72	8.87600000e+03	1.20000000e+01	1.30000000e+01	1.60000000e+01
73	9.09800000e+03	1.20000000e+01	1.30000000e+01	1.60000000e+01
74	9.31000000e+03	1.20000000e+01	1.30000000e+01	1.60000000e+01
75	9.52100000e+03	1.20000000e+01	1.30000000e+01	1.60000000e+01
76	9.76600000e+03	1.20000000e+01	1.30000000e+01	1.60000000e+01
77	9.97500000e+03	1.20000000e+01	1.30000000e+01	1.60000000e+01
78	1.01970000e+04	1.20000000e+01	1.30000000e+01	1.60000000e+01
79	1.04060000e+04	1.20000000e+01	1.30000000e+01	1.60000000e+01
80	1.06080000e+04	1.20000000e+01	1.30000000e+01	1.60000000e+01
81	1.08780000e+04	1.20000000e+01	1.30000000e+01	1.60000000e+01
82	1.10730000e+04	1.20000000e+01	1.30000000e+01	1.60000000e+01
83	1.12810000e+04	1.20000000e+01	1.30000000e+01	1.60000000e+01
84	1.14720000e+04	1.20000000e+01	1.30000000e+01	1.60000000e+01
85	1.17160000e+04	1.20000000e+01	1.30000000e+01	1.60000000e+01
86	1.20100000e+04	1.20000000e+01	1.30000000e+01	1.60000000e+01
87	1.22390000e+04	1.20000000e+01	1.30000000e+01	1.60000000e+01
88	1.24660000e+04	1.20000000e+01	1.30000000e+01	1.60000000e+01
89	1.26900000e+04	1.20000000e+01	1.30000000e+01	1.60000000e+01
90	1.29170000e+04	1.20000000e+01	1.30000000e+01	1.60000000e+01
91	1.31490000e+04	1.20000000e+01	1.30000000e+01	1.60000000e+01
92	1.32990000e+04	1.20000000e+01	1.30000000e+01	1.60000000e+01
93	1.35040000e+04	1.20000000e+01	1.30000000e+01	1.60000000e+01
94	1.36940000e+04	1.20000000e+01	1.30000000e+01	1.60000000e+01
95	1.38900000e+04	1.20000000e+01	1.30000000e+01	1.60000000e+01
96	1.40680000e+04	1.20000000e+01	1.30000000e+01	1.60000000e+01
97	1.42620000e+04	1.20000000e+01	1.30000000e+01	1.60000000e+01
98	1.44480000e+04	1.20000000e+01	1.30000000e+01	1.60000000e+01
99	1.46180000e+04	1.20000000e+01	1.30000000e+01	1.60000000e+01
100	1.47570000e+04	1.20000000e+01	1.30000000e+01	1.60000000e+01
