# Supplementary material for: Early Prediction of Movie Box Office Success Based on Wikipedia Activity Big Data
Source: PLoS One. 2013 Aug 21;8(8):e71226. doi: 10.1371/journal.pone.0071226 (PMC3749192; doi:10.1371/journal.pone.0071226)
Supplement: Dataset S1 — The dataset under study, including the financial and Wikipedia activity data is also available at http://wwm.phy.bme.hu/SupplementaryDataS1.zip. (ZIP) [file pone.0071226.s002.zip › wikipredict_data_pack/sample_of_312/wikipedia_predictors/125]

Day_(movie_time)	Views	Users	Rigor	Edits
-500	0.00000000e+00	0.00000000e+00	0.00000000e+00	0.00000000e+00
-499	0.00000000e+00	0.00000000e+00	0.00000000e+00	0.00000000e+00
-498	0.00000000e+00	0.00000000e+00	0.00000000e+00	0.00000000e+00
-497	0.00000000e+00	0.00000000e+00	0.00000000e+00	0.00000000e+00
-496	0.00000000e+00	0.00000000e+00	0.00000000e+00	0.00000000e+00
-495	0.00000000e+00	0.00000000e+00	0.00000000e+00	0.00000000e+00
-494	0.00000000e+00	0.00000000e+00	0.00000000e+00	0.00000000e+00
-493	0.00000000e+00	0.00000000e+00	0.00000000e+00	0.00000000e+00
-492	0.00000000e+00	0.00000000e+00	0.00000000e+00	0.00000000e+00
-491	0.00000000e+00	0.00000000e+00	0.00000000e+00	0.00000000e+00
-490	0.00000000e+00	0.00000000e+00	0.00000000e+00	0.00000000e+00
-489	2.00000000e+00	0.00000000e+00	0.00000000e+00	0.00000000e+00
-488	2.00000000e+00	0.00000000e+00	0.00000000e+00	0.00000000e+00
-487	2.00000000e+00	0.00000000e+00	0.00000000e+00	0.00000000e+00
-486	2.00000000e+00	0.00000000e+00	0.00000000e+00	0.00000000e+00
-485	2.00000000e+00	0.00000000e+00	0.00000000e+00	0.00000000e+00
-484	2.00000000e+00	0.00000000e+00	0.00000000e+00	0.00000000e+00
-483	2.00000000e+00	0.00000000e+00	0.00000000e+00	0.00000000e+00
-482	2.00000000e+00	0.00000000e+00	0.00000000e+00	0.00000000e+00
-481	2.00000000e+00	0.00000000e+00	0.00000000e+00	0.00000000e+00
-480	2.00000000e+00	0.00000000e+00	0.00000000e+00	0.00000000e+00
-479	2.00000000e+00	0.00000000e+00	0.00000000e+00	0.00000000e+00
-478	2.00000000e+00	0.00000000e+00	0.00000000e+00	0.00000000e+00
-477	2.00000000e+00	0.00000000e+00	0.00000000e+00	0.00000000e+00
-476	2.00000000e+00	0.00000000e+00	0.00000000e+00	0.00000000e+00
-475	2.00000000e+00	0.00000000e+00	0.00000000e+00	0.00000000e+00
-474	2.60000000e+01	0.00000000e+00	0.00000000e+00	0.00000000e+00
-473	2.60000000e+01	0.00000000e+00	0.00000000e+00	0.00000000e+00
-472	2.60000000e+01	0.00000000e+00	0.00000000e+00	0.00000000e+00
-471	2.60000000e+01	0.00000000e+00	0.00000000e+00	0.00000000e+00
-470	2.70000000e+01	0.00000000e+00	0.00000000e+00	0.00000000e+00
-469	2.70000000e+01	0.00000000e+00	0.00000000e+00	0.00000000e+00
-468	2.70000000e+01	0.00000000e+00	0.00000000e+00	0.00000000e+00
-467	2.70000000e+01	0.00000000e+00	0.00000000e+00	0.00000000e+00
-466	2.70000000e+01	0.00000000e+00	0.00000000e+00	0.00000000e+00
-465	2.70000000e+01	0.00000000e+00	0.00000000e+00	0.00000000e+00
-464	2.70000000e+01	0.00000000e+00	0.00000000e+00	0.00000000e+00
-463	2.70000000e+01	0.00000000e+00	0.00000000e+00	0.00000000e+00
-462	2.70000000e+01	0.00000000e+00	0.00000000e+00	0.00000000e+00
-461	2.70000000e+01	0.00000000e+00	0.00000000e+00	0.00000000e+00
-460	2.70000000e+01	0.00000000e+00	0.00000000e+00	0.00000000e+00
-459	2.70000000e+01	0.00000000e+00	0.00000000e+00	0.00000000e+00
-458	2.70000000e+01	0.00000000e+00	0.00000000e+00	0.00000000e+00
-457	2.70000000e+01	0.00000000e+00	0.00000000e+00	0.00000000e+00
-456	2.70000000e+01	0.00000000e+00	0.00000000e+00	0.00000000e+00
-455	2.70000000e+01	0.00000000e+00	0.00000000e+00	0.00000000e+00
-454	2.70000000e+01	0.00000000e+00	0.00000000e+00	0.00000000e+00
-453	2.80000000e+01	0.00000000e+00	0.00000000e+00	0.00000000e+00
-452	2.90000000e+01	0.00000000e+00	0.00000000e+00	0.00000000e+00
-451	4.30000000e+01	0.00000000e+00	0.00000000e+00	0.00000000e+00
-450	4.30000000e+01	0.00000000e+00	0.00000000e+00	0.00000000e+00
-449	4.30000000e+01	0.00000000e+00	0.00000000e+00	0.00000000e+00
-448	4.30000000e+01	0.00000000e+00	0.00000000e+00	0.00000000e+00
-447	4.30000000e+01	0.00000000e+00	0.00000000e+00	0.00000000e+00
-446	4.30000000e+01	0.00000000e+00	0.00000000e+00	0.00000000e+00
-445	4.30000000e+01	0.00000000e+00	0.00000000e+00	0.00000000e+00
-444	4.30000000e+01	0.00000000e+00	0.00000000e+00	0.00000000e+00
-443	4.30000000e+01	0.00000000e+00	0.00000000e+00	0.00000000e+00
-442	4.40000000e+01	0.00000000e+00	0.00000000e+00	0.00000000e+00
-441	4.40000000e+01	0.00000000e+00	0.00000000e+00	0.00000000e+00
-440	4.40000000e+01	0.00000000e+00	0.00000000e+00	0.00000000e+00
-439	4.40000000e+01	0.00000000e+00	0.00000000e+00	0.00000000e+00
-438	4.40000000e+01	0.00000000e+00	0.00000000e+00	0.00000000e+00
-437	4.50000000e+01	0.00000000e+00	0.00000000e+00	0.00000000e+00
-436	1.24000000e+02	2.00000000e+00	2.00000000e+00	6.00000000e+00
-435	4.29000000e+02	5.00000000e+00	7.00000000e+00	2.30000000e+01
-434	1.05100000e+03	6.00000000e+00	9.00000000e+00	2.80000000e+01
-433	1.80100000e+03	6.00000000e+00	9.00000000e+00	2.90000000e+01
-432	3.03800000e+03	6.00000000e+00	9.00000000e+00	3.10000000e+01
-431	4.23500000e+03	8.00000000e+00	1.20000000e+01	3.40000000e+01
-430	5.55400000e+03	8.00000000e+00	1.20000000e+01	3.40000000e+01
-429	7.52000000e+03	8.00000000e+00	1.20000000e+01	3.40000000e+01
-428	8.96900000e+03	8.00000000e+00	1.20000000e+01	3.40000000e+01
-427	1.02790000e+04	8.00000000e+00	1.20000000e+01	3.40000000e+01
-426	1.14400000e+04	8.00000000e+00	1.20000000e+01	3.40000000e+01
-425	1.27140000e+04	8.00000000e+00	1.20000000e+01	3.40000000e+01
-424	1.42790000e+04	1.00000000e+01	1.40000000e+01	3.60000000e+01
-423	1.55200000e+04	1.00000000e+01	1.40000000e+01	3.60000000e+01
-422	1.66200000e+04	1.20000000e+01	1.60000000e+01	3.90000000e+01
-421	1.78030000e+04	1.20000000e+01	1.60000000e+01	3.90000000e+01
-420	1.89150000e+04	1.20000000e+01	1.60000000e+01	3.90000000e+01
-419	2.01140000e+04	1.20000000e+01	1.60000000e+01	3.90000000e+01
-418	2.13780000e+04	1.20000000e+01	1.60000000e+01	3.90000000e+01
-417	2.26520000e+04	1.20000000e+01	1.60000000e+01	3.90000000e+01
-416	2.48330000e+04	1.20000000e+01	1.60000000e+01	3.90000000e+01
-415	2.80260000e+04	1.20000000e+01	1.60000000e+01	3.90000000e+01
-414	3.03950000e+04	1.20000000e+01	1.70000000e+01	4.00000000e+01
-413	3.22700000e+04	1.50000000e+01	2.00000000e+01	4.40000000e+01
-412	3.43570000e+04	1.50000000e+01	2.00000000e+01	4.40000000e+01
-411	3.63220000e+04	1.50000000e+01	2.00000000e+01	4.40000000e+01
-410	3.87010000e+04	1.60000000e+01	2.10000000e+01	4.50000000e+01
-409	4.11990000e+04	1.70000000e+01	2.30000000e+01	4.70000000e+01
-408	4.30080000e+04	1.70000000e+01	2.40000000e+01	4.80000000e+01
-407	4.50660000e+04	1.90000000e+01	2.60000000e+01	5.30000000e+01
-406	4.68130000e+04	1.90000000e+01	2.60000000e+01	5.30000000e+01
-405	4.82700000e+04	1.90000000e+01	2.60000000e+01	5.30000000e+01
-404	4.97560000e+04	1.90000000e+01	2.60000000e+01	5.30000000e+01
-403	5.15520000e+04	1.90000000e+01	2.60000000e+01	5.30000000e+01
-402	5.32420000e+04	1.90000000e+01	2.60000000e+01	5.30000000e+01
-401	5.49650000e+04	1.80000000e+01	2.70000000e+01	5.50000000e+01
-400	5.68560000e+04	1.80000000e+01	2.70000000e+01	5.50000000e+01
-399	5.83780000e+04	1.80000000e+01	2.70000000e+01	5.50000000e+01
-398	5.97730000e+04	1.80000000e+01	2.70000000e+01	5.50000000e+01
-397	6.12970000e+04	1.80000000e+01	2.90000000e+01	5.70000000e+01
-396	6.28410000e+04	1.80000000e+01	2.90000000e+01	5.70000000e+01
-395	6.46150000e+04	1.80000000e+01	2.90000000e+01	5.70000000e+01
-394	6.62910000e+04	1.80000000e+01	2.90000000e+01	5.70000000e+01
-393	6.78470000e+04	1.80000000e+01	2.90000000e+01	5.70000000e+01
-392	6.95310000e+04	1.80000000e+01	2.90000000e+01	5.70000000e+01
-391	7.12800000e+04	1.80000000e+01	2.90000000e+01	5.70000000e+01
-390	7.28620000e+04	1.80000000e+01	2.90000000e+01	5.70000000e+01
-389	7.45090000e+04	1.80000000e+01	2.90000000e+01	5.70000000e+01
-388	7.62660000e+04	1.80000000e+01	2.90000000e+01	5.70000000e+01
-387	7.81640000e+04	1.80000000e+01	2.90000000e+01	5.70000000e+01
-386	8.01980000e+04	1.80000000e+01	2.90000000e+01	5.70000000e+01
-385	8.23300000e+04	1.80000000e+01	2.90000000e+01	5.70000000e+01
-384	8.40200000e+04	1.80000000e+01	2.90000000e+01	5.70000000e+01
-383	8.57810000e+04	1.80000000e+01	2.90000000e+01	5.70000000e+01
-382	8.74850000e+04	2.10000000e+01	3.00000000e+01	5.90000000e+01
-381	8.98880000e+04	2.10000000e+01	3.10000000e+01	6.00000000e+01
-380	9.18770000e+04	2.10000000e+01	3.10000000e+01	6.00000000e+01
-379	9.46570000e+04	2.10000000e+01	3.10000000e+01	6.00000000e+01
-378	9.74520000e+04	2.10000000e+01	3.10000000e+01	6.00000000e+01
-377	9.95180000e+04	2.10000000e+01	3.10000000e+01	6.00000000e+01
-376	1.01283000e+05	2.10000000e+01	3.10000000e+01	6.00000000e+01
-375	1.03380000e+05	2.10000000e+01	3.10000000e+01	6.00000000e+01
-374	1.05491000e+05	2.10000000e+01	3.10000000e+01	6.00000000e+01
-373	1.07727000e+05	2.10000000e+01	3.10000000e+01	6.00000000e+01
-372	1.10250000e+05	2.10000000e+01	3.10000000e+01	6.00000000e+01
-371	1.12714000e+05	2.10000000e+01	3.10000000e+01	6.00000000e+01
-370	1.15741000e+05	2.20000000e+01	3.20000000e+01	6.10000000e+01
-369	1.19435000e+05	2.30000000e+01	3.40000000e+01	6.30000000e+01
-368	1.22554000e+05	2.30000000e+01	3.40000000e+01	6.30000000e+01
-367	1.26024000e+05	2.30000000e+01	3.40000000e+01	6.30000000e+01
-366	1.29367000e+05	2.30000000e+01	3.40000000e+01	6.30000000e+01
-365	1.32471000e+05	2.30000000e+01	3.40000000e+01	6.30000000e+01
-364	1.35534000e+05	2.30000000e+01	3.40000000e+01	6.30000000e+01
-363	1.38395000e+05	2.30000000e+01	3.40000000e+01	6.30000000e+01
-362	1.40824000e+05	2.30000000e+01	3.40000000e+01	6.30000000e+01
-361	1.43529000e+05	2.30000000e+01	3.40000000e+01	6.30000000e+01
-360	1.46626000e+05	2.30000000e+01	3.40000000e+01	6.30000000e+01
-359	1.50918000e+05	2.30000000e+01	3.40000000e+01	6.30000000e+01
-358	1.57062000e+05	2.30000000e+01	3.40000000e+01	6.30000000e+01
-357	1.63602000e+05	2.30000000e+01	3.40000000e+01	6.30000000e+01
-356	1.68690000e+05	2.80000000e+01	3.70000000e+01	6.60000000e+01
-355	1.73223000e+05	2.80000000e+01	3.70000000e+01	6.60000000e+01
-354	1.78589000e+05	2.80000000e+01	3.70000000e+01	6.60000000e+01
-353	1.83941000e+05	2.80000000e+01	3.70000000e+01	6.60000000e+01
-352	1.87931000e+05	2.80000000e+01	3.70000000e+01	6.60000000e+01
-351	1.91483000e+05	2.80000000e+01	3.70000000e+01	6.60000000e+01
-350	1.94384000e+05	2.80000000e+01	3.70000000e+01	6.60000000e+01
-349	1.97991000e+05	2.80000000e+01	3.70000000e+01	6.60000000e+01
-348	2.00661000e+05	2.80000000e+01	3.70000000e+01	6.60000000e+01
-347	2.03089000e+05	2.80000000e+01	3.70000000e+01	6.60000000e+01
-346	2.06601000e+05	2.80000000e+01	3.70000000e+01	6.60000000e+01
-345	2.10010000e+05	2.80000000e+01	3.70000000e+01	6.60000000e+01
-344	2.13308000e+05	2.80000000e+01	3.70000000e+01	6.60000000e+01
-343	2.16751000e+05	2.80000000e+01	3.70000000e+01	6.60000000e+01
-342	2.19979000e+05	2.80000000e+01	3.70000000e+01	6.60000000e+01
-341	2.22772000e+05	2.80000000e+01	3.70000000e+01	6.60000000e+01
-340	2.25355000e+05	2.80000000e+01	3.70000000e+01	6.60000000e+01
-339	2.28663000e+05	2.80000000e+01	3.70000000e+01	6.60000000e+01
-338	2.31634000e+05	2.70000000e+01	3.90000000e+01	6.90000000e+01
-337	2.34099000e+05	2.70000000e+01	4.00000000e+01	7.00000000e+01
-336	2.36577000e+05	2.70000000e+01	4.00000000e+01	7.00000000e+01
-335	2.38850000e+05	2.70000000e+01	4.00000000e+01	7.00000000e+01
-334	2.40730000e+05	2.70000000e+01	4.00000000e+01	7.00000000e+01
-333	2.43010000e+05	2.70000000e+01	4.00000000e+01	7.00000000e+01
-332	2.45882000e+05	2.70000000e+01	4.00000000e+01	7.00000000e+01
-331	2.48581000e+05	2.70000000e+01	4.00000000e+01	7.00000000e+01
-330	2.51135000e+05	2.70000000e+01	4.00000000e+01	7.00000000e+01
-329	2.56780000e+05	3.10000000e+01	4.60000000e+01	7.60000000e+01
-328	2.66665000e+05	3.20000000e+01	4.70000000e+01	7.70000000e+01
-327	2.78839000e+05	3.50000000e+01	5.10000000e+01	8.20000000e+01
-326	2.86529000e+05	3.50000000e+01	5.10000000e+01	8.20000000e+01
-325	2.95753000e+05	3.50000000e+01	5.10000000e+01	8.20000000e+01
-324	3.02391000e+05	4.00000000e+01	5.70000000e+01	8.90000000e+01
-323	3.07508000e+05	4.00000000e+01	5.70000000e+01	8.90000000e+01
-322	3.12482000e+05	4.00000000e+01	5.70000000e+01	8.90000000e+01
-321	3.15916000e+05	4.00000000e+01	5.70000000e+01	8.90000000e+01
-320	3.18957000e+05	4.00000000e+01	5.70000000e+01	8.90000000e+01
-319	3.22260000e+05	4.30000000e+01	6.20000000e+01	9.40000000e+01
-318	3.25668000e+05	4.30000000e+01	6.20000000e+01	9.40000000e+01
-317	3.28749000e+05	4.30000000e+01	6.20000000e+01	9.40000000e+01
-316	3.31686000e+05	4.30000000e+01	6.30000000e+01	9.50000000e+01
-315	3.34101000e+05	4.30000000e+01	6.30000000e+01	9.50000000e+01
-314	3.36337000e+05	4.30000000e+01	6.30000000e+01	9.50000000e+01
-313	3.38449000e+05	4.30000000e+01	6.30000000e+01	9.50000000e+01
-312	3.40840000e+05	4.30000000e+01	6.30000000e+01	9.50000000e+01
-311	3.43333000e+05	4.30000000e+01	6.30000000e+01	9.50000000e+01
-310	3.45977000e+05	4.30000000e+01	6.40000000e+01	9.70000000e+01
-309	3.48406000e+05	4.30000000e+01	6.40000000e+01	9.70000000e+01
-308	3.50709000e+05	4.30000000e+01	6.40000000e+01	9.70000000e+01
-307	3.53031000e+05	4.30000000e+01	6.40000000e+01	9.70000000e+01
-306	3.55299000e+05	4.30000000e+01	6.40000000e+01	9.70000000e+01
-305	3.57456000e+05	4.30000000e+01	6.40000000e+01	9.70000000e+01
-304	3.60179000e+05	4.80000000e+01	6.50000000e+01	9.80000000e+01
-303	3.62484000e+05	4.80000000e+01	6.50000000e+01	9.80000000e+01
-302	3.64749000e+05	4.80000000e+01	6.90000000e+01	1.03000000e+02
-301	3.66905000e+05	5.10000000e+01	7.00000000e+01	1.04000000e+02
-300	3.69260000e+05	5.10000000e+01	7.00000000e+01	1.04000000e+02
-299	3.71814000e+05	5.10000000e+01	7.00000000e+01	1.04000000e+02
-298	3.74542000e+05	5.10000000e+01	7.00000000e+01	1.04000000e+02
-297	3.77339000e+05	5.10000000e+01	7.00000000e+01	1.04000000e+02
-296	3.79960000e+05	5.10000000e+01	7.00000000e+01	1.04000000e+02
-295	3.82818000e+05	5.10000000e+01	7.00000000e+01	1.04000000e+02
-294	3.85804000e+05	5.10000000e+01	7.00000000e+01	1.04000000e+02
-293	3.88483000e+05	5.10000000e+01	7.00000000e+01	1.04000000e+02
-292	3.90985000e+05	5.10000000e+01	7.00000000e+01	1.04000000e+02
-291	3.93590000e+05	5.10000000e+01	7.00000000e+01	1.04000000e+02
-290	3.96725000e+05	5.10000000e+01	7.00000000e+01	1.04000000e+02
-289	3.99876000e+05	5.10000000e+01	7.00000000e+01	1.04000000e+02
-288	4.03365000e+05	5.10000000e+01	7.00000000e+01	1.04000000e+02
-287	4.07108000e+05	5.20000000e+01	7.10000000e+01	1.05000000e+02
-286	4.10899000e+05	5.60000000e+01	7.50000000e+01	1.09000000e+02
-285	4.15028000e+05	5.90000000e+01	7.60000000e+01	1.11000000e+02
-284	4.18315000e+05	5.90000000e+01	7.60000000e+01	1.11000000e+02
-283	4.21454000e+05	5.90000000e+01	7.60000000e+01	1.11000000e+02
-282	4.24770000e+05	5.80000000e+01	7.80000000e+01	1.13000000e+02
-281	4.27764000e+05	5.80000000e+01	7.80000000e+01	1.13000000e+02
-280	4.30639000e+05	5.80000000e+01	7.80000000e+01	1.13000000e+02
-279	4.33993000e+05	5.80000000e+01	7.80000000e+01	1.13000000e+02
-278	4.37508000e+05	5.80000000e+01	7.80000000e+01	1.13000000e+02
-277	4.41160000e+05	6.30000000e+01	8.00000000e+01	1.15000000e+02
-276	4.44503000e+05	6.30000000e+01	8.00000000e+01	1.15000000e+02
-275	4.47775000e+05	6.30000000e+01	8.00000000e+01	1.15000000e+02
-274	4.50828000e+05	6.20000000e+01	8.20000000e+01	1.17000000e+02
-273	4.53989000e+05	6.20000000e+01	8.20000000e+01	1.17000000e+02
-272	4.58502000e+05	6.20000000e+01	8.30000000e+01	1.18000000e+02
-271	4.63096000e+05	6.20000000e+01	8.30000000e+01	1.18000000e+02
-270	4.66961000e+05	6.20000000e+01	8.30000000e+01	1.18000000e+02
-269	4.70271000e+05	6.20000000e+01	8.30000000e+01	1.18000000e+02
-268	4.73172000e+05	6.20000000e+01	8.30000000e+01	1.18000000e+02
-267	4.73172000e+05	6.20000000e+01	8.30000000e+01	1.18000000e+02
-266	4.75607000e+05	6.20000000e+01	8.30000000e+01	1.18000000e+02
-265	4.75607000e+05	6.20000000e+01	8.30000000e+01	1.18000000e+02
-264	4.75607000e+05	6.40000000e+01	8.50000000e+01	1.20000000e+02
-263	4.75607000e+05	6.40000000e+01	8.50000000e+01	1.20000000e+02
-262	4.80726000e+05	6.40000000e+01	8.60000000e+01	1.21000000e+02
-261	4.83559000e+05	6.40000000e+01	8.60000000e+01	1.21000000e+02
-260	4.85871000e+05	6.40000000e+01	8.60000000e+01	1.21000000e+02
-259	4.88026000e+05	6.40000000e+01	8.60000000e+01	1.21000000e+02
-258	4.90310000e+05	6.70000000e+01	8.70000000e+01	1.22000000e+02
-257	4.92705000e+05	6.70000000e+01	8.70000000e+01	1.22000000e+02
-256	4.95303000e+05	6.60000000e+01	8.80000000e+01	1.24000000e+02
-255	4.97415000e+05	6.60000000e+01	8.80000000e+01	1.24000000e+02
-254	4.99491000e+05	6.90000000e+01	9.00000000e+01	1.26000000e+02
-253	5.01285000e+05	6.90000000e+01	9.00000000e+01	1.26000000e+02
-252	5.03319000e+05	6.90000000e+01	9.00000000e+01	1.26000000e+02
-251	5.05064000e+05	6.90000000e+01	9.00000000e+01	1.26000000e+02
-250	5.06935000e+05	6.90000000e+01	9.00000000e+01	1.26000000e+02
-249	5.08924000e+05	6.90000000e+01	9.00000000e+01	1.26000000e+02
-248	5.10959000e+05	6.90000000e+01	9.00000000e+01	1.26000000e+02
-247	5.12975000e+05	6.90000000e+01	9.00000000e+01	1.26000000e+02
-246	5.12975000e+05	6.90000000e+01	9.00000000e+01	1.26000000e+02
-245	5.12975000e+05	6.90000000e+01	9.00000000e+01	1.26000000e+02
-244	5.12975000e+05	6.90000000e+01	9.00000000e+01	1.26000000e+02
-243	5.14758000e+05	6.90000000e+01	9.00000000e+01	1.26000000e+02
-242	5.16648000e+05	6.90000000e+01	9.00000000e+01	1.26000000e+02
-241	5.18585000e+05	6.90000000e+01	9.00000000e+01	1.26000000e+02
-240	5.20520000e+05	7.00000000e+01	9.10000000e+01	1.27000000e+02
-239	5.22689000e+05	7.00000000e+01	9.10000000e+01	1.27000000e+02
-238	5.24602000e+05	7.00000000e+01	9.10000000e+01	1.27000000e+02
-237	5.26750000e+05	7.50000000e+01	9.30000000e+01	1.42000000e+02
-236	5.29094000e+05	7.90000000e+01	9.40000000e+01	1.43000000e+02
-235	5.32013000e+05	7.90000000e+01	9.40000000e+01	1.43000000e+02
-234	5.34356000e+05	7.90000000e+01	9.40000000e+01	1.43000000e+02
-233	5.36590000e+05	7.90000000e+01	9.40000000e+01	1.43000000e+02
-232	5.38657000e+05	7.90000000e+01	9.40000000e+01	1.43000000e+02
-231	5.40667000e+05	7.90000000e+01	9.40000000e+01	1.43000000e+02
-230	5.42726000e+05	7.90000000e+01	9.40000000e+01	1.43000000e+02
-229	5.44810000e+05	7.90000000e+01	9.40000000e+01	1.43000000e+02
-228	5.46800000e+05	7.90000000e+01	9.60000000e+01	1.45000000e+02
-227	5.48775000e+05	8.00000000e+01	9.70000000e+01	1.50000000e+02
-226	5.50829000e+05	8.00000000e+01	9.70000000e+01	1.50000000e+02
-225	5.53002000e+05	8.00000000e+01	9.70000000e+01	1.50000000e+02
-224	5.55181000e+05	8.10000000e+01	9.80000000e+01	1.51000000e+02
-223	5.57467000e+05	8.10000000e+01	9.80000000e+01	1.51000000e+02
-222	5.59657000e+05	8.10000000e+01	9.80000000e+01	1.51000000e+02
-221	5.62124000e+05	8.30000000e+01	1.00000000e+02	1.53000000e+02
-220	5.64159000e+05	8.30000000e+01	1.00000000e+02	1.53000000e+02
-219	5.65996000e+05	8.30000000e+01	1.00000000e+02	1.53000000e+02
-218	5.67940000e+05	8.30000000e+01	1.00000000e+02	1.53000000e+02
-217	5.69724000e+05	8.30000000e+01	1.01000000e+02	1.54000000e+02
-216	5.71473000e+05	8.30000000e+01	1.01000000e+02	1.54000000e+02
-215	5.73520000e+05	8.30000000e+01	1.01000000e+02	1.54000000e+02
-214	5.73520000e+05	8.30000000e+01	1.01000000e+02	1.54000000e+02
-213	5.75283000e+05	8.30000000e+01	1.01000000e+02	1.54000000e+02
-212	5.76686000e+05	8.30000000e+01	1.01000000e+02	1.54000000e+02
-211	5.78054000e+05	8.30000000e+01	1.01000000e+02	1.54000000e+02
-210	5.79455000e+05	8.40000000e+01	1.02000000e+02	1.55000000e+02
-209	5.80944000e+05	8.40000000e+01	1.02000000e+02	1.55000000e+02
-208	5.82480000e+05	8.40000000e+01	1.02000000e+02	1.55000000e+02
-207	5.82480000e+05	8.40000000e+01	1.02000000e+02	1.55000000e+02
-206	5.84063000e+05	8.40000000e+01	1.02000000e+02	1.55000000e+02
-205	5.85656000e+05	8.40000000e+01	1.02000000e+02	1.55000000e+02
-204	5.87213000e+05	8.40000000e+01	1.02000000e+02	1.55000000e+02
-203	5.88947000e+05	8.40000000e+01	1.02000000e+02	1.55000000e+02
-202	5.90954000e+05	8.40000000e+01	1.02000000e+02	1.55000000e+02
-201	5.93031000e+05	8.40000000e+01	1.02000000e+02	1.55000000e+02
-200	5.94968000e+05	8.40000000e+01	1.02000000e+02	1.55000000e+02
-199	5.96901000e+05	8.40000000e+01	1.02000000e+02	1.55000000e+02
-198	5.98545000e+05	8.40000000e+01	1.02000000e+02	1.55000000e+02
-197	6.00203000e+05	8.40000000e+01	1.02000000e+02	1.55000000e+02
-196	6.01712000e+05	8.40000000e+01	1.02000000e+02	1.55000000e+02
-195	6.03285000e+05	8.40000000e+01	1.02000000e+02	1.55000000e+02
-194	6.04861000e+05	8.40000000e+01	1.02000000e+02	1.55000000e+02
-193	6.06470000e+05	8.40000000e+01	1.02000000e+02	1.55000000e+02
-192	6.08270000e+05	8.40000000e+01	1.02000000e+02	1.55000000e+02
-191	6.09963000e+05	8.40000000e+01	1.02000000e+02	1.55000000e+02
-190	6.13057000e+05	8.50000000e+01	1.05000000e+02	1.60000000e+02
-189	6.15033000e+05	8.60000000e+01	1.06000000e+02	1.61000000e+02
-188	6.16777000e+05	8.60000000e+01	1.06000000e+02	1.61000000e+02
-187	6.18780000e+05	8.60000000e+01	1.06000000e+02	1.61000000e+02
-186	6.20575000e+05	8.60000000e+01	1.06000000e+02	1.61000000e+02
-185	6.22413000e+05	8.70000000e+01	1.07000000e+02	1.63000000e+02
-184	6.23995000e+05	8.70000000e+01	1.07000000e+02	1.63000000e+02
-183	6.25702000e+05	8.70000000e+01	1.07000000e+02	1.63000000e+02
-182	6.27570000e+05	8.70000000e+01	1.07000000e+02	1.63000000e+02
-181	6.29488000e+05	8.70000000e+01	1.07000000e+02	1.63000000e+02
-180	6.31423000e+05	8.70000000e+01	1.07000000e+02	1.63000000e+02
-179	6.33462000e+05	8.70000000e+01	1.07000000e+02	1.63000000e+02
-178	6.35846000e+05	8.70000000e+01	1.07000000e+02	1.63000000e+02
-177	6.38064000e+05	8.70000000e+01	1.07000000e+02	1.63000000e+02
-176	6.40437000e+05	8.70000000e+01	1.07000000e+02	1.63000000e+02
-175	6.42285000e+05	8.70000000e+01	1.07000000e+02	1.63000000e+02
-174	6.43754000e+05	8.70000000e+01	1.07000000e+02	1.63000000e+02
-173	6.45738000e+05	8.70000000e+01	1.07000000e+02	1.63000000e+02
-172	6.47848000e+05	8.70000000e+01	1.07000000e+02	1.63000000e+02
-171	6.50456000e+05	8.80000000e+01	1.08000000e+02	1.64000000e+02
-170	6.53231000e+05	8.80000000e+01	1.08000000e+02	1.64000000e+02
-169	6.56110000e+05	8.80000000e+01	1.10000000e+02	1.66000000e+02
-168	6.58884000e+05	8.80000000e+01	1.10000000e+02	1.66000000e+02
-167	6.61427000e+05	8.80000000e+01	1.10000000e+02	1.66000000e+02
-166	6.64405000e+05	8.80000000e+01	1.10000000e+02	1.66000000e+02
-165	6.67286000e+05	8.90000000e+01	1.11000000e+02	1.67000000e+02
-164	6.69964000e+05	9.20000000e+01	1.12000000e+02	1.69000000e+02
-163	6.72319000e+05	9.20000000e+01	1.12000000e+02	1.69000000e+02
-162	6.74808000e+05	9.20000000e+01	1.12000000e+02	1.69000000e+02
-161	6.77766000e+05	9.20000000e+01	1.12000000e+02	1.69000000e+02
-160	6.80637000e+05	9.20000000e+01	1.12000000e+02	1.69000000e+02
-159	6.83479000e+05	9.20000000e+01	1.12000000e+02	1.69000000e+02
-158	6.86486000e+05	9.20000000e+01	1.12000000e+02	1.69000000e+02
-157	6.90032000e+05	9.10000000e+01	1.13000000e+02	1.70000000e+02
-156	6.94091000e+05	9.10000000e+01	1.13000000e+02	1.70000000e+02
-155	6.97694000e+05	9.00000000e+01	1.14000000e+02	1.71000000e+02
-154	7.00452000e+05	9.40000000e+01	1.15000000e+02	1.72000000e+02
-153	7.03213000e+05	9.40000000e+01	1.16000000e+02	1.73000000e+02
-152	7.06395000e+05	9.40000000e+01	1.16000000e+02	1.73000000e+02
-151	7.09490000e+05	9.40000000e+01	1.16000000e+02	1.73000000e+02
-150	7.12703000e+05	9.40000000e+01	1.16000000e+02	1.73000000e+02
-149	7.15613000e+05	9.20000000e+01	1.17000000e+02	1.74000000e+02
-148	7.17940000e+05	9.20000000e+01	1.17000000e+02	1.74000000e+02
-147	7.20174000e+05	9.20000000e+01	1.17000000e+02	1.74000000e+02
-146	7.22506000e+05	9.20000000e+01	1.17000000e+02	1.74000000e+02
-145	7.22506000e+05	9.20000000e+01	1.17000000e+02	1.74000000e+02
-144	7.22506000e+05	9.20000000e+01	1.17000000e+02	1.74000000e+02
-143	7.24884000e+05	9.20000000e+01	1.17000000e+02	1.74000000e+02
-142	7.27040000e+05	9.20000000e+01	1.17000000e+02	1.74000000e+02
-141	7.29021000e+05	9.20000000e+01	1.17000000e+02	1.74000000e+02
-140	7.31001000e+05	9.20000000e+01	1.17000000e+02	1.74000000e+02
-139	7.33061000e+05	9.40000000e+01	1.18000000e+02	1.75000000e+02
-138	7.35413000e+05	9.30000000e+01	1.19000000e+02	1.76000000e+02
-137	7.37756000e+05	9.30000000e+01	1.19000000e+02	1.76000000e+02
-136	7.39844000e+05	9.60000000e+01	1.20000000e+02	1.77000000e+02
-135	7.41926000e+05	9.80000000e+01	1.22000000e+02	1.80000000e+02
-134	7.43874000e+05	9.80000000e+01	1.22000000e+02	1.80000000e+02
-133	7.45802000e+05	9.80000000e+01	1.22000000e+02	1.80000000e+02
-132	7.47802000e+05	9.80000000e+01	1.22000000e+02	1.80000000e+02
-131	7.50218000e+05	9.80000000e+01	1.22000000e+02	1.80000000e+02
-130	7.52590000e+05	1.03000000e+02	1.23000000e+02	1.82000000e+02
-129	7.52590000e+05	1.03000000e+02	1.23000000e+02	1.82000000e+02
-128	7.55016000e+05	1.03000000e+02	1.23000000e+02	1.82000000e+02
-127	7.57644000e+05	1.03000000e+02	1.24000000e+02	1.83000000e+02
-126	7.59981000e+05	1.03000000e+02	1.24000000e+02	1.83000000e+02
-125	7.62057000e+05	1.03000000e+02	1.24000000e+02	1.83000000e+02
-124	7.64230000e+05	1.03000000e+02	1.24000000e+02	1.83000000e+02
-123	7.66347000e+05	1.03000000e+02	1.24000000e+02	1.83000000e+02
-122	7.68777000e+05	1.03000000e+02	1.24000000e+02	1.83000000e+02
-121	7.71000000e+05	1.03000000e+02	1.24000000e+02	1.83000000e+02
-120	7.72801000e+05	1.04000000e+02	1.25000000e+02	1.84000000e+02
-119	7.74686000e+05	1.04000000e+02	1.25000000e+02	1.84000000e+02
-118	7.76480000e+05	1.04000000e+02	1.25000000e+02	1.84000000e+02
-117	7.78555000e+05	1.04000000e+02	1.26000000e+02	1.85000000e+02
-116	7.80843000e+05	1.05000000e+02	1.27000000e+02	1.86000000e+02
-115	7.83181000e+05	1.05000000e+02	1.27000000e+02	1.86000000e+02
-114	7.83181000e+05	1.05000000e+02	1.27000000e+02	1.86000000e+02
-113	7.84932000e+05	1.05000000e+02	1.27000000e+02	1.86000000e+02
-112	7.86499000e+05	1.05000000e+02	1.27000000e+02	1.86000000e+02
-111	7.88325000e+05	1.05000000e+02	1.27000000e+02	1.86000000e+02
-110	7.90446000e+05	1.05000000e+02	1.27000000e+02	1.86000000e+02
-109	7.92741000e+05	1.05000000e+02	1.27000000e+02	1.86000000e+02
-108	7.94752000e+05	1.05000000e+02	1.27000000e+02	1.86000000e+02
-107	7.96595000e+05	1.05000000e+02	1.27000000e+02	1.86000000e+02
-106	7.98673000e+05	1.05000000e+02	1.27000000e+02	1.86000000e+02
-105	8.01220000e+05	1.05000000e+02	1.27000000e+02	1.86000000e+02
-104	8.03456000e+05	1.05000000e+02	1.27000000e+02	1.86000000e+02
-103	8.05490000e+05	1.05000000e+02	1.27000000e+02	1.86000000e+02
-102	8.07631000e+05	1.05000000e+02	1.27000000e+02	1.86000000e+02
-101	8.09946000e+05	1.05000000e+02	1.27000000e+02	1.86000000e+02
-100	8.11913000e+05	1.11000000e+02	1.29000000e+02	1.88000000e+02
-99	8.13820000e+05	1.11000000e+02	1.29000000e+02	1.88000000e+02
-98	8.15660000e+05	1.11000000e+02	1.29000000e+02	1.88000000e+02
-97	8.17568000e+05	1.11000000e+02	1.29000000e+02	1.88000000e+02
-96	8.19927000e+05	1.11000000e+02	1.29000000e+02	1.88000000e+02
-95	8.21943000e+05	1.11000000e+02	1.29000000e+02	1.88000000e+02
-94	8.23879000e+05	1.11000000e+02	1.29000000e+02	1.88000000e+02
-93	8.25593000e+05	1.11000000e+02	1.29000000e+02	1.88000000e+02
-92	8.27370000e+05	1.11000000e+02	1.29000000e+02	1.88000000e+02
-91	8.29117000e+05	1.11000000e+02	1.29000000e+02	1.88000000e+02
-90	8.31162000e+05	1.11000000e+02	1.29000000e+02	1.88000000e+02
-89	8.33199000e+05	1.11000000e+02	1.29000000e+02	1.88000000e+02
-88	8.35226000e+05	1.11000000e+02	1.29000000e+02	1.88000000e+02
-87	8.37153000e+05	1.11000000e+02	1.29000000e+02	1.88000000e+02
-86	8.39074000e+05	1.11000000e+02	1.29000000e+02	1.88000000e+02
-85	8.41089000e+05	1.12000000e+02	1.30000000e+02	1.89000000e+02
-84	8.42837000e+05	1.15000000e+02	1.32000000e+02	1.91000000e+02
-83	8.44606000e+05	1.15000000e+02	1.32000000e+02	1.91000000e+02
-82	8.46506000e+05	1.15000000e+02	1.32000000e+02	1.91000000e+02
-81	8.48502000e+05	1.15000000e+02	1.32000000e+02	1.91000000e+02
-80	8.50620000e+05	1.15000000e+02	1.32000000e+02	1.91000000e+02
-79	8.52600000e+05	1.15000000e+02	1.32000000e+02	1.91000000e+02
-78	8.54552000e+05	1.15000000e+02	1.32000000e+02	1.91000000e+02
-77	8.56433000e+05	1.15000000e+02	1.32000000e+02	1.91000000e+02
-76	8.58698000e+05	1.15000000e+02	1.32000000e+02	1.91000000e+02
-75	8.60805000e+05	1.15000000e+02	1.32000000e+02	1.91000000e+02
-74	8.63294000e+05	1.15000000e+02	1.32000000e+02	1.91000000e+02
-73	8.65631000e+05	1.13000000e+02	1.33000000e+02	1.92000000e+02
-72	8.67681000e+05	1.13000000e+02	1.33000000e+02	1.92000000e+02
-71	8.69548000e+05	1.13000000e+02	1.33000000e+02	1.92000000e+02
-70	8.71710000e+05	1.13000000e+02	1.33000000e+02	1.92000000e+02
-69	8.73732000e+05	1.13000000e+02	1.33000000e+02	1.92000000e+02
-68	8.75696000e+05	1.13000000e+02	1.33000000e+02	1.92000000e+02
-67	8.78143000e+05	1.22000000e+02	1.35000000e+02	1.98000000e+02
-66	8.80307000e+05	1.14000000e+02	1.36000000e+02	1.99000000e+02
-65	8.82279000e+05	1.14000000e+02	1.36000000e+02	1.99000000e+02
-64	8.84037000e+05	1.14000000e+02	1.36000000e+02	1.99000000e+02
-63	8.85974000e+05	1.14000000e+02	1.36000000e+02	1.99000000e+02
-62	8.88185000e+05	1.14000000e+02	1.36000000e+02	1.99000000e+02
-61	8.90659000e+05	1.14000000e+02	1.36000000e+02	1.99000000e+02
-60	8.93140000e+05	1.23000000e+02	1.38000000e+02	2.01000000e+02
-59	8.95525000e+05	1.23000000e+02	1.38000000e+02	2.01000000e+02
-58	8.97959000e+05	1.18000000e+02	1.41000000e+02	2.04000000e+02
-57	9.00644000e+05	1.18000000e+02	1.41000000e+02	2.04000000e+02
-56	9.03069000e+05	1.19000000e+02	1.43000000e+02	2.06000000e+02
-55	9.05444000e+05	1.24000000e+02	1.44000000e+02	2.07000000e+02
-54	9.07836000e+05	1.24000000e+02	1.44000000e+02	2.07000000e+02
-53	9.10448000e+05	1.24000000e+02	1.44000000e+02	2.07000000e+02
-52	9.13122000e+05	1.24000000e+02	1.44000000e+02	2.07000000e+02
-51	9.16285000e+05	1.21000000e+02	1.46000000e+02	2.10000000e+02
-50	9.20284000e+05	1.27000000e+02	1.49000000e+02	2.15000000e+02
-49	9.25983000e+05	1.28000000e+02	1.49000000e+02	2.16000000e+02
-48	9.36033000e+05	1.28000000e+02	1.52000000e+02	2.21000000e+02
-47	9.45280000e+05	1.30000000e+02	1.59000000e+02	2.30000000e+02
-46	9.53075000e+05	1.34000000e+02	1.61000000e+02	2.33000000e+02
-45	9.61193000e+05	1.39000000e+02	1.64000000e+02	2.37000000e+02
-44	9.67528000e+05	1.33000000e+02	1.68000000e+02	2.41000000e+02
-43	9.72427000e+05	1.37000000e+02	1.70000000e+02	2.43000000e+02
-42	9.78299000e+05	1.37000000e+02	1.70000000e+02	2.43000000e+02
-41	9.83154000e+05	1.43000000e+02	1.72000000e+02	2.46000000e+02
-40	9.87436000e+05	1.41000000e+02	1.74000000e+02	2.48000000e+02
-39	9.91789000e+05	1.41000000e+02	1.74000000e+02	2.48000000e+02
-38	9.96340000e+05	1.41000000e+02	1.74000000e+02	2.48000000e+02
-37	9.99817000e+05	1.41000000e+02	1.76000000e+02	2.52000000e+02
-36	1.00325400e+06	1.41000000e+02	1.76000000e+02	2.52000000e+02
-35	1.00668100e+06	1.39000000e+02	1.77000000e+02	2.55000000e+02
-34	1.01153100e+06	1.39000000e+02	1.77000000e+02	2.55000000e+02
-33	1.01761500e+06	1.39000000e+02	1.77000000e+02	2.55000000e+02
-32	1.02291200e+06	1.39000000e+02	1.77000000e+02	2.55000000e+02
-31	1.02780400e+06	1.48000000e+02	1.78000000e+02	2.56000000e+02
-30	1.03144400e+06	1.48000000e+02	1.78000000e+02	2.56000000e+02
-29	1.03495800e+06	1.48000000e+02	1.79000000e+02	2.57000000e+02
-28	1.04414400e+06	1.46000000e+02	1.81000000e+02	2.59000000e+02
-27	1.05023500e+06	1.45000000e+02	1.82000000e+02	2.60000000e+02
-26	1.05534400e+06	1.45000000e+02	1.83000000e+02	2.61000000e+02
-25	1.06003700e+06	1.46000000e+02	1.84000000e+02	2.62000000e+02
-24	1.06709000e+06	1.46000000e+02	1.84000000e+02	2.62000000e+02
-23	1.07677200e+06	1.52000000e+02	1.85000000e+02	2.63000000e+02
-22	1.08599300e+06	1.54000000e+02	1.87000000e+02	2.65000000e+02
-21	1.09446100e+06	1.51000000e+02	1.88000000e+02	2.66000000e+02
-20	1.10228200e+06	1.51000000e+02	1.88000000e+02	2.66000000e+02
-19	1.11077600e+06	1.58000000e+02	1.89000000e+02	2.67000000e+02
-18	1.11997900e+06	1.58000000e+02	1.89000000e+02	2.67000000e+02
-17	1.13029000e+06	1.52000000e+02	1.90000000e+02	2.68000000e+02
-16	1.14176100e+06	1.52000000e+02	1.90000000e+02	2.68000000e+02
-15	1.15006700e+06	1.60000000e+02	1.91000000e+02	2.69000000e+02
-14	1.15756100e+06	1.59000000e+02	1.94000000e+02	2.72000000e+02
-13	1.16534400e+06	1.70000000e+02	1.98000000e+02	2.76000000e+02
-12	1.17360400e+06	1.63000000e+02	1.99000000e+02	2.77000000e+02
-11	1.18115300e+06	1.63000000e+02	2.04000000e+02	2.82000000e+02
-10	1.19017200e+06	1.73000000e+02	2.09000000e+02	2.90000000e+02
-9	1.19837800e+06	1.73000000e+02	2.13000000e+02	2.94000000e+02
-8	1.20545000e+06	1.75000000e+02	2.14000000e+02	2.95000000e+02
-7	1.21254000e+06	1.76000000e+02	2.20000000e+02	3.01000000e+02
-6	1.21771700e+06	1.79000000e+02	2.22000000e+02	3.06000000e+02
-5	1.21947500e+06	1.76000000e+02	2.23000000e+02	3.07000000e+02
-4	1.22095400e+06	1.87000000e+02	2.29000000e+02	3.14000000e+02
-3	1.22265900e+06	1.88000000e+02	2.34000000e+02	3.20000000e+02
-2	1.22730700e+06	1.85000000e+02	2.35000000e+02	3.22000000e+02
-1	1.23627400e+06	1.89000000e+02	2.40000000e+02	3.37000000e+02
0	1.24968800e+06	2.07000000e+02	2.54000000e+02	3.57000000e+02
1	1.27957500e+06	2.29000000e+02	2.82000000e+02	3.90000000e+02
2	1.30313200e+06	2.46000000e+02	3.02000000e+02	4.14000000e+02
3	1.32217600e+06	2.55000000e+02	3.12000000e+02	4.28000000e+02
4	1.34253300e+06	2.61000000e+02	3.26000000e+02	4.44000000e+02
5	1.35701300e+06	2.71000000e+02	3.40000000e+02	4.60000000e+02
6	1.36614600e+06	2.75000000e+02	3.43000000e+02	4.63000000e+02
7	1.37372800e+06	2.86000000e+02	3.51000000e+02	4.71000000e+02
8	1.38148800e+06	2.96000000e+02	3.57000000e+02	4.77000000e+02
9	1.38148800e+06	2.93000000e+02	3.59000000e+02	4.79000000e+02
10	1.38451900e+06	2.89000000e+02	3.61000000e+02	4.81000000e+02
11	1.38451900e+06	2.94000000e+02	3.63000000e+02	4.83000000e+02
12	1.39187700e+06	3.08000000e+02	3.66000000e+02	4.88000000e+02
13	1.39837400e+06	3.10000000e+02	3.67000000e+02	4.89000000e+02
14	1.40394200e+06	3.04000000e+02	3.70000000e+02	4.93000000e+02
15	1.40909200e+06	3.04000000e+02	3.70000000e+02	4.93000000e+02
16	1.41389000e+06	3.07000000e+02	3.74000000e+02	4.99000000e+02
17	1.41789400e+06	3.10000000e+02	3.77000000e+02	5.02000000e+02
18	1.41789400e+06	3.08000000e+02	3.78000000e+02	5.04000000e+02
19	1.42167300e+06	3.16000000e+02	3.81000000e+02	5.07000000e+02
20	1.42167300e+06	3.16000000e+02	3.81000000e+02	5.07000000e+02
21	1.42167300e+06	3.18000000e+02	3.85000000e+02	5.11000000e+02
22	1.42167300e+06	3.24000000e+02	3.86000000e+02	5.12000000e+02
23	1.42167300e+06	3.23000000e+02	3.89000000e+02	5.20000000e+02
24	1.42467100e+06	3.24000000e+02	3.90000000e+02	5.21000000e+02
25	1.42759400e+06	3.25000000e+02	3.91000000e+02	5.23000000e+02
26	1.43051900e+06	3.25000000e+02	3.91000000e+02	5.23000000e+02
27	1.43341200e+06	3.25000000e+02	3.92000000e+02	5.24000000e+02
28	1.43600500e+06	3.25000000e+02	3.92000000e+02	5.24000000e+02
29	1.43893900e+06	3.27000000e+02	3.93000000e+02	5.25000000e+02
30	1.44229300e+06	3.25000000e+02	3.94000000e+02	5.26000000e+02
31	1.44571700e+06	3.29000000e+02	3.99000000e+02	5.31000000e+02
32	1.44860300e+06	3.29000000e+02	3.99000000e+02	5.31000000e+02
33	1.45125700e+06	3.29000000e+02	3.99000000e+02	5.31000000e+02
34	1.45385400e+06	3.41000000e+02	4.01000000e+02	5.33000000e+02
35	1.45715200e+06	3.32000000e+02	4.03000000e+02	5.35000000e+02
36	1.46083100e+06	3.32000000e+02	4.03000000e+02	5.35000000e+02
37	1.46449100e+06	3.35000000e+02	4.04000000e+02	5.36000000e+02
38	1.46879400e+06	3.35000000e+02	4.04000000e+02	5.36000000e+02
39	1.47324600e+06	3.35000000e+02	4.04000000e+02	5.36000000e+02
40	1.47723800e+06	3.35000000e+02	4.06000000e+02	5.38000000e+02
41	1.48096400e+06	3.45000000e+02	4.07000000e+02	5.39000000e+02
42	1.48468900e+06	3.45000000e+02	4.07000000e+02	5.39000000e+02
43	1.48864700e+06	3.39000000e+02	4.08000000e+02	5.40000000e+02
44	1.49243100e+06	3.36000000e+02	4.09000000e+02	5.41000000e+02
45	1.49596200e+06	3.36000000e+02	4.09000000e+02	5.41000000e+02
46	1.49978200e+06	3.35000000e+02	4.10000000e+02	5.42000000e+02
47	1.50349600e+06	3.35000000e+02	4.10000000e+02	5.42000000e+02
48	1.50689500e+06	3.35000000e+02	4.12000000e+02	5.44000000e+02
49	1.51014800e+06	3.35000000e+02	4.12000000e+02	5.44000000e+02
50	1.51470600e+06	3.35000000e+02	4.12000000e+02	5.44000000e+02
51	1.51879400e+06	3.37000000e+02	4.14000000e+02	5.46000000e+02
52	1.52279200e+06	3.38000000e+02	4.15000000e+02	5.47000000e+02
53	1.52668200e+06	3.38000000e+02	4.15000000e+02	5.47000000e+02
54	1.53026200e+06	3.41000000e+02	4.16000000e+02	5.48000000e+02
55	1.53374500e+06	3.41000000e+02	4.16000000e+02	5.48000000e+02
56	1.53705400e+06	3.41000000e+02	4.16000000e+02	5.48000000e+02
57	1.54031500e+06	3.44000000e+02	4.19000000e+02	5.51000000e+02
58	1.54362300e+06	3.49000000e+02	4.23000000e+02	5.56000000e+02
59	1.54734200e+06	3.49000000e+02	4.24000000e+02	5.57000000e+02
60	1.55115900e+06	3.49000000e+02	4.24000000e+02	5.57000000e+02
61	1.55466900e+06	3.52000000e+02	4.25000000e+02	5.59000000e+02
62	1.55793700e+06	3.52000000e+02	4.25000000e+02	5.59000000e+02
63	1.56107300e+06	3.52000000e+02	4.25000000e+02	5.59000000e+02
64	1.56429100e+06	3.44000000e+02	4.26000000e+02	5.60000000e+02
65	1.56763200e+06	3.55000000e+02	4.27000000e+02	5.61000000e+02
66	1.57090800e+06	3.55000000e+02	4.27000000e+02	5.61000000e+02
67	1.57422100e+06	3.57000000e+02	4.28000000e+02	5.62000000e+02
68	1.57725800e+06	3.55000000e+02	4.30000000e+02	5.64000000e+02
69	1.58036700e+06	3.61000000e+02	4.32000000e+02	5.66000000e+02
70	1.58334800e+06	3.52000000e+02	4.34000000e+02	5.68000000e+02
71	1.58615600e+06	3.52000000e+02	4.34000000e+02	5.68000000e+02
72	1.58906700e+06	3.52000000e+02	4.34000000e+02	5.68000000e+02
73	1.59208800e+06	3.52000000e+02	4.34000000e+02	5.68000000e+02
74	1.59542700e+06	3.52000000e+02	4.34000000e+02	5.68000000e+02
75	1.59867500e+06	3.52000000e+02	4.34000000e+02	5.68000000e+02
76	1.60183300e+06	3.52000000e+02	4.34000000e+02	5.68000000e+02
77	1.60492100e+06	3.54000000e+02	4.35000000e+02	5.69000000e+02
78	1.60862900e+06	3.54000000e+02	4.35000000e+02	5.69000000e+02
79	1.61202300e+06	3.54000000e+02	4.35000000e+02	5.69000000e+02
80	1.61562900e+06	3.67000000e+02	4.36000000e+02	5.70000000e+02
81	1.61935100e+06	3.53000000e+02	4.38000000e+02	5.72000000e+02
82	1.62232300e+06	3.59000000e+02	4.39000000e+02	5.73000000e+02
83	1.62540600e+06	3.59000000e+02	4.39000000e+02	5.73000000e+02
84	1.62824700e+06	3.59000000e+02	4.39000000e+02	5.73000000e+02
85	1.63107500e+06	3.59000000e+02	4.39000000e+02	5.73000000e+02
86	1.63409100e+06	3.59000000e+02	4.39000000e+02	5.73000000e+02
87	1.63715500e+06	3.59000000e+02	4.39000000e+02	5.73000000e+02
88	1.64004000e+06	3.58000000e+02	4.40000000e+02	5.74000000e+02
89	1.64265900e+06	3.58000000e+02	4.40000000e+02	5.74000000e+02
90	1.64556200e+06	3.58000000e+02	4.40000000e+02	5.74000000e+02
91	1.64814500e+06	3.58000000e+02	4.40000000e+02	5.74000000e+02
92	1.65090000e+06	3.58000000e+02	4.40000000e+02	5.74000000e+02
93	1.65364500e+06	3.58000000e+02	4.40000000e+02	5.74000000e+02
94	1.65666500e+06	3.58000000e+02	4.40000000e+02	5.74000000e+02
95	1.65980100e+06	3.58000000e+02	4.41000000e+02	5.75000000e+02
96	1.66246600e+06	3.66000000e+02	4.42000000e+02	5.76000000e+02
97	1.66495200e+06	3.66000000e+02	4.42000000e+02	5.76000000e+02
98	1.66744700e+06	3.69000000e+02	4.43000000e+02	5.77000000e+02
99	1.67009300e+06	3.68000000e+02	4.45000000e+02	5.79000000e+02
100	1.67265300e+06	3.70000000e+02	4.46000000e+02	5.80000000e+02
