# Supplementary material for: Early Prediction of Movie Box Office Success Based on Wikipedia Activity Big Data
Source: PLoS One. 2013 Aug 21;8(8):e71226. doi: 10.1371/journal.pone.0071226 (PMC3749192; doi:10.1371/journal.pone.0071226)
Supplement: Dataset S1 — The dataset under study, including the financial and Wikipedia activity data is also available at http://wwm.phy.bme.hu/SupplementaryDataS1.zip. (ZIP) [file pone.0071226.s002.zip › wikipredict_data_pack/sample_of_312/wikipedia_predictors/126]

Day_(movie_time)	Views	Users	Rigor	Edits
-500	0.00000000e+00	0.00000000e+00	0.00000000e+00	0.00000000e+00
-499	0.00000000e+00	0.00000000e+00	0.00000000e+00	0.00000000e+00
-498	0.00000000e+00	0.00000000e+00	0.00000000e+00	0.00000000e+00
-497	0.00000000e+00	0.00000000e+00	0.00000000e+00	0.00000000e+00
-496	0.00000000e+00	0.00000000e+00	0.00000000e+00	0.00000000e+00
-495	0.00000000e+00	0.00000000e+00	0.00000000e+00	0.00000000e+00
-494	0.00000000e+00	0.00000000e+00	0.00000000e+00	0.00000000e+00
-493	0.00000000e+00	0.00000000e+00	0.00000000e+00	0.00000000e+00
-492	0.00000000e+00	0.00000000e+00	0.00000000e+00	0.00000000e+00
-491	0.00000000e+00	0.00000000e+00	0.00000000e+00	0.00000000e+00
-490	0.00000000e+00	0.00000000e+00	0.00000000e+00	0.00000000e+00
-489	0.00000000e+00	0.00000000e+00	0.00000000e+00	0.00000000e+00
-488	0.00000000e+00	0.00000000e+00	0.00000000e+00	0.00000000e+00
-487	0.00000000e+00	0.00000000e+00	0.00000000e+00	0.00000000e+00
-486	0.00000000e+00	0.00000000e+00	0.00000000e+00	0.00000000e+00
-485	0.00000000e+00	0.00000000e+00	0.00000000e+00	0.00000000e+00
-484	0.00000000e+00	0.00000000e+00	0.00000000e+00	0.00000000e+00
-483	0.00000000e+00	0.00000000e+00	0.00000000e+00	0.00000000e+00
-482	0.00000000e+00	0.00000000e+00	0.00000000e+00	0.00000000e+00
-481	0.00000000e+00	0.00000000e+00	0.00000000e+00	0.00000000e+00
-480	0.00000000e+00	0.00000000e+00	0.00000000e+00	0.00000000e+00
-479	0.00000000e+00	0.00000000e+00	0.00000000e+00	0.00000000e+00
-478	0.00000000e+00	0.00000000e+00	0.00000000e+00	0.00000000e+00
-477	0.00000000e+00	0.00000000e+00	0.00000000e+00	0.00000000e+00
-476	0.00000000e+00	0.00000000e+00	0.00000000e+00	0.00000000e+00
-475	0.00000000e+00	0.00000000e+00	0.00000000e+00	0.00000000e+00
-474	0.00000000e+00	0.00000000e+00	0.00000000e+00	0.00000000e+00
-473	0.00000000e+00	0.00000000e+00	0.00000000e+00	0.00000000e+00
-472	0.00000000e+00	0.00000000e+00	0.00000000e+00	0.00000000e+00
-471	0.00000000e+00	0.00000000e+00	0.00000000e+00	0.00000000e+00
-470	0.00000000e+00	0.00000000e+00	0.00000000e+00	0.00000000e+00
-469	0.00000000e+00	0.00000000e+00	0.00000000e+00	0.00000000e+00
-468	0.00000000e+00	0.00000000e+00	0.00000000e+00	0.00000000e+00
-467	0.00000000e+00	0.00000000e+00	0.00000000e+00	0.00000000e+00
-466	0.00000000e+00	0.00000000e+00	0.00000000e+00	0.00000000e+00
-465	0.00000000e+00	0.00000000e+00	0.00000000e+00	0.00000000e+00
-464	0.00000000e+00	0.00000000e+00	0.00000000e+00	0.00000000e+00
-463	0.00000000e+00	0.00000000e+00	0.00000000e+00	0.00000000e+00
-462	0.00000000e+00	0.00000000e+00	0.00000000e+00	0.00000000e+00
-461	0.00000000e+00	0.00000000e+00	0.00000000e+00	0.00000000e+00
-460	0.00000000e+00	0.00000000e+00	0.00000000e+00	0.00000000e+00
-459	0.00000000e+00	0.00000000e+00	0.00000000e+00	0.00000000e+00
-458	0.00000000e+00	0.00000000e+00	0.00000000e+00	0.00000000e+00
-457	0.00000000e+00	0.00000000e+00	0.00000000e+00	0.00000000e+00
-456	0.00000000e+00	0.00000000e+00	0.00000000e+00	0.00000000e+00
-455	0.00000000e+00	0.00000000e+00	0.00000000e+00	0.00000000e+00
-454	0.00000000e+00	0.00000000e+00	0.00000000e+00	0.00000000e+00
-453	0.00000000e+00	0.00000000e+00	0.00000000e+00	0.00000000e+00
-452	0.00000000e+00	0.00000000e+00	0.00000000e+00	0.00000000e+00
-451	0.00000000e+00	0.00000000e+00	0.00000000e+00	0.00000000e+00
-450	0.00000000e+00	0.00000000e+00	0.00000000e+00	0.00000000e+00
-449	0.00000000e+00	0.00000000e+00	0.00000000e+00	0.00000000e+00
-448	0.00000000e+00	0.00000000e+00	0.00000000e+00	0.00000000e+00
-447	0.00000000e+00	0.00000000e+00	0.00000000e+00	0.00000000e+00
-446	0.00000000e+00	0.00000000e+00	0.00000000e+00	0.00000000e+00
-445	0.00000000e+00	0.00000000e+00	0.00000000e+00	0.00000000e+00
-444	0.00000000e+00	0.00000000e+00	0.00000000e+00	0.00000000e+00
-443	0.00000000e+00	0.00000000e+00	0.00000000e+00	0.00000000e+00
-442	0.00000000e+00	0.00000000e+00	0.00000000e+00	0.00000000e+00
-441	0.00000000e+00	0.00000000e+00	0.00000000e+00	0.00000000e+00
-440	0.00000000e+00	0.00000000e+00	0.00000000e+00	0.00000000e+00
-439	0.00000000e+00	0.00000000e+00	0.00000000e+00	0.00000000e+00
-438	0.00000000e+00	0.00000000e+00	0.00000000e+00	0.00000000e+00
-437	0.00000000e+00	0.00000000e+00	0.00000000e+00	0.00000000e+00
-436	0.00000000e+00	0.00000000e+00	0.00000000e+00	0.00000000e+00
-435	0.00000000e+00	0.00000000e+00	0.00000000e+00	0.00000000e+00
-434	0.00000000e+00	0.00000000e+00	0.00000000e+00	0.00000000e+00
-433	0.00000000e+00	0.00000000e+00	0.00000000e+00	0.00000000e+00
-432	0.00000000e+00	0.00000000e+00	0.00000000e+00	0.00000000e+00
-431	0.00000000e+00	0.00000000e+00	0.00000000e+00	0.00000000e+00
-430	0.00000000e+00	0.00000000e+00	0.00000000e+00	0.00000000e+00
-429	0.00000000e+00	0.00000000e+00	0.00000000e+00	0.00000000e+00
-428	0.00000000e+00	0.00000000e+00	0.00000000e+00	0.00000000e+00
-427	0.00000000e+00	0.00000000e+00	0.00000000e+00	0.00000000e+00
-426	0.00000000e+00	0.00000000e+00	0.00000000e+00	0.00000000e+00
-425	0.00000000e+00	0.00000000e+00	0.00000000e+00	0.00000000e+00
-424	0.00000000e+00	0.00000000e+00	0.00000000e+00	0.00000000e+00
-423	0.00000000e+00	0.00000000e+00	0.00000000e+00	0.00000000e+00
-422	0.00000000e+00	0.00000000e+00	0.00000000e+00	0.00000000e+00
-421	0.00000000e+00	0.00000000e+00	0.00000000e+00	0.00000000e+00
-420	0.00000000e+00	0.00000000e+00	0.00000000e+00	0.00000000e+00
-419	0.00000000e+00	0.00000000e+00	0.00000000e+00	0.00000000e+00
-418	0.00000000e+00	0.00000000e+00	0.00000000e+00	0.00000000e+00
-417	0.00000000e+00	0.00000000e+00	0.00000000e+00	0.00000000e+00
-416	0.00000000e+00	0.00000000e+00	0.00000000e+00	0.00000000e+00
-415	0.00000000e+00	0.00000000e+00	0.00000000e+00	0.00000000e+00
-414	0.00000000e+00	0.00000000e+00	0.00000000e+00	0.00000000e+00
-413	0.00000000e+00	0.00000000e+00	0.00000000e+00	0.00000000e+00
-412	0.00000000e+00	0.00000000e+00	0.00000000e+00	0.00000000e+00
-411	0.00000000e+00	0.00000000e+00	0.00000000e+00	0.00000000e+00
-410	0.00000000e+00	0.00000000e+00	0.00000000e+00	0.00000000e+00
-409	0.00000000e+00	0.00000000e+00	0.00000000e+00	0.00000000e+00
-408	0.00000000e+00	0.00000000e+00	0.00000000e+00	0.00000000e+00
-407	0.00000000e+00	0.00000000e+00	0.00000000e+00	0.00000000e+00
-406	0.00000000e+00	0.00000000e+00	0.00000000e+00	0.00000000e+00
-405	0.00000000e+00	0.00000000e+00	0.00000000e+00	0.00000000e+00
-404	0.00000000e+00	0.00000000e+00	0.00000000e+00	0.00000000e+00
-403	0.00000000e+00	0.00000000e+00	0.00000000e+00	0.00000000e+00
-402	0.00000000e+00	0.00000000e+00	0.00000000e+00	0.00000000e+00
-401	0.00000000e+00	0.00000000e+00	0.00000000e+00	0.00000000e+00
-400	0.00000000e+00	0.00000000e+00	0.00000000e+00	0.00000000e+00
-399	0.00000000e+00	0.00000000e+00	0.00000000e+00	0.00000000e+00
-398	0.00000000e+00	0.00000000e+00	0.00000000e+00	0.00000000e+00
-397	0.00000000e+00	0.00000000e+00	0.00000000e+00	0.00000000e+00
-396	0.00000000e+00	0.00000000e+00	0.00000000e+00	0.00000000e+00
-395	0.00000000e+00	0.00000000e+00	0.00000000e+00	0.00000000e+00
-394	0.00000000e+00	0.00000000e+00	0.00000000e+00	0.00000000e+00
-393	0.00000000e+00	0.00000000e+00	0.00000000e+00	0.00000000e+00
-392	0.00000000e+00	0.00000000e+00	0.00000000e+00	0.00000000e+00
-391	0.00000000e+00	0.00000000e+00	0.00000000e+00	0.00000000e+00
-390	0.00000000e+00	0.00000000e+00	0.00000000e+00	0.00000000e+00
-389	0.00000000e+00	0.00000000e+00	0.00000000e+00	0.00000000e+00
-388	0.00000000e+00	0.00000000e+00	0.00000000e+00	0.00000000e+00
-387	0.00000000e+00	0.00000000e+00	0.00000000e+00	0.00000000e+00
-386	0.00000000e+00	0.00000000e+00	0.00000000e+00	0.00000000e+00
-385	0.00000000e+00	0.00000000e+00	0.00000000e+00	0.00000000e+00
-384	0.00000000e+00	0.00000000e+00	0.00000000e+00	0.00000000e+00
-383	0.00000000e+00	0.00000000e+00	0.00000000e+00	0.00000000e+00
-382	0.00000000e+00	0.00000000e+00	0.00000000e+00	0.00000000e+00
-381	0.00000000e+00	0.00000000e+00	0.00000000e+00	0.00000000e+00
-380	0.00000000e+00	0.00000000e+00	0.00000000e+00	0.00000000e+00
-379	0.00000000e+00	0.00000000e+00	0.00000000e+00	0.00000000e+00
-378	0.00000000e+00	0.00000000e+00	0.00000000e+00	0.00000000e+00
-377	0.00000000e+00	0.00000000e+00	0.00000000e+00	0.00000000e+00
-376	0.00000000e+00	0.00000000e+00	0.00000000e+00	0.00000000e+00
-375	0.00000000e+00	0.00000000e+00	0.00000000e+00	0.00000000e+00
-374	0.00000000e+00	0.00000000e+00	0.00000000e+00	0.00000000e+00
-373	0.00000000e+00	0.00000000e+00	0.00000000e+00	0.00000000e+00
-372	0.00000000e+00	0.00000000e+00	0.00000000e+00	0.00000000e+00
-371	0.00000000e+00	0.00000000e+00	0.00000000e+00	0.00000000e+00
-370	0.00000000e+00	0.00000000e+00	0.00000000e+00	0.00000000e+00
-369	0.00000000e+00	0.00000000e+00	0.00000000e+00	0.00000000e+00
-368	0.00000000e+00	0.00000000e+00	0.00000000e+00	0.00000000e+00
-367	0.00000000e+00	0.00000000e+00	0.00000000e+00	0.00000000e+00
-366	0.00000000e+00	0.00000000e+00	0.00000000e+00	0.00000000e+00
-365	0.00000000e+00	0.00000000e+00	0.00000000e+00	0.00000000e+00
-364	0.00000000e+00	0.00000000e+00	0.00000000e+00	0.00000000e+00
-363	0.00000000e+00	0.00000000e+00	0.00000000e+00	0.00000000e+00
-362	0.00000000e+00	0.00000000e+00	0.00000000e+00	0.00000000e+00
-361	0.00000000e+00	0.00000000e+00	0.00000000e+00	0.00000000e+00
-360	0.00000000e+00	0.00000000e+00	0.00000000e+00	0.00000000e+00
-359	0.00000000e+00	0.00000000e+00	0.00000000e+00	0.00000000e+00
-358	0.00000000e+00	0.00000000e+00	0.00000000e+00	0.00000000e+00
-357	0.00000000e+00	0.00000000e+00	0.00000000e+00	0.00000000e+00
-356	0.00000000e+00	0.00000000e+00	0.00000000e+00	0.00000000e+00
-355	0.00000000e+00	0.00000000e+00	0.00000000e+00	0.00000000e+00
-354	0.00000000e+00	0.00000000e+00	0.00000000e+00	0.00000000e+00
-353	0.00000000e+00	0.00000000e+00	0.00000000e+00	0.00000000e+00
-352	0.00000000e+00	0.00000000e+00	0.00000000e+00	0.00000000e+00
-351	0.00000000e+00	0.00000000e+00	0.00000000e+00	0.00000000e+00
-350	0.00000000e+00	0.00000000e+00	0.00000000e+00	0.00000000e+00
-349	0.00000000e+00	0.00000000e+00	0.00000000e+00	0.00000000e+00
-348	0.00000000e+00	0.00000000e+00	0.00000000e+00	0.00000000e+00
-347	0.00000000e+00	0.00000000e+00	0.00000000e+00	0.00000000e+00
-346	0.00000000e+00	0.00000000e+00	0.00000000e+00	0.00000000e+00
-345	0.00000000e+00	0.00000000e+00	0.00000000e+00	0.00000000e+00
-344	0.00000000e+00	0.00000000e+00	0.00000000e+00	0.00000000e+00
-343	0.00000000e+00	0.00000000e+00	0.00000000e+00	0.00000000e+00
-342	0.00000000e+00	0.00000000e+00	0.00000000e+00	0.00000000e+00
-341	0.00000000e+00	0.00000000e+00	0.00000000e+00	0.00000000e+00
-340	0.00000000e+00	0.00000000e+00	0.00000000e+00	0.00000000e+00
-339	0.00000000e+00	0.00000000e+00	0.00000000e+00	0.00000000e+00
-338	0.00000000e+00	0.00000000e+00	0.00000000e+00	0.00000000e+00
-337	0.00000000e+00	0.00000000e+00	0.00000000e+00	0.00000000e+00
-336	0.00000000e+00	0.00000000e+00	0.00000000e+00	0.00000000e+00
-335	0.00000000e+00	0.00000000e+00	0.00000000e+00	0.00000000e+00
-334	0.00000000e+00	0.00000000e+00	0.00000000e+00	0.00000000e+00
-333	0.00000000e+00	0.00000000e+00	0.00000000e+00	0.00000000e+00
-332	0.00000000e+00	0.00000000e+00	0.00000000e+00	0.00000000e+00
-331	0.00000000e+00	0.00000000e+00	0.00000000e+00	0.00000000e+00
-330	0.00000000e+00	0.00000000e+00	0.00000000e+00	0.00000000e+00
-329	0.00000000e+00	0.00000000e+00	0.00000000e+00	0.00000000e+00
-328	0.00000000e+00	0.00000000e+00	0.00000000e+00	0.00000000e+00
-327	1.00000000e+00	0.00000000e+00	0.00000000e+00	0.00000000e+00
-326	1.00000000e+00	0.00000000e+00	0.00000000e+00	0.00000000e+00
-325	1.00000000e+00	0.00000000e+00	0.00000000e+00	0.00000000e+00
-324	1.00000000e+00	0.00000000e+00	0.00000000e+00	0.00000000e+00
-323	1.00000000e+00	0.00000000e+00	0.00000000e+00	0.00000000e+00
-322	1.00000000e+00	0.00000000e+00	0.00000000e+00	0.00000000e+00
-321	1.00000000e+00	0.00000000e+00	0.00000000e+00	0.00000000e+00
-320	1.00000000e+00	0.00000000e+00	0.00000000e+00	0.00000000e+00
-319	1.00000000e+00	0.00000000e+00	0.00000000e+00	0.00000000e+00
-318	1.00000000e+00	0.00000000e+00	0.00000000e+00	0.00000000e+00
-317	1.00000000e+00	0.00000000e+00	0.00000000e+00	0.00000000e+00
-316	1.00000000e+00	0.00000000e+00	0.00000000e+00	0.00000000e+00
-315	1.00000000e+00	0.00000000e+00	0.00000000e+00	0.00000000e+00
-314	1.00000000e+00	0.00000000e+00	0.00000000e+00	0.00000000e+00
-313	1.00000000e+00	0.00000000e+00	0.00000000e+00	0.00000000e+00
-312	1.00000000e+00	0.00000000e+00	0.00000000e+00	0.00000000e+00
-311	1.00000000e+00	0.00000000e+00	0.00000000e+00	0.00000000e+00
-310	1.00000000e+00	0.00000000e+00	0.00000000e+00	0.00000000e+00
-309	1.00000000e+00	0.00000000e+00	0.00000000e+00	0.00000000e+00
-308	2.00000000e+00	0.00000000e+00	0.00000000e+00	0.00000000e+00
-307	2.00000000e+00	0.00000000e+00	0.00000000e+00	0.00000000e+00
-306	2.00000000e+00	0.00000000e+00	0.00000000e+00	0.00000000e+00
-305	2.00000000e+00	0.00000000e+00	0.00000000e+00	0.00000000e+00
-304	2.00000000e+00	0.00000000e+00	0.00000000e+00	0.00000000e+00
-303	2.00000000e+00	0.00000000e+00	0.00000000e+00	0.00000000e+00
-302	2.00000000e+00	0.00000000e+00	0.00000000e+00	0.00000000e+00
-301	2.00000000e+00	0.00000000e+00	0.00000000e+00	0.00000000e+00
-300	2.00000000e+00	0.00000000e+00	0.00000000e+00	0.00000000e+00
-299	2.00000000e+00	0.00000000e+00	0.00000000e+00	0.00000000e+00
-298	2.00000000e+00	0.00000000e+00	0.00000000e+00	0.00000000e+00
-297	2.00000000e+00	0.00000000e+00	0.00000000e+00	0.00000000e+00
-296	2.00000000e+00	0.00000000e+00	0.00000000e+00	0.00000000e+00
-295	2.00000000e+00	0.00000000e+00	0.00000000e+00	0.00000000e+00
-294	1.80000000e+01	0.00000000e+00	0.00000000e+00	0.00000000e+00
-293	3.10000000e+01	0.00000000e+00	0.00000000e+00	0.00000000e+00
-292	4.50000000e+01	0.00000000e+00	0.00000000e+00	0.00000000e+00
-291	5.40000000e+01	0.00000000e+00	0.00000000e+00	0.00000000e+00
-290	6.60000000e+01	0.00000000e+00	0.00000000e+00	0.00000000e+00
-289	7.30000000e+01	0.00000000e+00	0.00000000e+00	0.00000000e+00
-288	8.90000000e+01	0.00000000e+00	0.00000000e+00	0.00000000e+00
-287	1.08000000e+02	0.00000000e+00	0.00000000e+00	0.00000000e+00
-286	1.21000000e+02	0.00000000e+00	0.00000000e+00	0.00000000e+00
-285	1.35000000e+02	0.00000000e+00	0.00000000e+00	0.00000000e+00
-284	1.43000000e+02	0.00000000e+00	0.00000000e+00	0.00000000e+00
-283	1.54000000e+02	0.00000000e+00	0.00000000e+00	0.00000000e+00
-282	1.65000000e+02	0.00000000e+00	0.00000000e+00	0.00000000e+00
-281	1.80000000e+02	0.00000000e+00	0.00000000e+00	0.00000000e+00
-280	1.92000000e+02	0.00000000e+00	0.00000000e+00	0.00000000e+00
-279	2.07000000e+02	0.00000000e+00	0.00000000e+00	0.00000000e+00
-278	2.18000000e+02	0.00000000e+00	0.00000000e+00	0.00000000e+00
-277	2.32000000e+02	0.00000000e+00	0.00000000e+00	0.00000000e+00
-276	2.49000000e+02	0.00000000e+00	0.00000000e+00	0.00000000e+00
-275	2.68000000e+02	0.00000000e+00	0.00000000e+00	0.00000000e+00
-274	2.94000000e+02	0.00000000e+00	0.00000000e+00	0.00000000e+00
-273	3.22000000e+02	0.00000000e+00	0.00000000e+00	0.00000000e+00
-272	3.64000000e+02	0.00000000e+00	0.00000000e+00	0.00000000e+00
-271	3.75000000e+02	0.00000000e+00	0.00000000e+00	0.00000000e+00
-270	3.92000000e+02	0.00000000e+00	0.00000000e+00	0.00000000e+00
-269	4.50000000e+02	2.00000000e+00	3.00000000e+00	7.00000000e+00
-268	6.86000000e+02	3.00000000e+00	4.00000000e+00	9.00000000e+00
-267	9.52000000e+02	3.00000000e+00	5.00000000e+00	1.00000000e+01
-266	1.11600000e+03	3.00000000e+00	5.00000000e+00	1.00000000e+01
-265	1.27800000e+03	3.00000000e+00	5.00000000e+00	1.00000000e+01
-264	1.41100000e+03	3.00000000e+00	5.00000000e+00	1.00000000e+01
-263	1.56500000e+03	3.00000000e+00	5.00000000e+00	1.00000000e+01
-262	1.71000000e+03	3.00000000e+00	5.00000000e+00	1.00000000e+01
-261	1.84900000e+03	3.00000000e+00	5.00000000e+00	1.00000000e+01
-260	2.03900000e+03	3.00000000e+00	5.00000000e+00	1.00000000e+01
-259	2.22000000e+03	3.00000000e+00	5.00000000e+00	1.00000000e+01
-258	2.35100000e+03	3.00000000e+00	5.00000000e+00	1.00000000e+01
-257	2.47100000e+03	3.00000000e+00	5.00000000e+00	1.00000000e+01
-256	2.63000000e+03	3.00000000e+00	5.00000000e+00	1.00000000e+01
-255	2.78900000e+03	3.00000000e+00	5.00000000e+00	1.00000000e+01
-254	2.89000000e+03	3.00000000e+00	5.00000000e+00	1.00000000e+01
-253	3.02000000e+03	4.00000000e+00	6.00000000e+00	1.10000000e+01
-252	3.15500000e+03	4.00000000e+00	6.00000000e+00	1.10000000e+01
-251	3.28600000e+03	5.00000000e+00	7.00000000e+00	1.20000000e+01
-250	3.38900000e+03	5.00000000e+00	7.00000000e+00	1.20000000e+01
-249	3.54500000e+03	5.00000000e+00	7.00000000e+00	1.20000000e+01
-248	3.66900000e+03	5.00000000e+00	7.00000000e+00	1.20000000e+01
-247	3.77600000e+03	5.00000000e+00	7.00000000e+00	1.20000000e+01
-246	3.87100000e+03	5.00000000e+00	7.00000000e+00	1.20000000e+01
-245	4.00200000e+03	5.00000000e+00	7.00000000e+00	1.20000000e+01
-244	4.11400000e+03	5.00000000e+00	7.00000000e+00	1.20000000e+01
-243	4.24700000e+03	5.00000000e+00	7.00000000e+00	1.20000000e+01
-242	4.38400000e+03	5.00000000e+00	7.00000000e+00	1.20000000e+01
-241	4.48800000e+03	5.00000000e+00	7.00000000e+00	1.20000000e+01
-240	4.59100000e+03	5.00000000e+00	7.00000000e+00	1.20000000e+01
-239	4.70900000e+03	5.00000000e+00	7.00000000e+00	1.20000000e+01
-238	4.79900000e+03	5.00000000e+00	7.00000000e+00	1.20000000e+01
-237	4.90300000e+03	5.00000000e+00	7.00000000e+00	1.20000000e+01
-236	5.01000000e+03	5.00000000e+00	7.00000000e+00	1.20000000e+01
-235	5.11100000e+03	5.00000000e+00	7.00000000e+00	1.20000000e+01
-234	5.19500000e+03	5.00000000e+00	7.00000000e+00	1.20000000e+01
-233	5.31300000e+03	6.00000000e+00	8.00000000e+00	1.30000000e+01
-232	5.31300000e+03	6.00000000e+00	8.00000000e+00	1.30000000e+01
-231	5.40300000e+03	6.00000000e+00	8.00000000e+00	1.30000000e+01
-230	5.40300000e+03	6.00000000e+00	8.00000000e+00	1.30000000e+01
-229	5.40300000e+03	6.00000000e+00	8.00000000e+00	1.30000000e+01
-228	5.40300000e+03	6.00000000e+00	8.00000000e+00	1.30000000e+01
-227	5.50500000e+03	6.00000000e+00	8.00000000e+00	1.30000000e+01
-226	5.58600000e+03	6.00000000e+00	8.00000000e+00	1.30000000e+01
-225	5.66500000e+03	6.00000000e+00	8.00000000e+00	1.30000000e+01
-224	5.73100000e+03	6.00000000e+00	8.00000000e+00	1.30000000e+01
-223	5.81200000e+03	6.00000000e+00	8.00000000e+00	1.30000000e+01
-222	5.90200000e+03	6.00000000e+00	8.00000000e+00	1.30000000e+01
-221	5.98600000e+03	6.00000000e+00	8.00000000e+00	1.30000000e+01
-220	6.06600000e+03	6.00000000e+00	8.00000000e+00	1.30000000e+01
-219	6.15200000e+03	6.00000000e+00	8.00000000e+00	1.30000000e+01
-218	6.30700000e+03	6.00000000e+00	8.00000000e+00	1.30000000e+01
-217	6.38500000e+03	6.00000000e+00	8.00000000e+00	1.30000000e+01
-216	6.48000000e+03	6.00000000e+00	8.00000000e+00	1.30000000e+01
-215	6.55000000e+03	6.00000000e+00	8.00000000e+00	1.30000000e+01
-214	6.62000000e+03	6.00000000e+00	8.00000000e+00	1.30000000e+01
-213	6.69700000e+03	6.00000000e+00	8.00000000e+00	1.30000000e+01
-212	6.75700000e+03	6.00000000e+00	8.00000000e+00	1.30000000e+01
-211	6.75700000e+03	6.00000000e+00	8.00000000e+00	1.30000000e+01
-210	6.75700000e+03	6.00000000e+00	8.00000000e+00	1.30000000e+01
-209	6.75700000e+03	6.00000000e+00	8.00000000e+00	1.30000000e+01
-208	6.90500000e+03	6.00000000e+00	8.00000000e+00	1.30000000e+01
-207	6.98400000e+03	6.00000000e+00	8.00000000e+00	1.30000000e+01
-206	7.06300000e+03	6.00000000e+00	8.00000000e+00	1.30000000e+01
-205	7.13000000e+03	6.00000000e+00	8.00000000e+00	1.30000000e+01
-204	7.21000000e+03	6.00000000e+00	8.00000000e+00	1.30000000e+01
-203	7.28600000e+03	6.00000000e+00	8.00000000e+00	1.30000000e+01
-202	7.36500000e+03	6.00000000e+00	8.00000000e+00	1.30000000e+01
-201	7.44900000e+03	6.00000000e+00	8.00000000e+00	1.30000000e+01
-200	7.55300000e+03	6.00000000e+00	8.00000000e+00	1.30000000e+01
-199	7.63400000e+03	6.00000000e+00	8.00000000e+00	1.30000000e+01
-198	7.70700000e+03	6.00000000e+00	8.00000000e+00	1.30000000e+01
-197	7.80100000e+03	6.00000000e+00	8.00000000e+00	1.30000000e+01
-196	7.89700000e+03	6.00000000e+00	8.00000000e+00	1.30000000e+01
-195	7.98200000e+03	6.00000000e+00	8.00000000e+00	1.30000000e+01
-194	8.05600000e+03	6.00000000e+00	8.00000000e+00	1.30000000e+01
-193	8.14600000e+03	6.00000000e+00	8.00000000e+00	1.30000000e+01
-192	8.24800000e+03	6.00000000e+00	8.00000000e+00	1.30000000e+01
-191	8.34400000e+03	6.00000000e+00	8.00000000e+00	1.30000000e+01
-190	8.42800000e+03	6.00000000e+00	8.00000000e+00	1.30000000e+01
-189	8.52600000e+03	6.00000000e+00	8.00000000e+00	1.30000000e+01
-188	8.62400000e+03	6.00000000e+00	8.00000000e+00	1.30000000e+01
-187	8.71100000e+03	6.00000000e+00	8.00000000e+00	1.30000000e+01
-186	8.80700000e+03	6.00000000e+00	8.00000000e+00	1.30000000e+01
-185	8.91200000e+03	6.00000000e+00	8.00000000e+00	1.30000000e+01
-184	8.99000000e+03	6.00000000e+00	8.00000000e+00	1.30000000e+01
-183	9.07800000e+03	6.00000000e+00	8.00000000e+00	1.30000000e+01
-182	9.19100000e+03	6.00000000e+00	8.00000000e+00	1.30000000e+01
-181	9.28100000e+03	6.00000000e+00	8.00000000e+00	1.30000000e+01
-180	9.35800000e+03	6.00000000e+00	8.00000000e+00	1.30000000e+01
-179	9.35800000e+03	6.00000000e+00	8.00000000e+00	1.30000000e+01
-178	9.43300000e+03	6.00000000e+00	8.00000000e+00	1.30000000e+01
-177	9.51500000e+03	6.00000000e+00	8.00000000e+00	1.30000000e+01
-176	9.59300000e+03	6.00000000e+00	8.00000000e+00	1.30000000e+01
-175	9.65400000e+03	6.00000000e+00	8.00000000e+00	1.30000000e+01
-174	9.72300000e+03	6.00000000e+00	8.00000000e+00	1.30000000e+01
-173	9.79400000e+03	6.00000000e+00	8.00000000e+00	1.30000000e+01
-172	9.79400000e+03	6.00000000e+00	8.00000000e+00	1.30000000e+01
-171	9.86100000e+03	6.00000000e+00	8.00000000e+00	1.30000000e+01
-170	9.92500000e+03	7.00000000e+00	9.00000000e+00	1.40000000e+01
-169	9.99600000e+03	7.00000000e+00	9.00000000e+00	1.40000000e+01
-168	1.00510000e+04	7.00000000e+00	9.00000000e+00	1.40000000e+01
-167	1.01490000e+04	7.00000000e+00	9.00000000e+00	1.40000000e+01
-166	1.02330000e+04	7.00000000e+00	9.00000000e+00	1.40000000e+01
-165	1.03120000e+04	7.00000000e+00	9.00000000e+00	1.40000000e+01
-164	1.03850000e+04	7.00000000e+00	9.00000000e+00	1.40000000e+01
-163	1.04330000e+04	7.00000000e+00	9.00000000e+00	1.40000000e+01
-162	1.04960000e+04	7.00000000e+00	9.00000000e+00	1.40000000e+01
-161	1.05620000e+04	7.00000000e+00	9.00000000e+00	1.40000000e+01
-160	1.06280000e+04	7.00000000e+00	9.00000000e+00	1.40000000e+01
-159	1.06950000e+04	7.00000000e+00	9.00000000e+00	1.40000000e+01
-158	1.07860000e+04	7.00000000e+00	9.00000000e+00	1.40000000e+01
-157	1.08530000e+04	7.00000000e+00	9.00000000e+00	1.40000000e+01
-156	1.09170000e+04	7.00000000e+00	9.00000000e+00	1.40000000e+01
-155	1.09810000e+04	7.00000000e+00	9.00000000e+00	1.40000000e+01
-154	1.10340000e+04	7.00000000e+00	9.00000000e+00	1.40000000e+01
-153	1.11000000e+04	7.00000000e+00	9.00000000e+00	1.40000000e+01
-152	1.11880000e+04	7.00000000e+00	9.00000000e+00	1.40000000e+01
-151	1.12740000e+04	7.00000000e+00	9.00000000e+00	1.40000000e+01
-150	1.13390000e+04	7.00000000e+00	9.00000000e+00	1.40000000e+01
-149	1.13880000e+04	7.00000000e+00	9.00000000e+00	1.40000000e+01
-148	1.14510000e+04	7.00000000e+00	9.00000000e+00	1.40000000e+01
-147	1.15070000e+04	7.00000000e+00	9.00000000e+00	1.40000000e+01
-146	1.15790000e+04	7.00000000e+00	9.00000000e+00	1.40000000e+01
-145	1.16580000e+04	7.00000000e+00	9.00000000e+00	1.40000000e+01
-144	1.17460000e+04	7.00000000e+00	9.00000000e+00	1.40000000e+01
-143	1.18660000e+04	7.00000000e+00	9.00000000e+00	1.40000000e+01
-142	1.19520000e+04	7.00000000e+00	9.00000000e+00	1.40000000e+01
-141	1.20680000e+04	7.00000000e+00	9.00000000e+00	1.40000000e+01
-140	1.21600000e+04	7.00000000e+00	9.00000000e+00	1.40000000e+01
-139	1.22250000e+04	7.00000000e+00	9.00000000e+00	1.40000000e+01
-138	1.22930000e+04	7.00000000e+00	9.00000000e+00	1.40000000e+01
-137	1.24030000e+04	7.00000000e+00	9.00000000e+00	1.40000000e+01
-136	1.25070000e+04	7.00000000e+00	9.00000000e+00	1.40000000e+01
-135	1.26150000e+04	7.00000000e+00	9.00000000e+00	1.40000000e+01
-134	1.27440000e+04	7.00000000e+00	9.00000000e+00	1.40000000e+01
-133	1.28460000e+04	7.00000000e+00	9.00000000e+00	1.40000000e+01
-132	1.29430000e+04	7.00000000e+00	9.00000000e+00	1.40000000e+01
-131	1.30620000e+04	7.00000000e+00	9.00000000e+00	1.40000000e+01
-130	1.31670000e+04	7.00000000e+00	9.00000000e+00	1.40000000e+01
-129	1.32530000e+04	7.00000000e+00	9.00000000e+00	1.40000000e+01
-128	1.33270000e+04	7.00000000e+00	9.00000000e+00	1.40000000e+01
-127	1.34300000e+04	7.00000000e+00	9.00000000e+00	1.40000000e+01
-126	1.35910000e+04	7.00000000e+00	9.00000000e+00	1.40000000e+01
-125	1.36880000e+04	7.00000000e+00	9.00000000e+00	1.40000000e+01
-124	1.38190000e+04	7.00000000e+00	9.00000000e+00	1.40000000e+01
-123	1.39320000e+04	7.00000000e+00	9.00000000e+00	1.40000000e+01
-122	1.40420000e+04	7.00000000e+00	9.00000000e+00	1.40000000e+01
-121	1.41610000e+04	7.00000000e+00	9.00000000e+00	1.40000000e+01
-120	1.42360000e+04	7.00000000e+00	9.00000000e+00	1.40000000e+01
-119	1.43180000e+04	7.00000000e+00	9.00000000e+00	1.40000000e+01
-118	1.44100000e+04	7.00000000e+00	9.00000000e+00	1.40000000e+01
-117	1.45020000e+04	7.00000000e+00	9.00000000e+00	1.40000000e+01
-116	1.46160000e+04	7.00000000e+00	9.00000000e+00	1.40000000e+01
-115	1.47480000e+04	7.00000000e+00	9.00000000e+00	1.40000000e+01
-114	1.48500000e+04	7.00000000e+00	9.00000000e+00	1.40000000e+01
-113	1.49260000e+04	7.00000000e+00	9.00000000e+00	1.40000000e+01
-112	1.50230000e+04	7.00000000e+00	9.00000000e+00	1.40000000e+01
-111	1.51340000e+04	7.00000000e+00	9.00000000e+00	1.40000000e+01
-110	1.51340000e+04	7.00000000e+00	9.00000000e+00	1.40000000e+01
-109	1.51340000e+04	7.00000000e+00	9.00000000e+00	1.40000000e+01
-108	1.52430000e+04	7.00000000e+00	9.00000000e+00	1.40000000e+01
-107	1.53430000e+04	7.00000000e+00	9.00000000e+00	1.40000000e+01
-106	1.54680000e+04	7.00000000e+00	9.00000000e+00	1.40000000e+01
-105	1.55540000e+04	7.00000000e+00	9.00000000e+00	1.40000000e+01
-104	1.56490000e+04	7.00000000e+00	9.00000000e+00	1.40000000e+01
-103	1.57610000e+04	7.00000000e+00	9.00000000e+00	1.40000000e+01
-102	1.59190000e+04	7.00000000e+00	9.00000000e+00	1.40000000e+01
-101	1.60460000e+04	7.00000000e+00	9.00000000e+00	1.40000000e+01
-100	1.62100000e+04	7.00000000e+00	9.00000000e+00	1.40000000e+01
-99	1.63050000e+04	7.00000000e+00	9.00000000e+00	1.40000000e+01
-98	1.64070000e+04	7.00000000e+00	9.00000000e+00	1.40000000e+01
-97	1.65260000e+04	7.00000000e+00	9.00000000e+00	1.40000000e+01
-96	1.66570000e+04	7.00000000e+00	9.00000000e+00	1.40000000e+01
-95	1.68250000e+04	7.00000000e+00	9.00000000e+00	1.40000000e+01
-94	1.68250000e+04	7.00000000e+00	9.00000000e+00	1.40000000e+01
-93	1.69420000e+04	7.00000000e+00	9.00000000e+00	1.40000000e+01
-92	1.70700000e+04	7.00000000e+00	9.00000000e+00	1.40000000e+01
-91	1.71650000e+04	7.00000000e+00	9.00000000e+00	1.40000000e+01
-90	1.73030000e+04	7.00000000e+00	9.00000000e+00	1.40000000e+01
-89	1.81350000e+04	8.00000000e+00	1.00000000e+01	1.50000000e+01
-88	1.83500000e+04	8.00000000e+00	1.00000000e+01	1.50000000e+01
-87	1.85770000e+04	9.00000000e+00	1.10000000e+01	1.60000000e+01
-86	1.87240000e+04	9.00000000e+00	1.10000000e+01	1.60000000e+01
-85	1.88350000e+04	9.00000000e+00	1.10000000e+01	1.60000000e+01
-84	1.89750000e+04	9.00000000e+00	1.10000000e+01	1.60000000e+01
-83	1.90820000e+04	9.00000000e+00	1.10000000e+01	1.60000000e+01
-82	1.92410000e+04	9.00000000e+00	1.10000000e+01	1.60000000e+01
-81	1.94370000e+04	9.00000000e+00	1.10000000e+01	1.60000000e+01
-80	1.95800000e+04	9.00000000e+00	1.10000000e+01	1.60000000e+01
-79	1.95800000e+04	9.00000000e+00	1.10000000e+01	1.60000000e+01
-78	1.97000000e+04	9.00000000e+00	1.10000000e+01	1.60000000e+01
-77	1.98310000e+04	1.00000000e+01	1.20000000e+01	1.80000000e+01
-76	2.00830000e+04	1.00000000e+01	1.20000000e+01	1.80000000e+01
-75	2.03910000e+04	1.00000000e+01	1.20000000e+01	1.80000000e+01
-74	2.06640000e+04	1.10000000e+01	1.30000000e+01	1.90000000e+01
-73	2.09090000e+04	1.10000000e+01	1.30000000e+01	1.90000000e+01
-72	2.11270000e+04	1.10000000e+01	1.30000000e+01	1.90000000e+01
-71	2.13200000e+04	1.10000000e+01	1.30000000e+01	1.90000000e+01
-70	2.15300000e+04	1.10000000e+01	1.30000000e+01	1.90000000e+01
-69	2.17920000e+04	1.10000000e+01	1.30000000e+01	1.90000000e+01
-68	2.20310000e+04	1.10000000e+01	1.30000000e+01	1.90000000e+01
-67	2.22930000e+04	1.10000000e+01	1.30000000e+01	1.90000000e+01
-66	2.25820000e+04	1.10000000e+01	1.30000000e+01	1.90000000e+01
-65	2.28210000e+04	1.10000000e+01	1.30000000e+01	1.90000000e+01
-64	2.33290000e+04	1.30000000e+01	1.40000000e+01	2.30000000e+01
-63	2.41140000e+04	1.30000000e+01	1.40000000e+01	2.30000000e+01
-62	2.47950000e+04	1.60000000e+01	1.70000000e+01	2.60000000e+01
-61	2.54190000e+04	1.60000000e+01	1.70000000e+01	2.60000000e+01
-60	2.59130000e+04	1.60000000e+01	1.70000000e+01	2.60000000e+01
-59	2.63560000e+04	1.70000000e+01	1.80000000e+01	2.70000000e+01
-58	2.67630000e+04	1.70000000e+01	1.80000000e+01	2.70000000e+01
-57	2.71110000e+04	1.70000000e+01	1.80000000e+01	2.70000000e+01
-56	2.74370000e+04	1.70000000e+01	1.80000000e+01	2.70000000e+01
-55	2.78190000e+04	1.80000000e+01	1.90000000e+01	2.80000000e+01
-54	2.81550000e+04	1.80000000e+01	1.90000000e+01	2.80000000e+01
-53	2.85460000e+04	1.80000000e+01	1.90000000e+01	2.80000000e+01
-52	2.89390000e+04	2.00000000e+01	2.10000000e+01	3.00000000e+01
-51	2.92780000e+04	2.00000000e+01	2.10000000e+01	3.00000000e+01
-50	2.95610000e+04	2.00000000e+01	2.10000000e+01	3.00000000e+01
-49	2.99360000e+04	2.00000000e+01	2.20000000e+01	3.10000000e+01
-48	3.02900000e+04	2.00000000e+01	2.20000000e+01	3.10000000e+01
-47	3.07000000e+04	2.10000000e+01	2.30000000e+01	3.20000000e+01
-46	3.11780000e+04	2.10000000e+01	2.30000000e+01	3.20000000e+01
-45	3.16330000e+04	2.10000000e+01	2.30000000e+01	3.20000000e+01
-44	3.20320000e+04	2.10000000e+01	2.30000000e+01	3.20000000e+01
-43	3.25830000e+04	2.10000000e+01	2.30000000e+01	3.20000000e+01
-42	3.30480000e+04	2.10000000e+01	2.30000000e+01	3.20000000e+01
-41	3.37430000e+04	2.10000000e+01	2.30000000e+01	3.20000000e+01
-40	3.45990000e+04	2.10000000e+01	2.30000000e+01	3.20000000e+01
-39	3.54400000e+04	2.20000000e+01	2.40000000e+01	3.30000000e+01
-38	3.62440000e+04	2.20000000e+01	2.40000000e+01	3.30000000e+01
-37	3.69910000e+04	2.20000000e+01	2.40000000e+01	3.30000000e+01
-36	3.77640000e+04	2.20000000e+01	2.40000000e+01	3.30000000e+01
-35	3.83290000e+04	2.20000000e+01	2.40000000e+01	3.30000000e+01
-34	3.90880000e+04	2.40000000e+01	2.50000000e+01	3.40000000e+01
-33	3.98720000e+04	2.50000000e+01	2.60000000e+01	3.50000000e+01
-32	4.07930000e+04	2.60000000e+01	2.70000000e+01	3.70000000e+01
-31	4.14450000e+04	2.60000000e+01	2.70000000e+01	3.70000000e+01
-30	4.21070000e+04	2.60000000e+01	2.70000000e+01	3.70000000e+01
-29	4.27270000e+04	2.60000000e+01	2.70000000e+01	3.70000000e+01
-28	4.35540000e+04	2.60000000e+01	2.70000000e+01	3.70000000e+01
-27	4.42300000e+04	2.60000000e+01	2.70000000e+01	3.70000000e+01
-26	4.49450000e+04	2.60000000e+01	2.70000000e+01	3.70000000e+01
-25	4.57890000e+04	2.60000000e+01	2.70000000e+01	3.70000000e+01
-24	4.72210000e+04	2.60000000e+01	2.80000000e+01	3.80000000e+01
-23	4.83080000e+04	2.60000000e+01	2.80000000e+01	3.80000000e+01
-22	4.93380000e+04	2.70000000e+01	2.90000000e+01	3.90000000e+01
-21	5.07360000e+04	2.80000000e+01	3.00000000e+01	4.00000000e+01
-20	5.18360000e+04	2.80000000e+01	3.00000000e+01	4.00000000e+01
-19	5.28680000e+04	3.10000000e+01	3.20000000e+01	4.20000000e+01
-18	5.40240000e+04	3.10000000e+01	3.20000000e+01	4.20000000e+01
-17	5.54400000e+04	3.10000000e+01	3.20000000e+01	4.20000000e+01
-16	5.77480000e+04	3.30000000e+01	3.40000000e+01	4.40000000e+01
-15	6.08230000e+04	3.30000000e+01	3.40000000e+01	4.40000000e+01
-14	6.26680000e+04	3.30000000e+01	3.40000000e+01	4.40000000e+01
-13	6.44410000e+04	3.50000000e+01	3.60000000e+01	4.60000000e+01
-12	6.69740000e+04	3.50000000e+01	3.60000000e+01	4.60000000e+01
-11	7.00550000e+04	4.00000000e+01	4.00000000e+01	5.00000000e+01
-10	7.24540000e+04	4.10000000e+01	4.20000000e+01	5.20000000e+01
-9	7.55410000e+04	4.20000000e+01	4.30000000e+01	5.30000000e+01
-8	7.89120000e+04	4.20000000e+01	4.30000000e+01	5.30000000e+01
-7	8.13740000e+04	4.20000000e+01	4.30000000e+01	5.30000000e+01
-6	8.44210000e+04	4.30000000e+01	4.40000000e+01	5.40000000e+01
-5	8.68540000e+04	4.20000000e+01	4.50000000e+01	5.50000000e+01
-4	8.95380000e+04	4.20000000e+01	4.50000000e+01	5.50000000e+01
-3	9.23830000e+04	4.20000000e+01	4.50000000e+01	5.50000000e+01
-2	9.49220000e+04	4.70000000e+01	4.60000000e+01	5.80000000e+01
-1	9.81830000e+04	4.70000000e+01	4.60000000e+01	5.80000000e+01
0	1.00664000e+05	4.60000000e+01	4.70000000e+01	6.00000000e+01
1	1.05801000e+05	4.80000000e+01	5.00000000e+01	6.30000000e+01
2	1.11942000e+05	5.30000000e+01	5.40000000e+01	6.80000000e+01
3	1.17506000e+05	5.60000000e+01	5.60000000e+01	7.00000000e+01
4	1.21836000e+05	6.00000000e+01	5.80000000e+01	7.20000000e+01
5	1.24246000e+05	6.60000000e+01	6.50000000e+01	8.20000000e+01
6	1.26197000e+05	6.60000000e+01	6.60000000e+01	8.30000000e+01
7	1.28141000e+05	6.60000000e+01	6.60000000e+01	8.30000000e+01
8	1.30302000e+05	6.60000000e+01	6.60000000e+01	8.30000000e+01
9	1.33544000e+05	7.00000000e+01	7.00000000e+01	8.70000000e+01
10	1.37787000e+05	7.00000000e+01	7.00000000e+01	8.70000000e+01
11	1.40681000e+05	7.00000000e+01	7.00000000e+01	8.70000000e+01
12	1.43133000e+05	7.00000000e+01	7.00000000e+01	8.70000000e+01
13	1.45133000e+05	7.00000000e+01	7.20000000e+01	9.10000000e+01
14	1.46898000e+05	7.00000000e+01	7.20000000e+01	9.10000000e+01
15	1.48711000e+05	7.20000000e+01	7.40000000e+01	9.60000000e+01
16	1.50950000e+05	7.80000000e+01	7.70000000e+01	1.01000000e+02
17	1.53040000e+05	7.80000000e+01	7.90000000e+01	1.03000000e+02
18	1.55212000e+05	7.90000000e+01	8.10000000e+01	1.05000000e+02
19	1.56863000e+05	7.90000000e+01	8.10000000e+01	1.05000000e+02
20	1.58202000e+05	7.90000000e+01	8.10000000e+01	1.05000000e+02
21	1.59704000e+05	8.50000000e+01	8.20000000e+01	1.06000000e+02
22	1.61052000e+05	8.50000000e+01	8.20000000e+01	1.06000000e+02
23	1.62743000e+05	8.80000000e+01	8.30000000e+01	1.07000000e+02
24	1.64428000e+05	8.90000000e+01	8.40000000e+01	1.08000000e+02
25	1.65676000e+05	8.90000000e+01	8.40000000e+01	1.08000000e+02
26	1.66676000e+05	8.90000000e+01	8.40000000e+01	1.08000000e+02
27	1.67627000e+05	8.90000000e+01	8.50000000e+01	1.09000000e+02
28	1.68519000e+05	9.10000000e+01	8.60000000e+01	1.10000000e+02
29	1.69078000e+05	9.10000000e+01	8.60000000e+01	1.10000000e+02
30	1.69283000e+05	9.10000000e+01	8.60000000e+01	1.10000000e+02
31	1.69459000e+05	9.10000000e+01	8.60000000e+01	1.10000000e+02
32	1.69618000e+05	9.20000000e+01	8.70000000e+01	1.11000000e+02
33	1.69923000e+05	9.00000000e+01	8.90000000e+01	1.13000000e+02
34	1.70418000e+05	9.00000000e+01	8.90000000e+01	1.13000000e+02
35	1.71123000e+05	9.00000000e+01	8.90000000e+01	1.13000000e+02
36	1.71856000e+05	9.00000000e+01	8.90000000e+01	1.13000000e+02
37	1.72793000e+05	9.00000000e+01	8.90000000e+01	1.13000000e+02
38	1.73549000e+05	9.00000000e+01	8.90000000e+01	1.13000000e+02
39	1.74305000e+05	9.10000000e+01	9.00000000e+01	1.14000000e+02
40	1.74872000e+05	9.10000000e+01	9.00000000e+01	1.14000000e+02
41	1.75504000e+05	9.10000000e+01	9.00000000e+01	1.14000000e+02
42	1.76093000e+05	9.10000000e+01	9.00000000e+01	1.14000000e+02
43	1.76702000e+05	9.10000000e+01	9.00000000e+01	1.14000000e+02
44	1.76702000e+05	9.10000000e+01	9.00000000e+01	1.14000000e+02
45	1.76949000e+05	9.10000000e+01	9.00000000e+01	1.14000000e+02
46	1.76949000e+05	9.10000000e+01	9.00000000e+01	1.14000000e+02
47	1.77637000e+05	9.10000000e+01	9.00000000e+01	1.14000000e+02
48	1.78267000e+05	9.10000000e+01	9.10000000e+01	1.17000000e+02
49	1.78972000e+05	9.10000000e+01	9.10000000e+01	1.17000000e+02
50	1.79649000e+05	9.30000000e+01	9.20000000e+01	1.18000000e+02
51	1.80376000e+05	9.40000000e+01	9.30000000e+01	1.20000000e+02
52	1.80927000e+05	9.20000000e+01	9.40000000e+01	1.22000000e+02
53	1.80927000e+05	9.20000000e+01	9.40000000e+01	1.22000000e+02
54	1.81552000e+05	9.20000000e+01	9.40000000e+01	1.22000000e+02
55	1.81552000e+05	9.20000000e+01	9.40000000e+01	1.22000000e+02
56	1.81552000e+05	9.20000000e+01	9.40000000e+01	1.22000000e+02
57	1.81552000e+05	9.50000000e+01	9.50000000e+01	1.23000000e+02
58	1.81552000e+05	9.50000000e+01	9.50000000e+01	1.23000000e+02
59	1.82153000e+05	9.30000000e+01	9.60000000e+01	1.24000000e+02
60	1.82651000e+05	9.30000000e+01	9.60000000e+01	1.24000000e+02
61	1.83240000e+05	9.30000000e+01	9.70000000e+01	1.25000000e+02
62	1.83756000e+05	9.30000000e+01	9.70000000e+01	1.25000000e+02
63	1.84232000e+05	9.30000000e+01	9.70000000e+01	1.25000000e+02
64	1.84692000e+05	9.30000000e+01	9.70000000e+01	1.25000000e+02
65	1.85264000e+05	9.30000000e+01	9.70000000e+01	1.25000000e+02
66	1.85903000e+05	9.30000000e+01	9.70000000e+01	1.25000000e+02
67	1.86387000e+05	9.30000000e+01	9.70000000e+01	1.25000000e+02
68	1.86854000e+05	9.30000000e+01	9.70000000e+01	1.25000000e+02
69	1.87308000e+05	9.30000000e+01	9.70000000e+01	1.25000000e+02
70	1.87870000e+05	9.30000000e+01	9.70000000e+01	1.25000000e+02
71	1.88585000e+05	9.60000000e+01	9.70000000e+01	1.26000000e+02
72	1.89257000e+05	9.60000000e+01	9.70000000e+01	1.26000000e+02
73	1.90098000e+05	9.60000000e+01	9.70000000e+01	1.26000000e+02
74	1.90883000e+05	9.60000000e+01	9.70000000e+01	1.26000000e+02
75	1.91527000e+05	9.60000000e+01	9.70000000e+01	1.26000000e+02
76	1.92117000e+05	9.60000000e+01	9.70000000e+01	1.26000000e+02
77	1.92829000e+05	9.60000000e+01	9.70000000e+01	1.26000000e+02
78	1.93501000e+05	9.60000000e+01	9.70000000e+01	1.26000000e+02
79	1.94121000e+05	9.60000000e+01	9.70000000e+01	1.26000000e+02
80	1.94798000e+05	9.60000000e+01	9.70000000e+01	1.26000000e+02
81	1.95556000e+05	9.60000000e+01	9.70000000e+01	1.26000000e+02
82	1.96273000e+05	9.60000000e+01	9.70000000e+01	1.26000000e+02
83	1.96941000e+05	9.60000000e+01	9.70000000e+01	1.26000000e+02
84	1.97592000e+05	9.60000000e+01	9.70000000e+01	1.26000000e+02
85	1.98348000e+05	9.60000000e+01	9.70000000e+01	1.26000000e+02
86	1.99011000e+05	9.50000000e+01	9.80000000e+01	1.27000000e+02
87	1.99768000e+05	9.50000000e+01	9.80000000e+01	1.27000000e+02
88	2.00501000e+05	9.50000000e+01	9.80000000e+01	1.27000000e+02
89	2.01519000e+05	9.50000000e+01	9.80000000e+01	1.27000000e+02
90	2.02941000e+05	9.50000000e+01	9.80000000e+01	1.27000000e+02
91	2.04170000e+05	9.50000000e+01	9.80000000e+01	1.27000000e+02
92	2.05415000e+05	9.50000000e+01	9.80000000e+01	1.27000000e+02
93	2.06650000e+05	9.50000000e+01	9.80000000e+01	1.27000000e+02
94	2.07997000e+05	9.50000000e+01	9.80000000e+01	1.27000000e+02
95	2.09239000e+05	9.70000000e+01	9.90000000e+01	1.28000000e+02
96	2.10370000e+05	9.70000000e+01	9.90000000e+01	1.28000000e+02
97	2.11429000e+05	9.70000000e+01	9.90000000e+01	1.28000000e+02
98	2.12406000e+05	9.70000000e+01	9.90000000e+01	1.28000000e+02
99	2.13282000e+05	9.70000000e+01	9.90000000e+01	1.28000000e+02
100	2.14376000e+05	9.70000000e+01	9.90000000e+01	1.28000000e+02
