# Supplementary material for: Early Prediction of Movie Box Office Success Based on Wikipedia Activity Big Data
Source: PLoS One. 2013 Aug 21;8(8):e71226. doi: 10.1371/journal.pone.0071226 (PMC3749192; doi:10.1371/journal.pone.0071226)
Supplement: Dataset S1 — The dataset under study, including the financial and Wikipedia activity data is also available at http://wwm.phy.bme.hu/SupplementaryDataS1.zip. (ZIP) [file pone.0071226.s002.zip › wikipredict_data_pack/sample_of_312/wikipedia_predictors/127]

Day_(movie_time)	Views	Users	Rigor	Edits
-500	0.00000000e+00	0.00000000e+00	0.00000000e+00	0.00000000e+00
-499	0.00000000e+00	0.00000000e+00	0.00000000e+00	0.00000000e+00
-498	0.00000000e+00	0.00000000e+00	0.00000000e+00	0.00000000e+00
-497	0.00000000e+00	0.00000000e+00	0.00000000e+00	0.00000000e+00
-496	0.00000000e+00	0.00000000e+00	0.00000000e+00	0.00000000e+00
-495	0.00000000e+00	0.00000000e+00	0.00000000e+00	0.00000000e+00
-494	0.00000000e+00	0.00000000e+00	0.00000000e+00	0.00000000e+00
-493	0.00000000e+00	0.00000000e+00	0.00000000e+00	0.00000000e+00
-492	0.00000000e+00	0.00000000e+00	0.00000000e+00	0.00000000e+00
-491	0.00000000e+00	0.00000000e+00	0.00000000e+00	0.00000000e+00
-490	0.00000000e+00	0.00000000e+00	0.00000000e+00	0.00000000e+00
-489	0.00000000e+00	0.00000000e+00	0.00000000e+00	0.00000000e+00
-488	0.00000000e+00	0.00000000e+00	0.00000000e+00	0.00000000e+00
-487	0.00000000e+00	0.00000000e+00	0.00000000e+00	0.00000000e+00
-486	0.00000000e+00	0.00000000e+00	0.00000000e+00	0.00000000e+00
-485	0.00000000e+00	0.00000000e+00	0.00000000e+00	0.00000000e+00
-484	0.00000000e+00	0.00000000e+00	0.00000000e+00	0.00000000e+00
-483	0.00000000e+00	0.00000000e+00	0.00000000e+00	0.00000000e+00
-482	0.00000000e+00	0.00000000e+00	0.00000000e+00	0.00000000e+00
-481	0.00000000e+00	0.00000000e+00	0.00000000e+00	0.00000000e+00
-480	0.00000000e+00	0.00000000e+00	0.00000000e+00	0.00000000e+00
-479	0.00000000e+00	0.00000000e+00	0.00000000e+00	0.00000000e+00
-478	0.00000000e+00	0.00000000e+00	0.00000000e+00	0.00000000e+00
-477	0.00000000e+00	0.00000000e+00	0.00000000e+00	0.00000000e+00
-476	0.00000000e+00	0.00000000e+00	0.00000000e+00	0.00000000e+00
-475	0.00000000e+00	0.00000000e+00	0.00000000e+00	0.00000000e+00
-474	0.00000000e+00	0.00000000e+00	0.00000000e+00	0.00000000e+00
-473	0.00000000e+00	0.00000000e+00	0.00000000e+00	0.00000000e+00
-472	0.00000000e+00	0.00000000e+00	0.00000000e+00	0.00000000e+00
-471	0.00000000e+00	0.00000000e+00	0.00000000e+00	0.00000000e+00
-470	0.00000000e+00	0.00000000e+00	0.00000000e+00	0.00000000e+00
-469	0.00000000e+00	0.00000000e+00	0.00000000e+00	0.00000000e+00
-468	0.00000000e+00	0.00000000e+00	0.00000000e+00	0.00000000e+00
-467	0.00000000e+00	0.00000000e+00	0.00000000e+00	0.00000000e+00
-466	0.00000000e+00	0.00000000e+00	0.00000000e+00	0.00000000e+00
-465	0.00000000e+00	0.00000000e+00	0.00000000e+00	0.00000000e+00
-464	0.00000000e+00	0.00000000e+00	0.00000000e+00	0.00000000e+00
-463	0.00000000e+00	0.00000000e+00	0.00000000e+00	0.00000000e+00
-462	0.00000000e+00	0.00000000e+00	0.00000000e+00	0.00000000e+00
-461	0.00000000e+00	0.00000000e+00	0.00000000e+00	0.00000000e+00
-460	0.00000000e+00	0.00000000e+00	0.00000000e+00	0.00000000e+00
-459	0.00000000e+00	0.00000000e+00	0.00000000e+00	0.00000000e+00
-458	0.00000000e+00	0.00000000e+00	0.00000000e+00	0.00000000e+00
-457	0.00000000e+00	0.00000000e+00	0.00000000e+00	0.00000000e+00
-456	0.00000000e+00	0.00000000e+00	0.00000000e+00	0.00000000e+00
-455	0.00000000e+00	0.00000000e+00	0.00000000e+00	0.00000000e+00
-454	0.00000000e+00	0.00000000e+00	0.00000000e+00	0.00000000e+00
-453	0.00000000e+00	0.00000000e+00	0.00000000e+00	0.00000000e+00
-452	0.00000000e+00	0.00000000e+00	0.00000000e+00	0.00000000e+00
-451	0.00000000e+00	0.00000000e+00	0.00000000e+00	0.00000000e+00
-450	0.00000000e+00	0.00000000e+00	0.00000000e+00	0.00000000e+00
-449	0.00000000e+00	0.00000000e+00	0.00000000e+00	0.00000000e+00
-448	0.00000000e+00	0.00000000e+00	0.00000000e+00	0.00000000e+00
-447	0.00000000e+00	0.00000000e+00	0.00000000e+00	0.00000000e+00
-446	0.00000000e+00	0.00000000e+00	0.00000000e+00	0.00000000e+00
-445	0.00000000e+00	0.00000000e+00	0.00000000e+00	0.00000000e+00
-444	0.00000000e+00	0.00000000e+00	0.00000000e+00	0.00000000e+00
-443	0.00000000e+00	0.00000000e+00	0.00000000e+00	0.00000000e+00
-442	0.00000000e+00	0.00000000e+00	0.00000000e+00	0.00000000e+00
-441	0.00000000e+00	0.00000000e+00	0.00000000e+00	0.00000000e+00
-440	1.20000000e+01	0.00000000e+00	0.00000000e+00	0.00000000e+00
-439	2.80000000e+01	0.00000000e+00	0.00000000e+00	0.00000000e+00
-438	4.80000000e+01	0.00000000e+00	0.00000000e+00	0.00000000e+00
-437	5.90000000e+01	0.00000000e+00	0.00000000e+00	0.00000000e+00
-436	7.40000000e+01	0.00000000e+00	0.00000000e+00	0.00000000e+00
-435	9.30000000e+01	0.00000000e+00	0.00000000e+00	0.00000000e+00
-434	1.07000000e+02	0.00000000e+00	0.00000000e+00	0.00000000e+00
-433	1.30000000e+02	0.00000000e+00	0.00000000e+00	0.00000000e+00
-432	1.46000000e+02	0.00000000e+00	0.00000000e+00	0.00000000e+00
-431	1.63000000e+02	0.00000000e+00	0.00000000e+00	0.00000000e+00
-430	1.90000000e+02	0.00000000e+00	0.00000000e+00	0.00000000e+00
-429	2.05000000e+02	0.00000000e+00	0.00000000e+00	0.00000000e+00
-428	2.13000000e+02	0.00000000e+00	0.00000000e+00	0.00000000e+00
-427	2.25000000e+02	0.00000000e+00	0.00000000e+00	0.00000000e+00
-426	2.43000000e+02	0.00000000e+00	0.00000000e+00	0.00000000e+00
-425	2.57000000e+02	0.00000000e+00	0.00000000e+00	0.00000000e+00
-424	2.78000000e+02	0.00000000e+00	0.00000000e+00	0.00000000e+00
-423	2.96000000e+02	0.00000000e+00	0.00000000e+00	0.00000000e+00
-422	3.13000000e+02	0.00000000e+00	0.00000000e+00	0.00000000e+00
-421	3.33000000e+02	0.00000000e+00	0.00000000e+00	0.00000000e+00
-420	3.63000000e+02	0.00000000e+00	0.00000000e+00	0.00000000e+00
-419	3.86000000e+02	0.00000000e+00	0.00000000e+00	0.00000000e+00
-418	4.02000000e+02	0.00000000e+00	0.00000000e+00	0.00000000e+00
-417	4.25000000e+02	0.00000000e+00	0.00000000e+00	0.00000000e+00
-416	4.45000000e+02	0.00000000e+00	0.00000000e+00	0.00000000e+00
-415	4.68000000e+02	0.00000000e+00	0.00000000e+00	0.00000000e+00
-414	4.92000000e+02	0.00000000e+00	0.00000000e+00	0.00000000e+00
-413	5.09000000e+02	0.00000000e+00	0.00000000e+00	0.00000000e+00
-412	5.48000000e+02	0.00000000e+00	0.00000000e+00	0.00000000e+00
-411	5.73000000e+02	0.00000000e+00	0.00000000e+00	0.00000000e+00
-410	5.89000000e+02	0.00000000e+00	0.00000000e+00	0.00000000e+00
-409	6.03000000e+02	0.00000000e+00	0.00000000e+00	0.00000000e+00
-408	6.24000000e+02	0.00000000e+00	0.00000000e+00	0.00000000e+00
-407	6.34000000e+02	0.00000000e+00	0.00000000e+00	0.00000000e+00
-406	6.45000000e+02	0.00000000e+00	0.00000000e+00	0.00000000e+00
-405	6.56000000e+02	0.00000000e+00	0.00000000e+00	0.00000000e+00
-404	6.87000000e+02	0.00000000e+00	0.00000000e+00	0.00000000e+00
-403	7.05000000e+02	0.00000000e+00	0.00000000e+00	0.00000000e+00
-402	7.39000000e+02	0.00000000e+00	0.00000000e+00	0.00000000e+00
-401	7.56000000e+02	0.00000000e+00	0.00000000e+00	0.00000000e+00
-400	7.82000000e+02	0.00000000e+00	0.00000000e+00	0.00000000e+00
-399	8.14000000e+02	0.00000000e+00	0.00000000e+00	0.00000000e+00
-398	8.33000000e+02	0.00000000e+00	0.00000000e+00	0.00000000e+00
-397	8.56000000e+02	0.00000000e+00	0.00000000e+00	0.00000000e+00
-396	8.88000000e+02	0.00000000e+00	0.00000000e+00	0.00000000e+00
-395	9.19000000e+02	0.00000000e+00	0.00000000e+00	0.00000000e+00
-394	9.60000000e+02	0.00000000e+00	0.00000000e+00	0.00000000e+00
-393	9.84000000e+02	0.00000000e+00	0.00000000e+00	0.00000000e+00
-392	1.02900000e+03	0.00000000e+00	0.00000000e+00	0.00000000e+00
-391	1.10300000e+03	0.00000000e+00	0.00000000e+00	0.00000000e+00
-390	1.19800000e+03	0.00000000e+00	0.00000000e+00	0.00000000e+00
-389	1.29900000e+03	0.00000000e+00	0.00000000e+00	0.00000000e+00
-388	1.39100000e+03	0.00000000e+00	0.00000000e+00	0.00000000e+00
-387	1.47400000e+03	0.00000000e+00	0.00000000e+00	0.00000000e+00
-386	1.54200000e+03	0.00000000e+00	0.00000000e+00	0.00000000e+00
-385	1.61200000e+03	0.00000000e+00	0.00000000e+00	0.00000000e+00
-384	1.66200000e+03	0.00000000e+00	0.00000000e+00	0.00000000e+00
-383	1.72300000e+03	0.00000000e+00	0.00000000e+00	0.00000000e+00
-382	1.78500000e+03	0.00000000e+00	0.00000000e+00	0.00000000e+00
-381	1.83900000e+03	0.00000000e+00	0.00000000e+00	0.00000000e+00
-380	1.89000000e+03	0.00000000e+00	0.00000000e+00	0.00000000e+00
-379	1.93000000e+03	0.00000000e+00	0.00000000e+00	0.00000000e+00
-378	1.96700000e+03	0.00000000e+00	0.00000000e+00	0.00000000e+00
-377	2.00300000e+03	0.00000000e+00	0.00000000e+00	0.00000000e+00
-376	2.04300000e+03	0.00000000e+00	0.00000000e+00	0.00000000e+00
-375	2.09100000e+03	0.00000000e+00	0.00000000e+00	0.00000000e+00
-374	2.12600000e+03	0.00000000e+00	0.00000000e+00	0.00000000e+00
-373	2.16700000e+03	0.00000000e+00	0.00000000e+00	0.00000000e+00
-372	2.18900000e+03	0.00000000e+00	0.00000000e+00	0.00000000e+00
-371	2.22700000e+03	0.00000000e+00	0.00000000e+00	0.00000000e+00
-370	2.24300000e+03	0.00000000e+00	0.00000000e+00	0.00000000e+00
-369	2.27300000e+03	0.00000000e+00	0.00000000e+00	0.00000000e+00
-368	2.31000000e+03	0.00000000e+00	0.00000000e+00	0.00000000e+00
-367	2.33500000e+03	0.00000000e+00	0.00000000e+00	0.00000000e+00
-366	2.36000000e+03	0.00000000e+00	0.00000000e+00	0.00000000e+00
-365	2.37900000e+03	0.00000000e+00	0.00000000e+00	0.00000000e+00
-364	2.39700000e+03	0.00000000e+00	0.00000000e+00	0.00000000e+00
-363	2.41400000e+03	0.00000000e+00	0.00000000e+00	0.00000000e+00
-362	2.44600000e+03	0.00000000e+00	0.00000000e+00	0.00000000e+00
-361	2.48000000e+03	0.00000000e+00	0.00000000e+00	0.00000000e+00
-360	2.51700000e+03	0.00000000e+00	0.00000000e+00	0.00000000e+00
-359	2.53500000e+03	0.00000000e+00	0.00000000e+00	0.00000000e+00
-358	2.55400000e+03	0.00000000e+00	0.00000000e+00	0.00000000e+00
-357	2.57700000e+03	0.00000000e+00	0.00000000e+00	0.00000000e+00
-356	2.60300000e+03	0.00000000e+00	0.00000000e+00	0.00000000e+00
-355	2.63200000e+03	0.00000000e+00	0.00000000e+00	0.00000000e+00
-354	2.66500000e+03	0.00000000e+00	0.00000000e+00	0.00000000e+00
-353	2.70500000e+03	0.00000000e+00	0.00000000e+00	0.00000000e+00
-352	2.73900000e+03	0.00000000e+00	0.00000000e+00	0.00000000e+00
-351	2.76500000e+03	0.00000000e+00	0.00000000e+00	0.00000000e+00
-350	2.80300000e+03	0.00000000e+00	0.00000000e+00	0.00000000e+00
-349	2.84300000e+03	0.00000000e+00	0.00000000e+00	0.00000000e+00
-348	2.87400000e+03	0.00000000e+00	0.00000000e+00	0.00000000e+00
-347	2.91100000e+03	0.00000000e+00	0.00000000e+00	0.00000000e+00
-346	2.94600000e+03	0.00000000e+00	0.00000000e+00	0.00000000e+00
-345	2.98000000e+03	0.00000000e+00	0.00000000e+00	0.00000000e+00
-344	3.00500000e+03	0.00000000e+00	0.00000000e+00	0.00000000e+00
-343	3.03500000e+03	0.00000000e+00	0.00000000e+00	0.00000000e+00
-342	3.06200000e+03	0.00000000e+00	0.00000000e+00	0.00000000e+00
-341	3.09100000e+03	0.00000000e+00	0.00000000e+00	0.00000000e+00
-340	3.11600000e+03	0.00000000e+00	0.00000000e+00	0.00000000e+00
-339	3.14700000e+03	0.00000000e+00	0.00000000e+00	0.00000000e+00
-338	3.17100000e+03	0.00000000e+00	0.00000000e+00	0.00000000e+00
-337	3.20000000e+03	0.00000000e+00	0.00000000e+00	0.00000000e+00
-336	3.22600000e+03	0.00000000e+00	0.00000000e+00	0.00000000e+00
-335	3.25000000e+03	0.00000000e+00	0.00000000e+00	0.00000000e+00
-334	3.26600000e+03	0.00000000e+00	0.00000000e+00	0.00000000e+00
-333	3.28000000e+03	0.00000000e+00	0.00000000e+00	0.00000000e+00
-332	3.29400000e+03	0.00000000e+00	0.00000000e+00	0.00000000e+00
-331	3.31400000e+03	0.00000000e+00	0.00000000e+00	0.00000000e+00
-330	3.32900000e+03	0.00000000e+00	0.00000000e+00	0.00000000e+00
-329	3.33800000e+03	0.00000000e+00	0.00000000e+00	0.00000000e+00
-328	3.36100000e+03	0.00000000e+00	0.00000000e+00	0.00000000e+00
-327	3.37600000e+03	0.00000000e+00	0.00000000e+00	0.00000000e+00
-326	3.39700000e+03	0.00000000e+00	0.00000000e+00	0.00000000e+00
-325	3.42200000e+03	0.00000000e+00	0.00000000e+00	0.00000000e+00
-324	3.43100000e+03	0.00000000e+00	0.00000000e+00	0.00000000e+00
-323	3.43500000e+03	0.00000000e+00	0.00000000e+00	0.00000000e+00
-322	3.44400000e+03	0.00000000e+00	0.00000000e+00	0.00000000e+00
-321	3.46100000e+03	0.00000000e+00	0.00000000e+00	0.00000000e+00
-320	3.47400000e+03	0.00000000e+00	0.00000000e+00	0.00000000e+00
-319	3.49000000e+03	0.00000000e+00	0.00000000e+00	0.00000000e+00
-318	3.49800000e+03	0.00000000e+00	0.00000000e+00	0.00000000e+00
-317	3.50700000e+03	0.00000000e+00	0.00000000e+00	0.00000000e+00
-316	3.51700000e+03	0.00000000e+00	0.00000000e+00	0.00000000e+00
-315	3.52600000e+03	0.00000000e+00	0.00000000e+00	0.00000000e+00
-314	3.53600000e+03	0.00000000e+00	0.00000000e+00	0.00000000e+00
-313	3.54300000e+03	0.00000000e+00	0.00000000e+00	0.00000000e+00
-312	3.54800000e+03	0.00000000e+00	0.00000000e+00	0.00000000e+00
-311	3.56000000e+03	0.00000000e+00	0.00000000e+00	0.00000000e+00
-310	3.56500000e+03	0.00000000e+00	0.00000000e+00	0.00000000e+00
-309	3.57100000e+03	0.00000000e+00	0.00000000e+00	0.00000000e+00
-308	3.58200000e+03	0.00000000e+00	0.00000000e+00	0.00000000e+00
-307	3.59200000e+03	0.00000000e+00	0.00000000e+00	0.00000000e+00
-306	3.59500000e+03	0.00000000e+00	0.00000000e+00	0.00000000e+00
-305	3.60100000e+03	0.00000000e+00	0.00000000e+00	0.00000000e+00
-304	3.61400000e+03	0.00000000e+00	0.00000000e+00	0.00000000e+00
-303	3.62100000e+03	0.00000000e+00	0.00000000e+00	0.00000000e+00
-302	3.63000000e+03	0.00000000e+00	0.00000000e+00	0.00000000e+00
-301	3.63500000e+03	0.00000000e+00	0.00000000e+00	0.00000000e+00
-300	3.64700000e+03	0.00000000e+00	0.00000000e+00	0.00000000e+00
-299	3.65700000e+03	0.00000000e+00	0.00000000e+00	0.00000000e+00
-298	3.66200000e+03	0.00000000e+00	0.00000000e+00	0.00000000e+00
-297	3.67700000e+03	0.00000000e+00	0.00000000e+00	0.00000000e+00
-296	3.68200000e+03	0.00000000e+00	0.00000000e+00	0.00000000e+00
-295	3.68900000e+03	0.00000000e+00	0.00000000e+00	0.00000000e+00
-294	3.70100000e+03	0.00000000e+00	0.00000000e+00	0.00000000e+00
-293	3.70800000e+03	0.00000000e+00	0.00000000e+00	0.00000000e+00
-292	3.71200000e+03	0.00000000e+00	0.00000000e+00	0.00000000e+00
-291	3.71800000e+03	0.00000000e+00	0.00000000e+00	0.00000000e+00
-290	3.72200000e+03	0.00000000e+00	0.00000000e+00	0.00000000e+00
-289	3.73400000e+03	0.00000000e+00	0.00000000e+00	0.00000000e+00
-288	3.74600000e+03	0.00000000e+00	0.00000000e+00	0.00000000e+00
-287	3.75600000e+03	0.00000000e+00	0.00000000e+00	0.00000000e+00
-286	3.76500000e+03	0.00000000e+00	0.00000000e+00	0.00000000e+00
-285	3.77200000e+03	0.00000000e+00	0.00000000e+00	0.00000000e+00
-284	3.78400000e+03	0.00000000e+00	0.00000000e+00	0.00000000e+00
-283	3.79000000e+03	0.00000000e+00	0.00000000e+00	0.00000000e+00
-282	3.80000000e+03	0.00000000e+00	0.00000000e+00	0.00000000e+00
-281	3.80700000e+03	0.00000000e+00	0.00000000e+00	0.00000000e+00
-280	3.81400000e+03	0.00000000e+00	0.00000000e+00	0.00000000e+00
-279	3.82800000e+03	0.00000000e+00	0.00000000e+00	0.00000000e+00
-278	3.83100000e+03	0.00000000e+00	0.00000000e+00	0.00000000e+00
-277	3.83800000e+03	0.00000000e+00	0.00000000e+00	0.00000000e+00
-276	3.84500000e+03	0.00000000e+00	0.00000000e+00	0.00000000e+00
-275	3.85300000e+03	0.00000000e+00	0.00000000e+00	0.00000000e+00
-274	3.86400000e+03	0.00000000e+00	0.00000000e+00	0.00000000e+00
-273	3.87200000e+03	0.00000000e+00	0.00000000e+00	0.00000000e+00
-272	3.87700000e+03	0.00000000e+00	0.00000000e+00	0.00000000e+00
-271	3.88400000e+03	0.00000000e+00	0.00000000e+00	0.00000000e+00
-270	3.88800000e+03	0.00000000e+00	0.00000000e+00	0.00000000e+00
-269	3.91100000e+03	0.00000000e+00	0.00000000e+00	0.00000000e+00
-268	3.92800000e+03	0.00000000e+00	0.00000000e+00	0.00000000e+00
-267	3.93000000e+03	0.00000000e+00	0.00000000e+00	0.00000000e+00
-266	3.93300000e+03	0.00000000e+00	0.00000000e+00	0.00000000e+00
-265	3.94000000e+03	0.00000000e+00	0.00000000e+00	0.00000000e+00
-264	3.94800000e+03	0.00000000e+00	0.00000000e+00	0.00000000e+00
-263	3.95600000e+03	0.00000000e+00	0.00000000e+00	0.00000000e+00
-262	3.96200000e+03	0.00000000e+00	0.00000000e+00	0.00000000e+00
-261	3.96700000e+03	0.00000000e+00	0.00000000e+00	0.00000000e+00
-260	3.97100000e+03	0.00000000e+00	0.00000000e+00	0.00000000e+00
-259	3.97500000e+03	0.00000000e+00	0.00000000e+00	0.00000000e+00
-258	3.98000000e+03	0.00000000e+00	0.00000000e+00	0.00000000e+00
-257	3.98400000e+03	0.00000000e+00	0.00000000e+00	0.00000000e+00
-256	3.99600000e+03	0.00000000e+00	0.00000000e+00	0.00000000e+00
-255	4.00800000e+03	0.00000000e+00	0.00000000e+00	0.00000000e+00
-254	4.02300000e+03	0.00000000e+00	0.00000000e+00	0.00000000e+00
-253	4.03300000e+03	0.00000000e+00	0.00000000e+00	0.00000000e+00
-252	4.04100000e+03	0.00000000e+00	0.00000000e+00	0.00000000e+00
-251	4.04700000e+03	0.00000000e+00	0.00000000e+00	0.00000000e+00
-250	4.05000000e+03	0.00000000e+00	0.00000000e+00	0.00000000e+00
-249	4.05300000e+03	0.00000000e+00	0.00000000e+00	0.00000000e+00
-248	4.06100000e+03	0.00000000e+00	0.00000000e+00	0.00000000e+00
-247	4.06700000e+03	0.00000000e+00	0.00000000e+00	0.00000000e+00
-246	4.07900000e+03	0.00000000e+00	0.00000000e+00	0.00000000e+00
-245	4.09000000e+03	0.00000000e+00	0.00000000e+00	0.00000000e+00
-244	4.09800000e+03	0.00000000e+00	0.00000000e+00	0.00000000e+00
-243	4.10600000e+03	0.00000000e+00	0.00000000e+00	0.00000000e+00
-242	4.11600000e+03	0.00000000e+00	0.00000000e+00	0.00000000e+00
-241	4.12100000e+03	0.00000000e+00	0.00000000e+00	0.00000000e+00
-240	4.13300000e+03	0.00000000e+00	0.00000000e+00	0.00000000e+00
-239	4.14000000e+03	0.00000000e+00	0.00000000e+00	0.00000000e+00
-238	4.14600000e+03	0.00000000e+00	0.00000000e+00	0.00000000e+00
-237	4.15100000e+03	0.00000000e+00	0.00000000e+00	0.00000000e+00
-236	4.15500000e+03	0.00000000e+00	0.00000000e+00	0.00000000e+00
-235	4.16300000e+03	0.00000000e+00	0.00000000e+00	0.00000000e+00
-234	4.16800000e+03	0.00000000e+00	0.00000000e+00	0.00000000e+00
-233	4.18200000e+03	0.00000000e+00	0.00000000e+00	0.00000000e+00
-232	4.19100000e+03	0.00000000e+00	0.00000000e+00	0.00000000e+00
-231	4.19400000e+03	0.00000000e+00	0.00000000e+00	0.00000000e+00
-230	4.20000000e+03	0.00000000e+00	0.00000000e+00	0.00000000e+00
-229	4.20700000e+03	0.00000000e+00	0.00000000e+00	0.00000000e+00
-228	4.22200000e+03	0.00000000e+00	0.00000000e+00	0.00000000e+00
-227	4.23900000e+03	0.00000000e+00	0.00000000e+00	0.00000000e+00
-226	4.24800000e+03	0.00000000e+00	0.00000000e+00	0.00000000e+00
-225	4.25800000e+03	0.00000000e+00	0.00000000e+00	0.00000000e+00
-224	4.26400000e+03	0.00000000e+00	0.00000000e+00	0.00000000e+00
-223	4.27200000e+03	0.00000000e+00	0.00000000e+00	0.00000000e+00
-222	4.27900000e+03	0.00000000e+00	0.00000000e+00	0.00000000e+00
-221	4.28600000e+03	0.00000000e+00	0.00000000e+00	0.00000000e+00
-220	4.34100000e+03	0.00000000e+00	0.00000000e+00	0.00000000e+00
-219	4.38700000e+03	0.00000000e+00	0.00000000e+00	0.00000000e+00
-218	4.41700000e+03	0.00000000e+00	0.00000000e+00	0.00000000e+00
-217	4.45700000e+03	0.00000000e+00	0.00000000e+00	0.00000000e+00
-216	4.49500000e+03	0.00000000e+00	0.00000000e+00	0.00000000e+00
-215	4.52200000e+03	0.00000000e+00	0.00000000e+00	0.00000000e+00
-214	4.57500000e+03	0.00000000e+00	0.00000000e+00	0.00000000e+00
-213	4.63000000e+03	0.00000000e+00	0.00000000e+00	0.00000000e+00
-212	4.66900000e+03	0.00000000e+00	0.00000000e+00	0.00000000e+00
-211	4.71400000e+03	0.00000000e+00	0.00000000e+00	0.00000000e+00
-210	4.76300000e+03	0.00000000e+00	0.00000000e+00	0.00000000e+00
-209	4.79800000e+03	0.00000000e+00	0.00000000e+00	0.00000000e+00
-208	4.84200000e+03	0.00000000e+00	0.00000000e+00	0.00000000e+00
-207	4.88200000e+03	0.00000000e+00	0.00000000e+00	0.00000000e+00
-206	4.92500000e+03	0.00000000e+00	0.00000000e+00	0.00000000e+00
-205	4.98100000e+03	0.00000000e+00	0.00000000e+00	0.00000000e+00
-204	5.01700000e+03	0.00000000e+00	0.00000000e+00	0.00000000e+00
-203	5.13000000e+03	0.00000000e+00	0.00000000e+00	0.00000000e+00
-202	5.53000000e+03	0.00000000e+00	0.00000000e+00	0.00000000e+00
-201	5.90300000e+03	0.00000000e+00	0.00000000e+00	0.00000000e+00
-200	6.36300000e+03	0.00000000e+00	0.00000000e+00	0.00000000e+00
-199	6.78200000e+03	0.00000000e+00	0.00000000e+00	0.00000000e+00
-198	7.14600000e+03	0.00000000e+00	0.00000000e+00	0.00000000e+00
-197	7.47800000e+03	0.00000000e+00	0.00000000e+00	0.00000000e+00
-196	7.81200000e+03	0.00000000e+00	0.00000000e+00	0.00000000e+00
-195	8.14900000e+03	0.00000000e+00	0.00000000e+00	0.00000000e+00
-194	8.46600000e+03	0.00000000e+00	0.00000000e+00	0.00000000e+00
-193	8.70200000e+03	0.00000000e+00	0.00000000e+00	0.00000000e+00
-192	8.85200000e+03	0.00000000e+00	0.00000000e+00	0.00000000e+00
-191	8.96500000e+03	0.00000000e+00	0.00000000e+00	0.00000000e+00
-190	9.06600000e+03	0.00000000e+00	0.00000000e+00	0.00000000e+00
-189	9.17100000e+03	0.00000000e+00	0.00000000e+00	0.00000000e+00
-188	9.29800000e+03	0.00000000e+00	0.00000000e+00	0.00000000e+00
-187	9.40200000e+03	0.00000000e+00	0.00000000e+00	0.00000000e+00
-186	9.50400000e+03	0.00000000e+00	0.00000000e+00	0.00000000e+00
-185	9.62100000e+03	0.00000000e+00	0.00000000e+00	0.00000000e+00
-184	9.71600000e+03	0.00000000e+00	0.00000000e+00	0.00000000e+00
-183	9.80500000e+03	0.00000000e+00	0.00000000e+00	0.00000000e+00
-182	9.87900000e+03	0.00000000e+00	0.00000000e+00	0.00000000e+00
-181	9.95400000e+03	0.00000000e+00	0.00000000e+00	0.00000000e+00
-180	1.00340000e+04	0.00000000e+00	0.00000000e+00	0.00000000e+00
-179	1.01370000e+04	0.00000000e+00	0.00000000e+00	0.00000000e+00
-178	1.02330000e+04	0.00000000e+00	0.00000000e+00	0.00000000e+00
-177	1.03410000e+04	0.00000000e+00	0.00000000e+00	0.00000000e+00
-176	1.04340000e+04	0.00000000e+00	0.00000000e+00	0.00000000e+00
-175	1.05150000e+04	0.00000000e+00	0.00000000e+00	0.00000000e+00
-174	1.06080000e+04	0.00000000e+00	0.00000000e+00	0.00000000e+00
-173	1.06820000e+04	0.00000000e+00	0.00000000e+00	0.00000000e+00
-172	1.07670000e+04	0.00000000e+00	0.00000000e+00	0.00000000e+00
-171	1.09410000e+04	2.00000000e+00	3.00000000e+00	1.80000000e+01
-170	1.10590000e+04	2.00000000e+00	3.00000000e+00	1.80000000e+01
-169	1.11680000e+04	2.00000000e+00	3.00000000e+00	1.80000000e+01
-168	1.12910000e+04	2.00000000e+00	3.00000000e+00	1.80000000e+01
-167	1.13910000e+04	2.00000000e+00	3.00000000e+00	1.80000000e+01
-166	1.14810000e+04	2.00000000e+00	3.00000000e+00	1.80000000e+01
-165	1.16440000e+04	3.00000000e+00	4.00000000e+00	1.90000000e+01
-164	1.18630000e+04	3.00000000e+00	4.00000000e+00	1.90000000e+01
-163	1.20790000e+04	3.00000000e+00	4.00000000e+00	1.90000000e+01
-162	1.22710000e+04	3.00000000e+00	4.00000000e+00	1.90000000e+01
-161	1.24470000e+04	3.00000000e+00	4.00000000e+00	1.90000000e+01
-160	1.26640000e+04	3.00000000e+00	4.00000000e+00	1.90000000e+01
-159	1.28690000e+04	3.00000000e+00	4.00000000e+00	1.90000000e+01
-158	1.30570000e+04	3.00000000e+00	4.00000000e+00	1.90000000e+01
-157	1.32560000e+04	3.00000000e+00	4.00000000e+00	1.90000000e+01
-156	1.33620000e+04	3.00000000e+00	4.00000000e+00	1.90000000e+01
-155	1.33620000e+04	3.00000000e+00	4.00000000e+00	1.90000000e+01
-154	1.34670000e+04	3.00000000e+00	4.00000000e+00	1.90000000e+01
-153	1.34670000e+04	3.00000000e+00	4.00000000e+00	1.90000000e+01
-152	1.34670000e+04	3.00000000e+00	4.00000000e+00	1.90000000e+01
-151	1.34670000e+04	3.00000000e+00	4.00000000e+00	1.90000000e+01
-150	1.36240000e+04	3.00000000e+00	4.00000000e+00	1.90000000e+01
-149	1.37510000e+04	3.00000000e+00	4.00000000e+00	1.90000000e+01
-148	1.38630000e+04	3.00000000e+00	4.00000000e+00	1.90000000e+01
-147	1.39710000e+04	3.00000000e+00	4.00000000e+00	1.90000000e+01
-146	1.41060000e+04	3.00000000e+00	4.00000000e+00	1.90000000e+01
-145	1.42520000e+04	3.00000000e+00	4.00000000e+00	1.90000000e+01
-144	1.43960000e+04	3.00000000e+00	4.00000000e+00	1.90000000e+01
-143	1.45490000e+04	3.00000000e+00	4.00000000e+00	1.90000000e+01
-142	1.46550000e+04	3.00000000e+00	4.00000000e+00	1.90000000e+01
-141	1.47800000e+04	3.00000000e+00	4.00000000e+00	1.90000000e+01
-140	1.49240000e+04	3.00000000e+00	4.00000000e+00	1.90000000e+01
-139	1.50850000e+04	3.00000000e+00	4.00000000e+00	1.90000000e+01
-138	1.52250000e+04	3.00000000e+00	4.00000000e+00	1.90000000e+01
-137	1.54130000e+04	3.00000000e+00	4.00000000e+00	1.90000000e+01
-136	1.56110000e+04	3.00000000e+00	4.00000000e+00	1.90000000e+01
-135	1.57480000e+04	3.00000000e+00	4.00000000e+00	1.90000000e+01
-134	1.57480000e+04	3.00000000e+00	4.00000000e+00	1.90000000e+01
-133	1.57480000e+04	3.00000000e+00	4.00000000e+00	1.90000000e+01
-132	1.57480000e+04	3.00000000e+00	4.00000000e+00	1.90000000e+01
-131	1.58520000e+04	3.00000000e+00	4.00000000e+00	1.90000000e+01
-130	1.59780000e+04	3.00000000e+00	4.00000000e+00	1.90000000e+01
-129	1.61170000e+04	3.00000000e+00	4.00000000e+00	1.90000000e+01
-128	1.62600000e+04	3.00000000e+00	4.00000000e+00	2.50000000e+01
-127	1.63870000e+04	3.00000000e+00	4.00000000e+00	1.90000000e+01
-126	1.65720000e+04	3.00000000e+00	4.00000000e+00	1.90000000e+01
-125	1.67220000e+04	3.00000000e+00	4.00000000e+00	1.90000000e+01
-124	1.68900000e+04	3.00000000e+00	4.00000000e+00	1.90000000e+01
-123	1.70060000e+04	4.00000000e+00	5.00000000e+00	2.00000000e+01
-122	1.72550000e+04	4.00000000e+00	5.00000000e+00	2.00000000e+01
-121	1.74760000e+04	4.00000000e+00	5.00000000e+00	2.00000000e+01
-120	1.77240000e+04	4.00000000e+00	5.00000000e+00	2.00000000e+01
-119	1.79900000e+04	4.00000000e+00	5.00000000e+00	2.00000000e+01
-118	1.82260000e+04	4.00000000e+00	5.00000000e+00	2.00000000e+01
-117	1.84820000e+04	4.00000000e+00	5.00000000e+00	2.00000000e+01
-116	1.87460000e+04	4.00000000e+00	5.00000000e+00	2.00000000e+01
-115	1.89550000e+04	4.00000000e+00	5.00000000e+00	2.00000000e+01
-114	1.92660000e+04	4.00000000e+00	5.00000000e+00	2.00000000e+01
-113	1.95530000e+04	4.00000000e+00	5.00000000e+00	2.00000000e+01
-112	1.98160000e+04	4.00000000e+00	5.00000000e+00	2.00000000e+01
-111	2.01090000e+04	4.00000000e+00	5.00000000e+00	2.00000000e+01
-110	2.04170000e+04	4.00000000e+00	5.00000000e+00	2.00000000e+01
-109	2.07310000e+04	5.00000000e+00	6.00000000e+00	2.30000000e+01
-108	2.10970000e+04	5.00000000e+00	6.00000000e+00	2.30000000e+01
-107	2.13920000e+04	5.00000000e+00	6.00000000e+00	2.30000000e+01
-106	2.16660000e+04	6.00000000e+00	7.00000000e+00	2.40000000e+01
-105	2.19060000e+04	6.00000000e+00	7.00000000e+00	2.40000000e+01
-104	2.21570000e+04	6.00000000e+00	7.00000000e+00	2.40000000e+01
-103	2.24300000e+04	6.00000000e+00	7.00000000e+00	2.40000000e+01
-102	2.24300000e+04	6.00000000e+00	7.00000000e+00	2.40000000e+01
-101	2.26590000e+04	6.00000000e+00	7.00000000e+00	2.40000000e+01
-100	2.28550000e+04	6.00000000e+00	7.00000000e+00	2.40000000e+01
-99	2.30580000e+04	6.00000000e+00	7.00000000e+00	2.40000000e+01
-98	2.32650000e+04	6.00000000e+00	7.00000000e+00	2.40000000e+01
-97	2.34610000e+04	6.00000000e+00	7.00000000e+00	2.40000000e+01
-96	2.36650000e+04	6.00000000e+00	7.00000000e+00	2.40000000e+01
-95	2.36650000e+04	6.00000000e+00	7.00000000e+00	2.40000000e+01
-94	2.38430000e+04	6.00000000e+00	7.00000000e+00	2.40000000e+01
-93	2.40170000e+04	6.00000000e+00	7.00000000e+00	2.40000000e+01
-92	2.42020000e+04	6.00000000e+00	7.00000000e+00	2.40000000e+01
-91	2.43850000e+04	6.00000000e+00	7.00000000e+00	2.40000000e+01
-90	2.45950000e+04	6.00000000e+00	7.00000000e+00	2.40000000e+01
-89	2.47270000e+04	6.00000000e+00	7.00000000e+00	2.40000000e+01
-88	2.48900000e+04	6.00000000e+00	7.00000000e+00	2.40000000e+01
-87	2.51150000e+04	6.00000000e+00	7.00000000e+00	2.40000000e+01
-86	2.53700000e+04	6.00000000e+00	7.00000000e+00	2.40000000e+01
-85	2.55820000e+04	6.00000000e+00	7.00000000e+00	2.40000000e+01
-84	2.57510000e+04	6.00000000e+00	7.00000000e+00	2.40000000e+01
-83	2.59590000e+04	6.00000000e+00	7.00000000e+00	2.40000000e+01
-82	2.61230000e+04	6.00000000e+00	7.00000000e+00	2.40000000e+01
-81	2.62550000e+04	6.00000000e+00	7.00000000e+00	2.40000000e+01
-80	2.63770000e+04	6.00000000e+00	7.00000000e+00	2.40000000e+01
-79	2.65610000e+04	6.00000000e+00	7.00000000e+00	2.40000000e+01
-78	2.68360000e+04	6.00000000e+00	7.00000000e+00	2.40000000e+01
-77	2.71080000e+04	6.00000000e+00	7.00000000e+00	2.40000000e+01
-76	2.74410000e+04	7.00000000e+00	8.00000000e+00	2.50000000e+01
-75	2.77920000e+04	7.00000000e+00	8.00000000e+00	2.50000000e+01
-74	2.80410000e+04	7.00000000e+00	8.00000000e+00	2.50000000e+01
-73	2.82730000e+04	7.00000000e+00	8.00000000e+00	2.50000000e+01
-72	2.84930000e+04	7.00000000e+00	8.00000000e+00	2.50000000e+01
-71	2.87790000e+04	7.00000000e+00	8.00000000e+00	2.50000000e+01
-70	2.90120000e+04	7.00000000e+00	8.00000000e+00	2.50000000e+01
-69	2.92770000e+04	7.00000000e+00	8.00000000e+00	2.50000000e+01
-68	2.95780000e+04	7.00000000e+00	8.00000000e+00	2.50000000e+01
-67	2.98850000e+04	7.00000000e+00	8.00000000e+00	2.50000000e+01
-66	3.01870000e+04	7.00000000e+00	8.00000000e+00	2.50000000e+01
-65	3.04460000e+04	7.00000000e+00	8.00000000e+00	2.50000000e+01
-64	3.07310000e+04	7.00000000e+00	8.00000000e+00	2.50000000e+01
-63	3.09990000e+04	7.00000000e+00	8.00000000e+00	2.50000000e+01
-62	3.12520000e+04	7.00000000e+00	8.00000000e+00	2.50000000e+01
-61	3.15470000e+04	7.00000000e+00	8.00000000e+00	2.50000000e+01
-60	3.19040000e+04	7.00000000e+00	8.00000000e+00	2.50000000e+01
-59	3.23200000e+04	7.00000000e+00	8.00000000e+00	2.50000000e+01
-58	3.27740000e+04	7.00000000e+00	8.00000000e+00	2.50000000e+01
-57	3.33160000e+04	7.00000000e+00	8.00000000e+00	2.50000000e+01
-56	3.38180000e+04	7.00000000e+00	8.00000000e+00	2.50000000e+01
-55	3.42930000e+04	7.00000000e+00	8.00000000e+00	2.50000000e+01
-54	3.48800000e+04	8.00000000e+00	9.00000000e+00	2.70000000e+01
-53	3.54320000e+04	8.00000000e+00	9.00000000e+00	2.70000000e+01
-52	3.60970000e+04	1.10000000e+01	1.10000000e+01	3.20000000e+01
-51	3.67770000e+04	1.10000000e+01	1.20000000e+01	3.30000000e+01
-50	3.74880000e+04	1.10000000e+01	1.20000000e+01	3.30000000e+01
-49	3.83830000e+04	1.20000000e+01	1.30000000e+01	3.40000000e+01
-48	3.97580000e+04	1.60000000e+01	1.70000000e+01	3.80000000e+01
-47	4.10910000e+04	1.60000000e+01	1.70000000e+01	3.80000000e+01
-46	4.22950000e+04	1.60000000e+01	1.70000000e+01	3.80000000e+01
-45	4.39130000e+04	1.80000000e+01	1.90000000e+01	4.00000000e+01
-44	4.56770000e+04	2.00000000e+01	2.10000000e+01	4.20000000e+01
-43	4.72960000e+04	2.10000000e+01	2.20000000e+01	4.30000000e+01
-42	4.88310000e+04	2.60000000e+01	2.60000000e+01	4.90000000e+01
-41	5.07430000e+04	3.10000000e+01	2.80000000e+01	5.20000000e+01
-40	5.33040000e+04	3.00000000e+01	3.10000000e+01	5.60000000e+01
-39	5.67680000e+04	3.90000000e+01	3.90000000e+01	6.80000000e+01
-38	6.03030000e+04	4.20000000e+01	4.20000000e+01	7.10000000e+01
-37	6.36120000e+04	4.20000000e+01	4.20000000e+01	7.10000000e+01
-36	6.68240000e+04	4.10000000e+01	4.30000000e+01	7.30000000e+01
-35	7.02520000e+04	4.60000000e+01	4.50000000e+01	7.50000000e+01
-34	7.33850000e+04	4.80000000e+01	4.90000000e+01	8.10000000e+01
-33	7.33850000e+04	6.00000000e+01	6.00000000e+01	9.60000000e+01
-32	7.33850000e+04	6.10000000e+01	6.40000000e+01	1.03000000e+02
-31	7.59630000e+04	6.40000000e+01	6.80000000e+01	1.14000000e+02
-30	7.79690000e+04	7.00000000e+01	7.00000000e+01	1.16000000e+02
-29	8.08230000e+04	7.00000000e+01	7.00000000e+01	1.16000000e+02
-28	8.36040000e+04	7.00000000e+01	7.20000000e+01	1.18000000e+02
-27	8.65140000e+04	7.40000000e+01	7.50000000e+01	1.24000000e+02
-26	8.97660000e+04	7.40000000e+01	7.50000000e+01	1.24000000e+02
-25	9.24040000e+04	7.40000000e+01	7.50000000e+01	1.24000000e+02
-24	9.51710000e+04	7.50000000e+01	7.70000000e+01	1.26000000e+02
-23	9.81240000e+04	7.70000000e+01	7.90000000e+01	1.29000000e+02
-22	1.01213000e+05	7.70000000e+01	7.90000000e+01	1.29000000e+02
-21	1.04044000e+05	7.90000000e+01	8.00000000e+01	1.30000000e+02
-20	1.07277000e+05	7.90000000e+01	8.30000000e+01	1.33000000e+02
-19	1.10688000e+05	8.10000000e+01	8.40000000e+01	1.34000000e+02
-18	1.13440000e+05	8.10000000e+01	8.50000000e+01	1.36000000e+02
-17	1.13440000e+05	8.20000000e+01	8.60000000e+01	1.37000000e+02
-16	1.15523000e+05	8.20000000e+01	8.60000000e+01	1.37000000e+02
-15	1.17675000e+05	8.20000000e+01	8.60000000e+01	1.37000000e+02
-14	1.19831000e+05	8.20000000e+01	8.60000000e+01	1.37000000e+02
-13	1.22763000e+05	8.60000000e+01	8.80000000e+01	1.39000000e+02
-12	1.25710000e+05	8.80000000e+01	8.90000000e+01	1.41000000e+02
-11	1.28362000e+05	9.00000000e+01	9.00000000e+01	1.43000000e+02
-10	1.31650000e+05	9.00000000e+01	9.00000000e+01	1.43000000e+02
-9	1.34841000e+05	8.90000000e+01	9.40000000e+01	1.49000000e+02
-8	1.38243000e+05	9.70000000e+01	9.70000000e+01	1.55000000e+02
-7	1.42398000e+05	1.03000000e+02	1.00000000e+02	1.58000000e+02
-6	1.46946000e+05	1.03000000e+02	1.00000000e+02	1.58000000e+02
-5	1.51970000e+05	1.03000000e+02	1.00000000e+02	1.58000000e+02
-4	1.56978000e+05	9.70000000e+01	1.03000000e+02	1.62000000e+02
-3	1.62812000e+05	1.06000000e+02	1.06000000e+02	1.65000000e+02
-2	1.62812000e+05	1.06000000e+02	1.07000000e+02	1.66000000e+02
-1	1.68262000e+05	1.17000000e+02	1.20000000e+02	1.92000000e+02
0	1.74759000e+05	1.24000000e+02	1.24000000e+02	1.97000000e+02
1	1.84847000e+05	1.41000000e+02	1.40000000e+02	2.25000000e+02
2	1.97686000e+05	1.52000000e+02	1.53000000e+02	2.41000000e+02
3	2.08436000e+05	1.69000000e+02	1.65000000e+02	2.63000000e+02
4	2.18156000e+05	1.60000000e+02	1.68000000e+02	2.68000000e+02
5	2.26557000e+05	1.70000000e+02	1.73000000e+02	2.74000000e+02
6	2.33150000e+05	1.74000000e+02	1.77000000e+02	2.79000000e+02
7	2.39655000e+05	1.86000000e+02	1.80000000e+02	2.83000000e+02
8	2.45686000e+05	1.88000000e+02	1.83000000e+02	2.86000000e+02
9	2.52197000e+05	1.89000000e+02	1.85000000e+02	2.89000000e+02
10	2.57416000e+05	1.86000000e+02	1.90000000e+02	2.94000000e+02
11	2.61233000e+05	1.91000000e+02	1.91000000e+02	2.96000000e+02
12	2.64559000e+05	1.86000000e+02	1.92000000e+02	2.98000000e+02
13	2.67598000e+05	1.86000000e+02	1.92000000e+02	2.98000000e+02
14	2.70390000e+05	1.91000000e+02	1.93000000e+02	3.01000000e+02
15	2.73531000e+05	1.91000000e+02	1.93000000e+02	3.01000000e+02
16	2.77408000e+05	1.90000000e+02	1.95000000e+02	3.05000000e+02
17	2.80479000e+05	1.85000000e+02	1.96000000e+02	3.06000000e+02
18	2.82989000e+05	1.95000000e+02	1.99000000e+02	3.09000000e+02
19	2.85286000e+05	2.03000000e+02	2.02000000e+02	3.12000000e+02
20	2.87546000e+05	2.03000000e+02	2.02000000e+02	3.12000000e+02
21	2.89721000e+05	2.03000000e+02	2.03000000e+02	3.13000000e+02
22	2.92094000e+05	1.92000000e+02	2.04000000e+02	3.14000000e+02
23	2.95090000e+05	1.95000000e+02	2.05000000e+02	3.15000000e+02
24	2.97834000e+05	1.96000000e+02	2.07000000e+02	3.17000000e+02
25	2.99919000e+05	2.00000000e+02	2.10000000e+02	3.21000000e+02
26	3.01602000e+05	2.12000000e+02	2.12000000e+02	3.26000000e+02
27	3.03295000e+05	2.05000000e+02	2.14000000e+02	3.43000000e+02
28	3.04853000e+05	2.05000000e+02	2.14000000e+02	3.43000000e+02
29	3.06642000e+05	2.05000000e+02	2.14000000e+02	3.43000000e+02
30	3.08993000e+05	2.07000000e+02	2.23000000e+02	3.54000000e+02
31	3.11017000e+05	2.06000000e+02	2.25000000e+02	3.56000000e+02
32	3.12588000e+05	2.06000000e+02	2.25000000e+02	3.56000000e+02
33	3.13972000e+05	2.06000000e+02	2.26000000e+02	3.57000000e+02
34	3.15267000e+05	2.06000000e+02	2.27000000e+02	3.59000000e+02
35	3.16670000e+05	2.06000000e+02	2.27000000e+02	3.59000000e+02
36	3.18576000e+05	2.06000000e+02	2.27000000e+02	3.59000000e+02
37	3.20747000e+05	2.06000000e+02	2.27000000e+02	3.59000000e+02
38	3.22951000e+05	2.14000000e+02	2.28000000e+02	3.63000000e+02
39	3.24544000e+05	2.10000000e+02	2.29000000e+02	3.64000000e+02
40	3.25674000e+05	2.10000000e+02	2.29000000e+02	3.64000000e+02
41	3.26905000e+05	2.10000000e+02	2.29000000e+02	3.64000000e+02
42	3.28021000e+05	2.15000000e+02	2.31000000e+02	3.66000000e+02
43	3.29323000e+05	2.15000000e+02	2.31000000e+02	3.66000000e+02
44	3.30839000e+05	2.15000000e+02	2.31000000e+02	3.66000000e+02
45	3.32580000e+05	2.15000000e+02	2.31000000e+02	3.66000000e+02
46	3.33801000e+05	2.19000000e+02	2.32000000e+02	3.67000000e+02
47	3.34875000e+05	2.19000000e+02	2.32000000e+02	3.67000000e+02
48	3.35863000e+05	2.19000000e+02	2.32000000e+02	3.67000000e+02
49	3.36825000e+05	2.23000000e+02	2.33000000e+02	3.69000000e+02
50	3.38015000e+05	2.23000000e+02	2.33000000e+02	3.69000000e+02
51	3.39435000e+05	2.23000000e+02	2.33000000e+02	3.69000000e+02
52	3.40837000e+05	2.23000000e+02	2.33000000e+02	3.69000000e+02
53	3.41903000e+05	2.23000000e+02	2.33000000e+02	3.69000000e+02
54	3.42964000e+05	2.23000000e+02	2.33000000e+02	3.69000000e+02
55	3.43946000e+05	2.23000000e+02	2.33000000e+02	3.69000000e+02
56	3.45024000e+05	2.24000000e+02	2.35000000e+02	3.71000000e+02
57	3.46315000e+05	2.24000000e+02	2.35000000e+02	3.71000000e+02
58	3.47746000e+05	2.21000000e+02	2.36000000e+02	3.73000000e+02
59	3.49279000e+05	2.22000000e+02	2.38000000e+02	3.75000000e+02
60	3.50386000e+05	2.28000000e+02	2.39000000e+02	3.76000000e+02
61	3.51292000e+05	2.28000000e+02	2.39000000e+02	3.76000000e+02
62	3.52268000e+05	2.28000000e+02	2.39000000e+02	3.76000000e+02
63	3.53231000e+05	2.28000000e+02	2.39000000e+02	3.76000000e+02
64	3.54371000e+05	2.28000000e+02	2.39000000e+02	3.76000000e+02
65	3.55706000e+05	2.24000000e+02	2.40000000e+02	3.77000000e+02
66	3.57046000e+05	2.24000000e+02	2.40000000e+02	3.77000000e+02
67	3.58198000e+05	2.24000000e+02	2.40000000e+02	3.77000000e+02
68	3.59084000e+05	2.24000000e+02	2.42000000e+02	3.79000000e+02
69	3.60014000e+05	2.24000000e+02	2.42000000e+02	3.79000000e+02
70	3.60806000e+05	2.24000000e+02	2.42000000e+02	3.79000000e+02
71	3.61690000e+05	2.33000000e+02	2.44000000e+02	3.81000000e+02
72	3.62887000e+05	2.32000000e+02	2.45000000e+02	3.83000000e+02
73	3.64048000e+05	2.28000000e+02	2.47000000e+02	3.86000000e+02
74	3.64980000e+05	2.28000000e+02	2.47000000e+02	3.86000000e+02
75	3.65713000e+05	2.28000000e+02	2.47000000e+02	3.86000000e+02
76	3.66450000e+05	2.28000000e+02	2.47000000e+02	3.86000000e+02
77	3.67108000e+05	2.30000000e+02	2.48000000e+02	3.87000000e+02
78	3.67851000e+05	2.30000000e+02	2.48000000e+02	3.87000000e+02
79	3.68962000e+05	2.33000000e+02	2.49000000e+02	3.91000000e+02
80	3.70022000e+05	2.33000000e+02	2.49000000e+02	3.91000000e+02
81	3.70798000e+05	2.40000000e+02	2.51000000e+02	3.94000000e+02
82	3.71388000e+05	2.40000000e+02	2.51000000e+02	3.94000000e+02
83	3.72003000e+05	2.40000000e+02	2.51000000e+02	3.94000000e+02
84	3.72757000e+05	2.40000000e+02	2.51000000e+02	3.94000000e+02
85	3.73588000e+05	2.40000000e+02	2.51000000e+02	3.94000000e+02
86	3.74658000e+05	2.40000000e+02	2.51000000e+02	3.94000000e+02
87	3.75668000e+05	2.40000000e+02	2.51000000e+02	3.94000000e+02
88	3.76487000e+05	2.40000000e+02	2.51000000e+02	3.94000000e+02
89	3.77192000e+05	2.40000000e+02	2.51000000e+02	3.94000000e+02
90	3.77981000e+05	2.40000000e+02	2.51000000e+02	3.94000000e+02
91	3.78688000e+05	2.36000000e+02	2.52000000e+02	3.95000000e+02
92	3.79301000e+05	2.36000000e+02	2.52000000e+02	3.95000000e+02
93	3.80265000e+05	2.36000000e+02	2.52000000e+02	3.95000000e+02
94	3.81199000e+05	2.36000000e+02	2.52000000e+02	3.95000000e+02
95	3.82081000e+05	2.37000000e+02	2.53000000e+02	3.96000000e+02
96	3.82780000e+05	2.37000000e+02	2.54000000e+02	3.97000000e+02
97	3.83495000e+05	2.37000000e+02	2.54000000e+02	3.97000000e+02
98	3.84140000e+05	2.37000000e+02	2.54000000e+02	3.97000000e+02
99	3.84854000e+05	2.37000000e+02	2.54000000e+02	3.97000000e+02
100	3.85656000e+05	2.37000000e+02	2.54000000e+02	3.97000000e+02
