# Supplementary material for: Early Prediction of Movie Box Office Success Based on Wikipedia Activity Big Data
Source: PLoS One. 2013 Aug 21;8(8):e71226. doi: 10.1371/journal.pone.0071226 (PMC3749192; doi:10.1371/journal.pone.0071226)
Supplement: Dataset S1 — The dataset under study, including the financial and Wikipedia activity data is also available at http://wwm.phy.bme.hu/SupplementaryDataS1.zip. (ZIP) [file pone.0071226.s002.zip › wikipredict_data_pack/sample_of_312/wikipedia_predictors/128]

Day_(movie_time)	Views	Users	Rigor	Edits
-500	0.00000000e+00	0.00000000e+00	0.00000000e+00	0.00000000e+00
-499	0.00000000e+00	0.00000000e+00	0.00000000e+00	0.00000000e+00
-498	0.00000000e+00	0.00000000e+00	0.00000000e+00	0.00000000e+00
-497	0.00000000e+00	0.00000000e+00	0.00000000e+00	0.00000000e+00
-496	0.00000000e+00	0.00000000e+00	0.00000000e+00	0.00000000e+00
-495	0.00000000e+00	0.00000000e+00	0.00000000e+00	0.00000000e+00
-494	0.00000000e+00	0.00000000e+00	0.00000000e+00	0.00000000e+00
-493	0.00000000e+00	0.00000000e+00	0.00000000e+00	0.00000000e+00
-492	0.00000000e+00	0.00000000e+00	0.00000000e+00	0.00000000e+00
-491	0.00000000e+00	0.00000000e+00	0.00000000e+00	0.00000000e+00
-490	0.00000000e+00	0.00000000e+00	0.00000000e+00	0.00000000e+00
-489	0.00000000e+00	0.00000000e+00	0.00000000e+00	0.00000000e+00
-488	0.00000000e+00	0.00000000e+00	0.00000000e+00	0.00000000e+00
-487	0.00000000e+00	0.00000000e+00	0.00000000e+00	0.00000000e+00
-486	0.00000000e+00	0.00000000e+00	0.00000000e+00	0.00000000e+00
-485	0.00000000e+00	0.00000000e+00	0.00000000e+00	0.00000000e+00
-484	0.00000000e+00	0.00000000e+00	0.00000000e+00	0.00000000e+00
-483	0.00000000e+00	0.00000000e+00	0.00000000e+00	0.00000000e+00
-482	0.00000000e+00	0.00000000e+00	0.00000000e+00	0.00000000e+00
-481	0.00000000e+00	0.00000000e+00	0.00000000e+00	0.00000000e+00
-480	0.00000000e+00	0.00000000e+00	0.00000000e+00	0.00000000e+00
-479	0.00000000e+00	0.00000000e+00	0.00000000e+00	0.00000000e+00
-478	0.00000000e+00	0.00000000e+00	0.00000000e+00	0.00000000e+00
-477	0.00000000e+00	0.00000000e+00	0.00000000e+00	0.00000000e+00
-476	0.00000000e+00	0.00000000e+00	0.00000000e+00	0.00000000e+00
-475	0.00000000e+00	0.00000000e+00	0.00000000e+00	0.00000000e+00
-474	0.00000000e+00	0.00000000e+00	0.00000000e+00	0.00000000e+00
-473	0.00000000e+00	0.00000000e+00	0.00000000e+00	0.00000000e+00
-472	0.00000000e+00	0.00000000e+00	0.00000000e+00	0.00000000e+00
-471	0.00000000e+00	0.00000000e+00	0.00000000e+00	0.00000000e+00
-470	0.00000000e+00	0.00000000e+00	0.00000000e+00	0.00000000e+00
-469	0.00000000e+00	0.00000000e+00	0.00000000e+00	0.00000000e+00
-468	0.00000000e+00	0.00000000e+00	0.00000000e+00	0.00000000e+00
-467	0.00000000e+00	0.00000000e+00	0.00000000e+00	0.00000000e+00
-466	0.00000000e+00	0.00000000e+00	0.00000000e+00	0.00000000e+00
-465	0.00000000e+00	0.00000000e+00	0.00000000e+00	0.00000000e+00
-464	0.00000000e+00	0.00000000e+00	0.00000000e+00	0.00000000e+00
-463	0.00000000e+00	0.00000000e+00	0.00000000e+00	0.00000000e+00
-462	0.00000000e+00	0.00000000e+00	0.00000000e+00	0.00000000e+00
-461	0.00000000e+00	0.00000000e+00	0.00000000e+00	0.00000000e+00
-460	0.00000000e+00	0.00000000e+00	0.00000000e+00	0.00000000e+00
-459	0.00000000e+00	0.00000000e+00	0.00000000e+00	0.00000000e+00
-458	0.00000000e+00	0.00000000e+00	0.00000000e+00	0.00000000e+00
-457	0.00000000e+00	0.00000000e+00	0.00000000e+00	0.00000000e+00
-456	0.00000000e+00	0.00000000e+00	0.00000000e+00	0.00000000e+00
-455	0.00000000e+00	0.00000000e+00	0.00000000e+00	0.00000000e+00
-454	0.00000000e+00	0.00000000e+00	0.00000000e+00	0.00000000e+00
-453	0.00000000e+00	0.00000000e+00	0.00000000e+00	0.00000000e+00
-452	0.00000000e+00	0.00000000e+00	0.00000000e+00	0.00000000e+00
-451	0.00000000e+00	0.00000000e+00	0.00000000e+00	0.00000000e+00
-450	0.00000000e+00	0.00000000e+00	0.00000000e+00	0.00000000e+00
-449	0.00000000e+00	0.00000000e+00	0.00000000e+00	0.00000000e+00
-448	0.00000000e+00	0.00000000e+00	0.00000000e+00	0.00000000e+00
-447	0.00000000e+00	0.00000000e+00	0.00000000e+00	0.00000000e+00
-446	0.00000000e+00	0.00000000e+00	0.00000000e+00	0.00000000e+00
-445	0.00000000e+00	0.00000000e+00	0.00000000e+00	0.00000000e+00
-444	0.00000000e+00	0.00000000e+00	0.00000000e+00	0.00000000e+00
-443	0.00000000e+00	0.00000000e+00	0.00000000e+00	0.00000000e+00
-442	0.00000000e+00	0.00000000e+00	0.00000000e+00	0.00000000e+00
-441	0.00000000e+00	0.00000000e+00	0.00000000e+00	0.00000000e+00
-440	0.00000000e+00	0.00000000e+00	0.00000000e+00	0.00000000e+00
-439	0.00000000e+00	0.00000000e+00	0.00000000e+00	0.00000000e+00
-438	0.00000000e+00	0.00000000e+00	0.00000000e+00	0.00000000e+00
-437	0.00000000e+00	0.00000000e+00	0.00000000e+00	0.00000000e+00
-436	0.00000000e+00	0.00000000e+00	0.00000000e+00	0.00000000e+00
-435	0.00000000e+00	0.00000000e+00	0.00000000e+00	0.00000000e+00
-434	0.00000000e+00	0.00000000e+00	0.00000000e+00	0.00000000e+00
-433	0.00000000e+00	0.00000000e+00	0.00000000e+00	0.00000000e+00
-432	0.00000000e+00	0.00000000e+00	0.00000000e+00	0.00000000e+00
-431	0.00000000e+00	0.00000000e+00	0.00000000e+00	0.00000000e+00
-430	0.00000000e+00	0.00000000e+00	0.00000000e+00	0.00000000e+00
-429	0.00000000e+00	0.00000000e+00	0.00000000e+00	0.00000000e+00
-428	0.00000000e+00	0.00000000e+00	0.00000000e+00	0.00000000e+00
-427	0.00000000e+00	0.00000000e+00	0.00000000e+00	0.00000000e+00
-426	0.00000000e+00	0.00000000e+00	0.00000000e+00	0.00000000e+00
-425	0.00000000e+00	0.00000000e+00	0.00000000e+00	0.00000000e+00
-424	0.00000000e+00	0.00000000e+00	0.00000000e+00	0.00000000e+00
-423	0.00000000e+00	0.00000000e+00	0.00000000e+00	0.00000000e+00
-422	0.00000000e+00	0.00000000e+00	0.00000000e+00	0.00000000e+00
-421	0.00000000e+00	0.00000000e+00	0.00000000e+00	0.00000000e+00
-420	0.00000000e+00	0.00000000e+00	0.00000000e+00	0.00000000e+00
-419	0.00000000e+00	0.00000000e+00	0.00000000e+00	0.00000000e+00
-418	0.00000000e+00	0.00000000e+00	0.00000000e+00	0.00000000e+00
-417	0.00000000e+00	0.00000000e+00	0.00000000e+00	0.00000000e+00
-416	0.00000000e+00	0.00000000e+00	0.00000000e+00	0.00000000e+00
-415	0.00000000e+00	0.00000000e+00	0.00000000e+00	0.00000000e+00
-414	0.00000000e+00	0.00000000e+00	0.00000000e+00	0.00000000e+00
-413	0.00000000e+00	0.00000000e+00	0.00000000e+00	0.00000000e+00
-412	0.00000000e+00	0.00000000e+00	0.00000000e+00	0.00000000e+00
-411	0.00000000e+00	0.00000000e+00	0.00000000e+00	0.00000000e+00
-410	0.00000000e+00	0.00000000e+00	0.00000000e+00	0.00000000e+00
-409	0.00000000e+00	0.00000000e+00	0.00000000e+00	0.00000000e+00
-408	0.00000000e+00	0.00000000e+00	0.00000000e+00	0.00000000e+00
-407	0.00000000e+00	0.00000000e+00	0.00000000e+00	0.00000000e+00
-406	0.00000000e+00	0.00000000e+00	0.00000000e+00	0.00000000e+00
-405	6.90000000e+01	0.00000000e+00	0.00000000e+00	0.00000000e+00
-404	1.69000000e+02	0.00000000e+00	0.00000000e+00	0.00000000e+00
-403	2.46000000e+02	0.00000000e+00	0.00000000e+00	0.00000000e+00
-402	2.59000000e+02	0.00000000e+00	0.00000000e+00	0.00000000e+00
-401	2.59000000e+02	0.00000000e+00	0.00000000e+00	0.00000000e+00
-400	2.95000000e+02	0.00000000e+00	0.00000000e+00	0.00000000e+00
-399	3.57000000e+02	0.00000000e+00	0.00000000e+00	0.00000000e+00
-398	4.09000000e+02	0.00000000e+00	0.00000000e+00	0.00000000e+00
-397	4.30000000e+02	0.00000000e+00	0.00000000e+00	0.00000000e+00
-396	4.30000000e+02	0.00000000e+00	0.00000000e+00	0.00000000e+00
-395	4.48000000e+02	0.00000000e+00	0.00000000e+00	0.00000000e+00
-394	4.67000000e+02	0.00000000e+00	0.00000000e+00	0.00000000e+00
-393	4.80000000e+02	0.00000000e+00	0.00000000e+00	0.00000000e+00
-392	5.65000000e+02	2.00000000e+00	2.00000000e+00	3.00000000e+00
-391	6.17000000e+02	3.00000000e+00	3.00000000e+00	4.00000000e+00
-390	7.90000000e+02	4.00000000e+00	4.00000000e+00	7.00000000e+00
-389	1.00200000e+03	4.00000000e+00	4.00000000e+00	7.00000000e+00
-388	1.18800000e+03	4.00000000e+00	4.00000000e+00	7.00000000e+00
-387	1.38600000e+03	4.00000000e+00	4.00000000e+00	7.00000000e+00
-386	1.54200000e+03	4.00000000e+00	5.00000000e+00	9.00000000e+00
-385	1.68800000e+03	4.00000000e+00	5.00000000e+00	9.00000000e+00
-384	1.81700000e+03	4.00000000e+00	5.00000000e+00	9.00000000e+00
-383	1.94700000e+03	4.00000000e+00	5.00000000e+00	9.00000000e+00
-382	2.07300000e+03	4.00000000e+00	5.00000000e+00	9.00000000e+00
-381	2.22300000e+03	4.00000000e+00	5.00000000e+00	9.00000000e+00
-380	2.35000000e+03	4.00000000e+00	5.00000000e+00	9.00000000e+00
-379	2.47700000e+03	4.00000000e+00	5.00000000e+00	9.00000000e+00
-378	2.62500000e+03	4.00000000e+00	5.00000000e+00	9.00000000e+00
-377	2.78000000e+03	4.00000000e+00	5.00000000e+00	9.00000000e+00
-376	2.91200000e+03	4.00000000e+00	5.00000000e+00	9.00000000e+00
-375	3.07900000e+03	4.00000000e+00	5.00000000e+00	9.00000000e+00
-374	3.27000000e+03	4.00000000e+00	5.00000000e+00	9.00000000e+00
-373	3.45500000e+03	4.00000000e+00	5.00000000e+00	9.00000000e+00
-372	3.61300000e+03	4.00000000e+00	5.00000000e+00	9.00000000e+00
-371	3.78500000e+03	4.00000000e+00	5.00000000e+00	9.00000000e+00
-370	3.94400000e+03	4.00000000e+00	5.00000000e+00	9.00000000e+00
-369	4.08300000e+03	4.00000000e+00	5.00000000e+00	9.00000000e+00
-368	4.24400000e+03	4.00000000e+00	5.00000000e+00	9.00000000e+00
-367	4.40800000e+03	4.00000000e+00	5.00000000e+00	9.00000000e+00
-366	4.56800000e+03	4.00000000e+00	5.00000000e+00	9.00000000e+00
-365	4.74900000e+03	4.00000000e+00	5.00000000e+00	9.00000000e+00
-364	4.91300000e+03	4.00000000e+00	5.00000000e+00	9.00000000e+00
-363	5.05700000e+03	4.00000000e+00	5.00000000e+00	9.00000000e+00
-362	5.20700000e+03	4.00000000e+00	5.00000000e+00	9.00000000e+00
-361	5.34100000e+03	5.00000000e+00	6.00000000e+00	1.00000000e+01
-360	5.51600000e+03	5.00000000e+00	6.00000000e+00	1.00000000e+01
-359	5.67500000e+03	5.00000000e+00	6.00000000e+00	1.00000000e+01
-358	5.81500000e+03	5.00000000e+00	6.00000000e+00	1.00000000e+01
-357	6.00400000e+03	5.00000000e+00	6.00000000e+00	1.00000000e+01
-356	6.16600000e+03	5.00000000e+00	6.00000000e+00	1.00000000e+01
-355	6.30700000e+03	5.00000000e+00	6.00000000e+00	1.00000000e+01
-354	6.44500000e+03	5.00000000e+00	6.00000000e+00	1.00000000e+01
-353	6.59600000e+03	5.00000000e+00	6.00000000e+00	1.00000000e+01
-352	6.77100000e+03	5.00000000e+00	6.00000000e+00	1.00000000e+01
-351	6.95000000e+03	5.00000000e+00	6.00000000e+00	1.00000000e+01
-350	7.11600000e+03	5.00000000e+00	6.00000000e+00	1.00000000e+01
-349	7.27100000e+03	5.00000000e+00	6.00000000e+00	1.00000000e+01
-348	7.44900000e+03	5.00000000e+00	6.00000000e+00	1.00000000e+01
-347	7.67200000e+03	6.00000000e+00	7.00000000e+00	1.10000000e+01
-346	7.91100000e+03	6.00000000e+00	7.00000000e+00	1.10000000e+01
-345	8.12700000e+03	6.00000000e+00	7.00000000e+00	1.10000000e+01
-344	8.34900000e+03	6.00000000e+00	7.00000000e+00	1.10000000e+01
-343	8.55200000e+03	6.00000000e+00	7.00000000e+00	1.10000000e+01
-342	8.76400000e+03	6.00000000e+00	7.00000000e+00	1.10000000e+01
-341	8.95300000e+03	8.00000000e+00	9.00000000e+00	1.30000000e+01
-340	9.17800000e+03	8.00000000e+00	9.00000000e+00	1.30000000e+01
-339	9.40000000e+03	8.00000000e+00	9.00000000e+00	1.30000000e+01
-338	9.60900000e+03	8.00000000e+00	9.00000000e+00	1.30000000e+01
-337	9.79900000e+03	8.00000000e+00	9.00000000e+00	1.30000000e+01
-336	1.00190000e+04	8.00000000e+00	9.00000000e+00	1.30000000e+01
-335	1.02270000e+04	8.00000000e+00	9.00000000e+00	1.30000000e+01
-334	1.04000000e+04	8.00000000e+00	9.00000000e+00	1.30000000e+01
-333	1.05880000e+04	8.00000000e+00	9.00000000e+00	1.30000000e+01
-332	1.08010000e+04	8.00000000e+00	9.00000000e+00	1.30000000e+01
-331	1.09740000e+04	8.00000000e+00	9.00000000e+00	1.30000000e+01
-330	1.11960000e+04	8.00000000e+00	9.00000000e+00	1.30000000e+01
-329	1.14500000e+04	8.00000000e+00	9.00000000e+00	1.30000000e+01
-328	1.16400000e+04	8.00000000e+00	9.00000000e+00	1.30000000e+01
-327	1.18310000e+04	8.00000000e+00	9.00000000e+00	1.30000000e+01
-326	1.20170000e+04	8.00000000e+00	9.00000000e+00	1.30000000e+01
-325	1.21870000e+04	8.00000000e+00	9.00000000e+00	1.30000000e+01
-324	1.23400000e+04	8.00000000e+00	9.00000000e+00	1.30000000e+01
-323	1.26570000e+04	8.00000000e+00	9.00000000e+00	1.30000000e+01
-322	1.27930000e+04	8.00000000e+00	9.00000000e+00	1.30000000e+01
-321	1.29450000e+04	8.00000000e+00	9.00000000e+00	1.30000000e+01
-320	1.30920000e+04	8.00000000e+00	9.00000000e+00	1.30000000e+01
-319	1.32380000e+04	8.00000000e+00	9.00000000e+00	1.30000000e+01
-318	1.34720000e+04	8.00000000e+00	9.00000000e+00	1.30000000e+01
-317	1.37210000e+04	8.00000000e+00	9.00000000e+00	1.30000000e+01
-316	1.39050000e+04	8.00000000e+00	9.00000000e+00	1.30000000e+01
-315	1.40770000e+04	8.00000000e+00	9.00000000e+00	1.30000000e+01
-314	1.42440000e+04	8.00000000e+00	9.00000000e+00	1.30000000e+01
-313	1.44250000e+04	8.00000000e+00	9.00000000e+00	1.30000000e+01
-312	1.46200000e+04	8.00000000e+00	9.00000000e+00	1.30000000e+01
-311	1.47990000e+04	8.00000000e+00	9.00000000e+00	1.30000000e+01
-310	1.49630000e+04	7.00000000e+00	9.00000000e+00	1.40000000e+01
-309	1.51070000e+04	7.00000000e+00	9.00000000e+00	1.40000000e+01
-308	1.52660000e+04	7.00000000e+00	9.00000000e+00	1.40000000e+01
-307	1.54110000e+04	7.00000000e+00	9.00000000e+00	1.40000000e+01
-306	1.55840000e+04	7.00000000e+00	9.00000000e+00	1.40000000e+01
-305	1.57500000e+04	7.00000000e+00	9.00000000e+00	1.40000000e+01
-304	1.58950000e+04	7.00000000e+00	9.00000000e+00	1.40000000e+01
-303	1.60880000e+04	7.00000000e+00	9.00000000e+00	1.40000000e+01
-302	1.60880000e+04	8.00000000e+00	1.00000000e+01	1.50000000e+01
-301	1.65250000e+04	8.00000000e+00	1.00000000e+01	1.50000000e+01
-300	1.65250000e+04	9.00000000e+00	1.10000000e+01	1.60000000e+01
-299	1.65250000e+04	9.00000000e+00	1.10000000e+01	1.60000000e+01
-298	1.65250000e+04	9.00000000e+00	1.10000000e+01	1.60000000e+01
-297	1.69380000e+04	9.00000000e+00	1.10000000e+01	1.60000000e+01
-296	1.73790000e+04	9.00000000e+00	1.10000000e+01	1.60000000e+01
-295	1.77440000e+04	9.00000000e+00	1.10000000e+01	1.60000000e+01
-294	1.81330000e+04	9.00000000e+00	1.10000000e+01	1.60000000e+01
-293	1.85310000e+04	9.00000000e+00	1.10000000e+01	1.60000000e+01
-292	1.89590000e+04	9.00000000e+00	1.10000000e+01	1.60000000e+01
-291	1.94340000e+04	9.00000000e+00	1.10000000e+01	1.60000000e+01
-290	1.98790000e+04	9.00000000e+00	1.10000000e+01	1.60000000e+01
-289	2.02920000e+04	1.00000000e+01	1.20000000e+01	2.10000000e+01
-288	2.07230000e+04	1.00000000e+01	1.20000000e+01	2.10000000e+01
-287	2.11590000e+04	1.00000000e+01	1.20000000e+01	2.10000000e+01
-286	2.15970000e+04	1.00000000e+01	1.30000000e+01	2.30000000e+01
-285	2.20840000e+04	1.00000000e+01	1.30000000e+01	2.30000000e+01
-284	2.24980000e+04	1.00000000e+01	1.30000000e+01	2.30000000e+01
-283	2.30050000e+04	1.00000000e+01	1.30000000e+01	2.30000000e+01
-282	2.34540000e+04	1.00000000e+01	1.30000000e+01	2.30000000e+01
-281	2.34540000e+04	1.00000000e+01	1.30000000e+01	2.30000000e+01
-280	2.34540000e+04	1.00000000e+01	1.30000000e+01	2.30000000e+01
-279	2.34540000e+04	1.00000000e+01	1.30000000e+01	2.30000000e+01
-278	2.39890000e+04	1.00000000e+01	1.30000000e+01	2.30000000e+01
-277	2.45760000e+04	1.00000000e+01	1.30000000e+01	2.30000000e+01
-276	2.51810000e+04	1.00000000e+01	1.30000000e+01	2.30000000e+01
-275	2.58090000e+04	1.00000000e+01	1.30000000e+01	2.30000000e+01
-274	2.63700000e+04	1.00000000e+01	1.30000000e+01	2.30000000e+01
-273	2.69480000e+04	1.00000000e+01	1.30000000e+01	2.30000000e+01
-272	2.75690000e+04	1.10000000e+01	1.40000000e+01	2.70000000e+01
-271	2.81910000e+04	1.10000000e+01	1.40000000e+01	2.70000000e+01
-270	2.87900000e+04	1.10000000e+01	1.40000000e+01	2.70000000e+01
-269	2.93510000e+04	1.10000000e+01	1.40000000e+01	2.70000000e+01
-268	2.99300000e+04	1.10000000e+01	1.40000000e+01	2.70000000e+01
-267	3.04350000e+04	1.20000000e+01	1.40000000e+01	2.80000000e+01
-266	3.08960000e+04	1.20000000e+01	1.40000000e+01	2.80000000e+01
-265	3.14110000e+04	1.40000000e+01	1.50000000e+01	3.00000000e+01
-264	3.19530000e+04	1.40000000e+01	1.50000000e+01	3.00000000e+01
-263	3.24230000e+04	1.40000000e+01	1.50000000e+01	3.00000000e+01
-262	3.29560000e+04	1.40000000e+01	1.50000000e+01	3.00000000e+01
-261	3.35410000e+04	1.40000000e+01	1.50000000e+01	3.00000000e+01
-260	3.41520000e+04	1.50000000e+01	1.60000000e+01	3.10000000e+01
-259	3.46670000e+04	1.60000000e+01	1.80000000e+01	3.30000000e+01
-258	3.52350000e+04	1.80000000e+01	1.90000000e+01	3.40000000e+01
-257	3.58040000e+04	1.70000000e+01	2.00000000e+01	3.60000000e+01
-256	3.63640000e+04	1.70000000e+01	2.00000000e+01	3.60000000e+01
-255	3.68600000e+04	1.70000000e+01	2.10000000e+01	3.70000000e+01
-254	3.73440000e+04	1.70000000e+01	2.10000000e+01	3.70000000e+01
-253	3.79150000e+04	1.70000000e+01	2.10000000e+01	3.70000000e+01
-252	3.83850000e+04	1.70000000e+01	2.10000000e+01	3.70000000e+01
-251	3.88250000e+04	1.70000000e+01	2.10000000e+01	3.70000000e+01
-250	3.93100000e+04	1.70000000e+01	2.10000000e+01	3.70000000e+01
-249	3.93100000e+04	1.70000000e+01	2.10000000e+01	3.70000000e+01
-248	3.97480000e+04	1.70000000e+01	2.10000000e+01	3.70000000e+01
-247	4.02080000e+04	1.70000000e+01	2.10000000e+01	3.70000000e+01
-246	4.06360000e+04	1.80000000e+01	2.20000000e+01	3.80000000e+01
-245	4.10210000e+04	1.80000000e+01	2.30000000e+01	4.40000000e+01
-244	4.14290000e+04	1.80000000e+01	2.30000000e+01	4.40000000e+01
-243	4.18130000e+04	1.80000000e+01	2.30000000e+01	4.40000000e+01
-242	4.18130000e+04	2.10000000e+01	2.40000000e+01	4.60000000e+01
-241	4.22210000e+04	2.10000000e+01	2.40000000e+01	4.60000000e+01
-240	4.26200000e+04	2.30000000e+01	2.50000000e+01	4.70000000e+01
-239	4.30250000e+04	2.30000000e+01	2.50000000e+01	4.70000000e+01
-238	4.34400000e+04	2.30000000e+01	2.50000000e+01	4.70000000e+01
-237	4.39610000e+04	2.30000000e+01	2.50000000e+01	4.70000000e+01
-236	4.45090000e+04	2.30000000e+01	2.50000000e+01	4.70000000e+01
-235	4.50920000e+04	2.30000000e+01	2.50000000e+01	4.70000000e+01
-234	4.56400000e+04	2.30000000e+01	2.50000000e+01	4.70000000e+01
-233	4.60870000e+04	2.30000000e+01	2.50000000e+01	4.70000000e+01
-232	4.64830000e+04	2.30000000e+01	2.60000000e+01	4.80000000e+01
-231	4.69070000e+04	2.50000000e+01	2.80000000e+01	5.00000000e+01
-230	4.73160000e+04	2.50000000e+01	2.80000000e+01	5.00000000e+01
-229	4.77620000e+04	2.50000000e+01	2.80000000e+01	5.00000000e+01
-228	4.81710000e+04	2.50000000e+01	2.80000000e+01	5.00000000e+01
-227	4.85940000e+04	2.50000000e+01	2.80000000e+01	5.00000000e+01
-226	4.90240000e+04	2.50000000e+01	2.80000000e+01	5.00000000e+01
-225	4.93940000e+04	2.50000000e+01	2.80000000e+01	5.00000000e+01
-224	4.97620000e+04	2.50000000e+01	2.80000000e+01	5.00000000e+01
-223	5.01060000e+04	2.70000000e+01	2.90000000e+01	5.10000000e+01
-222	5.05380000e+04	2.70000000e+01	2.90000000e+01	5.10000000e+01
-221	5.09010000e+04	2.70000000e+01	2.90000000e+01	5.10000000e+01
-220	5.12270000e+04	2.70000000e+01	2.90000000e+01	5.10000000e+01
-219	5.14910000e+04	2.70000000e+01	2.90000000e+01	5.10000000e+01
-218	5.17780000e+04	2.70000000e+01	2.90000000e+01	5.10000000e+01
-217	5.21660000e+04	2.70000000e+01	2.90000000e+01	5.10000000e+01
-216	5.25220000e+04	2.70000000e+01	2.90000000e+01	5.10000000e+01
-215	5.29040000e+04	2.70000000e+01	2.90000000e+01	5.10000000e+01
-214	5.33150000e+04	2.70000000e+01	2.90000000e+01	5.10000000e+01
-213	5.37320000e+04	2.70000000e+01	2.90000000e+01	5.10000000e+01
-212	5.41580000e+04	2.70000000e+01	3.00000000e+01	5.40000000e+01
-211	5.45780000e+04	2.70000000e+01	3.00000000e+01	5.40000000e+01
-210	5.49800000e+04	2.70000000e+01	3.00000000e+01	5.40000000e+01
-209	5.53650000e+04	2.70000000e+01	3.00000000e+01	5.40000000e+01
-208	5.58050000e+04	2.70000000e+01	3.00000000e+01	5.40000000e+01
-207	5.61990000e+04	2.60000000e+01	3.10000000e+01	5.50000000e+01
-206	5.67000000e+04	2.60000000e+01	3.10000000e+01	5.50000000e+01
-205	5.72340000e+04	2.60000000e+01	3.10000000e+01	5.50000000e+01
-204	5.78130000e+04	2.60000000e+01	3.10000000e+01	5.50000000e+01
-203	5.83870000e+04	2.60000000e+01	3.10000000e+01	5.50000000e+01
-202	5.88870000e+04	2.60000000e+01	3.10000000e+01	5.50000000e+01
-201	5.94120000e+04	2.70000000e+01	3.20000000e+01	5.70000000e+01
-200	5.98160000e+04	2.70000000e+01	3.20000000e+01	5.70000000e+01
-199	6.01220000e+04	2.70000000e+01	3.20000000e+01	5.70000000e+01
-198	6.04620000e+04	2.70000000e+01	3.20000000e+01	5.70000000e+01
-197	6.08600000e+04	2.70000000e+01	3.20000000e+01	5.70000000e+01
-196	6.12460000e+04	2.70000000e+01	3.20000000e+01	5.70000000e+01
-195	6.16540000e+04	2.70000000e+01	3.20000000e+01	5.70000000e+01
-194	6.20950000e+04	2.70000000e+01	3.20000000e+01	5.70000000e+01
-193	6.24960000e+04	2.70000000e+01	3.20000000e+01	5.70000000e+01
-192	6.28890000e+04	2.70000000e+01	3.20000000e+01	5.70000000e+01
-191	6.32810000e+04	2.70000000e+01	3.20000000e+01	5.70000000e+01
-190	6.36680000e+04	2.70000000e+01	3.20000000e+01	5.70000000e+01
-189	6.41320000e+04	2.70000000e+01	3.20000000e+01	5.70000000e+01
-188	6.46840000e+04	2.70000000e+01	3.20000000e+01	5.70000000e+01
-187	6.52530000e+04	2.70000000e+01	3.20000000e+01	5.70000000e+01
-186	6.57360000e+04	2.80000000e+01	3.30000000e+01	5.80000000e+01
-185	6.62720000e+04	2.80000000e+01	3.30000000e+01	5.80000000e+01
-184	6.67170000e+04	3.10000000e+01	3.40000000e+01	6.00000000e+01
-183	6.71780000e+04	3.10000000e+01	3.40000000e+01	6.00000000e+01
-182	6.76040000e+04	3.10000000e+01	3.40000000e+01	6.00000000e+01
-181	6.80280000e+04	3.10000000e+01	3.40000000e+01	6.00000000e+01
-180	6.80280000e+04	3.10000000e+01	3.40000000e+01	6.00000000e+01
-179	6.80280000e+04	3.10000000e+01	3.40000000e+01	6.00000000e+01
-178	6.85910000e+04	3.10000000e+01	3.40000000e+01	6.00000000e+01
-177	6.90330000e+04	3.10000000e+01	3.40000000e+01	6.00000000e+01
-176	6.94580000e+04	3.00000000e+01	3.50000000e+01	6.30000000e+01
-175	6.99250000e+04	3.00000000e+01	3.50000000e+01	6.30000000e+01
-174	7.03320000e+04	3.00000000e+01	3.50000000e+01	6.30000000e+01
-173	7.08240000e+04	3.00000000e+01	3.50000000e+01	6.30000000e+01
-172	7.12740000e+04	3.00000000e+01	3.50000000e+01	6.30000000e+01
-171	7.17200000e+04	3.00000000e+01	3.50000000e+01	6.30000000e+01
-170	7.21480000e+04	3.00000000e+01	3.50000000e+01	6.30000000e+01
-169	7.25770000e+04	3.00000000e+01	3.50000000e+01	6.30000000e+01
-168	7.30430000e+04	3.00000000e+01	3.50000000e+01	6.30000000e+01
-167	7.34190000e+04	3.00000000e+01	3.50000000e+01	6.30000000e+01
-166	7.39360000e+04	3.00000000e+01	3.50000000e+01	6.30000000e+01
-165	7.44460000e+04	3.00000000e+01	3.50000000e+01	6.30000000e+01
-164	7.44460000e+04	3.00000000e+01	3.50000000e+01	6.30000000e+01
-163	7.48680000e+04	3.00000000e+01	3.50000000e+01	6.30000000e+01
-162	7.52440000e+04	3.00000000e+01	3.50000000e+01	6.30000000e+01
-161	7.56470000e+04	3.00000000e+01	3.50000000e+01	6.30000000e+01
-160	7.60720000e+04	3.00000000e+01	3.50000000e+01	6.30000000e+01
-159	7.65260000e+04	3.00000000e+01	3.50000000e+01	6.30000000e+01
-158	7.69880000e+04	3.00000000e+01	3.50000000e+01	6.30000000e+01
-157	7.75230000e+04	3.00000000e+01	3.50000000e+01	6.30000000e+01
-156	7.80110000e+04	3.00000000e+01	3.50000000e+01	6.30000000e+01
-155	7.84760000e+04	3.00000000e+01	3.50000000e+01	6.30000000e+01
-154	7.89240000e+04	3.00000000e+01	3.50000000e+01	6.30000000e+01
-153	7.93190000e+04	3.00000000e+01	3.50000000e+01	6.30000000e+01
-152	7.98100000e+04	3.00000000e+01	3.50000000e+01	6.30000000e+01
-151	8.02910000e+04	3.00000000e+01	3.50000000e+01	6.30000000e+01
-150	8.07760000e+04	3.00000000e+01	3.50000000e+01	6.30000000e+01
-149	8.07760000e+04	3.00000000e+01	3.50000000e+01	6.30000000e+01
-148	8.10770000e+04	3.00000000e+01	3.50000000e+01	6.30000000e+01
-147	8.14450000e+04	3.00000000e+01	3.50000000e+01	6.30000000e+01
-146	8.19610000e+04	3.00000000e+01	3.50000000e+01	6.30000000e+01
-145	8.26290000e+04	3.00000000e+01	3.50000000e+01	6.30000000e+01
-144	8.32100000e+04	3.00000000e+01	3.50000000e+01	6.30000000e+01
-143	8.37690000e+04	3.20000000e+01	3.60000000e+01	6.50000000e+01
-142	8.43750000e+04	3.20000000e+01	3.60000000e+01	6.50000000e+01
-141	8.49750000e+04	3.20000000e+01	3.60000000e+01	6.50000000e+01
-140	8.55480000e+04	3.20000000e+01	3.60000000e+01	6.50000000e+01
-139	8.61960000e+04	3.20000000e+01	3.60000000e+01	6.50000000e+01
-138	8.68550000e+04	3.20000000e+01	3.60000000e+01	6.50000000e+01
-137	8.75530000e+04	3.20000000e+01	3.60000000e+01	6.50000000e+01
-136	8.81330000e+04	3.20000000e+01	3.60000000e+01	6.50000000e+01
-135	8.86230000e+04	3.20000000e+01	3.60000000e+01	6.50000000e+01
-134	8.90930000e+04	3.20000000e+01	3.60000000e+01	6.50000000e+01
-133	8.95720000e+04	3.20000000e+01	3.60000000e+01	6.50000000e+01
-132	9.00590000e+04	3.20000000e+01	3.60000000e+01	6.50000000e+01
-131	9.05850000e+04	3.20000000e+01	3.60000000e+01	6.50000000e+01
-130	9.10690000e+04	3.20000000e+01	3.60000000e+01	6.50000000e+01
-129	9.15470000e+04	3.20000000e+01	3.60000000e+01	6.50000000e+01
-128	9.19910000e+04	3.50000000e+01	3.70000000e+01	0.00000000e+00
-127	9.24390000e+04	3.40000000e+01	3.80000000e+01	6.90000000e+01
-126	9.28720000e+04	3.40000000e+01	3.80000000e+01	6.90000000e+01
-125	9.32850000e+04	3.40000000e+01	3.80000000e+01	6.90000000e+01
-124	9.37600000e+04	3.40000000e+01	3.80000000e+01	6.90000000e+01
-123	9.43080000e+04	3.40000000e+01	3.80000000e+01	6.90000000e+01
-122	9.48440000e+04	3.40000000e+01	3.80000000e+01	6.90000000e+01
-121	9.52280000e+04	3.40000000e+01	3.80000000e+01	6.90000000e+01
-120	9.56230000e+04	3.40000000e+01	3.80000000e+01	6.90000000e+01
-119	9.60300000e+04	3.40000000e+01	3.80000000e+01	6.90000000e+01
-118	9.64250000e+04	3.40000000e+01	3.80000000e+01	6.90000000e+01
-117	9.69020000e+04	3.40000000e+01	3.80000000e+01	6.90000000e+01
-116	9.73070000e+04	3.40000000e+01	3.80000000e+01	6.90000000e+01
-115	9.77730000e+04	3.60000000e+01	3.90000000e+01	7.00000000e+01
-114	9.82020000e+04	3.60000000e+01	3.90000000e+01	7.00000000e+01
-113	9.86040000e+04	3.60000000e+01	3.90000000e+01	7.00000000e+01
-112	9.90110000e+04	3.60000000e+01	3.90000000e+01	7.00000000e+01
-111	9.94510000e+04	3.60000000e+01	3.90000000e+01	7.00000000e+01
-110	9.98770000e+04	3.60000000e+01	3.90000000e+01	7.00000000e+01
-109	1.00320000e+05	3.60000000e+01	3.90000000e+01	7.00000000e+01
-108	1.00733000e+05	3.60000000e+01	4.00000000e+01	7.10000000e+01
-107	1.01106000e+05	3.60000000e+01	4.00000000e+01	7.10000000e+01
-106	1.01452000e+05	3.60000000e+01	4.00000000e+01	7.10000000e+01
-105	1.01820000e+05	3.60000000e+01	4.00000000e+01	7.10000000e+01
-104	1.02252000e+05	3.70000000e+01	4.10000000e+01	7.20000000e+01
-103	1.02652000e+05	3.70000000e+01	4.10000000e+01	7.20000000e+01
-102	1.03077000e+05	3.70000000e+01	4.10000000e+01	7.20000000e+01
-101	1.03464000e+05	3.70000000e+01	4.10000000e+01	7.20000000e+01
-100	1.03814000e+05	3.70000000e+01	4.10000000e+01	7.20000000e+01
-99	1.04161000e+05	3.70000000e+01	4.10000000e+01	7.20000000e+01
-98	1.04526000e+05	3.70000000e+01	4.10000000e+01	7.20000000e+01
-97	1.04907000e+05	3.70000000e+01	4.10000000e+01	7.20000000e+01
-96	1.05330000e+05	3.70000000e+01	4.10000000e+01	7.20000000e+01
-95	1.05734000e+05	3.70000000e+01	4.10000000e+01	7.20000000e+01
-94	1.06109000e+05	3.70000000e+01	4.10000000e+01	7.20000000e+01
-93	1.06480000e+05	3.70000000e+01	4.10000000e+01	7.20000000e+01
-92	1.06842000e+05	3.70000000e+01	4.10000000e+01	7.20000000e+01
-91	1.07209000e+05	3.70000000e+01	4.10000000e+01	7.20000000e+01
-90	1.07615000e+05	3.70000000e+01	4.10000000e+01	7.20000000e+01
-89	1.08140000e+05	4.00000000e+01	4.20000000e+01	7.30000000e+01
-88	1.08726000e+05	4.00000000e+01	4.20000000e+01	7.30000000e+01
-87	1.09248000e+05	3.80000000e+01	4.30000000e+01	7.40000000e+01
-86	1.09723000e+05	3.80000000e+01	4.30000000e+01	7.40000000e+01
-85	1.10134000e+05	3.80000000e+01	4.30000000e+01	7.40000000e+01
-84	1.10658000e+05	4.20000000e+01	4.50000000e+01	7.60000000e+01
-83	1.11184000e+05	4.20000000e+01	4.50000000e+01	7.60000000e+01
-82	1.11791000e+05	4.20000000e+01	4.50000000e+01	7.60000000e+01
-81	1.12542000e+05	4.20000000e+01	4.50000000e+01	7.60000000e+01
-80	1.13217000e+05	4.20000000e+01	4.50000000e+01	7.60000000e+01
-79	1.13909000e+05	4.20000000e+01	4.50000000e+01	7.60000000e+01
-78	1.14439000e+05	4.20000000e+01	4.50000000e+01	7.60000000e+01
-77	1.14955000e+05	4.20000000e+01	4.50000000e+01	7.60000000e+01
-76	1.15555000e+05	4.20000000e+01	4.50000000e+01	7.60000000e+01
-75	1.16103000e+05	4.60000000e+01	4.60000000e+01	7.70000000e+01
-74	1.16665000e+05	4.60000000e+01	4.60000000e+01	7.70000000e+01
-73	1.17218000e+05	4.60000000e+01	4.60000000e+01	7.70000000e+01
-72	1.17702000e+05	4.60000000e+01	4.60000000e+01	7.70000000e+01
-71	1.18214000e+05	4.60000000e+01	4.60000000e+01	7.70000000e+01
-70	1.18572000e+05	4.60000000e+01	4.60000000e+01	7.70000000e+01
-69	1.19008000e+05	4.60000000e+01	4.60000000e+01	7.70000000e+01
-68	1.19570000e+05	4.30000000e+01	4.70000000e+01	7.80000000e+01
-67	1.20066000e+05	4.30000000e+01	4.70000000e+01	7.80000000e+01
-66	1.20551000e+05	4.30000000e+01	4.80000000e+01	7.90000000e+01
-65	1.20891000e+05	4.30000000e+01	4.80000000e+01	7.90000000e+01
-64	1.21306000e+05	4.30000000e+01	4.80000000e+01	7.90000000e+01
-63	1.21749000e+05	4.30000000e+01	4.80000000e+01	7.90000000e+01
-62	1.22219000e+05	4.40000000e+01	4.90000000e+01	8.00000000e+01
-61	1.22720000e+05	4.40000000e+01	4.90000000e+01	8.00000000e+01
-60	1.23242000e+05	4.40000000e+01	4.90000000e+01	8.00000000e+01
-59	1.23690000e+05	4.40000000e+01	4.90000000e+01	8.00000000e+01
-58	1.24135000e+05	4.40000000e+01	5.00000000e+01	8.10000000e+01
-57	1.24596000e+05	4.40000000e+01	5.00000000e+01	8.10000000e+01
-56	1.25012000e+05	4.40000000e+01	5.00000000e+01	8.10000000e+01
-55	1.25365000e+05	4.40000000e+01	5.00000000e+01	8.10000000e+01
-54	1.25889000e+05	4.40000000e+01	5.00000000e+01	8.10000000e+01
-53	1.26336000e+05	4.70000000e+01	5.10000000e+01	8.20000000e+01
-52	1.26810000e+05	4.70000000e+01	5.10000000e+01	8.20000000e+01
-51	1.27246000e+05	4.70000000e+01	5.10000000e+01	8.20000000e+01
-50	1.27742000e+05	4.70000000e+01	5.10000000e+01	8.20000000e+01
-49	1.28226000e+05	4.70000000e+01	5.10000000e+01	8.20000000e+01
-48	1.28793000e+05	4.70000000e+01	5.10000000e+01	8.20000000e+01
-47	1.29413000e+05	4.70000000e+01	5.10000000e+01	8.20000000e+01
-46	1.29948000e+05	4.70000000e+01	5.10000000e+01	8.20000000e+01
-45	1.30481000e+05	4.70000000e+01	5.10000000e+01	8.20000000e+01
-44	1.30947000e+05	4.70000000e+01	5.10000000e+01	8.20000000e+01
-43	1.31229000e+05	4.70000000e+01	5.10000000e+01	8.20000000e+01
-42	1.31740000e+05	4.80000000e+01	5.20000000e+01	8.40000000e+01
-41	1.32202000e+05	5.10000000e+01	5.60000000e+01	9.30000000e+01
-40	1.32397000e+05	5.50000000e+01	5.90000000e+01	9.70000000e+01
-39	1.32564000e+05	5.70000000e+01	6.30000000e+01	1.01000000e+02
-38	1.32815000e+05	5.70000000e+01	6.30000000e+01	1.01000000e+02
-37	1.33324000e+05	6.00000000e+01	6.60000000e+01	1.04000000e+02
-36	1.34046000e+05	6.00000000e+01	6.60000000e+01	1.04000000e+02
-35	1.35144000e+05	5.80000000e+01	6.80000000e+01	1.06000000e+02
-34	1.36320000e+05	6.10000000e+01	7.00000000e+01	1.10000000e+02
-33	1.37710000e+05	6.20000000e+01	7.20000000e+01	1.13000000e+02
-32	1.39050000e+05	6.90000000e+01	7.40000000e+01	1.16000000e+02
-31	1.40581000e+05	6.80000000e+01	7.50000000e+01	1.17000000e+02
-30	1.42484000e+05	7.30000000e+01	8.30000000e+01	1.36000000e+02
-29	1.44040000e+05	7.70000000e+01	8.40000000e+01	1.37000000e+02
-28	1.45248000e+05	7.70000000e+01	8.40000000e+01	1.37000000e+02
-27	1.46513000e+05	7.40000000e+01	8.50000000e+01	1.38000000e+02
-26	1.46513000e+05	7.40000000e+01	8.50000000e+01	1.38000000e+02
-25	1.47084000e+05	8.70000000e+01	8.70000000e+01	1.40000000e+02
-24	1.47084000e+05	8.80000000e+01	8.90000000e+01	1.43000000e+02
-23	1.48370000e+05	8.80000000e+01	9.00000000e+01	1.44000000e+02
-22	1.49764000e+05	8.80000000e+01	9.00000000e+01	1.44000000e+02
-21	1.51241000e+05	8.90000000e+01	9.10000000e+01	1.45000000e+02
-20	1.52659000e+05	9.40000000e+01	9.30000000e+01	1.50000000e+02
-19	1.54339000e+05	9.10000000e+01	9.50000000e+01	1.55000000e+02
-18	1.56030000e+05	9.10000000e+01	9.80000000e+01	1.61000000e+02
-17	1.56030000e+05	9.40000000e+01	9.90000000e+01	1.62000000e+02
-16	1.57476000e+05	9.30000000e+01	1.02000000e+02	1.65000000e+02
-15	1.57476000e+05	9.30000000e+01	1.02000000e+02	1.65000000e+02
-14	1.57476000e+05	9.30000000e+01	1.02000000e+02	1.65000000e+02
-13	1.57476000e+05	9.30000000e+01	1.02000000e+02	1.65000000e+02
-12	1.57476000e+05	1.03000000e+02	1.03000000e+02	1.67000000e+02
-11	1.58803000e+05	1.00000000e+02	1.05000000e+02	1.73000000e+02
-10	1.60457000e+05	9.90000000e+01	1.06000000e+02	1.75000000e+02
-9	1.62448000e+05	9.90000000e+01	1.06000000e+02	1.75000000e+02
-8	1.64392000e+05	9.90000000e+01	1.06000000e+02	1.75000000e+02
-7	1.66359000e+05	9.90000000e+01	1.06000000e+02	1.75000000e+02
-6	1.68956000e+05	1.10000000e+02	1.08000000e+02	1.78000000e+02
-5	1.71699000e+05	1.06000000e+02	1.09000000e+02	1.79000000e+02
-4	1.74026000e+05	1.06000000e+02	1.09000000e+02	1.79000000e+02
-3	1.76527000e+05	1.08000000e+02	1.11000000e+02	1.81000000e+02
-2	1.79088000e+05	1.13000000e+02	1.20000000e+02	1.91000000e+02
-1	1.81986000e+05	1.19000000e+02	1.24000000e+02	1.95000000e+02
0	1.87440000e+05	1.22000000e+02	1.33000000e+02	2.04000000e+02
1	2.00779000e+05	1.35000000e+02	1.42000000e+02	2.13000000e+02
2	2.13967000e+05	1.52000000e+02	1.60000000e+02	2.41000000e+02
3	2.25228000e+05	1.66000000e+02	1.68000000e+02	2.49000000e+02
4	2.36465000e+05	1.67000000e+02	1.80000000e+02	2.65000000e+02
5	2.44881000e+05	1.68000000e+02	1.81000000e+02	2.66000000e+02
6	2.52764000e+05	1.73000000e+02	1.89000000e+02	2.74000000e+02
7	2.60171000e+05	1.77000000e+02	1.93000000e+02	2.79000000e+02
8	2.67420000e+05	1.84000000e+02	2.02000000e+02	2.93000000e+02
9	2.75490000e+05	1.84000000e+02	2.17000000e+02	3.11000000e+02
10	2.82629000e+05	1.90000000e+02	2.21000000e+02	3.16000000e+02
11	2.88891000e+05	1.90000000e+02	2.21000000e+02	3.16000000e+02
12	2.94303000e+05	1.97000000e+02	2.26000000e+02	3.24000000e+02
13	2.99167000e+05	1.97000000e+02	2.26000000e+02	3.24000000e+02
14	3.03875000e+05	2.00000000e+02	2.28000000e+02	3.28000000e+02
15	3.08633000e+05	1.97000000e+02	2.30000000e+02	3.32000000e+02
16	3.13686000e+05	1.96000000e+02	2.34000000e+02	3.36000000e+02
17	3.18207000e+05	2.06000000e+02	2.40000000e+02	3.42000000e+02
18	3.22098000e+05	2.14000000e+02	2.44000000e+02	3.46000000e+02
19	3.25378000e+05	2.14000000e+02	2.44000000e+02	3.46000000e+02
20	3.28123000e+05	2.08000000e+02	2.46000000e+02	3.48000000e+02
21	3.30576000e+05	2.14000000e+02	2.49000000e+02	3.52000000e+02
22	3.33179000e+05	2.14000000e+02	2.49000000e+02	3.52000000e+02
23	3.36024000e+05	2.16000000e+02	2.51000000e+02	3.54000000e+02
24	3.38752000e+05	2.12000000e+02	2.55000000e+02	3.59000000e+02
25	3.40892000e+05	2.12000000e+02	2.55000000e+02	3.59000000e+02
26	3.42950000e+05	2.16000000e+02	2.58000000e+02	3.63000000e+02
27	3.44902000e+05	2.19000000e+02	2.59000000e+02	3.64000000e+02
28	3.46756000e+05	2.19000000e+02	2.59000000e+02	3.64000000e+02
29	3.48685000e+05	2.19000000e+02	2.59000000e+02	3.64000000e+02
30	3.50834000e+05	2.19000000e+02	2.59000000e+02	3.65000000e+02
31	3.53045000e+05	2.16000000e+02	2.60000000e+02	3.66000000e+02
32	3.54939000e+05	2.20000000e+02	2.68000000e+02	3.78000000e+02
33	3.56744000e+05	2.20000000e+02	2.68000000e+02	3.78000000e+02
34	3.58303000e+05	2.28000000e+02	2.69000000e+02	3.79000000e+02
35	3.60061000e+05	2.22000000e+02	2.71000000e+02	3.81000000e+02
36	3.61837000e+05	2.22000000e+02	2.71000000e+02	3.81000000e+02
37	3.63825000e+05	2.16000000e+02	2.72000000e+02	3.82000000e+02
38	3.65857000e+05	2.29000000e+02	2.74000000e+02	3.84000000e+02
39	3.67665000e+05	2.29000000e+02	2.74000000e+02	3.84000000e+02
40	3.69244000e+05	2.29000000e+02	2.74000000e+02	3.84000000e+02
41	3.70806000e+05	2.29000000e+02	2.74000000e+02	3.84000000e+02
42	3.72250000e+05	2.21000000e+02	2.75000000e+02	3.86000000e+02
43	3.73852000e+05	2.21000000e+02	2.75000000e+02	3.86000000e+02
44	3.75645000e+05	2.21000000e+02	2.75000000e+02	3.86000000e+02
45	3.77284000e+05	2.21000000e+02	2.75000000e+02	3.86000000e+02
46	3.78947000e+05	2.33000000e+02	2.78000000e+02	3.90000000e+02
47	3.80305000e+05	2.25000000e+02	2.80000000e+02	3.92000000e+02
48	3.81673000e+05	2.25000000e+02	2.80000000e+02	3.92000000e+02
49	3.83035000e+05	2.25000000e+02	2.80000000e+02	3.92000000e+02
50	3.84534000e+05	2.25000000e+02	2.80000000e+02	3.92000000e+02
51	3.86197000e+05	2.25000000e+02	2.80000000e+02	3.92000000e+02
52	3.87824000e+05	2.25000000e+02	2.80000000e+02	3.92000000e+02
53	3.89406000e+05	2.25000000e+02	2.80000000e+02	3.92000000e+02
54	3.90758000e+05	2.25000000e+02	2.80000000e+02	3.92000000e+02
55	3.92107000e+05	2.25000000e+02	2.80000000e+02	3.92000000e+02
56	3.93380000e+05	2.26000000e+02	2.82000000e+02	3.94000000e+02
57	3.94797000e+05	2.26000000e+02	2.82000000e+02	3.95000000e+02
58	3.96649000e+05	2.28000000e+02	2.84000000e+02	3.97000000e+02
59	4.00991000e+05	2.29000000e+02	2.85000000e+02	3.98000000e+02
60	4.03915000e+05	2.32000000e+02	2.86000000e+02	3.99000000e+02
61	4.05588000e+05	2.32000000e+02	2.86000000e+02	3.99000000e+02
62	4.07051000e+05	2.32000000e+02	2.88000000e+02	4.02000000e+02
63	4.08306000e+05	2.32000000e+02	2.88000000e+02	4.02000000e+02
64	4.09789000e+05	2.32000000e+02	2.88000000e+02	4.02000000e+02
65	4.11537000e+05	2.38000000e+02	2.89000000e+02	4.03000000e+02
66	4.13442000e+05	2.37000000e+02	2.96000000e+02	4.10000000e+02
67	4.14815000e+05	2.37000000e+02	2.96000000e+02	4.10000000e+02
68	4.16162000e+05	2.37000000e+02	2.96000000e+02	4.10000000e+02
69	4.17414000e+05	2.42000000e+02	2.99000000e+02	4.13000000e+02
70	4.18778000e+05	2.42000000e+02	2.99000000e+02	4.13000000e+02
71	4.20050000e+05	2.46000000e+02	3.00000000e+02	4.14000000e+02
72	4.21793000e+05	2.43000000e+02	3.02000000e+02	4.16000000e+02
73	4.23125000e+05	2.50000000e+02	3.04000000e+02	4.18000000e+02
74	4.24156000e+05	2.50000000e+02	3.04000000e+02	4.18000000e+02
75	4.25261000e+05	2.48000000e+02	3.07000000e+02	4.30000000e+02
76	4.26210000e+05	2.48000000e+02	3.07000000e+02	4.30000000e+02
77	4.27208000e+05	2.49000000e+02	3.08000000e+02	4.31000000e+02
78	4.28297000e+05	2.51000000e+02	3.09000000e+02	4.33000000e+02
79	4.29534000e+05	2.51000000e+02	3.09000000e+02	4.33000000e+02
80	4.31620000e+05	2.49000000e+02	3.13000000e+02	4.37000000e+02
81	4.32942000e+05	2.48000000e+02	3.14000000e+02	4.38000000e+02
82	4.34026000e+05	2.48000000e+02	3.14000000e+02	4.38000000e+02
83	4.35007000e+05	2.48000000e+02	3.14000000e+02	4.38000000e+02
84	4.35968000e+05	2.48000000e+02	3.14000000e+02	4.38000000e+02
85	4.37028000e+05	2.48000000e+02	3.14000000e+02	4.38000000e+02
86	4.38189000e+05	2.48000000e+02	3.14000000e+02	4.38000000e+02
87	4.39337000e+05	2.51000000e+02	3.15000000e+02	4.39000000e+02
88	4.40316000e+05	2.64000000e+02	3.16000000e+02	4.40000000e+02
89	4.41247000e+05	2.64000000e+02	3.16000000e+02	4.40000000e+02
90	4.42174000e+05	2.64000000e+02	3.16000000e+02	4.40000000e+02
91	4.43052000e+05	2.61000000e+02	3.18000000e+02	4.42000000e+02
92	4.44051000e+05	2.61000000e+02	3.18000000e+02	4.42000000e+02
93	4.45153000e+05	2.61000000e+02	3.18000000e+02	4.42000000e+02
94	4.46299000e+05	2.59000000e+02	3.20000000e+02	4.45000000e+02
95	4.47315000e+05	2.59000000e+02	3.20000000e+02	4.45000000e+02
96	4.48145000e+05	2.59000000e+02	3.20000000e+02	4.45000000e+02
97	4.48995000e+05	2.55000000e+02	3.21000000e+02	4.47000000e+02
98	4.49823000e+05	2.55000000e+02	3.21000000e+02	4.47000000e+02
99	4.50699000e+05	2.58000000e+02	3.22000000e+02	4.49000000e+02
100	4.51709000e+05	2.58000000e+02	3.22000000e+02	4.49000000e+02
