# Supplementary material for: Early Prediction of Movie Box Office Success Based on Wikipedia Activity Big Data
Source: PLoS One. 2013 Aug 21;8(8):e71226. doi: 10.1371/journal.pone.0071226 (PMC3749192; doi:10.1371/journal.pone.0071226)
Supplement: Dataset S1 — The dataset under study, including the financial and Wikipedia activity data is also available at http://wwm.phy.bme.hu/SupplementaryDataS1.zip. (ZIP) [file pone.0071226.s002.zip › wikipredict_data_pack/sample_of_312/wikipedia_predictors/201]

Day_(movie_time)	Views	Users	Rigor	Edits
-500	0.00000000e+00	0.00000000e+00	0.00000000e+00	0.00000000e+00
-499	0.00000000e+00	0.00000000e+00	0.00000000e+00	0.00000000e+00
-498	0.00000000e+00	0.00000000e+00	0.00000000e+00	0.00000000e+00
-497	0.00000000e+00	0.00000000e+00	0.00000000e+00	0.00000000e+00
-496	0.00000000e+00	0.00000000e+00	0.00000000e+00	0.00000000e+00
-495	0.00000000e+00	0.00000000e+00	0.00000000e+00	0.00000000e+00
-494	0.00000000e+00	0.00000000e+00	0.00000000e+00	0.00000000e+00
-493	0.00000000e+00	0.00000000e+00	0.00000000e+00	0.00000000e+00
-492	0.00000000e+00	0.00000000e+00	0.00000000e+00	0.00000000e+00
-491	0.00000000e+00	0.00000000e+00	0.00000000e+00	0.00000000e+00
-490	0.00000000e+00	0.00000000e+00	0.00000000e+00	0.00000000e+00
-489	0.00000000e+00	0.00000000e+00	0.00000000e+00	0.00000000e+00
-488	0.00000000e+00	0.00000000e+00	0.00000000e+00	0.00000000e+00
-487	0.00000000e+00	0.00000000e+00	0.00000000e+00	0.00000000e+00
-486	0.00000000e+00	0.00000000e+00	0.00000000e+00	0.00000000e+00
-485	0.00000000e+00	0.00000000e+00	0.00000000e+00	0.00000000e+00
-484	0.00000000e+00	0.00000000e+00	0.00000000e+00	0.00000000e+00
-483	0.00000000e+00	0.00000000e+00	0.00000000e+00	0.00000000e+00
-482	0.00000000e+00	0.00000000e+00	0.00000000e+00	0.00000000e+00
-481	0.00000000e+00	0.00000000e+00	0.00000000e+00	0.00000000e+00
-480	0.00000000e+00	0.00000000e+00	0.00000000e+00	0.00000000e+00
-479	0.00000000e+00	0.00000000e+00	0.00000000e+00	0.00000000e+00
-478	0.00000000e+00	0.00000000e+00	0.00000000e+00	0.00000000e+00
-477	0.00000000e+00	0.00000000e+00	0.00000000e+00	0.00000000e+00
-476	0.00000000e+00	0.00000000e+00	0.00000000e+00	0.00000000e+00
-475	1.00000000e+00	0.00000000e+00	0.00000000e+00	0.00000000e+00
-474	1.00000000e+00	0.00000000e+00	0.00000000e+00	0.00000000e+00
-473	2.00000000e+00	0.00000000e+00	0.00000000e+00	0.00000000e+00
-472	3.00000000e+00	0.00000000e+00	0.00000000e+00	0.00000000e+00
-471	3.00000000e+00	0.00000000e+00	0.00000000e+00	0.00000000e+00
-470	3.00000000e+00	0.00000000e+00	0.00000000e+00	0.00000000e+00
-469	3.00000000e+00	0.00000000e+00	0.00000000e+00	0.00000000e+00
-468	3.00000000e+00	0.00000000e+00	0.00000000e+00	0.00000000e+00
-467	4.00000000e+00	0.00000000e+00	0.00000000e+00	0.00000000e+00
-466	4.00000000e+00	0.00000000e+00	0.00000000e+00	0.00000000e+00
-465	5.00000000e+00	0.00000000e+00	0.00000000e+00	0.00000000e+00
-464	6.00000000e+00	0.00000000e+00	0.00000000e+00	0.00000000e+00
-463	6.00000000e+00	0.00000000e+00	0.00000000e+00	0.00000000e+00
-462	6.00000000e+00	0.00000000e+00	0.00000000e+00	0.00000000e+00
-461	6.00000000e+00	0.00000000e+00	0.00000000e+00	0.00000000e+00
-460	7.00000000e+00	0.00000000e+00	0.00000000e+00	0.00000000e+00
-459	7.00000000e+00	0.00000000e+00	0.00000000e+00	0.00000000e+00
-458	7.00000000e+00	0.00000000e+00	0.00000000e+00	0.00000000e+00
-457	1.00000000e+01	0.00000000e+00	0.00000000e+00	0.00000000e+00
-456	1.00000000e+01	0.00000000e+00	0.00000000e+00	0.00000000e+00
-455	1.00000000e+01	0.00000000e+00	0.00000000e+00	0.00000000e+00
-454	1.00000000e+01	0.00000000e+00	0.00000000e+00	0.00000000e+00
-453	1.00000000e+01	0.00000000e+00	0.00000000e+00	0.00000000e+00
-452	1.00000000e+01	0.00000000e+00	0.00000000e+00	0.00000000e+00
-451	1.10000000e+01	0.00000000e+00	0.00000000e+00	0.00000000e+00
-450	1.10000000e+01	0.00000000e+00	0.00000000e+00	0.00000000e+00
-449	1.10000000e+01	0.00000000e+00	0.00000000e+00	0.00000000e+00
-448	1.10000000e+01	0.00000000e+00	0.00000000e+00	0.00000000e+00
-447	1.10000000e+01	0.00000000e+00	0.00000000e+00	0.00000000e+00
-446	1.10000000e+01	0.00000000e+00	0.00000000e+00	0.00000000e+00
-445	1.20000000e+01	0.00000000e+00	0.00000000e+00	0.00000000e+00
-444	1.20000000e+01	0.00000000e+00	0.00000000e+00	0.00000000e+00
-443	1.30000000e+01	0.00000000e+00	0.00000000e+00	0.00000000e+00
-442	1.30000000e+01	0.00000000e+00	0.00000000e+00	0.00000000e+00
-441	1.30000000e+01	0.00000000e+00	0.00000000e+00	0.00000000e+00
-440	1.30000000e+01	0.00000000e+00	0.00000000e+00	0.00000000e+00
-439	1.30000000e+01	0.00000000e+00	0.00000000e+00	0.00000000e+00
-438	1.50000000e+01	0.00000000e+00	0.00000000e+00	0.00000000e+00
-437	1.60000000e+01	0.00000000e+00	0.00000000e+00	0.00000000e+00
-436	1.60000000e+01	0.00000000e+00	0.00000000e+00	0.00000000e+00
-435	1.60000000e+01	0.00000000e+00	0.00000000e+00	0.00000000e+00
-434	1.60000000e+01	0.00000000e+00	0.00000000e+00	0.00000000e+00
-433	1.70000000e+01	0.00000000e+00	0.00000000e+00	0.00000000e+00
-432	1.70000000e+01	0.00000000e+00	0.00000000e+00	0.00000000e+00
-431	1.70000000e+01	0.00000000e+00	0.00000000e+00	0.00000000e+00
-430	1.70000000e+01	0.00000000e+00	0.00000000e+00	0.00000000e+00
-429	1.70000000e+01	0.00000000e+00	0.00000000e+00	0.00000000e+00
-428	1.70000000e+01	0.00000000e+00	0.00000000e+00	0.00000000e+00
-427	1.80000000e+01	0.00000000e+00	0.00000000e+00	0.00000000e+00
-426	1.90000000e+01	0.00000000e+00	0.00000000e+00	0.00000000e+00
-425	1.90000000e+01	0.00000000e+00	0.00000000e+00	0.00000000e+00
-424	1.90000000e+01	0.00000000e+00	0.00000000e+00	0.00000000e+00
-423	1.90000000e+01	0.00000000e+00	0.00000000e+00	0.00000000e+00
-422	1.90000000e+01	0.00000000e+00	0.00000000e+00	0.00000000e+00
-421	1.90000000e+01	0.00000000e+00	0.00000000e+00	0.00000000e+00
-420	1.90000000e+01	0.00000000e+00	0.00000000e+00	0.00000000e+00
-419	2.00000000e+01	0.00000000e+00	0.00000000e+00	0.00000000e+00
-418	2.10000000e+01	0.00000000e+00	0.00000000e+00	0.00000000e+00
-417	2.30000000e+01	0.00000000e+00	0.00000000e+00	0.00000000e+00
-416	2.40000000e+01	0.00000000e+00	0.00000000e+00	0.00000000e+00
-415	2.40000000e+01	0.00000000e+00	0.00000000e+00	0.00000000e+00
-414	2.50000000e+01	0.00000000e+00	0.00000000e+00	0.00000000e+00
-413	2.50000000e+01	0.00000000e+00	0.00000000e+00	0.00000000e+00
-412	2.50000000e+01	0.00000000e+00	0.00000000e+00	0.00000000e+00
-411	2.50000000e+01	0.00000000e+00	0.00000000e+00	0.00000000e+00
-410	2.50000000e+01	0.00000000e+00	0.00000000e+00	0.00000000e+00
-409	2.50000000e+01	0.00000000e+00	0.00000000e+00	0.00000000e+00
-408	5.60000000e+01	0.00000000e+00	0.00000000e+00	0.00000000e+00
-407	1.31000000e+02	0.00000000e+00	0.00000000e+00	0.00000000e+00
-406	2.24000000e+02	0.00000000e+00	0.00000000e+00	0.00000000e+00
-405	2.47000000e+02	0.00000000e+00	0.00000000e+00	0.00000000e+00
-404	2.47000000e+02	0.00000000e+00	0.00000000e+00	0.00000000e+00
-403	2.48000000e+02	0.00000000e+00	0.00000000e+00	0.00000000e+00
-402	2.50000000e+02	0.00000000e+00	0.00000000e+00	0.00000000e+00
-401	2.50000000e+02	0.00000000e+00	0.00000000e+00	0.00000000e+00
-400	2.55000000e+02	0.00000000e+00	0.00000000e+00	0.00000000e+00
-399	2.56000000e+02	0.00000000e+00	0.00000000e+00	0.00000000e+00
-398	2.57000000e+02	0.00000000e+00	0.00000000e+00	0.00000000e+00
-397	2.57000000e+02	0.00000000e+00	0.00000000e+00	0.00000000e+00
-396	2.57000000e+02	0.00000000e+00	0.00000000e+00	0.00000000e+00
-395	2.57000000e+02	0.00000000e+00	0.00000000e+00	0.00000000e+00
-394	2.59000000e+02	0.00000000e+00	0.00000000e+00	0.00000000e+00
-393	2.60000000e+02	0.00000000e+00	0.00000000e+00	0.00000000e+00
-392	2.60000000e+02	0.00000000e+00	0.00000000e+00	0.00000000e+00
-391	2.61000000e+02	0.00000000e+00	0.00000000e+00	0.00000000e+00
-390	2.61000000e+02	0.00000000e+00	0.00000000e+00	0.00000000e+00
-389	2.63000000e+02	0.00000000e+00	0.00000000e+00	0.00000000e+00
-388	2.64000000e+02	0.00000000e+00	0.00000000e+00	0.00000000e+00
-387	2.64000000e+02	0.00000000e+00	0.00000000e+00	0.00000000e+00
-386	2.65000000e+02	0.00000000e+00	0.00000000e+00	0.00000000e+00
-385	2.67000000e+02	0.00000000e+00	0.00000000e+00	0.00000000e+00
-384	2.67000000e+02	0.00000000e+00	0.00000000e+00	0.00000000e+00
-383	2.87000000e+02	0.00000000e+00	0.00000000e+00	0.00000000e+00
-382	3.06000000e+02	0.00000000e+00	0.00000000e+00	0.00000000e+00
-381	3.28000000e+02	0.00000000e+00	0.00000000e+00	0.00000000e+00
-380	3.68000000e+02	0.00000000e+00	0.00000000e+00	0.00000000e+00
-379	4.37000000e+02	0.00000000e+00	0.00000000e+00	0.00000000e+00
-378	4.89000000e+02	0.00000000e+00	0.00000000e+00	0.00000000e+00
-377	5.48000000e+02	0.00000000e+00	0.00000000e+00	0.00000000e+00
-376	5.84000000e+02	0.00000000e+00	0.00000000e+00	0.00000000e+00
-375	6.35000000e+02	0.00000000e+00	0.00000000e+00	0.00000000e+00
-374	6.87000000e+02	0.00000000e+00	0.00000000e+00	0.00000000e+00
-373	1.07100000e+03	0.00000000e+00	0.00000000e+00	0.00000000e+00
-372	1.35400000e+03	0.00000000e+00	0.00000000e+00	0.00000000e+00
-371	1.46300000e+03	0.00000000e+00	0.00000000e+00	0.00000000e+00
-370	1.52500000e+03	0.00000000e+00	0.00000000e+00	0.00000000e+00
-369	1.60500000e+03	0.00000000e+00	0.00000000e+00	0.00000000e+00
-368	1.65400000e+03	0.00000000e+00	0.00000000e+00	0.00000000e+00
-367	1.71400000e+03	0.00000000e+00	0.00000000e+00	0.00000000e+00
-366	1.76200000e+03	0.00000000e+00	0.00000000e+00	0.00000000e+00
-365	1.82700000e+03	0.00000000e+00	0.00000000e+00	0.00000000e+00
-364	1.87100000e+03	0.00000000e+00	0.00000000e+00	0.00000000e+00
-363	1.92100000e+03	0.00000000e+00	0.00000000e+00	0.00000000e+00
-362	1.97000000e+03	0.00000000e+00	0.00000000e+00	0.00000000e+00
-361	2.02500000e+03	0.00000000e+00	0.00000000e+00	0.00000000e+00
-360	2.07900000e+03	0.00000000e+00	0.00000000e+00	0.00000000e+00
-359	2.13300000e+03	0.00000000e+00	0.00000000e+00	0.00000000e+00
-358	2.17300000e+03	0.00000000e+00	0.00000000e+00	0.00000000e+00
-357	2.22700000e+03	0.00000000e+00	0.00000000e+00	0.00000000e+00
-356	2.35200000e+03	1.00000000e+00	1.00000000e+00	1.00000000e+00
-355	2.54600000e+03	1.00000000e+00	1.00000000e+00	1.00000000e+00
-354	2.71600000e+03	1.00000000e+00	1.00000000e+00	1.00000000e+00
-353	3.09800000e+03	1.00000000e+00	1.00000000e+00	1.00000000e+00
-352	3.49900000e+03	1.00000000e+00	1.00000000e+00	1.00000000e+00
-351	3.90000000e+03	1.00000000e+00	1.00000000e+00	1.00000000e+00
-350	4.30000000e+03	1.00000000e+00	1.00000000e+00	1.00000000e+00
-349	4.67300000e+03	1.00000000e+00	1.00000000e+00	1.00000000e+00
-348	5.07900000e+03	1.00000000e+00	1.00000000e+00	1.00000000e+00
-347	5.40500000e+03	1.00000000e+00	1.00000000e+00	1.00000000e+00
-346	5.82700000e+03	1.00000000e+00	1.00000000e+00	1.00000000e+00
-345	6.22900000e+03	1.00000000e+00	1.00000000e+00	1.00000000e+00
-344	6.61900000e+03	1.00000000e+00	1.00000000e+00	1.00000000e+00
-343	6.99600000e+03	1.00000000e+00	1.00000000e+00	1.00000000e+00
-342	7.49700000e+03	1.00000000e+00	1.00000000e+00	1.00000000e+00
-341	7.97900000e+03	1.00000000e+00	1.00000000e+00	1.00000000e+00
-340	8.37100000e+03	1.00000000e+00	1.00000000e+00	1.00000000e+00
-339	8.82900000e+03	1.00000000e+00	1.00000000e+00	1.00000000e+00
-338	9.20100000e+03	1.00000000e+00	1.00000000e+00	1.00000000e+00
-337	9.85900000e+03	1.00000000e+00	1.00000000e+00	1.00000000e+00
-336	1.07100000e+04	1.00000000e+00	1.00000000e+00	1.00000000e+00
-335	1.11520000e+04	1.00000000e+00	1.00000000e+00	1.00000000e+00
-334	1.15000000e+04	1.00000000e+00	1.00000000e+00	1.00000000e+00
-333	1.18670000e+04	1.00000000e+00	1.00000000e+00	1.00000000e+00
-332	1.22410000e+04	1.00000000e+00	1.00000000e+00	1.00000000e+00
-331	1.27170000e+04	1.00000000e+00	1.00000000e+00	1.00000000e+00
-330	1.35350000e+04	1.00000000e+00	1.00000000e+00	1.00000000e+00
-329	1.40360000e+04	1.00000000e+00	1.00000000e+00	1.00000000e+00
-328	1.44700000e+04	1.00000000e+00	1.00000000e+00	1.00000000e+00
-327	1.49100000e+04	1.00000000e+00	1.00000000e+00	1.00000000e+00
-326	1.52710000e+04	1.00000000e+00	1.00000000e+00	1.00000000e+00
-325	1.56130000e+04	1.00000000e+00	1.00000000e+00	1.00000000e+00
-324	1.60900000e+04	1.00000000e+00	1.00000000e+00	1.00000000e+00
-323	1.64670000e+04	1.00000000e+00	1.00000000e+00	1.00000000e+00
-322	1.68810000e+04	1.00000000e+00	1.00000000e+00	1.00000000e+00
-321	1.72280000e+04	1.00000000e+00	1.00000000e+00	1.00000000e+00
-320	1.76150000e+04	1.00000000e+00	1.00000000e+00	1.00000000e+00
-319	1.79550000e+04	1.00000000e+00	1.00000000e+00	1.00000000e+00
-318	1.84250000e+04	1.00000000e+00	1.00000000e+00	1.00000000e+00
-317	1.89090000e+04	1.00000000e+00	1.00000000e+00	1.00000000e+00
-316	1.93170000e+04	1.00000000e+00	1.00000000e+00	1.00000000e+00
-315	1.97750000e+04	1.00000000e+00	1.00000000e+00	1.00000000e+00
-314	2.01620000e+04	1.00000000e+00	1.00000000e+00	1.00000000e+00
-313	2.04880000e+04	1.00000000e+00	1.00000000e+00	1.00000000e+00
-312	2.08790000e+04	1.00000000e+00	1.00000000e+00	1.00000000e+00
-311	2.12430000e+04	1.00000000e+00	1.00000000e+00	1.00000000e+00
-310	2.16600000e+04	1.00000000e+00	1.00000000e+00	1.00000000e+00
-309	2.21590000e+04	1.00000000e+00	1.00000000e+00	1.00000000e+00
-308	2.26960000e+04	1.00000000e+00	1.00000000e+00	1.00000000e+00
-307	2.33320000e+04	1.00000000e+00	1.00000000e+00	1.00000000e+00
-306	2.37630000e+04	1.00000000e+00	1.00000000e+00	1.00000000e+00
-305	2.41390000e+04	1.00000000e+00	1.00000000e+00	1.00000000e+00
-304	2.46110000e+04	1.00000000e+00	1.00000000e+00	1.00000000e+00
-303	2.50450000e+04	1.00000000e+00	1.00000000e+00	1.00000000e+00
-302	2.55020000e+04	1.00000000e+00	1.00000000e+00	1.00000000e+00
-301	2.59520000e+04	1.00000000e+00	1.00000000e+00	1.00000000e+00
-300	2.64370000e+04	1.00000000e+00	1.00000000e+00	1.00000000e+00
-299	2.69590000e+04	1.00000000e+00	1.00000000e+00	1.00000000e+00
-298	2.75290000e+04	1.00000000e+00	1.00000000e+00	1.00000000e+00
-297	2.80250000e+04	1.00000000e+00	1.00000000e+00	1.00000000e+00
-296	2.87060000e+04	1.00000000e+00	1.00000000e+00	1.00000000e+00
-295	2.91400000e+04	1.00000000e+00	1.00000000e+00	1.00000000e+00
-294	2.96800000e+04	1.00000000e+00	1.00000000e+00	1.00000000e+00
-293	3.02330000e+04	1.00000000e+00	1.00000000e+00	1.00000000e+00
-292	3.07850000e+04	1.00000000e+00	1.00000000e+00	1.00000000e+00
-291	3.12070000e+04	1.00000000e+00	1.00000000e+00	1.00000000e+00
-290	3.16430000e+04	1.00000000e+00	1.00000000e+00	1.00000000e+00
-289	3.21220000e+04	1.00000000e+00	1.00000000e+00	1.00000000e+00
-288	3.26480000e+04	1.00000000e+00	1.00000000e+00	1.00000000e+00
-287	3.31370000e+04	1.00000000e+00	1.00000000e+00	1.00000000e+00
-286	3.36650000e+04	1.00000000e+00	1.00000000e+00	1.00000000e+00
-285	3.43500000e+04	1.00000000e+00	1.00000000e+00	1.00000000e+00
-284	3.49470000e+04	1.00000000e+00	1.00000000e+00	1.00000000e+00
-283	3.56400000e+04	1.00000000e+00	1.00000000e+00	1.00000000e+00
-282	3.64080000e+04	1.00000000e+00	1.00000000e+00	1.00000000e+00
-281	3.70150000e+04	1.00000000e+00	1.00000000e+00	1.00000000e+00
-280	3.77470000e+04	1.00000000e+00	1.00000000e+00	1.00000000e+00
-279	3.83660000e+04	1.00000000e+00	1.00000000e+00	1.00000000e+00
-278	3.90100000e+04	1.00000000e+00	1.00000000e+00	1.00000000e+00
-277	3.96370000e+04	1.00000000e+00	1.00000000e+00	1.00000000e+00
-276	4.02210000e+04	1.00000000e+00	1.00000000e+00	1.00000000e+00
-275	4.08680000e+04	1.00000000e+00	1.00000000e+00	1.00000000e+00
-274	4.13860000e+04	1.00000000e+00	1.00000000e+00	1.00000000e+00
-273	4.19180000e+04	1.00000000e+00	1.00000000e+00	1.00000000e+00
-272	4.25890000e+04	1.00000000e+00	1.00000000e+00	1.00000000e+00
-271	4.31540000e+04	1.00000000e+00	1.00000000e+00	1.00000000e+00
-270	4.38540000e+04	1.00000000e+00	1.00000000e+00	1.00000000e+00
-269	4.46040000e+04	1.00000000e+00	1.00000000e+00	1.00000000e+00
-268	4.55060000e+04	1.00000000e+00	1.00000000e+00	1.00000000e+00
-267	4.64880000e+04	1.00000000e+00	1.00000000e+00	1.00000000e+00
-266	4.84080000e+04	1.00000000e+00	1.00000000e+00	1.00000000e+00
-265	5.00400000e+04	1.00000000e+00	1.00000000e+00	1.00000000e+00
-264	5.11280000e+04	1.00000000e+00	1.00000000e+00	1.00000000e+00
-263	5.22810000e+04	1.00000000e+00	1.00000000e+00	1.00000000e+00
-262	5.32770000e+04	1.00000000e+00	1.00000000e+00	1.00000000e+00
-261	5.42920000e+04	1.00000000e+00	1.00000000e+00	1.00000000e+00
-260	5.52190000e+04	1.00000000e+00	1.00000000e+00	1.00000000e+00
-259	5.61720000e+04	1.00000000e+00	1.00000000e+00	1.00000000e+00
-258	5.73330000e+04	1.00000000e+00	1.00000000e+00	1.00000000e+00
-257	5.83280000e+04	1.00000000e+00	1.00000000e+00	1.00000000e+00
-256	5.91760000e+04	1.00000000e+00	1.00000000e+00	1.00000000e+00
-255	6.01480000e+04	1.00000000e+00	1.00000000e+00	1.00000000e+00
-254	6.08140000e+04	1.00000000e+00	1.00000000e+00	1.00000000e+00
-253	6.15200000e+04	1.00000000e+00	1.00000000e+00	1.00000000e+00
-252	6.21960000e+04	1.00000000e+00	1.00000000e+00	1.00000000e+00
-251	6.27830000e+04	1.00000000e+00	1.00000000e+00	1.00000000e+00
-250	6.33930000e+04	1.00000000e+00	1.00000000e+00	1.00000000e+00
-249	6.42110000e+04	1.00000000e+00	1.00000000e+00	1.00000000e+00
-248	6.50330000e+04	1.00000000e+00	1.00000000e+00	1.00000000e+00
-247	6.57670000e+04	1.00000000e+00	1.00000000e+00	1.00000000e+00
-246	6.64850000e+04	1.00000000e+00	1.00000000e+00	1.00000000e+00
-245	6.64850000e+04	1.00000000e+00	1.00000000e+00	1.00000000e+00
-244	6.69560000e+04	1.00000000e+00	1.00000000e+00	1.00000000e+00
-243	6.69560000e+04	1.00000000e+00	1.00000000e+00	1.00000000e+00
-242	6.69560000e+04	1.00000000e+00	1.00000000e+00	1.00000000e+00
-241	6.69560000e+04	1.00000000e+00	1.00000000e+00	1.00000000e+00
-240	6.76270000e+04	1.00000000e+00	1.00000000e+00	1.00000000e+00
-239	6.83110000e+04	1.00000000e+00	1.00000000e+00	1.00000000e+00
-238	6.88600000e+04	1.00000000e+00	1.00000000e+00	1.00000000e+00
-237	6.94640000e+04	1.00000000e+00	1.00000000e+00	1.00000000e+00
-236	7.00170000e+04	1.00000000e+00	1.00000000e+00	1.00000000e+00
-235	7.06650000e+04	1.00000000e+00	1.00000000e+00	1.00000000e+00
-234	7.14210000e+04	1.00000000e+00	1.00000000e+00	1.00000000e+00
-233	7.20730000e+04	1.00000000e+00	1.00000000e+00	1.00000000e+00
-232	7.26500000e+04	1.00000000e+00	1.00000000e+00	1.00000000e+00
-231	7.32340000e+04	1.00000000e+00	1.00000000e+00	1.00000000e+00
-230	7.38610000e+04	1.00000000e+00	1.00000000e+00	1.00000000e+00
-229	7.44520000e+04	1.00000000e+00	1.00000000e+00	1.00000000e+00
-228	7.50300000e+04	1.00000000e+00	1.00000000e+00	1.00000000e+00
-227	7.56660000e+04	1.00000000e+00	1.00000000e+00	1.00000000e+00
-226	7.63160000e+04	1.00000000e+00	1.00000000e+00	1.00000000e+00
-225	7.68530000e+04	1.00000000e+00	1.00000000e+00	1.00000000e+00
-224	7.68530000e+04	1.00000000e+00	1.00000000e+00	1.00000000e+00
-223	7.68530000e+04	1.00000000e+00	1.00000000e+00	1.00000000e+00
-222	7.68530000e+04	1.00000000e+00	1.00000000e+00	1.00000000e+00
-221	7.76250000e+04	1.00000000e+00	1.00000000e+00	1.00000000e+00
-220	7.84620000e+04	1.00000000e+00	1.00000000e+00	1.00000000e+00
-219	7.94230000e+04	1.00000000e+00	1.00000000e+00	1.00000000e+00
-218	8.16130000e+04	1.00000000e+00	1.00000000e+00	1.00000000e+00
-217	8.23650000e+04	1.00000000e+00	1.00000000e+00	1.00000000e+00
-216	8.31370000e+04	1.00000000e+00	1.00000000e+00	1.00000000e+00
-215	8.38680000e+04	1.00000000e+00	1.00000000e+00	1.00000000e+00
-214	8.47630000e+04	1.00000000e+00	1.00000000e+00	1.00000000e+00
-213	8.57100000e+04	1.00000000e+00	1.00000000e+00	1.00000000e+00
-212	8.64710000e+04	1.00000000e+00	1.00000000e+00	1.00000000e+00
-211	8.71510000e+04	1.00000000e+00	1.00000000e+00	1.00000000e+00
-210	8.78200000e+04	1.00000000e+00	1.00000000e+00	1.00000000e+00
-209	8.85160000e+04	1.00000000e+00	1.00000000e+00	1.00000000e+00
-208	8.91000000e+04	1.00000000e+00	1.00000000e+00	1.00000000e+00
-207	8.98130000e+04	1.00000000e+00	1.00000000e+00	1.00000000e+00
-206	9.05390000e+04	1.00000000e+00	1.00000000e+00	1.00000000e+00
-205	9.19330000e+04	1.00000000e+00	1.00000000e+00	1.00000000e+00
-204	9.33060000e+04	1.00000000e+00	1.00000000e+00	1.00000000e+00
-203	9.46290000e+04	1.00000000e+00	1.00000000e+00	1.00000000e+00
-202	9.60320000e+04	1.00000000e+00	1.00000000e+00	1.00000000e+00
-201	9.73470000e+04	1.00000000e+00	1.00000000e+00	1.00000000e+00
-200	9.88760000e+04	1.00000000e+00	1.00000000e+00	1.00000000e+00
-199	1.00626000e+05	1.00000000e+00	1.00000000e+00	1.00000000e+00
-198	1.02072000e+05	1.00000000e+00	1.00000000e+00	1.00000000e+00
-197	1.03304000e+05	1.00000000e+00	1.00000000e+00	1.00000000e+00
-196	1.04594000e+05	1.00000000e+00	1.00000000e+00	1.00000000e+00
-195	1.05759000e+05	1.00000000e+00	1.00000000e+00	1.00000000e+00
-194	1.06917000e+05	1.00000000e+00	1.00000000e+00	1.00000000e+00
-193	1.08321000e+05	1.00000000e+00	1.00000000e+00	1.00000000e+00
-192	1.08321000e+05	1.00000000e+00	1.00000000e+00	1.00000000e+00
-191	1.09645000e+05	1.00000000e+00	1.00000000e+00	1.00000000e+00
-190	1.10699000e+05	1.00000000e+00	1.00000000e+00	1.00000000e+00
-189	1.11921000e+05	1.00000000e+00	1.00000000e+00	1.00000000e+00
-188	1.13004000e+05	1.00000000e+00	1.00000000e+00	1.00000000e+00
-187	1.14243000e+05	1.00000000e+00	1.00000000e+00	1.00000000e+00
-186	1.15649000e+05	1.00000000e+00	1.00000000e+00	1.00000000e+00
-185	1.15649000e+05	1.00000000e+00	1.00000000e+00	1.00000000e+00
-184	1.16978000e+05	1.00000000e+00	1.00000000e+00	1.00000000e+00
-183	1.18097000e+05	1.00000000e+00	1.00000000e+00	1.00000000e+00
-182	1.19151000e+05	1.00000000e+00	1.00000000e+00	1.00000000e+00
-181	1.20127000e+05	1.00000000e+00	1.00000000e+00	1.00000000e+00
-180	1.21253000e+05	1.00000000e+00	1.00000000e+00	1.00000000e+00
-179	1.22412000e+05	1.00000000e+00	1.00000000e+00	1.00000000e+00
-178	1.23755000e+05	2.00000000e+00	2.00000000e+00	2.00000000e+00
-177	1.24807000e+05	3.00000000e+00	3.00000000e+00	3.00000000e+00
-176	1.25676000e+05	3.00000000e+00	3.00000000e+00	3.00000000e+00
-175	1.26597000e+05	3.00000000e+00	3.00000000e+00	3.00000000e+00
-174	1.27693000e+05	3.00000000e+00	3.00000000e+00	3.00000000e+00
-173	1.29105000e+05	4.00000000e+00	4.00000000e+00	4.00000000e+00
-172	1.30758000e+05	5.00000000e+00	5.00000000e+00	5.00000000e+00
-171	1.32315000e+05	6.00000000e+00	6.00000000e+00	7.00000000e+00
-170	1.33634000e+05	8.00000000e+00	8.00000000e+00	1.00000000e+01
-169	1.34857000e+05	8.00000000e+00	8.00000000e+00	1.00000000e+01
-168	1.36010000e+05	8.00000000e+00	8.00000000e+00	1.00000000e+01
-167	1.37790000e+05	1.70000000e+01	1.60000000e+01	1.90000000e+01
-166	1.39681000e+05	1.70000000e+01	1.70000000e+01	2.00000000e+01
-165	1.41740000e+05	1.90000000e+01	1.90000000e+01	2.20000000e+01
-164	1.43737000e+05	2.10000000e+01	2.00000000e+01	2.50000000e+01
-163	1.45592000e+05	2.10000000e+01	2.00000000e+01	2.50000000e+01
-162	1.47321000e+05	2.10000000e+01	2.00000000e+01	2.50000000e+01
-161	1.49098000e+05	2.30000000e+01	2.30000000e+01	2.90000000e+01
-160	1.51014000e+05	2.30000000e+01	2.40000000e+01	3.00000000e+01
-159	1.53199000e+05	2.40000000e+01	2.50000000e+01	3.20000000e+01
-158	1.55387000e+05	2.40000000e+01	2.50000000e+01	3.20000000e+01
-157	1.57620000e+05	2.40000000e+01	2.50000000e+01	3.20000000e+01
-156	1.60040000e+05	2.40000000e+01	2.50000000e+01	3.20000000e+01
-155	1.62342000e+05	2.50000000e+01	2.70000000e+01	3.50000000e+01
-154	1.68123000e+05	3.30000000e+01	3.00000000e+01	4.40000000e+01
-153	1.73011000e+05	3.20000000e+01	3.10000000e+01	5.50000000e+01
-152	1.75892000e+05	3.20000000e+01	3.10000000e+01	5.50000000e+01
-151	1.79563000e+05	3.40000000e+01	3.20000000e+01	5.70000000e+01
-150	1.83356000e+05	3.80000000e+01	3.70000000e+01	6.20000000e+01
-149	1.87391000e+05	4.00000000e+01	3.80000000e+01	6.40000000e+01
-148	1.91016000e+05	4.00000000e+01	3.90000000e+01	6.50000000e+01
-147	1.94731000e+05	4.00000000e+01	3.90000000e+01	6.50000000e+01
-146	1.98367000e+05	4.00000000e+01	3.90000000e+01	6.50000000e+01
-145	2.02231000e+05	4.00000000e+01	4.00000000e+01	6.60000000e+01
-144	2.06006000e+05	4.30000000e+01	4.30000000e+01	7.00000000e+01
-143	2.09569000e+05	4.40000000e+01	4.40000000e+01	7.10000000e+01
-142	2.12523000e+05	4.40000000e+01	4.40000000e+01	7.10000000e+01
-141	2.15103000e+05	4.50000000e+01	4.50000000e+01	7.20000000e+01
-140	2.18084000e+05	4.50000000e+01	4.50000000e+01	7.20000000e+01
-139	2.21341000e+05	4.70000000e+01	4.60000000e+01	7.30000000e+01
-138	2.24104000e+05	4.70000000e+01	4.70000000e+01	7.40000000e+01
-137	2.27459000e+05	4.70000000e+01	4.70000000e+01	7.40000000e+01
-136	2.30310000e+05	4.70000000e+01	4.70000000e+01	7.40000000e+01
-135	2.33159000e+05	4.70000000e+01	4.70000000e+01	7.40000000e+01
-134	2.35558000e+05	4.80000000e+01	4.90000000e+01	7.80000000e+01
-133	2.37738000e+05	4.80000000e+01	4.90000000e+01	7.80000000e+01
-132	2.39878000e+05	4.80000000e+01	4.90000000e+01	7.80000000e+01
-131	2.42419000e+05	4.80000000e+01	4.90000000e+01	7.80000000e+01
-130	2.44898000e+05	4.80000000e+01	4.90000000e+01	7.80000000e+01
-129	2.47385000e+05	5.00000000e+01	5.00000000e+01	7.90000000e+01
-128	2.50320000e+05	5.20000000e+01	5.10000000e+01	8.00000000e+01
-127	2.52825000e+05	5.20000000e+01	5.20000000e+01	8.20000000e+01
-126	2.54859000e+05	5.80000000e+01	5.40000000e+01	8.60000000e+01
-125	2.56840000e+05	5.80000000e+01	5.60000000e+01	8.80000000e+01
-124	2.58952000e+05	6.30000000e+01	6.10000000e+01	9.40000000e+01
-123	2.58952000e+05	6.30000000e+01	6.10000000e+01	9.40000000e+01
-122	2.58952000e+05	6.30000000e+01	6.10000000e+01	9.40000000e+01
-121	2.61388000e+05	6.50000000e+01	6.20000000e+01	9.80000000e+01
-120	2.63445000e+05	6.50000000e+01	6.20000000e+01	9.80000000e+01
-119	2.65320000e+05	6.50000000e+01	6.20000000e+01	9.80000000e+01
-118	2.67537000e+05	6.40000000e+01	6.30000000e+01	9.90000000e+01
-117	2.69896000e+05	6.40000000e+01	6.30000000e+01	9.90000000e+01
-116	2.73168000e+05	6.70000000e+01	6.50000000e+01	1.04000000e+02
-115	2.76035000e+05	6.60000000e+01	6.60000000e+01	1.05000000e+02
-114	2.78335000e+05	6.90000000e+01	6.80000000e+01	1.07000000e+02
-113	2.80426000e+05	7.20000000e+01	7.00000000e+01	1.09000000e+02
-112	2.82538000e+05	7.20000000e+01	7.00000000e+01	1.09000000e+02
-111	2.84869000e+05	7.30000000e+01	7.10000000e+01	1.10000000e+02
-110	2.87072000e+05	7.40000000e+01	7.20000000e+01	1.11000000e+02
-109	2.89613000e+05	7.40000000e+01	7.20000000e+01	1.11000000e+02
-108	2.92531000e+05	7.40000000e+01	7.20000000e+01	1.11000000e+02
-107	2.92531000e+05	7.40000000e+01	7.20000000e+01	1.11000000e+02
-106	2.94575000e+05	7.40000000e+01	7.20000000e+01	1.11000000e+02
-105	2.96702000e+05	7.40000000e+01	7.20000000e+01	1.11000000e+02
-104	2.98745000e+05	7.40000000e+01	7.20000000e+01	1.11000000e+02
-103	3.00983000e+05	7.40000000e+01	7.20000000e+01	1.11000000e+02
-102	3.03279000e+05	7.60000000e+01	7.30000000e+01	1.12000000e+02
-101	3.06109000e+05	7.60000000e+01	7.30000000e+01	1.12000000e+02
-100	3.08707000e+05	7.60000000e+01	7.30000000e+01	1.12000000e+02
-99	3.11255000e+05	7.60000000e+01	7.30000000e+01	1.12000000e+02
-98	3.13463000e+05	7.60000000e+01	7.30000000e+01	1.12000000e+02
-97	3.15599000e+05	7.60000000e+01	7.30000000e+01	1.12000000e+02
-96	3.17626000e+05	7.60000000e+01	7.30000000e+01	1.12000000e+02
-95	3.20045000e+05	7.80000000e+01	7.40000000e+01	1.13000000e+02
-94	3.22701000e+05	7.80000000e+01	7.40000000e+01	1.13000000e+02
-93	3.25402000e+05	8.30000000e+01	7.50000000e+01	1.16000000e+02
-92	3.25402000e+05	8.30000000e+01	7.50000000e+01	1.16000000e+02
-91	3.27487000e+05	8.30000000e+01	7.50000000e+01	1.16000000e+02
-90	3.29250000e+05	8.20000000e+01	7.70000000e+01	1.18000000e+02
-89	3.31105000e+05	8.20000000e+01	7.90000000e+01	1.21000000e+02
-88	3.33709000e+05	8.70000000e+01	8.00000000e+01	1.23000000e+02
-87	3.36621000e+05	8.70000000e+01	8.00000000e+01	1.23000000e+02
-86	3.38887000e+05	8.70000000e+01	8.40000000e+01	1.30000000e+02
-85	3.41223000e+05	8.70000000e+01	8.40000000e+01	1.30000000e+02
-84	3.43455000e+05	8.70000000e+01	8.40000000e+01	1.30000000e+02
-83	3.46055000e+05	8.60000000e+01	8.50000000e+01	1.31000000e+02
-82	3.48484000e+05	8.60000000e+01	8.50000000e+01	1.31000000e+02
-81	3.51190000e+05	8.60000000e+01	8.50000000e+01	1.31000000e+02
-80	3.54251000e+05	8.90000000e+01	8.60000000e+01	1.32000000e+02
-79	3.58103000e+05	8.90000000e+01	8.60000000e+01	1.32000000e+02
-78	3.61224000e+05	8.90000000e+01	8.60000000e+01	1.32000000e+02
-77	3.64099000e+05	8.90000000e+01	8.60000000e+01	1.32000000e+02
-76	3.66868000e+05	8.70000000e+01	8.70000000e+01	1.33000000e+02
-75	3.70120000e+05	8.70000000e+01	8.70000000e+01	1.33000000e+02
-74	3.73942000e+05	9.60000000e+01	8.80000000e+01	1.34000000e+02
-73	3.77875000e+05	9.20000000e+01	8.90000000e+01	1.35000000e+02
-72	3.81292000e+05	9.40000000e+01	9.00000000e+01	1.36000000e+02
-71	3.83818000e+05	9.30000000e+01	9.10000000e+01	1.37000000e+02
-70	3.86478000e+05	9.30000000e+01	9.10000000e+01	1.37000000e+02
-69	3.88990000e+05	9.30000000e+01	9.30000000e+01	1.39000000e+02
-68	3.92177000e+05	9.40000000e+01	9.50000000e+01	1.41000000e+02
-67	3.95746000e+05	1.02000000e+02	9.70000000e+01	1.44000000e+02
-66	3.99749000e+05	1.02000000e+02	9.80000000e+01	1.45000000e+02
-65	4.03083000e+05	1.02000000e+02	9.80000000e+01	1.45000000e+02
-64	4.06554000e+05	1.02000000e+02	9.80000000e+01	1.45000000e+02
-63	4.11198000e+05	1.09000000e+02	1.03000000e+02	1.50000000e+02
-62	4.15260000e+05	1.08000000e+02	1.05000000e+02	1.55000000e+02
-61	4.19388000e+05	1.15000000e+02	1.14000000e+02	1.65000000e+02
-60	4.23074000e+05	1.18000000e+02	1.20000000e+02	1.72000000e+02
-59	4.26781000e+05	1.27000000e+02	1.25000000e+02	1.79000000e+02
-58	4.30167000e+05	1.27000000e+02	1.25000000e+02	1.79000000e+02
-57	4.33099000e+05	1.26000000e+02	1.28000000e+02	1.82000000e+02
-56	4.36207000e+05	1.26000000e+02	1.30000000e+02	1.84000000e+02
-55	4.39431000e+05	1.27000000e+02	1.31000000e+02	1.85000000e+02
-54	4.42688000e+05	1.31000000e+02	1.32000000e+02	1.86000000e+02
-53	4.46148000e+05	1.35000000e+02	1.34000000e+02	1.89000000e+02
-52	4.49962000e+05	1.31000000e+02	1.35000000e+02	1.90000000e+02
-51	4.53709000e+05	1.39000000e+02	1.36000000e+02	1.93000000e+02
-50	4.57204000e+05	1.43000000e+02	1.39000000e+02	1.96000000e+02
-49	4.60416000e+05	1.44000000e+02	1.40000000e+02	1.97000000e+02
-48	4.63905000e+05	1.44000000e+02	1.40000000e+02	1.97000000e+02
-47	4.72943000e+05	1.43000000e+02	1.41000000e+02	2.02000000e+02
-46	4.80120000e+05	1.42000000e+02	1.42000000e+02	2.03000000e+02
-45	4.86500000e+05	1.49000000e+02	1.47000000e+02	2.10000000e+02
-44	4.92281000e+05	1.58000000e+02	1.53000000e+02	2.19000000e+02
-43	4.97997000e+05	1.56000000e+02	1.54000000e+02	2.20000000e+02
-42	5.02999000e+05	1.55000000e+02	1.55000000e+02	2.21000000e+02
-41	5.07405000e+05	1.55000000e+02	1.55000000e+02	2.21000000e+02
-40	5.12044000e+05	1.55000000e+02	1.55000000e+02	2.21000000e+02
-39	5.16782000e+05	1.55000000e+02	1.55000000e+02	2.21000000e+02
-38	5.21253000e+05	1.60000000e+02	1.56000000e+02	2.22000000e+02
-37	5.25359000e+05	1.60000000e+02	1.56000000e+02	2.22000000e+02
-36	5.29238000e+05	1.66000000e+02	1.62000000e+02	2.29000000e+02
-35	5.34174000e+05	1.67000000e+02	1.64000000e+02	2.31000000e+02
-34	5.38642000e+05	1.67000000e+02	1.64000000e+02	2.31000000e+02
-33	5.42584000e+05	1.68000000e+02	1.66000000e+02	2.33000000e+02
-32	5.46532000e+05	1.69000000e+02	1.67000000e+02	2.34000000e+02
-31	5.50695000e+05	1.73000000e+02	1.69000000e+02	2.36000000e+02
-30	5.54638000e+05	1.73000000e+02	1.69000000e+02	2.36000000e+02
-29	5.58400000e+05	1.68000000e+02	1.70000000e+02	2.37000000e+02
-28	5.62141000e+05	1.68000000e+02	1.70000000e+02	2.37000000e+02
-27	5.65694000e+05	1.68000000e+02	1.70000000e+02	2.37000000e+02
-26	5.70000000e+05	1.69000000e+02	1.71000000e+02	2.39000000e+02
-25	5.74700000e+05	1.69000000e+02	1.71000000e+02	2.39000000e+02
-24	5.80320000e+05	1.77000000e+02	1.72000000e+02	2.60000000e+02
-23	5.86334000e+05	1.92000000e+02	1.78000000e+02	2.71000000e+02
-22	5.92515000e+05	1.90000000e+02	1.83000000e+02	2.77000000e+02
-21	5.97851000e+05	1.89000000e+02	1.84000000e+02	2.79000000e+02
-20	6.03640000e+05	1.89000000e+02	1.85000000e+02	2.81000000e+02
-19	6.10291000e+05	1.91000000e+02	1.90000000e+02	2.86000000e+02
-18	6.15999000e+05	1.90000000e+02	1.92000000e+02	2.88000000e+02
-17	6.21961000e+05	2.03000000e+02	1.96000000e+02	2.92000000e+02
-16	6.28058000e+05	1.98000000e+02	1.98000000e+02	2.96000000e+02
-15	6.34055000e+05	1.98000000e+02	1.98000000e+02	2.96000000e+02
-14	6.39856000e+05	1.95000000e+02	1.99000000e+02	2.97000000e+02
-13	6.44955000e+05	2.06000000e+02	2.00000000e+02	2.98000000e+02
-12	6.50695000e+05	2.01000000e+02	2.03000000e+02	3.02000000e+02
-11	6.57104000e+05	2.01000000e+02	2.04000000e+02	3.03000000e+02
-10	6.63512000e+05	2.01000000e+02	2.04000000e+02	3.03000000e+02
-9	6.70351000e+05	2.16000000e+02	2.08000000e+02	3.12000000e+02
-8	6.76788000e+05	2.16000000e+02	2.08000000e+02	3.12000000e+02
-7	6.82523000e+05	2.11000000e+02	2.11000000e+02	3.15000000e+02
-6	6.90546000e+05	2.11000000e+02	2.14000000e+02	3.22000000e+02
-5	6.99255000e+05	2.14000000e+02	2.18000000e+02	3.26000000e+02
-4	7.08862000e+05	2.14000000e+02	2.18000000e+02	3.26000000e+02
-3	7.20176000e+05	2.24000000e+02	2.22000000e+02	3.33000000e+02
-2	7.31550000e+05	2.29000000e+02	2.31000000e+02	3.42000000e+02
-1	7.50087000e+05	2.44000000e+02	2.42000000e+02	3.56000000e+02
0	7.74681000e+05	2.38000000e+02	2.60000000e+02	3.87000000e+02
1	8.09688000e+05	2.62000000e+02	2.83000000e+02	4.18000000e+02
2	8.52412000e+05	3.02000000e+02	3.17000000e+02	4.61000000e+02
3	8.95289000e+05	2.96000000e+02	3.20000000e+02	4.66000000e+02
4	9.31723000e+05	3.06000000e+02	3.26000000e+02	4.79000000e+02
5	9.67671000e+05	2.97000000e+02	3.27000000e+02	4.80000000e+02
6	9.95480000e+05	2.96000000e+02	3.29000000e+02	4.82000000e+02
7	1.02094000e+06	2.96000000e+02	3.29000000e+02	4.82000000e+02
8	1.04475700e+06	3.05000000e+02	3.31000000e+02	4.87000000e+02
9	1.06751600e+06	3.02000000e+02	3.35000000e+02	4.93000000e+02
10	1.08991600e+06	3.24000000e+02	3.50000000e+02	5.14000000e+02
11	1.11150000e+06	3.23000000e+02	3.64000000e+02	5.33000000e+02
12	1.13017500e+06	3.47000000e+02	3.79000000e+02	5.58000000e+02
13	1.14349100e+06	3.51000000e+02	3.85000000e+02	5.67000000e+02
14	1.15579400e+06	3.51000000e+02	3.89000000e+02	5.72000000e+02
15	1.16771300e+06	3.66000000e+02	3.92000000e+02	5.80000000e+02
16	1.17515500e+06	3.61000000e+02	3.99000000e+02	5.88000000e+02
17	1.17799800e+06	3.44000000e+02	4.02000000e+02	5.92000000e+02
18	1.18028500e+06	3.62000000e+02	4.06000000e+02	6.00000000e+02
19	1.18249100e+06	3.78000000e+02	4.11000000e+02	6.06000000e+02
20	1.18660500e+06	3.75000000e+02	4.19000000e+02	6.16000000e+02
21	1.19258400e+06	3.92000000e+02	4.23000000e+02	6.23000000e+02
22	1.20057000e+06	3.87000000e+02	4.33000000e+02	6.43000000e+02
23	1.20830100e+06	3.83000000e+02	4.39000000e+02	6.51000000e+02
24	1.21726300e+06	4.00000000e+02	4.44000000e+02	6.58000000e+02
25	1.22580100e+06	3.91000000e+02	4.46000000e+02	6.64000000e+02
26	1.23354700e+06	4.17000000e+02	4.49000000e+02	6.67000000e+02
27	1.24004800e+06	3.85000000e+02	4.51000000e+02	6.76000000e+02
28	1.24633200e+06	4.06000000e+02	4.53000000e+02	6.78000000e+02
29	1.25130400e+06	4.10000000e+02	4.56000000e+02	6.81000000e+02
30	1.25579900e+06	4.10000000e+02	4.56000000e+02	6.81000000e+02
31	1.25579900e+06	3.90000000e+02	4.57000000e+02	6.82000000e+02
32	1.25780300e+06	3.91000000e+02	4.58000000e+02	6.83000000e+02
33	1.25780300e+06	4.05000000e+02	4.59000000e+02	6.84000000e+02
34	1.26288300e+06	4.13000000e+02	4.62000000e+02	6.87000000e+02
35	1.26807400e+06	4.13000000e+02	4.62000000e+02	6.87000000e+02
36	1.27280500e+06	4.12000000e+02	4.66000000e+02	6.92000000e+02
37	1.27712900e+06	4.13000000e+02	4.68000000e+02	6.95000000e+02
38	1.28121800e+06	3.99000000e+02	4.70000000e+02	6.98000000e+02
39	1.28526600e+06	4.15000000e+02	4.71000000e+02	6.99000000e+02
40	1.28526600e+06	3.93000000e+02	4.72000000e+02	7.02000000e+02
41	1.28893700e+06	3.93000000e+02	4.72000000e+02	7.02000000e+02
42	1.28893700e+06	4.02000000e+02	4.74000000e+02	7.04000000e+02
43	1.28893700e+06	4.30000000e+02	4.80000000e+02	7.14000000e+02
44	1.28893700e+06	4.19000000e+02	4.81000000e+02	7.15000000e+02
45	1.28893700e+06	4.19000000e+02	4.81000000e+02	7.15000000e+02
46	1.29223500e+06	4.34000000e+02	4.82000000e+02	7.17000000e+02
47	1.29540000e+06	4.34000000e+02	4.82000000e+02	7.17000000e+02
48	1.29843900e+06	4.28000000e+02	4.85000000e+02	7.20000000e+02
49	1.30138900e+06	4.28000000e+02	4.85000000e+02	7.20000000e+02
50	1.30435000e+06	4.28000000e+02	4.85000000e+02	7.20000000e+02
51	1.30721900e+06	4.28000000e+02	4.85000000e+02	7.20000000e+02
52	1.31047700e+06	4.31000000e+02	4.88000000e+02	7.23000000e+02
53	1.31381000e+06	4.28000000e+02	4.89000000e+02	7.24000000e+02
54	1.31698800e+06	4.28000000e+02	4.95000000e+02	7.30000000e+02
55	1.31959000e+06	4.45000000e+02	4.96000000e+02	7.33000000e+02
56	1.32225300e+06	4.14000000e+02	4.97000000e+02	7.34000000e+02
57	1.32543500e+06	4.14000000e+02	4.97000000e+02	7.34000000e+02
58	1.32929600e+06	4.14000000e+02	4.97000000e+02	7.34000000e+02
59	1.33333000e+06	4.14000000e+02	4.97000000e+02	7.34000000e+02
60	1.33728500e+06	4.22000000e+02	4.98000000e+02	7.35000000e+02
61	1.34157800e+06	4.42000000e+02	5.00000000e+02	7.37000000e+02
62	1.34569500e+06	4.31000000e+02	5.01000000e+02	7.38000000e+02
63	1.35022100e+06	4.31000000e+02	5.01000000e+02	7.38000000e+02
64	1.35505800e+06	4.31000000e+02	5.01000000e+02	7.38000000e+02
65	1.35947500e+06	4.31000000e+02	5.01000000e+02	7.38000000e+02
66	1.36361800e+06	4.31000000e+02	5.01000000e+02	7.38000000e+02
67	1.36834000e+06	4.26000000e+02	5.04000000e+02	7.41000000e+02
68	1.37284900e+06	4.26000000e+02	5.04000000e+02	7.41000000e+02
69	1.37739000e+06	4.26000000e+02	5.04000000e+02	7.41000000e+02
70	1.38197600e+06	4.35000000e+02	5.06000000e+02	7.43000000e+02
71	1.38636600e+06	4.35000000e+02	5.06000000e+02	7.43000000e+02
72	1.39061100e+06	4.35000000e+02	5.06000000e+02	7.43000000e+02
73	1.39469000e+06	4.55000000e+02	5.08000000e+02	7.45000000e+02
74	1.39896800e+06	4.54000000e+02	5.10000000e+02	7.48000000e+02
75	1.40327200e+06	4.54000000e+02	5.10000000e+02	7.48000000e+02
76	1.40728500e+06	4.54000000e+02	5.10000000e+02	7.48000000e+02
77	1.41088400e+06	4.54000000e+02	5.10000000e+02	7.48000000e+02
78	1.41427400e+06	4.54000000e+02	5.10000000e+02	7.48000000e+02
79	1.41778500e+06	4.54000000e+02	5.10000000e+02	7.48000000e+02
80	1.42110800e+06	4.54000000e+02	5.10000000e+02	7.48000000e+02
81	1.42527700e+06	4.46000000e+02	5.13000000e+02	7.51000000e+02
82	1.42891700e+06	4.46000000e+02	5.13000000e+02	7.51000000e+02
83	1.43255200e+06	4.46000000e+02	5.13000000e+02	7.51000000e+02
84	1.43603200e+06	4.46000000e+02	5.13000000e+02	7.51000000e+02
85	1.43949300e+06	4.46000000e+02	5.13000000e+02	7.51000000e+02
86	1.44288600e+06	4.39000000e+02	5.14000000e+02	7.53000000e+02
87	1.44640500e+06	4.39000000e+02	5.14000000e+02	7.53000000e+02
88	1.45029600e+06	4.54000000e+02	5.17000000e+02	7.58000000e+02
89	1.45405900e+06	4.46000000e+02	5.20000000e+02	7.62000000e+02
90	1.45732200e+06	4.59000000e+02	5.21000000e+02	7.64000000e+02
91	1.46037000e+06	4.59000000e+02	5.21000000e+02	7.64000000e+02
92	1.46377600e+06	4.59000000e+02	5.21000000e+02	7.64000000e+02
93	1.46706500e+06	4.59000000e+02	5.21000000e+02	7.64000000e+02
94	1.47045900e+06	4.55000000e+02	5.22000000e+02	7.66000000e+02
95	1.47408400e+06	4.55000000e+02	5.22000000e+02	7.66000000e+02
96	1.47760800e+06	4.55000000e+02	5.22000000e+02	7.66000000e+02
97	1.48142100e+06	4.55000000e+02	5.22000000e+02	7.66000000e+02
98	1.48463500e+06	4.55000000e+02	5.22000000e+02	7.66000000e+02
99	1.48777900e+06	4.55000000e+02	5.22000000e+02	7.66000000e+02
100	1.49073100e+06	4.39000000e+02	5.23000000e+02	7.67000000e+02
