# Supplementary material for: Early Prediction of Movie Box Office Success Based on Wikipedia Activity Big Data
Source: PLoS One. 2013 Aug 21;8(8):e71226. doi: 10.1371/journal.pone.0071226 (PMC3749192; doi:10.1371/journal.pone.0071226)
Supplement: Dataset S1 — The dataset under study, including the financial and Wikipedia activity data is also available at http://wwm.phy.bme.hu/SupplementaryDataS1.zip. (ZIP) [file pone.0071226.s002.zip › wikipredict_data_pack/sample_of_312/wikipedia_predictors/202]

Day_(movie_time)	Views	Users	Rigor	Edits
-500	0.00000000e+00	9.00000000e+00	9.00000000e+00	2.80000000e+01
-499	8.30000000e+01	9.00000000e+00	9.00000000e+00	2.80000000e+01
-498	1.69000000e+02	9.00000000e+00	9.00000000e+00	2.80000000e+01
-497	2.69000000e+02	9.00000000e+00	9.00000000e+00	2.80000000e+01
-496	3.72000000e+02	9.00000000e+00	9.00000000e+00	2.80000000e+01
-495	4.62000000e+02	9.00000000e+00	9.00000000e+00	2.80000000e+01
-494	5.51000000e+02	9.00000000e+00	9.00000000e+00	2.80000000e+01
-493	6.52000000e+02	9.00000000e+00	9.00000000e+00	2.80000000e+01
-492	7.39000000e+02	9.00000000e+00	9.00000000e+00	2.80000000e+01
-491	7.92000000e+02	9.00000000e+00	9.00000000e+00	2.80000000e+01
-490	8.59000000e+02	9.00000000e+00	9.00000000e+00	2.80000000e+01
-489	9.44000000e+02	9.00000000e+00	9.00000000e+00	2.80000000e+01
-488	1.04000000e+03	9.00000000e+00	9.00000000e+00	2.80000000e+01
-487	1.13900000e+03	9.00000000e+00	9.00000000e+00	2.80000000e+01
-486	1.25400000e+03	9.00000000e+00	9.00000000e+00	2.80000000e+01
-485	1.36800000e+03	9.00000000e+00	9.00000000e+00	2.80000000e+01
-484	1.47900000e+03	9.00000000e+00	9.00000000e+00	2.80000000e+01
-483	1.56800000e+03	9.00000000e+00	9.00000000e+00	2.80000000e+01
-482	1.64100000e+03	9.00000000e+00	9.00000000e+00	2.80000000e+01
-481	1.75600000e+03	9.00000000e+00	9.00000000e+00	2.80000000e+01
-480	1.87300000e+03	9.00000000e+00	9.00000000e+00	2.80000000e+01
-479	1.97000000e+03	9.00000000e+00	9.00000000e+00	2.80000000e+01
-478	2.08100000e+03	9.00000000e+00	9.00000000e+00	2.80000000e+01
-477	2.17200000e+03	9.00000000e+00	9.00000000e+00	2.80000000e+01
-476	2.23800000e+03	9.00000000e+00	9.00000000e+00	2.80000000e+01
-475	2.31100000e+03	9.00000000e+00	9.00000000e+00	2.80000000e+01
-474	2.39100000e+03	9.00000000e+00	9.00000000e+00	2.80000000e+01
-473	2.50500000e+03	9.00000000e+00	9.00000000e+00	2.80000000e+01
-472	2.61000000e+03	9.00000000e+00	9.00000000e+00	2.80000000e+01
-471	2.70000000e+03	9.00000000e+00	9.00000000e+00	2.80000000e+01
-470	2.76500000e+03	9.00000000e+00	9.00000000e+00	2.80000000e+01
-469	2.83600000e+03	9.00000000e+00	9.00000000e+00	2.80000000e+01
-468	2.92300000e+03	9.00000000e+00	9.00000000e+00	2.80000000e+01
-467	3.03000000e+03	9.00000000e+00	9.00000000e+00	2.80000000e+01
-466	3.12400000e+03	9.00000000e+00	9.00000000e+00	2.80000000e+01
-465	3.22300000e+03	9.00000000e+00	9.00000000e+00	2.80000000e+01
-464	3.34200000e+03	9.00000000e+00	9.00000000e+00	2.80000000e+01
-463	3.44600000e+03	9.00000000e+00	9.00000000e+00	2.80000000e+01
-462	3.52100000e+03	9.00000000e+00	9.00000000e+00	2.80000000e+01
-461	3.58500000e+03	9.00000000e+00	9.00000000e+00	2.80000000e+01
-460	3.67100000e+03	9.00000000e+00	9.00000000e+00	2.80000000e+01
-459	3.77600000e+03	9.00000000e+00	9.00000000e+00	2.80000000e+01
-458	3.85800000e+03	9.00000000e+00	9.00000000e+00	2.80000000e+01
-457	3.94900000e+03	9.00000000e+00	9.00000000e+00	2.80000000e+01
-456	4.02800000e+03	9.00000000e+00	9.00000000e+00	2.80000000e+01
-455	4.10400000e+03	9.00000000e+00	9.00000000e+00	2.80000000e+01
-454	4.17500000e+03	9.00000000e+00	9.00000000e+00	2.80000000e+01
-453	4.24700000e+03	9.00000000e+00	9.00000000e+00	2.80000000e+01
-452	4.34900000e+03	9.00000000e+00	9.00000000e+00	2.80000000e+01
-451	4.41900000e+03	9.00000000e+00	9.00000000e+00	2.80000000e+01
-450	4.49400000e+03	9.00000000e+00	9.00000000e+00	2.80000000e+01
-449	4.60100000e+03	9.00000000e+00	9.00000000e+00	2.80000000e+01
-448	4.71600000e+03	9.00000000e+00	9.00000000e+00	2.80000000e+01
-447	4.79100000e+03	9.00000000e+00	9.00000000e+00	2.80000000e+01
-446	4.86400000e+03	9.00000000e+00	9.00000000e+00	2.80000000e+01
-445	4.95900000e+03	9.00000000e+00	9.00000000e+00	2.80000000e+01
-444	5.07600000e+03	9.00000000e+00	9.00000000e+00	2.80000000e+01
-443	5.15600000e+03	9.00000000e+00	9.00000000e+00	2.80000000e+01
-442	5.24700000e+03	9.00000000e+00	9.00000000e+00	2.80000000e+01
-441	5.30200000e+03	9.00000000e+00	9.00000000e+00	2.80000000e+01
-440	5.38200000e+03	9.00000000e+00	9.00000000e+00	2.80000000e+01
-439	5.54800000e+03	9.00000000e+00	9.00000000e+00	2.80000000e+01
-438	5.76300000e+03	9.00000000e+00	9.00000000e+00	2.80000000e+01
-437	5.89600000e+03	1.00000000e+01	1.00000000e+01	2.90000000e+01
-436	6.08900000e+03	1.00000000e+01	1.00000000e+01	2.90000000e+01
-435	6.28000000e+03	1.00000000e+01	1.00000000e+01	2.90000000e+01
-434	6.45900000e+03	1.00000000e+01	1.00000000e+01	2.90000000e+01
-433	6.69200000e+03	1.00000000e+01	1.00000000e+01	2.90000000e+01
-432	6.87800000e+03	1.00000000e+01	1.00000000e+01	2.90000000e+01
-431	7.09500000e+03	1.00000000e+01	1.00000000e+01	2.90000000e+01
-430	7.32200000e+03	1.00000000e+01	1.00000000e+01	2.90000000e+01
-429	7.49500000e+03	1.00000000e+01	1.00000000e+01	2.90000000e+01
-428	7.64400000e+03	1.00000000e+01	1.00000000e+01	2.90000000e+01
-427	7.79900000e+03	1.00000000e+01	1.00000000e+01	2.90000000e+01
-426	7.95700000e+03	1.00000000e+01	1.00000000e+01	2.90000000e+01
-425	8.14900000e+03	1.00000000e+01	1.00000000e+01	2.90000000e+01
-424	8.36400000e+03	1.00000000e+01	1.00000000e+01	2.90000000e+01
-423	8.54800000e+03	1.00000000e+01	1.00000000e+01	2.90000000e+01
-422	8.74100000e+03	1.10000000e+01	1.10000000e+01	3.10000000e+01
-421	8.86900000e+03	1.10000000e+01	1.10000000e+01	3.10000000e+01
-420	9.02100000e+03	1.10000000e+01	1.10000000e+01	3.10000000e+01
-419	9.14800000e+03	1.10000000e+01	1.10000000e+01	3.10000000e+01
-418	9.30300000e+03	1.20000000e+01	1.20000000e+01	3.20000000e+01
-417	9.45700000e+03	1.20000000e+01	1.20000000e+01	3.20000000e+01
-416	9.66700000e+03	1.20000000e+01	1.20000000e+01	3.20000000e+01
-415	9.80300000e+03	1.20000000e+01	1.20000000e+01	3.20000000e+01
-414	9.95800000e+03	1.20000000e+01	1.20000000e+01	3.20000000e+01
-413	1.00940000e+04	1.20000000e+01	1.20000000e+01	3.20000000e+01
-412	1.02490000e+04	1.20000000e+01	1.20000000e+01	3.20000000e+01
-411	1.04400000e+04	1.20000000e+01	1.20000000e+01	3.20000000e+01
-410	1.06380000e+04	1.20000000e+01	1.20000000e+01	3.20000000e+01
-409	1.08640000e+04	1.20000000e+01	1.20000000e+01	3.20000000e+01
-408	1.10660000e+04	1.20000000e+01	1.20000000e+01	3.20000000e+01
-407	1.12510000e+04	1.20000000e+01	1.20000000e+01	3.20000000e+01
-406	1.14000000e+04	1.20000000e+01	1.20000000e+01	3.20000000e+01
-405	1.15510000e+04	1.20000000e+01	1.20000000e+01	3.20000000e+01
-404	1.16990000e+04	1.30000000e+01	1.30000000e+01	3.30000000e+01
-403	1.18730000e+04	1.30000000e+01	1.30000000e+01	3.30000000e+01
-402	1.20360000e+04	1.30000000e+01	1.30000000e+01	3.30000000e+01
-401	1.22130000e+04	1.30000000e+01	1.30000000e+01	3.30000000e+01
-400	1.23740000e+04	1.30000000e+01	1.30000000e+01	3.30000000e+01
-399	1.25500000e+04	1.30000000e+01	1.30000000e+01	3.30000000e+01
-398	1.27230000e+04	1.30000000e+01	1.30000000e+01	3.30000000e+01
-397	1.29310000e+04	1.30000000e+01	1.30000000e+01	3.30000000e+01
-396	1.31360000e+04	1.30000000e+01	1.30000000e+01	3.30000000e+01
-395	1.33500000e+04	1.30000000e+01	1.30000000e+01	3.30000000e+01
-394	1.35440000e+04	1.30000000e+01	1.30000000e+01	3.30000000e+01
-393	1.37070000e+04	1.30000000e+01	1.30000000e+01	3.30000000e+01
-392	1.38280000e+04	1.30000000e+01	1.30000000e+01	3.30000000e+01
-391	1.40040000e+04	1.30000000e+01	1.30000000e+01	3.30000000e+01
-390	1.41410000e+04	1.30000000e+01	1.30000000e+01	3.30000000e+01
-389	1.43040000e+04	1.30000000e+01	1.30000000e+01	3.30000000e+01
-388	1.44590000e+04	1.30000000e+01	1.30000000e+01	3.30000000e+01
-387	1.46330000e+04	1.30000000e+01	1.30000000e+01	3.30000000e+01
-386	1.47730000e+04	1.30000000e+01	1.30000000e+01	3.30000000e+01
-385	1.49050000e+04	1.30000000e+01	1.30000000e+01	3.30000000e+01
-384	1.50270000e+04	1.30000000e+01	1.30000000e+01	3.30000000e+01
-383	1.51520000e+04	1.30000000e+01	1.30000000e+01	3.30000000e+01
-382	1.53230000e+04	1.30000000e+01	1.30000000e+01	3.30000000e+01
-381	1.55500000e+04	1.30000000e+01	1.30000000e+01	3.30000000e+01
-380	1.57320000e+04	1.30000000e+01	1.30000000e+01	3.30000000e+01
-379	1.59020000e+04	1.30000000e+01	1.30000000e+01	3.30000000e+01
-378	1.60460000e+04	1.30000000e+01	1.30000000e+01	3.30000000e+01
-377	1.62010000e+04	1.30000000e+01	1.30000000e+01	3.30000000e+01
-376	1.63910000e+04	1.30000000e+01	1.30000000e+01	3.30000000e+01
-375	1.65860000e+04	1.30000000e+01	1.30000000e+01	3.30000000e+01
-374	1.68050000e+04	1.30000000e+01	1.30000000e+01	3.30000000e+01
-373	1.70010000e+04	1.30000000e+01	1.30000000e+01	3.30000000e+01
-372	1.71750000e+04	1.30000000e+01	1.30000000e+01	3.30000000e+01
-371	1.73410000e+04	1.30000000e+01	1.30000000e+01	3.30000000e+01
-370	1.75070000e+04	1.30000000e+01	1.30000000e+01	3.30000000e+01
-369	1.77000000e+04	1.30000000e+01	1.30000000e+01	3.30000000e+01
-368	1.79350000e+04	1.30000000e+01	1.30000000e+01	3.30000000e+01
-367	1.81160000e+04	1.30000000e+01	1.30000000e+01	3.30000000e+01
-366	1.83060000e+04	1.30000000e+01	1.30000000e+01	3.30000000e+01
-365	1.84990000e+04	1.30000000e+01	1.30000000e+01	3.30000000e+01
-364	1.86880000e+04	1.30000000e+01	1.30000000e+01	3.30000000e+01
-363	1.88410000e+04	1.30000000e+01	1.30000000e+01	3.30000000e+01
-362	1.90250000e+04	1.30000000e+01	1.30000000e+01	3.30000000e+01
-361	1.92390000e+04	1.30000000e+01	1.30000000e+01	3.30000000e+01
-360	1.94380000e+04	1.30000000e+01	1.30000000e+01	3.30000000e+01
-359	1.96270000e+04	1.30000000e+01	1.30000000e+01	3.30000000e+01
-358	1.98090000e+04	1.30000000e+01	1.30000000e+01	3.30000000e+01
-357	1.99930000e+04	1.30000000e+01	1.30000000e+01	3.30000000e+01
-356	2.01610000e+04	1.30000000e+01	1.30000000e+01	3.30000000e+01
-355	2.03470000e+04	1.30000000e+01	1.30000000e+01	3.30000000e+01
-354	2.05430000e+04	1.30000000e+01	1.30000000e+01	3.30000000e+01
-353	2.07510000e+04	1.30000000e+01	1.30000000e+01	3.30000000e+01
-352	2.09170000e+04	1.30000000e+01	1.30000000e+01	3.30000000e+01
-351	2.11020000e+04	1.40000000e+01	1.40000000e+01	3.40000000e+01
-350	2.12480000e+04	1.40000000e+01	1.40000000e+01	3.40000000e+01
-349	2.14130000e+04	1.40000000e+01	1.40000000e+01	3.40000000e+01
-348	2.16230000e+04	1.40000000e+01	1.40000000e+01	3.40000000e+01
-347	2.18290000e+04	1.40000000e+01	1.40000000e+01	3.40000000e+01
-346	2.20390000e+04	1.40000000e+01	1.40000000e+01	3.40000000e+01
-345	2.22380000e+04	1.40000000e+01	1.40000000e+01	3.40000000e+01
-344	2.23990000e+04	1.40000000e+01	1.40000000e+01	3.40000000e+01
-343	2.25680000e+04	1.40000000e+01	1.40000000e+01	3.40000000e+01
-342	2.27420000e+04	1.40000000e+01	1.40000000e+01	3.40000000e+01
-341	2.29500000e+04	1.40000000e+01	1.40000000e+01	3.40000000e+01
-340	2.31500000e+04	1.40000000e+01	1.40000000e+01	3.40000000e+01
-339	2.33490000e+04	1.40000000e+01	1.40000000e+01	3.40000000e+01
-338	2.35480000e+04	1.40000000e+01	1.40000000e+01	3.40000000e+01
-337	2.37300000e+04	1.40000000e+01	1.40000000e+01	3.40000000e+01
-336	2.38950000e+04	1.40000000e+01	1.40000000e+01	3.40000000e+01
-335	2.40640000e+04	1.40000000e+01	1.40000000e+01	3.40000000e+01
-334	2.42460000e+04	1.40000000e+01	1.40000000e+01	3.40000000e+01
-333	2.44270000e+04	1.40000000e+01	1.40000000e+01	3.40000000e+01
-332	2.46410000e+04	1.40000000e+01	1.40000000e+01	3.40000000e+01
-331	2.48000000e+04	1.40000000e+01	1.40000000e+01	3.40000000e+01
-330	2.49690000e+04	1.40000000e+01	1.40000000e+01	3.40000000e+01
-329	2.51190000e+04	1.40000000e+01	1.40000000e+01	3.40000000e+01
-328	2.52790000e+04	1.40000000e+01	1.40000000e+01	3.40000000e+01
-327	2.54220000e+04	1.40000000e+01	1.40000000e+01	3.40000000e+01
-326	2.55920000e+04	1.50000000e+01	1.50000000e+01	3.50000000e+01
-325	2.57420000e+04	1.50000000e+01	1.50000000e+01	3.50000000e+01
-324	2.58860000e+04	1.50000000e+01	1.50000000e+01	3.50000000e+01
-323	2.60010000e+04	1.50000000e+01	1.50000000e+01	3.50000000e+01
-322	2.61090000e+04	1.50000000e+01	1.50000000e+01	3.50000000e+01
-321	2.62500000e+04	1.50000000e+01	1.50000000e+01	3.50000000e+01
-320	2.63770000e+04	1.50000000e+01	1.50000000e+01	3.50000000e+01
-319	2.65300000e+04	1.50000000e+01	1.50000000e+01	3.50000000e+01
-318	2.66820000e+04	1.50000000e+01	1.50000000e+01	3.50000000e+01
-317	2.68140000e+04	1.50000000e+01	1.50000000e+01	3.50000000e+01
-316	2.69550000e+04	1.50000000e+01	1.50000000e+01	3.50000000e+01
-315	2.71180000e+04	1.50000000e+01	1.50000000e+01	3.50000000e+01
-314	2.72870000e+04	1.50000000e+01	1.50000000e+01	3.50000000e+01
-313	2.75030000e+04	1.50000000e+01	1.50000000e+01	3.50000000e+01
-312	2.77590000e+04	1.50000000e+01	1.50000000e+01	3.50000000e+01
-311	2.80030000e+04	1.50000000e+01	1.50000000e+01	3.50000000e+01
-310	2.82590000e+04	1.50000000e+01	1.50000000e+01	3.50000000e+01
-309	2.84750000e+04	1.50000000e+01	1.50000000e+01	3.50000000e+01
-308	2.86740000e+04	1.50000000e+01	1.50000000e+01	3.50000000e+01
-307	2.88540000e+04	1.50000000e+01	1.50000000e+01	3.50000000e+01
-306	2.90240000e+04	1.50000000e+01	1.50000000e+01	3.50000000e+01
-305	2.92200000e+04	1.50000000e+01	1.50000000e+01	3.50000000e+01
-304	2.94780000e+04	1.50000000e+01	1.50000000e+01	3.50000000e+01
-303	2.97270000e+04	1.50000000e+01	1.50000000e+01	3.50000000e+01
-302	2.99320000e+04	1.50000000e+01	1.50000000e+01	3.50000000e+01
-301	3.01510000e+04	1.50000000e+01	1.50000000e+01	3.50000000e+01
-300	3.03290000e+04	1.50000000e+01	1.50000000e+01	3.50000000e+01
-299	3.05300000e+04	1.50000000e+01	1.50000000e+01	3.50000000e+01
-298	3.07750000e+04	1.50000000e+01	1.50000000e+01	3.50000000e+01
-297	3.10240000e+04	1.50000000e+01	1.50000000e+01	3.50000000e+01
-296	3.12500000e+04	1.50000000e+01	1.50000000e+01	3.50000000e+01
-295	3.14360000e+04	1.50000000e+01	1.50000000e+01	3.50000000e+01
-294	3.16370000e+04	1.50000000e+01	1.50000000e+01	3.50000000e+01
-293	3.18290000e+04	1.50000000e+01	1.50000000e+01	3.50000000e+01
-292	3.20250000e+04	1.50000000e+01	1.50000000e+01	3.50000000e+01
-291	3.22210000e+04	1.50000000e+01	1.50000000e+01	3.50000000e+01
-290	3.24770000e+04	1.50000000e+01	1.50000000e+01	3.50000000e+01
-289	3.27370000e+04	1.50000000e+01	1.50000000e+01	3.50000000e+01
-288	3.29100000e+04	1.50000000e+01	1.50000000e+01	3.50000000e+01
-287	3.30960000e+04	1.50000000e+01	1.50000000e+01	3.50000000e+01
-286	3.32400000e+04	1.50000000e+01	1.50000000e+01	3.50000000e+01
-285	3.34140000e+04	1.50000000e+01	1.50000000e+01	3.50000000e+01
-284	3.35560000e+04	1.50000000e+01	1.50000000e+01	3.50000000e+01
-283	3.37360000e+04	1.50000000e+01	1.50000000e+01	3.50000000e+01
-282	3.38980000e+04	1.50000000e+01	1.50000000e+01	3.50000000e+01
-281	3.40490000e+04	1.50000000e+01	1.50000000e+01	3.50000000e+01
-280	3.42430000e+04	1.50000000e+01	1.50000000e+01	3.50000000e+01
-279	3.43780000e+04	1.50000000e+01	1.50000000e+01	3.50000000e+01
-278	3.45370000e+04	1.50000000e+01	1.50000000e+01	3.50000000e+01
-277	3.47700000e+04	1.50000000e+01	1.50000000e+01	3.50000000e+01
-276	3.49970000e+04	1.50000000e+01	1.50000000e+01	3.50000000e+01
-275	3.52150000e+04	1.50000000e+01	1.50000000e+01	3.50000000e+01
-274	3.54680000e+04	1.50000000e+01	1.50000000e+01	3.50000000e+01
-273	3.57260000e+04	1.50000000e+01	1.50000000e+01	3.50000000e+01
-272	3.59390000e+04	1.60000000e+01	1.60000000e+01	3.60000000e+01
-271	3.61310000e+04	1.60000000e+01	1.60000000e+01	3.60000000e+01
-270	3.63500000e+04	1.60000000e+01	1.60000000e+01	3.60000000e+01
-269	3.65930000e+04	1.60000000e+01	1.60000000e+01	3.60000000e+01
-268	3.68270000e+04	1.60000000e+01	1.60000000e+01	3.60000000e+01
-267	3.70410000e+04	1.70000000e+01	1.80000000e+01	4.00000000e+01
-266	3.72480000e+04	1.90000000e+01	1.90000000e+01	4.20000000e+01
-265	3.74310000e+04	1.90000000e+01	1.90000000e+01	4.20000000e+01
-264	3.76070000e+04	1.90000000e+01	2.00000000e+01	4.30000000e+01
-263	3.77850000e+04	1.90000000e+01	2.00000000e+01	4.30000000e+01
-262	3.80170000e+04	1.90000000e+01	2.00000000e+01	4.30000000e+01
-261	3.81960000e+04	1.90000000e+01	2.00000000e+01	4.30000000e+01
-260	3.83950000e+04	1.90000000e+01	2.00000000e+01	4.30000000e+01
-259	3.85860000e+04	1.90000000e+01	2.00000000e+01	4.30000000e+01
-258	3.87700000e+04	1.90000000e+01	2.00000000e+01	4.30000000e+01
-257	3.89570000e+04	1.90000000e+01	2.00000000e+01	4.30000000e+01
-256	3.91760000e+04	1.90000000e+01	2.00000000e+01	4.30000000e+01
-255	3.94170000e+04	1.90000000e+01	2.00000000e+01	4.30000000e+01
-254	3.96400000e+04	1.90000000e+01	2.00000000e+01	4.30000000e+01
-253	3.98580000e+04	1.90000000e+01	2.00000000e+01	4.30000000e+01
-252	4.00380000e+04	1.90000000e+01	2.00000000e+01	4.30000000e+01
-251	4.02110000e+04	1.90000000e+01	2.00000000e+01	4.30000000e+01
-250	4.04040000e+04	1.90000000e+01	2.00000000e+01	4.30000000e+01
-249	4.06940000e+04	1.90000000e+01	2.00000000e+01	4.30000000e+01
-248	4.10430000e+04	1.90000000e+01	2.00000000e+01	4.30000000e+01
-247	4.13640000e+04	1.90000000e+01	2.00000000e+01	4.30000000e+01
-246	4.16060000e+04	1.90000000e+01	2.00000000e+01	4.30000000e+01
-245	4.19210000e+04	1.90000000e+01	2.00000000e+01	4.30000000e+01
-244	4.22310000e+04	1.90000000e+01	2.00000000e+01	4.30000000e+01
-243	4.24770000e+04	1.90000000e+01	2.00000000e+01	4.30000000e+01
-242	4.27480000e+04	1.90000000e+01	2.00000000e+01	4.30000000e+01
-241	4.30810000e+04	1.90000000e+01	2.00000000e+01	4.30000000e+01
-240	4.34110000e+04	1.90000000e+01	2.00000000e+01	4.30000000e+01
-239	4.37110000e+04	1.90000000e+01	2.00000000e+01	4.30000000e+01
-238	4.39760000e+04	1.90000000e+01	2.00000000e+01	4.30000000e+01
-237	4.42570000e+04	1.90000000e+01	2.00000000e+01	4.30000000e+01
-236	4.44690000e+04	2.00000000e+01	2.20000000e+01	4.70000000e+01
-235	4.44760000e+04	2.00000000e+01	2.20000000e+01	4.70000000e+01
-234	4.44950000e+04	2.00000000e+01	2.20000000e+01	4.70000000e+01
-233	4.45080000e+04	2.00000000e+01	2.20000000e+01	4.70000000e+01
-232	4.45710000e+04	2.20000000e+01	2.30000000e+01	4.90000000e+01
-231	4.46370000e+04	2.20000000e+01	2.30000000e+01	4.90000000e+01
-230	4.46990000e+04	2.20000000e+01	2.30000000e+01	4.90000000e+01
-229	4.47570000e+04	2.20000000e+01	2.30000000e+01	4.90000000e+01
-228	4.49000000e+04	2.40000000e+01	2.40000000e+01	5.70000000e+01
-227	4.49890000e+04	2.40000000e+01	2.40000000e+01	5.70000000e+01
-226	4.50890000e+04	2.40000000e+01	2.40000000e+01	5.70000000e+01
-225	4.52090000e+04	2.40000000e+01	2.40000000e+01	5.70000000e+01
-224	4.52940000e+04	2.40000000e+01	2.40000000e+01	5.70000000e+01
-223	4.53530000e+04	2.40000000e+01	2.40000000e+01	5.70000000e+01
-222	4.54100000e+04	2.40000000e+01	2.40000000e+01	5.70000000e+01
-221	4.55100000e+04	2.40000000e+01	2.40000000e+01	5.70000000e+01
-220	4.55860000e+04	2.40000000e+01	2.40000000e+01	5.70000000e+01
-219	4.56650000e+04	2.40000000e+01	2.40000000e+01	5.70000000e+01
-218	4.58530000e+04	2.40000000e+01	2.40000000e+01	5.70000000e+01
-217	4.60050000e+04	2.40000000e+01	2.40000000e+01	5.70000000e+01
-216	4.61490000e+04	2.40000000e+01	2.40000000e+01	5.70000000e+01
-215	4.62860000e+04	2.40000000e+01	2.40000000e+01	5.70000000e+01
-214	4.64450000e+04	2.40000000e+01	2.40000000e+01	5.70000000e+01
-213	4.65810000e+04	2.40000000e+01	2.40000000e+01	5.70000000e+01
-212	4.67380000e+04	2.40000000e+01	2.40000000e+01	5.70000000e+01
-211	4.68720000e+04	2.40000000e+01	2.40000000e+01	5.70000000e+01
-210	4.70040000e+04	2.40000000e+01	2.40000000e+01	5.70000000e+01
-209	4.71270000e+04	2.40000000e+01	2.40000000e+01	5.70000000e+01
-208	4.72510000e+04	2.40000000e+01	2.40000000e+01	5.70000000e+01
-207	4.74170000e+04	2.40000000e+01	2.40000000e+01	5.70000000e+01
-206	4.76030000e+04	2.40000000e+01	2.40000000e+01	5.70000000e+01
-205	4.77580000e+04	2.40000000e+01	2.40000000e+01	5.70000000e+01
-204	4.78690000e+04	2.40000000e+01	2.40000000e+01	5.70000000e+01
-203	4.80070000e+04	2.40000000e+01	2.40000000e+01	5.70000000e+01
-202	4.81570000e+04	2.40000000e+01	2.40000000e+01	5.70000000e+01
-201	4.83040000e+04	2.40000000e+01	2.40000000e+01	5.70000000e+01
-200	4.84500000e+04	2.40000000e+01	2.40000000e+01	5.70000000e+01
-199	4.86120000e+04	2.40000000e+01	2.40000000e+01	5.70000000e+01
-198	4.87500000e+04	2.40000000e+01	2.40000000e+01	5.70000000e+01
-197	4.88830000e+04	2.40000000e+01	2.40000000e+01	5.70000000e+01
-196	4.90430000e+04	2.40000000e+01	2.40000000e+01	5.70000000e+01
-195	4.91740000e+04	2.40000000e+01	2.40000000e+01	5.70000000e+01
-194	4.93080000e+04	2.40000000e+01	2.40000000e+01	5.70000000e+01
-193	4.94520000e+04	2.40000000e+01	2.40000000e+01	5.70000000e+01
-192	4.96160000e+04	2.40000000e+01	2.40000000e+01	5.70000000e+01
-191	4.97800000e+04	2.40000000e+01	2.40000000e+01	5.70000000e+01
-190	4.99380000e+04	2.40000000e+01	2.40000000e+01	5.70000000e+01
-189	5.00820000e+04	2.40000000e+01	2.40000000e+01	5.70000000e+01
-188	5.02100000e+04	2.60000000e+01	2.50000000e+01	5.80000000e+01
-187	5.03240000e+04	2.60000000e+01	2.50000000e+01	5.80000000e+01
-186	5.04420000e+04	2.60000000e+01	2.50000000e+01	5.80000000e+01
-185	5.05800000e+04	2.60000000e+01	2.50000000e+01	5.80000000e+01
-184	5.07640000e+04	2.60000000e+01	2.50000000e+01	5.80000000e+01
-183	5.08950000e+04	2.60000000e+01	2.60000000e+01	5.90000000e+01
-182	5.10210000e+04	2.80000000e+01	2.70000000e+01	6.00000000e+01
-181	5.11780000e+04	2.80000000e+01	2.70000000e+01	6.00000000e+01
-180	5.13320000e+04	2.80000000e+01	2.70000000e+01	6.00000000e+01
-179	5.14840000e+04	2.80000000e+01	2.70000000e+01	6.00000000e+01
-178	5.16170000e+04	2.80000000e+01	2.70000000e+01	6.00000000e+01
-177	5.17620000e+04	2.80000000e+01	2.70000000e+01	6.00000000e+01
-176	5.18890000e+04	2.80000000e+01	2.70000000e+01	6.00000000e+01
-175	5.20550000e+04	2.80000000e+01	2.70000000e+01	6.00000000e+01
-174	5.21840000e+04	2.80000000e+01	2.70000000e+01	6.00000000e+01
-173	5.23150000e+04	2.80000000e+01	2.70000000e+01	6.00000000e+01
-172	5.24040000e+04	2.70000000e+01	2.90000000e+01	6.60000000e+01
-171	5.26480000e+04	2.70000000e+01	2.90000000e+01	6.60000000e+01
-170	5.28810000e+04	2.70000000e+01	2.90000000e+01	6.60000000e+01
-169	5.28810000e+04	2.70000000e+01	2.90000000e+01	6.60000000e+01
-168	5.31340000e+04	2.70000000e+01	2.90000000e+01	6.60000000e+01
-167	5.31340000e+04	2.70000000e+01	2.90000000e+01	6.60000000e+01
-166	5.31340000e+04	2.70000000e+01	2.90000000e+01	6.60000000e+01
-165	5.31340000e+04	2.70000000e+01	2.90000000e+01	6.60000000e+01
-164	5.33930000e+04	2.70000000e+01	2.90000000e+01	6.60000000e+01
-163	5.36710000e+04	2.90000000e+01	3.10000000e+01	6.80000000e+01
-162	5.39100000e+04	2.80000000e+01	3.20000000e+01	6.90000000e+01
-161	5.41490000e+04	2.80000000e+01	3.20000000e+01	6.90000000e+01
-160	5.44030000e+04	2.80000000e+01	3.20000000e+01	6.90000000e+01
-159	5.46510000e+04	2.80000000e+01	3.20000000e+01	6.90000000e+01
-158	5.49290000e+04	2.80000000e+01	3.20000000e+01	6.90000000e+01
-157	5.51800000e+04	2.80000000e+01	3.20000000e+01	6.90000000e+01
-156	5.54170000e+04	3.20000000e+01	3.30000000e+01	7.00000000e+01
-155	5.56260000e+04	3.20000000e+01	3.30000000e+01	7.00000000e+01
-154	5.57910000e+04	3.20000000e+01	3.30000000e+01	7.00000000e+01
-153	5.60060000e+04	3.20000000e+01	3.30000000e+01	7.00000000e+01
-152	5.62370000e+04	3.20000000e+01	3.30000000e+01	7.00000000e+01
-151	5.64970000e+04	3.20000000e+01	3.30000000e+01	7.00000000e+01
-150	5.67980000e+04	3.20000000e+01	3.30000000e+01	7.00000000e+01
-149	5.70640000e+04	3.20000000e+01	3.30000000e+01	7.00000000e+01
-148	5.70640000e+04	3.20000000e+01	3.30000000e+01	7.00000000e+01
-147	5.70640000e+04	3.10000000e+01	3.40000000e+01	7.10000000e+01
-146	5.70640000e+04	3.10000000e+01	3.40000000e+01	7.10000000e+01
-145	5.72580000e+04	3.10000000e+01	3.40000000e+01	7.10000000e+01
-144	5.75040000e+04	3.10000000e+01	3.40000000e+01	7.10000000e+01
-143	5.77260000e+04	3.10000000e+01	3.40000000e+01	7.10000000e+01
-142	5.79340000e+04	3.10000000e+01	3.40000000e+01	7.10000000e+01
-141	5.81570000e+04	3.10000000e+01	3.40000000e+01	7.10000000e+01
-140	5.84040000e+04	3.10000000e+01	3.40000000e+01	7.10000000e+01
-139	5.86350000e+04	3.10000000e+01	3.40000000e+01	7.10000000e+01
-138	5.88500000e+04	3.10000000e+01	3.40000000e+01	7.10000000e+01
-137	5.91170000e+04	3.10000000e+01	3.40000000e+01	7.10000000e+01
-136	5.93980000e+04	3.10000000e+01	3.40000000e+01	7.10000000e+01
-135	5.96000000e+04	3.10000000e+01	3.40000000e+01	7.10000000e+01
-134	5.99530000e+04	3.10000000e+01	3.40000000e+01	7.10000000e+01
-133	6.02030000e+04	3.10000000e+01	3.40000000e+01	7.10000000e+01
-132	6.04640000e+04	3.10000000e+01	3.40000000e+01	7.10000000e+01
-131	6.07000000e+04	3.10000000e+01	3.40000000e+01	7.10000000e+01
-130	6.09400000e+04	3.10000000e+01	3.40000000e+01	7.10000000e+01
-129	6.11980000e+04	3.10000000e+01	3.40000000e+01	7.10000000e+01
-128	6.15850000e+04	3.10000000e+01	3.40000000e+01	7.10000000e+01
-127	6.18940000e+04	3.10000000e+01	3.40000000e+01	7.10000000e+01
-126	6.21640000e+04	3.10000000e+01	3.40000000e+01	7.10000000e+01
-125	6.24370000e+04	3.10000000e+01	3.40000000e+01	7.10000000e+01
-124	6.26830000e+04	3.10000000e+01	3.40000000e+01	7.10000000e+01
-123	6.29710000e+04	3.10000000e+01	3.40000000e+01	7.10000000e+01
-122	6.33850000e+04	3.10000000e+01	3.40000000e+01	7.10000000e+01
-121	6.37600000e+04	3.10000000e+01	3.40000000e+01	7.10000000e+01
-120	6.40660000e+04	3.10000000e+01	3.40000000e+01	7.10000000e+01
-119	6.43410000e+04	3.10000000e+01	3.40000000e+01	7.10000000e+01
-118	6.46120000e+04	3.10000000e+01	3.40000000e+01	7.10000000e+01
-117	6.48930000e+04	3.10000000e+01	3.40000000e+01	7.10000000e+01
-116	6.48930000e+04	3.10000000e+01	3.40000000e+01	7.10000000e+01
-115	6.52370000e+04	3.10000000e+01	3.40000000e+01	7.10000000e+01
-114	6.54980000e+04	3.10000000e+01	3.40000000e+01	7.10000000e+01
-113	6.57450000e+04	3.10000000e+01	3.40000000e+01	7.10000000e+01
-112	6.59730000e+04	3.10000000e+01	3.60000000e+01	7.40000000e+01
-111	6.62010000e+04	3.10000000e+01	3.60000000e+01	7.40000000e+01
-110	6.64660000e+04	3.10000000e+01	3.60000000e+01	7.40000000e+01
-109	6.64660000e+04	3.10000000e+01	3.60000000e+01	7.40000000e+01
-108	6.67510000e+04	3.10000000e+01	3.60000000e+01	7.40000000e+01
-107	6.70240000e+04	3.10000000e+01	3.60000000e+01	7.40000000e+01
-106	6.72740000e+04	3.10000000e+01	3.60000000e+01	7.40000000e+01
-105	6.75310000e+04	3.10000000e+01	3.60000000e+01	7.40000000e+01
-104	6.77970000e+04	3.10000000e+01	3.60000000e+01	7.40000000e+01
-103	6.81060000e+04	3.10000000e+01	3.60000000e+01	7.40000000e+01
-102	6.85080000e+04	3.40000000e+01	3.70000000e+01	7.50000000e+01
-101	6.88680000e+04	3.40000000e+01	3.70000000e+01	7.50000000e+01
-100	6.91340000e+04	3.40000000e+01	3.70000000e+01	7.50000000e+01
-99	6.94120000e+04	3.40000000e+01	3.70000000e+01	7.50000000e+01
-98	6.96960000e+04	3.40000000e+01	3.70000000e+01	7.50000000e+01
-97	6.99810000e+04	3.40000000e+01	3.70000000e+01	7.50000000e+01
-96	7.02620000e+04	3.40000000e+01	3.70000000e+01	7.50000000e+01
-95	7.05830000e+04	3.40000000e+01	3.70000000e+01	7.50000000e+01
-94	7.09930000e+04	3.40000000e+01	3.70000000e+01	7.50000000e+01
-93	7.12690000e+04	3.40000000e+01	3.70000000e+01	7.50000000e+01
-92	7.15830000e+04	3.40000000e+01	3.70000000e+01	7.50000000e+01
-91	7.18790000e+04	3.40000000e+01	3.70000000e+01	7.50000000e+01
-90	7.21760000e+04	3.40000000e+01	3.70000000e+01	7.50000000e+01
-89	7.25030000e+04	3.40000000e+01	3.70000000e+01	7.50000000e+01
-88	7.28200000e+04	3.40000000e+01	3.70000000e+01	7.50000000e+01
-87	7.31670000e+04	3.40000000e+01	3.70000000e+01	7.50000000e+01
-86	7.34530000e+04	3.40000000e+01	3.70000000e+01	7.50000000e+01
-85	7.37510000e+04	3.40000000e+01	3.70000000e+01	7.50000000e+01
-84	7.41600000e+04	3.40000000e+01	3.70000000e+01	7.50000000e+01
-83	7.44700000e+04	3.40000000e+01	3.70000000e+01	7.50000000e+01
-82	7.48640000e+04	3.40000000e+01	3.70000000e+01	7.50000000e+01
-81	7.52490000e+04	3.40000000e+01	3.70000000e+01	7.50000000e+01
-80	7.57520000e+04	3.40000000e+01	3.70000000e+01	7.50000000e+01
-79	7.61730000e+04	3.40000000e+01	3.70000000e+01	7.50000000e+01
-78	7.66630000e+04	3.40000000e+01	3.70000000e+01	7.50000000e+01
-77	7.70560000e+04	3.40000000e+01	3.70000000e+01	7.50000000e+01
-76	7.73700000e+04	3.40000000e+01	3.70000000e+01	7.50000000e+01
-75	7.78250000e+04	3.40000000e+01	3.70000000e+01	7.50000000e+01
-74	7.83010000e+04	3.40000000e+01	3.70000000e+01	7.50000000e+01
-73	7.88670000e+04	3.40000000e+01	3.70000000e+01	7.50000000e+01
-72	7.94300000e+04	3.40000000e+01	3.70000000e+01	7.50000000e+01
-71	7.99970000e+04	3.40000000e+01	3.70000000e+01	7.50000000e+01
-70	8.06140000e+04	3.40000000e+01	3.70000000e+01	7.50000000e+01
-69	8.12280000e+04	3.40000000e+01	3.70000000e+01	7.50000000e+01
-68	8.19510000e+04	3.40000000e+01	3.70000000e+01	7.50000000e+01
-67	8.26350000e+04	3.40000000e+01	3.70000000e+01	7.50000000e+01
-66	8.33080000e+04	3.40000000e+01	3.70000000e+01	7.50000000e+01
-65	8.39140000e+04	3.40000000e+01	3.70000000e+01	7.50000000e+01
-64	8.44150000e+04	3.40000000e+01	3.70000000e+01	7.50000000e+01
-63	9.05140000e+04	3.40000000e+01	3.70000000e+01	7.50000000e+01
-62	9.41690000e+04	3.70000000e+01	3.80000000e+01	7.60000000e+01
-61	9.58480000e+04	3.70000000e+01	3.80000000e+01	7.60000000e+01
-60	9.71740000e+04	3.70000000e+01	3.80000000e+01	7.60000000e+01
-59	9.86020000e+04	3.70000000e+01	3.80000000e+01	7.60000000e+01
-58	9.98470000e+04	3.70000000e+01	3.80000000e+01	7.60000000e+01
-57	1.00718000e+05	3.70000000e+01	3.80000000e+01	7.60000000e+01
-56	1.01545000e+05	3.70000000e+01	3.80000000e+01	7.60000000e+01
-55	1.03131000e+05	3.70000000e+01	3.80000000e+01	7.60000000e+01
-54	1.04376000e+05	3.70000000e+01	3.80000000e+01	7.60000000e+01
-53	1.05578000e+05	3.70000000e+01	3.80000000e+01	7.60000000e+01
-52	1.06906000e+05	3.70000000e+01	3.80000000e+01	7.60000000e+01
-51	1.08024000e+05	3.70000000e+01	3.80000000e+01	7.60000000e+01
-50	1.08907000e+05	3.70000000e+01	3.80000000e+01	7.60000000e+01
-49	1.09814000e+05	3.70000000e+01	3.80000000e+01	7.60000000e+01
-48	1.10966000e+05	3.30000000e+01	3.90000000e+01	7.70000000e+01
-47	1.10966000e+05	3.30000000e+01	3.90000000e+01	7.70000000e+01
-46	1.10966000e+05	3.30000000e+01	3.90000000e+01	7.70000000e+01
-45	1.12353000e+05	3.30000000e+01	3.90000000e+01	7.70000000e+01
-44	1.13122000e+05	3.30000000e+01	3.90000000e+01	7.70000000e+01
-43	1.13798000e+05	3.30000000e+01	3.90000000e+01	7.70000000e+01
-42	1.14476000e+05	3.30000000e+01	3.90000000e+01	7.70000000e+01
-41	1.15332000e+05	3.30000000e+01	3.90000000e+01	7.70000000e+01
-40	1.17160000e+05	3.80000000e+01	4.00000000e+01	7.80000000e+01
-39	1.19404000e+05	3.80000000e+01	4.00000000e+01	7.80000000e+01
-38	1.20794000e+05	3.80000000e+01	4.10000000e+01	7.90000000e+01
-37	1.21937000e+05	3.80000000e+01	4.10000000e+01	7.90000000e+01
-36	1.22992000e+05	3.80000000e+01	4.10000000e+01	7.90000000e+01
-35	1.23909000e+05	4.00000000e+01	4.30000000e+01	8.50000000e+01
-34	1.24698000e+05	4.10000000e+01	4.40000000e+01	8.60000000e+01
-33	1.25642000e+05	4.10000000e+01	4.40000000e+01	8.60000000e+01
-32	1.26567000e+05	4.10000000e+01	4.40000000e+01	8.60000000e+01
-31	1.26567000e+05	4.10000000e+01	4.40000000e+01	8.60000000e+01
-30	1.27372000e+05	4.10000000e+01	4.40000000e+01	8.60000000e+01
-29	1.28202000e+05	4.10000000e+01	4.40000000e+01	8.60000000e+01
-28	1.29128000e+05	4.10000000e+01	4.40000000e+01	8.60000000e+01
-27	1.30056000e+05	4.50000000e+01	4.70000000e+01	9.20000000e+01
-26	1.31445000e+05	4.50000000e+01	4.70000000e+01	9.20000000e+01
-25	1.32858000e+05	4.50000000e+01	4.70000000e+01	9.20000000e+01
-24	1.36477000e+05	4.50000000e+01	4.70000000e+01	9.20000000e+01
-23	1.42098000e+05	4.40000000e+01	4.90000000e+01	9.50000000e+01
-22	1.47218000e+05	4.40000000e+01	5.00000000e+01	9.60000000e+01
-21	1.52397000e+05	5.00000000e+01	5.30000000e+01	1.00000000e+02
-20	1.56572000e+05	5.00000000e+01	5.30000000e+01	1.00000000e+02
-19	1.61306000e+05	5.00000000e+01	5.30000000e+01	1.00000000e+02
-18	1.65859000e+05	5.00000000e+01	5.30000000e+01	1.00000000e+02
-17	1.71579000e+05	5.00000000e+01	5.30000000e+01	1.00000000e+02
-16	1.71579000e+05	5.00000000e+01	5.30000000e+01	1.00000000e+02
-15	1.76692000e+05	5.00000000e+01	5.30000000e+01	1.00000000e+02
-14	1.81352000e+05	4.90000000e+01	5.40000000e+01	1.01000000e+02
-13	1.86324000e+05	4.90000000e+01	5.50000000e+01	1.02000000e+02
-12	1.91113000e+05	4.90000000e+01	5.50000000e+01	1.02000000e+02
-11	1.95458000e+05	5.20000000e+01	5.60000000e+01	1.03000000e+02
-10	2.01002000e+05	5.40000000e+01	5.70000000e+01	1.04000000e+02
-9	2.08457000e+05	5.50000000e+01	5.80000000e+01	1.05000000e+02
-8	2.14700000e+05	5.50000000e+01	5.80000000e+01	1.05000000e+02
-7	2.18912000e+05	5.50000000e+01	5.80000000e+01	1.05000000e+02
-6	2.22975000e+05	5.50000000e+01	5.80000000e+01	1.05000000e+02
-5	2.28793000e+05	5.50000000e+01	5.80000000e+01	1.05000000e+02
-4	2.35359000e+05	5.50000000e+01	5.80000000e+01	1.05000000e+02
-3	2.44104000e+05	5.10000000e+01	5.90000000e+01	1.06000000e+02
-2	2.59027000e+05	5.10000000e+01	5.90000000e+01	1.06000000e+02
-1	2.70102000e+05	5.10000000e+01	5.90000000e+01	1.06000000e+02
0	2.82789000e+05	6.00000000e+01	6.30000000e+01	1.10000000e+02
1	3.05330000e+05	6.90000000e+01	7.50000000e+01	1.25000000e+02
2	3.31430000e+05	7.20000000e+01	8.00000000e+01	1.31000000e+02
3	3.53062000e+05	7.50000000e+01	8.60000000e+01	1.41000000e+02
4	3.71859000e+05	8.40000000e+01	9.40000000e+01	1.56000000e+02
5	3.83049000e+05	8.90000000e+01	9.90000000e+01	1.61000000e+02
6	3.91678000e+05	8.70000000e+01	1.01000000e+02	1.63000000e+02
7	3.99776000e+05	9.10000000e+01	1.02000000e+02	1.64000000e+02
8	4.10989000e+05	9.50000000e+01	1.04000000e+02	1.66000000e+02
9	4.23139000e+05	9.30000000e+01	1.05000000e+02	1.68000000e+02
10	4.40629000e+05	1.01000000e+02	1.09000000e+02	1.73000000e+02
11	4.54759000e+05	1.01000000e+02	1.09000000e+02	1.73000000e+02
12	4.65342000e+05	9.30000000e+01	1.10000000e+02	1.77000000e+02
13	4.74049000e+05	9.50000000e+01	1.11000000e+02	1.78000000e+02
14	4.81527000e+05	9.50000000e+01	1.11000000e+02	1.78000000e+02
15	4.91198000e+05	9.90000000e+01	1.15000000e+02	1.83000000e+02
16	5.02626000e+05	9.60000000e+01	1.17000000e+02	1.85000000e+02
17	5.13481000e+05	1.05000000e+02	1.18000000e+02	1.88000000e+02
18	5.22687000e+05	1.05000000e+02	1.18000000e+02	1.88000000e+02
19	5.29457000e+05	1.05000000e+02	1.18000000e+02	1.88000000e+02
20	5.35870000e+05	1.11000000e+02	1.23000000e+02	1.94000000e+02
21	5.42507000e+05	1.11000000e+02	1.23000000e+02	1.94000000e+02
22	5.50425000e+05	1.11000000e+02	1.23000000e+02	1.94000000e+02
23	5.58329000e+05	1.05000000e+02	1.25000000e+02	1.96000000e+02
24	5.66397000e+05	1.19000000e+02	1.27000000e+02	1.98000000e+02
25	5.73564000e+05	1.19000000e+02	1.27000000e+02	1.98000000e+02
26	5.78965000e+05	1.19000000e+02	1.27000000e+02	1.98000000e+02
27	5.83720000e+05	1.19000000e+02	1.27000000e+02	1.98000000e+02
28	5.88063000e+05	1.19000000e+02	1.27000000e+02	1.98000000e+02
29	5.92567000e+05	1.19000000e+02	1.28000000e+02	1.99000000e+02
30	5.97150000e+05	1.19000000e+02	1.28000000e+02	1.99000000e+02
31	6.02177000e+05	1.16000000e+02	1.30000000e+02	2.03000000e+02
32	6.06025000e+05	1.20000000e+02	1.31000000e+02	2.04000000e+02
33	6.09536000e+05	1.20000000e+02	1.31000000e+02	2.04000000e+02
34	6.12423000e+05	1.17000000e+02	1.32000000e+02	2.05000000e+02
35	6.15302000e+05	1.17000000e+02	1.32000000e+02	2.05000000e+02
36	6.18527000e+05	1.22000000e+02	1.33000000e+02	2.06000000e+02
37	6.22102000e+05	1.22000000e+02	1.33000000e+02	2.06000000e+02
38	6.25351000e+05	1.17000000e+02	1.34000000e+02	2.07000000e+02
39	6.28247000e+05	1.17000000e+02	1.34000000e+02	2.07000000e+02
40	6.30743000e+05	1.22000000e+02	1.35000000e+02	2.10000000e+02
41	6.32856000e+05	1.22000000e+02	1.35000000e+02	2.10000000e+02
42	6.35022000e+05	1.22000000e+02	1.35000000e+02	2.10000000e+02
43	6.37431000e+05	1.22000000e+02	1.35000000e+02	2.10000000e+02
44	6.40340000e+05	1.22000000e+02	1.35000000e+02	2.10000000e+02
45	6.43745000e+05	1.19000000e+02	1.37000000e+02	2.12000000e+02
46	6.46790000e+05	1.23000000e+02	1.39000000e+02	2.14000000e+02
47	6.49061000e+05	1.23000000e+02	1.39000000e+02	2.14000000e+02
48	6.51316000e+05	1.23000000e+02	1.39000000e+02	2.14000000e+02
49	6.53588000e+05	1.23000000e+02	1.39000000e+02	2.14000000e+02
50	6.56628000e+05	1.33000000e+02	1.42000000e+02	2.17000000e+02
51	6.60058000e+05	1.33000000e+02	1.42000000e+02	2.17000000e+02
52	6.63424000e+05	1.30000000e+02	1.44000000e+02	2.19000000e+02
53	6.66080000e+05	1.30000000e+02	1.44000000e+02	2.19000000e+02
54	6.68253000e+05	1.30000000e+02	1.44000000e+02	2.19000000e+02
55	6.70042000e+05	1.30000000e+02	1.44000000e+02	2.19000000e+02
56	6.72026000e+05	1.30000000e+02	1.44000000e+02	2.19000000e+02
57	6.74050000e+05	1.30000000e+02	1.44000000e+02	2.19000000e+02
58	6.76528000e+05	1.30000000e+02	1.44000000e+02	2.19000000e+02
59	6.78961000e+05	1.30000000e+02	1.44000000e+02	2.19000000e+02
60	6.81317000e+05	1.30000000e+02	1.44000000e+02	2.19000000e+02
61	6.83268000e+05	1.30000000e+02	1.44000000e+02	2.19000000e+02
62	6.85225000e+05	1.30000000e+02	1.44000000e+02	2.19000000e+02
63	6.86922000e+05	1.30000000e+02	1.44000000e+02	2.19000000e+02
64	6.88903000e+05	1.30000000e+02	1.44000000e+02	2.19000000e+02
65	6.91247000e+05	1.30000000e+02	1.44000000e+02	2.19000000e+02
66	6.93585000e+05	1.30000000e+02	1.44000000e+02	2.19000000e+02
67	6.95478000e+05	1.30000000e+02	1.44000000e+02	2.19000000e+02
68	6.96848000e+05	1.30000000e+02	1.44000000e+02	2.19000000e+02
69	6.98173000e+05	1.31000000e+02	1.45000000e+02	2.20000000e+02
70	6.99971000e+05	1.31000000e+02	1.45000000e+02	2.20000000e+02
71	7.01908000e+05	1.33000000e+02	1.46000000e+02	2.21000000e+02
72	7.04191000e+05	1.31000000e+02	1.47000000e+02	2.23000000e+02
73	7.06626000e+05	1.31000000e+02	1.47000000e+02	2.23000000e+02
74	7.08872000e+05	1.31000000e+02	1.47000000e+02	2.23000000e+02
75	7.11032000e+05	1.31000000e+02	1.47000000e+02	2.23000000e+02
76	7.13020000e+05	1.30000000e+02	1.48000000e+02	2.24000000e+02
77	7.15720000e+05	1.30000000e+02	1.48000000e+02	2.24000000e+02
78	7.17674000e+05	1.30000000e+02	1.48000000e+02	2.24000000e+02
79	7.20130000e+05	1.30000000e+02	1.48000000e+02	2.24000000e+02
80	7.22685000e+05	1.29000000e+02	1.49000000e+02	2.25000000e+02
81	7.25670000e+05	1.33000000e+02	1.50000000e+02	2.26000000e+02
82	7.28557000e+05	1.33000000e+02	1.50000000e+02	2.26000000e+02
83	7.31290000e+05	1.33000000e+02	1.50000000e+02	2.26000000e+02
84	7.34254000e+05	1.43000000e+02	1.52000000e+02	2.29000000e+02
85	7.38384000e+05	1.35000000e+02	1.53000000e+02	2.37000000e+02
86	7.46231000e+05	1.39000000e+02	1.54000000e+02	2.40000000e+02
87	7.55284000e+05	1.36000000e+02	1.56000000e+02	2.42000000e+02
88	7.62874000e+05	1.36000000e+02	1.56000000e+02	2.42000000e+02
89	7.69363000e+05	1.36000000e+02	1.56000000e+02	2.42000000e+02
90	7.75033000e+05	1.36000000e+02	1.56000000e+02	2.42000000e+02
91	7.80795000e+05	1.38000000e+02	1.57000000e+02	2.44000000e+02
92	7.84136000e+05	1.38000000e+02	1.57000000e+02	2.44000000e+02
93	7.85474000e+05	1.38000000e+02	1.57000000e+02	2.44000000e+02
94	7.86520000e+05	1.38000000e+02	1.57000000e+02	2.44000000e+02
95	7.87518000e+05	1.38000000e+02	1.57000000e+02	2.44000000e+02
96	7.89539000e+05	1.40000000e+02	1.59000000e+02	2.46000000e+02
97	7.92505000e+05	1.40000000e+02	1.59000000e+02	2.46000000e+02
98	7.96673000e+05	1.49000000e+02	1.61000000e+02	2.48000000e+02
99	8.01021000e+05	1.49000000e+02	1.61000000e+02	2.48000000e+02
100	8.06604000e+05	1.44000000e+02	1.62000000e+02	2.49000000e+02
