# Supplementary material for: Early Prediction of Movie Box Office Success Based on Wikipedia Activity Big Data
Source: PLoS One. 2013 Aug 21;8(8):e71226. doi: 10.1371/journal.pone.0071226 (PMC3749192; doi:10.1371/journal.pone.0071226)
Supplement: Dataset S1 — The dataset under study, including the financial and Wikipedia activity data is also available at http://wwm.phy.bme.hu/SupplementaryDataS1.zip. (ZIP) [file pone.0071226.s002.zip › wikipredict_data_pack/sample_of_312/wikipedia_predictors/203]

Day_(movie_time)	Views	Users	Rigor	Edits
-500	0.00000000e+00	4.72000000e+02	6.01000000e+02	8.58000000e+02
-499	1.32400000e+03	4.72000000e+02	6.01000000e+02	8.58000000e+02
-498	2.43500000e+03	4.72000000e+02	6.01000000e+02	8.58000000e+02
-497	3.57400000e+03	4.72000000e+02	6.01000000e+02	8.58000000e+02
-496	4.70900000e+03	4.72000000e+02	6.01000000e+02	8.58000000e+02
-495	6.03100000e+03	4.72000000e+02	6.01000000e+02	8.58000000e+02
-494	7.52900000e+03	4.72000000e+02	6.01000000e+02	8.58000000e+02
-493	8.86900000e+03	4.72000000e+02	6.01000000e+02	8.58000000e+02
-492	9.94500000e+03	4.72000000e+02	6.01000000e+02	8.58000000e+02
-491	1.09140000e+04	4.72000000e+02	6.01000000e+02	8.58000000e+02
-490	1.20250000e+04	4.72000000e+02	6.01000000e+02	8.58000000e+02
-489	1.32940000e+04	4.72000000e+02	6.01000000e+02	8.58000000e+02
-488	1.46230000e+04	4.72000000e+02	6.01000000e+02	8.58000000e+02
-487	1.62230000e+04	4.72000000e+02	6.01000000e+02	8.58000000e+02
-486	1.77350000e+04	4.72000000e+02	6.01000000e+02	8.58000000e+02
-485	1.88290000e+04	4.72000000e+02	6.01000000e+02	8.58000000e+02
-484	1.99630000e+04	4.72000000e+02	6.01000000e+02	8.58000000e+02
-483	2.12090000e+04	4.72000000e+02	6.01000000e+02	8.58000000e+02
-482	2.25080000e+04	4.72000000e+02	6.01000000e+02	8.58000000e+02
-481	2.40370000e+04	4.72000000e+02	6.01000000e+02	8.58000000e+02
-480	2.55790000e+04	4.72000000e+02	6.01000000e+02	8.58000000e+02
-479	2.68410000e+04	4.72000000e+02	6.01000000e+02	8.58000000e+02
-478	2.80160000e+04	4.72000000e+02	6.01000000e+02	8.58000000e+02
-477	2.91250000e+04	4.72000000e+02	6.01000000e+02	8.58000000e+02
-476	3.01960000e+04	4.72000000e+02	6.01000000e+02	8.58000000e+02
-475	3.12650000e+04	4.72000000e+02	6.01000000e+02	8.58000000e+02
-474	3.24960000e+04	4.72000000e+02	6.01000000e+02	8.58000000e+02
-473	3.39740000e+04	4.72000000e+02	6.01000000e+02	8.58000000e+02
-472	3.52910000e+04	4.72000000e+02	6.01000000e+02	8.58000000e+02
-471	3.63340000e+04	4.72000000e+02	6.01000000e+02	8.58000000e+02
-470	3.72400000e+04	4.72000000e+02	6.01000000e+02	8.58000000e+02
-469	3.82440000e+04	4.72000000e+02	6.01000000e+02	8.58000000e+02
-468	3.92530000e+04	4.72000000e+02	6.01000000e+02	8.58000000e+02
-467	4.06950000e+04	4.72000000e+02	6.01000000e+02	8.58000000e+02
-466	4.25710000e+04	4.72000000e+02	6.01000000e+02	8.58000000e+02
-465	4.42120000e+04	4.72000000e+02	6.01000000e+02	8.58000000e+02
-464	4.54090000e+04	4.72000000e+02	6.01000000e+02	8.58000000e+02
-463	4.68090000e+04	4.72000000e+02	6.01000000e+02	8.58000000e+02
-462	4.79830000e+04	4.72000000e+02	6.01000000e+02	8.58000000e+02
-461	4.93120000e+04	4.72000000e+02	6.01000000e+02	8.58000000e+02
-460	5.08560000e+04	4.72000000e+02	6.01000000e+02	8.58000000e+02
-459	5.25150000e+04	4.72000000e+02	6.01000000e+02	8.58000000e+02
-458	5.39180000e+04	4.72000000e+02	6.01000000e+02	8.58000000e+02
-457	5.50340000e+04	4.72000000e+02	6.01000000e+02	8.58000000e+02
-456	5.62120000e+04	4.72000000e+02	6.01000000e+02	8.58000000e+02
-455	5.74180000e+04	4.72000000e+02	6.01000000e+02	8.58000000e+02
-454	5.86560000e+04	4.72000000e+02	6.01000000e+02	8.58000000e+02
-453	6.00090000e+04	4.72000000e+02	6.01000000e+02	8.58000000e+02
-452	6.19290000e+04	4.72000000e+02	6.01000000e+02	8.58000000e+02
-451	6.36890000e+04	4.72000000e+02	6.01000000e+02	8.58000000e+02
-450	6.49960000e+04	4.72000000e+02	6.01000000e+02	8.58000000e+02
-449	6.61410000e+04	4.72000000e+02	6.01000000e+02	8.58000000e+02
-448	6.71900000e+04	4.72000000e+02	6.01000000e+02	8.58000000e+02
-447	6.82210000e+04	4.72000000e+02	6.01000000e+02	8.58000000e+02
-446	6.93670000e+04	4.68000000e+02	6.02000000e+02	8.59000000e+02
-445	7.07710000e+04	4.91000000e+02	6.03000000e+02	8.60000000e+02
-444	7.21620000e+04	4.91000000e+02	6.03000000e+02	8.60000000e+02
-443	7.31740000e+04	4.91000000e+02	6.03000000e+02	8.60000000e+02
-442	7.39850000e+04	4.91000000e+02	6.03000000e+02	8.60000000e+02
-441	7.47130000e+04	4.91000000e+02	6.03000000e+02	8.60000000e+02
-440	7.54810000e+04	4.91000000e+02	6.03000000e+02	8.60000000e+02
-439	7.64640000e+04	4.91000000e+02	6.03000000e+02	8.60000000e+02
-438	7.76060000e+04	4.95000000e+02	6.04000000e+02	8.61000000e+02
-437	7.84680000e+04	4.81000000e+02	6.06000000e+02	8.63000000e+02
-436	7.97520000e+04	4.81000000e+02	6.06000000e+02	8.63000000e+02
-435	8.12070000e+04	4.84000000e+02	6.07000000e+02	8.64000000e+02
-434	8.29420000e+04	4.91000000e+02	6.10000000e+02	8.71000000e+02
-433	8.46160000e+04	4.84000000e+02	6.14000000e+02	8.79000000e+02
-432	8.67310000e+04	5.06000000e+02	6.15000000e+02	8.82000000e+02
-431	8.93840000e+04	5.02000000e+02	6.23000000e+02	8.95000000e+02
-430	9.13550000e+04	5.02000000e+02	6.23000000e+02	8.95000000e+02
-429	9.32290000e+04	5.24000000e+02	6.27000000e+02	9.07000000e+02
-428	9.52030000e+04	5.19000000e+02	6.27000000e+02	9.08000000e+02
-427	9.71460000e+04	5.19000000e+02	6.28000000e+02	9.09000000e+02
-426	9.90670000e+04	5.28000000e+02	6.31000000e+02	9.12000000e+02
-425	1.01296000e+05	5.28000000e+02	6.31000000e+02	9.12000000e+02
-424	1.04062000e+05	5.23000000e+02	6.32000000e+02	9.14000000e+02
-423	1.06458000e+05	4.93000000e+02	6.32000000e+02	9.19000000e+02
-422	1.08589000e+05	4.93000000e+02	6.32000000e+02	9.19000000e+02
-421	1.10617000e+05	5.17000000e+02	6.33000000e+02	9.20000000e+02
-420	1.12733000e+05	5.29000000e+02	6.35000000e+02	9.23000000e+02
-419	1.15424000e+05	5.29000000e+02	6.35000000e+02	9.23000000e+02
-418	1.18794000e+05	5.32000000e+02	6.36000000e+02	9.24000000e+02
-417	1.23230000e+05	5.34000000e+02	6.39000000e+02	9.28000000e+02
-416	1.26429000e+05	5.34000000e+02	6.39000000e+02	9.28000000e+02
-415	1.28914000e+05	5.34000000e+02	6.39000000e+02	9.28000000e+02
-414	1.31387000e+05	5.34000000e+02	6.39000000e+02	9.28000000e+02
-413	1.33694000e+05	5.34000000e+02	6.39000000e+02	9.28000000e+02
-412	1.36406000e+05	5.34000000e+02	6.39000000e+02	9.28000000e+02
-411	1.39904000e+05	5.17000000e+02	6.42000000e+02	9.31000000e+02
-410	1.44698000e+05	5.17000000e+02	6.42000000e+02	9.31000000e+02
-409	1.47954000e+05	5.04000000e+02	6.46000000e+02	9.36000000e+02
-408	1.50929000e+05	5.48000000e+02	6.47000000e+02	9.38000000e+02
-407	1.53864000e+05	5.40000000e+02	6.49000000e+02	9.45000000e+02
-406	1.56659000e+05	5.40000000e+02	6.49000000e+02	9.45000000e+02
-405	1.59673000e+05	5.18000000e+02	6.50000000e+02	9.46000000e+02
-404	1.63009000e+05	5.28000000e+02	6.53000000e+02	9.49000000e+02
-403	1.66373000e+05	5.50000000e+02	6.56000000e+02	9.52000000e+02
-402	1.69769000e+05	5.50000000e+02	6.56000000e+02	9.52000000e+02
-401	1.72546000e+05	5.32000000e+02	6.57000000e+02	9.53000000e+02
-400	1.75172000e+05	5.32000000e+02	6.57000000e+02	9.53000000e+02
-399	1.77647000e+05	5.54000000e+02	6.61000000e+02	9.57000000e+02
-398	1.80097000e+05	5.23000000e+02	6.62000000e+02	9.58000000e+02
-397	1.83101000e+05	5.23000000e+02	6.62000000e+02	9.58000000e+02
-396	1.86338000e+05	5.48000000e+02	6.64000000e+02	9.61000000e+02
-395	1.88902000e+05	5.47000000e+02	6.65000000e+02	9.62000000e+02
-394	1.90931000e+05	5.62000000e+02	6.66000000e+02	9.63000000e+02
-393	1.93001000e+05	5.62000000e+02	6.66000000e+02	9.63000000e+02
-392	1.94875000e+05	5.62000000e+02	6.66000000e+02	9.63000000e+02
-391	1.97244000e+05	5.45000000e+02	6.67000000e+02	9.64000000e+02
-390	1.99992000e+05	5.53000000e+02	6.69000000e+02	9.70000000e+02
-389	2.03250000e+05	5.49000000e+02	6.70000000e+02	9.71000000e+02
-388	2.05762000e+05	5.49000000e+02	6.70000000e+02	9.71000000e+02
-387	2.07731000e+05	5.49000000e+02	6.70000000e+02	9.71000000e+02
-386	2.09685000e+05	5.49000000e+02	6.70000000e+02	9.71000000e+02
-385	2.11754000e+05	5.37000000e+02	6.71000000e+02	9.72000000e+02
-384	2.14152000e+05	5.53000000e+02	6.72000000e+02	9.73000000e+02
-383	2.16992000e+05	5.53000000e+02	6.72000000e+02	9.73000000e+02
-382	2.20054000e+05	5.56000000e+02	6.74000000e+02	9.75000000e+02
-381	2.22768000e+05	5.56000000e+02	6.74000000e+02	9.75000000e+02
-380	2.24837000e+05	5.64000000e+02	6.78000000e+02	9.87000000e+02
-379	2.27029000e+05	5.64000000e+02	6.78000000e+02	9.87000000e+02
-378	2.29225000e+05	5.75000000e+02	6.79000000e+02	9.88000000e+02
-377	2.31347000e+05	5.75000000e+02	6.79000000e+02	9.88000000e+02
-376	2.34254000e+05	5.52000000e+02	6.81000000e+02	9.92000000e+02
-375	2.37170000e+05	5.52000000e+02	6.81000000e+02	9.92000000e+02
-374	2.39618000e+05	5.52000000e+02	6.81000000e+02	9.92000000e+02
-373	2.41761000e+05	5.52000000e+02	6.81000000e+02	9.92000000e+02
-372	2.44188000e+05	5.52000000e+02	6.81000000e+02	9.92000000e+02
-371	2.46571000e+05	5.52000000e+02	6.81000000e+02	9.92000000e+02
-370	2.49056000e+05	5.62000000e+02	6.83000000e+02	9.97000000e+02
-369	2.51627000e+05	5.61000000e+02	6.84000000e+02	9.98000000e+02
-368	2.54517000e+05	5.61000000e+02	6.84000000e+02	9.98000000e+02
-367	2.57177000e+05	5.02000000e+02	6.86000000e+02	1.00000000e+03
-366	2.59660000e+05	5.02000000e+02	6.86000000e+02	1.00000000e+03
-365	2.62022000e+05	5.03000000e+02	6.87000000e+02	1.00100000e+03
-364	2.64565000e+05	5.03000000e+02	6.87000000e+02	1.00100000e+03
-363	2.67175000e+05	5.03000000e+02	6.87000000e+02	1.00100000e+03
-362	2.70145000e+05	5.03000000e+02	6.87000000e+02	1.00100000e+03
-361	2.73055000e+05	5.04000000e+02	6.88000000e+02	1.00200000e+03
-360	2.75996000e+05	5.04000000e+02	6.89000000e+02	1.00300000e+03
-359	2.78945000e+05	5.04000000e+02	6.89000000e+02	1.00300000e+03
-358	2.81450000e+05	5.04000000e+02	6.89000000e+02	1.00300000e+03
-357	2.83458000e+05	5.04000000e+02	6.89000000e+02	1.00500000e+03
-356	2.86878000e+05	5.07000000e+02	6.93000000e+02	1.01000000e+03
-355	2.90711000e+05	5.07000000e+02	6.93000000e+02	1.01000000e+03
-354	2.94811000e+05	5.07000000e+02	6.93000000e+02	1.01000000e+03
-353	2.99073000e+05	5.07000000e+02	6.93000000e+02	1.01000000e+03
-352	3.02341000e+05	5.07000000e+02	6.93000000e+02	1.01000000e+03
-351	3.05984000e+05	5.11000000e+02	6.97000000e+02	1.01400000e+03
-350	3.09686000e+05	5.11000000e+02	6.97000000e+02	1.01400000e+03
-349	3.13258000e+05	5.12000000e+02	6.98000000e+02	1.01500000e+03
-348	3.17154000e+05	5.14000000e+02	7.01000000e+02	1.02000000e+03
-347	3.21674000e+05	5.16000000e+02	7.04000000e+02	1.02300000e+03
-346	3.25957000e+05	5.20000000e+02	7.08000000e+02	1.04100000e+03
-345	3.30061000e+05	5.22000000e+02	7.11000000e+02	1.04700000e+03
-344	3.34398000e+05	5.26000000e+02	7.16000000e+02	1.05300000e+03
-343	3.38465000e+05	5.27000000e+02	7.17000000e+02	1.05400000e+03
-342	3.42666000e+05	5.27000000e+02	7.17000000e+02	1.05400000e+03
-341	3.47099000e+05	5.30000000e+02	7.20000000e+02	1.05700000e+03
-340	3.52074000e+05	5.31000000e+02	7.22000000e+02	1.05900000e+03
-339	3.56792000e+05	5.34000000e+02	7.25000000e+02	1.06200000e+03
-338	3.60607000e+05	5.36000000e+02	7.29000000e+02	1.06600000e+03
-337	3.64527000e+05	5.38000000e+02	7.32000000e+02	1.06900000e+03
-336	3.68186000e+05	5.40000000e+02	7.35000000e+02	1.07300000e+03
-335	3.71658000e+05	5.40000000e+02	7.35000000e+02	1.07300000e+03
-334	3.75241000e+05	5.40000000e+02	7.35000000e+02	1.07300000e+03
-333	3.79138000e+05	5.42000000e+02	7.37000000e+02	1.07600000e+03
-332	3.82844000e+05	5.44000000e+02	7.40000000e+02	1.07900000e+03
-331	3.86633000e+05	5.44000000e+02	7.41000000e+02	1.08200000e+03
-330	3.90594000e+05	5.45000000e+02	7.43000000e+02	1.08400000e+03
-329	3.94305000e+05	5.46000000e+02	7.44000000e+02	1.08600000e+03
-328	3.98488000e+05	5.46000000e+02	7.44000000e+02	1.08600000e+03
-327	4.02200000e+05	5.46000000e+02	7.44000000e+02	1.08600000e+03
-326	4.06231000e+05	5.48000000e+02	7.46000000e+02	1.08800000e+03
-325	4.10438000e+05	5.49000000e+02	7.47000000e+02	1.08900000e+03
-324	4.14495000e+05	5.49000000e+02	7.47000000e+02	1.08900000e+03
-323	4.18357000e+05	5.50000000e+02	7.48000000e+02	1.09000000e+03
-322	4.21583000e+05	5.50000000e+02	7.48000000e+02	1.09000000e+03
-321	4.24966000e+05	5.52000000e+02	7.50000000e+02	1.09500000e+03
-320	4.28546000e+05	5.52000000e+02	7.50000000e+02	1.09500000e+03
-319	4.31919000e+05	5.52000000e+02	7.50000000e+02	1.09500000e+03
-318	4.35915000e+05	5.54000000e+02	7.53000000e+02	1.09800000e+03
-317	4.39284000e+05	5.55000000e+02	7.54000000e+02	1.10100000e+03
-316	4.42892000e+05	5.55000000e+02	7.54000000e+02	1.10100000e+03
-315	4.46824000e+05	5.56000000e+02	7.55000000e+02	1.10200000e+03
-314	4.50491000e+05	5.57000000e+02	7.57000000e+02	1.10400000e+03
-313	4.53677000e+05	5.57000000e+02	7.57000000e+02	1.10400000e+03
-312	4.57394000e+05	5.57000000e+02	7.57000000e+02	1.10400000e+03
-311	4.61344000e+05	5.57000000e+02	7.57000000e+02	1.10400000e+03
-310	4.65096000e+05	5.57000000e+02	7.57000000e+02	1.10400000e+03
-309	4.68683000e+05	5.59000000e+02	7.60000000e+02	1.10700000e+03
-308	4.72306000e+05	5.59000000e+02	7.60000000e+02	1.10700000e+03
-307	4.75729000e+05	5.59000000e+02	7.60000000e+02	1.10700000e+03
-306	4.79052000e+05	5.60000000e+02	7.61000000e+02	1.10800000e+03
-305	4.83752000e+05	5.61000000e+02	7.62000000e+02	1.11000000e+03
-304	4.88083000e+05	5.61000000e+02	7.62000000e+02	1.11000000e+03
-303	4.91980000e+05	5.61000000e+02	7.62000000e+02	1.11000000e+03
-302	4.96040000e+05	5.63000000e+02	7.64000000e+02	1.11200000e+03
-301	5.00052000e+05	5.63000000e+02	7.64000000e+02	1.11200000e+03
-300	5.03887000e+05	5.69000000e+02	7.70000000e+02	1.12100000e+03
-299	5.07555000e+05	5.70000000e+02	7.71000000e+02	1.12200000e+03
-298	5.11594000e+05	5.70000000e+02	7.71000000e+02	1.12200000e+03
-297	5.15828000e+05	5.70000000e+02	7.71000000e+02	1.12200000e+03
-296	5.19722000e+05	5.70000000e+02	7.71000000e+02	1.12200000e+03
-295	5.23394000e+05	5.70000000e+02	7.71000000e+02	1.12200000e+03
-294	5.27181000e+05	5.70000000e+02	7.71000000e+02	1.12200000e+03
-293	5.30627000e+05	5.72000000e+02	7.73000000e+02	1.12400000e+03
-292	5.34116000e+05	5.73000000e+02	7.74000000e+02	1.12500000e+03
-291	5.38151000e+05	5.73000000e+02	7.74000000e+02	1.12500000e+03
-290	5.42577000e+05	5.73000000e+02	7.74000000e+02	1.12500000e+03
-289	5.46550000e+05	5.73000000e+02	7.74000000e+02	1.12500000e+03
-288	5.50571000e+05	5.73000000e+02	7.74000000e+02	1.12500000e+03
-287	5.54990000e+05	5.73000000e+02	7.74000000e+02	1.12500000e+03
-286	5.58746000e+05	5.73000000e+02	7.74000000e+02	1.12500000e+03
-285	5.62297000e+05	5.75000000e+02	7.76000000e+02	1.12700000e+03
-284	5.66619000e+05	5.75000000e+02	7.76000000e+02	1.12700000e+03
-283	5.70867000e+05	5.75000000e+02	7.76000000e+02	1.12700000e+03
-282	5.74909000e+05	5.75000000e+02	7.77000000e+02	1.12800000e+03
-281	5.78942000e+05	5.76000000e+02	7.80000000e+02	1.13300000e+03
-280	5.82675000e+05	5.77000000e+02	7.81000000e+02	1.13400000e+03
-279	5.87329000e+05	5.79000000e+02	7.83000000e+02	1.13600000e+03
-278	5.91133000e+05	5.80000000e+02	7.84000000e+02	1.13900000e+03
-277	5.95200000e+05	5.80000000e+02	7.84000000e+02	1.13900000e+03
-276	5.99822000e+05	5.82000000e+02	7.87000000e+02	1.14200000e+03
-275	6.03654000e+05	5.82000000e+02	7.87000000e+02	1.14200000e+03
-274	6.07476000e+05	5.84000000e+02	7.89000000e+02	1.14500000e+03
-273	6.11283000e+05	5.84000000e+02	7.89000000e+02	1.14500000e+03
-272	6.15452000e+05	5.85000000e+02	7.91000000e+02	1.14700000e+03
-271	6.19508000e+05	5.85000000e+02	7.91000000e+02	1.14700000e+03
-270	6.23596000e+05	5.85000000e+02	7.91000000e+02	1.14700000e+03
-269	6.27678000e+05	5.85000000e+02	7.91000000e+02	1.14700000e+03
-268	6.31709000e+05	5.85000000e+02	7.91000000e+02	1.14700000e+03
-267	6.35195000e+05	5.86000000e+02	7.93000000e+02	1.14900000e+03
-266	6.38885000e+05	5.87000000e+02	7.94000000e+02	1.15000000e+03
-265	6.42415000e+05	5.87000000e+02	7.94000000e+02	1.15300000e+03
-264	6.46288000e+05	5.88000000e+02	7.95000000e+02	1.15500000e+03
-263	6.50488000e+05	5.88000000e+02	7.95000000e+02	1.15500000e+03
-262	6.54752000e+05	5.90000000e+02	7.97000000e+02	1.15800000e+03
-261	6.58533000e+05	5.91000000e+02	7.98000000e+02	1.15900000e+03
-260	6.62263000e+05	5.92000000e+02	7.99000000e+02	1.16000000e+03
-259	6.66123000e+05	5.92000000e+02	7.99000000e+02	1.16100000e+03
-258	6.69871000e+05	5.93000000e+02	8.01000000e+02	1.16300000e+03
-257	6.74238000e+05	5.95000000e+02	8.03000000e+02	1.16500000e+03
-256	6.79395000e+05	5.96000000e+02	8.04000000e+02	1.16600000e+03
-255	6.83947000e+05	5.97000000e+02	8.05000000e+02	1.16700000e+03
-254	6.88176000e+05	5.99000000e+02	8.08000000e+02	1.17100000e+03
-253	6.91844000e+05	5.99000000e+02	8.08000000e+02	1.17100000e+03
-252	6.95402000e+05	5.99000000e+02	8.08000000e+02	1.17100000e+03
-251	6.98955000e+05	5.99000000e+02	8.08000000e+02	1.17100000e+03
-250	7.04427000e+05	5.99000000e+02	8.08000000e+02	1.17100000e+03
-249	7.09809000e+05	6.01000000e+02	8.10000000e+02	1.17400000e+03
-248	7.13391000e+05	6.02000000e+02	8.12000000e+02	1.17700000e+03
-247	7.16938000e+05	6.02000000e+02	8.13000000e+02	1.17800000e+03
-246	7.20442000e+05	6.03000000e+02	8.14000000e+02	1.17900000e+03
-245	7.23672000e+05	6.04000000e+02	8.15000000e+02	1.18000000e+03
-244	7.27158000e+05	6.05000000e+02	8.16000000e+02	1.18100000e+03
-243	7.31570000e+05	6.05000000e+02	8.18000000e+02	1.18400000e+03
-242	7.36341000e+05	6.07000000e+02	8.20000000e+02	1.18600000e+03
-241	7.40057000e+05	6.08000000e+02	8.21000000e+02	1.18800000e+03
-240	7.43490000e+05	6.08000000e+02	8.21000000e+02	1.18800000e+03
-239	7.43490000e+05	6.08000000e+02	8.21000000e+02	1.18800000e+03
-238	7.46957000e+05	6.08000000e+02	8.21000000e+02	1.18800000e+03
-237	7.46957000e+05	6.09000000e+02	8.22000000e+02	1.18900000e+03
-236	7.46957000e+05	6.10000000e+02	8.23000000e+02	1.19000000e+03
-235	7.46957000e+05	6.13000000e+02	8.27000000e+02	1.19500000e+03
-234	7.51289000e+05	6.13000000e+02	8.27000000e+02	1.19500000e+03
-233	7.55537000e+05	6.15000000e+02	8.29000000e+02	1.19900000e+03
-232	7.59039000e+05	6.18000000e+02	8.32000000e+02	1.20500000e+03
-231	7.62360000e+05	6.21000000e+02	8.36000000e+02	1.21400000e+03
-230	7.66172000e+05	6.26000000e+02	8.41000000e+02	1.22000000e+03
-229	7.70920000e+05	6.28000000e+02	8.43000000e+02	1.22400000e+03
-228	7.76244000e+05	6.28000000e+02	8.43000000e+02	1.22400000e+03
-227	7.80153000e+05	6.29000000e+02	8.44000000e+02	1.22500000e+03
-226	7.83570000e+05	6.31000000e+02	8.46000000e+02	1.22700000e+03
-225	7.87374000e+05	6.31000000e+02	8.46000000e+02	1.22700000e+03
-224	7.90967000e+05	6.33000000e+02	8.48000000e+02	1.23200000e+03
-223	7.94497000e+05	6.33000000e+02	8.48000000e+02	1.23200000e+03
-222	7.98940000e+05	6.34000000e+02	8.49000000e+02	1.23300000e+03
-221	8.03463000e+05	6.36000000e+02	8.51000000e+02	1.23500000e+03
-220	8.07451000e+05	6.36000000e+02	8.51000000e+02	1.23500000e+03
-219	8.11691000e+05	6.38000000e+02	8.53000000e+02	1.23700000e+03
-218	8.11691000e+05	6.38000000e+02	8.53000000e+02	1.23700000e+03
-217	8.11691000e+05	6.40000000e+02	8.55000000e+02	1.23900000e+03
-216	8.11691000e+05	6.40000000e+02	8.55000000e+02	1.23900000e+03
-215	8.15715000e+05	6.41000000e+02	8.56000000e+02	1.24100000e+03
-214	8.20150000e+05	6.42000000e+02	8.57000000e+02	1.24200000e+03
-213	8.23665000e+05	6.42000000e+02	8.57000000e+02	1.24200000e+03
-212	8.27059000e+05	6.43000000e+02	8.58000000e+02	1.24300000e+03
-211	8.30762000e+05	6.43000000e+02	8.58000000e+02	1.24300000e+03
-210	8.34091000e+05	6.43000000e+02	8.58000000e+02	1.24300000e+03
-209	8.37663000e+05	6.43000000e+02	8.58000000e+02	1.24300000e+03
-208	8.41992000e+05	6.46000000e+02	8.62000000e+02	1.24700000e+03
-207	8.47081000e+05	6.51000000e+02	8.67000000e+02	1.25400000e+03
-206	8.51138000e+05	6.52000000e+02	8.68000000e+02	1.25500000e+03
-205	8.54718000e+05	6.52000000e+02	8.68000000e+02	1.25500000e+03
-204	8.58377000e+05	6.52000000e+02	8.68000000e+02	1.25500000e+03
-203	8.62361000e+05	6.53000000e+02	8.69000000e+02	1.25600000e+03
-202	8.65906000e+05	6.53000000e+02	8.69000000e+02	1.25600000e+03
-201	8.69959000e+05	6.53000000e+02	8.69000000e+02	1.25600000e+03
-200	8.74567000e+05	6.53000000e+02	8.70000000e+02	1.25700000e+03
-199	8.78314000e+05	6.55000000e+02	8.72000000e+02	1.25900000e+03
-198	8.84267000e+05	6.55000000e+02	8.72000000e+02	1.25900000e+03
-197	8.88570000e+05	6.55000000e+02	8.72000000e+02	1.25900000e+03
-196	8.92682000e+05	6.55000000e+02	8.72000000e+02	1.25900000e+03
-195	8.97372000e+05	6.56000000e+02	8.73000000e+02	1.26000000e+03
-194	9.01876000e+05	6.56000000e+02	8.73000000e+02	1.26000000e+03
-193	9.07270000e+05	6.56000000e+02	8.73000000e+02	1.26000000e+03
-192	9.11243000e+05	6.57000000e+02	8.74000000e+02	1.26100000e+03
-191	9.14743000e+05	6.59000000e+02	8.77000000e+02	1.26400000e+03
-190	9.18697000e+05	6.59000000e+02	8.77000000e+02	1.26400000e+03
-189	9.22216000e+05	6.59000000e+02	8.77000000e+02	1.26400000e+03
-188	9.25562000e+05	6.59000000e+02	8.77000000e+02	1.26400000e+03
-187	9.29939000e+05	6.60000000e+02	8.78000000e+02	1.26700000e+03
-186	9.29939000e+05	6.60000000e+02	8.79000000e+02	1.26800000e+03
-185	9.33820000e+05	6.61000000e+02	8.80000000e+02	1.26900000e+03
-184	9.36735000e+05	6.61000000e+02	8.80000000e+02	1.26900000e+03
-183	9.39685000e+05	6.61000000e+02	8.80000000e+02	1.26900000e+03
-182	9.42884000e+05	6.63000000e+02	8.82000000e+02	1.27200000e+03
-181	9.46262000e+05	6.63000000e+02	8.82000000e+02	1.27200000e+03
-180	9.52148000e+05	6.63000000e+02	8.82000000e+02	1.27200000e+03
-179	9.52148000e+05	6.64000000e+02	8.83000000e+02	1.27300000e+03
-178	9.55839000e+05	6.65000000e+02	8.84000000e+02	1.27500000e+03
-177	9.58915000e+05	6.65000000e+02	8.84000000e+02	1.27500000e+03
-176	9.62612000e+05	6.67000000e+02	8.87000000e+02	1.28200000e+03
-175	9.67226000e+05	6.73000000e+02	8.93000000e+02	1.28900000e+03
-174	9.71944000e+05	6.77000000e+02	8.97000000e+02	1.29400000e+03
-173	9.77268000e+05	6.79000000e+02	9.00000000e+02	1.29700000e+03
-172	9.82857000e+05	6.80000000e+02	9.02000000e+02	1.29900000e+03
-171	9.86929000e+05	6.81000000e+02	9.03000000e+02	1.30000000e+03
-170	9.90764000e+05	6.82000000e+02	9.05000000e+02	1.30300000e+03
-169	9.94023000e+05	6.84000000e+02	9.07000000e+02	1.30500000e+03
-168	9.97358000e+05	6.85000000e+02	9.08000000e+02	1.30600000e+03
-167	1.00145000e+06	6.86000000e+02	9.10000000e+02	1.30800000e+03
-166	1.00578500e+06	6.89000000e+02	9.14000000e+02	1.31300000e+03
-165	1.01007500e+06	6.90000000e+02	9.16000000e+02	1.31600000e+03
-164	1.01394900e+06	6.90000000e+02	9.16000000e+02	1.31600000e+03
-163	1.01704600e+06	6.90000000e+02	9.16000000e+02	1.31600000e+03
-162	1.02035000e+06	6.94000000e+02	9.20000000e+02	1.32000000e+03
-161	1.02387200e+06	6.94000000e+02	9.20000000e+02	1.32000000e+03
-160	1.02720500e+06	6.96000000e+02	9.22000000e+02	1.32200000e+03
-159	1.03156100e+06	6.96000000e+02	9.22000000e+02	1.32200000e+03
-158	1.03575500e+06	6.97000000e+02	9.24000000e+02	1.32400000e+03
-157	1.04004700e+06	6.99000000e+02	9.27000000e+02	1.32800000e+03
-156	1.04382000e+06	7.03000000e+02	9.32000000e+02	1.33300000e+03
-155	1.04751100e+06	7.04000000e+02	9.33000000e+02	1.33500000e+03
-154	1.05227100e+06	7.08000000e+02	9.37000000e+02	1.34100000e+03
-153	1.06426900e+06	7.16000000e+02	9.48000000e+02	1.35400000e+03
-152	1.07440300e+06	7.20000000e+02	9.52000000e+02	1.35800000e+03
-151	1.08302200e+06	7.23000000e+02	9.56000000e+02	1.36200000e+03
-150	1.09167000e+06	7.30000000e+02	9.64000000e+02	1.37200000e+03
-149	1.09986200e+06	7.36000000e+02	9.71000000e+02	1.37900000e+03
-148	1.10800400e+06	7.36000000e+02	9.71000000e+02	1.37900000e+03
-147	1.11666300e+06	7.38000000e+02	9.74000000e+02	1.38300000e+03
-146	1.12203100e+06	7.38000000e+02	9.74000000e+02	1.38300000e+03
-145	1.12756900e+06	7.39000000e+02	9.76000000e+02	1.38600000e+03
-144	1.13661000e+06	7.42000000e+02	9.79000000e+02	1.39000000e+03
-143	1.14676800e+06	7.43000000e+02	9.82000000e+02	1.39400000e+03
-142	1.15334400e+06	7.48000000e+02	9.88000000e+02	1.40300000e+03
-141	1.16024200e+06	7.51000000e+02	9.91000000e+02	1.40600000e+03
-140	1.16744700e+06	7.62000000e+02	1.00800000e+03	1.44000000e+03
-139	1.17399000e+06	7.63000000e+02	1.00900000e+03	1.44200000e+03
-138	1.18118800e+06	7.67000000e+02	1.01400000e+03	1.44700000e+03
-137	1.18796100e+06	7.68000000e+02	1.01500000e+03	1.44800000e+03
-136	1.19348000e+06	7.69000000e+02	1.01600000e+03	1.44900000e+03
-135	1.19828000e+06	7.69000000e+02	1.01600000e+03	1.44900000e+03
-134	1.20308200e+06	7.71000000e+02	1.01800000e+03	1.45100000e+03
-133	1.20824500e+06	7.71000000e+02	1.01800000e+03	1.45100000e+03
-132	1.21325300e+06	7.73000000e+02	1.02000000e+03	1.45300000e+03
-131	1.21914100e+06	7.74000000e+02	1.02100000e+03	1.45400000e+03
-130	1.22474100e+06	7.78000000e+02	1.02500000e+03	1.45800000e+03
-129	1.22960300e+06	7.78000000e+02	1.02500000e+03	1.45800000e+03
-128	1.23398200e+06	7.81000000e+02	1.02800000e+03	1.46100000e+03
-127	1.23838400e+06	7.83000000e+02	1.03000000e+03	1.46300000e+03
-126	1.24232900e+06	7.83000000e+02	1.03000000e+03	1.46300000e+03
-125	1.24713500e+06	7.85000000e+02	1.03300000e+03	1.46600000e+03
-124	1.25283900e+06	7.87000000e+02	1.03500000e+03	1.46800000e+03
-123	1.25843800e+06	7.87000000e+02	1.03500000e+03	1.46800000e+03
-122	1.26433600e+06	7.88000000e+02	1.03600000e+03	1.46900000e+03
-121	1.26940800e+06	7.92000000e+02	1.04100000e+03	1.48000000e+03
-120	1.27324500e+06	7.96000000e+02	1.04700000e+03	1.48700000e+03
-119	1.27728900e+06	7.96000000e+02	1.04700000e+03	1.48700000e+03
-118	1.28201800e+06	7.96000000e+02	1.04700000e+03	1.48700000e+03
-117	1.28201800e+06	7.97000000e+02	1.04800000e+03	1.48900000e+03
-116	1.28201800e+06	8.00000000e+02	1.05100000e+03	1.49200000e+03
-115	1.28704300e+06	8.02000000e+02	1.05300000e+03	1.49400000e+03
-114	1.29129600e+06	8.03000000e+02	1.05400000e+03	1.49600000e+03
-113	1.29550100e+06	8.03000000e+02	1.05400000e+03	1.49600000e+03
-112	1.29927600e+06	8.05000000e+02	1.05700000e+03	1.50000000e+03
-111	1.30305200e+06	8.08000000e+02	1.06000000e+03	1.50400000e+03
-110	1.30807900e+06	8.12000000e+02	1.06400000e+03	1.50900000e+03
-109	1.31387100e+06	8.12000000e+02	1.06500000e+03	1.51000000e+03
-108	1.31832500e+06	8.13000000e+02	1.06600000e+03	1.51200000e+03
-107	1.32228400e+06	8.15000000e+02	1.06800000e+03	1.51400000e+03
-106	1.32610200e+06	8.15000000e+02	1.07000000e+03	1.51700000e+03
-105	1.33002400e+06	8.20000000e+02	1.07500000e+03	1.52400000e+03
-104	1.33403700e+06	8.23000000e+02	1.07800000e+03	1.52800000e+03
-103	1.33886100e+06	8.24000000e+02	1.08000000e+03	1.53000000e+03
-102	1.34355800e+06	8.25000000e+02	1.08200000e+03	1.53300000e+03
-101	1.34355800e+06	8.26000000e+02	1.08300000e+03	1.53500000e+03
-100	1.34711000e+06	8.30000000e+02	1.09100000e+03	1.54400000e+03
-99	1.35069600e+06	8.31000000e+02	1.09200000e+03	1.54500000e+03
-98	1.35443600e+06	8.34000000e+02	1.09500000e+03	1.55100000e+03
-97	1.35829800e+06	8.38000000e+02	1.10200000e+03	1.56200000e+03
-96	1.36283400e+06	8.39000000e+02	1.10400000e+03	1.56400000e+03
-95	1.36758100e+06	8.43000000e+02	1.11000000e+03	1.57000000e+03
-94	1.37230600e+06	8.44000000e+02	1.11100000e+03	1.57100000e+03
-93	1.37626500e+06	8.49000000e+02	1.11600000e+03	1.57600000e+03
-92	1.37980400e+06	8.52000000e+02	1.11900000e+03	1.58200000e+03
-91	1.38384800e+06	8.54000000e+02	1.12100000e+03	1.58500000e+03
-90	1.38745400e+06	8.55000000e+02	1.12200000e+03	1.58600000e+03
-89	1.39209900e+06	8.58000000e+02	1.12500000e+03	1.59000000e+03
-88	1.39703900e+06	8.60000000e+02	1.12700000e+03	1.59200000e+03
-87	1.40123300e+06	8.63000000e+02	1.13000000e+03	1.59500000e+03
-86	1.40123300e+06	8.64000000e+02	1.13100000e+03	1.59600000e+03
-85	1.40437300e+06	8.68000000e+02	1.13500000e+03	1.60300000e+03
-84	1.40761000e+06	8.70000000e+02	1.13900000e+03	1.60700000e+03
-83	1.41187400e+06	8.72000000e+02	1.14200000e+03	1.61100000e+03
-82	1.41612300e+06	8.72000000e+02	1.14200000e+03	1.61100000e+03
-81	1.42038400e+06	8.72000000e+02	1.14200000e+03	1.61100000e+03
-80	1.42469800e+06	8.74000000e+02	1.14500000e+03	1.61400000e+03
-79	1.42864000e+06	8.77000000e+02	1.14900000e+03	1.62000000e+03
-78	1.43288100e+06	8.78000000e+02	1.15100000e+03	1.62200000e+03
-77	1.43700500e+06	8.80000000e+02	1.15400000e+03	1.62500000e+03
-76	1.44088200e+06	8.82000000e+02	1.15600000e+03	1.62700000e+03
-75	1.44534400e+06	8.87000000e+02	1.16200000e+03	1.63500000e+03
-74	1.44979200e+06	8.97000000e+02	1.17400000e+03	1.64800000e+03
-73	1.45418400e+06	8.99000000e+02	1.17600000e+03	1.65000000e+03
-72	1.45770400e+06	8.99000000e+02	1.17600000e+03	1.65000000e+03
-71	1.46093900e+06	8.99000000e+02	1.17600000e+03	1.65000000e+03
-70	1.46429500e+06	9.00000000e+02	1.17700000e+03	1.65100000e+03
-69	1.46916200e+06	9.04000000e+02	1.18100000e+03	1.65700000e+03
-68	1.48165600e+06	9.06000000e+02	1.18300000e+03	1.65900000e+03
-67	1.48937500e+06	9.10000000e+02	1.18700000e+03	1.66400000e+03
-66	1.49470200e+06	9.16000000e+02	1.19300000e+03	1.67200000e+03
-65	1.49980900e+06	9.19000000e+02	1.19800000e+03	1.67800000e+03
-64	1.50448800e+06	9.20000000e+02	1.20000000e+03	1.68000000e+03
-63	1.50911800e+06	9.20000000e+02	1.20000000e+03	1.68000000e+03
-62	1.51365500e+06	9.23000000e+02	1.20300000e+03	1.68300000e+03
-61	1.51875200e+06	9.24000000e+02	1.20500000e+03	1.68500000e+03
-60	1.52437200e+06	9.26000000e+02	1.20800000e+03	1.68800000e+03
-59	1.52855500e+06	9.26000000e+02	1.20800000e+03	1.69000000e+03
-58	1.53263400e+06	9.30000000e+02	1.21300000e+03	1.69500000e+03
-57	1.53634400e+06	9.34000000e+02	1.22000000e+03	1.70200000e+03
-56	1.54040600e+06	9.36000000e+02	1.22300000e+03	1.70600000e+03
-55	1.54686500e+06	9.42000000e+02	1.23100000e+03	1.71700000e+03
-54	1.55425400e+06	9.46000000e+02	1.23700000e+03	1.72400000e+03
-53	1.56143400e+06	9.55000000e+02	1.24700000e+03	1.73600000e+03
-52	1.56737500e+06	9.57000000e+02	1.24900000e+03	1.73800000e+03
-51	1.57223400e+06	9.58000000e+02	1.25000000e+03	1.73900000e+03
-50	1.57694200e+06	9.58000000e+02	1.25000000e+03	1.73900000e+03
-49	1.58175600e+06	9.59000000e+02	1.25100000e+03	1.74000000e+03
-48	1.58763900e+06	9.63000000e+02	1.25500000e+03	1.74500000e+03
-47	1.59379000e+06	9.64000000e+02	1.25700000e+03	1.74700000e+03
-46	1.59993800e+06	9.64000000e+02	1.25700000e+03	1.74700000e+03
-45	1.60553900e+06	9.67000000e+02	1.26000000e+03	1.75000000e+03
-44	1.61031000e+06	9.68000000e+02	1.26100000e+03	1.75100000e+03
-43	1.61498200e+06	9.73000000e+02	1.26800000e+03	1.76000000e+03
-42	1.61970500e+06	9.75000000e+02	1.27200000e+03	1.76500000e+03
-41	1.62465000e+06	9.78000000e+02	1.27500000e+03	1.77100000e+03
-40	1.63301000e+06	9.87000000e+02	1.28500000e+03	1.78500000e+03
-39	1.64468700e+06	9.90000000e+02	1.29000000e+03	1.79400000e+03
-38	1.65401200e+06	9.92000000e+02	1.29300000e+03	1.79700000e+03
-37	1.65960700e+06	9.93000000e+02	1.29400000e+03	1.79900000e+03
-36	1.66430700e+06	9.97000000e+02	1.29800000e+03	1.80700000e+03
-35	1.67045200e+06	1.00300000e+03	1.30500000e+03	1.81400000e+03
-34	1.67690400e+06	1.00800000e+03	1.31100000e+03	1.82600000e+03
-33	1.68652300e+06	1.01200000e+03	1.31600000e+03	1.83200000e+03
-32	1.69701900e+06	1.01900000e+03	1.32500000e+03	1.84300000e+03
-31	1.70298500e+06	1.02300000e+03	1.32900000e+03	1.84700000e+03
-30	1.70883900e+06	1.02500000e+03	1.33300000e+03	1.85100000e+03
-29	1.71497600e+06	1.02800000e+03	1.33700000e+03	1.85800000e+03
-28	1.72751700e+06	1.03000000e+03	1.33900000e+03	1.86200000e+03
-27	1.73633000e+06	1.03200000e+03	1.34100000e+03	1.86500000e+03
-26	1.74553100e+06	1.03800000e+03	1.35000000e+03	1.87600000e+03
-25	1.75422400e+06	1.03900000e+03	1.35100000e+03	1.87700000e+03
-24	1.76084200e+06	1.04300000e+03	1.35700000e+03	1.88300000e+03
-23	1.76727700e+06	1.04600000e+03	1.36000000e+03	1.88600000e+03
-22	1.77273700e+06	1.04800000e+03	1.36300000e+03	1.89000000e+03
-21	1.78001600e+06	1.05000000e+03	1.36700000e+03	1.89400000e+03
-20	1.78622200e+06	1.05200000e+03	1.37000000e+03	1.89700000e+03
-19	1.79384900e+06	1.05900000e+03	1.37800000e+03	1.90900000e+03
-18	1.80230400e+06	1.06800000e+03	1.39000000e+03	1.92600000e+03
-17	1.80981700e+06	1.07400000e+03	1.40000000e+03	1.93800000e+03
-16	1.81789000e+06	1.07800000e+03	1.40400000e+03	1.94300000e+03
-15	1.82510400e+06	1.08000000e+03	1.40600000e+03	1.94600000e+03
-14	1.83209900e+06	1.08200000e+03	1.40900000e+03	1.95000000e+03
-13	1.83944300e+06	1.08700000e+03	1.41500000e+03	1.95700000e+03
-12	1.84873000e+06	1.10100000e+03	1.43000000e+03	1.97900000e+03
-11	1.85653500e+06	1.10800000e+03	1.43900000e+03	1.99000000e+03
-10	1.86379900e+06	1.11200000e+03	1.44400000e+03	1.99700000e+03
-9	1.87035700e+06	1.11700000e+03	1.45000000e+03	2.01200000e+03
-8	1.87768800e+06	1.13000000e+03	1.46800000e+03	2.03500000e+03
-7	1.88394000e+06	1.13100000e+03	1.46900000e+03	2.03600000e+03
-6	1.89180700e+06	1.13700000e+03	1.47800000e+03	2.04700000e+03
-5	1.90291100e+06	1.15100000e+03	1.49200000e+03	2.06800000e+03
-4	1.91359800e+06	1.15900000e+03	1.50100000e+03	2.07700000e+03
-3	1.92496700e+06	1.16500000e+03	1.51000000e+03	2.09400000e+03
-2	1.93406000e+06	1.17100000e+03	1.51700000e+03	2.10200000e+03
-1	1.94348400e+06	1.18100000e+03	1.52700000e+03	2.11300000e+03
0	1.95723500e+06	1.19800000e+03	1.54400000e+03	2.13500000e+03
1	1.98791000e+06	1.22500000e+03	1.57400000e+03	2.17700000e+03
2	2.02717700e+06	1.25800000e+03	1.61000000e+03	2.22700000e+03
3	2.06664700e+06	1.29000000e+03	1.64400000e+03	2.30800000e+03
4	2.09538400e+06	1.31500000e+03	1.67400000e+03	2.33900000e+03
5	2.11442100e+06	1.32300000e+03	1.68300000e+03	2.35000000e+03
6	2.13095700e+06	1.32600000e+03	1.68800000e+03	2.35600000e+03
7	2.14446700e+06	1.33300000e+03	1.69600000e+03	2.36900000e+03
8	2.15768100e+06	1.34800000e+03	1.71400000e+03	2.39300000e+03
9	2.17618500e+06	1.36100000e+03	1.73000000e+03	2.41500000e+03
10	2.19480800e+06	1.37000000e+03	1.74300000e+03	2.43100000e+03
11	2.21653300e+06	1.37800000e+03	1.75600000e+03	2.44600000e+03
12	2.23352700e+06	1.38600000e+03	1.76800000e+03	2.46000000e+03
13	2.24661700e+06	1.39000000e+03	1.77400000e+03	2.47100000e+03
14	2.25905500e+06	1.40000000e+03	1.78600000e+03	2.49200000e+03
15	2.27282200e+06	1.40600000e+03	1.79500000e+03	2.50500000e+03
16	2.29088400e+06	1.41200000e+03	1.80200000e+03	2.51200000e+03
17	2.30698300e+06	1.41800000e+03	1.81000000e+03	2.52500000e+03
18	2.32176000e+06	1.42800000e+03	1.82500000e+03	2.54600000e+03
19	2.33204200e+06	1.43500000e+03	1.83300000e+03	2.55600000e+03
20	2.34054300e+06	1.44000000e+03	1.83900000e+03	2.56200000e+03
21	2.34911200e+06	1.44300000e+03	1.84300000e+03	2.56800000e+03
22	2.35448800e+06	1.44900000e+03	1.85200000e+03	2.57900000e+03
23	2.35686900e+06	1.46100000e+03	1.86500000e+03	2.60000000e+03
24	2.35885800e+06	1.46700000e+03	1.87300000e+03	2.61500000e+03
25	2.36078800e+06	1.47300000e+03	1.88300000e+03	2.62900000e+03
26	2.36418100e+06	1.47700000e+03	1.89200000e+03	2.64400000e+03
27	2.36889100e+06	1.47800000e+03	1.89500000e+03	2.65000000e+03
28	2.37604400e+06	1.47900000e+03	1.89700000e+03	2.65200000e+03
29	2.38393200e+06	1.48400000e+03	1.90400000e+03	2.66200000e+03
30	2.39366300e+06	1.48800000e+03	1.90900000e+03	2.66700000e+03
31	2.40379200e+06	1.49100000e+03	1.91500000e+03	2.67400000e+03
32	2.41318500e+06	1.49200000e+03	1.91700000e+03	2.67700000e+03
33	2.42013700e+06	1.49800000e+03	1.92400000e+03	2.68400000e+03
34	2.42668300e+06	1.49900000e+03	1.92500000e+03	2.68500000e+03
35	2.43243500e+06	1.49900000e+03	1.92500000e+03	2.68500000e+03
36	2.43809600e+06	1.49900000e+03	1.92700000e+03	2.68800000e+03
37	2.43809600e+06	1.50200000e+03	1.93400000e+03	2.69800000e+03
38	2.44072000e+06	1.50500000e+03	1.93700000e+03	2.70100000e+03
39	2.44072000e+06	1.50500000e+03	1.93800000e+03	2.70300000e+03
40	2.44734900e+06	1.50800000e+03	1.94200000e+03	2.70900000e+03
41	2.45439100e+06	1.51400000e+03	1.94900000e+03	2.71700000e+03
42	2.46156600e+06	1.51600000e+03	1.95200000e+03	2.72000000e+03
43	2.46999200e+06	1.52200000e+03	1.95900000e+03	2.72900000e+03
44	2.47770200e+06	1.52800000e+03	1.96700000e+03	2.73900000e+03
45	2.48495500e+06	1.53900000e+03	1.98200000e+03	2.75600000e+03
46	2.48495500e+06	1.54200000e+03	1.98800000e+03	2.76400000e+03
47	2.49109600e+06	1.54600000e+03	1.99400000e+03	2.77200000e+03
48	2.49109600e+06	1.54600000e+03	1.99600000e+03	2.77400000e+03
49	2.49109600e+06	1.54900000e+03	2.00000000e+03	2.77900000e+03
50	2.49109600e+06	1.55000000e+03	2.00200000e+03	2.78200000e+03
51	2.49109600e+06	1.55000000e+03	2.00300000e+03	2.78300000e+03
52	2.49686700e+06	1.55000000e+03	2.00400000e+03	2.78800000e+03
53	2.50205000e+06	1.55200000e+03	2.00800000e+03	2.79500000e+03
54	2.50710300e+06	1.55300000e+03	2.00900000e+03	2.79600000e+03
55	2.51232300e+06	1.55900000e+03	2.01700000e+03	2.80800000e+03
56	2.51716800e+06	1.56200000e+03	2.02500000e+03	2.81800000e+03
57	2.52244500e+06	1.56300000e+03	2.02800000e+03	2.82200000e+03
58	2.52971400e+06	1.56800000e+03	2.03400000e+03	2.82800000e+03
59	2.53677400e+06	1.57400000e+03	2.04300000e+03	2.84000000e+03
60	2.54485900e+06	1.57900000e+03	2.05400000e+03	2.85100000e+03
61	2.54960000e+06	1.58300000e+03	2.06000000e+03	2.85700000e+03
62	2.55413700e+06	1.58500000e+03	2.06300000e+03	2.86400000e+03
63	2.55967800e+06	1.58600000e+03	2.06500000e+03	2.86600000e+03
64	2.56568700e+06	1.58700000e+03	2.06800000e+03	2.87000000e+03
65	2.57201600e+06	1.58800000e+03	2.07000000e+03	2.87300000e+03
66	2.57894200e+06	1.58900000e+03	2.07200000e+03	2.87500000e+03
67	2.58619700e+06	1.58900000e+03	2.07200000e+03	2.87700000e+03
68	2.59172400e+06	1.58900000e+03	2.07200000e+03	2.87900000e+03
69	2.59711200e+06	1.59000000e+03	2.07400000e+03	2.88200000e+03
70	2.60270100e+06	1.59100000e+03	2.07600000e+03	2.88600000e+03
71	2.60811900e+06	1.59300000e+03	2.08000000e+03	2.89200000e+03
72	2.61370800e+06	1.59600000e+03	2.08300000e+03	2.89700000e+03
73	2.61947100e+06	1.60000000e+03	2.08900000e+03	2.90500000e+03
74	2.62524100e+06	1.60200000e+03	2.09400000e+03	2.91100000e+03
75	2.63032700e+06	1.60300000e+03	2.09600000e+03	2.91600000e+03
76	2.63534600e+06	1.60300000e+03	2.09800000e+03	2.91800000e+03
77	2.64003800e+06	1.60400000e+03	2.10000000e+03	2.92100000e+03
78	2.64452500e+06	1.60600000e+03	2.10400000e+03	2.92800000e+03
79	2.64887500e+06	1.60800000e+03	2.10600000e+03	2.93000000e+03
80	2.65338100e+06	1.61000000e+03	2.10900000e+03	2.93700000e+03
81	2.65808100e+06	1.61300000e+03	2.11400000e+03	2.94600000e+03
82	2.66243600e+06	1.61500000e+03	2.11900000e+03	2.95500000e+03
83	2.66654900e+06	1.61700000e+03	2.12200000e+03	2.95800000e+03
84	2.67049100e+06	1.61800000e+03	2.12300000e+03	2.95900000e+03
85	2.67440100e+06	1.62000000e+03	2.12800000e+03	2.96500000e+03
86	2.67855800e+06	1.62100000e+03	2.13100000e+03	2.96800000e+03
87	2.68312100e+06	1.62500000e+03	2.13600000e+03	2.97500000e+03
88	2.68765500e+06	1.62900000e+03	2.14300000e+03	2.98400000e+03
89	2.69204600e+06	1.63000000e+03	2.14600000e+03	2.99000000e+03
90	2.69603900e+06	1.63100000e+03	2.14800000e+03	2.99200000e+03
91	2.70028400e+06	1.63400000e+03	2.15300000e+03	3.00100000e+03
92	2.70426400e+06	1.63500000e+03	2.16200000e+03	3.01400000e+03
93	2.70833700e+06	1.63600000e+03	2.16500000e+03	3.01800000e+03
94	2.71279000e+06	1.63700000e+03	2.16600000e+03	3.01900000e+03
95	2.71688300e+06	1.63800000e+03	2.17100000e+03	3.02800000e+03
96	2.72055000e+06	1.63800000e+03	2.17100000e+03	3.02800000e+03
97	2.72411100e+06	1.64000000e+03	2.17500000e+03	3.03300000e+03
98	2.72821300e+06	1.64100000e+03	2.17600000e+03	3.03400000e+03
99	2.73201600e+06	1.64100000e+03	2.17700000e+03	3.03600000e+03
100	2.73621700e+06	1.64100000e+03	2.17700000e+03	3.03600000e+03
