# Supplementary material for: Early Prediction of Movie Box Office Success Based on Wikipedia Activity Big Data
Source: PLoS One. 2013 Aug 21;8(8):e71226. doi: 10.1371/journal.pone.0071226 (PMC3749192; doi:10.1371/journal.pone.0071226)
Supplement: Dataset S1 — The dataset under study, including the financial and Wikipedia activity data is also available at http://wwm.phy.bme.hu/SupplementaryDataS1.zip. (ZIP) [file pone.0071226.s002.zip › wikipredict_data_pack/sample_of_312/wikipedia_predictors/204]

Day_(movie_time)	Views	Users	Rigor	Edits
-500	0.00000000e+00	5.60000000e+01	8.00000000e+01	1.53000000e+02
-499	1.18800000e+03	5.60000000e+01	8.00000000e+01	1.53000000e+02
-498	2.03700000e+03	5.60000000e+01	8.00000000e+01	1.53000000e+02
-497	2.87100000e+03	5.60000000e+01	8.00000000e+01	1.53000000e+02
-496	3.84900000e+03	5.60000000e+01	8.00000000e+01	1.53000000e+02
-495	4.77800000e+03	5.60000000e+01	8.00000000e+01	1.53000000e+02
-494	5.83200000e+03	5.60000000e+01	8.00000000e+01	1.53000000e+02
-493	6.92400000e+03	5.60000000e+01	8.00000000e+01	1.53000000e+02
-492	7.87400000e+03	5.60000000e+01	8.00000000e+01	1.53000000e+02
-491	8.65300000e+03	6.10000000e+01	8.10000000e+01	1.54000000e+02
-490	9.40500000e+03	6.10000000e+01	8.10000000e+01	1.54000000e+02
-489	1.00920000e+04	6.10000000e+01	8.10000000e+01	1.54000000e+02
-488	1.07260000e+04	6.10000000e+01	8.10000000e+01	1.54000000e+02
-487	1.15070000e+04	6.10000000e+01	8.10000000e+01	1.54000000e+02
-486	1.23410000e+04	6.10000000e+01	8.10000000e+01	1.54000000e+02
-485	1.23410000e+04	6.10000000e+01	8.10000000e+01	1.54000000e+02
-484	1.23410000e+04	6.10000000e+01	8.10000000e+01	1.54000000e+02
-483	1.30830000e+04	6.10000000e+01	8.10000000e+01	1.54000000e+02
-482	1.37360000e+04	6.00000000e+01	8.20000000e+01	1.58000000e+02
-481	1.44610000e+04	6.00000000e+01	8.20000000e+01	1.58000000e+02
-480	1.52130000e+04	6.00000000e+01	8.20000000e+01	1.58000000e+02
-479	1.60610000e+04	6.00000000e+01	8.20000000e+01	1.58000000e+02
-478	1.67450000e+04	6.00000000e+01	8.20000000e+01	1.58000000e+02
-477	1.73920000e+04	6.00000000e+01	8.20000000e+01	1.58000000e+02
-476	1.80310000e+04	6.00000000e+01	8.20000000e+01	1.58000000e+02
-475	1.85970000e+04	6.00000000e+01	8.20000000e+01	1.58000000e+02
-474	1.92270000e+04	6.00000000e+01	8.20000000e+01	1.58000000e+02
-473	1.99250000e+04	6.00000000e+01	8.20000000e+01	1.58000000e+02
-472	2.06690000e+04	6.00000000e+01	8.20000000e+01	1.58000000e+02
-471	2.13580000e+04	6.00000000e+01	8.20000000e+01	1.58000000e+02
-470	2.18900000e+04	6.00000000e+01	8.20000000e+01	1.58000000e+02
-469	2.24580000e+04	6.00000000e+01	8.20000000e+01	1.58000000e+02
-468	2.30970000e+04	6.00000000e+01	8.20000000e+01	1.58000000e+02
-467	2.37210000e+04	6.00000000e+01	8.20000000e+01	1.58000000e+02
-466	2.43730000e+04	6.00000000e+01	8.20000000e+01	1.58000000e+02
-465	2.49470000e+04	6.00000000e+01	8.20000000e+01	1.58000000e+02
-464	2.55530000e+04	6.00000000e+01	8.20000000e+01	1.58000000e+02
-463	2.61040000e+04	6.00000000e+01	8.20000000e+01	1.58000000e+02
-462	2.66150000e+04	6.00000000e+01	8.20000000e+01	1.58000000e+02
-461	2.72180000e+04	6.00000000e+01	8.20000000e+01	1.58000000e+02
-460	2.78130000e+04	6.00000000e+01	8.20000000e+01	1.58000000e+02
-459	2.84350000e+04	6.00000000e+01	8.20000000e+01	1.58000000e+02
-458	2.91980000e+04	6.00000000e+01	8.20000000e+01	1.58000000e+02
-457	2.98250000e+04	6.00000000e+01	8.20000000e+01	1.58000000e+02
-456	3.04200000e+04	6.00000000e+01	8.20000000e+01	1.58000000e+02
-455	3.09430000e+04	6.00000000e+01	8.20000000e+01	1.58000000e+02
-454	3.14430000e+04	6.00000000e+01	8.20000000e+01	1.58000000e+02
-453	3.20210000e+04	6.00000000e+01	8.20000000e+01	1.58000000e+02
-452	3.26870000e+04	6.10000000e+01	8.30000000e+01	1.59000000e+02
-451	3.38150000e+04	6.10000000e+01	8.30000000e+01	1.59000000e+02
-450	3.47200000e+04	6.10000000e+01	8.30000000e+01	1.59000000e+02
-449	3.55610000e+04	6.10000000e+01	8.30000000e+01	1.59000000e+02
-448	3.62660000e+04	6.20000000e+01	8.40000000e+01	1.60000000e+02
-447	3.70210000e+04	6.20000000e+01	8.40000000e+01	1.60000000e+02
-446	3.78500000e+04	6.20000000e+01	8.40000000e+01	1.60000000e+02
-445	3.87720000e+04	6.20000000e+01	8.40000000e+01	1.60000000e+02
-444	3.96720000e+04	6.20000000e+01	8.40000000e+01	1.60000000e+02
-443	4.05350000e+04	6.20000000e+01	8.40000000e+01	1.60000000e+02
-442	4.12860000e+04	6.20000000e+01	8.40000000e+01	1.60000000e+02
-441	4.21150000e+04	6.20000000e+01	8.40000000e+01	1.60000000e+02
-440	4.28670000e+04	6.20000000e+01	8.40000000e+01	1.60000000e+02
-439	4.35770000e+04	6.20000000e+01	8.40000000e+01	1.60000000e+02
-438	4.43380000e+04	6.20000000e+01	8.40000000e+01	1.60000000e+02
-437	4.50100000e+04	6.20000000e+01	8.40000000e+01	1.60000000e+02
-436	4.57400000e+04	6.20000000e+01	8.40000000e+01	1.60000000e+02
-435	4.64710000e+04	6.20000000e+01	8.40000000e+01	1.60000000e+02
-434	4.72110000e+04	6.20000000e+01	8.40000000e+01	1.60000000e+02
-433	4.78680000e+04	6.20000000e+01	8.40000000e+01	1.60000000e+02
-432	4.85710000e+04	6.40000000e+01	8.50000000e+01	1.61000000e+02
-431	4.93460000e+04	6.40000000e+01	8.50000000e+01	1.61000000e+02
-430	5.01310000e+04	6.40000000e+01	8.50000000e+01	1.61000000e+02
-429	5.08690000e+04	6.40000000e+01	8.50000000e+01	1.61000000e+02
-428	5.15540000e+04	6.40000000e+01	8.50000000e+01	1.61000000e+02
-427	5.23360000e+04	6.40000000e+01	8.50000000e+01	1.61000000e+02
-426	5.29730000e+04	6.40000000e+01	8.50000000e+01	1.61000000e+02
-425	5.36710000e+04	6.40000000e+01	8.50000000e+01	1.61000000e+02
-424	5.44130000e+04	6.30000000e+01	8.60000000e+01	1.62000000e+02
-423	5.53010000e+04	6.30000000e+01	8.60000000e+01	1.62000000e+02
-422	5.61040000e+04	6.30000000e+01	8.60000000e+01	1.62000000e+02
-421	5.68010000e+04	6.30000000e+01	8.60000000e+01	1.62000000e+02
-420	5.73900000e+04	6.30000000e+01	8.60000000e+01	1.62000000e+02
-419	5.83270000e+04	6.30000000e+01	8.60000000e+01	1.62000000e+02
-418	5.91910000e+04	6.30000000e+01	8.60000000e+01	1.62000000e+02
-417	6.02200000e+04	6.40000000e+01	8.80000000e+01	1.64000000e+02
-416	6.12300000e+04	6.30000000e+01	8.80000000e+01	1.65000000e+02
-415	6.22860000e+04	6.30000000e+01	8.80000000e+01	1.65000000e+02
-414	6.33420000e+04	6.60000000e+01	8.90000000e+01	1.67000000e+02
-413	6.41360000e+04	6.60000000e+01	8.90000000e+01	1.67000000e+02
-412	6.53660000e+04	6.60000000e+01	8.90000000e+01	1.67000000e+02
-411	6.65410000e+04	6.60000000e+01	8.90000000e+01	1.67000000e+02
-410	6.75360000e+04	6.60000000e+01	8.90000000e+01	1.67000000e+02
-409	6.88350000e+04	6.60000000e+01	8.90000000e+01	1.67000000e+02
-408	6.97750000e+04	6.60000000e+01	8.90000000e+01	1.67000000e+02
-407	7.07700000e+04	6.60000000e+01	8.90000000e+01	1.67000000e+02
-406	7.19490000e+04	6.70000000e+01	9.00000000e+01	1.68000000e+02
-405	7.29090000e+04	6.80000000e+01	9.10000000e+01	1.69000000e+02
-404	7.39500000e+04	6.80000000e+01	9.10000000e+01	1.69000000e+02
-403	7.50470000e+04	6.90000000e+01	9.20000000e+01	1.70000000e+02
-402	7.69340000e+04	6.90000000e+01	9.20000000e+01	1.70000000e+02
-401	7.83040000e+04	6.90000000e+01	9.20000000e+01	1.70000000e+02
-400	7.94290000e+04	6.90000000e+01	9.20000000e+01	1.70000000e+02
-399	8.05310000e+04	6.90000000e+01	9.20000000e+01	1.70000000e+02
-398	8.15680000e+04	6.90000000e+01	9.20000000e+01	1.70000000e+02
-397	8.26760000e+04	7.10000000e+01	9.30000000e+01	1.71000000e+02
-396	8.38100000e+04	7.10000000e+01	9.30000000e+01	1.71000000e+02
-395	8.51300000e+04	7.10000000e+01	9.30000000e+01	1.71000000e+02
-394	8.61710000e+04	7.10000000e+01	9.30000000e+01	1.71000000e+02
-393	8.70700000e+04	7.10000000e+01	9.40000000e+01	1.72000000e+02
-392	8.80600000e+04	7.10000000e+01	9.40000000e+01	1.72000000e+02
-391	8.90050000e+04	7.10000000e+01	9.40000000e+01	1.72000000e+02
-390	9.01990000e+04	7.10000000e+01	9.40000000e+01	1.72000000e+02
-389	9.14700000e+04	7.10000000e+01	9.40000000e+01	1.72000000e+02
-388	9.26880000e+04	7.10000000e+01	9.40000000e+01	1.72000000e+02
-387	9.36710000e+04	7.10000000e+01	9.40000000e+01	1.72000000e+02
-386	9.46970000e+04	7.10000000e+01	9.40000000e+01	1.72000000e+02
-385	9.58220000e+04	7.10000000e+01	9.40000000e+01	1.72000000e+02
-384	9.67660000e+04	7.10000000e+01	9.40000000e+01	1.72000000e+02
-383	9.78580000e+04	7.10000000e+01	9.40000000e+01	1.72000000e+02
-382	9.89140000e+04	7.10000000e+01	9.40000000e+01	1.72000000e+02
-381	1.00022000e+05	7.10000000e+01	9.40000000e+01	1.72000000e+02
-380	1.01059000e+05	7.10000000e+01	9.40000000e+01	1.72000000e+02
-379	1.02013000e+05	7.10000000e+01	9.40000000e+01	1.72000000e+02
-378	1.02847000e+05	7.10000000e+01	9.40000000e+01	1.72000000e+02
-377	1.03698000e+05	7.10000000e+01	9.40000000e+01	1.72000000e+02
-376	1.04694000e+05	7.10000000e+01	9.40000000e+01	1.72000000e+02
-375	1.05796000e+05	7.10000000e+01	9.40000000e+01	1.72000000e+02
-374	1.06786000e+05	7.10000000e+01	9.40000000e+01	1.72000000e+02
-373	1.07729000e+05	7.10000000e+01	9.40000000e+01	1.72000000e+02
-372	1.08798000e+05	7.10000000e+01	9.40000000e+01	1.72000000e+02
-371	1.09730000e+05	7.10000000e+01	9.40000000e+01	1.72000000e+02
-370	1.10736000e+05	7.60000000e+01	9.50000000e+01	1.76000000e+02
-369	1.12421000e+05	7.60000000e+01	9.50000000e+01	1.76000000e+02
-368	1.13842000e+05	7.60000000e+01	9.50000000e+01	1.76000000e+02
-367	1.15149000e+05	7.60000000e+01	9.50000000e+01	1.76000000e+02
-366	1.16293000e+05	7.30000000e+01	9.60000000e+01	1.77000000e+02
-365	1.17293000e+05	7.30000000e+01	9.60000000e+01	1.77000000e+02
-364	1.18275000e+05	7.30000000e+01	9.60000000e+01	1.77000000e+02
-363	1.19334000e+05	7.60000000e+01	9.80000000e+01	1.80000000e+02
-362	1.20357000e+05	7.60000000e+01	9.80000000e+01	1.80000000e+02
-361	1.21657000e+05	7.80000000e+01	1.00000000e+02	1.82000000e+02
-360	1.23960000e+05	7.80000000e+01	1.00000000e+02	1.82000000e+02
-359	1.25637000e+05	7.80000000e+01	1.00000000e+02	1.82000000e+02
-358	1.27024000e+05	7.80000000e+01	1.01000000e+02	1.83000000e+02
-357	1.28182000e+05	8.00000000e+01	1.02000000e+02	1.84000000e+02
-356	1.29293000e+05	8.00000000e+01	1.02000000e+02	1.84000000e+02
-355	1.30457000e+05	8.00000000e+01	1.02000000e+02	1.84000000e+02
-354	1.31896000e+05	8.00000000e+01	1.02000000e+02	1.84000000e+02
-353	1.33467000e+05	8.00000000e+01	1.02000000e+02	1.84000000e+02
-352	1.34697000e+05	8.00000000e+01	1.02000000e+02	1.84000000e+02
-351	1.36286000e+05	8.00000000e+01	1.02000000e+02	1.84000000e+02
-350	1.38156000e+05	8.00000000e+01	1.02000000e+02	1.84000000e+02
-349	1.40288000e+05	8.00000000e+01	1.02000000e+02	1.84000000e+02
-348	1.43250000e+05	8.10000000e+01	1.04000000e+02	1.88000000e+02
-347	1.46435000e+05	8.20000000e+01	1.05000000e+02	1.89000000e+02
-346	1.49551000e+05	8.20000000e+01	1.05000000e+02	1.89000000e+02
-345	1.51562000e+05	8.20000000e+01	1.05000000e+02	1.89000000e+02
-344	1.53339000e+05	8.20000000e+01	1.05000000e+02	1.89000000e+02
-343	1.54950000e+05	8.20000000e+01	1.05000000e+02	1.89000000e+02
-342	1.56318000e+05	8.20000000e+01	1.05000000e+02	1.89000000e+02
-341	1.57809000e+05	8.20000000e+01	1.05000000e+02	1.89000000e+02
-340	1.59766000e+05	8.20000000e+01	1.05000000e+02	1.89000000e+02
-339	1.62026000e+05	8.20000000e+01	1.05000000e+02	1.89000000e+02
-338	1.63822000e+05	8.20000000e+01	1.05000000e+02	1.89000000e+02
-337	1.65240000e+05	8.20000000e+01	1.05000000e+02	1.89000000e+02
-336	1.66702000e+05	8.20000000e+01	1.05000000e+02	1.89000000e+02
-335	1.67918000e+05	8.20000000e+01	1.05000000e+02	1.89000000e+02
-334	1.69214000e+05	8.20000000e+01	1.05000000e+02	1.89000000e+02
-333	1.70809000e+05	8.20000000e+01	1.05000000e+02	1.89000000e+02
-332	1.72379000e+05	8.20000000e+01	1.05000000e+02	1.89000000e+02
-331	1.73601000e+05	8.20000000e+01	1.05000000e+02	1.89000000e+02
-330	1.74723000e+05	8.20000000e+01	1.05000000e+02	1.89000000e+02
-329	1.75805000e+05	8.20000000e+01	1.05000000e+02	1.89000000e+02
-328	1.76922000e+05	8.20000000e+01	1.05000000e+02	1.89000000e+02
-327	1.78211000e+05	8.20000000e+01	1.06000000e+02	1.91000000e+02
-326	1.79886000e+05	8.70000000e+01	1.09000000e+02	1.95000000e+02
-325	1.81683000e+05	8.70000000e+01	1.09000000e+02	1.95000000e+02
-324	1.82961000e+05	8.70000000e+01	1.09000000e+02	1.95000000e+02
-323	1.84062000e+05	8.70000000e+01	1.09000000e+02	1.95000000e+02
-322	1.85077000e+05	8.70000000e+01	1.09000000e+02	1.95000000e+02
-321	1.86230000e+05	8.40000000e+01	1.10000000e+02	1.96000000e+02
-320	1.87634000e+05	8.40000000e+01	1.10000000e+02	1.96000000e+02
-319	1.88887000e+05	8.40000000e+01	1.10000000e+02	1.96000000e+02
-318	1.90187000e+05	9.00000000e+01	1.14000000e+02	2.00000000e+02
-317	1.91416000e+05	9.00000000e+01	1.14000000e+02	2.00000000e+02
-316	1.92844000e+05	8.90000000e+01	1.16000000e+02	2.05000000e+02
-315	1.93990000e+05	8.90000000e+01	1.16000000e+02	2.05000000e+02
-314	1.95107000e+05	8.90000000e+01	1.16000000e+02	2.05000000e+02
-313	1.96189000e+05	8.90000000e+01	1.16000000e+02	2.05000000e+02
-312	1.97429000e+05	9.00000000e+01	1.18000000e+02	2.07000000e+02
-311	1.99091000e+05	9.00000000e+01	1.18000000e+02	2.07000000e+02
-310	2.00226000e+05	9.10000000e+01	1.19000000e+02	2.08000000e+02
-309	2.01346000e+05	9.10000000e+01	1.19000000e+02	2.08000000e+02
-308	2.02457000e+05	9.10000000e+01	1.19000000e+02	2.08000000e+02
-307	2.03472000e+05	9.80000000e+01	1.21000000e+02	2.13000000e+02
-306	2.04473000e+05	9.80000000e+01	1.21000000e+02	2.13000000e+02
-305	2.05896000e+05	9.80000000e+01	1.21000000e+02	2.13000000e+02
-304	2.07048000e+05	9.80000000e+01	1.21000000e+02	2.13000000e+02
-303	2.08029000e+05	9.80000000e+01	1.21000000e+02	2.13000000e+02
-302	2.09060000e+05	9.80000000e+01	1.21000000e+02	2.13000000e+02
-301	2.10036000e+05	9.80000000e+01	1.21000000e+02	2.13000000e+02
-300	2.11031000e+05	9.80000000e+01	1.21000000e+02	2.13000000e+02
-299	2.11956000e+05	9.80000000e+01	1.21000000e+02	2.13000000e+02
-298	2.13046000e+05	9.80000000e+01	1.21000000e+02	2.13000000e+02
-297	2.14102000e+05	9.80000000e+01	1.21000000e+02	2.13000000e+02
-296	2.14923000e+05	9.50000000e+01	1.22000000e+02	2.14000000e+02
-295	2.15841000e+05	9.90000000e+01	1.25000000e+02	2.19000000e+02
-294	2.16761000e+05	9.90000000e+01	1.25000000e+02	2.19000000e+02
-293	2.17705000e+05	9.90000000e+01	1.28000000e+02	2.22000000e+02
-292	2.18630000e+05	9.90000000e+01	1.28000000e+02	2.22000000e+02
-291	2.20086000e+05	9.90000000e+01	1.28000000e+02	2.22000000e+02
-290	2.21339000e+05	9.90000000e+01	1.28000000e+02	2.22000000e+02
-289	2.22325000e+05	9.90000000e+01	1.28000000e+02	2.22000000e+02
-288	2.23304000e+05	9.90000000e+01	1.28000000e+02	2.22000000e+02
-287	2.24249000e+05	9.90000000e+01	1.28000000e+02	2.22000000e+02
-286	2.25126000e+05	9.90000000e+01	1.28000000e+02	2.22000000e+02
-285	2.26055000e+05	9.90000000e+01	1.28000000e+02	2.22000000e+02
-284	2.27235000e+05	9.90000000e+01	1.28000000e+02	2.22000000e+02
-283	2.28471000e+05	9.90000000e+01	1.28000000e+02	2.22000000e+02
-282	2.29541000e+05	9.90000000e+01	1.28000000e+02	2.22000000e+02
-281	2.30747000e+05	1.05000000e+02	1.33000000e+02	2.30000000e+02
-280	2.31882000e+05	1.05000000e+02	1.33000000e+02	2.30000000e+02
-279	2.32875000e+05	1.05000000e+02	1.33000000e+02	2.30000000e+02
-278	2.33759000e+05	1.05000000e+02	1.33000000e+02	2.30000000e+02
-277	2.34851000e+05	1.04000000e+02	1.35000000e+02	2.32000000e+02
-276	2.36054000e+05	1.04000000e+02	1.35000000e+02	2.32000000e+02
-275	2.37108000e+05	1.04000000e+02	1.35000000e+02	2.32000000e+02
-274	2.38397000e+05	1.04000000e+02	1.35000000e+02	2.32000000e+02
-273	2.39736000e+05	1.04000000e+02	1.35000000e+02	2.32000000e+02
-272	2.40999000e+05	1.04000000e+02	1.35000000e+02	2.32000000e+02
-271	2.42143000e+05	1.04000000e+02	1.35000000e+02	2.32000000e+02
-270	2.43368000e+05	1.04000000e+02	1.35000000e+02	2.32000000e+02
-269	2.44711000e+05	1.07000000e+02	1.36000000e+02	2.35000000e+02
-268	2.46249000e+05	1.07000000e+02	1.36000000e+02	2.35000000e+02
-267	2.47559000e+05	1.07000000e+02	1.36000000e+02	2.35000000e+02
-266	2.48916000e+05	1.07000000e+02	1.36000000e+02	2.35000000e+02
-265	2.50185000e+05	1.07000000e+02	1.36000000e+02	2.35000000e+02
-264	2.51411000e+05	1.07000000e+02	1.36000000e+02	2.35000000e+02
-263	2.52779000e+05	1.06000000e+02	1.38000000e+02	2.38000000e+02
-262	2.54312000e+05	1.06000000e+02	1.38000000e+02	2.38000000e+02
-261	2.55625000e+05	1.06000000e+02	1.38000000e+02	2.38000000e+02
-260	2.56934000e+05	1.06000000e+02	1.38000000e+02	2.38000000e+02
-259	2.58362000e+05	1.06000000e+02	1.38000000e+02	2.38000000e+02
-258	2.59832000e+05	1.06000000e+02	1.38000000e+02	2.38000000e+02
-257	2.60994000e+05	1.06000000e+02	1.38000000e+02	2.38000000e+02
-256	2.62693000e+05	1.06000000e+02	1.38000000e+02	2.38000000e+02
-255	2.64516000e+05	1.06000000e+02	1.38000000e+02	2.38000000e+02
-254	2.66188000e+05	1.06000000e+02	1.38000000e+02	2.38000000e+02
-253	2.67977000e+05	1.06000000e+02	1.38000000e+02	2.38000000e+02
-252	2.78336000e+05	1.08000000e+02	1.40000000e+02	2.40000000e+02
-251	2.84609000e+05	1.10000000e+02	1.42000000e+02	2.42000000e+02
-250	2.89581000e+05	1.13000000e+02	1.44000000e+02	2.44000000e+02
-249	2.94100000e+05	1.15000000e+02	1.47000000e+02	2.48000000e+02
-248	2.98820000e+05	1.15000000e+02	1.47000000e+02	2.48000000e+02
-247	3.03440000e+05	1.19000000e+02	1.51000000e+02	2.60000000e+02
-246	3.07317000e+05	1.22000000e+02	1.53000000e+02	2.64000000e+02
-245	3.10469000e+05	1.22000000e+02	1.53000000e+02	2.67000000e+02
-244	3.13059000e+05	1.20000000e+02	1.54000000e+02	2.68000000e+02
-243	3.15983000e+05	1.25000000e+02	1.57000000e+02	2.73000000e+02
-242	3.18950000e+05	1.25000000e+02	1.57000000e+02	2.73000000e+02
-241	3.22054000e+05	1.25000000e+02	1.57000000e+02	2.73000000e+02
-240	3.24707000e+05	1.25000000e+02	1.57000000e+02	2.73000000e+02
-239	3.27293000e+05	1.22000000e+02	1.59000000e+02	2.75000000e+02
-238	3.29718000e+05	1.27000000e+02	1.60000000e+02	2.76000000e+02
-237	3.31698000e+05	1.27000000e+02	1.61000000e+02	2.78000000e+02
-236	3.33598000e+05	1.28000000e+02	1.63000000e+02	2.80000000e+02
-235	3.35929000e+05	1.28000000e+02	1.63000000e+02	2.80000000e+02
-234	3.38666000e+05	1.26000000e+02	1.64000000e+02	2.81000000e+02
-233	3.41226000e+05	1.31000000e+02	1.66000000e+02	2.83000000e+02
-232	3.44013000e+05	1.27000000e+02	1.69000000e+02	2.86000000e+02
-231	3.47072000e+05	1.27000000e+02	1.69000000e+02	2.86000000e+02
-230	3.49882000e+05	1.35000000e+02	1.71000000e+02	2.88000000e+02
-229	3.52670000e+05	1.35000000e+02	1.71000000e+02	2.88000000e+02
-228	3.55158000e+05	1.35000000e+02	1.72000000e+02	2.89000000e+02
-227	3.58569000e+05	1.35000000e+02	1.72000000e+02	2.89000000e+02
-226	3.61403000e+05	1.35000000e+02	1.79000000e+02	2.99000000e+02
-225	3.63892000e+05	1.35000000e+02	1.80000000e+02	3.00000000e+02
-224	3.66365000e+05	1.39000000e+02	1.82000000e+02	3.02000000e+02
-223	3.68790000e+05	1.39000000e+02	1.82000000e+02	3.02000000e+02
-222	3.70774000e+05	1.41000000e+02	1.84000000e+02	3.04000000e+02
-221	3.73157000e+05	1.41000000e+02	1.85000000e+02	3.05000000e+02
-220	3.76330000e+05	1.41000000e+02	1.85000000e+02	3.05000000e+02
-219	3.78985000e+05	1.41000000e+02	1.85000000e+02	3.05000000e+02
-218	3.81531000e+05	1.41000000e+02	1.85000000e+02	3.05000000e+02
-217	3.83951000e+05	1.41000000e+02	1.86000000e+02	3.06000000e+02
-216	3.86014000e+05	1.41000000e+02	1.86000000e+02	3.06000000e+02
-215	3.87886000e+05	1.41000000e+02	1.86000000e+02	3.06000000e+02
-214	3.90483000e+05	1.41000000e+02	1.86000000e+02	3.06000000e+02
-213	3.93435000e+05	1.41000000e+02	1.86000000e+02	3.06000000e+02
-212	3.95970000e+05	1.41000000e+02	1.86000000e+02	3.06000000e+02
-211	3.99230000e+05	1.45000000e+02	1.87000000e+02	3.07000000e+02
-210	4.03052000e+05	1.45000000e+02	1.87000000e+02	3.07000000e+02
-209	4.06597000e+05	1.45000000e+02	1.87000000e+02	3.07000000e+02
-208	4.09422000e+05	1.45000000e+02	1.87000000e+02	3.07000000e+02
-207	4.12330000e+05	1.48000000e+02	1.89000000e+02	3.10000000e+02
-206	4.15989000e+05	1.48000000e+02	1.89000000e+02	3.10000000e+02
-205	4.18778000e+05	1.46000000e+02	1.90000000e+02	3.11000000e+02
-204	4.21260000e+05	1.46000000e+02	1.90000000e+02	3.11000000e+02
-203	4.23782000e+05	1.46000000e+02	1.90000000e+02	3.11000000e+02
-202	4.25990000e+05	1.46000000e+02	1.90000000e+02	3.11000000e+02
-201	4.28030000e+05	1.50000000e+02	1.91000000e+02	3.12000000e+02
-200	4.30455000e+05	1.50000000e+02	1.93000000e+02	3.16000000e+02
-199	4.33340000e+05	1.50000000e+02	1.93000000e+02	3.16000000e+02
-198	4.35664000e+05	1.50000000e+02	1.93000000e+02	3.16000000e+02
-197	4.38154000e+05	1.50000000e+02	1.93000000e+02	3.16000000e+02
-196	4.40607000e+05	1.50000000e+02	1.93000000e+02	3.16000000e+02
-195	4.43202000e+05	1.50000000e+02	1.93000000e+02	3.16000000e+02
-194	4.45710000e+05	1.50000000e+02	1.93000000e+02	3.16000000e+02
-193	4.48634000e+05	1.50000000e+02	1.93000000e+02	3.16000000e+02
-192	4.51960000e+05	1.53000000e+02	1.95000000e+02	3.20000000e+02
-191	4.55287000e+05	1.54000000e+02	1.96000000e+02	3.21000000e+02
-190	4.58641000e+05	1.53000000e+02	1.97000000e+02	3.22000000e+02
-189	4.61250000e+05	1.53000000e+02	1.97000000e+02	3.22000000e+02
-188	4.64001000e+05	1.53000000e+02	1.97000000e+02	3.22000000e+02
-187	4.66745000e+05	1.53000000e+02	1.97000000e+02	3.22000000e+02
-186	4.70232000e+05	1.53000000e+02	1.97000000e+02	3.22000000e+02
-185	4.74357000e+05	1.53000000e+02	1.97000000e+02	3.22000000e+02
-184	4.77812000e+05	1.54000000e+02	1.98000000e+02	3.23000000e+02
-183	4.81377000e+05	1.58000000e+02	1.99000000e+02	3.24000000e+02
-182	4.84377000e+05	1.53000000e+02	2.00000000e+02	3.25000000e+02
-181	4.87891000e+05	1.54000000e+02	2.01000000e+02	3.28000000e+02
-180	4.92433000e+05	1.57000000e+02	2.03000000e+02	3.30000000e+02
-179	4.96757000e+05	1.57000000e+02	2.03000000e+02	3.30000000e+02
-178	5.01272000e+05	1.57000000e+02	2.03000000e+02	3.30000000e+02
-177	5.05336000e+05	1.57000000e+02	2.03000000e+02	3.30000000e+02
-176	5.08676000e+05	1.57000000e+02	2.03000000e+02	3.30000000e+02
-175	5.11870000e+05	1.57000000e+02	2.03000000e+02	3.30000000e+02
-174	5.15001000e+05	1.57000000e+02	2.03000000e+02	3.30000000e+02
-173	5.18444000e+05	1.58000000e+02	2.04000000e+02	3.32000000e+02
-172	5.22128000e+05	1.58000000e+02	2.04000000e+02	3.32000000e+02
-171	5.25473000e+05	1.58000000e+02	2.04000000e+02	3.32000000e+02
-170	5.28423000e+05	1.58000000e+02	2.04000000e+02	3.32000000e+02
-169	5.31132000e+05	1.58000000e+02	2.04000000e+02	3.32000000e+02
-168	5.34030000e+05	1.57000000e+02	2.05000000e+02	3.33000000e+02
-167	5.36588000e+05	1.57000000e+02	2.05000000e+02	3.33000000e+02
-166	5.39139000e+05	1.57000000e+02	2.05000000e+02	3.33000000e+02
-165	5.41742000e+05	1.57000000e+02	2.05000000e+02	3.33000000e+02
-164	5.44628000e+05	1.56000000e+02	2.06000000e+02	3.34000000e+02
-163	5.47300000e+05	1.57000000e+02	2.07000000e+02	3.35000000e+02
-162	5.49653000e+05	1.59000000e+02	2.09000000e+02	3.38000000e+02
-161	5.51735000e+05	1.64000000e+02	2.11000000e+02	3.40000000e+02
-160	5.53936000e+05	1.64000000e+02	2.11000000e+02	3.40000000e+02
-159	5.56375000e+05	1.64000000e+02	2.11000000e+02	3.40000000e+02
-158	5.59047000e+05	1.64000000e+02	2.11000000e+02	3.40000000e+02
-157	5.61602000e+05	1.66000000e+02	2.12000000e+02	3.41000000e+02
-156	5.63848000e+05	1.66000000e+02	2.12000000e+02	3.41000000e+02
-155	5.66176000e+05	1.66000000e+02	2.12000000e+02	3.41000000e+02
-154	5.68189000e+05	1.66000000e+02	2.12000000e+02	3.41000000e+02
-153	5.70160000e+05	1.66000000e+02	2.12000000e+02	3.41000000e+02
-152	5.72122000e+05	1.66000000e+02	2.12000000e+02	3.41000000e+02
-151	5.74378000e+05	1.66000000e+02	2.12000000e+02	3.41000000e+02
-150	5.76817000e+05	1.66000000e+02	2.12000000e+02	3.41000000e+02
-149	5.79069000e+05	1.67000000e+02	2.14000000e+02	3.43000000e+02
-148	5.79069000e+05	1.67000000e+02	2.14000000e+02	3.43000000e+02
-147	5.81204000e+05	1.67000000e+02	2.14000000e+02	3.43000000e+02
-146	5.81204000e+05	1.67000000e+02	2.14000000e+02	3.43000000e+02
-145	5.81204000e+05	1.67000000e+02	2.14000000e+02	3.43000000e+02
-144	5.81204000e+05	1.67000000e+02	2.14000000e+02	3.43000000e+02
-143	5.84078000e+05	1.67000000e+02	2.14000000e+02	3.43000000e+02
-142	5.86966000e+05	1.67000000e+02	2.14000000e+02	3.43000000e+02
-141	5.89512000e+05	1.67000000e+02	2.14000000e+02	3.43000000e+02
-140	5.91895000e+05	1.67000000e+02	2.14000000e+02	3.43000000e+02
-139	5.95072000e+05	1.67000000e+02	2.18000000e+02	3.47000000e+02
-138	6.00386000e+05	1.70000000e+02	2.21000000e+02	3.50000000e+02
-137	6.05290000e+05	1.70000000e+02	2.21000000e+02	3.50000000e+02
-136	6.09885000e+05	1.71000000e+02	2.22000000e+02	3.51000000e+02
-135	6.13323000e+05	1.71000000e+02	2.22000000e+02	3.51000000e+02
-134	6.16429000e+05	1.71000000e+02	2.22000000e+02	3.51000000e+02
-133	6.19254000e+05	1.71000000e+02	2.22000000e+02	3.51000000e+02
-132	6.22121000e+05	1.71000000e+02	2.22000000e+02	3.51000000e+02
-131	6.24730000e+05	1.71000000e+02	2.22000000e+02	3.51000000e+02
-130	6.27705000e+05	1.71000000e+02	2.24000000e+02	3.53000000e+02
-129	6.30742000e+05	1.71000000e+02	2.24000000e+02	3.53000000e+02
-128	6.33988000e+05	1.72000000e+02	2.25000000e+02	3.54000000e+02
-127	6.33988000e+05	1.72000000e+02	2.25000000e+02	3.54000000e+02
-126	6.33988000e+05	1.72000000e+02	2.25000000e+02	3.54000000e+02
-125	6.33988000e+05	1.72000000e+02	2.25000000e+02	3.54000000e+02
-124	6.36686000e+05	1.72000000e+02	2.25000000e+02	3.54000000e+02
-123	6.39554000e+05	1.76000000e+02	2.26000000e+02	3.55000000e+02
-122	6.42755000e+05	1.76000000e+02	2.26000000e+02	3.55000000e+02
-121	6.45537000e+05	1.76000000e+02	2.26000000e+02	3.55000000e+02
-120	6.48140000e+05	1.72000000e+02	2.27000000e+02	3.56000000e+02
-119	6.50615000e+05	1.72000000e+02	2.27000000e+02	3.56000000e+02
-118	6.53210000e+05	1.72000000e+02	2.27000000e+02	3.56000000e+02
-117	6.56065000e+05	1.72000000e+02	2.27000000e+02	3.56000000e+02
-116	6.59300000e+05	1.75000000e+02	2.28000000e+02	3.58000000e+02
-115	6.62297000e+05	1.75000000e+02	2.28000000e+02	3.58000000e+02
-114	6.65018000e+05	1.75000000e+02	2.28000000e+02	3.58000000e+02
-113	6.70135000e+05	1.83000000e+02	2.33000000e+02	3.64000000e+02
-112	6.73093000e+05	1.84000000e+02	2.38000000e+02	3.70000000e+02
-111	6.75851000e+05	1.85000000e+02	2.39000000e+02	3.71000000e+02
-110	6.78572000e+05	1.91000000e+02	2.40000000e+02	3.72000000e+02
-109	6.81273000e+05	1.91000000e+02	2.40000000e+02	3.72000000e+02
-108	6.84307000e+05	1.91000000e+02	2.40000000e+02	3.72000000e+02
-107	6.87039000e+05	1.94000000e+02	2.44000000e+02	3.81000000e+02
-106	6.89709000e+05	1.94000000e+02	2.44000000e+02	3.81000000e+02
-105	6.92226000e+05	1.94000000e+02	2.44000000e+02	3.81000000e+02
-104	6.94640000e+05	2.00000000e+02	2.45000000e+02	3.82000000e+02
-103	6.96944000e+05	2.00000000e+02	2.45000000e+02	3.82000000e+02
-102	6.99742000e+05	2.00000000e+02	2.45000000e+02	3.82000000e+02
-101	7.02414000e+05	2.00000000e+02	2.45000000e+02	3.82000000e+02
-100	7.04660000e+05	2.00000000e+02	2.45000000e+02	3.82000000e+02
-99	7.07158000e+05	2.00000000e+02	2.45000000e+02	3.82000000e+02
-98	7.09383000e+05	1.92000000e+02	2.46000000e+02	3.83000000e+02
-97	7.11696000e+05	2.01000000e+02	2.47000000e+02	3.84000000e+02
-96	7.14088000e+05	2.01000000e+02	2.47000000e+02	3.84000000e+02
-95	7.14088000e+05	1.88000000e+02	2.48000000e+02	3.85000000e+02
-94	7.16880000e+05	1.88000000e+02	2.48000000e+02	3.85000000e+02
-93	7.18904000e+05	1.90000000e+02	2.49000000e+02	3.86000000e+02
-92	7.20787000e+05	1.90000000e+02	2.49000000e+02	3.86000000e+02
-91	7.23026000e+05	1.90000000e+02	2.49000000e+02	3.86000000e+02
-90	7.25178000e+05	1.90000000e+02	2.49000000e+02	3.86000000e+02
-89	7.27545000e+05	1.90000000e+02	2.49000000e+02	3.86000000e+02
-88	7.27545000e+05	1.90000000e+02	2.49000000e+02	3.86000000e+02
-87	7.30305000e+05	1.96000000e+02	2.51000000e+02	3.88000000e+02
-86	7.32487000e+05	1.96000000e+02	2.51000000e+02	3.88000000e+02
-85	7.34433000e+05	1.96000000e+02	2.51000000e+02	3.88000000e+02
-84	7.36311000e+05	1.96000000e+02	2.51000000e+02	3.88000000e+02
-83	7.38562000e+05	1.96000000e+02	2.51000000e+02	3.88000000e+02
-82	7.40956000e+05	1.96000000e+02	2.51000000e+02	3.88000000e+02
-81	7.43541000e+05	1.96000000e+02	2.51000000e+02	3.88000000e+02
-80	7.46028000e+05	1.96000000e+02	2.51000000e+02	3.88000000e+02
-79	7.48036000e+05	1.96000000e+02	2.51000000e+02	3.88000000e+02
-78	7.49929000e+05	1.96000000e+02	2.51000000e+02	3.88000000e+02
-77	7.52315000e+05	1.96000000e+02	2.51000000e+02	3.88000000e+02
-76	7.54615000e+05	1.96000000e+02	2.51000000e+02	3.88000000e+02
-75	7.56944000e+05	1.96000000e+02	2.51000000e+02	3.88000000e+02
-74	7.59593000e+05	1.96000000e+02	2.51000000e+02	3.88000000e+02
-73	7.62216000e+05	1.96000000e+02	2.51000000e+02	3.88000000e+02
-72	7.64509000e+05	1.96000000e+02	2.51000000e+02	3.88000000e+02
-71	7.66833000e+05	1.98000000e+02	2.52000000e+02	3.89000000e+02
-70	7.68927000e+05	1.98000000e+02	2.52000000e+02	3.89000000e+02
-69	7.71094000e+05	1.97000000e+02	2.54000000e+02	3.91000000e+02
-68	7.73510000e+05	1.97000000e+02	2.54000000e+02	3.91000000e+02
-67	7.76264000e+05	1.97000000e+02	2.54000000e+02	3.91000000e+02
-66	7.79037000e+05	1.97000000e+02	2.54000000e+02	3.91000000e+02
-65	7.81852000e+05	1.97000000e+02	2.54000000e+02	3.91000000e+02
-64	7.84536000e+05	1.97000000e+02	2.54000000e+02	3.91000000e+02
-63	7.87414000e+05	1.97000000e+02	2.54000000e+02	3.91000000e+02
-62	7.90168000e+05	1.97000000e+02	2.54000000e+02	3.91000000e+02
-61	7.93189000e+05	1.97000000e+02	2.54000000e+02	3.91000000e+02
-60	7.95913000e+05	1.97000000e+02	2.54000000e+02	3.91000000e+02
-59	7.99500000e+05	1.97000000e+02	2.54000000e+02	3.91000000e+02
-58	8.02642000e+05	1.97000000e+02	2.54000000e+02	3.91000000e+02
-57	8.05809000e+05	1.97000000e+02	2.54000000e+02	3.91000000e+02
-56	8.08456000e+05	1.97000000e+02	2.54000000e+02	3.91000000e+02
-55	8.10789000e+05	1.97000000e+02	2.54000000e+02	3.91000000e+02
-54	8.13856000e+05	1.97000000e+02	2.54000000e+02	3.91000000e+02
-53	8.17476000e+05	1.97000000e+02	2.54000000e+02	3.91000000e+02
-52	8.21580000e+05	1.97000000e+02	2.54000000e+02	3.91000000e+02
-51	8.26171000e+05	2.06000000e+02	2.55000000e+02	3.92000000e+02
-50	8.30527000e+05	2.06000000e+02	2.55000000e+02	3.92000000e+02
-49	8.34840000e+05	2.05000000e+02	2.57000000e+02	3.94000000e+02
-48	8.38601000e+05	2.04000000e+02	2.59000000e+02	3.96000000e+02
-47	8.43515000e+05	2.04000000e+02	2.59000000e+02	3.96000000e+02
-46	8.47996000e+05	2.07000000e+02	2.60000000e+02	3.97000000e+02
-45	8.52321000e+05	2.07000000e+02	2.60000000e+02	3.97000000e+02
-44	8.56121000e+05	2.08000000e+02	2.63000000e+02	4.00000000e+02
-43	8.59857000e+05	2.08000000e+02	2.63000000e+02	4.00000000e+02
-42	8.64185000e+05	2.08000000e+02	2.63000000e+02	4.00000000e+02
-41	8.68031000e+05	2.08000000e+02	2.63000000e+02	4.00000000e+02
-40	8.71768000e+05	2.10000000e+02	2.64000000e+02	4.01000000e+02
-39	8.75737000e+05	2.10000000e+02	2.64000000e+02	4.01000000e+02
-38	8.80210000e+05	2.10000000e+02	2.64000000e+02	4.01000000e+02
-37	8.84525000e+05	2.10000000e+02	2.64000000e+02	4.01000000e+02
-36	8.88194000e+05	2.10000000e+02	2.64000000e+02	4.01000000e+02
-35	8.91616000e+05	2.08000000e+02	2.66000000e+02	4.03000000e+02
-34	8.95233000e+05	2.08000000e+02	2.66000000e+02	4.03000000e+02
-33	8.99193000e+05	2.18000000e+02	2.68000000e+02	4.08000000e+02
-32	9.03762000e+05	2.16000000e+02	2.69000000e+02	4.09000000e+02
-31	9.19526000e+05	2.16000000e+02	2.69000000e+02	4.09000000e+02
-30	9.29995000e+05	2.16000000e+02	2.71000000e+02	4.11000000e+02
-29	9.34822000e+05	2.18000000e+02	2.72000000e+02	4.12000000e+02
-28	9.39563000e+05	2.16000000e+02	2.73000000e+02	4.14000000e+02
-27	9.44675000e+05	2.23000000e+02	2.74000000e+02	4.16000000e+02
-26	9.44675000e+05	2.15000000e+02	2.75000000e+02	4.17000000e+02
-25	9.44675000e+05	2.21000000e+02	2.76000000e+02	4.18000000e+02
-24	9.57271000e+05	2.21000000e+02	2.76000000e+02	4.18000000e+02
-23	9.66910000e+05	2.26000000e+02	2.79000000e+02	4.21000000e+02
-22	9.76159000e+05	2.36000000e+02	2.80000000e+02	4.22000000e+02
-21	9.83076000e+05	2.31000000e+02	2.84000000e+02	4.26000000e+02
-20	9.91325000e+05	2.35000000e+02	2.85000000e+02	4.27000000e+02
-19	9.98774000e+05	2.35000000e+02	2.85000000e+02	4.27000000e+02
-18	1.00819900e+06	2.31000000e+02	2.90000000e+02	4.32000000e+02
-17	1.01712800e+06	2.41000000e+02	2.92000000e+02	4.37000000e+02
-16	1.02699700e+06	2.41000000e+02	2.92000000e+02	4.37000000e+02
-15	1.03621800e+06	2.41000000e+02	2.92000000e+02	4.37000000e+02
-14	1.04529400e+06	2.34000000e+02	2.94000000e+02	4.39000000e+02
-13	1.05722700e+06	2.44000000e+02	2.97000000e+02	4.43000000e+02
-12	1.06702800e+06	2.42000000e+02	2.98000000e+02	4.44000000e+02
-11	1.07869100e+06	2.52000000e+02	3.04000000e+02	4.53000000e+02
-10	1.07869100e+06	2.62000000e+02	3.11000000e+02	4.63000000e+02
-9	1.09133700e+06	2.58000000e+02	3.18000000e+02	4.70000000e+02
-8	1.10469900e+06	2.68000000e+02	3.26000000e+02	4.78000000e+02
-7	1.11853900e+06	2.70000000e+02	3.30000000e+02	4.85000000e+02
-6	1.13443000e+06	2.77000000e+02	3.33000000e+02	4.88000000e+02
-5	1.14696400e+06	2.84000000e+02	3.36000000e+02	4.91000000e+02
-4	1.16229300e+06	2.77000000e+02	3.37000000e+02	4.92000000e+02
-3	1.18216800e+06	3.00000000e+02	3.56000000e+02	5.12000000e+02
-2	1.20543200e+06	3.20000000e+02	3.78000000e+02	5.38000000e+02
-1	1.23372800e+06	3.34000000e+02	3.89000000e+02	5.58000000e+02
0	1.27094700e+06	3.43000000e+02	4.01000000e+02	5.80000000e+02
1	1.33940700e+06	3.74000000e+02	4.57000000e+02	6.40000000e+02
2	1.45103100e+06	3.79000000e+02	4.62000000e+02	6.48000000e+02
3	1.57728800e+06	3.91000000e+02	4.77000000e+02	6.66000000e+02
4	1.69300000e+06	3.99000000e+02	4.82000000e+02	6.74000000e+02
5	1.69300000e+06	3.94000000e+02	4.83000000e+02	6.75000000e+02
6	1.73416000e+06	3.92000000e+02	4.85000000e+02	6.77000000e+02
7	1.76908100e+06	3.93000000e+02	4.88000000e+02	6.81000000e+02
8	1.81231100e+06	3.91000000e+02	4.91000000e+02	6.85000000e+02
9	1.87080200e+06	4.17000000e+02	5.12000000e+02	7.11000000e+02
10	1.93730100e+06	4.52000000e+02	5.52000000e+02	7.67000000e+02
11	1.99491500e+06	4.61000000e+02	5.63000000e+02	7.80000000e+02
12	2.02769700e+06	4.84000000e+02	5.83000000e+02	8.08000000e+02
13	2.05618100e+06	4.84000000e+02	5.98000000e+02	8.32000000e+02
14	2.08489000e+06	5.06000000e+02	6.16000000e+02	8.51000000e+02
15	2.11553400e+06	5.06000000e+02	6.27000000e+02	8.63000000e+02
16	2.15371000e+06	5.13000000e+02	6.31000000e+02	8.67000000e+02
17	2.19527300e+06	5.01000000e+02	6.43000000e+02	8.83000000e+02
18	2.22602900e+06	5.35000000e+02	6.49000000e+02	8.89000000e+02
19	2.24508800e+06	5.40000000e+02	6.53000000e+02	8.97000000e+02
20	2.26298900e+06	5.29000000e+02	6.55000000e+02	9.00000000e+02
21	2.28102100e+06	5.33000000e+02	6.57000000e+02	9.02000000e+02
22	2.30694600e+06	5.35000000e+02	6.61000000e+02	9.06000000e+02
23	2.34159500e+06	5.47000000e+02	6.70000000e+02	9.19000000e+02
24	2.37554200e+06	5.70000000e+02	6.91000000e+02	9.44000000e+02
25	2.40184500e+06	5.81000000e+02	6.97000000e+02	9.51000000e+02
26	2.42113300e+06	5.82000000e+02	6.99000000e+02	9.53000000e+02
27	2.44427300e+06	5.76000000e+02	7.05000000e+02	9.59000000e+02
28	2.47043300e+06	5.86000000e+02	7.10000000e+02	9.65000000e+02
29	2.49757700e+06	5.92000000e+02	7.12000000e+02	9.67000000e+02
30	2.53151400e+06	5.88000000e+02	7.16000000e+02	9.72000000e+02
31	2.57024900e+06	6.02000000e+02	7.21000000e+02	9.79000000e+02
32	2.59665300e+06	6.08000000e+02	7.28000000e+02	9.88000000e+02
33	2.61616200e+06	6.08000000e+02	7.28000000e+02	9.88000000e+02
34	2.63548200e+06	5.89000000e+02	7.30000000e+02	9.90000000e+02
35	2.65712200e+06	5.97000000e+02	7.34000000e+02	9.94000000e+02
36	2.67567900e+06	6.12000000e+02	7.36000000e+02	9.97000000e+02
37	2.70074600e+06	5.97000000e+02	7.38000000e+02	9.99000000e+02
38	2.72687300e+06	5.70000000e+02	7.43000000e+02	1.01100000e+03
39	2.74825400e+06	5.79000000e+02	7.53000000e+02	1.02200000e+03
40	2.76402700e+06	5.81000000e+02	7.57000000e+02	1.02600000e+03
41	2.77990900e+06	5.88000000e+02	7.65000000e+02	1.03400000e+03
42	2.79536900e+06	5.89000000e+02	7.67000000e+02	1.03600000e+03
43	2.81296800e+06	5.91000000e+02	7.69000000e+02	1.03800000e+03
44	2.83229300e+06	5.96000000e+02	7.75000000e+02	1.04400000e+03
45	2.85328700e+06	6.03000000e+02	7.86000000e+02	1.06100000e+03
46	2.87154300e+06	6.06000000e+02	7.91000000e+02	1.06600000e+03
47	2.88470300e+06	6.08000000e+02	7.93000000e+02	1.06900000e+03
48	2.89680400e+06	6.10000000e+02	7.96000000e+02	1.07200000e+03
49	2.90835900e+06	6.14000000e+02	8.01000000e+02	1.08100000e+03
50	2.92040600e+06	6.17000000e+02	8.06000000e+02	1.08600000e+03
51	2.93352700e+06	6.21000000e+02	8.11000000e+02	1.09300000e+03
52	2.94907600e+06	6.31000000e+02	8.26000000e+02	1.11000000e+03
53	2.96033900e+06	6.32000000e+02	8.28000000e+02	1.11300000e+03
54	2.97006300e+06	6.35000000e+02	8.32000000e+02	1.11700000e+03
55	2.97924500e+06	6.42000000e+02	8.41000000e+02	1.12800000e+03
56	2.98898100e+06	6.46000000e+02	8.48000000e+02	1.13800000e+03
57	3.00073200e+06	6.52000000e+02	8.55000000e+02	1.15200000e+03
58	3.01476300e+06	6.54000000e+02	8.58000000e+02	1.15500000e+03
59	3.02839700e+06	6.55000000e+02	8.60000000e+02	1.15700000e+03
60	3.03947200e+06	6.56000000e+02	8.62000000e+02	1.15900000e+03
61	3.04818500e+06	6.57000000e+02	8.64000000e+02	1.16200000e+03
62	3.05581600e+06	6.57000000e+02	8.64000000e+02	1.16200000e+03
63	3.06369800e+06	6.61000000e+02	8.70000000e+02	1.16900000e+03
64	3.07286000e+06	6.66000000e+02	8.76000000e+02	1.17500000e+03
65	3.08407200e+06	6.69000000e+02	8.79000000e+02	1.17800000e+03
66	3.09618000e+06	6.69000000e+02	8.81000000e+02	1.18000000e+03
67	3.10612200e+06	6.70000000e+02	8.82000000e+02	1.18100000e+03
68	3.11399000e+06	6.74000000e+02	8.88000000e+02	1.18700000e+03
69	3.12098700e+06	6.75000000e+02	8.90000000e+02	1.18900000e+03
70	3.12822300e+06	6.75000000e+02	8.90000000e+02	1.18900000e+03
71	3.13642800e+06	6.75000000e+02	8.90000000e+02	1.18900000e+03
72	3.14613500e+06	6.75000000e+02	8.90000000e+02	1.18900000e+03
73	3.15645900e+06	6.75000000e+02	8.90000000e+02	1.18900000e+03
74	3.16534300e+06	6.76000000e+02	8.92000000e+02	1.19100000e+03
75	3.17227100e+06	6.79000000e+02	8.95000000e+02	1.19500000e+03
76	3.17810200e+06	6.82000000e+02	8.99000000e+02	1.20000000e+03
77	3.18433100e+06	6.84000000e+02	9.02000000e+02	1.20300000e+03
78	3.19069500e+06	6.84000000e+02	9.03000000e+02	1.20400000e+03
79	3.19852700e+06	6.84000000e+02	9.04000000e+02	1.21000000e+03
80	3.20683700e+06	6.88000000e+02	9.08000000e+02	1.21400000e+03
81	3.21444000e+06	6.90000000e+02	9.10000000e+02	1.21600000e+03
82	3.22004100e+06	6.92000000e+02	9.12000000e+02	1.21800000e+03
83	3.22566000e+06	6.94000000e+02	9.15000000e+02	1.22200000e+03
84	3.23045700e+06	6.95000000e+02	9.18000000e+02	1.22600000e+03
85	3.23603800e+06	7.00000000e+02	9.31000000e+02	1.24200000e+03
86	3.24408400e+06	7.01000000e+02	9.33000000e+02	1.24400000e+03
87	3.25236700e+06	7.01000000e+02	9.33000000e+02	1.24400000e+03
88	3.25966700e+06	7.04000000e+02	9.36000000e+02	1.24700000e+03
89	3.26539800e+06	7.06000000e+02	9.39000000e+02	1.25000000e+03
90	3.27095000e+06	7.08000000e+02	9.42000000e+02	1.25300000e+03
91	3.27770700e+06	7.11000000e+02	9.46000000e+02	1.25700000e+03
92	3.28478700e+06	7.12000000e+02	9.49000000e+02	1.26000000e+03
93	3.29363500e+06	7.12000000e+02	9.49000000e+02	1.26000000e+03
94	3.30330400e+06	7.14000000e+02	9.52000000e+02	1.26300000e+03
95	3.31076800e+06	7.15000000e+02	9.54000000e+02	1.26500000e+03
96	3.31725600e+06	7.16000000e+02	9.56000000e+02	1.26700000e+03
97	3.32378300e+06	7.16000000e+02	9.56000000e+02	1.26700000e+03
98	3.32948100e+06	7.16000000e+02	9.56000000e+02	1.26700000e+03
99	3.33526500e+06	7.17000000e+02	9.58000000e+02	1.27000000e+03
100	3.34346400e+06	7.19000000e+02	9.61000000e+02	1.27300000e+03
