# Supplementary material for: Early Prediction of Movie Box Office Success Based on Wikipedia Activity Big Data
Source: PLoS One. 2013 Aug 21;8(8):e71226. doi: 10.1371/journal.pone.0071226 (PMC3749192; doi:10.1371/journal.pone.0071226)
Supplement: Dataset S1 — The dataset under study, including the financial and Wikipedia activity data is also available at http://wwm.phy.bme.hu/SupplementaryDataS1.zip. (ZIP) [file pone.0071226.s002.zip › wikipredict_data_pack/sample_of_312/wikipedia_predictors/205]

Day_(movie_time)	Views	Users	Rigor	Edits
-500	0.00000000e+00	0.00000000e+00	0.00000000e+00	0.00000000e+00
-499	0.00000000e+00	0.00000000e+00	0.00000000e+00	0.00000000e+00
-498	0.00000000e+00	0.00000000e+00	0.00000000e+00	0.00000000e+00
-497	0.00000000e+00	0.00000000e+00	0.00000000e+00	0.00000000e+00
-496	0.00000000e+00	0.00000000e+00	0.00000000e+00	0.00000000e+00
-495	0.00000000e+00	0.00000000e+00	0.00000000e+00	0.00000000e+00
-494	0.00000000e+00	0.00000000e+00	0.00000000e+00	0.00000000e+00
-493	0.00000000e+00	0.00000000e+00	0.00000000e+00	0.00000000e+00
-492	0.00000000e+00	0.00000000e+00	0.00000000e+00	0.00000000e+00
-491	0.00000000e+00	0.00000000e+00	0.00000000e+00	0.00000000e+00
-490	0.00000000e+00	0.00000000e+00	0.00000000e+00	0.00000000e+00
-489	0.00000000e+00	0.00000000e+00	0.00000000e+00	0.00000000e+00
-488	0.00000000e+00	0.00000000e+00	0.00000000e+00	0.00000000e+00
-487	0.00000000e+00	0.00000000e+00	0.00000000e+00	0.00000000e+00
-486	0.00000000e+00	0.00000000e+00	0.00000000e+00	0.00000000e+00
-485	0.00000000e+00	0.00000000e+00	0.00000000e+00	0.00000000e+00
-484	0.00000000e+00	0.00000000e+00	0.00000000e+00	0.00000000e+00
-483	0.00000000e+00	0.00000000e+00	0.00000000e+00	0.00000000e+00
-482	0.00000000e+00	0.00000000e+00	0.00000000e+00	0.00000000e+00
-481	0.00000000e+00	0.00000000e+00	0.00000000e+00	0.00000000e+00
-480	0.00000000e+00	0.00000000e+00	0.00000000e+00	0.00000000e+00
-479	0.00000000e+00	0.00000000e+00	0.00000000e+00	0.00000000e+00
-478	0.00000000e+00	0.00000000e+00	0.00000000e+00	0.00000000e+00
-477	0.00000000e+00	0.00000000e+00	0.00000000e+00	0.00000000e+00
-476	0.00000000e+00	0.00000000e+00	0.00000000e+00	0.00000000e+00
-475	0.00000000e+00	0.00000000e+00	0.00000000e+00	0.00000000e+00
-474	0.00000000e+00	0.00000000e+00	0.00000000e+00	0.00000000e+00
-473	0.00000000e+00	0.00000000e+00	0.00000000e+00	0.00000000e+00
-472	0.00000000e+00	0.00000000e+00	0.00000000e+00	0.00000000e+00
-471	0.00000000e+00	0.00000000e+00	0.00000000e+00	0.00000000e+00
-470	0.00000000e+00	0.00000000e+00	0.00000000e+00	0.00000000e+00
-469	0.00000000e+00	0.00000000e+00	0.00000000e+00	0.00000000e+00
-468	0.00000000e+00	0.00000000e+00	0.00000000e+00	0.00000000e+00
-467	0.00000000e+00	0.00000000e+00	0.00000000e+00	0.00000000e+00
-466	0.00000000e+00	0.00000000e+00	0.00000000e+00	0.00000000e+00
-465	0.00000000e+00	0.00000000e+00	0.00000000e+00	0.00000000e+00
-464	0.00000000e+00	0.00000000e+00	0.00000000e+00	0.00000000e+00
-463	0.00000000e+00	0.00000000e+00	0.00000000e+00	0.00000000e+00
-462	0.00000000e+00	0.00000000e+00	0.00000000e+00	0.00000000e+00
-461	0.00000000e+00	0.00000000e+00	0.00000000e+00	0.00000000e+00
-460	0.00000000e+00	0.00000000e+00	0.00000000e+00	0.00000000e+00
-459	0.00000000e+00	0.00000000e+00	0.00000000e+00	0.00000000e+00
-458	0.00000000e+00	0.00000000e+00	0.00000000e+00	0.00000000e+00
-457	0.00000000e+00	0.00000000e+00	0.00000000e+00	0.00000000e+00
-456	0.00000000e+00	0.00000000e+00	0.00000000e+00	0.00000000e+00
-455	0.00000000e+00	0.00000000e+00	0.00000000e+00	0.00000000e+00
-454	0.00000000e+00	0.00000000e+00	0.00000000e+00	0.00000000e+00
-453	0.00000000e+00	0.00000000e+00	0.00000000e+00	0.00000000e+00
-452	0.00000000e+00	0.00000000e+00	0.00000000e+00	0.00000000e+00
-451	0.00000000e+00	0.00000000e+00	0.00000000e+00	0.00000000e+00
-450	0.00000000e+00	0.00000000e+00	0.00000000e+00	0.00000000e+00
-449	0.00000000e+00	0.00000000e+00	0.00000000e+00	0.00000000e+00
-448	0.00000000e+00	0.00000000e+00	0.00000000e+00	0.00000000e+00
-447	0.00000000e+00	0.00000000e+00	0.00000000e+00	0.00000000e+00
-446	0.00000000e+00	0.00000000e+00	0.00000000e+00	0.00000000e+00
-445	0.00000000e+00	0.00000000e+00	0.00000000e+00	0.00000000e+00
-444	0.00000000e+00	0.00000000e+00	0.00000000e+00	0.00000000e+00
-443	0.00000000e+00	0.00000000e+00	0.00000000e+00	0.00000000e+00
-442	0.00000000e+00	0.00000000e+00	0.00000000e+00	0.00000000e+00
-441	0.00000000e+00	0.00000000e+00	0.00000000e+00	0.00000000e+00
-440	0.00000000e+00	0.00000000e+00	0.00000000e+00	0.00000000e+00
-439	0.00000000e+00	0.00000000e+00	0.00000000e+00	0.00000000e+00
-438	0.00000000e+00	0.00000000e+00	0.00000000e+00	0.00000000e+00
-437	0.00000000e+00	0.00000000e+00	0.00000000e+00	0.00000000e+00
-436	0.00000000e+00	0.00000000e+00	0.00000000e+00	0.00000000e+00
-435	0.00000000e+00	0.00000000e+00	0.00000000e+00	0.00000000e+00
-434	0.00000000e+00	0.00000000e+00	0.00000000e+00	0.00000000e+00
-433	0.00000000e+00	0.00000000e+00	0.00000000e+00	0.00000000e+00
-432	0.00000000e+00	0.00000000e+00	0.00000000e+00	0.00000000e+00
-431	0.00000000e+00	0.00000000e+00	0.00000000e+00	0.00000000e+00
-430	0.00000000e+00	0.00000000e+00	0.00000000e+00	0.00000000e+00
-429	0.00000000e+00	0.00000000e+00	0.00000000e+00	0.00000000e+00
-428	0.00000000e+00	0.00000000e+00	0.00000000e+00	0.00000000e+00
-427	0.00000000e+00	0.00000000e+00	0.00000000e+00	0.00000000e+00
-426	0.00000000e+00	0.00000000e+00	0.00000000e+00	0.00000000e+00
-425	0.00000000e+00	0.00000000e+00	0.00000000e+00	0.00000000e+00
-424	0.00000000e+00	0.00000000e+00	0.00000000e+00	0.00000000e+00
-423	0.00000000e+00	0.00000000e+00	0.00000000e+00	0.00000000e+00
-422	0.00000000e+00	0.00000000e+00	0.00000000e+00	0.00000000e+00
-421	0.00000000e+00	0.00000000e+00	0.00000000e+00	0.00000000e+00
-420	0.00000000e+00	0.00000000e+00	0.00000000e+00	0.00000000e+00
-419	0.00000000e+00	0.00000000e+00	0.00000000e+00	0.00000000e+00
-418	0.00000000e+00	0.00000000e+00	0.00000000e+00	0.00000000e+00
-417	0.00000000e+00	0.00000000e+00	0.00000000e+00	0.00000000e+00
-416	0.00000000e+00	0.00000000e+00	0.00000000e+00	0.00000000e+00
-415	0.00000000e+00	0.00000000e+00	0.00000000e+00	0.00000000e+00
-414	0.00000000e+00	0.00000000e+00	0.00000000e+00	0.00000000e+00
-413	0.00000000e+00	0.00000000e+00	0.00000000e+00	0.00000000e+00
-412	0.00000000e+00	0.00000000e+00	0.00000000e+00	0.00000000e+00
-411	0.00000000e+00	0.00000000e+00	0.00000000e+00	0.00000000e+00
-410	0.00000000e+00	0.00000000e+00	0.00000000e+00	0.00000000e+00
-409	0.00000000e+00	0.00000000e+00	0.00000000e+00	0.00000000e+00
-408	0.00000000e+00	0.00000000e+00	0.00000000e+00	0.00000000e+00
-407	0.00000000e+00	0.00000000e+00	0.00000000e+00	0.00000000e+00
-406	0.00000000e+00	0.00000000e+00	0.00000000e+00	0.00000000e+00
-405	0.00000000e+00	0.00000000e+00	0.00000000e+00	0.00000000e+00
-404	0.00000000e+00	0.00000000e+00	0.00000000e+00	0.00000000e+00
-403	0.00000000e+00	0.00000000e+00	0.00000000e+00	0.00000000e+00
-402	0.00000000e+00	0.00000000e+00	0.00000000e+00	0.00000000e+00
-401	0.00000000e+00	0.00000000e+00	0.00000000e+00	0.00000000e+00
-400	0.00000000e+00	0.00000000e+00	0.00000000e+00	0.00000000e+00
-399	0.00000000e+00	0.00000000e+00	0.00000000e+00	0.00000000e+00
-398	0.00000000e+00	0.00000000e+00	0.00000000e+00	0.00000000e+00
-397	0.00000000e+00	0.00000000e+00	0.00000000e+00	0.00000000e+00
-396	0.00000000e+00	0.00000000e+00	0.00000000e+00	0.00000000e+00
-395	0.00000000e+00	0.00000000e+00	0.00000000e+00	0.00000000e+00
-394	0.00000000e+00	0.00000000e+00	0.00000000e+00	0.00000000e+00
-393	0.00000000e+00	0.00000000e+00	0.00000000e+00	0.00000000e+00
-392	0.00000000e+00	0.00000000e+00	0.00000000e+00	0.00000000e+00
-391	0.00000000e+00	0.00000000e+00	0.00000000e+00	0.00000000e+00
-390	0.00000000e+00	0.00000000e+00	0.00000000e+00	0.00000000e+00
-389	0.00000000e+00	0.00000000e+00	0.00000000e+00	0.00000000e+00
-388	0.00000000e+00	0.00000000e+00	0.00000000e+00	0.00000000e+00
-387	0.00000000e+00	0.00000000e+00	0.00000000e+00	0.00000000e+00
-386	0.00000000e+00	0.00000000e+00	0.00000000e+00	0.00000000e+00
-385	0.00000000e+00	0.00000000e+00	0.00000000e+00	0.00000000e+00
-384	0.00000000e+00	0.00000000e+00	0.00000000e+00	0.00000000e+00
-383	0.00000000e+00	0.00000000e+00	0.00000000e+00	0.00000000e+00
-382	0.00000000e+00	0.00000000e+00	0.00000000e+00	0.00000000e+00
-381	0.00000000e+00	0.00000000e+00	0.00000000e+00	0.00000000e+00
-380	0.00000000e+00	0.00000000e+00	0.00000000e+00	0.00000000e+00
-379	0.00000000e+00	0.00000000e+00	0.00000000e+00	0.00000000e+00
-378	0.00000000e+00	0.00000000e+00	0.00000000e+00	0.00000000e+00
-377	0.00000000e+00	0.00000000e+00	0.00000000e+00	0.00000000e+00
-376	0.00000000e+00	0.00000000e+00	0.00000000e+00	0.00000000e+00
-375	0.00000000e+00	0.00000000e+00	0.00000000e+00	0.00000000e+00
-374	0.00000000e+00	0.00000000e+00	0.00000000e+00	0.00000000e+00
-373	0.00000000e+00	0.00000000e+00	0.00000000e+00	0.00000000e+00
-372	0.00000000e+00	0.00000000e+00	0.00000000e+00	0.00000000e+00
-371	0.00000000e+00	0.00000000e+00	0.00000000e+00	0.00000000e+00
-370	0.00000000e+00	0.00000000e+00	0.00000000e+00	0.00000000e+00
-369	0.00000000e+00	0.00000000e+00	0.00000000e+00	0.00000000e+00
-368	0.00000000e+00	0.00000000e+00	0.00000000e+00	0.00000000e+00
-367	0.00000000e+00	0.00000000e+00	0.00000000e+00	0.00000000e+00
-366	0.00000000e+00	0.00000000e+00	0.00000000e+00	0.00000000e+00
-365	0.00000000e+00	0.00000000e+00	0.00000000e+00	0.00000000e+00
-364	0.00000000e+00	0.00000000e+00	0.00000000e+00	0.00000000e+00
-363	0.00000000e+00	0.00000000e+00	0.00000000e+00	0.00000000e+00
-362	0.00000000e+00	0.00000000e+00	0.00000000e+00	0.00000000e+00
-361	0.00000000e+00	0.00000000e+00	0.00000000e+00	0.00000000e+00
-360	0.00000000e+00	0.00000000e+00	0.00000000e+00	0.00000000e+00
-359	0.00000000e+00	0.00000000e+00	0.00000000e+00	0.00000000e+00
-358	0.00000000e+00	0.00000000e+00	0.00000000e+00	0.00000000e+00
-357	0.00000000e+00	0.00000000e+00	0.00000000e+00	0.00000000e+00
-356	0.00000000e+00	0.00000000e+00	0.00000000e+00	0.00000000e+00
-355	0.00000000e+00	0.00000000e+00	0.00000000e+00	0.00000000e+00
-354	0.00000000e+00	0.00000000e+00	0.00000000e+00	0.00000000e+00
-353	0.00000000e+00	0.00000000e+00	0.00000000e+00	0.00000000e+00
-352	0.00000000e+00	0.00000000e+00	0.00000000e+00	0.00000000e+00
-351	0.00000000e+00	0.00000000e+00	0.00000000e+00	0.00000000e+00
-350	0.00000000e+00	0.00000000e+00	0.00000000e+00	0.00000000e+00
-349	0.00000000e+00	0.00000000e+00	0.00000000e+00	0.00000000e+00
-348	0.00000000e+00	0.00000000e+00	0.00000000e+00	0.00000000e+00
-347	0.00000000e+00	0.00000000e+00	0.00000000e+00	0.00000000e+00
-346	0.00000000e+00	0.00000000e+00	0.00000000e+00	0.00000000e+00
-345	0.00000000e+00	0.00000000e+00	0.00000000e+00	0.00000000e+00
-344	0.00000000e+00	0.00000000e+00	0.00000000e+00	0.00000000e+00
-343	0.00000000e+00	0.00000000e+00	0.00000000e+00	0.00000000e+00
-342	0.00000000e+00	0.00000000e+00	0.00000000e+00	0.00000000e+00
-341	0.00000000e+00	0.00000000e+00	0.00000000e+00	0.00000000e+00
-340	0.00000000e+00	0.00000000e+00	0.00000000e+00	0.00000000e+00
-339	0.00000000e+00	0.00000000e+00	0.00000000e+00	0.00000000e+00
-338	0.00000000e+00	0.00000000e+00	0.00000000e+00	0.00000000e+00
-337	0.00000000e+00	0.00000000e+00	0.00000000e+00	0.00000000e+00
-336	0.00000000e+00	0.00000000e+00	0.00000000e+00	0.00000000e+00
-335	0.00000000e+00	0.00000000e+00	0.00000000e+00	0.00000000e+00
-334	0.00000000e+00	0.00000000e+00	0.00000000e+00	0.00000000e+00
-333	0.00000000e+00	0.00000000e+00	0.00000000e+00	0.00000000e+00
-332	0.00000000e+00	0.00000000e+00	0.00000000e+00	0.00000000e+00
-331	0.00000000e+00	0.00000000e+00	0.00000000e+00	0.00000000e+00
-330	0.00000000e+00	0.00000000e+00	0.00000000e+00	0.00000000e+00
-329	0.00000000e+00	0.00000000e+00	0.00000000e+00	0.00000000e+00
-328	0.00000000e+00	0.00000000e+00	0.00000000e+00	0.00000000e+00
-327	0.00000000e+00	0.00000000e+00	0.00000000e+00	0.00000000e+00
-326	0.00000000e+00	0.00000000e+00	0.00000000e+00	0.00000000e+00
-325	0.00000000e+00	0.00000000e+00	0.00000000e+00	0.00000000e+00
-324	0.00000000e+00	0.00000000e+00	0.00000000e+00	0.00000000e+00
-323	0.00000000e+00	0.00000000e+00	0.00000000e+00	0.00000000e+00
-322	0.00000000e+00	0.00000000e+00	0.00000000e+00	0.00000000e+00
-321	0.00000000e+00	0.00000000e+00	0.00000000e+00	0.00000000e+00
-320	0.00000000e+00	0.00000000e+00	0.00000000e+00	0.00000000e+00
-319	0.00000000e+00	0.00000000e+00	0.00000000e+00	0.00000000e+00
-318	0.00000000e+00	0.00000000e+00	0.00000000e+00	0.00000000e+00
-317	0.00000000e+00	0.00000000e+00	0.00000000e+00	0.00000000e+00
-316	0.00000000e+00	0.00000000e+00	0.00000000e+00	0.00000000e+00
-315	0.00000000e+00	0.00000000e+00	0.00000000e+00	0.00000000e+00
-314	0.00000000e+00	0.00000000e+00	0.00000000e+00	0.00000000e+00
-313	0.00000000e+00	0.00000000e+00	0.00000000e+00	0.00000000e+00
-312	0.00000000e+00	0.00000000e+00	0.00000000e+00	0.00000000e+00
-311	0.00000000e+00	0.00000000e+00	0.00000000e+00	0.00000000e+00
-310	0.00000000e+00	0.00000000e+00	0.00000000e+00	0.00000000e+00
-309	0.00000000e+00	0.00000000e+00	0.00000000e+00	0.00000000e+00
-308	0.00000000e+00	0.00000000e+00	0.00000000e+00	0.00000000e+00
-307	0.00000000e+00	0.00000000e+00	0.00000000e+00	0.00000000e+00
-306	0.00000000e+00	0.00000000e+00	0.00000000e+00	0.00000000e+00
-305	0.00000000e+00	0.00000000e+00	0.00000000e+00	0.00000000e+00
-304	0.00000000e+00	0.00000000e+00	0.00000000e+00	0.00000000e+00
-303	0.00000000e+00	0.00000000e+00	0.00000000e+00	0.00000000e+00
-302	0.00000000e+00	0.00000000e+00	0.00000000e+00	0.00000000e+00
-301	0.00000000e+00	0.00000000e+00	0.00000000e+00	0.00000000e+00
-300	0.00000000e+00	0.00000000e+00	0.00000000e+00	0.00000000e+00
-299	0.00000000e+00	0.00000000e+00	0.00000000e+00	0.00000000e+00
-298	0.00000000e+00	0.00000000e+00	0.00000000e+00	0.00000000e+00
-297	0.00000000e+00	0.00000000e+00	0.00000000e+00	0.00000000e+00
-296	0.00000000e+00	0.00000000e+00	0.00000000e+00	0.00000000e+00
-295	0.00000000e+00	0.00000000e+00	0.00000000e+00	0.00000000e+00
-294	0.00000000e+00	0.00000000e+00	0.00000000e+00	0.00000000e+00
-293	0.00000000e+00	0.00000000e+00	0.00000000e+00	0.00000000e+00
-292	0.00000000e+00	0.00000000e+00	0.00000000e+00	0.00000000e+00
-291	0.00000000e+00	0.00000000e+00	0.00000000e+00	0.00000000e+00
-290	0.00000000e+00	0.00000000e+00	0.00000000e+00	0.00000000e+00
-289	1.00000000e+00	0.00000000e+00	0.00000000e+00	0.00000000e+00
-288	1.00000000e+00	0.00000000e+00	0.00000000e+00	0.00000000e+00
-287	1.00000000e+00	0.00000000e+00	0.00000000e+00	0.00000000e+00
-286	1.00000000e+00	0.00000000e+00	0.00000000e+00	0.00000000e+00
-285	1.00000000e+00	0.00000000e+00	0.00000000e+00	0.00000000e+00
-284	1.00000000e+00	0.00000000e+00	0.00000000e+00	0.00000000e+00
-283	1.00000000e+00	0.00000000e+00	0.00000000e+00	0.00000000e+00
-282	1.00000000e+00	0.00000000e+00	0.00000000e+00	0.00000000e+00
-281	1.00000000e+00	0.00000000e+00	0.00000000e+00	0.00000000e+00
-280	1.00000000e+00	0.00000000e+00	0.00000000e+00	0.00000000e+00
-279	1.00000000e+00	0.00000000e+00	0.00000000e+00	0.00000000e+00
-278	1.00000000e+00	0.00000000e+00	0.00000000e+00	0.00000000e+00
-277	1.00000000e+00	0.00000000e+00	0.00000000e+00	0.00000000e+00
-276	1.00000000e+00	0.00000000e+00	0.00000000e+00	0.00000000e+00
-275	1.00000000e+00	0.00000000e+00	0.00000000e+00	0.00000000e+00
-274	1.00000000e+00	0.00000000e+00	0.00000000e+00	0.00000000e+00
-273	1.00000000e+00	0.00000000e+00	0.00000000e+00	0.00000000e+00
-272	1.00000000e+00	0.00000000e+00	0.00000000e+00	0.00000000e+00
-271	2.00000000e+00	0.00000000e+00	0.00000000e+00	0.00000000e+00
-270	2.00000000e+00	0.00000000e+00	0.00000000e+00	0.00000000e+00
-269	2.00000000e+00	0.00000000e+00	0.00000000e+00	0.00000000e+00
-268	2.00000000e+00	0.00000000e+00	0.00000000e+00	0.00000000e+00
-267	2.00000000e+00	0.00000000e+00	0.00000000e+00	0.00000000e+00
-266	2.00000000e+00	0.00000000e+00	0.00000000e+00	0.00000000e+00
-265	2.00000000e+00	0.00000000e+00	0.00000000e+00	0.00000000e+00
-264	2.00000000e+00	0.00000000e+00	0.00000000e+00	0.00000000e+00
-263	2.00000000e+00	0.00000000e+00	0.00000000e+00	0.00000000e+00
-262	3.00000000e+00	0.00000000e+00	0.00000000e+00	0.00000000e+00
-261	3.00000000e+00	0.00000000e+00	0.00000000e+00	0.00000000e+00
-260	3.00000000e+00	0.00000000e+00	0.00000000e+00	0.00000000e+00
-259	3.00000000e+00	0.00000000e+00	0.00000000e+00	0.00000000e+00
-258	5.00000000e+00	0.00000000e+00	0.00000000e+00	0.00000000e+00
-257	5.00000000e+00	0.00000000e+00	0.00000000e+00	0.00000000e+00
-256	5.00000000e+00	0.00000000e+00	0.00000000e+00	0.00000000e+00
-255	5.00000000e+00	0.00000000e+00	0.00000000e+00	0.00000000e+00
-254	5.00000000e+00	0.00000000e+00	0.00000000e+00	0.00000000e+00
-253	6.00000000e+00	0.00000000e+00	0.00000000e+00	0.00000000e+00
-252	6.00000000e+00	0.00000000e+00	0.00000000e+00	0.00000000e+00
-251	6.00000000e+00	0.00000000e+00	0.00000000e+00	0.00000000e+00
-250	6.00000000e+00	0.00000000e+00	0.00000000e+00	0.00000000e+00
-249	6.00000000e+00	0.00000000e+00	0.00000000e+00	0.00000000e+00
-248	6.00000000e+00	0.00000000e+00	0.00000000e+00	0.00000000e+00
-247	6.00000000e+00	0.00000000e+00	0.00000000e+00	0.00000000e+00
-246	7.00000000e+00	0.00000000e+00	0.00000000e+00	0.00000000e+00
-245	7.00000000e+00	0.00000000e+00	0.00000000e+00	0.00000000e+00
-244	7.00000000e+00	0.00000000e+00	0.00000000e+00	0.00000000e+00
-243	7.00000000e+00	0.00000000e+00	0.00000000e+00	0.00000000e+00
-242	8.00000000e+00	0.00000000e+00	0.00000000e+00	0.00000000e+00
-241	8.00000000e+00	0.00000000e+00	0.00000000e+00	0.00000000e+00
-240	8.00000000e+00	0.00000000e+00	0.00000000e+00	0.00000000e+00
-239	8.00000000e+00	0.00000000e+00	0.00000000e+00	0.00000000e+00
-238	8.00000000e+00	0.00000000e+00	0.00000000e+00	0.00000000e+00
-237	8.00000000e+00	0.00000000e+00	0.00000000e+00	0.00000000e+00
-236	8.00000000e+00	0.00000000e+00	0.00000000e+00	0.00000000e+00
-235	8.00000000e+00	0.00000000e+00	0.00000000e+00	0.00000000e+00
-234	8.00000000e+00	0.00000000e+00	0.00000000e+00	0.00000000e+00
-233	8.00000000e+00	0.00000000e+00	0.00000000e+00	0.00000000e+00
-232	8.00000000e+00	0.00000000e+00	0.00000000e+00	0.00000000e+00
-231	8.00000000e+00	0.00000000e+00	0.00000000e+00	0.00000000e+00
-230	8.00000000e+00	0.00000000e+00	0.00000000e+00	0.00000000e+00
-229	9.00000000e+00	0.00000000e+00	0.00000000e+00	0.00000000e+00
-228	9.00000000e+00	0.00000000e+00	0.00000000e+00	0.00000000e+00
-227	9.00000000e+00	0.00000000e+00	0.00000000e+00	0.00000000e+00
-226	9.00000000e+00	0.00000000e+00	0.00000000e+00	0.00000000e+00
-225	9.00000000e+00	0.00000000e+00	0.00000000e+00	0.00000000e+00
-224	9.00000000e+00	0.00000000e+00	0.00000000e+00	0.00000000e+00
-223	9.00000000e+00	0.00000000e+00	0.00000000e+00	0.00000000e+00
-222	9.00000000e+00	0.00000000e+00	0.00000000e+00	0.00000000e+00
-221	1.00000000e+01	0.00000000e+00	0.00000000e+00	0.00000000e+00
-220	1.00000000e+01	0.00000000e+00	0.00000000e+00	0.00000000e+00
-219	1.00000000e+01	0.00000000e+00	0.00000000e+00	0.00000000e+00
-218	1.00000000e+01	0.00000000e+00	0.00000000e+00	0.00000000e+00
-217	1.00000000e+01	0.00000000e+00	0.00000000e+00	0.00000000e+00
-216	1.00000000e+01	0.00000000e+00	0.00000000e+00	0.00000000e+00
-215	1.00000000e+01	0.00000000e+00	0.00000000e+00	0.00000000e+00
-214	1.00000000e+01	0.00000000e+00	0.00000000e+00	0.00000000e+00
-213	1.00000000e+01	0.00000000e+00	0.00000000e+00	0.00000000e+00
-212	1.00000000e+01	0.00000000e+00	0.00000000e+00	0.00000000e+00
-211	1.29000000e+02	3.00000000e+00	8.00000000e+00	1.10000000e+01
-210	1.93000000e+02	4.00000000e+00	9.00000000e+00	1.60000000e+01
-209	2.74000000e+02	4.00000000e+00	9.00000000e+00	1.80000000e+01
-208	3.42000000e+02	4.00000000e+00	9.00000000e+00	1.80000000e+01
-207	3.97000000e+02	4.00000000e+00	9.00000000e+00	1.80000000e+01
-206	4.56000000e+02	4.00000000e+00	9.00000000e+00	1.90000000e+01
-205	5.34000000e+02	4.00000000e+00	9.00000000e+00	1.90000000e+01
-204	5.89000000e+02	5.00000000e+00	1.00000000e+01	2.00000000e+01
-203	6.66000000e+02	5.00000000e+00	1.00000000e+01	2.00000000e+01
-202	7.32000000e+02	5.00000000e+00	1.00000000e+01	2.00000000e+01
-201	7.79000000e+02	5.00000000e+00	1.00000000e+01	2.00000000e+01
-200	8.63000000e+02	5.00000000e+00	1.00000000e+01	2.00000000e+01
-199	9.33000000e+02	5.00000000e+00	1.00000000e+01	2.00000000e+01
-198	9.87000000e+02	5.00000000e+00	1.00000000e+01	2.00000000e+01
-197	1.04600000e+03	5.00000000e+00	1.00000000e+01	2.00000000e+01
-196	1.11800000e+03	5.00000000e+00	1.00000000e+01	2.00000000e+01
-195	1.18100000e+03	5.00000000e+00	1.00000000e+01	2.00000000e+01
-194	1.23900000e+03	5.00000000e+00	1.00000000e+01	2.00000000e+01
-193	1.29900000e+03	5.00000000e+00	1.00000000e+01	2.00000000e+01
-192	1.36800000e+03	5.00000000e+00	1.00000000e+01	2.00000000e+01
-191	1.42100000e+03	5.00000000e+00	1.00000000e+01	2.00000000e+01
-190	1.47200000e+03	5.00000000e+00	1.00000000e+01	2.00000000e+01
-189	1.54600000e+03	5.00000000e+00	1.00000000e+01	2.00000000e+01
-188	1.62100000e+03	5.00000000e+00	1.00000000e+01	2.00000000e+01
-187	1.69000000e+03	5.00000000e+00	1.00000000e+01	2.00000000e+01
-186	1.74500000e+03	5.00000000e+00	1.00000000e+01	2.00000000e+01
-185	1.80900000e+03	5.00000000e+00	1.00000000e+01	2.00000000e+01
-184	1.86700000e+03	5.00000000e+00	1.00000000e+01	2.00000000e+01
-183	1.92100000e+03	5.00000000e+00	1.00000000e+01	2.00000000e+01
-182	1.95100000e+03	5.00000000e+00	1.00000000e+01	2.00000000e+01
-181	1.99100000e+03	5.00000000e+00	1.00000000e+01	2.00000000e+01
-180	2.05500000e+03	5.00000000e+00	1.00000000e+01	2.00000000e+01
-179	2.11200000e+03	5.00000000e+00	1.00000000e+01	2.00000000e+01
-178	2.16700000e+03	5.00000000e+00	1.00000000e+01	2.00000000e+01
-177	2.23000000e+03	5.00000000e+00	1.10000000e+01	2.20000000e+01
-176	2.29500000e+03	5.00000000e+00	1.10000000e+01	2.20000000e+01
-175	2.36600000e+03	5.00000000e+00	1.10000000e+01	2.20000000e+01
-174	2.43000000e+03	5.00000000e+00	1.10000000e+01	2.20000000e+01
-173	2.49200000e+03	5.00000000e+00	1.10000000e+01	2.20000000e+01
-172	2.55100000e+03	5.00000000e+00	1.10000000e+01	2.20000000e+01
-171	2.59400000e+03	5.00000000e+00	1.10000000e+01	2.20000000e+01
-170	2.66000000e+03	5.00000000e+00	1.10000000e+01	2.20000000e+01
-169	2.71000000e+03	5.00000000e+00	1.10000000e+01	2.20000000e+01
-168	2.76200000e+03	5.00000000e+00	1.10000000e+01	2.20000000e+01
-167	2.81200000e+03	5.00000000e+00	1.10000000e+01	2.20000000e+01
-166	2.86100000e+03	5.00000000e+00	1.10000000e+01	2.20000000e+01
-165	2.90300000e+03	5.00000000e+00	1.10000000e+01	2.20000000e+01
-164	2.96900000e+03	5.00000000e+00	1.10000000e+01	2.20000000e+01
-163	3.04800000e+03	5.00000000e+00	1.10000000e+01	2.20000000e+01
-162	3.12100000e+03	5.00000000e+00	1.10000000e+01	2.20000000e+01
-161	3.16600000e+03	5.00000000e+00	1.10000000e+01	2.20000000e+01
-160	3.23400000e+03	5.00000000e+00	1.10000000e+01	2.20000000e+01
-159	3.29900000e+03	5.00000000e+00	1.10000000e+01	2.20000000e+01
-158	3.34300000e+03	5.00000000e+00	1.10000000e+01	2.20000000e+01
-157	3.40700000e+03	5.00000000e+00	1.10000000e+01	2.20000000e+01
-156	3.45700000e+03	5.00000000e+00	1.10000000e+01	2.20000000e+01
-155	3.50800000e+03	5.00000000e+00	1.10000000e+01	2.20000000e+01
-154	3.55400000e+03	5.00000000e+00	1.10000000e+01	2.20000000e+01
-153	3.58200000e+03	5.00000000e+00	1.10000000e+01	2.20000000e+01
-152	3.59100000e+03	5.00000000e+00	1.10000000e+01	2.20000000e+01
-151	3.59800000e+03	5.00000000e+00	1.10000000e+01	2.20000000e+01
-150	3.60700000e+03	5.00000000e+00	1.10000000e+01	2.20000000e+01
-149	3.62900000e+03	5.00000000e+00	1.10000000e+01	2.20000000e+01
-148	3.65100000e+03	5.00000000e+00	1.10000000e+01	2.20000000e+01
-147	3.70800000e+03	5.00000000e+00	1.10000000e+01	2.20000000e+01
-146	3.76400000e+03	5.00000000e+00	1.10000000e+01	2.20000000e+01
-145	3.81500000e+03	5.00000000e+00	1.10000000e+01	2.20000000e+01
-144	3.87600000e+03	5.00000000e+00	1.10000000e+01	2.20000000e+01
-143	3.93400000e+03	5.00000000e+00	1.10000000e+01	2.20000000e+01
-142	3.98700000e+03	5.00000000e+00	1.10000000e+01	2.20000000e+01
-141	4.03600000e+03	5.00000000e+00	1.10000000e+01	2.20000000e+01
-140	4.07600000e+03	5.00000000e+00	1.10000000e+01	2.20000000e+01
-139	4.12800000e+03	5.00000000e+00	1.10000000e+01	2.20000000e+01
-138	4.12800000e+03	5.00000000e+00	1.10000000e+01	2.20000000e+01
-137	4.14800000e+03	5.00000000e+00	1.10000000e+01	2.20000000e+01
-136	4.14800000e+03	5.00000000e+00	1.10000000e+01	2.20000000e+01
-135	4.21300000e+03	5.00000000e+00	1.10000000e+01	2.20000000e+01
-134	4.25700000e+03	5.00000000e+00	1.10000000e+01	2.20000000e+01
-133	4.31700000e+03	5.00000000e+00	1.10000000e+01	2.20000000e+01
-132	4.36400000e+03	5.00000000e+00	1.10000000e+01	2.20000000e+01
-131	4.42500000e+03	5.00000000e+00	1.10000000e+01	2.20000000e+01
-130	4.51000000e+03	6.00000000e+00	1.20000000e+01	2.30000000e+01
-129	4.51000000e+03	6.00000000e+00	1.20000000e+01	2.30000000e+01
-128	4.60500000e+03	6.00000000e+00	1.30000000e+01	2.40000000e+01
-127	4.60500000e+03	7.00000000e+00	1.40000000e+01	2.50000000e+01
-126	4.60500000e+03	7.00000000e+00	1.50000000e+01	2.70000000e+01
-125	4.60500000e+03	8.00000000e+00	1.60000000e+01	3.00000000e+01
-124	4.60500000e+03	8.00000000e+00	1.60000000e+01	3.00000000e+01
-123	4.77000000e+03	8.00000000e+00	1.60000000e+01	3.00000000e+01
-122	4.95300000e+03	8.00000000e+00	1.60000000e+01	3.00000000e+01
-121	5.13100000e+03	8.00000000e+00	1.60000000e+01	3.00000000e+01
-120	5.27000000e+03	8.00000000e+00	1.60000000e+01	3.00000000e+01
-119	5.39900000e+03	8.00000000e+00	1.60000000e+01	3.00000000e+01
-118	5.55100000e+03	8.00000000e+00	1.60000000e+01	3.00000000e+01
-117	5.73800000e+03	8.00000000e+00	1.60000000e+01	3.00000000e+01
-116	5.88500000e+03	8.00000000e+00	1.60000000e+01	3.00000000e+01
-115	6.05500000e+03	8.00000000e+00	1.60000000e+01	3.00000000e+01
-114	6.23700000e+03	8.00000000e+00	1.60000000e+01	3.00000000e+01
-113	6.45600000e+03	8.00000000e+00	1.60000000e+01	3.00000000e+01
-112	6.86300000e+03	1.00000000e+01	1.90000000e+01	3.30000000e+01
-111	7.32800000e+03	1.10000000e+01	2.00000000e+01	3.40000000e+01
-110	7.67300000e+03	1.10000000e+01	2.00000000e+01	3.40000000e+01
-109	8.00100000e+03	1.10000000e+01	2.00000000e+01	3.40000000e+01
-108	8.39100000e+03	1.10000000e+01	2.00000000e+01	3.40000000e+01
-107	8.71700000e+03	1.10000000e+01	2.00000000e+01	3.40000000e+01
-106	9.06600000e+03	1.30000000e+01	2.20000000e+01	3.70000000e+01
-105	9.35100000e+03	1.30000000e+01	2.20000000e+01	3.70000000e+01
-104	9.57200000e+03	1.30000000e+01	2.20000000e+01	3.70000000e+01
-103	9.77400000e+03	1.30000000e+01	2.20000000e+01	3.70000000e+01
-102	1.00080000e+04	1.30000000e+01	2.20000000e+01	3.70000000e+01
-101	1.02600000e+04	1.30000000e+01	2.20000000e+01	3.70000000e+01
-100	1.04860000e+04	1.30000000e+01	2.20000000e+01	3.70000000e+01
-99	1.07410000e+04	1.30000000e+01	2.20000000e+01	3.70000000e+01
-98	1.09950000e+04	1.30000000e+01	2.20000000e+01	3.70000000e+01
-97	1.12540000e+04	1.30000000e+01	2.20000000e+01	3.70000000e+01
-96	1.15210000e+04	1.30000000e+01	2.20000000e+01	3.70000000e+01
-95	1.17590000e+04	1.30000000e+01	2.20000000e+01	3.70000000e+01
-94	1.20130000e+04	1.30000000e+01	2.20000000e+01	3.70000000e+01
-93	1.29710000e+04	1.50000000e+01	2.40000000e+01	3.90000000e+01
-92	2.24940000e+04	1.70000000e+01	2.60000000e+01	4.10000000e+01
-91	2.71530000e+04	2.10000000e+01	3.10000000e+01	4.70000000e+01
-90	3.00720000e+04	2.20000000e+01	3.40000000e+01	5.80000000e+01
-89	3.32590000e+04	2.50000000e+01	3.60000000e+01	6.10000000e+01
-88	3.64980000e+04	2.60000000e+01	3.70000000e+01	6.20000000e+01
-87	4.34470000e+04	2.80000000e+01	4.00000000e+01	6.50000000e+01
-86	5.08220000e+04	3.10000000e+01	4.30000000e+01	6.80000000e+01
-85	5.62240000e+04	3.10000000e+01	4.30000000e+01	6.80000000e+01
-84	6.08890000e+04	3.10000000e+01	4.40000000e+01	7.00000000e+01
-83	6.37550000e+04	3.10000000e+01	4.40000000e+01	7.00000000e+01
-82	6.61560000e+04	3.10000000e+01	4.40000000e+01	7.00000000e+01
-81	6.95720000e+04	3.40000000e+01	4.80000000e+01	7.40000000e+01
-80	7.32230000e+04	3.40000000e+01	4.80000000e+01	7.40000000e+01
-79	7.54900000e+04	3.30000000e+01	4.90000000e+01	7.60000000e+01
-78	7.74500000e+04	3.30000000e+01	4.90000000e+01	7.60000000e+01
-77	7.93500000e+04	3.30000000e+01	4.90000000e+01	7.60000000e+01
-76	8.11060000e+04	3.30000000e+01	4.90000000e+01	7.60000000e+01
-75	8.27170000e+04	3.30000000e+01	4.90000000e+01	7.60000000e+01
-74	8.45930000e+04	3.50000000e+01	5.00000000e+01	7.70000000e+01
-73	8.65090000e+04	3.50000000e+01	5.00000000e+01	7.70000000e+01
-72	8.84350000e+04	3.50000000e+01	5.00000000e+01	7.70000000e+01
-71	8.99620000e+04	3.50000000e+01	5.00000000e+01	7.70000000e+01
-70	9.16290000e+04	3.50000000e+01	5.00000000e+01	7.70000000e+01
-69	9.31790000e+04	3.50000000e+01	5.00000000e+01	7.70000000e+01
-68	9.46620000e+04	3.50000000e+01	5.00000000e+01	7.70000000e+01
-67	9.63540000e+04	3.50000000e+01	5.00000000e+01	7.70000000e+01
-66	9.81730000e+04	3.60000000e+01	5.10000000e+01	7.90000000e+01
-65	9.97890000e+04	3.70000000e+01	5.20000000e+01	8.00000000e+01
-64	1.01362000e+05	3.80000000e+01	5.40000000e+01	8.20000000e+01
-63	1.02667000e+05	3.80000000e+01	5.40000000e+01	8.20000000e+01
-62	1.03970000e+05	3.80000000e+01	5.40000000e+01	8.20000000e+01
-61	1.05748000e+05	3.90000000e+01	5.50000000e+01	8.30000000e+01
-60	1.07616000e+05	3.90000000e+01	5.50000000e+01	8.30000000e+01
-59	1.09449000e+05	4.20000000e+01	5.70000000e+01	8.50000000e+01
-58	1.10955000e+05	4.20000000e+01	5.70000000e+01	8.50000000e+01
-57	1.12447000e+05	4.20000000e+01	5.70000000e+01	8.50000000e+01
-56	1.14237000e+05	4.30000000e+01	5.80000000e+01	8.60000000e+01
-55	1.15908000e+05	4.30000000e+01	6.00000000e+01	8.80000000e+01
-54	1.17750000e+05	4.40000000e+01	6.10000000e+01	8.90000000e+01
-53	1.19963000e+05	4.40000000e+01	6.10000000e+01	8.90000000e+01
-52	1.22253000e+05	4.80000000e+01	6.30000000e+01	9.80000000e+01
-51	1.24555000e+05	5.00000000e+01	6.40000000e+01	9.90000000e+01
-50	1.26129000e+05	5.20000000e+01	6.50000000e+01	1.00000000e+02
-49	1.27558000e+05	5.20000000e+01	6.50000000e+01	1.00000000e+02
-48	1.29191000e+05	5.20000000e+01	6.50000000e+01	1.00000000e+02
-47	1.30907000e+05	5.60000000e+01	6.60000000e+01	1.02000000e+02
-46	1.32874000e+05	5.60000000e+01	6.70000000e+01	1.03000000e+02
-45	1.34945000e+05	5.60000000e+01	6.70000000e+01	1.03000000e+02
-44	1.36896000e+05	5.40000000e+01	6.80000000e+01	1.04000000e+02
-43	1.40757000e+05	5.40000000e+01	7.00000000e+01	1.07000000e+02
-42	1.50205000e+05	5.90000000e+01	7.20000000e+01	1.09000000e+02
-41	1.56170000e+05	5.90000000e+01	7.20000000e+01	1.09000000e+02
-40	1.60706000e+05	6.10000000e+01	7.30000000e+01	1.10000000e+02
-39	1.65493000e+05	6.10000000e+01	7.30000000e+01	1.10000000e+02
-38	1.70017000e+05	6.10000000e+01	7.30000000e+01	1.10000000e+02
-37	1.74002000e+05	5.90000000e+01	7.60000000e+01	1.13000000e+02
-36	1.77139000e+05	6.50000000e+01	7.80000000e+01	1.15000000e+02
-35	1.80607000e+05	6.80000000e+01	8.20000000e+01	1.24000000e+02
-34	1.83809000e+05	7.30000000e+01	8.40000000e+01	1.26000000e+02
-33	1.86595000e+05	7.70000000e+01	9.10000000e+01	1.34000000e+02
-32	1.89655000e+05	7.80000000e+01	9.40000000e+01	1.38000000e+02
-31	1.93468000e+05	8.00000000e+01	9.50000000e+01	1.39000000e+02
-30	1.96535000e+05	8.00000000e+01	9.50000000e+01	1.39000000e+02
-29	1.99776000e+05	8.00000000e+01	9.50000000e+01	1.39000000e+02
-28	2.03449000e+05	8.00000000e+01	9.50000000e+01	1.39000000e+02
-27	2.09027000e+05	8.00000000e+01	9.50000000e+01	1.39000000e+02
-26	2.12996000e+05	7.90000000e+01	9.60000000e+01	1.41000000e+02
-25	2.31457000e+05	8.00000000e+01	9.80000000e+01	1.44000000e+02
-24	2.45858000e+05	8.70000000e+01	1.01000000e+02	1.50000000e+02
-23	2.61290000e+05	8.70000000e+01	1.01000000e+02	1.50000000e+02
-22	2.73900000e+05	9.40000000e+01	1.05000000e+02	1.57000000e+02
-21	2.83349000e+05	8.70000000e+01	1.09000000e+02	1.61000000e+02
-20	2.92953000e+05	8.70000000e+01	1.09000000e+02	1.61000000e+02
-19	3.02586000e+05	8.70000000e+01	1.09000000e+02	1.61000000e+02
-18	3.11524000e+05	8.70000000e+01	1.09000000e+02	1.61000000e+02
-17	3.24538000e+05	8.60000000e+01	1.10000000e+02	1.62000000e+02
-16	3.38059000e+05	9.10000000e+01	1.14000000e+02	1.66000000e+02
-15	3.53946000e+05	9.70000000e+01	1.23000000e+02	1.77000000e+02
-14	3.70877000e+05	1.03000000e+02	1.31000000e+02	1.86000000e+02
-13	3.87577000e+05	1.07000000e+02	1.35000000e+02	1.92000000e+02
-12	4.01961000e+05	1.15000000e+02	1.38000000e+02	1.95000000e+02
-11	4.20083000e+05	1.15000000e+02	1.46000000e+02	2.03000000e+02
-10	4.52110000e+05	1.31000000e+02	1.56000000e+02	2.27000000e+02
-9	4.74888000e+05	1.28000000e+02	1.66000000e+02	2.40000000e+02
-8	4.91088000e+05	1.34000000e+02	1.68000000e+02	2.42000000e+02
-7	5.09890000e+05	1.38000000e+02	1.74000000e+02	2.48000000e+02
-6	5.26792000e+05	1.38000000e+02	1.78000000e+02	2.54000000e+02
-5	5.42805000e+05	1.40000000e+02	1.81000000e+02	2.58000000e+02
-4	5.61964000e+05	1.45000000e+02	1.83000000e+02	2.60000000e+02
-3	5.84549000e+05	1.46000000e+02	1.87000000e+02	2.65000000e+02
-2	6.09413000e+05	1.45000000e+02	1.96000000e+02	2.75000000e+02
-1	6.37739000e+05	1.49000000e+02	2.01000000e+02	2.82000000e+02
0	6.69751000e+05	1.54000000e+02	2.04000000e+02	2.86000000e+02
1	7.32279000e+05	1.76000000e+02	2.20000000e+02	3.08000000e+02
2	8.03324000e+05	2.20000000e+02	2.61000000e+02	3.95000000e+02
3	8.52746000e+05	2.44000000e+02	2.89000000e+02	4.28000000e+02
4	8.98968000e+05	2.52000000e+02	2.94000000e+02	4.33000000e+02
5	9.26559000e+05	2.27000000e+02	2.96000000e+02	4.36000000e+02
6	9.52306000e+05	2.45000000e+02	2.99000000e+02	4.40000000e+02
7	9.78546000e+05	2.34000000e+02	3.01000000e+02	4.43000000e+02
8	9.99753000e+05	2.30000000e+02	3.06000000e+02	4.50000000e+02
9	1.02036900e+06	2.30000000e+02	3.09000000e+02	4.54000000e+02
10	1.04018700e+06	2.30000000e+02	3.09000000e+02	4.54000000e+02
11	1.05863800e+06	2.54000000e+02	3.10000000e+02	4.55000000e+02
12	1.07291000e+06	2.54000000e+02	3.13000000e+02	4.64000000e+02
13	1.08711000e+06	2.55000000e+02	3.15000000e+02	4.66000000e+02
14	1.09970200e+06	2.49000000e+02	3.20000000e+02	4.79000000e+02
15	1.11227300e+06	2.49000000e+02	3.20000000e+02	4.79000000e+02
16	1.12512900e+06	2.48000000e+02	3.21000000e+02	4.80000000e+02
17	1.13815200e+06	2.60000000e+02	3.23000000e+02	4.82000000e+02
18	1.14957100e+06	2.49000000e+02	3.26000000e+02	4.85000000e+02
19	1.15872600e+06	2.44000000e+02	3.27000000e+02	4.87000000e+02
20	1.16703200e+06	2.49000000e+02	3.33000000e+02	4.94000000e+02
21	1.17492800e+06	2.76000000e+02	3.36000000e+02	4.99000000e+02
22	1.18314000e+06	2.78000000e+02	3.37000000e+02	5.00000000e+02
23	1.20044600e+06	2.78000000e+02	3.37000000e+02	5.00000000e+02
24	1.22238600e+06	2.79000000e+02	3.38000000e+02	5.02000000e+02
25	1.23950700e+06	2.81000000e+02	3.41000000e+02	5.06000000e+02
26	1.25304900e+06	2.81000000e+02	3.41000000e+02	5.06000000e+02
27	1.26712800e+06	2.89000000e+02	3.44000000e+02	5.11000000e+02
28	1.27854800e+06	2.80000000e+02	3.46000000e+02	5.13000000e+02
29	1.28928500e+06	2.83000000e+02	3.50000000e+02	5.17000000e+02
30	1.30044800e+06	2.63000000e+02	3.52000000e+02	5.19000000e+02
31	1.31207700e+06	2.80000000e+02	3.54000000e+02	5.21000000e+02
32	1.32260300e+06	2.78000000e+02	3.56000000e+02	5.23000000e+02
33	1.33108200e+06	2.90000000e+02	3.56000000e+02	5.28000000e+02
34	1.33897800e+06	2.84000000e+02	3.58000000e+02	5.30000000e+02
35	1.34657000e+06	2.84000000e+02	3.58000000e+02	5.30000000e+02
36	1.35420700e+06	2.87000000e+02	3.59000000e+02	5.31000000e+02
37	1.36239400e+06	2.90000000e+02	3.60000000e+02	5.32000000e+02
38	1.37158000e+06	2.76000000e+02	3.61000000e+02	5.33000000e+02
39	1.38025800e+06	2.76000000e+02	3.63000000e+02	5.36000000e+02
40	1.38765600e+06	2.76000000e+02	3.63000000e+02	5.36000000e+02
41	1.39491300e+06	2.76000000e+02	3.63000000e+02	5.36000000e+02
42	1.40334200e+06	2.94000000e+02	3.65000000e+02	5.38000000e+02
43	1.41057800e+06	2.83000000e+02	3.66000000e+02	5.39000000e+02
44	1.41885900e+06	2.83000000e+02	3.67000000e+02	5.40000000e+02
45	1.42774800e+06	2.83000000e+02	3.71000000e+02	5.46000000e+02
46	1.43685700e+06	2.92000000e+02	3.73000000e+02	5.48000000e+02
47	1.44697100e+06	2.95000000e+02	3.74000000e+02	5.51000000e+02
48	1.45608200e+06	2.95000000e+02	3.74000000e+02	5.51000000e+02
49	1.46388100e+06	2.84000000e+02	3.76000000e+02	5.53000000e+02
50	1.47055700e+06	2.94000000e+02	3.77000000e+02	5.54000000e+02
51	1.47771400e+06	2.90000000e+02	3.79000000e+02	5.57000000e+02
52	1.48611900e+06	3.04000000e+02	3.81000000e+02	5.59000000e+02
53	1.49362800e+06	3.10000000e+02	3.84000000e+02	5.63000000e+02
54	1.49988100e+06	3.05000000e+02	3.85000000e+02	5.64000000e+02
55	1.50586200e+06	3.05000000e+02	3.85000000e+02	5.64000000e+02
56	1.51170800e+06	3.10000000e+02	3.87000000e+02	5.66000000e+02
57	1.51774200e+06	3.02000000e+02	3.89000000e+02	5.68000000e+02
58	1.52417300e+06	3.02000000e+02	3.89000000e+02	5.68000000e+02
59	1.53087900e+06	3.21000000e+02	3.92000000e+02	5.71000000e+02
60	1.53658700e+06	3.21000000e+02	3.92000000e+02	5.71000000e+02
61	1.54190300e+06	3.21000000e+02	3.92000000e+02	5.71000000e+02
62	1.54811000e+06	3.00000000e+02	3.94000000e+02	5.73000000e+02
63	1.55388900e+06	2.96000000e+02	3.95000000e+02	5.74000000e+02
64	1.55993100e+06	3.02000000e+02	3.96000000e+02	5.75000000e+02
65	1.56611600e+06	3.18000000e+02	3.97000000e+02	5.76000000e+02
66	1.57296000e+06	3.22000000e+02	3.98000000e+02	5.77000000e+02
67	1.57886400e+06	3.22000000e+02	3.98000000e+02	5.77000000e+02
68	1.58382300e+06	3.17000000e+02	3.99000000e+02	5.78000000e+02
69	1.58893300e+06	3.17000000e+02	3.99000000e+02	5.78000000e+02
70	1.59363500e+06	3.12000000e+02	4.00000000e+02	5.79000000e+02
71	1.59793900e+06	3.10000000e+02	4.03000000e+02	5.82000000e+02
72	1.60260000e+06	3.12000000e+02	4.05000000e+02	5.86000000e+02
73	1.60764200e+06	3.24000000e+02	4.08000000e+02	5.90000000e+02
74	1.61217100e+06	3.24000000e+02	4.08000000e+02	5.90000000e+02
75	1.61619800e+06	3.24000000e+02	4.08000000e+02	5.90000000e+02
76	1.62065200e+06	3.24000000e+02	4.08000000e+02	5.90000000e+02
77	1.62445400e+06	3.33000000e+02	4.09000000e+02	5.91000000e+02
78	1.62788500e+06	3.33000000e+02	4.09000000e+02	5.91000000e+02
79	1.63170900e+06	3.33000000e+02	4.09000000e+02	5.91000000e+02
80	1.63590300e+06	3.26000000e+02	4.10000000e+02	5.92000000e+02
81	1.63979800e+06	3.13000000e+02	4.11000000e+02	5.93000000e+02
82	1.64317900e+06	3.13000000e+02	4.11000000e+02	5.93000000e+02
83	1.64642900e+06	3.13000000e+02	4.11000000e+02	5.93000000e+02
84	1.64975300e+06	3.13000000e+02	4.11000000e+02	5.93000000e+02
85	1.65317900e+06	3.13000000e+02	4.11000000e+02	5.93000000e+02
86	1.65672700e+06	3.38000000e+02	4.13000000e+02	5.97000000e+02
87	1.66096000e+06	3.38000000e+02	4.13000000e+02	5.97000000e+02
88	1.66684100e+06	3.42000000e+02	4.16000000e+02	6.00000000e+02
89	1.67082900e+06	3.20000000e+02	4.17000000e+02	6.01000000e+02
90	1.67407800e+06	3.20000000e+02	4.17000000e+02	6.01000000e+02
91	1.67808700e+06	3.20000000e+02	4.17000000e+02	6.01000000e+02
92	1.68326300e+06	3.30000000e+02	4.18000000e+02	6.02000000e+02
93	1.68859800e+06	3.30000000e+02	4.18000000e+02	6.02000000e+02
94	1.69424600e+06	3.30000000e+02	4.18000000e+02	6.02000000e+02
95	1.69925000e+06	3.41000000e+02	4.22000000e+02	6.18000000e+02
96	1.70347100e+06	3.41000000e+02	4.26000000e+02	6.22000000e+02
97	1.70747300e+06	3.32000000e+02	4.28000000e+02	6.24000000e+02
98	1.71135900e+06	3.36000000e+02	4.29000000e+02	6.25000000e+02
99	1.71522100e+06	3.47000000e+02	4.31000000e+02	6.28000000e+02
100	1.71914700e+06	3.39000000e+02	4.33000000e+02	6.30000000e+02
