# Supplementary material for: Early Prediction of Movie Box Office Success Based on Wikipedia Activity Big Data
Source: PLoS One. 2013 Aug 21;8(8):e71226. doi: 10.1371/journal.pone.0071226 (PMC3749192; doi:10.1371/journal.pone.0071226)
Supplement: Dataset S1 — The dataset under study, including the financial and Wikipedia activity data is also available at http://wwm.phy.bme.hu/SupplementaryDataS1.zip. (ZIP) [file pone.0071226.s002.zip › wikipredict_data_pack/sample_of_312/wikipedia_predictors/206]

Day_(movie_time)	Views	Users	Rigor	Edits
-500	0.00000000e+00	0.00000000e+00	0.00000000e+00	0.00000000e+00
-499	0.00000000e+00	0.00000000e+00	0.00000000e+00	0.00000000e+00
-498	0.00000000e+00	0.00000000e+00	0.00000000e+00	0.00000000e+00
-497	0.00000000e+00	0.00000000e+00	0.00000000e+00	0.00000000e+00
-496	0.00000000e+00	0.00000000e+00	0.00000000e+00	0.00000000e+00
-495	0.00000000e+00	0.00000000e+00	0.00000000e+00	0.00000000e+00
-494	0.00000000e+00	0.00000000e+00	0.00000000e+00	0.00000000e+00
-493	0.00000000e+00	0.00000000e+00	0.00000000e+00	0.00000000e+00
-492	0.00000000e+00	0.00000000e+00	0.00000000e+00	0.00000000e+00
-491	0.00000000e+00	0.00000000e+00	0.00000000e+00	0.00000000e+00
-490	0.00000000e+00	0.00000000e+00	0.00000000e+00	0.00000000e+00
-489	0.00000000e+00	0.00000000e+00	0.00000000e+00	0.00000000e+00
-488	0.00000000e+00	0.00000000e+00	0.00000000e+00	0.00000000e+00
-487	0.00000000e+00	0.00000000e+00	0.00000000e+00	0.00000000e+00
-486	0.00000000e+00	0.00000000e+00	0.00000000e+00	0.00000000e+00
-485	0.00000000e+00	0.00000000e+00	0.00000000e+00	0.00000000e+00
-484	0.00000000e+00	0.00000000e+00	0.00000000e+00	0.00000000e+00
-483	0.00000000e+00	0.00000000e+00	0.00000000e+00	0.00000000e+00
-482	0.00000000e+00	0.00000000e+00	0.00000000e+00	0.00000000e+00
-481	0.00000000e+00	0.00000000e+00	0.00000000e+00	0.00000000e+00
-480	0.00000000e+00	0.00000000e+00	0.00000000e+00	0.00000000e+00
-479	0.00000000e+00	0.00000000e+00	0.00000000e+00	0.00000000e+00
-478	0.00000000e+00	0.00000000e+00	0.00000000e+00	0.00000000e+00
-477	0.00000000e+00	0.00000000e+00	0.00000000e+00	0.00000000e+00
-476	0.00000000e+00	0.00000000e+00	0.00000000e+00	0.00000000e+00
-475	0.00000000e+00	0.00000000e+00	0.00000000e+00	0.00000000e+00
-474	0.00000000e+00	0.00000000e+00	0.00000000e+00	0.00000000e+00
-473	0.00000000e+00	0.00000000e+00	0.00000000e+00	0.00000000e+00
-472	0.00000000e+00	0.00000000e+00	0.00000000e+00	0.00000000e+00
-471	0.00000000e+00	0.00000000e+00	0.00000000e+00	0.00000000e+00
-470	0.00000000e+00	0.00000000e+00	0.00000000e+00	0.00000000e+00
-469	0.00000000e+00	0.00000000e+00	0.00000000e+00	0.00000000e+00
-468	0.00000000e+00	0.00000000e+00	0.00000000e+00	0.00000000e+00
-467	0.00000000e+00	0.00000000e+00	0.00000000e+00	0.00000000e+00
-466	0.00000000e+00	0.00000000e+00	0.00000000e+00	0.00000000e+00
-465	0.00000000e+00	0.00000000e+00	0.00000000e+00	0.00000000e+00
-464	0.00000000e+00	0.00000000e+00	0.00000000e+00	0.00000000e+00
-463	0.00000000e+00	0.00000000e+00	0.00000000e+00	0.00000000e+00
-462	0.00000000e+00	0.00000000e+00	0.00000000e+00	0.00000000e+00
-461	0.00000000e+00	0.00000000e+00	0.00000000e+00	0.00000000e+00
-460	0.00000000e+00	0.00000000e+00	0.00000000e+00	0.00000000e+00
-459	0.00000000e+00	0.00000000e+00	0.00000000e+00	0.00000000e+00
-458	0.00000000e+00	0.00000000e+00	0.00000000e+00	0.00000000e+00
-457	0.00000000e+00	0.00000000e+00	0.00000000e+00	0.00000000e+00
-456	0.00000000e+00	0.00000000e+00	0.00000000e+00	0.00000000e+00
-455	0.00000000e+00	0.00000000e+00	0.00000000e+00	0.00000000e+00
-454	0.00000000e+00	0.00000000e+00	0.00000000e+00	0.00000000e+00
-453	0.00000000e+00	0.00000000e+00	0.00000000e+00	0.00000000e+00
-452	0.00000000e+00	0.00000000e+00	0.00000000e+00	0.00000000e+00
-451	0.00000000e+00	0.00000000e+00	0.00000000e+00	0.00000000e+00
-450	0.00000000e+00	0.00000000e+00	0.00000000e+00	0.00000000e+00
-449	0.00000000e+00	0.00000000e+00	0.00000000e+00	0.00000000e+00
-448	0.00000000e+00	0.00000000e+00	0.00000000e+00	0.00000000e+00
-447	0.00000000e+00	0.00000000e+00	0.00000000e+00	0.00000000e+00
-446	0.00000000e+00	0.00000000e+00	0.00000000e+00	0.00000000e+00
-445	0.00000000e+00	0.00000000e+00	0.00000000e+00	0.00000000e+00
-444	0.00000000e+00	0.00000000e+00	0.00000000e+00	0.00000000e+00
-443	0.00000000e+00	0.00000000e+00	0.00000000e+00	0.00000000e+00
-442	0.00000000e+00	0.00000000e+00	0.00000000e+00	0.00000000e+00
-441	0.00000000e+00	0.00000000e+00	0.00000000e+00	0.00000000e+00
-440	0.00000000e+00	0.00000000e+00	0.00000000e+00	0.00000000e+00
-439	0.00000000e+00	0.00000000e+00	0.00000000e+00	0.00000000e+00
-438	0.00000000e+00	0.00000000e+00	0.00000000e+00	0.00000000e+00
-437	0.00000000e+00	0.00000000e+00	0.00000000e+00	0.00000000e+00
-436	0.00000000e+00	0.00000000e+00	0.00000000e+00	0.00000000e+00
-435	0.00000000e+00	0.00000000e+00	0.00000000e+00	0.00000000e+00
-434	0.00000000e+00	0.00000000e+00	0.00000000e+00	0.00000000e+00
-433	0.00000000e+00	0.00000000e+00	0.00000000e+00	0.00000000e+00
-432	0.00000000e+00	0.00000000e+00	0.00000000e+00	0.00000000e+00
-431	0.00000000e+00	0.00000000e+00	0.00000000e+00	0.00000000e+00
-430	0.00000000e+00	0.00000000e+00	0.00000000e+00	0.00000000e+00
-429	0.00000000e+00	0.00000000e+00	0.00000000e+00	0.00000000e+00
-428	0.00000000e+00	0.00000000e+00	0.00000000e+00	0.00000000e+00
-427	0.00000000e+00	0.00000000e+00	0.00000000e+00	0.00000000e+00
-426	0.00000000e+00	0.00000000e+00	0.00000000e+00	0.00000000e+00
-425	0.00000000e+00	0.00000000e+00	0.00000000e+00	0.00000000e+00
-424	0.00000000e+00	0.00000000e+00	0.00000000e+00	0.00000000e+00
-423	0.00000000e+00	0.00000000e+00	0.00000000e+00	0.00000000e+00
-422	0.00000000e+00	0.00000000e+00	0.00000000e+00	0.00000000e+00
-421	0.00000000e+00	0.00000000e+00	0.00000000e+00	0.00000000e+00
-420	0.00000000e+00	0.00000000e+00	0.00000000e+00	0.00000000e+00
-419	0.00000000e+00	0.00000000e+00	0.00000000e+00	0.00000000e+00
-418	0.00000000e+00	0.00000000e+00	0.00000000e+00	0.00000000e+00
-417	0.00000000e+00	0.00000000e+00	0.00000000e+00	0.00000000e+00
-416	0.00000000e+00	0.00000000e+00	0.00000000e+00	0.00000000e+00
-415	0.00000000e+00	0.00000000e+00	0.00000000e+00	0.00000000e+00
-414	0.00000000e+00	0.00000000e+00	0.00000000e+00	0.00000000e+00
-413	0.00000000e+00	0.00000000e+00	0.00000000e+00	0.00000000e+00
-412	0.00000000e+00	0.00000000e+00	0.00000000e+00	0.00000000e+00
-411	0.00000000e+00	0.00000000e+00	0.00000000e+00	0.00000000e+00
-410	0.00000000e+00	0.00000000e+00	0.00000000e+00	0.00000000e+00
-409	0.00000000e+00	0.00000000e+00	0.00000000e+00	0.00000000e+00
-408	0.00000000e+00	0.00000000e+00	0.00000000e+00	0.00000000e+00
-407	0.00000000e+00	0.00000000e+00	0.00000000e+00	0.00000000e+00
-406	0.00000000e+00	0.00000000e+00	0.00000000e+00	0.00000000e+00
-405	0.00000000e+00	0.00000000e+00	0.00000000e+00	0.00000000e+00
-404	0.00000000e+00	0.00000000e+00	0.00000000e+00	0.00000000e+00
-403	0.00000000e+00	0.00000000e+00	0.00000000e+00	0.00000000e+00
-402	0.00000000e+00	0.00000000e+00	0.00000000e+00	0.00000000e+00
-401	0.00000000e+00	0.00000000e+00	0.00000000e+00	0.00000000e+00
-400	0.00000000e+00	0.00000000e+00	0.00000000e+00	0.00000000e+00
-399	0.00000000e+00	0.00000000e+00	0.00000000e+00	0.00000000e+00
-398	0.00000000e+00	0.00000000e+00	0.00000000e+00	0.00000000e+00
-397	0.00000000e+00	0.00000000e+00	0.00000000e+00	0.00000000e+00
-396	0.00000000e+00	0.00000000e+00	0.00000000e+00	0.00000000e+00
-395	0.00000000e+00	0.00000000e+00	0.00000000e+00	0.00000000e+00
-394	0.00000000e+00	0.00000000e+00	0.00000000e+00	0.00000000e+00
-393	0.00000000e+00	0.00000000e+00	0.00000000e+00	0.00000000e+00
-392	0.00000000e+00	0.00000000e+00	0.00000000e+00	0.00000000e+00
-391	0.00000000e+00	0.00000000e+00	0.00000000e+00	0.00000000e+00
-390	0.00000000e+00	0.00000000e+00	0.00000000e+00	0.00000000e+00
-389	0.00000000e+00	0.00000000e+00	0.00000000e+00	0.00000000e+00
-388	0.00000000e+00	0.00000000e+00	0.00000000e+00	0.00000000e+00
-387	0.00000000e+00	0.00000000e+00	0.00000000e+00	0.00000000e+00
-386	0.00000000e+00	0.00000000e+00	0.00000000e+00	0.00000000e+00
-385	0.00000000e+00	0.00000000e+00	0.00000000e+00	0.00000000e+00
-384	0.00000000e+00	0.00000000e+00	0.00000000e+00	0.00000000e+00
-383	0.00000000e+00	0.00000000e+00	0.00000000e+00	0.00000000e+00
-382	0.00000000e+00	0.00000000e+00	0.00000000e+00	0.00000000e+00
-381	0.00000000e+00	0.00000000e+00	0.00000000e+00	0.00000000e+00
-380	0.00000000e+00	0.00000000e+00	0.00000000e+00	0.00000000e+00
-379	0.00000000e+00	0.00000000e+00	0.00000000e+00	0.00000000e+00
-378	0.00000000e+00	0.00000000e+00	0.00000000e+00	0.00000000e+00
-377	0.00000000e+00	0.00000000e+00	0.00000000e+00	0.00000000e+00
-376	0.00000000e+00	0.00000000e+00	0.00000000e+00	0.00000000e+00
-375	0.00000000e+00	0.00000000e+00	0.00000000e+00	0.00000000e+00
-374	0.00000000e+00	0.00000000e+00	0.00000000e+00	0.00000000e+00
-373	0.00000000e+00	0.00000000e+00	0.00000000e+00	0.00000000e+00
-372	0.00000000e+00	0.00000000e+00	0.00000000e+00	0.00000000e+00
-371	0.00000000e+00	0.00000000e+00	0.00000000e+00	0.00000000e+00
-370	0.00000000e+00	0.00000000e+00	0.00000000e+00	0.00000000e+00
-369	0.00000000e+00	0.00000000e+00	0.00000000e+00	0.00000000e+00
-368	0.00000000e+00	0.00000000e+00	0.00000000e+00	0.00000000e+00
-367	0.00000000e+00	0.00000000e+00	0.00000000e+00	0.00000000e+00
-366	0.00000000e+00	0.00000000e+00	0.00000000e+00	0.00000000e+00
-365	0.00000000e+00	0.00000000e+00	0.00000000e+00	0.00000000e+00
-364	0.00000000e+00	0.00000000e+00	0.00000000e+00	0.00000000e+00
-363	0.00000000e+00	0.00000000e+00	0.00000000e+00	0.00000000e+00
-362	0.00000000e+00	0.00000000e+00	0.00000000e+00	0.00000000e+00
-361	0.00000000e+00	0.00000000e+00	0.00000000e+00	0.00000000e+00
-360	0.00000000e+00	0.00000000e+00	0.00000000e+00	0.00000000e+00
-359	0.00000000e+00	0.00000000e+00	0.00000000e+00	0.00000000e+00
-358	0.00000000e+00	0.00000000e+00	0.00000000e+00	0.00000000e+00
-357	0.00000000e+00	0.00000000e+00	0.00000000e+00	0.00000000e+00
-356	0.00000000e+00	0.00000000e+00	0.00000000e+00	0.00000000e+00
-355	0.00000000e+00	0.00000000e+00	0.00000000e+00	0.00000000e+00
-354	0.00000000e+00	0.00000000e+00	0.00000000e+00	0.00000000e+00
-353	0.00000000e+00	0.00000000e+00	0.00000000e+00	0.00000000e+00
-352	0.00000000e+00	0.00000000e+00	0.00000000e+00	0.00000000e+00
-351	0.00000000e+00	0.00000000e+00	0.00000000e+00	0.00000000e+00
-350	0.00000000e+00	0.00000000e+00	0.00000000e+00	0.00000000e+00
-349	0.00000000e+00	0.00000000e+00	0.00000000e+00	0.00000000e+00
-348	0.00000000e+00	0.00000000e+00	0.00000000e+00	0.00000000e+00
-347	0.00000000e+00	0.00000000e+00	0.00000000e+00	0.00000000e+00
-346	0.00000000e+00	0.00000000e+00	0.00000000e+00	0.00000000e+00
-345	0.00000000e+00	0.00000000e+00	0.00000000e+00	0.00000000e+00
-344	0.00000000e+00	0.00000000e+00	0.00000000e+00	0.00000000e+00
-343	0.00000000e+00	0.00000000e+00	0.00000000e+00	0.00000000e+00
-342	0.00000000e+00	0.00000000e+00	0.00000000e+00	0.00000000e+00
-341	0.00000000e+00	0.00000000e+00	0.00000000e+00	0.00000000e+00
-340	0.00000000e+00	0.00000000e+00	0.00000000e+00	0.00000000e+00
-339	0.00000000e+00	0.00000000e+00	0.00000000e+00	0.00000000e+00
-338	0.00000000e+00	0.00000000e+00	0.00000000e+00	0.00000000e+00
-337	0.00000000e+00	0.00000000e+00	0.00000000e+00	0.00000000e+00
-336	0.00000000e+00	0.00000000e+00	0.00000000e+00	0.00000000e+00
-335	0.00000000e+00	0.00000000e+00	0.00000000e+00	0.00000000e+00
-334	0.00000000e+00	0.00000000e+00	0.00000000e+00	0.00000000e+00
-333	0.00000000e+00	0.00000000e+00	0.00000000e+00	0.00000000e+00
-332	0.00000000e+00	0.00000000e+00	0.00000000e+00	0.00000000e+00
-331	0.00000000e+00	0.00000000e+00	0.00000000e+00	0.00000000e+00
-330	0.00000000e+00	0.00000000e+00	0.00000000e+00	0.00000000e+00
-329	0.00000000e+00	0.00000000e+00	0.00000000e+00	0.00000000e+00
-328	0.00000000e+00	0.00000000e+00	0.00000000e+00	0.00000000e+00
-327	0.00000000e+00	0.00000000e+00	0.00000000e+00	0.00000000e+00
-326	0.00000000e+00	0.00000000e+00	0.00000000e+00	0.00000000e+00
-325	0.00000000e+00	0.00000000e+00	0.00000000e+00	0.00000000e+00
-324	0.00000000e+00	0.00000000e+00	0.00000000e+00	0.00000000e+00
-323	0.00000000e+00	0.00000000e+00	0.00000000e+00	0.00000000e+00
-322	0.00000000e+00	0.00000000e+00	0.00000000e+00	0.00000000e+00
-321	0.00000000e+00	0.00000000e+00	0.00000000e+00	0.00000000e+00
-320	0.00000000e+00	0.00000000e+00	0.00000000e+00	0.00000000e+00
-319	0.00000000e+00	0.00000000e+00	0.00000000e+00	0.00000000e+00
-318	0.00000000e+00	0.00000000e+00	0.00000000e+00	0.00000000e+00
-317	0.00000000e+00	0.00000000e+00	0.00000000e+00	0.00000000e+00
-316	0.00000000e+00	0.00000000e+00	0.00000000e+00	0.00000000e+00
-315	0.00000000e+00	0.00000000e+00	0.00000000e+00	0.00000000e+00
-314	0.00000000e+00	0.00000000e+00	0.00000000e+00	0.00000000e+00
-313	0.00000000e+00	0.00000000e+00	0.00000000e+00	0.00000000e+00
-312	0.00000000e+00	0.00000000e+00	0.00000000e+00	0.00000000e+00
-311	0.00000000e+00	0.00000000e+00	0.00000000e+00	0.00000000e+00
-310	0.00000000e+00	0.00000000e+00	0.00000000e+00	0.00000000e+00
-309	0.00000000e+00	0.00000000e+00	0.00000000e+00	0.00000000e+00
-308	0.00000000e+00	0.00000000e+00	0.00000000e+00	0.00000000e+00
-307	0.00000000e+00	0.00000000e+00	0.00000000e+00	0.00000000e+00
-306	0.00000000e+00	0.00000000e+00	0.00000000e+00	0.00000000e+00
-305	0.00000000e+00	0.00000000e+00	0.00000000e+00	0.00000000e+00
-304	0.00000000e+00	0.00000000e+00	0.00000000e+00	0.00000000e+00
-303	0.00000000e+00	0.00000000e+00	0.00000000e+00	0.00000000e+00
-302	0.00000000e+00	0.00000000e+00	0.00000000e+00	0.00000000e+00
-301	0.00000000e+00	0.00000000e+00	0.00000000e+00	0.00000000e+00
-300	0.00000000e+00	0.00000000e+00	0.00000000e+00	0.00000000e+00
-299	0.00000000e+00	0.00000000e+00	0.00000000e+00	0.00000000e+00
-298	0.00000000e+00	0.00000000e+00	0.00000000e+00	0.00000000e+00
-297	0.00000000e+00	0.00000000e+00	0.00000000e+00	0.00000000e+00
-296	0.00000000e+00	0.00000000e+00	0.00000000e+00	0.00000000e+00
-295	0.00000000e+00	0.00000000e+00	0.00000000e+00	0.00000000e+00
-294	0.00000000e+00	0.00000000e+00	0.00000000e+00	0.00000000e+00
-293	0.00000000e+00	0.00000000e+00	0.00000000e+00	0.00000000e+00
-292	0.00000000e+00	0.00000000e+00	0.00000000e+00	0.00000000e+00
-291	0.00000000e+00	0.00000000e+00	0.00000000e+00	0.00000000e+00
-290	0.00000000e+00	0.00000000e+00	0.00000000e+00	0.00000000e+00
-289	0.00000000e+00	0.00000000e+00	0.00000000e+00	0.00000000e+00
-288	0.00000000e+00	0.00000000e+00	0.00000000e+00	0.00000000e+00
-287	0.00000000e+00	0.00000000e+00	0.00000000e+00	0.00000000e+00
-286	0.00000000e+00	0.00000000e+00	0.00000000e+00	0.00000000e+00
-285	0.00000000e+00	0.00000000e+00	0.00000000e+00	0.00000000e+00
-284	0.00000000e+00	0.00000000e+00	0.00000000e+00	0.00000000e+00
-283	0.00000000e+00	0.00000000e+00	0.00000000e+00	0.00000000e+00
-282	0.00000000e+00	0.00000000e+00	0.00000000e+00	0.00000000e+00
-281	0.00000000e+00	0.00000000e+00	0.00000000e+00	0.00000000e+00
-280	0.00000000e+00	0.00000000e+00	0.00000000e+00	0.00000000e+00
-279	0.00000000e+00	0.00000000e+00	0.00000000e+00	0.00000000e+00
-278	0.00000000e+00	0.00000000e+00	0.00000000e+00	0.00000000e+00
-277	0.00000000e+00	0.00000000e+00	0.00000000e+00	0.00000000e+00
-276	0.00000000e+00	0.00000000e+00	0.00000000e+00	0.00000000e+00
-275	0.00000000e+00	0.00000000e+00	0.00000000e+00	0.00000000e+00
-274	0.00000000e+00	0.00000000e+00	0.00000000e+00	0.00000000e+00
-273	0.00000000e+00	0.00000000e+00	0.00000000e+00	0.00000000e+00
-272	0.00000000e+00	0.00000000e+00	0.00000000e+00	0.00000000e+00
-271	0.00000000e+00	0.00000000e+00	0.00000000e+00	0.00000000e+00
-270	0.00000000e+00	0.00000000e+00	0.00000000e+00	0.00000000e+00
-269	0.00000000e+00	0.00000000e+00	0.00000000e+00	0.00000000e+00
-268	0.00000000e+00	0.00000000e+00	0.00000000e+00	0.00000000e+00
-267	0.00000000e+00	0.00000000e+00	0.00000000e+00	0.00000000e+00
-266	0.00000000e+00	0.00000000e+00	0.00000000e+00	0.00000000e+00
-265	0.00000000e+00	0.00000000e+00	0.00000000e+00	0.00000000e+00
-264	0.00000000e+00	0.00000000e+00	0.00000000e+00	0.00000000e+00
-263	0.00000000e+00	0.00000000e+00	0.00000000e+00	0.00000000e+00
-262	0.00000000e+00	0.00000000e+00	0.00000000e+00	0.00000000e+00
-261	0.00000000e+00	0.00000000e+00	0.00000000e+00	0.00000000e+00
-260	0.00000000e+00	0.00000000e+00	0.00000000e+00	0.00000000e+00
-259	0.00000000e+00	0.00000000e+00	0.00000000e+00	0.00000000e+00
-258	0.00000000e+00	0.00000000e+00	0.00000000e+00	0.00000000e+00
-257	0.00000000e+00	0.00000000e+00	0.00000000e+00	0.00000000e+00
-256	0.00000000e+00	0.00000000e+00	0.00000000e+00	0.00000000e+00
-255	0.00000000e+00	0.00000000e+00	0.00000000e+00	0.00000000e+00
-254	0.00000000e+00	0.00000000e+00	0.00000000e+00	0.00000000e+00
-253	0.00000000e+00	0.00000000e+00	0.00000000e+00	0.00000000e+00
-252	0.00000000e+00	0.00000000e+00	0.00000000e+00	0.00000000e+00
-251	0.00000000e+00	0.00000000e+00	0.00000000e+00	0.00000000e+00
-250	0.00000000e+00	0.00000000e+00	0.00000000e+00	0.00000000e+00
-249	0.00000000e+00	0.00000000e+00	0.00000000e+00	0.00000000e+00
-248	0.00000000e+00	0.00000000e+00	0.00000000e+00	0.00000000e+00
-247	0.00000000e+00	0.00000000e+00	0.00000000e+00	0.00000000e+00
-246	0.00000000e+00	0.00000000e+00	0.00000000e+00	0.00000000e+00
-245	0.00000000e+00	0.00000000e+00	0.00000000e+00	0.00000000e+00
-244	0.00000000e+00	0.00000000e+00	0.00000000e+00	0.00000000e+00
-243	0.00000000e+00	0.00000000e+00	0.00000000e+00	0.00000000e+00
-242	0.00000000e+00	0.00000000e+00	0.00000000e+00	0.00000000e+00
-241	0.00000000e+00	0.00000000e+00	0.00000000e+00	0.00000000e+00
-240	0.00000000e+00	0.00000000e+00	0.00000000e+00	0.00000000e+00
-239	0.00000000e+00	0.00000000e+00	0.00000000e+00	0.00000000e+00
-238	0.00000000e+00	0.00000000e+00	0.00000000e+00	0.00000000e+00
-237	0.00000000e+00	0.00000000e+00	0.00000000e+00	0.00000000e+00
-236	0.00000000e+00	0.00000000e+00	0.00000000e+00	0.00000000e+00
-235	0.00000000e+00	0.00000000e+00	0.00000000e+00	0.00000000e+00
-234	0.00000000e+00	0.00000000e+00	0.00000000e+00	0.00000000e+00
-233	0.00000000e+00	0.00000000e+00	0.00000000e+00	0.00000000e+00
-232	0.00000000e+00	0.00000000e+00	0.00000000e+00	0.00000000e+00
-231	0.00000000e+00	0.00000000e+00	0.00000000e+00	0.00000000e+00
-230	1.00000000e+00	0.00000000e+00	0.00000000e+00	0.00000000e+00
-229	1.00000000e+00	0.00000000e+00	0.00000000e+00	0.00000000e+00
-228	1.00000000e+00	0.00000000e+00	0.00000000e+00	0.00000000e+00
-227	2.00000000e+00	0.00000000e+00	0.00000000e+00	0.00000000e+00
-226	2.00000000e+00	0.00000000e+00	0.00000000e+00	0.00000000e+00
-225	2.00000000e+00	0.00000000e+00	0.00000000e+00	0.00000000e+00
-224	2.00000000e+00	0.00000000e+00	0.00000000e+00	0.00000000e+00
-223	2.00000000e+00	0.00000000e+00	0.00000000e+00	0.00000000e+00
-222	2.00000000e+00	0.00000000e+00	0.00000000e+00	0.00000000e+00
-221	2.00000000e+00	0.00000000e+00	0.00000000e+00	0.00000000e+00
-220	3.00000000e+00	0.00000000e+00	0.00000000e+00	0.00000000e+00
-219	4.00000000e+00	0.00000000e+00	0.00000000e+00	0.00000000e+00
-218	4.00000000e+00	0.00000000e+00	0.00000000e+00	0.00000000e+00
-217	4.00000000e+00	0.00000000e+00	0.00000000e+00	0.00000000e+00
-216	4.00000000e+00	0.00000000e+00	0.00000000e+00	0.00000000e+00
-215	5.00000000e+00	0.00000000e+00	0.00000000e+00	0.00000000e+00
-214	7.00000000e+00	0.00000000e+00	0.00000000e+00	0.00000000e+00
-213	7.00000000e+00	0.00000000e+00	0.00000000e+00	0.00000000e+00
-212	7.00000000e+00	0.00000000e+00	0.00000000e+00	0.00000000e+00
-211	1.00000000e+01	0.00000000e+00	0.00000000e+00	0.00000000e+00
-210	1.00000000e+01	0.00000000e+00	0.00000000e+00	0.00000000e+00
-209	1.20000000e+01	0.00000000e+00	0.00000000e+00	0.00000000e+00
-208	1.20000000e+01	0.00000000e+00	0.00000000e+00	0.00000000e+00
-207	1.20000000e+01	0.00000000e+00	0.00000000e+00	0.00000000e+00
-206	1.30000000e+01	0.00000000e+00	0.00000000e+00	0.00000000e+00
-205	1.30000000e+01	0.00000000e+00	0.00000000e+00	0.00000000e+00
-204	1.40000000e+01	0.00000000e+00	0.00000000e+00	0.00000000e+00
-203	1.40000000e+01	0.00000000e+00	0.00000000e+00	0.00000000e+00
-202	1.50000000e+01	0.00000000e+00	0.00000000e+00	0.00000000e+00
-201	1.50000000e+01	0.00000000e+00	0.00000000e+00	0.00000000e+00
-200	1.70000000e+01	0.00000000e+00	0.00000000e+00	0.00000000e+00
-199	1.80000000e+01	0.00000000e+00	0.00000000e+00	0.00000000e+00
-198	2.20000000e+01	0.00000000e+00	0.00000000e+00	0.00000000e+00
-197	2.40000000e+01	0.00000000e+00	0.00000000e+00	0.00000000e+00
-196	2.40000000e+01	0.00000000e+00	0.00000000e+00	0.00000000e+00
-195	2.50000000e+01	0.00000000e+00	0.00000000e+00	0.00000000e+00
-194	2.50000000e+01	0.00000000e+00	0.00000000e+00	0.00000000e+00
-193	2.50000000e+01	0.00000000e+00	0.00000000e+00	0.00000000e+00
-192	2.50000000e+01	0.00000000e+00	0.00000000e+00	0.00000000e+00
-191	2.50000000e+01	0.00000000e+00	0.00000000e+00	0.00000000e+00
-190	2.60000000e+01	0.00000000e+00	0.00000000e+00	0.00000000e+00
-189	2.80000000e+01	0.00000000e+00	0.00000000e+00	0.00000000e+00
-188	3.60000000e+01	0.00000000e+00	0.00000000e+00	0.00000000e+00
-187	3.60000000e+01	0.00000000e+00	0.00000000e+00	0.00000000e+00
-186	3.60000000e+01	0.00000000e+00	0.00000000e+00	0.00000000e+00
-185	3.90000000e+01	0.00000000e+00	0.00000000e+00	0.00000000e+00
-184	4.50000000e+01	0.00000000e+00	0.00000000e+00	0.00000000e+00
-183	5.20000000e+01	0.00000000e+00	0.00000000e+00	0.00000000e+00
-182	6.00000000e+01	0.00000000e+00	0.00000000e+00	0.00000000e+00
-181	6.40000000e+01	0.00000000e+00	0.00000000e+00	0.00000000e+00
-180	6.90000000e+01	0.00000000e+00	0.00000000e+00	0.00000000e+00
-179	7.70000000e+01	0.00000000e+00	0.00000000e+00	0.00000000e+00
-178	8.00000000e+01	0.00000000e+00	0.00000000e+00	0.00000000e+00
-177	8.60000000e+01	0.00000000e+00	0.00000000e+00	0.00000000e+00
-176	8.80000000e+01	0.00000000e+00	0.00000000e+00	0.00000000e+00
-175	8.80000000e+01	0.00000000e+00	0.00000000e+00	0.00000000e+00
-174	9.00000000e+01	0.00000000e+00	0.00000000e+00	0.00000000e+00
-173	9.30000000e+01	0.00000000e+00	0.00000000e+00	0.00000000e+00
-172	9.60000000e+01	0.00000000e+00	0.00000000e+00	0.00000000e+00
-171	9.60000000e+01	0.00000000e+00	0.00000000e+00	0.00000000e+00
-170	9.60000000e+01	0.00000000e+00	0.00000000e+00	0.00000000e+00
-169	9.90000000e+01	0.00000000e+00	0.00000000e+00	0.00000000e+00
-168	9.90000000e+01	0.00000000e+00	0.00000000e+00	0.00000000e+00
-167	9.90000000e+01	0.00000000e+00	0.00000000e+00	0.00000000e+00
-166	9.90000000e+01	0.00000000e+00	0.00000000e+00	0.00000000e+00
-165	9.90000000e+01	0.00000000e+00	0.00000000e+00	0.00000000e+00
-164	1.00000000e+02	0.00000000e+00	0.00000000e+00	0.00000000e+00
-163	1.01000000e+02	0.00000000e+00	0.00000000e+00	0.00000000e+00
-162	1.01000000e+02	0.00000000e+00	0.00000000e+00	0.00000000e+00
-161	1.04000000e+02	0.00000000e+00	0.00000000e+00	0.00000000e+00
-160	1.04000000e+02	0.00000000e+00	0.00000000e+00	0.00000000e+00
-159	1.04000000e+02	0.00000000e+00	0.00000000e+00	0.00000000e+00
-158	1.05000000e+02	0.00000000e+00	0.00000000e+00	0.00000000e+00
-157	1.05000000e+02	0.00000000e+00	0.00000000e+00	0.00000000e+00
-156	1.05000000e+02	0.00000000e+00	0.00000000e+00	0.00000000e+00
-155	1.06000000e+02	0.00000000e+00	0.00000000e+00	0.00000000e+00
-154	1.06000000e+02	0.00000000e+00	0.00000000e+00	0.00000000e+00
-153	1.07000000e+02	0.00000000e+00	0.00000000e+00	0.00000000e+00
-152	1.07000000e+02	0.00000000e+00	0.00000000e+00	0.00000000e+00
-151	1.08000000e+02	0.00000000e+00	0.00000000e+00	0.00000000e+00
-150	1.08000000e+02	0.00000000e+00	0.00000000e+00	0.00000000e+00
-149	1.11000000e+02	0.00000000e+00	0.00000000e+00	0.00000000e+00
-148	1.12000000e+02	0.00000000e+00	0.00000000e+00	0.00000000e+00
-147	1.13000000e+02	0.00000000e+00	0.00000000e+00	0.00000000e+00
-146	1.13000000e+02	0.00000000e+00	0.00000000e+00	0.00000000e+00
-145	1.13000000e+02	0.00000000e+00	0.00000000e+00	0.00000000e+00
-144	1.13000000e+02	0.00000000e+00	0.00000000e+00	0.00000000e+00
-143	1.16000000e+02	0.00000000e+00	0.00000000e+00	0.00000000e+00
-142	1.22000000e+02	0.00000000e+00	0.00000000e+00	0.00000000e+00
-141	1.23000000e+02	0.00000000e+00	0.00000000e+00	0.00000000e+00
-140	1.24000000e+02	0.00000000e+00	0.00000000e+00	0.00000000e+00
-139	1.24000000e+02	0.00000000e+00	0.00000000e+00	0.00000000e+00
-138	1.24000000e+02	0.00000000e+00	0.00000000e+00	0.00000000e+00
-137	1.24000000e+02	0.00000000e+00	0.00000000e+00	0.00000000e+00
-136	1.26000000e+02	0.00000000e+00	0.00000000e+00	0.00000000e+00
-135	1.27000000e+02	0.00000000e+00	0.00000000e+00	0.00000000e+00
-134	1.29000000e+02	0.00000000e+00	0.00000000e+00	0.00000000e+00
-133	1.29000000e+02	0.00000000e+00	0.00000000e+00	0.00000000e+00
-132	1.29000000e+02	0.00000000e+00	0.00000000e+00	0.00000000e+00
-131	1.29000000e+02	0.00000000e+00	0.00000000e+00	0.00000000e+00
-130	1.29000000e+02	0.00000000e+00	0.00000000e+00	0.00000000e+00
-129	1.29000000e+02	0.00000000e+00	0.00000000e+00	0.00000000e+00
-128	1.30000000e+02	0.00000000e+00	0.00000000e+00	4.00000000e+00
-127	1.30000000e+02	0.00000000e+00	0.00000000e+00	0.00000000e+00
-126	1.32000000e+02	0.00000000e+00	0.00000000e+00	0.00000000e+00
-125	1.32000000e+02	0.00000000e+00	0.00000000e+00	0.00000000e+00
-124	1.33000000e+02	0.00000000e+00	0.00000000e+00	0.00000000e+00
-123	1.33000000e+02	0.00000000e+00	0.00000000e+00	0.00000000e+00
-122	1.33000000e+02	0.00000000e+00	0.00000000e+00	0.00000000e+00
-121	1.34000000e+02	0.00000000e+00	0.00000000e+00	0.00000000e+00
-120	1.34000000e+02	0.00000000e+00	0.00000000e+00	0.00000000e+00
-119	1.35000000e+02	0.00000000e+00	0.00000000e+00	0.00000000e+00
-118	1.36000000e+02	0.00000000e+00	0.00000000e+00	0.00000000e+00
-117	1.37000000e+02	0.00000000e+00	0.00000000e+00	0.00000000e+00
-116	1.37000000e+02	0.00000000e+00	0.00000000e+00	0.00000000e+00
-115	1.37000000e+02	0.00000000e+00	0.00000000e+00	0.00000000e+00
-114	1.38000000e+02	0.00000000e+00	0.00000000e+00	0.00000000e+00
-113	1.39000000e+02	0.00000000e+00	0.00000000e+00	0.00000000e+00
-112	1.41000000e+02	0.00000000e+00	0.00000000e+00	0.00000000e+00
-111	1.43000000e+02	0.00000000e+00	0.00000000e+00	0.00000000e+00
-110	1.45000000e+02	0.00000000e+00	0.00000000e+00	0.00000000e+00
-109	1.45000000e+02	0.00000000e+00	0.00000000e+00	0.00000000e+00
-108	1.46000000e+02	0.00000000e+00	0.00000000e+00	0.00000000e+00
-107	1.47000000e+02	0.00000000e+00	0.00000000e+00	0.00000000e+00
-106	1.48000000e+02	0.00000000e+00	0.00000000e+00	0.00000000e+00
-105	1.50000000e+02	0.00000000e+00	0.00000000e+00	0.00000000e+00
-104	1.55000000e+02	0.00000000e+00	0.00000000e+00	0.00000000e+00
-103	1.55000000e+02	0.00000000e+00	0.00000000e+00	0.00000000e+00
-102	1.55000000e+02	0.00000000e+00	0.00000000e+00	0.00000000e+00
-101	1.55000000e+02	0.00000000e+00	0.00000000e+00	0.00000000e+00
-100	1.58000000e+02	0.00000000e+00	0.00000000e+00	0.00000000e+00
-99	1.60000000e+02	0.00000000e+00	0.00000000e+00	0.00000000e+00
-98	1.62000000e+02	0.00000000e+00	0.00000000e+00	0.00000000e+00
-97	1.62000000e+02	0.00000000e+00	0.00000000e+00	0.00000000e+00
-96	1.62000000e+02	0.00000000e+00	0.00000000e+00	0.00000000e+00
-95	1.63000000e+02	0.00000000e+00	0.00000000e+00	0.00000000e+00
-94	1.67000000e+02	0.00000000e+00	0.00000000e+00	0.00000000e+00
-93	1.67000000e+02	0.00000000e+00	0.00000000e+00	0.00000000e+00
-92	1.68000000e+02	0.00000000e+00	0.00000000e+00	0.00000000e+00
-91	1.68000000e+02	0.00000000e+00	0.00000000e+00	0.00000000e+00
-90	1.70000000e+02	0.00000000e+00	0.00000000e+00	0.00000000e+00
-89	1.70000000e+02	0.00000000e+00	0.00000000e+00	0.00000000e+00
-88	1.72000000e+02	0.00000000e+00	0.00000000e+00	0.00000000e+00
-87	1.72000000e+02	0.00000000e+00	0.00000000e+00	0.00000000e+00
-86	1.74000000e+02	0.00000000e+00	0.00000000e+00	0.00000000e+00
-85	1.74000000e+02	0.00000000e+00	0.00000000e+00	0.00000000e+00
-84	1.75000000e+02	0.00000000e+00	0.00000000e+00	0.00000000e+00
-83	1.76000000e+02	0.00000000e+00	0.00000000e+00	0.00000000e+00
-82	1.77000000e+02	0.00000000e+00	0.00000000e+00	0.00000000e+00
-81	1.77000000e+02	0.00000000e+00	0.00000000e+00	0.00000000e+00
-80	1.78000000e+02	0.00000000e+00	0.00000000e+00	0.00000000e+00
-79	1.81000000e+02	0.00000000e+00	0.00000000e+00	0.00000000e+00
-78	1.81000000e+02	0.00000000e+00	0.00000000e+00	0.00000000e+00
-77	1.82000000e+02	0.00000000e+00	0.00000000e+00	0.00000000e+00
-76	1.82000000e+02	0.00000000e+00	0.00000000e+00	0.00000000e+00
-75	1.82000000e+02	0.00000000e+00	0.00000000e+00	0.00000000e+00
-74	1.82000000e+02	0.00000000e+00	0.00000000e+00	0.00000000e+00
-73	1.82000000e+02	0.00000000e+00	0.00000000e+00	0.00000000e+00
-72	1.84000000e+02	0.00000000e+00	0.00000000e+00	0.00000000e+00
-71	1.84000000e+02	0.00000000e+00	0.00000000e+00	0.00000000e+00
-70	1.85000000e+02	0.00000000e+00	0.00000000e+00	0.00000000e+00
-69	1.87000000e+02	0.00000000e+00	0.00000000e+00	0.00000000e+00
-68	1.88000000e+02	0.00000000e+00	0.00000000e+00	0.00000000e+00
-67	1.91000000e+02	0.00000000e+00	0.00000000e+00	0.00000000e+00
-66	1.92000000e+02	0.00000000e+00	0.00000000e+00	0.00000000e+00
-65	1.93000000e+02	0.00000000e+00	0.00000000e+00	0.00000000e+00
-64	1.94000000e+02	0.00000000e+00	0.00000000e+00	0.00000000e+00
-63	1.95000000e+02	0.00000000e+00	0.00000000e+00	0.00000000e+00
-62	1.95000000e+02	0.00000000e+00	0.00000000e+00	0.00000000e+00
-61	1.97000000e+02	0.00000000e+00	0.00000000e+00	0.00000000e+00
-60	1.98000000e+02	0.00000000e+00	0.00000000e+00	0.00000000e+00
-59	2.00000000e+02	0.00000000e+00	0.00000000e+00	0.00000000e+00
-58	2.69000000e+02	3.00000000e+00	3.00000000e+00	9.00000000e+00
-57	2.93000000e+02	3.00000000e+00	3.00000000e+00	9.00000000e+00
-56	3.16000000e+02	3.00000000e+00	3.00000000e+00	9.00000000e+00
-55	3.39000000e+02	3.00000000e+00	3.00000000e+00	9.00000000e+00
-54	3.62000000e+02	3.00000000e+00	3.00000000e+00	9.00000000e+00
-53	3.91000000e+02	3.00000000e+00	3.00000000e+00	9.00000000e+00
-52	4.21000000e+02	3.00000000e+00	3.00000000e+00	9.00000000e+00
-51	5.58000000e+02	3.00000000e+00	3.00000000e+00	9.00000000e+00
-50	5.88000000e+02	3.00000000e+00	3.00000000e+00	9.00000000e+00
-49	6.53000000e+02	3.00000000e+00	3.00000000e+00	9.00000000e+00
-48	7.05000000e+02	3.00000000e+00	3.00000000e+00	9.00000000e+00
-47	7.11000000e+02	3.00000000e+00	3.00000000e+00	9.00000000e+00
-46	7.19000000e+02	3.00000000e+00	3.00000000e+00	9.00000000e+00
-45	7.29000000e+02	3.00000000e+00	3.00000000e+00	9.00000000e+00
-44	7.46000000e+02	3.00000000e+00	3.00000000e+00	9.00000000e+00
-43	7.78000000e+02	3.00000000e+00	3.00000000e+00	9.00000000e+00
-42	7.95000000e+02	3.00000000e+00	3.00000000e+00	9.00000000e+00
-41	8.14000000e+02	3.00000000e+00	3.00000000e+00	9.00000000e+00
-40	8.37000000e+02	3.00000000e+00	3.00000000e+00	9.00000000e+00
-39	8.93000000e+02	3.00000000e+00	3.00000000e+00	9.00000000e+00
-38	9.22000000e+02	3.00000000e+00	3.00000000e+00	9.00000000e+00
-37	9.43000000e+02	3.00000000e+00	3.00000000e+00	9.00000000e+00
-36	9.60000000e+02	3.00000000e+00	3.00000000e+00	9.00000000e+00
-35	9.71000000e+02	3.00000000e+00	3.00000000e+00	9.00000000e+00
-34	9.84000000e+02	3.00000000e+00	3.00000000e+00	9.00000000e+00
-33	9.84000000e+02	3.00000000e+00	3.00000000e+00	9.00000000e+00
-32	9.90000000e+02	3.00000000e+00	3.00000000e+00	9.00000000e+00
-31	9.90000000e+02	3.00000000e+00	3.00000000e+00	9.00000000e+00
-30	9.97000000e+02	3.00000000e+00	3.00000000e+00	9.00000000e+00
-29	1.00600000e+03	3.00000000e+00	3.00000000e+00	9.00000000e+00
-28	1.01900000e+03	3.00000000e+00	3.00000000e+00	9.00000000e+00
-27	1.03000000e+03	3.00000000e+00	3.00000000e+00	9.00000000e+00
-26	1.03900000e+03	3.00000000e+00	3.00000000e+00	9.00000000e+00
-25	1.04800000e+03	3.00000000e+00	3.00000000e+00	9.00000000e+00
-24	1.04800000e+03	3.00000000e+00	3.00000000e+00	9.00000000e+00
-23	1.05300000e+03	3.00000000e+00	3.00000000e+00	9.00000000e+00
-22	1.05300000e+03	3.00000000e+00	3.00000000e+00	9.00000000e+00
-21	1.05300000e+03	3.00000000e+00	3.00000000e+00	9.00000000e+00
-20	1.05300000e+03	3.00000000e+00	3.00000000e+00	9.00000000e+00
-19	1.05300000e+03	3.00000000e+00	3.00000000e+00	9.00000000e+00
-18	1.09300000e+03	3.00000000e+00	3.00000000e+00	9.00000000e+00
-17	1.11600000e+03	3.00000000e+00	3.00000000e+00	9.00000000e+00
-16	1.12100000e+03	3.00000000e+00	3.00000000e+00	9.00000000e+00
-15	1.16300000e+03	3.00000000e+00	3.00000000e+00	9.00000000e+00
-14	1.20200000e+03	3.00000000e+00	3.00000000e+00	9.00000000e+00
-13	1.20700000e+03	3.00000000e+00	3.00000000e+00	9.00000000e+00
-12	1.21500000e+03	3.00000000e+00	3.00000000e+00	9.00000000e+00
-11	1.22200000e+03	3.00000000e+00	3.00000000e+00	9.00000000e+00
-10	1.23600000e+03	3.00000000e+00	3.00000000e+00	9.00000000e+00
-9	1.32300000e+03	3.00000000e+00	3.00000000e+00	9.00000000e+00
-8	1.38600000e+03	3.00000000e+00	3.00000000e+00	9.00000000e+00
-7	1.42900000e+03	3.00000000e+00	3.00000000e+00	9.00000000e+00
-6	1.47100000e+03	3.00000000e+00	3.00000000e+00	9.00000000e+00
-5	1.49900000e+03	3.00000000e+00	3.00000000e+00	9.00000000e+00
-4	1.53300000e+03	3.00000000e+00	3.00000000e+00	9.00000000e+00
-3	1.55800000e+03	3.00000000e+00	3.00000000e+00	9.00000000e+00
-2	1.60100000e+03	3.00000000e+00	3.00000000e+00	9.00000000e+00
-1	1.62800000e+03	3.00000000e+00	3.00000000e+00	9.00000000e+00
0	1.66000000e+03	3.00000000e+00	3.00000000e+00	9.00000000e+00
1	1.70900000e+03	3.00000000e+00	3.00000000e+00	9.00000000e+00
2	1.73000000e+03	3.00000000e+00	3.00000000e+00	9.00000000e+00
3	1.76500000e+03	4.00000000e+00	4.00000000e+00	1.50000000e+01
4	1.80100000e+03	4.00000000e+00	4.00000000e+00	1.50000000e+01
5	1.85700000e+03	4.00000000e+00	4.00000000e+00	1.50000000e+01
6	1.89000000e+03	4.00000000e+00	4.00000000e+00	1.50000000e+01
7	1.91000000e+03	4.00000000e+00	4.00000000e+00	1.50000000e+01
8	1.94900000e+03	4.00000000e+00	4.00000000e+00	1.50000000e+01
9	1.97500000e+03	4.00000000e+00	4.00000000e+00	1.50000000e+01
10	1.99000000e+03	4.00000000e+00	4.00000000e+00	1.50000000e+01
11	2.01600000e+03	4.00000000e+00	4.00000000e+00	1.50000000e+01
12	2.03300000e+03	4.00000000e+00	4.00000000e+00	1.50000000e+01
13	2.05700000e+03	4.00000000e+00	4.00000000e+00	1.50000000e+01
14	2.08700000e+03	4.00000000e+00	4.00000000e+00	1.50000000e+01
15	2.11100000e+03	4.00000000e+00	4.00000000e+00	1.50000000e+01
16	2.12300000e+03	4.00000000e+00	4.00000000e+00	1.50000000e+01
17	2.13200000e+03	4.00000000e+00	4.00000000e+00	1.50000000e+01
18	2.14100000e+03	4.00000000e+00	4.00000000e+00	1.50000000e+01
19	2.17100000e+03	5.00000000e+00	5.00000000e+00	1.70000000e+01
20	2.19500000e+03	5.00000000e+00	5.00000000e+00	1.70000000e+01
21	2.20600000e+03	5.00000000e+00	5.00000000e+00	1.70000000e+01
22	2.22000000e+03	5.00000000e+00	5.00000000e+00	1.70000000e+01
23	2.23400000e+03	5.00000000e+00	5.00000000e+00	1.70000000e+01
24	2.25100000e+03	5.00000000e+00	5.00000000e+00	1.70000000e+01
25	2.26400000e+03	5.00000000e+00	5.00000000e+00	1.70000000e+01
26	2.28300000e+03	5.00000000e+00	5.00000000e+00	1.70000000e+01
27	2.29800000e+03	5.00000000e+00	5.00000000e+00	1.70000000e+01
28	2.31400000e+03	5.00000000e+00	5.00000000e+00	1.70000000e+01
29	2.32700000e+03	5.00000000e+00	5.00000000e+00	1.70000000e+01
30	2.34300000e+03	5.00000000e+00	5.00000000e+00	1.70000000e+01
31	2.35800000e+03	5.00000000e+00	5.00000000e+00	1.70000000e+01
32	2.36900000e+03	5.00000000e+00	5.00000000e+00	1.70000000e+01
33	2.38000000e+03	5.00000000e+00	5.00000000e+00	1.70000000e+01
34	2.40400000e+03	5.00000000e+00	5.00000000e+00	1.70000000e+01
35	2.42000000e+03	5.00000000e+00	5.00000000e+00	1.70000000e+01
36	2.44000000e+03	5.00000000e+00	5.00000000e+00	1.70000000e+01
37	2.45100000e+03	5.00000000e+00	5.00000000e+00	1.70000000e+01
38	2.47900000e+03	6.00000000e+00	6.00000000e+00	1.80000000e+01
39	2.48900000e+03	6.00000000e+00	6.00000000e+00	1.80000000e+01
40	2.51100000e+03	6.00000000e+00	6.00000000e+00	1.80000000e+01
41	2.53400000e+03	6.00000000e+00	6.00000000e+00	1.80000000e+01
42	2.56000000e+03	6.00000000e+00	7.00000000e+00	1.90000000e+01
43	2.57000000e+03	6.00000000e+00	7.00000000e+00	1.90000000e+01
44	2.58100000e+03	6.00000000e+00	7.00000000e+00	1.90000000e+01
45	2.60500000e+03	6.00000000e+00	7.00000000e+00	1.90000000e+01
46	2.62600000e+03	6.00000000e+00	7.00000000e+00	1.90000000e+01
47	2.64200000e+03	6.00000000e+00	7.00000000e+00	1.90000000e+01
48	2.65200000e+03	6.00000000e+00	7.00000000e+00	1.90000000e+01
49	2.66300000e+03	6.00000000e+00	7.00000000e+00	1.90000000e+01
50	2.68100000e+03	6.00000000e+00	7.00000000e+00	1.90000000e+01
51	2.69700000e+03	6.00000000e+00	7.00000000e+00	1.90000000e+01
52	2.74900000e+03	6.00000000e+00	7.00000000e+00	1.90000000e+01
53	2.79900000e+03	6.00000000e+00	7.00000000e+00	1.90000000e+01
54	2.83200000e+03	6.00000000e+00	7.00000000e+00	1.90000000e+01
55	2.86900000e+03	6.00000000e+00	7.00000000e+00	1.90000000e+01
56	2.91300000e+03	6.00000000e+00	7.00000000e+00	1.90000000e+01
57	2.95100000e+03	6.00000000e+00	7.00000000e+00	1.90000000e+01
58	3.00000000e+03	6.00000000e+00	7.00000000e+00	1.90000000e+01
59	3.03900000e+03	6.00000000e+00	7.00000000e+00	1.90000000e+01
60	3.10900000e+03	6.00000000e+00	7.00000000e+00	1.90000000e+01
61	3.15500000e+03	6.00000000e+00	7.00000000e+00	1.90000000e+01
62	3.18900000e+03	6.00000000e+00	8.00000000e+00	2.00000000e+01
63	3.22400000e+03	6.00000000e+00	8.00000000e+00	2.00000000e+01
64	3.27000000e+03	6.00000000e+00	8.00000000e+00	2.00000000e+01
65	3.30500000e+03	6.00000000e+00	8.00000000e+00	2.00000000e+01
66	3.35100000e+03	6.00000000e+00	8.00000000e+00	2.00000000e+01
67	3.39400000e+03	6.00000000e+00	8.00000000e+00	2.00000000e+01
68	3.43300000e+03	6.00000000e+00	8.00000000e+00	2.00000000e+01
69	3.46700000e+03	6.00000000e+00	8.00000000e+00	2.00000000e+01
70	3.50400000e+03	6.00000000e+00	8.00000000e+00	2.00000000e+01
71	3.53300000e+03	6.00000000e+00	8.00000000e+00	2.00000000e+01
72	3.56200000e+03	6.00000000e+00	8.00000000e+00	2.00000000e+01
73	3.59600000e+03	6.00000000e+00	8.00000000e+00	2.00000000e+01
74	3.63000000e+03	6.00000000e+00	8.00000000e+00	2.00000000e+01
75	3.66500000e+03	6.00000000e+00	8.00000000e+00	2.00000000e+01
76	3.69200000e+03	6.00000000e+00	8.00000000e+00	2.00000000e+01
77	3.72700000e+03	6.00000000e+00	8.00000000e+00	2.00000000e+01
78	3.76100000e+03	6.00000000e+00	8.00000000e+00	2.00000000e+01
79	3.81500000e+03	6.00000000e+00	8.00000000e+00	2.00000000e+01
80	3.85800000e+03	6.00000000e+00	8.00000000e+00	2.00000000e+01
81	3.90600000e+03	6.00000000e+00	8.00000000e+00	2.00000000e+01
82	3.95200000e+03	6.00000000e+00	8.00000000e+00	2.00000000e+01
83	4.03500000e+03	6.00000000e+00	8.00000000e+00	2.00000000e+01
84	4.18300000e+03	6.00000000e+00	8.00000000e+00	2.00000000e+01
85	4.26800000e+03	6.00000000e+00	9.00000000e+00	2.00000000e+01
86	4.34400000e+03	6.00000000e+00	8.00000000e+00	2.00000000e+01
87	4.43600000e+03	6.00000000e+00	8.00000000e+00	2.00000000e+01
88	4.50700000e+03	6.00000000e+00	8.00000000e+00	2.00000000e+01
89	4.54600000e+03	6.00000000e+00	8.00000000e+00	2.00000000e+01
90	4.59900000e+03	6.00000000e+00	8.00000000e+00	2.00000000e+01
91	4.65400000e+03	6.00000000e+00	8.00000000e+00	2.10000000e+01
92	4.69200000e+03	6.00000000e+00	8.00000000e+00	2.10000000e+01
93	4.73500000e+03	6.00000000e+00	8.00000000e+00	2.10000000e+01
94	4.78200000e+03	6.00000000e+00	8.00000000e+00	2.10000000e+01
95	4.83600000e+03	6.00000000e+00	8.00000000e+00	2.10000000e+01
96	4.89100000e+03	6.00000000e+00	8.00000000e+00	2.10000000e+01
97	4.93200000e+03	6.00000000e+00	8.00000000e+00	2.10000000e+01
98	4.96900000e+03	6.00000000e+00	8.00000000e+00	2.10000000e+01
99	5.02600000e+03	6.00000000e+00	8.00000000e+00	2.10000000e+01
100	5.07200000e+03	6.00000000e+00	8.00000000e+00	2.10000000e+01
