# Supplementary material for: Early Prediction of Movie Box Office Success Based on Wikipedia Activity Big Data
Source: PLoS One. 2013 Aug 21;8(8):e71226. doi: 10.1371/journal.pone.0071226 (PMC3749192; doi:10.1371/journal.pone.0071226)
Supplement: Dataset S1 — The dataset under study, including the financial and Wikipedia activity data is also available at http://wwm.phy.bme.hu/SupplementaryDataS1.zip. (ZIP) [file pone.0071226.s002.zip › wikipredict_data_pack/sample_of_312/wikipedia_predictors/207]

Day_(movie_time)	Views	Users	Rigor	Edits
-500	0.00000000e+00	1.00000000e+00	1.00000000e+00	1.20000000e+01
-499	2.61000000e+02	1.00000000e+00	1.00000000e+00	1.20000000e+01
-498	5.43000000e+02	1.00000000e+00	1.00000000e+00	1.20000000e+01
-497	8.22000000e+02	2.00000000e+00	2.00000000e+00	1.30000000e+01
-496	1.06300000e+03	2.00000000e+00	2.00000000e+00	1.30000000e+01
-495	1.28400000e+03	2.00000000e+00	2.00000000e+00	1.30000000e+01
-494	1.52900000e+03	2.00000000e+00	2.00000000e+00	1.30000000e+01
-493	1.74000000e+03	2.00000000e+00	2.00000000e+00	1.30000000e+01
-492	1.99400000e+03	2.00000000e+00	2.00000000e+00	1.30000000e+01
-491	2.22900000e+03	2.00000000e+00	2.00000000e+00	1.30000000e+01
-490	2.46400000e+03	2.00000000e+00	2.00000000e+00	1.30000000e+01
-489	2.71000000e+03	2.00000000e+00	2.00000000e+00	1.30000000e+01
-488	2.96300000e+03	2.00000000e+00	2.00000000e+00	1.30000000e+01
-487	3.21300000e+03	2.00000000e+00	2.00000000e+00	1.30000000e+01
-486	3.43300000e+03	2.00000000e+00	2.00000000e+00	1.30000000e+01
-485	3.67100000e+03	2.00000000e+00	2.00000000e+00	1.30000000e+01
-484	3.93800000e+03	2.00000000e+00	2.00000000e+00	1.30000000e+01
-483	4.15200000e+03	2.00000000e+00	2.00000000e+00	1.30000000e+01
-482	4.38200000e+03	2.00000000e+00	2.00000000e+00	1.30000000e+01
-481	4.59400000e+03	2.00000000e+00	2.00000000e+00	1.30000000e+01
-480	4.80900000e+03	2.00000000e+00	2.00000000e+00	1.30000000e+01
-479	5.02000000e+03	2.00000000e+00	2.00000000e+00	1.30000000e+01
-478	5.26200000e+03	2.00000000e+00	2.00000000e+00	1.30000000e+01
-477	5.48200000e+03	2.00000000e+00	2.00000000e+00	1.30000000e+01
-476	5.68900000e+03	2.00000000e+00	3.00000000e+00	1.40000000e+01
-475	5.92100000e+03	2.00000000e+00	3.00000000e+00	1.60000000e+01
-474	6.15600000e+03	2.00000000e+00	3.00000000e+00	1.60000000e+01
-473	6.36800000e+03	2.00000000e+00	3.00000000e+00	1.60000000e+01
-472	6.58100000e+03	2.00000000e+00	3.00000000e+00	1.60000000e+01
-471	6.81700000e+03	2.00000000e+00	3.00000000e+00	1.60000000e+01
-470	7.06600000e+03	2.00000000e+00	3.00000000e+00	1.60000000e+01
-469	7.28500000e+03	2.00000000e+00	3.00000000e+00	1.60000000e+01
-468	7.50000000e+03	2.00000000e+00	3.00000000e+00	1.60000000e+01
-467	7.71600000e+03	2.00000000e+00	3.00000000e+00	1.60000000e+01
-466	7.92400000e+03	2.00000000e+00	3.00000000e+00	1.60000000e+01
-465	8.17000000e+03	2.00000000e+00	3.00000000e+00	1.60000000e+01
-464	8.53100000e+03	2.00000000e+00	3.00000000e+00	1.60000000e+01
-463	8.78300000e+03	2.00000000e+00	3.00000000e+00	1.60000000e+01
-462	9.06800000e+03	2.00000000e+00	3.00000000e+00	1.60000000e+01
-461	9.28700000e+03	2.00000000e+00	3.00000000e+00	1.60000000e+01
-460	9.47900000e+03	2.00000000e+00	3.00000000e+00	1.60000000e+01
-459	9.68800000e+03	2.00000000e+00	3.00000000e+00	1.60000000e+01
-458	9.89900000e+03	3.00000000e+00	4.00000000e+00	1.70000000e+01
-457	9.92900000e+03	3.00000000e+00	4.00000000e+00	1.70000000e+01
-456	9.97000000e+03	4.00000000e+00	5.00000000e+00	1.80000000e+01
-455	1.00140000e+04	4.00000000e+00	5.00000000e+00	1.80000000e+01
-454	1.00140000e+04	4.00000000e+00	5.00000000e+00	1.80000000e+01
-453	1.00490000e+04	4.00000000e+00	6.00000000e+00	2.00000000e+01
-452	1.00490000e+04	4.00000000e+00	6.00000000e+00	2.00000000e+01
-451	1.00490000e+04	4.00000000e+00	6.00000000e+00	2.00000000e+01
-450	1.00490000e+04	4.00000000e+00	6.00000000e+00	2.00000000e+01
-449	1.00950000e+04	4.00000000e+00	6.00000000e+00	2.00000000e+01
-448	1.01540000e+04	4.00000000e+00	6.00000000e+00	2.00000000e+01
-447	1.01970000e+04	4.00000000e+00	6.00000000e+00	2.00000000e+01
-446	1.02450000e+04	4.00000000e+00	6.00000000e+00	2.00000000e+01
-445	1.02890000e+04	4.00000000e+00	6.00000000e+00	2.00000000e+01
-444	1.03350000e+04	4.00000000e+00	6.00000000e+00	2.00000000e+01
-443	1.03810000e+04	4.00000000e+00	6.00000000e+00	2.00000000e+01
-442	1.04270000e+04	4.00000000e+00	6.00000000e+00	2.00000000e+01
-441	1.04620000e+04	4.00000000e+00	6.00000000e+00	2.00000000e+01
-440	1.05140000e+04	4.00000000e+00	6.00000000e+00	2.00000000e+01
-439	1.05640000e+04	4.00000000e+00	6.00000000e+00	2.00000000e+01
-438	1.06050000e+04	4.00000000e+00	6.00000000e+00	2.00000000e+01
-437	1.06590000e+04	4.00000000e+00	6.00000000e+00	2.00000000e+01
-436	1.07120000e+04	4.00000000e+00	6.00000000e+00	2.00000000e+01
-435	1.07740000e+04	4.00000000e+00	6.00000000e+00	2.00000000e+01
-434	1.08140000e+04	4.00000000e+00	6.00000000e+00	2.00000000e+01
-433	1.08140000e+04	4.00000000e+00	6.00000000e+00	2.00000000e+01
-432	1.08140000e+04	4.00000000e+00	6.00000000e+00	2.00000000e+01
-431	1.08140000e+04	4.00000000e+00	6.00000000e+00	2.00000000e+01
-430	1.08700000e+04	5.00000000e+00	7.00000000e+00	2.10000000e+01
-429	1.09350000e+04	5.00000000e+00	7.00000000e+00	2.10000000e+01
-428	1.09820000e+04	5.00000000e+00	7.00000000e+00	2.10000000e+01
-427	1.10340000e+04	5.00000000e+00	7.00000000e+00	2.10000000e+01
-426	1.10720000e+04	5.00000000e+00	7.00000000e+00	2.10000000e+01
-425	1.11370000e+04	5.00000000e+00	7.00000000e+00	2.10000000e+01
-424	1.11820000e+04	5.00000000e+00	7.00000000e+00	2.10000000e+01
-423	1.12250000e+04	5.00000000e+00	7.00000000e+00	2.10000000e+01
-422	1.12840000e+04	5.00000000e+00	7.00000000e+00	2.10000000e+01
-421	1.13230000e+04	5.00000000e+00	7.00000000e+00	2.10000000e+01
-420	1.13820000e+04	5.00000000e+00	7.00000000e+00	2.10000000e+01
-419	1.14350000e+04	5.00000000e+00	7.00000000e+00	2.10000000e+01
-418	1.15300000e+04	5.00000000e+00	7.00000000e+00	2.10000000e+01
-417	1.15970000e+04	5.00000000e+00	7.00000000e+00	2.10000000e+01
-416	1.16650000e+04	5.00000000e+00	7.00000000e+00	2.10000000e+01
-415	1.17420000e+04	5.00000000e+00	7.00000000e+00	2.10000000e+01
-414	1.18220000e+04	5.00000000e+00	7.00000000e+00	2.10000000e+01
-413	1.19090000e+04	5.00000000e+00	7.00000000e+00	2.10000000e+01
-412	1.19810000e+04	5.00000000e+00	7.00000000e+00	2.10000000e+01
-411	1.20630000e+04	5.00000000e+00	7.00000000e+00	2.10000000e+01
-410	1.21460000e+04	5.00000000e+00	7.00000000e+00	2.10000000e+01
-409	1.22150000e+04	5.00000000e+00	7.00000000e+00	2.10000000e+01
-408	1.23350000e+04	5.00000000e+00	7.00000000e+00	2.10000000e+01
-407	1.24950000e+04	5.00000000e+00	7.00000000e+00	2.10000000e+01
-406	1.25840000e+04	5.00000000e+00	7.00000000e+00	2.10000000e+01
-405	1.26810000e+04	5.00000000e+00	7.00000000e+00	2.10000000e+01
-404	1.27730000e+04	5.00000000e+00	7.00000000e+00	2.10000000e+01
-403	1.28860000e+04	5.00000000e+00	7.00000000e+00	2.10000000e+01
-402	1.29740000e+04	5.00000000e+00	7.00000000e+00	2.10000000e+01
-401	1.29740000e+04	5.00000000e+00	7.00000000e+00	2.10000000e+01
-400	1.30670000e+04	5.00000000e+00	7.00000000e+00	2.10000000e+01
-399	1.31400000e+04	5.00000000e+00	8.00000000e+00	2.20000000e+01
-398	1.32370000e+04	5.00000000e+00	8.00000000e+00	2.20000000e+01
-397	1.32850000e+04	5.00000000e+00	8.00000000e+00	2.20000000e+01
-396	1.33320000e+04	5.00000000e+00	8.00000000e+00	2.20000000e+01
-395	1.33880000e+04	5.00000000e+00	8.00000000e+00	2.20000000e+01
-394	1.33880000e+04	5.00000000e+00	8.00000000e+00	2.20000000e+01
-393	1.34630000e+04	5.00000000e+00	8.00000000e+00	2.20000000e+01
-392	1.35750000e+04	5.00000000e+00	8.00000000e+00	2.20000000e+01
-391	1.36620000e+04	5.00000000e+00	8.00000000e+00	2.20000000e+01
-390	1.37500000e+04	5.00000000e+00	8.00000000e+00	2.20000000e+01
-389	1.38750000e+04	5.00000000e+00	8.00000000e+00	2.20000000e+01
-388	1.39560000e+04	5.00000000e+00	8.00000000e+00	2.20000000e+01
-387	1.40480000e+04	5.00000000e+00	8.00000000e+00	2.20000000e+01
-386	1.41440000e+04	5.00000000e+00	8.00000000e+00	2.20000000e+01
-385	1.42520000e+04	5.00000000e+00	8.00000000e+00	2.20000000e+01
-384	1.43320000e+04	5.00000000e+00	8.00000000e+00	2.20000000e+01
-383	1.44490000e+04	5.00000000e+00	8.00000000e+00	2.20000000e+01
-382	1.45540000e+04	5.00000000e+00	8.00000000e+00	2.20000000e+01
-381	1.46410000e+04	5.00000000e+00	8.00000000e+00	2.20000000e+01
-380	1.47930000e+04	6.00000000e+00	9.00000000e+00	2.30000000e+01
-379	1.50180000e+04	6.00000000e+00	9.00000000e+00	2.30000000e+01
-378	1.51770000e+04	6.00000000e+00	9.00000000e+00	2.30000000e+01
-377	1.53110000e+04	6.00000000e+00	9.00000000e+00	2.30000000e+01
-376	1.54040000e+04	6.00000000e+00	9.00000000e+00	2.30000000e+01
-375	1.55380000e+04	6.00000000e+00	9.00000000e+00	2.30000000e+01
-374	1.57110000e+04	6.00000000e+00	9.00000000e+00	2.30000000e+01
-373	1.58510000e+04	6.00000000e+00	9.00000000e+00	2.30000000e+01
-372	1.59800000e+04	6.00000000e+00	9.00000000e+00	2.30000000e+01
-371	1.61300000e+04	6.00000000e+00	9.00000000e+00	2.30000000e+01
-370	1.63320000e+04	6.00000000e+00	9.00000000e+00	2.30000000e+01
-369	1.65460000e+04	6.00000000e+00	9.00000000e+00	2.30000000e+01
-368	1.66820000e+04	6.00000000e+00	9.00000000e+00	2.30000000e+01
-367	1.67990000e+04	6.00000000e+00	9.00000000e+00	2.30000000e+01
-366	1.69380000e+04	6.00000000e+00	9.00000000e+00	2.30000000e+01
-365	1.70890000e+04	6.00000000e+00	9.00000000e+00	2.30000000e+01
-364	1.72250000e+04	6.00000000e+00	9.00000000e+00	2.30000000e+01
-363	1.73840000e+04	6.00000000e+00	9.00000000e+00	2.30000000e+01
-362	1.74900000e+04	6.00000000e+00	9.00000000e+00	2.30000000e+01
-361	1.75840000e+04	6.00000000e+00	9.00000000e+00	2.30000000e+01
-360	1.77270000e+04	6.00000000e+00	9.00000000e+00	2.30000000e+01
-359	1.78480000e+04	6.00000000e+00	9.00000000e+00	2.30000000e+01
-358	1.80130000e+04	6.00000000e+00	9.00000000e+00	2.30000000e+01
-357	1.81780000e+04	6.00000000e+00	9.00000000e+00	2.30000000e+01
-356	1.83380000e+04	6.00000000e+00	9.00000000e+00	2.30000000e+01
-355	1.85120000e+04	6.00000000e+00	9.00000000e+00	2.30000000e+01
-354	1.86640000e+04	6.00000000e+00	9.00000000e+00	2.30000000e+01
-353	1.88390000e+04	6.00000000e+00	9.00000000e+00	2.30000000e+01
-352	1.90150000e+04	6.00000000e+00	9.00000000e+00	2.30000000e+01
-351	1.91560000e+04	6.00000000e+00	9.00000000e+00	2.30000000e+01
-350	1.92720000e+04	6.00000000e+00	9.00000000e+00	2.30000000e+01
-349	1.94650000e+04	6.00000000e+00	9.00000000e+00	2.30000000e+01
-348	1.95920000e+04	6.00000000e+00	9.00000000e+00	2.30000000e+01
-347	1.97160000e+04	6.00000000e+00	9.00000000e+00	2.30000000e+01
-346	1.98420000e+04	6.00000000e+00	9.00000000e+00	2.30000000e+01
-345	2.00100000e+04	6.00000000e+00	9.00000000e+00	2.30000000e+01
-344	2.01560000e+04	6.00000000e+00	9.00000000e+00	2.30000000e+01
-343	2.03160000e+04	6.00000000e+00	9.00000000e+00	2.30000000e+01
-342	2.04620000e+04	6.00000000e+00	9.00000000e+00	2.30000000e+01
-341	2.06340000e+04	6.00000000e+00	9.00000000e+00	2.30000000e+01
-340	2.08080000e+04	6.00000000e+00	9.00000000e+00	2.30000000e+01
-339	2.09600000e+04	6.00000000e+00	9.00000000e+00	2.30000000e+01
-338	2.11080000e+04	6.00000000e+00	9.00000000e+00	2.30000000e+01
-337	2.12560000e+04	6.00000000e+00	9.00000000e+00	2.30000000e+01
-336	2.13820000e+04	6.00000000e+00	9.00000000e+00	2.30000000e+01
-335	2.15080000e+04	6.00000000e+00	9.00000000e+00	2.30000000e+01
-334	2.16080000e+04	6.00000000e+00	9.00000000e+00	2.30000000e+01
-333	2.17430000e+04	6.00000000e+00	9.00000000e+00	2.30000000e+01
-332	2.17430000e+04	6.00000000e+00	9.00000000e+00	2.30000000e+01
-331	2.17430000e+04	6.00000000e+00	9.00000000e+00	2.30000000e+01
-330	2.18950000e+04	6.00000000e+00	9.00000000e+00	2.30000000e+01
-329	2.20340000e+04	6.00000000e+00	9.00000000e+00	2.30000000e+01
-328	2.21580000e+04	6.00000000e+00	9.00000000e+00	2.30000000e+01
-327	2.22730000e+04	6.00000000e+00	9.00000000e+00	2.30000000e+01
-326	2.23640000e+04	6.00000000e+00	9.00000000e+00	2.30000000e+01
-325	2.25170000e+04	6.00000000e+00	9.00000000e+00	2.30000000e+01
-324	2.26550000e+04	7.00000000e+00	1.00000000e+01	2.40000000e+01
-323	2.28020000e+04	8.00000000e+00	1.10000000e+01	2.50000000e+01
-322	2.29870000e+04	8.00000000e+00	1.10000000e+01	2.50000000e+01
-321	2.31530000e+04	8.00000000e+00	1.10000000e+01	2.50000000e+01
-320	2.32820000e+04	9.00000000e+00	1.20000000e+01	2.60000000e+01
-319	2.34870000e+04	9.00000000e+00	1.20000000e+01	2.60000000e+01
-318	2.36420000e+04	9.00000000e+00	1.20000000e+01	2.60000000e+01
-317	2.38350000e+04	9.00000000e+00	1.20000000e+01	2.60000000e+01
-316	2.38350000e+04	1.10000000e+01	1.40000000e+01	2.90000000e+01
-315	2.39860000e+04	1.10000000e+01	1.40000000e+01	2.90000000e+01
-314	2.41000000e+04	1.10000000e+01	1.40000000e+01	2.90000000e+01
-313	2.42060000e+04	1.10000000e+01	1.40000000e+01	2.90000000e+01
-312	2.43550000e+04	1.10000000e+01	1.40000000e+01	2.90000000e+01
-311	2.44880000e+04	1.10000000e+01	1.40000000e+01	2.90000000e+01
-310	2.46030000e+04	1.10000000e+01	1.40000000e+01	2.90000000e+01
-309	2.47710000e+04	1.10000000e+01	1.40000000e+01	2.90000000e+01
-308	2.49060000e+04	1.10000000e+01	1.40000000e+01	2.90000000e+01
-307	2.50450000e+04	1.10000000e+01	1.40000000e+01	2.90000000e+01
-306	2.51950000e+04	1.10000000e+01	1.40000000e+01	2.90000000e+01
-305	2.52920000e+04	1.10000000e+01	1.40000000e+01	2.90000000e+01
-304	2.54240000e+04	1.20000000e+01	1.50000000e+01	3.00000000e+01
-303	2.56290000e+04	1.20000000e+01	1.50000000e+01	3.00000000e+01
-302	2.58300000e+04	1.20000000e+01	1.50000000e+01	3.00000000e+01
-301	2.58300000e+04	1.20000000e+01	1.50000000e+01	3.00000000e+01
-300	2.60170000e+04	1.20000000e+01	1.50000000e+01	3.00000000e+01
-299	2.61480000e+04	1.20000000e+01	1.50000000e+01	3.00000000e+01
-298	2.62710000e+04	1.20000000e+01	1.50000000e+01	3.00000000e+01
-297	2.64110000e+04	1.20000000e+01	1.50000000e+01	3.00000000e+01
-296	2.65470000e+04	1.20000000e+01	1.50000000e+01	3.00000000e+01
-295	2.66790000e+04	1.20000000e+01	1.50000000e+01	3.00000000e+01
-294	2.67990000e+04	1.20000000e+01	1.50000000e+01	3.00000000e+01
-293	2.69210000e+04	1.20000000e+01	1.50000000e+01	3.00000000e+01
-292	2.70270000e+04	1.20000000e+01	1.50000000e+01	3.00000000e+01
-291	2.71490000e+04	1.20000000e+01	1.50000000e+01	3.00000000e+01
-290	2.72800000e+04	1.20000000e+01	1.50000000e+01	3.00000000e+01
-289	2.74570000e+04	1.20000000e+01	1.50000000e+01	3.00000000e+01
-288	2.76280000e+04	1.20000000e+01	1.50000000e+01	3.00000000e+01
-287	2.77660000e+04	1.20000000e+01	1.50000000e+01	3.00000000e+01
-286	2.79130000e+04	1.20000000e+01	1.50000000e+01	3.00000000e+01
-285	2.82410000e+04	1.20000000e+01	1.50000000e+01	3.00000000e+01
-284	2.84140000e+04	1.20000000e+01	1.50000000e+01	3.00000000e+01
-283	2.85420000e+04	1.20000000e+01	1.50000000e+01	3.00000000e+01
-282	2.86770000e+04	1.20000000e+01	1.50000000e+01	3.00000000e+01
-281	2.88260000e+04	1.20000000e+01	1.50000000e+01	3.00000000e+01
-280	2.89540000e+04	1.30000000e+01	1.60000000e+01	3.10000000e+01
-279	2.90830000e+04	1.30000000e+01	1.60000000e+01	3.10000000e+01
-278	2.92070000e+04	1.30000000e+01	1.60000000e+01	3.10000000e+01
-277	2.93440000e+04	1.30000000e+01	1.60000000e+01	3.10000000e+01
-276	2.94870000e+04	1.30000000e+01	1.60000000e+01	3.10000000e+01
-275	2.96280000e+04	1.30000000e+01	1.60000000e+01	3.10000000e+01
-274	2.97350000e+04	1.30000000e+01	1.60000000e+01	3.10000000e+01
-273	2.98450000e+04	1.30000000e+01	1.60000000e+01	3.10000000e+01
-272	2.99860000e+04	1.40000000e+01	1.70000000e+01	3.20000000e+01
-271	3.01130000e+04	1.40000000e+01	1.70000000e+01	3.20000000e+01
-270	3.02510000e+04	1.40000000e+01	1.70000000e+01	3.20000000e+01
-269	3.03880000e+04	1.40000000e+01	1.70000000e+01	3.20000000e+01
-268	3.05530000e+04	1.40000000e+01	1.70000000e+01	3.20000000e+01
-267	3.06920000e+04	1.40000000e+01	1.70000000e+01	3.20000000e+01
-266	3.08200000e+04	1.40000000e+01	1.70000000e+01	3.20000000e+01
-265	3.09770000e+04	1.40000000e+01	1.70000000e+01	3.20000000e+01
-264	3.11110000e+04	1.40000000e+01	1.70000000e+01	3.20000000e+01
-263	3.12560000e+04	1.40000000e+01	1.70000000e+01	3.20000000e+01
-262	3.14150000e+04	1.40000000e+01	1.70000000e+01	3.20000000e+01
-261	3.15620000e+04	1.40000000e+01	1.70000000e+01	3.20000000e+01
-260	3.16990000e+04	1.40000000e+01	1.70000000e+01	3.20000000e+01
-259	3.18280000e+04	1.40000000e+01	1.70000000e+01	3.20000000e+01
-258	3.19560000e+04	1.40000000e+01	1.70000000e+01	3.20000000e+01
-257	3.20620000e+04	1.40000000e+01	1.70000000e+01	3.20000000e+01
-256	3.22090000e+04	1.40000000e+01	1.70000000e+01	3.20000000e+01
-255	3.23140000e+04	1.40000000e+01	1.70000000e+01	3.20000000e+01
-254	3.24780000e+04	1.50000000e+01	1.80000000e+01	3.30000000e+01
-253	3.26210000e+04	1.50000000e+01	1.80000000e+01	3.30000000e+01
-252	3.27290000e+04	1.50000000e+01	1.80000000e+01	3.30000000e+01
-251	3.28500000e+04	1.50000000e+01	1.80000000e+01	3.30000000e+01
-250	3.29790000e+04	1.50000000e+01	1.80000000e+01	3.30000000e+01
-249	3.30840000e+04	1.50000000e+01	1.80000000e+01	3.30000000e+01
-248	3.31990000e+04	1.50000000e+01	1.80000000e+01	3.30000000e+01
-247	3.33110000e+04	1.50000000e+01	1.80000000e+01	3.30000000e+01
-246	3.34210000e+04	1.50000000e+01	1.80000000e+01	3.30000000e+01
-245	3.36000000e+04	1.60000000e+01	1.90000000e+01	3.40000000e+01
-244	3.37660000e+04	1.70000000e+01	2.00000000e+01	3.50000000e+01
-243	3.38830000e+04	1.70000000e+01	2.00000000e+01	3.50000000e+01
-242	3.40000000e+04	1.70000000e+01	2.00000000e+01	3.50000000e+01
-241	3.41220000e+04	1.70000000e+01	2.00000000e+01	3.50000000e+01
-240	3.42510000e+04	1.70000000e+01	2.00000000e+01	3.50000000e+01
-239	3.43850000e+04	1.70000000e+01	2.00000000e+01	3.50000000e+01
-238	3.45280000e+04	1.70000000e+01	2.00000000e+01	3.50000000e+01
-237	3.46530000e+04	1.70000000e+01	2.00000000e+01	3.50000000e+01
-236	3.47730000e+04	1.70000000e+01	2.00000000e+01	3.50000000e+01
-235	3.48820000e+04	1.70000000e+01	2.00000000e+01	3.50000000e+01
-234	3.50180000e+04	1.70000000e+01	2.00000000e+01	3.50000000e+01
-233	3.51450000e+04	1.70000000e+01	2.00000000e+01	3.50000000e+01
-232	3.53010000e+04	1.70000000e+01	2.00000000e+01	3.50000000e+01
-231	3.54290000e+04	1.70000000e+01	2.00000000e+01	3.50000000e+01
-230	3.55570000e+04	1.70000000e+01	2.00000000e+01	3.50000000e+01
-229	3.56800000e+04	1.70000000e+01	2.00000000e+01	3.50000000e+01
-228	3.58320000e+04	1.80000000e+01	2.10000000e+01	3.60000000e+01
-227	3.60630000e+04	1.80000000e+01	2.10000000e+01	3.60000000e+01
-226	3.63020000e+04	1.80000000e+01	2.10000000e+01	3.60000000e+01
-225	3.65860000e+04	1.90000000e+01	2.20000000e+01	3.70000000e+01
-224	3.67810000e+04	2.00000000e+01	2.30000000e+01	3.80000000e+01
-223	3.69580000e+04	2.00000000e+01	2.30000000e+01	3.80000000e+01
-222	3.71070000e+04	2.00000000e+01	2.30000000e+01	3.80000000e+01
-221	3.72540000e+04	2.00000000e+01	2.30000000e+01	3.80000000e+01
-220	3.74570000e+04	2.00000000e+01	2.30000000e+01	3.80000000e+01
-219	3.76500000e+04	2.10000000e+01	2.40000000e+01	3.90000000e+01
-218	3.78410000e+04	2.10000000e+01	2.40000000e+01	3.90000000e+01
-217	3.80120000e+04	2.10000000e+01	2.40000000e+01	3.90000000e+01
-216	3.81740000e+04	2.10000000e+01	2.40000000e+01	3.90000000e+01
-215	3.83450000e+04	2.10000000e+01	2.40000000e+01	3.90000000e+01
-214	3.85360000e+04	2.10000000e+01	2.40000000e+01	3.90000000e+01
-213	3.86990000e+04	2.10000000e+01	2.40000000e+01	3.90000000e+01
-212	3.88790000e+04	2.10000000e+01	2.40000000e+01	3.90000000e+01
-211	3.90460000e+04	2.10000000e+01	2.40000000e+01	3.90000000e+01
-210	3.92260000e+04	2.10000000e+01	2.40000000e+01	3.90000000e+01
-209	3.93880000e+04	2.10000000e+01	2.40000000e+01	3.90000000e+01
-208	3.95720000e+04	2.10000000e+01	2.40000000e+01	3.90000000e+01
-207	3.97600000e+04	2.10000000e+01	2.40000000e+01	3.90000000e+01
-206	3.99280000e+04	2.10000000e+01	2.40000000e+01	3.90000000e+01
-205	4.01580000e+04	2.20000000e+01	2.50000000e+01	4.00000000e+01
-204	4.03350000e+04	2.20000000e+01	2.50000000e+01	4.00000000e+01
-203	4.05160000e+04	2.20000000e+01	2.50000000e+01	4.00000000e+01
-202	4.07120000e+04	2.20000000e+01	2.50000000e+01	4.00000000e+01
-201	4.08960000e+04	2.20000000e+01	2.50000000e+01	4.00000000e+01
-200	4.10810000e+04	2.20000000e+01	2.50000000e+01	4.00000000e+01
-199	4.13140000e+04	2.20000000e+01	2.50000000e+01	4.00000000e+01
-198	4.15320000e+04	2.30000000e+01	2.60000000e+01	4.10000000e+01
-197	4.17230000e+04	2.30000000e+01	2.60000000e+01	4.10000000e+01
-196	4.18910000e+04	2.30000000e+01	2.60000000e+01	4.10000000e+01
-195	4.20890000e+04	2.30000000e+01	2.60000000e+01	4.10000000e+01
-194	4.22120000e+04	2.30000000e+01	2.60000000e+01	4.10000000e+01
-193	4.23550000e+04	2.40000000e+01	2.80000000e+01	4.60000000e+01
-192	4.24020000e+04	2.40000000e+01	2.80000000e+01	4.60000000e+01
-191	4.24460000e+04	2.50000000e+01	2.90000000e+01	4.70000000e+01
-190	4.24970000e+04	2.50000000e+01	2.90000000e+01	4.70000000e+01
-189	4.35220000e+04	2.50000000e+01	2.90000000e+01	4.70000000e+01
-188	4.49170000e+04	2.50000000e+01	2.90000000e+01	4.70000000e+01
-187	4.60400000e+04	2.50000000e+01	2.90000000e+01	4.70000000e+01
-186	4.68160000e+04	2.50000000e+01	2.90000000e+01	4.70000000e+01
-185	4.76360000e+04	2.60000000e+01	3.10000000e+01	4.90000000e+01
-184	4.84690000e+04	2.60000000e+01	3.10000000e+01	4.90000000e+01
-183	4.93250000e+04	2.60000000e+01	3.10000000e+01	4.90000000e+01
-182	5.02260000e+04	2.60000000e+01	3.10000000e+01	4.90000000e+01
-181	5.08940000e+04	2.60000000e+01	3.10000000e+01	4.90000000e+01
-180	5.14480000e+04	2.60000000e+01	3.10000000e+01	4.90000000e+01
-179	5.20670000e+04	2.60000000e+01	3.10000000e+01	5.00000000e+01
-178	5.20670000e+04	2.60000000e+01	3.10000000e+01	5.00000000e+01
-177	5.24400000e+04	2.60000000e+01	3.10000000e+01	5.00000000e+01
-176	5.24400000e+04	2.60000000e+01	3.10000000e+01	5.00000000e+01
-175	5.30410000e+04	2.60000000e+01	3.10000000e+01	5.00000000e+01
-174	5.34960000e+04	2.60000000e+01	3.10000000e+01	5.00000000e+01
-173	5.39940000e+04	2.60000000e+01	3.10000000e+01	5.00000000e+01
-172	5.45680000e+04	2.60000000e+01	3.10000000e+01	5.00000000e+01
-171	5.50490000e+04	2.60000000e+01	3.10000000e+01	5.00000000e+01
-170	5.55350000e+04	2.60000000e+01	3.10000000e+01	5.00000000e+01
-169	5.55350000e+04	2.60000000e+01	3.10000000e+01	5.00000000e+01
-168	5.60010000e+04	2.60000000e+01	3.10000000e+01	5.00000000e+01
-167	5.60010000e+04	2.60000000e+01	3.10000000e+01	5.00000000e+01
-166	5.60010000e+04	2.60000000e+01	3.10000000e+01	5.00000000e+01
-165	5.60010000e+04	2.60000000e+01	3.10000000e+01	5.00000000e+01
-164	5.60010000e+04	2.60000000e+01	3.10000000e+01	5.00000000e+01
-163	5.65020000e+04	2.60000000e+01	3.10000000e+01	5.00000000e+01
-162	5.70860000e+04	2.60000000e+01	3.10000000e+01	5.00000000e+01
-161	5.75320000e+04	2.60000000e+01	3.10000000e+01	5.00000000e+01
-160	5.80220000e+04	2.60000000e+01	3.10000000e+01	5.00000000e+01
-159	5.84440000e+04	2.60000000e+01	3.10000000e+01	5.00000000e+01
-158	5.88910000e+04	2.60000000e+01	3.10000000e+01	5.00000000e+01
-157	5.94400000e+04	2.60000000e+01	3.10000000e+01	5.00000000e+01
-156	5.99760000e+04	2.60000000e+01	3.10000000e+01	5.00000000e+01
-155	6.04930000e+04	2.60000000e+01	3.10000000e+01	5.00000000e+01
-154	6.09590000e+04	2.60000000e+01	3.10000000e+01	5.00000000e+01
-153	6.13570000e+04	2.60000000e+01	3.10000000e+01	5.00000000e+01
-152	6.18670000e+04	2.60000000e+01	3.10000000e+01	5.00000000e+01
-151	6.24570000e+04	2.60000000e+01	3.10000000e+01	5.00000000e+01
-150	6.30250000e+04	2.60000000e+01	3.10000000e+01	5.00000000e+01
-149	6.36530000e+04	2.60000000e+01	3.10000000e+01	5.00000000e+01
-148	6.44440000e+04	2.60000000e+01	3.10000000e+01	5.00000000e+01
-147	6.52050000e+04	2.60000000e+01	3.10000000e+01	5.00000000e+01
-146	6.57880000e+04	2.60000000e+01	3.10000000e+01	5.00000000e+01
-145	6.66630000e+04	2.70000000e+01	3.20000000e+01	5.10000000e+01
-144	6.73690000e+04	2.70000000e+01	3.20000000e+01	5.10000000e+01
-143	6.79940000e+04	2.70000000e+01	3.20000000e+01	5.10000000e+01
-142	6.87090000e+04	2.70000000e+01	3.20000000e+01	5.10000000e+01
-141	6.95700000e+04	2.70000000e+01	3.20000000e+01	5.10000000e+01
-140	7.01970000e+04	2.70000000e+01	3.20000000e+01	5.10000000e+01
-139	7.09000000e+04	2.70000000e+01	3.20000000e+01	5.10000000e+01
-138	7.15900000e+04	2.70000000e+01	3.20000000e+01	5.10000000e+01
-137	7.22140000e+04	2.70000000e+01	3.20000000e+01	5.10000000e+01
-136	7.27880000e+04	2.70000000e+01	3.20000000e+01	5.10000000e+01
-135	7.34350000e+04	2.70000000e+01	3.20000000e+01	5.10000000e+01
-134	7.42470000e+04	2.90000000e+01	3.40000000e+01	5.40000000e+01
-133	7.49180000e+04	2.90000000e+01	3.40000000e+01	5.40000000e+01
-132	7.55790000e+04	2.90000000e+01	3.40000000e+01	5.40000000e+01
-131	7.61850000e+04	2.90000000e+01	3.40000000e+01	5.40000000e+01
-130	7.69010000e+04	2.90000000e+01	3.40000000e+01	5.40000000e+01
-129	7.76490000e+04	2.90000000e+01	3.40000000e+01	5.40000000e+01
-128	7.84300000e+04	2.90000000e+01	3.40000000e+01	5.40000000e+01
-127	7.90970000e+04	3.00000000e+01	3.50000000e+01	5.50000000e+01
-126	7.97600000e+04	3.00000000e+01	3.50000000e+01	5.50000000e+01
-125	8.04590000e+04	3.00000000e+01	3.50000000e+01	5.50000000e+01
-124	8.12120000e+04	3.10000000e+01	3.60000000e+01	5.60000000e+01
-123	8.19250000e+04	3.10000000e+01	3.60000000e+01	5.60000000e+01
-122	8.25430000e+04	3.10000000e+01	3.60000000e+01	5.60000000e+01
-121	8.33140000e+04	3.10000000e+01	3.70000000e+01	5.80000000e+01
-120	8.41290000e+04	3.10000000e+01	3.70000000e+01	5.80000000e+01
-119	8.48960000e+04	3.40000000e+01	3.80000000e+01	6.00000000e+01
-118	8.56470000e+04	3.40000000e+01	3.80000000e+01	6.00000000e+01
-117	8.65110000e+04	3.40000000e+01	3.80000000e+01	6.00000000e+01
-116	8.73660000e+04	3.40000000e+01	3.80000000e+01	6.00000000e+01
-115	8.81650000e+04	3.40000000e+01	3.80000000e+01	6.00000000e+01
-114	8.89660000e+04	3.40000000e+01	3.80000000e+01	6.00000000e+01
-113	8.99570000e+04	3.40000000e+01	3.80000000e+01	6.00000000e+01
-112	9.09570000e+04	3.50000000e+01	3.90000000e+01	6.20000000e+01
-111	9.21130000e+04	3.50000000e+01	3.90000000e+01	6.20000000e+01
-110	9.32910000e+04	3.40000000e+01	4.00000000e+01	6.30000000e+01
-109	9.56470000e+04	3.40000000e+01	4.00000000e+01	6.30000000e+01
-108	9.79550000e+04	4.10000000e+01	4.40000000e+01	6.80000000e+01
-107	9.96790000e+04	4.10000000e+01	4.40000000e+01	6.80000000e+01
-106	1.01478000e+05	4.10000000e+01	4.40000000e+01	6.80000000e+01
-105	1.02955000e+05	4.30000000e+01	4.60000000e+01	7.00000000e+01
-104	1.04187000e+05	4.30000000e+01	4.60000000e+01	7.00000000e+01
-103	1.05175000e+05	4.30000000e+01	4.60000000e+01	7.00000000e+01
-102	1.06134000e+05	4.30000000e+01	4.60000000e+01	7.00000000e+01
-101	1.09881000e+05	4.50000000e+01	5.10000000e+01	8.00000000e+01
-100	1.41714000e+05	5.60000000e+01	6.20000000e+01	9.10000000e+01
-99	1.72084000e+05	5.50000000e+01	6.40000000e+01	9.40000000e+01
-98	1.89221000e+05	5.60000000e+01	6.50000000e+01	9.50000000e+01
-97	2.03371000e+05	5.60000000e+01	6.50000000e+01	9.50000000e+01
-96	2.16154000e+05	5.80000000e+01	6.60000000e+01	9.60000000e+01
-95	2.19739000e+05	5.80000000e+01	6.60000000e+01	9.60000000e+01
-94	2.21055000e+05	5.80000000e+01	6.60000000e+01	9.60000000e+01
-93	2.22462000e+05	5.80000000e+01	6.60000000e+01	9.60000000e+01
-92	2.23921000e+05	5.80000000e+01	6.60000000e+01	9.60000000e+01
-91	2.25163000e+05	5.80000000e+01	6.60000000e+01	9.60000000e+01
-90	2.26303000e+05	6.20000000e+01	6.80000000e+01	9.80000000e+01
-89	2.27310000e+05	6.20000000e+01	6.80000000e+01	9.80000000e+01
-88	2.28387000e+05	6.20000000e+01	6.80000000e+01	9.80000000e+01
-87	2.29272000e+05	6.20000000e+01	6.80000000e+01	9.80000000e+01
-86	2.30323000e+05	6.20000000e+01	6.80000000e+01	9.80000000e+01
-85	2.31405000e+05	6.20000000e+01	6.80000000e+01	9.80000000e+01
-84	2.32427000e+05	6.20000000e+01	6.80000000e+01	9.80000000e+01
-83	2.33331000e+05	6.20000000e+01	6.80000000e+01	9.80000000e+01
-82	2.34250000e+05	6.20000000e+01	6.80000000e+01	9.80000000e+01
-81	2.35107000e+05	6.20000000e+01	6.80000000e+01	9.80000000e+01
-80	2.36009000e+05	6.20000000e+01	6.80000000e+01	9.80000000e+01
-79	2.37036000e+05	6.20000000e+01	6.80000000e+01	9.80000000e+01
-78	2.38128000e+05	6.20000000e+01	6.80000000e+01	9.80000000e+01
-77	2.39037000e+05	6.20000000e+01	6.80000000e+01	9.80000000e+01
-76	2.40127000e+05	6.20000000e+01	6.80000000e+01	9.80000000e+01
-75	2.41153000e+05	6.20000000e+01	6.80000000e+01	9.80000000e+01
-74	2.42189000e+05	6.20000000e+01	6.80000000e+01	9.80000000e+01
-73	2.43185000e+05	6.20000000e+01	6.80000000e+01	9.80000000e+01
-72	2.44275000e+05	6.20000000e+01	6.80000000e+01	9.80000000e+01
-71	2.45429000e+05	6.20000000e+01	6.80000000e+01	9.80000000e+01
-70	2.46460000e+05	6.20000000e+01	6.80000000e+01	9.80000000e+01
-69	2.47471000e+05	6.20000000e+01	6.80000000e+01	9.80000000e+01
-68	2.48424000e+05	6.20000000e+01	6.80000000e+01	9.80000000e+01
-67	2.49397000e+05	6.20000000e+01	6.80000000e+01	9.80000000e+01
-66	2.50407000e+05	6.20000000e+01	6.80000000e+01	9.80000000e+01
-65	2.51579000e+05	6.20000000e+01	6.80000000e+01	9.80000000e+01
-64	2.52709000e+05	6.20000000e+01	6.80000000e+01	9.80000000e+01
-63	2.53840000e+05	6.20000000e+01	6.80000000e+01	9.80000000e+01
-62	2.54940000e+05	6.20000000e+01	6.80000000e+01	9.80000000e+01
-61	2.56016000e+05	6.20000000e+01	6.80000000e+01	9.80000000e+01
-60	2.56990000e+05	6.20000000e+01	6.80000000e+01	9.80000000e+01
-59	2.58021000e+05	6.20000000e+01	6.80000000e+01	9.80000000e+01
-58	2.59213000e+05	6.20000000e+01	6.80000000e+01	9.80000000e+01
-57	2.60519000e+05	6.20000000e+01	6.80000000e+01	9.80000000e+01
-56	2.61823000e+05	6.20000000e+01	6.80000000e+01	9.80000000e+01
-55	2.63031000e+05	6.20000000e+01	6.80000000e+01	9.80000000e+01
-54	2.64300000e+05	6.30000000e+01	6.90000000e+01	9.90000000e+01
-53	2.65409000e+05	6.30000000e+01	6.90000000e+01	9.90000000e+01
-52	2.66392000e+05	6.30000000e+01	6.90000000e+01	9.90000000e+01
-51	2.67699000e+05	6.30000000e+01	6.90000000e+01	9.90000000e+01
-50	2.69075000e+05	6.30000000e+01	6.90000000e+01	9.90000000e+01
-49	2.70253000e+05	6.30000000e+01	6.90000000e+01	9.90000000e+01
-48	2.71431000e+05	6.50000000e+01	7.10000000e+01	1.01000000e+02
-47	2.72748000e+05	6.50000000e+01	7.10000000e+01	1.01000000e+02
-46	2.74134000e+05	6.50000000e+01	7.10000000e+01	1.01000000e+02
-45	2.75391000e+05	6.50000000e+01	7.10000000e+01	1.01000000e+02
-44	2.76807000e+05	6.50000000e+01	7.10000000e+01	1.01000000e+02
-43	2.78325000e+05	6.50000000e+01	7.10000000e+01	1.01000000e+02
-42	2.79694000e+05	6.50000000e+01	7.10000000e+01	1.01000000e+02
-41	2.81147000e+05	6.50000000e+01	7.10000000e+01	1.01000000e+02
-40	2.82755000e+05	6.50000000e+01	7.10000000e+01	1.01000000e+02
-39	2.84279000e+05	6.70000000e+01	7.20000000e+01	1.02000000e+02
-38	2.85638000e+05	6.70000000e+01	7.20000000e+01	1.02000000e+02
-37	2.87181000e+05	6.70000000e+01	7.20000000e+01	1.02000000e+02
-36	2.88729000e+05	6.70000000e+01	7.20000000e+01	1.02000000e+02
-35	2.90071000e+05	6.80000000e+01	7.30000000e+01	1.03000000e+02
-34	2.91288000e+05	6.80000000e+01	7.30000000e+01	1.03000000e+02
-33	2.92563000e+05	6.80000000e+01	7.30000000e+01	1.03000000e+02
-32	2.93842000e+05	6.80000000e+01	7.30000000e+01	1.03000000e+02
-31	2.95221000e+05	6.80000000e+01	7.30000000e+01	1.03000000e+02
-30	2.96676000e+05	6.80000000e+01	7.30000000e+01	1.03000000e+02
-29	2.98215000e+05	6.80000000e+01	7.30000000e+01	1.03000000e+02
-28	2.99491000e+05	6.80000000e+01	7.40000000e+01	1.04000000e+02
-27	3.00808000e+05	6.80000000e+01	7.40000000e+01	1.04000000e+02
-26	3.02069000e+05	6.80000000e+01	7.40000000e+01	1.04000000e+02
-25	3.03511000e+05	6.80000000e+01	7.40000000e+01	1.04000000e+02
-24	3.05149000e+05	6.80000000e+01	7.40000000e+01	1.04000000e+02
-23	3.06974000e+05	6.80000000e+01	7.40000000e+01	1.04000000e+02
-22	3.08765000e+05	7.10000000e+01	7.50000000e+01	1.05000000e+02
-21	3.10330000e+05	7.10000000e+01	7.50000000e+01	1.05000000e+02
-20	3.12083000e+05	7.10000000e+01	7.50000000e+01	1.05000000e+02
-19	3.13934000e+05	6.80000000e+01	7.60000000e+01	1.06000000e+02
-18	3.15770000e+05	6.80000000e+01	7.60000000e+01	1.06000000e+02
-17	3.17564000e+05	6.80000000e+01	7.70000000e+01	1.07000000e+02
-16	3.19492000e+05	6.90000000e+01	7.80000000e+01	1.08000000e+02
-15	3.21526000e+05	6.90000000e+01	7.80000000e+01	1.08000000e+02
-14	3.23422000e+05	6.90000000e+01	7.90000000e+01	1.09000000e+02
-13	3.25688000e+05	7.50000000e+01	8.10000000e+01	1.11000000e+02
-12	3.28098000e+05	7.50000000e+01	8.10000000e+01	1.11000000e+02
-11	3.31044000e+05	7.50000000e+01	8.30000000e+01	1.13000000e+02
-10	3.33476000e+05	7.50000000e+01	8.30000000e+01	1.13000000e+02
-9	3.36216000e+05	7.50000000e+01	8.30000000e+01	1.13000000e+02
-8	3.39011000e+05	7.50000000e+01	8.30000000e+01	1.13000000e+02
-7	3.41594000e+05	7.50000000e+01	8.40000000e+01	1.14000000e+02
-6	3.44015000e+05	7.80000000e+01	8.50000000e+01	1.15000000e+02
-5	3.46466000e+05	8.00000000e+01	8.60000000e+01	1.16000000e+02
-4	3.48967000e+05	8.00000000e+01	8.70000000e+01	1.17000000e+02
-3	3.51353000e+05	7.90000000e+01	8.80000000e+01	1.18000000e+02
-2	3.53713000e+05	7.90000000e+01	8.80000000e+01	1.18000000e+02
-1	3.57479000e+05	7.90000000e+01	8.80000000e+01	1.18000000e+02
0	3.61535000e+05	7.90000000e+01	8.80000000e+01	1.18000000e+02
1	3.67977000e+05	8.40000000e+01	9.10000000e+01	1.21000000e+02
2	3.73535000e+05	8.10000000e+01	9.20000000e+01	1.22000000e+02
3	3.77986000e+05	8.10000000e+01	9.20000000e+01	1.22000000e+02
4	3.81758000e+05	8.20000000e+01	9.30000000e+01	1.23000000e+02
5	3.86229000e+05	8.20000000e+01	9.30000000e+01	1.23000000e+02
6	3.90826000e+05	8.20000000e+01	9.30000000e+01	1.23000000e+02
7	3.95060000e+05	8.20000000e+01	9.30000000e+01	1.23000000e+02
8	3.99125000e+05	8.70000000e+01	9.50000000e+01	1.27000000e+02
9	4.03025000e+05	8.70000000e+01	9.50000000e+01	1.27000000e+02
10	4.06334000e+05	8.70000000e+01	9.60000000e+01	1.29000000e+02
11	4.09554000e+05	9.00000000e+01	9.90000000e+01	1.35000000e+02
12	4.13856000e+05	9.50000000e+01	1.02000000e+02	1.39000000e+02
13	4.17834000e+05	9.50000000e+01	1.02000000e+02	1.39000000e+02
14	4.21453000e+05	9.50000000e+01	1.02000000e+02	1.39000000e+02
15	4.25062000e+05	9.50000000e+01	1.02000000e+02	1.39000000e+02
16	4.28494000e+05	9.70000000e+01	1.04000000e+02	1.41000000e+02
17	4.31850000e+05	9.70000000e+01	1.04000000e+02	1.41000000e+02
18	4.35133000e+05	9.80000000e+01	1.06000000e+02	1.43000000e+02
19	4.38786000e+05	9.80000000e+01	1.06000000e+02	1.43000000e+02
20	4.42137000e+05	1.01000000e+02	1.12000000e+02	1.58000000e+02
21	4.44950000e+05	1.07000000e+02	1.12000000e+02	1.59000000e+02
22	4.48503000e+05	1.05000000e+02	1.15000000e+02	1.63000000e+02
23	4.51919000e+05	1.04000000e+02	1.16000000e+02	1.64000000e+02
24	4.55038000e+05	1.11000000e+02	1.19000000e+02	1.68000000e+02
25	4.57900000e+05	1.11000000e+02	1.19000000e+02	1.68000000e+02
26	4.61137000e+05	1.13000000e+02	1.21000000e+02	1.70000000e+02
27	4.64318000e+05	1.10000000e+02	1.22000000e+02	1.76000000e+02
28	4.66898000e+05	1.13000000e+02	1.25000000e+02	1.79000000e+02
29	4.69365000e+05	1.17000000e+02	1.26000000e+02	1.80000000e+02
30	4.71507000e+05	1.16000000e+02	1.28000000e+02	1.83000000e+02
31	4.73704000e+05	1.17000000e+02	1.30000000e+02	1.85000000e+02
32	4.76344000e+05	1.17000000e+02	1.32000000e+02	1.88000000e+02
33	4.78961000e+05	1.18000000e+02	1.33000000e+02	1.89000000e+02
34	4.81305000e+05	1.27000000e+02	1.35000000e+02	1.96000000e+02
35	4.83354000e+05	1.27000000e+02	1.35000000e+02	1.96000000e+02
36	4.85440000e+05	1.27000000e+02	1.35000000e+02	1.96000000e+02
37	4.87314000e+05	1.27000000e+02	1.35000000e+02	1.96000000e+02
38	4.89419000e+05	1.27000000e+02	1.35000000e+02	1.97000000e+02
39	4.91830000e+05	1.27000000e+02	1.35000000e+02	1.97000000e+02
40	4.94537000e+05	1.26000000e+02	1.36000000e+02	1.98000000e+02
41	4.96971000e+05	1.28000000e+02	1.38000000e+02	2.03000000e+02
42	4.98979000e+05	1.28000000e+02	1.38000000e+02	2.03000000e+02
43	5.00933000e+05	1.28000000e+02	1.38000000e+02	2.03000000e+02
44	5.02762000e+05	1.28000000e+02	1.38000000e+02	2.03000000e+02
45	5.04524000e+05	1.28000000e+02	1.38000000e+02	2.03000000e+02
46	5.06237000e+05	1.28000000e+02	1.38000000e+02	2.03000000e+02
47	5.08424000e+05	1.28000000e+02	1.38000000e+02	2.03000000e+02
48	5.10249000e+05	1.28000000e+02	1.38000000e+02	2.03000000e+02
49	5.11793000e+05	1.26000000e+02	1.40000000e+02	2.05000000e+02
50	5.13233000e+05	1.26000000e+02	1.40000000e+02	2.05000000e+02
51	5.14658000e+05	1.26000000e+02	1.40000000e+02	2.05000000e+02
52	5.16044000e+05	1.31000000e+02	1.42000000e+02	2.07000000e+02
53	5.17549000e+05	1.31000000e+02	1.43000000e+02	2.08000000e+02
54	5.19428000e+05	1.31000000e+02	1.43000000e+02	2.08000000e+02
55	5.21070000e+05	1.32000000e+02	1.44000000e+02	2.09000000e+02
56	5.22427000e+05	1.32000000e+02	1.44000000e+02	2.09000000e+02
57	5.23779000e+05	1.32000000e+02	1.44000000e+02	2.09000000e+02
58	5.25061000e+05	1.32000000e+02	1.44000000e+02	2.09000000e+02
59	5.26260000e+05	1.32000000e+02	1.44000000e+02	2.09000000e+02
60	5.27699000e+05	1.32000000e+02	1.44000000e+02	2.09000000e+02
61	5.29421000e+05	1.32000000e+02	1.44000000e+02	2.09000000e+02
62	5.31183000e+05	1.29000000e+02	1.45000000e+02	2.10000000e+02
63	5.32598000e+05	1.29000000e+02	1.45000000e+02	2.10000000e+02
64	5.33909000e+05	1.29000000e+02	1.45000000e+02	2.10000000e+02
65	5.35389000e+05	1.29000000e+02	1.45000000e+02	2.10000000e+02
66	5.36891000e+05	1.30000000e+02	1.46000000e+02	2.11000000e+02
67	5.38335000e+05	1.30000000e+02	1.46000000e+02	2.11000000e+02
68	5.40193000e+05	1.30000000e+02	1.46000000e+02	2.11000000e+02
69	5.42114000e+05	1.30000000e+02	1.46000000e+02	2.11000000e+02
70	5.43459000e+05	1.30000000e+02	1.46000000e+02	2.11000000e+02
71	5.44794000e+05	1.30000000e+02	1.46000000e+02	2.11000000e+02
72	5.46178000e+05	1.33000000e+02	1.47000000e+02	2.12000000e+02
73	5.47486000e+05	1.32000000e+02	1.48000000e+02	2.13000000e+02
74	5.48910000e+05	1.32000000e+02	1.48000000e+02	2.13000000e+02
75	5.50682000e+05	1.32000000e+02	1.48000000e+02	2.13000000e+02
76	5.52203000e+05	1.32000000e+02	1.48000000e+02	2.13000000e+02
77	5.53416000e+05	1.32000000e+02	1.48000000e+02	2.13000000e+02
78	5.54586000e+05	1.32000000e+02	1.48000000e+02	2.13000000e+02
79	5.55766000e+05	1.33000000e+02	1.48000000e+02	2.14000000e+02
80	5.56923000e+05	1.34000000e+02	1.50000000e+02	2.18000000e+02
81	5.58115000e+05	1.34000000e+02	1.50000000e+02	2.18000000e+02
82	5.59780000e+05	1.32000000e+02	1.53000000e+02	2.22000000e+02
83	5.61197000e+05	1.32000000e+02	1.53000000e+02	2.22000000e+02
84	5.62470000e+05	1.32000000e+02	1.53000000e+02	2.22000000e+02
85	5.63598000e+05	1.32000000e+02	1.53000000e+02	2.22000000e+02
86	5.64737000e+05	1.32000000e+02	1.53000000e+02	2.22000000e+02
87	5.65847000e+05	1.32000000e+02	1.53000000e+02	2.22000000e+02
88	5.67101000e+05	1.32000000e+02	1.53000000e+02	2.22000000e+02
89	5.68530000e+05	1.32000000e+02	1.53000000e+02	2.22000000e+02
90	5.69809000e+05	1.31000000e+02	1.55000000e+02	2.25000000e+02
91	5.71002000e+05	1.34000000e+02	1.56000000e+02	2.26000000e+02
92	5.72355000e+05	1.37000000e+02	1.58000000e+02	2.28000000e+02
93	5.73483000e+05	1.37000000e+02	1.58000000e+02	2.28000000e+02
94	5.74544000e+05	1.37000000e+02	1.58000000e+02	2.28000000e+02
95	5.75711000e+05	1.40000000e+02	1.61000000e+02	2.31000000e+02
96	5.77014000e+05	1.40000000e+02	1.61000000e+02	2.31000000e+02
97	5.78376000e+05	1.40000000e+02	1.61000000e+02	2.31000000e+02
98	5.79483000e+05	1.40000000e+02	1.61000000e+02	2.31000000e+02
99	5.80554000e+05	1.40000000e+02	1.61000000e+02	2.31000000e+02
100	5.81647000e+05	1.40000000e+02	1.61000000e+02	2.31000000e+02
