# Supplementary material for: Early Prediction of Movie Box Office Success Based on Wikipedia Activity Big Data
Source: PLoS One. 2013 Aug 21;8(8):e71226. doi: 10.1371/journal.pone.0071226 (PMC3749192; doi:10.1371/journal.pone.0071226)
Supplement: Dataset S1 — The dataset under study, including the financial and Wikipedia activity data is also available at http://wwm.phy.bme.hu/SupplementaryDataS1.zip. (ZIP) [file pone.0071226.s002.zip › wikipredict_data_pack/sample_of_312/wikipedia_predictors/208]

Day_(movie_time)	Views	Users	Rigor	Edits
-500	0.00000000e+00	0.00000000e+00	0.00000000e+00	0.00000000e+00
-499	1.50000000e+01	0.00000000e+00	0.00000000e+00	0.00000000e+00
-498	1.90000000e+01	0.00000000e+00	0.00000000e+00	0.00000000e+00
-497	2.50000000e+01	0.00000000e+00	0.00000000e+00	0.00000000e+00
-496	3.10000000e+01	0.00000000e+00	0.00000000e+00	0.00000000e+00
-495	4.00000000e+01	0.00000000e+00	0.00000000e+00	0.00000000e+00
-494	4.50000000e+01	0.00000000e+00	0.00000000e+00	0.00000000e+00
-493	5.00000000e+01	0.00000000e+00	0.00000000e+00	0.00000000e+00
-492	5.70000000e+01	0.00000000e+00	0.00000000e+00	0.00000000e+00
-491	6.20000000e+01	0.00000000e+00	0.00000000e+00	0.00000000e+00
-490	6.30000000e+01	0.00000000e+00	0.00000000e+00	0.00000000e+00
-489	6.60000000e+01	0.00000000e+00	0.00000000e+00	0.00000000e+00
-488	6.80000000e+01	0.00000000e+00	0.00000000e+00	0.00000000e+00
-487	7.40000000e+01	0.00000000e+00	0.00000000e+00	0.00000000e+00
-486	7.60000000e+01	0.00000000e+00	0.00000000e+00	0.00000000e+00
-485	8.20000000e+01	0.00000000e+00	0.00000000e+00	0.00000000e+00
-484	9.10000000e+01	0.00000000e+00	0.00000000e+00	0.00000000e+00
-483	9.40000000e+01	0.00000000e+00	0.00000000e+00	0.00000000e+00
-482	9.80000000e+01	0.00000000e+00	0.00000000e+00	0.00000000e+00
-481	1.06000000e+02	0.00000000e+00	0.00000000e+00	0.00000000e+00
-480	1.10000000e+02	0.00000000e+00	0.00000000e+00	0.00000000e+00
-479	1.13000000e+02	0.00000000e+00	0.00000000e+00	0.00000000e+00
-478	1.17000000e+02	0.00000000e+00	0.00000000e+00	0.00000000e+00
-477	1.19000000e+02	0.00000000e+00	0.00000000e+00	0.00000000e+00
-476	1.22000000e+02	0.00000000e+00	0.00000000e+00	0.00000000e+00
-475	1.28000000e+02	0.00000000e+00	0.00000000e+00	0.00000000e+00
-474	1.34000000e+02	0.00000000e+00	0.00000000e+00	0.00000000e+00
-473	1.44000000e+02	0.00000000e+00	0.00000000e+00	0.00000000e+00
-472	1.56000000e+02	0.00000000e+00	0.00000000e+00	0.00000000e+00
-471	1.58000000e+02	0.00000000e+00	0.00000000e+00	0.00000000e+00
-470	1.66000000e+02	0.00000000e+00	0.00000000e+00	0.00000000e+00
-469	1.69000000e+02	0.00000000e+00	0.00000000e+00	0.00000000e+00
-468	1.71000000e+02	0.00000000e+00	0.00000000e+00	0.00000000e+00
-467	1.74000000e+02	0.00000000e+00	0.00000000e+00	0.00000000e+00
-466	1.79000000e+02	0.00000000e+00	0.00000000e+00	0.00000000e+00
-465	1.82000000e+02	0.00000000e+00	0.00000000e+00	0.00000000e+00
-464	1.84000000e+02	0.00000000e+00	0.00000000e+00	0.00000000e+00
-463	1.87000000e+02	0.00000000e+00	0.00000000e+00	0.00000000e+00
-462	1.92000000e+02	0.00000000e+00	0.00000000e+00	0.00000000e+00
-461	1.98000000e+02	0.00000000e+00	0.00000000e+00	0.00000000e+00
-460	2.09000000e+02	0.00000000e+00	0.00000000e+00	0.00000000e+00
-459	2.17000000e+02	0.00000000e+00	0.00000000e+00	0.00000000e+00
-458	2.18000000e+02	0.00000000e+00	0.00000000e+00	0.00000000e+00
-457	2.24000000e+02	0.00000000e+00	0.00000000e+00	0.00000000e+00
-456	2.26000000e+02	0.00000000e+00	0.00000000e+00	0.00000000e+00
-455	2.33000000e+02	0.00000000e+00	0.00000000e+00	0.00000000e+00
-454	2.37000000e+02	0.00000000e+00	0.00000000e+00	0.00000000e+00
-453	2.39000000e+02	0.00000000e+00	0.00000000e+00	0.00000000e+00
-452	2.41000000e+02	0.00000000e+00	0.00000000e+00	0.00000000e+00
-451	2.43000000e+02	0.00000000e+00	0.00000000e+00	0.00000000e+00
-450	2.47000000e+02	0.00000000e+00	0.00000000e+00	0.00000000e+00
-449	2.50000000e+02	0.00000000e+00	0.00000000e+00	0.00000000e+00
-448	2.52000000e+02	0.00000000e+00	0.00000000e+00	0.00000000e+00
-447	2.57000000e+02	0.00000000e+00	0.00000000e+00	0.00000000e+00
-446	2.66000000e+02	0.00000000e+00	0.00000000e+00	0.00000000e+00
-445	2.70000000e+02	0.00000000e+00	0.00000000e+00	0.00000000e+00
-444	2.72000000e+02	0.00000000e+00	0.00000000e+00	0.00000000e+00
-443	2.74000000e+02	0.00000000e+00	0.00000000e+00	0.00000000e+00
-442	2.78000000e+02	0.00000000e+00	0.00000000e+00	0.00000000e+00
-441	2.81000000e+02	0.00000000e+00	0.00000000e+00	0.00000000e+00
-440	2.83000000e+02	0.00000000e+00	0.00000000e+00	0.00000000e+00
-439	2.85000000e+02	0.00000000e+00	0.00000000e+00	0.00000000e+00
-438	2.88000000e+02	0.00000000e+00	0.00000000e+00	0.00000000e+00
-437	2.93000000e+02	0.00000000e+00	0.00000000e+00	0.00000000e+00
-436	2.96000000e+02	0.00000000e+00	0.00000000e+00	0.00000000e+00
-435	3.16000000e+02	0.00000000e+00	0.00000000e+00	0.00000000e+00
-434	3.17000000e+02	0.00000000e+00	0.00000000e+00	0.00000000e+00
-433	3.21000000e+02	0.00000000e+00	0.00000000e+00	0.00000000e+00
-432	3.26000000e+02	0.00000000e+00	0.00000000e+00	0.00000000e+00
-431	3.30000000e+02	0.00000000e+00	0.00000000e+00	0.00000000e+00
-430	3.31000000e+02	0.00000000e+00	0.00000000e+00	0.00000000e+00
-429	3.37000000e+02	0.00000000e+00	0.00000000e+00	0.00000000e+00
-428	3.38000000e+02	0.00000000e+00	0.00000000e+00	0.00000000e+00
-427	3.44000000e+02	0.00000000e+00	0.00000000e+00	0.00000000e+00
-426	3.44000000e+02	0.00000000e+00	0.00000000e+00	0.00000000e+00
-425	3.45000000e+02	0.00000000e+00	0.00000000e+00	0.00000000e+00
-424	3.54000000e+02	0.00000000e+00	0.00000000e+00	0.00000000e+00
-423	3.57000000e+02	0.00000000e+00	0.00000000e+00	0.00000000e+00
-422	3.65000000e+02	0.00000000e+00	0.00000000e+00	0.00000000e+00
-421	3.68000000e+02	0.00000000e+00	0.00000000e+00	0.00000000e+00
-420	3.71000000e+02	0.00000000e+00	0.00000000e+00	0.00000000e+00
-419	3.72000000e+02	0.00000000e+00	0.00000000e+00	0.00000000e+00
-418	3.76000000e+02	0.00000000e+00	0.00000000e+00	0.00000000e+00
-417	3.78000000e+02	0.00000000e+00	0.00000000e+00	0.00000000e+00
-416	3.82000000e+02	0.00000000e+00	0.00000000e+00	0.00000000e+00
-415	3.84000000e+02	0.00000000e+00	0.00000000e+00	0.00000000e+00
-414	3.88000000e+02	0.00000000e+00	0.00000000e+00	0.00000000e+00
-413	3.97000000e+02	0.00000000e+00	0.00000000e+00	0.00000000e+00
-412	3.99000000e+02	0.00000000e+00	0.00000000e+00	0.00000000e+00
-411	4.03000000e+02	0.00000000e+00	0.00000000e+00	0.00000000e+00
-410	4.05000000e+02	0.00000000e+00	0.00000000e+00	0.00000000e+00
-409	4.09000000e+02	0.00000000e+00	0.00000000e+00	0.00000000e+00
-408	4.15000000e+02	0.00000000e+00	0.00000000e+00	0.00000000e+00
-407	4.24000000e+02	0.00000000e+00	0.00000000e+00	0.00000000e+00
-406	4.32000000e+02	0.00000000e+00	0.00000000e+00	0.00000000e+00
-405	4.35000000e+02	0.00000000e+00	0.00000000e+00	0.00000000e+00
-404	4.45000000e+02	0.00000000e+00	0.00000000e+00	0.00000000e+00
-403	4.58000000e+02	0.00000000e+00	0.00000000e+00	0.00000000e+00
-402	4.60000000e+02	0.00000000e+00	0.00000000e+00	0.00000000e+00
-401	4.66000000e+02	0.00000000e+00	0.00000000e+00	0.00000000e+00
-400	4.69000000e+02	0.00000000e+00	0.00000000e+00	0.00000000e+00
-399	4.71000000e+02	0.00000000e+00	0.00000000e+00	0.00000000e+00
-398	4.77000000e+02	0.00000000e+00	0.00000000e+00	0.00000000e+00
-397	4.81000000e+02	0.00000000e+00	0.00000000e+00	0.00000000e+00
-396	4.84000000e+02	0.00000000e+00	0.00000000e+00	0.00000000e+00
-395	4.89000000e+02	0.00000000e+00	0.00000000e+00	0.00000000e+00
-394	4.94000000e+02	0.00000000e+00	0.00000000e+00	0.00000000e+00
-393	5.00000000e+02	0.00000000e+00	0.00000000e+00	0.00000000e+00
-392	5.03000000e+02	0.00000000e+00	0.00000000e+00	0.00000000e+00
-391	5.04000000e+02	0.00000000e+00	0.00000000e+00	0.00000000e+00
-390	5.12000000e+02	0.00000000e+00	0.00000000e+00	0.00000000e+00
-389	5.15000000e+02	0.00000000e+00	0.00000000e+00	0.00000000e+00
-388	5.17000000e+02	0.00000000e+00	0.00000000e+00	0.00000000e+00
-387	5.20000000e+02	0.00000000e+00	0.00000000e+00	0.00000000e+00
-386	5.22000000e+02	0.00000000e+00	0.00000000e+00	0.00000000e+00
-385	5.24000000e+02	0.00000000e+00	0.00000000e+00	0.00000000e+00
-384	5.28000000e+02	0.00000000e+00	0.00000000e+00	0.00000000e+00
-383	5.34000000e+02	0.00000000e+00	0.00000000e+00	0.00000000e+00
-382	5.40000000e+02	0.00000000e+00	0.00000000e+00	0.00000000e+00
-381	5.43000000e+02	0.00000000e+00	0.00000000e+00	0.00000000e+00
-380	5.46000000e+02	0.00000000e+00	0.00000000e+00	0.00000000e+00
-379	5.50000000e+02	0.00000000e+00	0.00000000e+00	0.00000000e+00
-378	5.58000000e+02	0.00000000e+00	0.00000000e+00	0.00000000e+00
-377	5.59000000e+02	0.00000000e+00	0.00000000e+00	0.00000000e+00
-376	5.60000000e+02	0.00000000e+00	0.00000000e+00	0.00000000e+00
-375	5.61000000e+02	0.00000000e+00	0.00000000e+00	0.00000000e+00
-374	5.61000000e+02	0.00000000e+00	0.00000000e+00	0.00000000e+00
-373	5.63000000e+02	0.00000000e+00	0.00000000e+00	0.00000000e+00
-372	5.64000000e+02	0.00000000e+00	0.00000000e+00	0.00000000e+00
-371	5.66000000e+02	0.00000000e+00	0.00000000e+00	0.00000000e+00
-370	5.68000000e+02	0.00000000e+00	0.00000000e+00	0.00000000e+00
-369	5.70000000e+02	0.00000000e+00	0.00000000e+00	0.00000000e+00
-368	5.72000000e+02	0.00000000e+00	0.00000000e+00	0.00000000e+00
-367	5.74000000e+02	0.00000000e+00	0.00000000e+00	0.00000000e+00
-366	5.74000000e+02	0.00000000e+00	0.00000000e+00	0.00000000e+00
-365	5.78000000e+02	0.00000000e+00	0.00000000e+00	0.00000000e+00
-364	5.78000000e+02	0.00000000e+00	0.00000000e+00	0.00000000e+00
-363	5.78000000e+02	0.00000000e+00	0.00000000e+00	0.00000000e+00
-362	5.78000000e+02	0.00000000e+00	0.00000000e+00	0.00000000e+00
-361	5.79000000e+02	0.00000000e+00	0.00000000e+00	0.00000000e+00
-360	5.80000000e+02	0.00000000e+00	0.00000000e+00	0.00000000e+00
-359	5.81000000e+02	0.00000000e+00	0.00000000e+00	0.00000000e+00
-358	5.83000000e+02	0.00000000e+00	0.00000000e+00	0.00000000e+00
-357	5.86000000e+02	0.00000000e+00	0.00000000e+00	0.00000000e+00
-356	5.86000000e+02	0.00000000e+00	0.00000000e+00	0.00000000e+00
-355	5.86000000e+02	0.00000000e+00	0.00000000e+00	0.00000000e+00
-354	5.86000000e+02	0.00000000e+00	0.00000000e+00	0.00000000e+00
-353	5.87000000e+02	0.00000000e+00	0.00000000e+00	0.00000000e+00
-352	5.88000000e+02	0.00000000e+00	0.00000000e+00	0.00000000e+00
-351	5.88000000e+02	0.00000000e+00	0.00000000e+00	0.00000000e+00
-350	5.90000000e+02	0.00000000e+00	0.00000000e+00	0.00000000e+00
-349	5.92000000e+02	0.00000000e+00	0.00000000e+00	0.00000000e+00
-348	5.93000000e+02	0.00000000e+00	0.00000000e+00	0.00000000e+00
-347	5.93000000e+02	0.00000000e+00	0.00000000e+00	0.00000000e+00
-346	5.94000000e+02	0.00000000e+00	0.00000000e+00	0.00000000e+00
-345	5.95000000e+02	0.00000000e+00	0.00000000e+00	0.00000000e+00
-344	5.98000000e+02	0.00000000e+00	0.00000000e+00	0.00000000e+00
-343	5.99000000e+02	0.00000000e+00	0.00000000e+00	0.00000000e+00
-342	6.00000000e+02	0.00000000e+00	0.00000000e+00	0.00000000e+00
-341	6.00000000e+02	0.00000000e+00	0.00000000e+00	0.00000000e+00
-340	6.01000000e+02	0.00000000e+00	0.00000000e+00	0.00000000e+00
-339	6.01000000e+02	0.00000000e+00	0.00000000e+00	0.00000000e+00
-338	6.02000000e+02	0.00000000e+00	0.00000000e+00	0.00000000e+00
-337	6.03000000e+02	0.00000000e+00	0.00000000e+00	0.00000000e+00
-336	6.04000000e+02	0.00000000e+00	0.00000000e+00	0.00000000e+00
-335	6.06000000e+02	0.00000000e+00	0.00000000e+00	0.00000000e+00
-334	6.08000000e+02	0.00000000e+00	0.00000000e+00	0.00000000e+00
-333	6.13000000e+02	0.00000000e+00	0.00000000e+00	0.00000000e+00
-332	6.19000000e+02	0.00000000e+00	0.00000000e+00	0.00000000e+00
-331	6.30000000e+02	0.00000000e+00	0.00000000e+00	0.00000000e+00
-330	6.33000000e+02	0.00000000e+00	0.00000000e+00	0.00000000e+00
-329	6.39000000e+02	0.00000000e+00	0.00000000e+00	0.00000000e+00
-328	6.45000000e+02	0.00000000e+00	0.00000000e+00	0.00000000e+00
-327	6.52000000e+02	0.00000000e+00	0.00000000e+00	0.00000000e+00
-326	6.58000000e+02	0.00000000e+00	0.00000000e+00	0.00000000e+00
-325	6.64000000e+02	0.00000000e+00	0.00000000e+00	0.00000000e+00
-324	6.67000000e+02	0.00000000e+00	0.00000000e+00	0.00000000e+00
-323	6.70000000e+02	0.00000000e+00	0.00000000e+00	0.00000000e+00
-322	6.75000000e+02	0.00000000e+00	0.00000000e+00	0.00000000e+00
-321	6.81000000e+02	0.00000000e+00	0.00000000e+00	0.00000000e+00
-320	6.82000000e+02	0.00000000e+00	0.00000000e+00	0.00000000e+00
-319	6.83000000e+02	0.00000000e+00	0.00000000e+00	0.00000000e+00
-318	6.87000000e+02	0.00000000e+00	0.00000000e+00	0.00000000e+00
-317	6.90000000e+02	0.00000000e+00	0.00000000e+00	0.00000000e+00
-316	6.94000000e+02	0.00000000e+00	0.00000000e+00	0.00000000e+00
-315	7.03000000e+02	0.00000000e+00	0.00000000e+00	0.00000000e+00
-314	7.14000000e+02	0.00000000e+00	0.00000000e+00	0.00000000e+00
-313	7.15000000e+02	0.00000000e+00	0.00000000e+00	0.00000000e+00
-312	7.18000000e+02	0.00000000e+00	0.00000000e+00	0.00000000e+00
-311	7.20000000e+02	0.00000000e+00	0.00000000e+00	0.00000000e+00
-310	7.27000000e+02	0.00000000e+00	0.00000000e+00	0.00000000e+00
-309	7.31000000e+02	0.00000000e+00	0.00000000e+00	0.00000000e+00
-308	7.34000000e+02	0.00000000e+00	0.00000000e+00	0.00000000e+00
-307	7.38000000e+02	0.00000000e+00	0.00000000e+00	0.00000000e+00
-306	7.38000000e+02	0.00000000e+00	0.00000000e+00	0.00000000e+00
-305	7.46000000e+02	0.00000000e+00	0.00000000e+00	0.00000000e+00
-304	7.50000000e+02	0.00000000e+00	0.00000000e+00	0.00000000e+00
-303	7.54000000e+02	0.00000000e+00	0.00000000e+00	0.00000000e+00
-302	7.63000000e+02	0.00000000e+00	0.00000000e+00	0.00000000e+00
-301	7.68000000e+02	0.00000000e+00	0.00000000e+00	0.00000000e+00
-300	7.76000000e+02	0.00000000e+00	0.00000000e+00	0.00000000e+00
-299	7.77000000e+02	0.00000000e+00	0.00000000e+00	0.00000000e+00
-298	7.78000000e+02	0.00000000e+00	0.00000000e+00	0.00000000e+00
-297	7.84000000e+02	0.00000000e+00	0.00000000e+00	0.00000000e+00
-296	7.88000000e+02	0.00000000e+00	0.00000000e+00	0.00000000e+00
-295	7.97000000e+02	0.00000000e+00	0.00000000e+00	0.00000000e+00
-294	8.04000000e+02	0.00000000e+00	0.00000000e+00	0.00000000e+00
-293	8.07000000e+02	0.00000000e+00	0.00000000e+00	0.00000000e+00
-292	8.09000000e+02	0.00000000e+00	0.00000000e+00	0.00000000e+00
-291	8.12000000e+02	0.00000000e+00	0.00000000e+00	0.00000000e+00
-290	8.18000000e+02	0.00000000e+00	0.00000000e+00	0.00000000e+00
-289	8.24000000e+02	0.00000000e+00	0.00000000e+00	0.00000000e+00
-288	8.29000000e+02	0.00000000e+00	0.00000000e+00	0.00000000e+00
-287	8.32000000e+02	0.00000000e+00	0.00000000e+00	0.00000000e+00
-286	8.39000000e+02	0.00000000e+00	0.00000000e+00	0.00000000e+00
-285	8.41000000e+02	0.00000000e+00	0.00000000e+00	0.00000000e+00
-284	8.45000000e+02	0.00000000e+00	0.00000000e+00	0.00000000e+00
-283	8.47000000e+02	0.00000000e+00	0.00000000e+00	0.00000000e+00
-282	8.53000000e+02	0.00000000e+00	0.00000000e+00	0.00000000e+00
-281	8.59000000e+02	0.00000000e+00	0.00000000e+00	0.00000000e+00
-280	8.63000000e+02	0.00000000e+00	0.00000000e+00	0.00000000e+00
-279	8.72000000e+02	0.00000000e+00	0.00000000e+00	0.00000000e+00
-278	8.75000000e+02	0.00000000e+00	0.00000000e+00	0.00000000e+00
-277	8.78000000e+02	0.00000000e+00	0.00000000e+00	0.00000000e+00
-276	8.84000000e+02	0.00000000e+00	0.00000000e+00	0.00000000e+00
-275	8.88000000e+02	0.00000000e+00	0.00000000e+00	0.00000000e+00
-274	8.94000000e+02	0.00000000e+00	0.00000000e+00	0.00000000e+00
-273	8.99000000e+02	0.00000000e+00	0.00000000e+00	0.00000000e+00
-272	9.04000000e+02	0.00000000e+00	0.00000000e+00	0.00000000e+00
-271	9.11000000e+02	0.00000000e+00	0.00000000e+00	0.00000000e+00
-270	9.17000000e+02	0.00000000e+00	0.00000000e+00	0.00000000e+00
-269	9.22000000e+02	0.00000000e+00	0.00000000e+00	0.00000000e+00
-268	9.28000000e+02	0.00000000e+00	0.00000000e+00	0.00000000e+00
-267	9.34000000e+02	0.00000000e+00	0.00000000e+00	0.00000000e+00
-266	9.37000000e+02	0.00000000e+00	0.00000000e+00	0.00000000e+00
-265	9.43000000e+02	0.00000000e+00	0.00000000e+00	0.00000000e+00
-264	9.55000000e+02	0.00000000e+00	0.00000000e+00	0.00000000e+00
-263	9.68000000e+02	0.00000000e+00	0.00000000e+00	0.00000000e+00
-262	9.90000000e+02	0.00000000e+00	0.00000000e+00	0.00000000e+00
-261	9.97000000e+02	0.00000000e+00	0.00000000e+00	0.00000000e+00
-260	1.00900000e+03	0.00000000e+00	0.00000000e+00	0.00000000e+00
-259	1.01900000e+03	0.00000000e+00	0.00000000e+00	0.00000000e+00
-258	1.02500000e+03	0.00000000e+00	0.00000000e+00	0.00000000e+00
-257	1.03300000e+03	0.00000000e+00	0.00000000e+00	0.00000000e+00
-256	1.03500000e+03	0.00000000e+00	0.00000000e+00	0.00000000e+00
-255	1.03500000e+03	0.00000000e+00	0.00000000e+00	0.00000000e+00
-254	1.04000000e+03	0.00000000e+00	0.00000000e+00	0.00000000e+00
-253	1.04000000e+03	0.00000000e+00	0.00000000e+00	0.00000000e+00
-252	1.04000000e+03	0.00000000e+00	0.00000000e+00	0.00000000e+00
-251	1.04000000e+03	0.00000000e+00	0.00000000e+00	0.00000000e+00
-250	1.04000000e+03	0.00000000e+00	0.00000000e+00	0.00000000e+00
-249	1.04000000e+03	0.00000000e+00	0.00000000e+00	0.00000000e+00
-248	1.04400000e+03	0.00000000e+00	0.00000000e+00	0.00000000e+00
-247	1.04700000e+03	0.00000000e+00	0.00000000e+00	0.00000000e+00
-246	1.05300000e+03	0.00000000e+00	0.00000000e+00	0.00000000e+00
-245	1.06000000e+03	0.00000000e+00	0.00000000e+00	0.00000000e+00
-244	1.06200000e+03	0.00000000e+00	0.00000000e+00	0.00000000e+00
-243	1.07700000e+03	0.00000000e+00	0.00000000e+00	0.00000000e+00
-242	1.08400000e+03	0.00000000e+00	0.00000000e+00	0.00000000e+00
-241	1.09000000e+03	0.00000000e+00	0.00000000e+00	0.00000000e+00
-240	1.09500000e+03	0.00000000e+00	0.00000000e+00	0.00000000e+00
-239	1.09800000e+03	0.00000000e+00	0.00000000e+00	0.00000000e+00
-238	1.10300000e+03	0.00000000e+00	0.00000000e+00	0.00000000e+00
-237	1.10900000e+03	0.00000000e+00	0.00000000e+00	0.00000000e+00
-236	1.11000000e+03	0.00000000e+00	0.00000000e+00	0.00000000e+00
-235	1.11400000e+03	0.00000000e+00	0.00000000e+00	0.00000000e+00
-234	1.11800000e+03	0.00000000e+00	0.00000000e+00	0.00000000e+00
-233	1.12100000e+03	0.00000000e+00	0.00000000e+00	0.00000000e+00
-232	1.12100000e+03	0.00000000e+00	0.00000000e+00	0.00000000e+00
-231	1.12100000e+03	0.00000000e+00	0.00000000e+00	0.00000000e+00
-230	1.12100000e+03	0.00000000e+00	0.00000000e+00	0.00000000e+00
-229	1.12500000e+03	0.00000000e+00	0.00000000e+00	0.00000000e+00
-228	1.12900000e+03	0.00000000e+00	0.00000000e+00	0.00000000e+00
-227	1.13700000e+03	0.00000000e+00	0.00000000e+00	0.00000000e+00
-226	1.13900000e+03	0.00000000e+00	0.00000000e+00	0.00000000e+00
-225	1.14800000e+03	0.00000000e+00	0.00000000e+00	0.00000000e+00
-224	1.15300000e+03	0.00000000e+00	0.00000000e+00	0.00000000e+00
-223	1.15600000e+03	0.00000000e+00	0.00000000e+00	0.00000000e+00
-222	1.16100000e+03	0.00000000e+00	0.00000000e+00	0.00000000e+00
-221	1.16300000e+03	0.00000000e+00	0.00000000e+00	0.00000000e+00
-220	1.17400000e+03	0.00000000e+00	0.00000000e+00	0.00000000e+00
-219	1.17700000e+03	0.00000000e+00	0.00000000e+00	0.00000000e+00
-218	1.18300000e+03	0.00000000e+00	0.00000000e+00	0.00000000e+00
-217	1.18900000e+03	0.00000000e+00	0.00000000e+00	0.00000000e+00
-216	1.19500000e+03	0.00000000e+00	0.00000000e+00	0.00000000e+00
-215	1.20000000e+03	0.00000000e+00	0.00000000e+00	0.00000000e+00
-214	1.20300000e+03	0.00000000e+00	0.00000000e+00	0.00000000e+00
-213	1.20900000e+03	0.00000000e+00	0.00000000e+00	0.00000000e+00
-212	1.21400000e+03	0.00000000e+00	0.00000000e+00	0.00000000e+00
-211	1.21900000e+03	0.00000000e+00	0.00000000e+00	0.00000000e+00
-210	1.22800000e+03	0.00000000e+00	0.00000000e+00	0.00000000e+00
-209	1.23400000e+03	0.00000000e+00	0.00000000e+00	0.00000000e+00
-208	1.23500000e+03	0.00000000e+00	0.00000000e+00	0.00000000e+00
-207	1.24200000e+03	0.00000000e+00	0.00000000e+00	0.00000000e+00
-206	1.24700000e+03	0.00000000e+00	0.00000000e+00	0.00000000e+00
-205	1.24800000e+03	0.00000000e+00	0.00000000e+00	0.00000000e+00
-204	1.25100000e+03	0.00000000e+00	0.00000000e+00	0.00000000e+00
-203	1.25500000e+03	0.00000000e+00	0.00000000e+00	0.00000000e+00
-202	1.25900000e+03	0.00000000e+00	0.00000000e+00	0.00000000e+00
-201	1.27000000e+03	0.00000000e+00	0.00000000e+00	0.00000000e+00
-200	1.27000000e+03	0.00000000e+00	0.00000000e+00	0.00000000e+00
-199	1.27600000e+03	0.00000000e+00	0.00000000e+00	0.00000000e+00
-198	1.28300000e+03	0.00000000e+00	0.00000000e+00	0.00000000e+00
-197	1.28800000e+03	0.00000000e+00	0.00000000e+00	0.00000000e+00
-196	1.29000000e+03	0.00000000e+00	0.00000000e+00	0.00000000e+00
-195	1.29300000e+03	0.00000000e+00	0.00000000e+00	0.00000000e+00
-194	1.29600000e+03	0.00000000e+00	0.00000000e+00	0.00000000e+00
-193	1.29600000e+03	0.00000000e+00	0.00000000e+00	0.00000000e+00
-192	1.29800000e+03	0.00000000e+00	0.00000000e+00	0.00000000e+00
-191	1.30100000e+03	0.00000000e+00	0.00000000e+00	0.00000000e+00
-190	1.30200000e+03	0.00000000e+00	0.00000000e+00	0.00000000e+00
-189	1.30400000e+03	0.00000000e+00	0.00000000e+00	0.00000000e+00
-188	1.30600000e+03	0.00000000e+00	0.00000000e+00	0.00000000e+00
-187	1.31100000e+03	0.00000000e+00	0.00000000e+00	0.00000000e+00
-186	1.31200000e+03	0.00000000e+00	0.00000000e+00	0.00000000e+00
-185	1.31800000e+03	0.00000000e+00	0.00000000e+00	0.00000000e+00
-184	1.33400000e+03	0.00000000e+00	0.00000000e+00	0.00000000e+00
-183	1.34000000e+03	0.00000000e+00	0.00000000e+00	0.00000000e+00
-182	1.34500000e+03	0.00000000e+00	0.00000000e+00	0.00000000e+00
-181	1.34800000e+03	0.00000000e+00	0.00000000e+00	0.00000000e+00
-180	1.35200000e+03	0.00000000e+00	0.00000000e+00	0.00000000e+00
-179	1.35400000e+03	0.00000000e+00	0.00000000e+00	0.00000000e+00
-178	1.35500000e+03	0.00000000e+00	0.00000000e+00	0.00000000e+00
-177	1.35700000e+03	0.00000000e+00	0.00000000e+00	0.00000000e+00
-176	1.36200000e+03	0.00000000e+00	0.00000000e+00	0.00000000e+00
-175	1.36700000e+03	0.00000000e+00	0.00000000e+00	0.00000000e+00
-174	1.36700000e+03	0.00000000e+00	0.00000000e+00	0.00000000e+00
-173	1.36900000e+03	0.00000000e+00	0.00000000e+00	0.00000000e+00
-172	1.37100000e+03	0.00000000e+00	0.00000000e+00	0.00000000e+00
-171	1.37200000e+03	0.00000000e+00	0.00000000e+00	0.00000000e+00
-170	1.37200000e+03	0.00000000e+00	0.00000000e+00	0.00000000e+00
-169	1.37300000e+03	0.00000000e+00	0.00000000e+00	0.00000000e+00
-168	1.37600000e+03	0.00000000e+00	0.00000000e+00	0.00000000e+00
-167	1.37800000e+03	0.00000000e+00	0.00000000e+00	0.00000000e+00
-166	1.38200000e+03	0.00000000e+00	0.00000000e+00	0.00000000e+00
-165	1.38700000e+03	0.00000000e+00	0.00000000e+00	0.00000000e+00
-164	1.39100000e+03	0.00000000e+00	0.00000000e+00	0.00000000e+00
-163	1.39300000e+03	0.00000000e+00	0.00000000e+00	0.00000000e+00
-162	1.40000000e+03	0.00000000e+00	0.00000000e+00	0.00000000e+00
-161	1.40600000e+03	0.00000000e+00	0.00000000e+00	0.00000000e+00
-160	1.41100000e+03	0.00000000e+00	0.00000000e+00	0.00000000e+00
-159	1.41600000e+03	0.00000000e+00	0.00000000e+00	0.00000000e+00
-158	1.42800000e+03	0.00000000e+00	0.00000000e+00	0.00000000e+00
-157	1.43500000e+03	0.00000000e+00	0.00000000e+00	0.00000000e+00
-156	1.45400000e+03	0.00000000e+00	0.00000000e+00	0.00000000e+00
-155	1.46600000e+03	0.00000000e+00	0.00000000e+00	0.00000000e+00
-154	1.47400000e+03	0.00000000e+00	0.00000000e+00	0.00000000e+00
-153	1.47800000e+03	0.00000000e+00	0.00000000e+00	0.00000000e+00
-152	1.48000000e+03	0.00000000e+00	0.00000000e+00	0.00000000e+00
-151	1.48500000e+03	0.00000000e+00	0.00000000e+00	0.00000000e+00
-150	1.49400000e+03	0.00000000e+00	0.00000000e+00	0.00000000e+00
-149	1.49800000e+03	0.00000000e+00	0.00000000e+00	0.00000000e+00
-148	1.50600000e+03	0.00000000e+00	0.00000000e+00	0.00000000e+00
-147	1.51400000e+03	0.00000000e+00	0.00000000e+00	0.00000000e+00
-146	1.52800000e+03	0.00000000e+00	0.00000000e+00	0.00000000e+00
-145	1.53000000e+03	0.00000000e+00	0.00000000e+00	0.00000000e+00
-144	1.53500000e+03	0.00000000e+00	0.00000000e+00	0.00000000e+00
-143	1.54200000e+03	0.00000000e+00	0.00000000e+00	0.00000000e+00
-142	1.54900000e+03	0.00000000e+00	0.00000000e+00	0.00000000e+00
-141	1.55500000e+03	0.00000000e+00	0.00000000e+00	0.00000000e+00
-140	1.55700000e+03	0.00000000e+00	0.00000000e+00	0.00000000e+00
-139	1.56100000e+03	0.00000000e+00	0.00000000e+00	0.00000000e+00
-138	1.56500000e+03	0.00000000e+00	0.00000000e+00	0.00000000e+00
-137	1.57400000e+03	0.00000000e+00	0.00000000e+00	0.00000000e+00
-136	1.57800000e+03	0.00000000e+00	0.00000000e+00	0.00000000e+00
-135	1.58800000e+03	0.00000000e+00	0.00000000e+00	0.00000000e+00
-134	1.60200000e+03	0.00000000e+00	0.00000000e+00	0.00000000e+00
-133	1.61000000e+03	0.00000000e+00	0.00000000e+00	0.00000000e+00
-132	1.61600000e+03	0.00000000e+00	0.00000000e+00	0.00000000e+00
-131	1.61600000e+03	0.00000000e+00	0.00000000e+00	0.00000000e+00
-130	1.61600000e+03	0.00000000e+00	0.00000000e+00	0.00000000e+00
-129	1.62300000e+03	0.00000000e+00	0.00000000e+00	0.00000000e+00
-128	1.62600000e+03	0.00000000e+00	0.00000000e+00	1.20000000e+01
-127	1.62700000e+03	0.00000000e+00	0.00000000e+00	0.00000000e+00
-126	1.63400000e+03	0.00000000e+00	0.00000000e+00	0.00000000e+00
-125	1.64100000e+03	0.00000000e+00	0.00000000e+00	0.00000000e+00
-124	1.64600000e+03	0.00000000e+00	0.00000000e+00	0.00000000e+00
-123	1.66600000e+03	0.00000000e+00	0.00000000e+00	0.00000000e+00
-122	1.67100000e+03	0.00000000e+00	0.00000000e+00	0.00000000e+00
-121	1.67500000e+03	0.00000000e+00	0.00000000e+00	0.00000000e+00
-120	1.67900000e+03	0.00000000e+00	0.00000000e+00	0.00000000e+00
-119	1.68600000e+03	0.00000000e+00	0.00000000e+00	0.00000000e+00
-118	1.69100000e+03	0.00000000e+00	0.00000000e+00	0.00000000e+00
-117	1.69400000e+03	0.00000000e+00	0.00000000e+00	0.00000000e+00
-116	1.69700000e+03	0.00000000e+00	0.00000000e+00	0.00000000e+00
-115	1.69700000e+03	0.00000000e+00	0.00000000e+00	0.00000000e+00
-114	1.70100000e+03	0.00000000e+00	0.00000000e+00	0.00000000e+00
-113	1.70900000e+03	0.00000000e+00	0.00000000e+00	0.00000000e+00
-112	1.70900000e+03	0.00000000e+00	0.00000000e+00	0.00000000e+00
-111	1.71500000e+03	0.00000000e+00	0.00000000e+00	0.00000000e+00
-110	1.72500000e+03	0.00000000e+00	0.00000000e+00	0.00000000e+00
-109	1.73000000e+03	0.00000000e+00	0.00000000e+00	0.00000000e+00
-108	1.73500000e+03	0.00000000e+00	0.00000000e+00	0.00000000e+00
-107	1.74100000e+03	0.00000000e+00	0.00000000e+00	0.00000000e+00
-106	1.74400000e+03	0.00000000e+00	0.00000000e+00	0.00000000e+00
-105	1.75200000e+03	0.00000000e+00	0.00000000e+00	0.00000000e+00
-104	1.75800000e+03	0.00000000e+00	0.00000000e+00	0.00000000e+00
-103	1.76100000e+03	0.00000000e+00	0.00000000e+00	0.00000000e+00
-102	1.76400000e+03	0.00000000e+00	0.00000000e+00	0.00000000e+00
-101	1.76500000e+03	0.00000000e+00	0.00000000e+00	0.00000000e+00
-100	1.76500000e+03	0.00000000e+00	0.00000000e+00	0.00000000e+00
-99	1.76800000e+03	0.00000000e+00	0.00000000e+00	0.00000000e+00
-98	1.77000000e+03	0.00000000e+00	0.00000000e+00	0.00000000e+00
-97	1.77000000e+03	0.00000000e+00	0.00000000e+00	0.00000000e+00
-96	1.77300000e+03	0.00000000e+00	0.00000000e+00	0.00000000e+00
-95	1.77700000e+03	0.00000000e+00	0.00000000e+00	0.00000000e+00
-94	1.78200000e+03	0.00000000e+00	0.00000000e+00	0.00000000e+00
-93	1.78600000e+03	0.00000000e+00	0.00000000e+00	0.00000000e+00
-92	1.78900000e+03	0.00000000e+00	0.00000000e+00	0.00000000e+00
-91	1.79100000e+03	0.00000000e+00	0.00000000e+00	0.00000000e+00
-90	1.79300000e+03	0.00000000e+00	0.00000000e+00	0.00000000e+00
-89	1.79900000e+03	0.00000000e+00	0.00000000e+00	0.00000000e+00
-88	1.80100000e+03	0.00000000e+00	0.00000000e+00	0.00000000e+00
-87	1.81200000e+03	0.00000000e+00	0.00000000e+00	0.00000000e+00
-86	1.81800000e+03	0.00000000e+00	0.00000000e+00	0.00000000e+00
-85	1.81900000e+03	0.00000000e+00	0.00000000e+00	0.00000000e+00
-84	1.82300000e+03	0.00000000e+00	0.00000000e+00	0.00000000e+00
-83	1.82400000e+03	0.00000000e+00	0.00000000e+00	0.00000000e+00
-82	1.83000000e+03	0.00000000e+00	0.00000000e+00	0.00000000e+00
-81	1.84000000e+03	0.00000000e+00	0.00000000e+00	0.00000000e+00
-80	1.85000000e+03	0.00000000e+00	0.00000000e+00	0.00000000e+00
-79	1.85500000e+03	0.00000000e+00	0.00000000e+00	0.00000000e+00
-78	1.85800000e+03	0.00000000e+00	0.00000000e+00	0.00000000e+00
-77	1.85900000e+03	0.00000000e+00	0.00000000e+00	0.00000000e+00
-76	1.86100000e+03	0.00000000e+00	0.00000000e+00	0.00000000e+00
-75	1.86700000e+03	0.00000000e+00	0.00000000e+00	0.00000000e+00
-74	1.86900000e+03	0.00000000e+00	0.00000000e+00	0.00000000e+00
-73	1.87200000e+03	0.00000000e+00	0.00000000e+00	0.00000000e+00
-72	1.88800000e+03	0.00000000e+00	0.00000000e+00	0.00000000e+00
-71	1.89400000e+03	0.00000000e+00	0.00000000e+00	0.00000000e+00
-70	1.90300000e+03	0.00000000e+00	0.00000000e+00	0.00000000e+00
-69	1.90800000e+03	0.00000000e+00	0.00000000e+00	0.00000000e+00
-68	1.92100000e+03	0.00000000e+00	0.00000000e+00	0.00000000e+00
-67	1.92900000e+03	0.00000000e+00	0.00000000e+00	0.00000000e+00
-66	1.94400000e+03	0.00000000e+00	0.00000000e+00	0.00000000e+00
-65	1.94900000e+03	0.00000000e+00	0.00000000e+00	0.00000000e+00
-64	1.95200000e+03	0.00000000e+00	0.00000000e+00	0.00000000e+00
-63	1.96800000e+03	0.00000000e+00	0.00000000e+00	0.00000000e+00
-62	1.97900000e+03	0.00000000e+00	0.00000000e+00	0.00000000e+00
-61	1.99100000e+03	0.00000000e+00	0.00000000e+00	0.00000000e+00
-60	1.99900000e+03	0.00000000e+00	0.00000000e+00	0.00000000e+00
-59	2.03300000e+03	0.00000000e+00	0.00000000e+00	0.00000000e+00
-58	2.03700000e+03	0.00000000e+00	0.00000000e+00	0.00000000e+00
-57	2.04400000e+03	0.00000000e+00	0.00000000e+00	0.00000000e+00
-56	2.04800000e+03	0.00000000e+00	0.00000000e+00	0.00000000e+00
-55	2.05900000e+03	0.00000000e+00	0.00000000e+00	0.00000000e+00
-54	2.06500000e+03	0.00000000e+00	0.00000000e+00	0.00000000e+00
-53	2.07300000e+03	0.00000000e+00	0.00000000e+00	0.00000000e+00
-52	2.10500000e+03	0.00000000e+00	0.00000000e+00	0.00000000e+00
-51	2.11500000e+03	0.00000000e+00	0.00000000e+00	0.00000000e+00
-50	2.12900000e+03	0.00000000e+00	0.00000000e+00	0.00000000e+00
-49	2.13600000e+03	0.00000000e+00	0.00000000e+00	0.00000000e+00
-48	2.14300000e+03	0.00000000e+00	0.00000000e+00	0.00000000e+00
-47	2.15100000e+03	0.00000000e+00	0.00000000e+00	0.00000000e+00
-46	2.15600000e+03	0.00000000e+00	0.00000000e+00	0.00000000e+00
-45	2.17700000e+03	0.00000000e+00	0.00000000e+00	0.00000000e+00
-44	2.18400000e+03	0.00000000e+00	0.00000000e+00	0.00000000e+00
-43	2.18600000e+03	0.00000000e+00	0.00000000e+00	0.00000000e+00
-42	2.19300000e+03	0.00000000e+00	0.00000000e+00	0.00000000e+00
-41	2.20000000e+03	0.00000000e+00	0.00000000e+00	0.00000000e+00
-40	2.20500000e+03	0.00000000e+00	0.00000000e+00	0.00000000e+00
-39	2.21300000e+03	0.00000000e+00	0.00000000e+00	0.00000000e+00
-38	2.26100000e+03	0.00000000e+00	0.00000000e+00	0.00000000e+00
-37	2.27100000e+03	0.00000000e+00	0.00000000e+00	0.00000000e+00
-36	2.27800000e+03	0.00000000e+00	0.00000000e+00	0.00000000e+00
-35	2.29000000e+03	0.00000000e+00	0.00000000e+00	0.00000000e+00
-34	2.29900000e+03	0.00000000e+00	0.00000000e+00	0.00000000e+00
-33	2.30400000e+03	0.00000000e+00	0.00000000e+00	0.00000000e+00
-32	2.31100000e+03	0.00000000e+00	0.00000000e+00	0.00000000e+00
-31	2.35400000e+03	0.00000000e+00	0.00000000e+00	0.00000000e+00
-30	2.36700000e+03	0.00000000e+00	0.00000000e+00	0.00000000e+00
-29	2.37600000e+03	0.00000000e+00	0.00000000e+00	0.00000000e+00
-28	2.38900000e+03	0.00000000e+00	0.00000000e+00	0.00000000e+00
-27	2.39900000e+03	0.00000000e+00	0.00000000e+00	0.00000000e+00
-26	2.41100000e+03	0.00000000e+00	0.00000000e+00	0.00000000e+00
-25	2.42400000e+03	0.00000000e+00	0.00000000e+00	0.00000000e+00
-24	2.45200000e+03	0.00000000e+00	0.00000000e+00	0.00000000e+00
-23	2.46500000e+03	0.00000000e+00	0.00000000e+00	0.00000000e+00
-22	2.47700000e+03	0.00000000e+00	0.00000000e+00	0.00000000e+00
-21	2.48600000e+03	0.00000000e+00	0.00000000e+00	0.00000000e+00
-20	2.50000000e+03	0.00000000e+00	0.00000000e+00	0.00000000e+00
-19	2.50800000e+03	0.00000000e+00	0.00000000e+00	0.00000000e+00
-18	2.51500000e+03	0.00000000e+00	0.00000000e+00	0.00000000e+00
-17	2.59000000e+03	0.00000000e+00	0.00000000e+00	0.00000000e+00
-16	2.60800000e+03	0.00000000e+00	0.00000000e+00	0.00000000e+00
-15	2.61300000e+03	0.00000000e+00	0.00000000e+00	0.00000000e+00
-14	2.63000000e+03	0.00000000e+00	0.00000000e+00	0.00000000e+00
-13	2.64400000e+03	0.00000000e+00	0.00000000e+00	0.00000000e+00
-12	2.65900000e+03	0.00000000e+00	0.00000000e+00	0.00000000e+00
-11	2.67700000e+03	0.00000000e+00	0.00000000e+00	0.00000000e+00
-10	2.87700000e+03	0.00000000e+00	0.00000000e+00	0.00000000e+00
-9	2.91800000e+03	0.00000000e+00	0.00000000e+00	0.00000000e+00
-8	2.94000000e+03	0.00000000e+00	0.00000000e+00	0.00000000e+00
-7	2.95100000e+03	0.00000000e+00	0.00000000e+00	0.00000000e+00
-6	2.95800000e+03	0.00000000e+00	0.00000000e+00	0.00000000e+00
-5	2.97800000e+03	0.00000000e+00	0.00000000e+00	0.00000000e+00
-4	2.98000000e+03	0.00000000e+00	0.00000000e+00	0.00000000e+00
-3	2.99000000e+03	0.00000000e+00	0.00000000e+00	0.00000000e+00
-2	3.00500000e+03	0.00000000e+00	0.00000000e+00	0.00000000e+00
-1	3.01500000e+03	0.00000000e+00	0.00000000e+00	0.00000000e+00
0	3.02500000e+03	0.00000000e+00	0.00000000e+00	0.00000000e+00
1	3.03600000e+03	0.00000000e+00	0.00000000e+00	0.00000000e+00
2	3.04600000e+03	0.00000000e+00	0.00000000e+00	0.00000000e+00
3	3.05500000e+03	0.00000000e+00	0.00000000e+00	0.00000000e+00
4	3.06600000e+03	0.00000000e+00	0.00000000e+00	0.00000000e+00
5	3.07200000e+03	0.00000000e+00	0.00000000e+00	0.00000000e+00
6	3.08100000e+03	0.00000000e+00	0.00000000e+00	0.00000000e+00
7	3.09000000e+03	0.00000000e+00	0.00000000e+00	0.00000000e+00
8	3.09200000e+03	0.00000000e+00	0.00000000e+00	0.00000000e+00
9	3.09400000e+03	0.00000000e+00	0.00000000e+00	0.00000000e+00
10	3.09500000e+03	0.00000000e+00	0.00000000e+00	0.00000000e+00
11	3.09500000e+03	0.00000000e+00	0.00000000e+00	0.00000000e+00
12	3.09800000e+03	0.00000000e+00	0.00000000e+00	0.00000000e+00
13	3.09900000e+03	0.00000000e+00	0.00000000e+00	0.00000000e+00
14	3.10700000e+03	0.00000000e+00	0.00000000e+00	0.00000000e+00
15	3.11300000e+03	0.00000000e+00	0.00000000e+00	0.00000000e+00
16	3.12100000e+03	0.00000000e+00	0.00000000e+00	0.00000000e+00
17	3.13100000e+03	0.00000000e+00	0.00000000e+00	0.00000000e+00
18	3.13800000e+03	0.00000000e+00	0.00000000e+00	0.00000000e+00
19	3.14800000e+03	0.00000000e+00	0.00000000e+00	0.00000000e+00
20	3.15700000e+03	0.00000000e+00	0.00000000e+00	0.00000000e+00
21	3.16500000e+03	0.00000000e+00	0.00000000e+00	0.00000000e+00
22	3.17600000e+03	0.00000000e+00	0.00000000e+00	0.00000000e+00
23	3.17600000e+03	0.00000000e+00	0.00000000e+00	0.00000000e+00
24	3.17900000e+03	0.00000000e+00	0.00000000e+00	0.00000000e+00
25	3.17900000e+03	0.00000000e+00	0.00000000e+00	0.00000000e+00
26	3.18400000e+03	0.00000000e+00	0.00000000e+00	0.00000000e+00
27	3.18800000e+03	0.00000000e+00	0.00000000e+00	0.00000000e+00
28	3.19000000e+03	0.00000000e+00	0.00000000e+00	0.00000000e+00
29	3.19400000e+03	0.00000000e+00	0.00000000e+00	0.00000000e+00
30	3.19700000e+03	0.00000000e+00	0.00000000e+00	0.00000000e+00
31	3.20400000e+03	0.00000000e+00	0.00000000e+00	0.00000000e+00
32	3.20400000e+03	0.00000000e+00	0.00000000e+00	0.00000000e+00
33	3.21100000e+03	0.00000000e+00	0.00000000e+00	0.00000000e+00
34	3.21100000e+03	0.00000000e+00	0.00000000e+00	0.00000000e+00
35	3.21100000e+03	0.00000000e+00	0.00000000e+00	0.00000000e+00
36	3.21100000e+03	0.00000000e+00	0.00000000e+00	0.00000000e+00
37	3.21100000e+03	0.00000000e+00	0.00000000e+00	0.00000000e+00
38	3.21300000e+03	0.00000000e+00	0.00000000e+00	0.00000000e+00
39	3.21400000e+03	0.00000000e+00	0.00000000e+00	0.00000000e+00
40	3.22000000e+03	0.00000000e+00	0.00000000e+00	0.00000000e+00
41	3.22500000e+03	0.00000000e+00	0.00000000e+00	0.00000000e+00
42	3.23000000e+03	0.00000000e+00	0.00000000e+00	0.00000000e+00
43	3.23400000e+03	0.00000000e+00	0.00000000e+00	0.00000000e+00
44	3.23700000e+03	0.00000000e+00	0.00000000e+00	0.00000000e+00
45	3.24000000e+03	0.00000000e+00	0.00000000e+00	0.00000000e+00
46	3.24400000e+03	0.00000000e+00	0.00000000e+00	0.00000000e+00
47	3.24800000e+03	0.00000000e+00	0.00000000e+00	0.00000000e+00
48	3.25300000e+03	0.00000000e+00	0.00000000e+00	0.00000000e+00
49	3.26500000e+03	0.00000000e+00	0.00000000e+00	0.00000000e+00
50	3.27400000e+03	0.00000000e+00	0.00000000e+00	0.00000000e+00
51	3.27900000e+03	0.00000000e+00	0.00000000e+00	0.00000000e+00
52	3.28300000e+03	0.00000000e+00	0.00000000e+00	0.00000000e+00
53	3.29500000e+03	0.00000000e+00	0.00000000e+00	0.00000000e+00
54	3.29700000e+03	0.00000000e+00	0.00000000e+00	0.00000000e+00
55	3.30100000e+03	0.00000000e+00	0.00000000e+00	0.00000000e+00
56	3.30600000e+03	0.00000000e+00	0.00000000e+00	0.00000000e+00
57	3.31100000e+03	0.00000000e+00	0.00000000e+00	0.00000000e+00
58	3.31800000e+03	0.00000000e+00	0.00000000e+00	0.00000000e+00
59	3.32300000e+03	0.00000000e+00	0.00000000e+00	0.00000000e+00
60	3.32600000e+03	0.00000000e+00	0.00000000e+00	0.00000000e+00
61	3.33900000e+03	0.00000000e+00	0.00000000e+00	0.00000000e+00
62	3.34200000e+03	0.00000000e+00	0.00000000e+00	0.00000000e+00
63	3.35100000e+03	0.00000000e+00	0.00000000e+00	0.00000000e+00
64	3.35200000e+03	0.00000000e+00	0.00000000e+00	0.00000000e+00
65	3.35600000e+03	0.00000000e+00	0.00000000e+00	0.00000000e+00
66	3.36400000e+03	0.00000000e+00	0.00000000e+00	0.00000000e+00
67	3.36900000e+03	0.00000000e+00	0.00000000e+00	0.00000000e+00
68	3.37400000e+03	0.00000000e+00	0.00000000e+00	0.00000000e+00
69	3.37600000e+03	0.00000000e+00	0.00000000e+00	0.00000000e+00
70	3.38200000e+03	0.00000000e+00	0.00000000e+00	0.00000000e+00
71	3.38900000e+03	0.00000000e+00	0.00000000e+00	0.00000000e+00
72	3.39300000e+03	0.00000000e+00	0.00000000e+00	0.00000000e+00
73	3.39900000e+03	0.00000000e+00	0.00000000e+00	0.00000000e+00
74	3.39900000e+03	0.00000000e+00	0.00000000e+00	0.00000000e+00
75	3.40300000e+03	0.00000000e+00	0.00000000e+00	0.00000000e+00
76	3.40800000e+03	0.00000000e+00	0.00000000e+00	0.00000000e+00
77	3.41300000e+03	0.00000000e+00	0.00000000e+00	0.00000000e+00
78	3.41400000e+03	0.00000000e+00	0.00000000e+00	0.00000000e+00
79	3.42100000e+03	0.00000000e+00	0.00000000e+00	0.00000000e+00
80	3.42400000e+03	0.00000000e+00	0.00000000e+00	0.00000000e+00
81	3.43400000e+03	0.00000000e+00	0.00000000e+00	0.00000000e+00
82	3.44100000e+03	0.00000000e+00	0.00000000e+00	0.00000000e+00
83	3.44400000e+03	0.00000000e+00	0.00000000e+00	0.00000000e+00
84	3.45400000e+03	0.00000000e+00	0.00000000e+00	0.00000000e+00
85	3.45700000e+03	0.00000000e+00	1.40000000e+01	0.00000000e+00
86	3.46100000e+03	0.00000000e+00	0.00000000e+00	0.00000000e+00
87	3.46800000e+03	0.00000000e+00	0.00000000e+00	0.00000000e+00
88	3.47500000e+03	0.00000000e+00	0.00000000e+00	0.00000000e+00
89	3.47900000e+03	0.00000000e+00	0.00000000e+00	0.00000000e+00
90	3.48200000e+03	0.00000000e+00	0.00000000e+00	0.00000000e+00
91	3.48600000e+03	0.00000000e+00	0.00000000e+00	0.00000000e+00
92	3.49100000e+03	0.00000000e+00	0.00000000e+00	0.00000000e+00
93	3.49600000e+03	0.00000000e+00	0.00000000e+00	0.00000000e+00
94	3.50100000e+03	0.00000000e+00	0.00000000e+00	0.00000000e+00
95	3.50800000e+03	0.00000000e+00	0.00000000e+00	0.00000000e+00
96	3.51300000e+03	0.00000000e+00	0.00000000e+00	0.00000000e+00
97	3.51700000e+03	0.00000000e+00	0.00000000e+00	0.00000000e+00
98	3.52300000e+03	0.00000000e+00	0.00000000e+00	0.00000000e+00
99	3.52800000e+03	0.00000000e+00	0.00000000e+00	0.00000000e+00
100	3.53100000e+03	0.00000000e+00	0.00000000e+00	0.00000000e+00
