# Supplementary material for: Early Prediction of Movie Box Office Success Based on Wikipedia Activity Big Data
Source: PLoS One. 2013 Aug 21;8(8):e71226. doi: 10.1371/journal.pone.0071226 (PMC3749192; doi:10.1371/journal.pone.0071226)
Supplement: Dataset S1 — The dataset under study, including the financial and Wikipedia activity data is also available at http://wwm.phy.bme.hu/SupplementaryDataS1.zip. (ZIP) [file pone.0071226.s002.zip › wikipredict_data_pack/sample_of_312/wikipedia_predictors/210]

Day_(movie_time)	Views	Users	Rigor	Edits
-500	0.00000000e+00	0.00000000e+00	0.00000000e+00	0.00000000e+00
-499	2.60000000e+01	0.00000000e+00	0.00000000e+00	0.00000000e+00
-498	4.70000000e+01	0.00000000e+00	0.00000000e+00	0.00000000e+00
-497	7.40000000e+01	0.00000000e+00	0.00000000e+00	0.00000000e+00
-496	9.60000000e+01	0.00000000e+00	0.00000000e+00	0.00000000e+00
-495	1.33000000e+02	0.00000000e+00	0.00000000e+00	0.00000000e+00
-494	1.74000000e+02	0.00000000e+00	0.00000000e+00	0.00000000e+00
-493	2.13000000e+02	0.00000000e+00	0.00000000e+00	0.00000000e+00
-492	2.59000000e+02	0.00000000e+00	0.00000000e+00	0.00000000e+00
-491	2.91000000e+02	0.00000000e+00	0.00000000e+00	0.00000000e+00
-490	3.19000000e+02	0.00000000e+00	0.00000000e+00	0.00000000e+00
-489	3.51000000e+02	0.00000000e+00	0.00000000e+00	0.00000000e+00
-488	3.86000000e+02	0.00000000e+00	0.00000000e+00	0.00000000e+00
-487	4.45000000e+02	0.00000000e+00	0.00000000e+00	0.00000000e+00
-486	5.09000000e+02	0.00000000e+00	0.00000000e+00	0.00000000e+00
-485	6.30000000e+02	0.00000000e+00	0.00000000e+00	0.00000000e+00
-484	7.57000000e+02	0.00000000e+00	0.00000000e+00	0.00000000e+00
-483	9.15000000e+02	0.00000000e+00	0.00000000e+00	0.00000000e+00
-482	1.06400000e+03	0.00000000e+00	0.00000000e+00	0.00000000e+00
-481	1.23000000e+03	0.00000000e+00	0.00000000e+00	0.00000000e+00
-480	1.38200000e+03	0.00000000e+00	0.00000000e+00	0.00000000e+00
-479	1.52900000e+03	0.00000000e+00	0.00000000e+00	0.00000000e+00
-478	1.64500000e+03	0.00000000e+00	0.00000000e+00	0.00000000e+00
-477	1.76400000e+03	0.00000000e+00	0.00000000e+00	0.00000000e+00
-476	1.88100000e+03	0.00000000e+00	0.00000000e+00	0.00000000e+00
-475	2.05800000e+03	0.00000000e+00	0.00000000e+00	0.00000000e+00
-474	2.19700000e+03	0.00000000e+00	0.00000000e+00	0.00000000e+00
-473	2.30900000e+03	0.00000000e+00	0.00000000e+00	0.00000000e+00
-472	2.44900000e+03	0.00000000e+00	0.00000000e+00	0.00000000e+00
-471	2.56100000e+03	0.00000000e+00	0.00000000e+00	0.00000000e+00
-470	2.72100000e+03	0.00000000e+00	0.00000000e+00	0.00000000e+00
-469	2.83000000e+03	0.00000000e+00	0.00000000e+00	0.00000000e+00
-468	2.92200000e+03	0.00000000e+00	0.00000000e+00	0.00000000e+00
-467	3.06000000e+03	0.00000000e+00	0.00000000e+00	0.00000000e+00
-466	3.19300000e+03	0.00000000e+00	0.00000000e+00	0.00000000e+00
-465	3.29600000e+03	0.00000000e+00	0.00000000e+00	0.00000000e+00
-464	3.39600000e+03	0.00000000e+00	0.00000000e+00	0.00000000e+00
-463	3.47000000e+03	0.00000000e+00	0.00000000e+00	0.00000000e+00
-462	3.57400000e+03	0.00000000e+00	0.00000000e+00	0.00000000e+00
-461	3.69600000e+03	0.00000000e+00	0.00000000e+00	0.00000000e+00
-460	3.79200000e+03	0.00000000e+00	0.00000000e+00	0.00000000e+00
-459	3.95900000e+03	0.00000000e+00	0.00000000e+00	0.00000000e+00
-458	4.12600000e+03	0.00000000e+00	0.00000000e+00	0.00000000e+00
-457	4.21400000e+03	0.00000000e+00	0.00000000e+00	0.00000000e+00
-456	4.31000000e+03	0.00000000e+00	0.00000000e+00	0.00000000e+00
-455	4.44100000e+03	0.00000000e+00	0.00000000e+00	0.00000000e+00
-454	4.52300000e+03	0.00000000e+00	0.00000000e+00	0.00000000e+00
-453	4.63800000e+03	0.00000000e+00	0.00000000e+00	0.00000000e+00
-452	4.76100000e+03	0.00000000e+00	0.00000000e+00	0.00000000e+00
-451	4.85900000e+03	0.00000000e+00	0.00000000e+00	0.00000000e+00
-450	4.98200000e+03	0.00000000e+00	0.00000000e+00	0.00000000e+00
-449	5.10900000e+03	0.00000000e+00	0.00000000e+00	0.00000000e+00
-448	5.18500000e+03	0.00000000e+00	0.00000000e+00	0.00000000e+00
-447	5.28800000e+03	0.00000000e+00	0.00000000e+00	0.00000000e+00
-446	5.38200000e+03	0.00000000e+00	0.00000000e+00	0.00000000e+00
-445	5.49800000e+03	0.00000000e+00	0.00000000e+00	0.00000000e+00
-444	5.75200000e+03	2.00000000e+00	2.00000000e+00	2.00000000e+00
-443	6.07800000e+03	2.00000000e+00	2.00000000e+00	2.00000000e+00
-442	6.37000000e+03	2.00000000e+00	2.00000000e+00	2.00000000e+00
-441	6.74700000e+03	3.00000000e+00	3.00000000e+00	3.00000000e+00
-440	7.09600000e+03	3.00000000e+00	3.00000000e+00	3.00000000e+00
-439	7.48300000e+03	3.00000000e+00	3.00000000e+00	3.00000000e+00
-438	7.91100000e+03	5.00000000e+00	5.00000000e+00	6.00000000e+00
-437	8.31600000e+03	7.00000000e+00	7.00000000e+00	9.00000000e+00
-436	8.71100000e+03	8.00000000e+00	8.00000000e+00	1.10000000e+01
-435	9.07600000e+03	8.00000000e+00	8.00000000e+00	1.10000000e+01
-434	9.41000000e+03	9.00000000e+00	9.00000000e+00	1.20000000e+01
-433	9.84800000e+03	1.10000000e+01	1.00000000e+01	1.30000000e+01
-432	1.03170000e+04	1.20000000e+01	1.10000000e+01	1.50000000e+01
-431	1.07770000e+04	1.20000000e+01	1.10000000e+01	1.50000000e+01
-430	1.14310000e+04	1.40000000e+01	1.30000000e+01	1.90000000e+01
-429	1.23370000e+04	1.40000000e+01	1.50000000e+01	2.30000000e+01
-428	1.31460000e+04	1.60000000e+01	1.70000000e+01	2.50000000e+01
-427	1.38610000e+04	1.60000000e+01	1.70000000e+01	2.50000000e+01
-426	1.46060000e+04	1.60000000e+01	1.70000000e+01	2.50000000e+01
-425	1.53860000e+04	1.60000000e+01	1.70000000e+01	2.50000000e+01
-424	1.62250000e+04	1.60000000e+01	1.70000000e+01	2.50000000e+01
-423	1.68900000e+04	1.60000000e+01	1.70000000e+01	2.50000000e+01
-422	1.74260000e+04	1.60000000e+01	1.70000000e+01	2.50000000e+01
-421	1.80060000e+04	1.60000000e+01	1.70000000e+01	2.50000000e+01
-420	1.89600000e+04	1.60000000e+01	1.70000000e+01	2.50000000e+01
-419	1.97910000e+04	1.60000000e+01	1.70000000e+01	2.50000000e+01
-418	2.04350000e+04	1.60000000e+01	1.70000000e+01	2.50000000e+01
-417	2.11480000e+04	1.60000000e+01	1.70000000e+01	2.50000000e+01
-416	2.22740000e+04	1.60000000e+01	1.70000000e+01	2.50000000e+01
-415	2.29510000e+04	1.60000000e+01	1.70000000e+01	2.50000000e+01
-414	2.36560000e+04	1.60000000e+01	1.70000000e+01	2.50000000e+01
-413	2.42930000e+04	1.60000000e+01	1.70000000e+01	2.50000000e+01
-412	2.48950000e+04	1.60000000e+01	1.70000000e+01	2.50000000e+01
-411	2.55100000e+04	1.60000000e+01	1.70000000e+01	2.50000000e+01
-410	2.61280000e+04	1.60000000e+01	1.70000000e+01	2.50000000e+01
-409	2.67650000e+04	1.60000000e+01	1.70000000e+01	2.50000000e+01
-408	2.72200000e+04	1.60000000e+01	1.70000000e+01	2.50000000e+01
-407	2.77180000e+04	1.60000000e+01	1.70000000e+01	2.50000000e+01
-406	2.83010000e+04	1.60000000e+01	1.70000000e+01	2.50000000e+01
-405	2.87470000e+04	1.60000000e+01	1.70000000e+01	2.50000000e+01
-404	2.92760000e+04	1.60000000e+01	1.70000000e+01	2.50000000e+01
-403	2.98740000e+04	1.60000000e+01	1.70000000e+01	2.50000000e+01
-402	3.04350000e+04	1.60000000e+01	1.70000000e+01	2.50000000e+01
-401	3.09530000e+04	1.60000000e+01	1.70000000e+01	2.50000000e+01
-400	3.14770000e+04	1.60000000e+01	1.70000000e+01	2.50000000e+01
-399	3.18870000e+04	1.60000000e+01	1.70000000e+01	2.50000000e+01
-398	3.23930000e+04	1.60000000e+01	1.70000000e+01	2.50000000e+01
-397	3.29560000e+04	1.60000000e+01	1.70000000e+01	2.50000000e+01
-396	3.35850000e+04	1.60000000e+01	1.70000000e+01	2.50000000e+01
-395	3.42160000e+04	1.60000000e+01	1.70000000e+01	2.50000000e+01
-394	3.49080000e+04	1.60000000e+01	1.70000000e+01	2.50000000e+01
-393	3.58080000e+04	1.60000000e+01	1.70000000e+01	2.50000000e+01
-392	3.68870000e+04	1.60000000e+01	1.70000000e+01	2.50000000e+01
-391	3.78000000e+04	1.60000000e+01	1.70000000e+01	2.50000000e+01
-390	3.85470000e+04	1.60000000e+01	1.70000000e+01	2.50000000e+01
-389	3.93530000e+04	1.60000000e+01	1.70000000e+01	2.50000000e+01
-388	4.03430000e+04	1.60000000e+01	1.70000000e+01	2.50000000e+01
-387	4.12280000e+04	1.60000000e+01	1.70000000e+01	2.50000000e+01
-386	4.20560000e+04	1.60000000e+01	1.70000000e+01	2.50000000e+01
-385	4.28320000e+04	1.60000000e+01	1.70000000e+01	2.50000000e+01
-384	4.36780000e+04	1.60000000e+01	1.70000000e+01	2.50000000e+01
-383	4.46380000e+04	1.60000000e+01	1.70000000e+01	2.50000000e+01
-382	4.54550000e+04	1.80000000e+01	1.80000000e+01	2.70000000e+01
-381	4.61400000e+04	1.80000000e+01	1.80000000e+01	2.70000000e+01
-380	4.68800000e+04	1.80000000e+01	1.80000000e+01	2.70000000e+01
-379	4.78700000e+04	1.80000000e+01	1.80000000e+01	2.70000000e+01
-378	4.91310000e+04	1.80000000e+01	1.80000000e+01	2.70000000e+01
-377	5.02810000e+04	1.80000000e+01	1.80000000e+01	2.70000000e+01
-376	5.11990000e+04	1.80000000e+01	1.80000000e+01	2.70000000e+01
-375	5.21540000e+04	1.80000000e+01	1.80000000e+01	2.70000000e+01
-374	5.33120000e+04	1.80000000e+01	1.80000000e+01	2.70000000e+01
-373	5.43070000e+04	1.80000000e+01	1.80000000e+01	2.70000000e+01
-372	5.51370000e+04	1.80000000e+01	1.80000000e+01	2.70000000e+01
-371	5.59920000e+04	1.80000000e+01	1.80000000e+01	2.70000000e+01
-370	5.67840000e+04	1.80000000e+01	1.80000000e+01	2.70000000e+01
-369	5.76060000e+04	1.80000000e+01	1.80000000e+01	2.70000000e+01
-368	5.83910000e+04	1.80000000e+01	1.80000000e+01	2.70000000e+01
-367	5.93410000e+04	1.80000000e+01	1.80000000e+01	2.70000000e+01
-366	6.01950000e+04	1.80000000e+01	1.80000000e+01	2.70000000e+01
-365	6.12100000e+04	1.80000000e+01	1.80000000e+01	2.70000000e+01
-364	6.19800000e+04	1.80000000e+01	1.80000000e+01	2.70000000e+01
-363	6.28570000e+04	1.80000000e+01	1.80000000e+01	2.70000000e+01
-362	6.37000000e+04	1.80000000e+01	1.80000000e+01	2.70000000e+01
-361	6.47040000e+04	1.80000000e+01	1.80000000e+01	2.70000000e+01
-360	6.56270000e+04	1.80000000e+01	1.80000000e+01	2.70000000e+01
-359	6.64330000e+04	1.80000000e+01	1.80000000e+01	2.70000000e+01
-358	6.74330000e+04	1.80000000e+01	1.80000000e+01	2.70000000e+01
-357	6.81400000e+04	1.80000000e+01	1.80000000e+01	2.70000000e+01
-356	6.89820000e+04	1.80000000e+01	1.80000000e+01	2.70000000e+01
-355	6.97770000e+04	1.80000000e+01	1.80000000e+01	2.70000000e+01
-354	7.07040000e+04	1.80000000e+01	1.80000000e+01	2.70000000e+01
-353	7.17090000e+04	1.80000000e+01	1.80000000e+01	2.70000000e+01
-352	7.25390000e+04	1.80000000e+01	1.80000000e+01	2.70000000e+01
-351	7.31970000e+04	1.80000000e+01	1.80000000e+01	2.70000000e+01
-350	7.36870000e+04	1.80000000e+01	1.80000000e+01	2.70000000e+01
-349	7.40440000e+04	1.80000000e+01	1.80000000e+01	2.70000000e+01
-348	7.43430000e+04	1.80000000e+01	1.80000000e+01	2.70000000e+01
-347	7.46290000e+04	1.80000000e+01	1.80000000e+01	2.70000000e+01
-346	7.48560000e+04	1.80000000e+01	1.80000000e+01	2.70000000e+01
-345	7.50850000e+04	1.80000000e+01	1.80000000e+01	2.70000000e+01
-344	7.52830000e+04	1.80000000e+01	1.80000000e+01	2.70000000e+01
-343	7.55000000e+04	1.80000000e+01	1.80000000e+01	2.70000000e+01
-342	7.59760000e+04	1.80000000e+01	1.80000000e+01	2.70000000e+01
-341	7.62620000e+04	1.80000000e+01	1.80000000e+01	2.70000000e+01
-340	7.65640000e+04	1.80000000e+01	1.80000000e+01	2.70000000e+01
-339	7.68380000e+04	1.90000000e+01	1.90000000e+01	3.10000000e+01
-338	7.72790000e+04	2.20000000e+01	2.10000000e+01	3.40000000e+01
-337	7.78310000e+04	2.20000000e+01	2.10000000e+01	3.40000000e+01
-336	7.83370000e+04	2.20000000e+01	2.10000000e+01	3.40000000e+01
-335	7.88380000e+04	2.20000000e+01	2.10000000e+01	3.40000000e+01
-334	7.95000000e+04	2.20000000e+01	2.20000000e+01	3.50000000e+01
-333	8.03270000e+04	2.20000000e+01	2.30000000e+01	3.80000000e+01
-332	8.13020000e+04	2.20000000e+01	2.30000000e+01	3.80000000e+01
-331	8.20450000e+04	2.20000000e+01	2.30000000e+01	3.80000000e+01
-330	8.27160000e+04	2.20000000e+01	2.30000000e+01	3.80000000e+01
-329	8.32740000e+04	3.00000000e+01	2.50000000e+01	4.60000000e+01
-328	8.37940000e+04	3.00000000e+01	2.50000000e+01	4.60000000e+01
-327	8.45100000e+04	3.00000000e+01	2.50000000e+01	4.60000000e+01
-326	8.55210000e+04	3.10000000e+01	2.60000000e+01	4.70000000e+01
-325	8.61400000e+04	3.10000000e+01	2.60000000e+01	4.70000000e+01
-324	8.67310000e+04	3.10000000e+01	2.70000000e+01	4.80000000e+01
-323	8.72420000e+04	3.10000000e+01	2.70000000e+01	4.80000000e+01
-322	8.77880000e+04	3.10000000e+01	2.70000000e+01	4.80000000e+01
-321	8.84420000e+04	3.20000000e+01	2.80000000e+01	4.90000000e+01
-320	8.92170000e+04	3.20000000e+01	2.90000000e+01	5.10000000e+01
-319	8.98730000e+04	3.20000000e+01	2.90000000e+01	5.10000000e+01
-318	8.98730000e+04	3.20000000e+01	2.90000000e+01	5.10000000e+01
-317	9.04680000e+04	3.20000000e+01	2.90000000e+01	5.10000000e+01
-316	9.04680000e+04	3.20000000e+01	2.90000000e+01	5.10000000e+01
-315	9.04680000e+04	3.50000000e+01	3.00000000e+01	5.30000000e+01
-314	9.04680000e+04	3.50000000e+01	3.00000000e+01	5.30000000e+01
-313	9.04680000e+04	3.50000000e+01	3.00000000e+01	5.30000000e+01
-312	9.04680000e+04	3.50000000e+01	3.00000000e+01	5.30000000e+01
-311	9.10660000e+04	3.60000000e+01	3.10000000e+01	6.10000000e+01
-310	9.16180000e+04	3.70000000e+01	3.20000000e+01	6.20000000e+01
-309	9.22940000e+04	3.70000000e+01	3.20000000e+01	6.20000000e+01
-308	9.28610000e+04	3.70000000e+01	3.20000000e+01	6.20000000e+01
-307	9.34060000e+04	3.70000000e+01	3.20000000e+01	6.20000000e+01
-306	9.42890000e+04	3.70000000e+01	3.20000000e+01	6.20000000e+01
-305	9.51190000e+04	3.70000000e+01	3.20000000e+01	6.20000000e+01
-304	9.57140000e+04	3.70000000e+01	3.20000000e+01	6.20000000e+01
-303	9.62190000e+04	3.70000000e+01	3.20000000e+01	6.20000000e+01
-302	9.67570000e+04	3.70000000e+01	3.20000000e+01	6.20000000e+01
-301	9.74040000e+04	3.70000000e+01	3.20000000e+01	6.20000000e+01
-300	9.80770000e+04	3.70000000e+01	3.20000000e+01	6.20000000e+01
-299	9.87600000e+04	3.70000000e+01	3.20000000e+01	6.20000000e+01
-298	9.95430000e+04	3.70000000e+01	3.20000000e+01	6.20000000e+01
-297	1.00116000e+05	3.70000000e+01	3.20000000e+01	6.20000000e+01
-296	1.00654000e+05	3.70000000e+01	3.20000000e+01	6.20000000e+01
-295	1.00654000e+05	3.70000000e+01	3.20000000e+01	6.20000000e+01
-294	1.00654000e+05	3.70000000e+01	3.20000000e+01	6.20000000e+01
-293	1.00654000e+05	3.70000000e+01	3.20000000e+01	6.20000000e+01
-292	1.01351000e+05	3.70000000e+01	3.20000000e+01	6.20000000e+01
-291	1.02035000e+05	3.70000000e+01	3.20000000e+01	6.20000000e+01
-290	1.02597000e+05	3.70000000e+01	3.20000000e+01	6.20000000e+01
-289	1.03106000e+05	3.70000000e+01	3.20000000e+01	6.20000000e+01
-288	1.03619000e+05	3.70000000e+01	3.20000000e+01	6.20000000e+01
-287	1.04211000e+05	3.70000000e+01	3.20000000e+01	6.20000000e+01
-286	1.04771000e+05	3.70000000e+01	3.20000000e+01	6.20000000e+01
-285	1.05459000e+05	3.60000000e+01	3.50000000e+01	6.50000000e+01
-284	1.06191000e+05	3.60000000e+01	3.50000000e+01	6.50000000e+01
-283	1.06932000e+05	3.60000000e+01	3.50000000e+01	6.50000000e+01
-282	1.07621000e+05	4.10000000e+01	3.60000000e+01	6.60000000e+01
-281	1.08374000e+05	4.10000000e+01	3.60000000e+01	6.60000000e+01
-280	1.09116000e+05	4.10000000e+01	3.60000000e+01	6.60000000e+01
-279	1.09949000e+05	4.20000000e+01	3.70000000e+01	6.90000000e+01
-278	1.10904000e+05	4.20000000e+01	3.70000000e+01	6.90000000e+01
-277	1.11785000e+05	4.20000000e+01	3.70000000e+01	6.90000000e+01
-276	1.12697000e+05	5.00000000e+01	4.10000000e+01	7.90000000e+01
-275	1.13486000e+05	5.00000000e+01	4.10000000e+01	7.90000000e+01
-274	1.14473000e+05	4.80000000e+01	4.20000000e+01	8.10000000e+01
-273	1.15439000e+05	4.80000000e+01	4.20000000e+01	8.10000000e+01
-272	1.16462000e+05	4.80000000e+01	4.20000000e+01	8.10000000e+01
-271	1.17562000e+05	4.80000000e+01	4.20000000e+01	8.10000000e+01
-270	1.18799000e+05	4.80000000e+01	4.20000000e+01	8.10000000e+01
-269	1.19726000e+05	4.60000000e+01	4.30000000e+01	8.20000000e+01
-268	1.20571000e+05	4.60000000e+01	4.30000000e+01	8.20000000e+01
-267	1.21777000e+05	4.60000000e+01	4.30000000e+01	8.20000000e+01
-266	1.22621000e+05	4.60000000e+01	4.30000000e+01	8.20000000e+01
-265	1.23472000e+05	4.60000000e+01	4.30000000e+01	8.20000000e+01
-264	1.24931000e+05	4.70000000e+01	4.50000000e+01	8.40000000e+01
-263	1.24931000e+05	4.70000000e+01	4.50000000e+01	8.40000000e+01
-262	1.26054000e+05	4.70000000e+01	4.50000000e+01	8.40000000e+01
-261	1.26836000e+05	4.90000000e+01	4.60000000e+01	8.50000000e+01
-260	1.27850000e+05	4.90000000e+01	4.60000000e+01	8.50000000e+01
-259	1.28602000e+05	4.90000000e+01	4.60000000e+01	8.50000000e+01
-258	1.29519000e+05	4.90000000e+01	4.60000000e+01	8.50000000e+01
-257	1.30542000e+05	4.90000000e+01	4.60000000e+01	8.50000000e+01
-256	1.30542000e+05	4.90000000e+01	4.80000000e+01	8.70000000e+01
-255	1.31393000e+05	4.90000000e+01	4.80000000e+01	8.70000000e+01
-254	1.32162000e+05	4.90000000e+01	4.80000000e+01	8.70000000e+01
-253	1.32979000e+05	4.90000000e+01	4.80000000e+01	8.70000000e+01
-252	1.33762000e+05	4.90000000e+01	4.80000000e+01	8.70000000e+01
-251	1.34721000e+05	4.90000000e+01	4.80000000e+01	8.70000000e+01
-250	1.35821000e+05	4.90000000e+01	4.80000000e+01	8.70000000e+01
-249	1.37013000e+05	5.10000000e+01	4.90000000e+01	8.90000000e+01
-248	1.38125000e+05	4.80000000e+01	5.00000000e+01	9.00000000e+01
-247	1.38943000e+05	4.80000000e+01	5.00000000e+01	9.00000000e+01
-246	1.39801000e+05	4.80000000e+01	5.00000000e+01	9.00000000e+01
-245	1.40881000e+05	5.10000000e+01	5.10000000e+01	9.10000000e+01
-244	1.41965000e+05	5.10000000e+01	5.10000000e+01	9.10000000e+01
-243	1.43129000e+05	5.10000000e+01	5.10000000e+01	9.10000000e+01
-242	1.44257000e+05	5.10000000e+01	5.10000000e+01	9.10000000e+01
-241	1.45298000e+05	5.10000000e+01	5.10000000e+01	9.10000000e+01
-240	1.46049000e+05	5.10000000e+01	5.10000000e+01	9.10000000e+01
-239	1.47053000e+05	5.10000000e+01	5.10000000e+01	9.10000000e+01
-238	1.47888000e+05	5.10000000e+01	5.10000000e+01	9.10000000e+01
-237	1.48833000e+05	5.10000000e+01	5.10000000e+01	9.10000000e+01
-236	1.49995000e+05	5.10000000e+01	5.10000000e+01	9.10000000e+01
-235	1.51109000e+05	5.10000000e+01	5.30000000e+01	9.30000000e+01
-234	1.52204000e+05	5.10000000e+01	5.30000000e+01	9.30000000e+01
-233	1.53346000e+05	5.10000000e+01	5.30000000e+01	9.30000000e+01
-232	1.54334000e+05	5.10000000e+01	5.30000000e+01	9.30000000e+01
-231	1.55456000e+05	5.10000000e+01	5.40000000e+01	9.40000000e+01
-230	1.56838000e+05	5.10000000e+01	5.50000000e+01	9.50000000e+01
-229	1.58325000e+05	5.70000000e+01	5.60000000e+01	9.60000000e+01
-228	1.60054000e+05	5.40000000e+01	5.70000000e+01	9.70000000e+01
-227	1.62136000e+05	5.60000000e+01	5.80000000e+01	9.80000000e+01
-226	1.63609000e+05	5.60000000e+01	5.80000000e+01	9.80000000e+01
-225	1.65576000e+05	5.60000000e+01	5.80000000e+01	9.80000000e+01
-224	1.66972000e+05	5.60000000e+01	5.80000000e+01	9.80000000e+01
-223	1.68171000e+05	5.60000000e+01	5.80000000e+01	9.80000000e+01
-222	1.69698000e+05	5.60000000e+01	5.80000000e+01	9.80000000e+01
-221	1.71582000e+05	5.90000000e+01	6.00000000e+01	1.01000000e+02
-220	1.73391000e+05	5.90000000e+01	6.10000000e+01	1.02000000e+02
-219	1.75801000e+05	5.90000000e+01	6.20000000e+01	1.03000000e+02
-218	1.77791000e+05	5.90000000e+01	6.20000000e+01	1.03000000e+02
-217	1.79681000e+05	5.90000000e+01	6.20000000e+01	1.03000000e+02
-216	1.81613000e+05	5.90000000e+01	6.20000000e+01	1.03000000e+02
-215	1.83709000e+05	5.90000000e+01	6.20000000e+01	1.03000000e+02
-214	1.85631000e+05	5.90000000e+01	6.30000000e+01	1.04000000e+02
-213	1.87064000e+05	5.90000000e+01	6.30000000e+01	1.04000000e+02
-212	1.88459000e+05	5.90000000e+01	6.30000000e+01	1.04000000e+02
-211	1.89853000e+05	5.90000000e+01	6.30000000e+01	1.04000000e+02
-210	1.91342000e+05	5.90000000e+01	6.30000000e+01	1.04000000e+02
-209	1.92837000e+05	5.90000000e+01	6.30000000e+01	1.04000000e+02
-208	1.94626000e+05	5.90000000e+01	6.30000000e+01	1.04000000e+02
-207	1.96524000e+05	5.90000000e+01	6.30000000e+01	1.04000000e+02
-206	1.98098000e+05	5.90000000e+01	6.30000000e+01	1.04000000e+02
-205	1.99519000e+05	5.90000000e+01	6.30000000e+01	1.04000000e+02
-204	2.00934000e+05	5.90000000e+01	6.30000000e+01	1.04000000e+02
-203	2.02177000e+05	5.90000000e+01	6.30000000e+01	1.04000000e+02
-202	2.03743000e+05	5.90000000e+01	6.30000000e+01	1.04000000e+02
-201	2.05434000e+05	5.90000000e+01	6.30000000e+01	1.04000000e+02
-200	2.07179000e+05	5.90000000e+01	6.30000000e+01	1.04000000e+02
-199	2.08837000e+05	6.20000000e+01	6.40000000e+01	1.06000000e+02
-198	2.10376000e+05	6.20000000e+01	6.40000000e+01	1.06000000e+02
-197	2.11737000e+05	6.80000000e+01	6.50000000e+01	1.07000000e+02
-196	2.13095000e+05	6.80000000e+01	6.50000000e+01	1.07000000e+02
-195	2.14653000e+05	6.80000000e+01	6.50000000e+01	1.07000000e+02
-194	2.14653000e+05	6.80000000e+01	6.50000000e+01	1.07000000e+02
-193	2.14653000e+05	6.80000000e+01	6.50000000e+01	1.07000000e+02
-192	2.16384000e+05	6.80000000e+01	6.60000000e+01	1.10000000e+02
-191	2.17537000e+05	6.80000000e+01	6.60000000e+01	1.10000000e+02
-190	2.18763000e+05	6.80000000e+01	6.60000000e+01	1.10000000e+02
-189	2.20014000e+05	6.80000000e+01	6.60000000e+01	1.10000000e+02
-188	2.21279000e+05	6.80000000e+01	6.60000000e+01	1.10000000e+02
-187	2.22931000e+05	6.80000000e+01	6.60000000e+01	1.10000000e+02
-186	2.24692000e+05	6.60000000e+01	6.80000000e+01	1.12000000e+02
-185	2.25906000e+05	6.60000000e+01	6.80000000e+01	1.12000000e+02
-184	2.27041000e+05	6.60000000e+01	6.80000000e+01	1.12000000e+02
-183	2.28249000e+05	6.60000000e+01	6.80000000e+01	1.12000000e+02
-182	2.29571000e+05	7.10000000e+01	6.90000000e+01	1.13000000e+02
-181	2.31131000e+05	7.10000000e+01	6.90000000e+01	1.13000000e+02
-180	2.33390000e+05	7.10000000e+01	6.90000000e+01	1.13000000e+02
-179	2.35369000e+05	7.10000000e+01	6.90000000e+01	1.13000000e+02
-178	2.35369000e+05	7.10000000e+01	6.90000000e+01	1.13000000e+02
-177	2.36560000e+05	7.10000000e+01	6.90000000e+01	1.13000000e+02
-176	2.37983000e+05	6.90000000e+01	7.10000000e+01	1.15000000e+02
-175	2.39219000e+05	6.90000000e+01	7.10000000e+01	1.15000000e+02
-174	2.40521000e+05	6.90000000e+01	7.10000000e+01	1.15000000e+02
-173	2.42022000e+05	6.90000000e+01	7.10000000e+01	1.15000000e+02
-172	2.43569000e+05	6.90000000e+01	7.10000000e+01	1.15000000e+02
-171	2.45255000e+05	6.90000000e+01	7.10000000e+01	1.15000000e+02
-170	2.46556000e+05	6.90000000e+01	7.10000000e+01	1.15000000e+02
-169	2.47676000e+05	6.90000000e+01	7.10000000e+01	1.15000000e+02
-168	2.48860000e+05	6.90000000e+01	7.10000000e+01	1.15000000e+02
-167	2.50056000e+05	6.90000000e+01	7.10000000e+01	1.15000000e+02
-166	2.51643000e+05	6.90000000e+01	7.10000000e+01	1.15000000e+02
-165	2.53387000e+05	7.80000000e+01	7.20000000e+01	1.16000000e+02
-164	2.55472000e+05	7.80000000e+01	7.20000000e+01	1.16000000e+02
-163	2.55472000e+05	7.80000000e+01	7.20000000e+01	1.16000000e+02
-162	2.56516000e+05	7.80000000e+01	7.20000000e+01	1.16000000e+02
-161	2.58042000e+05	7.80000000e+01	7.20000000e+01	1.16000000e+02
-160	2.59205000e+05	7.80000000e+01	7.20000000e+01	1.16000000e+02
-159	2.60922000e+05	7.80000000e+01	7.20000000e+01	1.16000000e+02
-158	2.62420000e+05	7.80000000e+01	7.20000000e+01	1.16000000e+02
-157	2.63569000e+05	7.80000000e+01	7.20000000e+01	1.16000000e+02
-156	2.64629000e+05	7.80000000e+01	7.20000000e+01	1.16000000e+02
-155	2.65560000e+05	7.80000000e+01	7.20000000e+01	1.16000000e+02
-154	2.66608000e+05	7.80000000e+01	7.20000000e+01	1.16000000e+02
-153	2.67773000e+05	7.80000000e+01	7.20000000e+01	1.16000000e+02
-152	2.69208000e+05	7.80000000e+01	7.20000000e+01	1.16000000e+02
-151	2.70733000e+05	7.70000000e+01	7.30000000e+01	1.17000000e+02
-150	2.71786000e+05	7.70000000e+01	7.30000000e+01	1.17000000e+02
-149	2.72726000e+05	7.70000000e+01	7.30000000e+01	1.17000000e+02
-148	2.73610000e+05	7.70000000e+01	7.30000000e+01	1.17000000e+02
-147	2.74586000e+05	7.70000000e+01	7.30000000e+01	1.17000000e+02
-146	2.75712000e+05	7.80000000e+01	7.40000000e+01	1.18000000e+02
-145	2.77384000e+05	7.80000000e+01	7.40000000e+01	1.18000000e+02
-144	2.78907000e+05	7.80000000e+01	7.40000000e+01	1.18000000e+02
-143	2.79994000e+05	7.80000000e+01	7.40000000e+01	1.18000000e+02
-142	2.81008000e+05	7.80000000e+01	7.40000000e+01	1.18000000e+02
-141	2.82029000e+05	7.80000000e+01	7.40000000e+01	1.18000000e+02
-140	2.83018000e+05	7.80000000e+01	7.40000000e+01	1.18000000e+02
-139	2.84257000e+05	7.80000000e+01	7.40000000e+01	1.18000000e+02
-138	2.85689000e+05	8.00000000e+01	7.50000000e+01	1.19000000e+02
-137	2.87272000e+05	8.00000000e+01	7.50000000e+01	1.19000000e+02
-136	2.88449000e+05	8.00000000e+01	7.50000000e+01	1.19000000e+02
-135	2.89426000e+05	8.00000000e+01	7.50000000e+01	1.19000000e+02
-134	2.90397000e+05	8.00000000e+01	7.50000000e+01	1.19000000e+02
-133	2.91418000e+05	8.00000000e+01	7.80000000e+01	1.22000000e+02
-132	2.92819000e+05	8.10000000e+01	7.90000000e+01	1.23000000e+02
-131	2.94741000e+05	8.10000000e+01	7.90000000e+01	1.23000000e+02
-130	2.96239000e+05	8.10000000e+01	7.90000000e+01	1.23000000e+02
-129	2.97894000e+05	8.10000000e+01	7.90000000e+01	1.23000000e+02
-128	2.99191000e+05	8.10000000e+01	8.10000000e+01	1.25000000e+02
-127	3.02454000e+05	7.80000000e+01	8.30000000e+01	1.27000000e+02
-126	3.08515000e+05	8.50000000e+01	8.50000000e+01	1.29000000e+02
-125	3.14549000e+05	8.90000000e+01	8.90000000e+01	1.33000000e+02
-124	3.19717000e+05	8.90000000e+01	9.30000000e+01	1.37000000e+02
-123	3.25128000e+05	8.90000000e+01	9.30000000e+01	1.37000000e+02
-122	3.30403000e+05	9.50000000e+01	9.50000000e+01	1.41000000e+02
-121	3.34567000e+05	9.50000000e+01	9.50000000e+01	1.41000000e+02
-120	3.37652000e+05	9.50000000e+01	9.50000000e+01	1.41000000e+02
-119	3.41802000e+05	9.40000000e+01	9.90000000e+01	1.48000000e+02
-118	3.45143000e+05	1.01000000e+02	1.00000000e+02	1.50000000e+02
-117	3.48565000e+05	1.01000000e+02	1.00000000e+02	1.50000000e+02
-116	3.51992000e+05	1.01000000e+02	1.00000000e+02	1.50000000e+02
-115	3.54586000e+05	1.01000000e+02	1.00000000e+02	1.50000000e+02
-114	3.56799000e+05	1.01000000e+02	1.00000000e+02	1.50000000e+02
-113	3.59041000e+05	1.01000000e+02	1.00000000e+02	1.50000000e+02
-112	3.61158000e+05	1.01000000e+02	1.00000000e+02	1.50000000e+02
-111	3.63447000e+05	1.01000000e+02	1.00000000e+02	1.50000000e+02
-110	3.66972000e+05	9.70000000e+01	1.01000000e+02	1.51000000e+02
-109	3.69794000e+05	1.03000000e+02	1.06000000e+02	1.56000000e+02
-108	3.72015000e+05	1.03000000e+02	1.06000000e+02	1.56000000e+02
-107	3.74298000e+05	1.03000000e+02	1.06000000e+02	1.56000000e+02
-106	3.76333000e+05	1.03000000e+02	1.06000000e+02	1.56000000e+02
-105	3.78451000e+05	1.03000000e+02	1.06000000e+02	1.56000000e+02
-104	3.80900000e+05	1.03000000e+02	1.06000000e+02	1.56000000e+02
-103	3.84049000e+05	1.03000000e+02	1.06000000e+02	1.56000000e+02
-102	3.87129000e+05	1.03000000e+02	1.06000000e+02	1.56000000e+02
-101	3.89513000e+05	1.03000000e+02	1.06000000e+02	1.56000000e+02
-100	3.91646000e+05	1.03000000e+02	1.06000000e+02	1.56000000e+02
-99	3.93523000e+05	1.03000000e+02	1.06000000e+02	1.56000000e+02
-98	3.95462000e+05	1.04000000e+02	1.07000000e+02	1.57000000e+02
-97	3.97595000e+05	1.04000000e+02	1.07000000e+02	1.57000000e+02
-96	4.00188000e+05	1.04000000e+02	1.07000000e+02	1.57000000e+02
-95	4.03017000e+05	1.04000000e+02	1.07000000e+02	1.57000000e+02
-94	4.05251000e+05	1.04000000e+02	1.07000000e+02	1.57000000e+02
-93	4.07431000e+05	1.04000000e+02	1.07000000e+02	1.57000000e+02
-92	4.09418000e+05	1.04000000e+02	1.07000000e+02	1.57000000e+02
-91	4.11594000e+05	1.04000000e+02	1.07000000e+02	1.57000000e+02
-90	4.14275000e+05	1.04000000e+02	1.07000000e+02	1.57000000e+02
-89	4.18412000e+05	1.04000000e+02	1.07000000e+02	1.57000000e+02
-88	4.21476000e+05	1.04000000e+02	1.07000000e+02	1.57000000e+02
-87	4.24021000e+05	1.04000000e+02	1.07000000e+02	1.57000000e+02
-86	4.26102000e+05	1.09000000e+02	1.09000000e+02	1.60000000e+02
-85	4.28200000e+05	1.13000000e+02	1.11000000e+02	1.64000000e+02
-84	4.29856000e+05	1.12000000e+02	1.12000000e+02	1.65000000e+02
-83	4.32042000e+05	1.12000000e+02	1.14000000e+02	1.68000000e+02
-82	4.35625000e+05	1.10000000e+02	1.15000000e+02	1.69000000e+02
-81	4.38975000e+05	1.14000000e+02	1.16000000e+02	1.70000000e+02
-80	4.41701000e+05	1.12000000e+02	1.18000000e+02	1.72000000e+02
-79	4.43844000e+05	1.12000000e+02	1.18000000e+02	1.72000000e+02
-78	4.45723000e+05	1.11000000e+02	1.19000000e+02	1.73000000e+02
-77	4.48220000e+05	1.20000000e+02	1.20000000e+02	1.75000000e+02
-76	4.50789000e+05	1.19000000e+02	1.21000000e+02	1.76000000e+02
-75	4.54061000e+05	1.19000000e+02	1.21000000e+02	1.76000000e+02
-74	4.57944000e+05	1.19000000e+02	1.21000000e+02	1.76000000e+02
-73	4.60480000e+05	1.18000000e+02	1.22000000e+02	1.77000000e+02
-72	4.62992000e+05	1.17000000e+02	1.23000000e+02	1.78000000e+02
-71	4.65834000e+05	1.17000000e+02	1.23000000e+02	1.78000000e+02
-70	4.68368000e+05	1.17000000e+02	1.23000000e+02	1.78000000e+02
-69	4.70910000e+05	1.18000000e+02	1.24000000e+02	1.79000000e+02
-68	4.74167000e+05	1.26000000e+02	1.29000000e+02	1.85000000e+02
-67	4.77314000e+05	1.26000000e+02	1.31000000e+02	1.89000000e+02
-66	4.80237000e+05	1.33000000e+02	1.36000000e+02	2.00000000e+02
-65	4.82604000e+05	1.33000000e+02	1.36000000e+02	2.00000000e+02
-64	4.85294000e+05	1.33000000e+02	1.36000000e+02	2.00000000e+02
-63	4.88000000e+05	1.40000000e+02	1.37000000e+02	2.02000000e+02
-62	4.90963000e+05	1.40000000e+02	1.37000000e+02	2.02000000e+02
-61	4.94350000e+05	1.38000000e+02	1.38000000e+02	2.03000000e+02
-60	4.97772000e+05	1.38000000e+02	1.41000000e+02	2.07000000e+02
-59	5.00408000e+05	1.38000000e+02	1.41000000e+02	2.07000000e+02
-58	5.02979000e+05	1.38000000e+02	1.41000000e+02	2.07000000e+02
-57	5.05957000e+05	1.39000000e+02	1.42000000e+02	2.09000000e+02
-56	5.08441000e+05	1.39000000e+02	1.44000000e+02	2.12000000e+02
-55	5.08645000e+05	1.39000000e+02	1.45000000e+02	2.13000000e+02
-54	5.08875000e+05	1.43000000e+02	1.47000000e+02	2.15000000e+02
-53	5.09199000e+05	1.50000000e+02	1.48000000e+02	2.16000000e+02
-52	5.09510000e+05	1.53000000e+02	1.49000000e+02	2.17000000e+02
-51	5.10232000e+05	1.53000000e+02	1.49000000e+02	2.17000000e+02
-50	5.11298000e+05	1.53000000e+02	1.49000000e+02	2.17000000e+02
-49	5.12736000e+05	1.52000000e+02	1.50000000e+02	2.18000000e+02
-48	5.14106000e+05	1.52000000e+02	1.50000000e+02	2.18000000e+02
-47	5.15825000e+05	1.51000000e+02	1.51000000e+02	2.19000000e+02
-46	5.17662000e+05	1.54000000e+02	1.53000000e+02	2.21000000e+02
-45	5.19600000e+05	1.54000000e+02	1.53000000e+02	2.21000000e+02
-44	5.21150000e+05	1.57000000e+02	1.55000000e+02	2.23000000e+02
-43	5.22864000e+05	1.54000000e+02	1.56000000e+02	2.25000000e+02
-42	5.24313000e+05	1.54000000e+02	1.56000000e+02	2.25000000e+02
-41	5.25841000e+05	1.58000000e+02	1.57000000e+02	2.26000000e+02
-40	5.25841000e+05	1.58000000e+02	1.57000000e+02	2.26000000e+02
-39	5.26380000e+05	1.57000000e+02	1.59000000e+02	2.28000000e+02
-38	5.26380000e+05	1.54000000e+02	1.61000000e+02	2.30000000e+02
-37	5.28270000e+05	1.62000000e+02	1.63000000e+02	2.33000000e+02
-36	5.31394000e+05	1.64000000e+02	1.65000000e+02	2.35000000e+02
-35	5.34562000e+05	1.66000000e+02	1.66000000e+02	2.36000000e+02
-34	5.37435000e+05	1.66000000e+02	1.66000000e+02	2.36000000e+02
-33	5.39975000e+05	1.66000000e+02	1.69000000e+02	2.39000000e+02
-32	5.42430000e+05	1.68000000e+02	1.70000000e+02	2.40000000e+02
-31	5.42430000e+05	1.72000000e+02	1.71000000e+02	2.42000000e+02
-30	5.44782000e+05	1.72000000e+02	1.71000000e+02	2.42000000e+02
-29	5.44782000e+05	1.68000000e+02	1.72000000e+02	2.43000000e+02
-28	5.44782000e+05	1.68000000e+02	1.72000000e+02	2.43000000e+02
-27	5.44782000e+05	1.70000000e+02	1.73000000e+02	2.44000000e+02
-26	5.44782000e+05	1.70000000e+02	1.73000000e+02	2.44000000e+02
-25	5.47582000e+05	1.69000000e+02	1.74000000e+02	2.45000000e+02
-24	5.50019000e+05	1.69000000e+02	1.74000000e+02	2.45000000e+02
-23	5.53121000e+05	1.75000000e+02	1.76000000e+02	2.47000000e+02
-22	5.56533000e+05	1.80000000e+02	1.79000000e+02	2.54000000e+02
-21	5.61034000e+05	1.80000000e+02	1.82000000e+02	2.57000000e+02
-20	5.65328000e+05	1.80000000e+02	1.82000000e+02	2.57000000e+02
-19	5.69631000e+05	1.80000000e+02	1.82000000e+02	2.57000000e+02
-18	5.74638000e+05	1.88000000e+02	1.84000000e+02	2.59000000e+02
-17	5.81148000e+05	1.85000000e+02	1.85000000e+02	2.60000000e+02
-16	5.87979000e+05	1.86000000e+02	1.86000000e+02	2.61000000e+02
-15	5.95017000e+05	1.84000000e+02	1.89000000e+02	2.65000000e+02
-14	6.03635000e+05	1.84000000e+02	1.89000000e+02	2.65000000e+02
-13	6.13082000e+05	1.88000000e+02	1.92000000e+02	2.69000000e+02
-12	6.21724000e+05	1.95000000e+02	1.93000000e+02	2.70000000e+02
-11	6.31643000e+05	1.95000000e+02	1.93000000e+02	2.70000000e+02
-10	6.43534000e+05	1.87000000e+02	1.95000000e+02	2.72000000e+02
-9	6.54915000e+05	1.93000000e+02	1.97000000e+02	2.74000000e+02
-8	6.66347000e+05	1.97000000e+02	2.00000000e+02	2.86000000e+02
-7	6.78765000e+05	1.97000000e+02	2.00000000e+02	2.86000000e+02
-6	6.94329000e+05	2.03000000e+02	2.06000000e+02	2.95000000e+02
-5	7.06870000e+05	2.09000000e+02	2.09000000e+02	2.98000000e+02
-4	7.21752000e+05	2.18000000e+02	2.12000000e+02	3.01000000e+02
-3	7.38803000e+05	2.18000000e+02	2.12000000e+02	3.01000000e+02
-2	7.59676000e+05	2.13000000e+02	2.15000000e+02	3.04000000e+02
-1	7.81291000e+05	2.16000000e+02	2.18000000e+02	3.10000000e+02
0	8.07497000e+05	2.26000000e+02	2.44000000e+02	3.39000000e+02
1	8.48904000e+05	2.35000000e+02	2.51000000e+02	3.50000000e+02
2	8.93688000e+05	2.37000000e+02	2.62000000e+02	3.71000000e+02
3	9.37692000e+05	2.65000000e+02	2.80000000e+02	3.90000000e+02
4	9.75279000e+05	2.61000000e+02	2.83000000e+02	3.93000000e+02
5	1.00742600e+06	2.72000000e+02	2.87000000e+02	3.97000000e+02
6	1.03431000e+06	2.60000000e+02	2.88000000e+02	3.98000000e+02
7	1.05804400e+06	2.69000000e+02	2.91000000e+02	4.01000000e+02
8	1.08328000e+06	2.69000000e+02	2.97000000e+02	4.10000000e+02
9	1.10962700e+06	2.74000000e+02	3.00000000e+02	4.13000000e+02
10	1.14077500e+06	2.73000000e+02	3.04000000e+02	4.18000000e+02
11	1.16813600e+06	2.78000000e+02	3.05000000e+02	4.19000000e+02
12	1.19321500e+06	2.81000000e+02	3.09000000e+02	4.23000000e+02
13	1.21700700e+06	2.87000000e+02	3.14000000e+02	4.30000000e+02
14	1.23984900e+06	3.03000000e+02	3.22000000e+02	4.43000000e+02
15	1.26070100e+06	3.06000000e+02	3.30000000e+02	4.54000000e+02
16	1.28414600e+06	3.14000000e+02	3.36000000e+02	4.60000000e+02
17	1.30722800e+06	3.17000000e+02	3.40000000e+02	4.64000000e+02
18	1.32632900e+06	3.23000000e+02	3.43000000e+02	4.67000000e+02
19	1.34398400e+06	3.24000000e+02	3.47000000e+02	4.72000000e+02
20	1.36115000e+06	3.26000000e+02	3.50000000e+02	4.75000000e+02
21	1.38018400e+06	3.25000000e+02	3.51000000e+02	4.76000000e+02
22	1.39783900e+06	3.38000000e+02	3.57000000e+02	4.82000000e+02
23	1.41675700e+06	3.39000000e+02	3.59000000e+02	4.84000000e+02
24	1.43553700e+06	3.39000000e+02	3.59000000e+02	4.84000000e+02
25	1.45248400e+06	3.35000000e+02	3.60000000e+02	4.86000000e+02
26	1.46778900e+06	3.35000000e+02	3.60000000e+02	4.86000000e+02
27	1.48288900e+06	3.31000000e+02	3.61000000e+02	4.87000000e+02
28	1.49612300e+06	3.39000000e+02	3.62000000e+02	4.90000000e+02
29	1.50953500e+06	3.41000000e+02	3.64000000e+02	4.94000000e+02
30	1.52456400e+06	3.41000000e+02	3.64000000e+02	4.94000000e+02
31	1.54043400e+06	3.39000000e+02	3.67000000e+02	4.97000000e+02
32	1.55402800e+06	3.40000000e+02	3.68000000e+02	5.00000000e+02
33	1.56598600e+06	3.47000000e+02	3.72000000e+02	5.04000000e+02
34	1.57789000e+06	3.55000000e+02	3.78000000e+02	5.11000000e+02
35	1.58887000e+06	3.49000000e+02	3.80000000e+02	5.13000000e+02
36	1.60009600e+06	3.59000000e+02	3.81000000e+02	5.14000000e+02
37	1.61243100e+06	3.50000000e+02	3.83000000e+02	5.16000000e+02
38	1.64559700e+06	3.64000000e+02	3.84000000e+02	5.17000000e+02
39	1.65583200e+06	3.64000000e+02	3.84000000e+02	5.17000000e+02
40	1.66510600e+06	3.53000000e+02	3.86000000e+02	5.19000000e+02
41	1.67394000e+06	3.53000000e+02	3.86000000e+02	5.19000000e+02
42	1.68249700e+06	3.53000000e+02	3.86000000e+02	5.19000000e+02
43	1.69182700e+06	3.54000000e+02	3.89000000e+02	5.22000000e+02
44	1.70271300e+06	3.54000000e+02	3.89000000e+02	5.22000000e+02
45	1.71395700e+06	3.71000000e+02	3.90000000e+02	5.24000000e+02
46	1.72191500e+06	3.71000000e+02	3.90000000e+02	5.24000000e+02
47	1.72913300e+06	3.71000000e+02	3.90000000e+02	5.24000000e+02
48	1.73623400e+06	3.71000000e+02	3.90000000e+02	5.24000000e+02
49	1.74319600e+06	3.71000000e+02	3.90000000e+02	5.24000000e+02
50	1.75094000e+06	3.71000000e+02	3.90000000e+02	5.24000000e+02
51	1.76014000e+06	3.67000000e+02	3.91000000e+02	5.25000000e+02
52	1.76924900e+06	3.69000000e+02	3.92000000e+02	5.27000000e+02
53	1.77597500e+06	3.58000000e+02	3.93000000e+02	5.28000000e+02
54	1.78223600e+06	3.58000000e+02	3.93000000e+02	5.28000000e+02
55	1.78794000e+06	3.58000000e+02	3.93000000e+02	5.28000000e+02
56	1.79371800e+06	3.58000000e+02	3.93000000e+02	5.28000000e+02
57	1.79979400e+06	3.58000000e+02	3.93000000e+02	5.28000000e+02
58	1.80704800e+06	3.58000000e+02	3.93000000e+02	5.28000000e+02
59	1.81372100e+06	3.58000000e+02	3.93000000e+02	5.28000000e+02
60	1.81896000e+06	3.58000000e+02	3.93000000e+02	5.28000000e+02
61	1.82423500e+06	3.66000000e+02	3.95000000e+02	5.30000000e+02
62	1.82957000e+06	3.66000000e+02	3.95000000e+02	5.30000000e+02
63	1.83473400e+06	3.66000000e+02	3.95000000e+02	5.30000000e+02
64	1.84057700e+06	3.66000000e+02	3.95000000e+02	5.30000000e+02
65	1.84891100e+06	3.66000000e+02	3.95000000e+02	5.30000000e+02
66	1.85824800e+06	3.69000000e+02	3.96000000e+02	5.31000000e+02
67	1.86522800e+06	3.66000000e+02	3.97000000e+02	5.34000000e+02
68	1.87103000e+06	3.66000000e+02	3.97000000e+02	5.34000000e+02
69	1.87653700e+06	3.66000000e+02	3.97000000e+02	5.34000000e+02
70	1.88238600e+06	3.66000000e+02	3.97000000e+02	5.34000000e+02
71	1.88872400e+06	3.66000000e+02	3.97000000e+02	5.34000000e+02
72	1.89584200e+06	3.66000000e+02	3.98000000e+02	5.35000000e+02
73	1.90402700e+06	3.61000000e+02	4.00000000e+02	5.37000000e+02
74	1.91019800e+06	3.66000000e+02	4.02000000e+02	5.39000000e+02
75	1.91589400e+06	3.66000000e+02	4.02000000e+02	5.39000000e+02
76	1.92134400e+06	3.66000000e+02	4.02000000e+02	5.39000000e+02
77	1.92693200e+06	3.66000000e+02	4.02000000e+02	5.39000000e+02
78	1.93280600e+06	3.66000000e+02	4.02000000e+02	5.39000000e+02
79	1.93968900e+06	3.66000000e+02	4.02000000e+02	5.39000000e+02
80	1.94658100e+06	3.66000000e+02	4.02000000e+02	5.39000000e+02
81	1.95214900e+06	3.66000000e+02	4.02000000e+02	5.39000000e+02
82	1.95740200e+06	3.66000000e+02	4.02000000e+02	5.39000000e+02
83	1.96235300e+06	3.79000000e+02	4.05000000e+02	5.46000000e+02
84	1.96756600e+06	3.83000000e+02	4.07000000e+02	5.50000000e+02
85	1.97232300e+06	3.83000000e+02	4.08000000e+02	5.51000000e+02
86	1.97754100e+06	3.83000000e+02	4.08000000e+02	5.51000000e+02
87	1.98296700e+06	3.81000000e+02	4.10000000e+02	5.53000000e+02
88	1.98794600e+06	3.81000000e+02	4.10000000e+02	5.53000000e+02
89	1.99267000e+06	3.81000000e+02	4.10000000e+02	5.53000000e+02
90	1.99669200e+06	3.74000000e+02	4.11000000e+02	5.56000000e+02
91	2.00120500e+06	3.74000000e+02	4.11000000e+02	5.56000000e+02
92	2.00548700e+06	3.74000000e+02	4.11000000e+02	5.56000000e+02
93	2.01021900e+06	3.74000000e+02	4.11000000e+02	5.56000000e+02
94	2.01524200e+06	3.81000000e+02	4.14000000e+02	5.59000000e+02
95	2.01925700e+06	3.84000000e+02	4.15000000e+02	5.60000000e+02
96	2.02299000e+06	3.79000000e+02	4.16000000e+02	5.62000000e+02
97	2.02727100e+06	3.79000000e+02	4.16000000e+02	5.62000000e+02
98	2.03176900e+06	3.87000000e+02	4.17000000e+02	5.63000000e+02
99	2.03583300e+06	3.86000000e+02	4.18000000e+02	5.64000000e+02
100	2.04043600e+06	3.82000000e+02	4.19000000e+02	5.65000000e+02
