# Supplementary material for: Early Prediction of Movie Box Office Success Based on Wikipedia Activity Big Data
Source: PLoS One. 2013 Aug 21;8(8):e71226. doi: 10.1371/journal.pone.0071226 (PMC3749192; doi:10.1371/journal.pone.0071226)
Supplement: Dataset S1 — The dataset under study, including the financial and Wikipedia activity data is also available at http://wwm.phy.bme.hu/SupplementaryDataS1.zip. (ZIP) [file pone.0071226.s002.zip › wikipredict_data_pack/sample_of_312/wikipedia_predictors/211]

Day_(movie_time)	Views	Users	Rigor	Edits
-500	0.00000000e+00	0.00000000e+00	0.00000000e+00	0.00000000e+00
-499	0.00000000e+00	0.00000000e+00	0.00000000e+00	0.00000000e+00
-498	0.00000000e+00	0.00000000e+00	0.00000000e+00	0.00000000e+00
-497	0.00000000e+00	0.00000000e+00	0.00000000e+00	0.00000000e+00
-496	0.00000000e+00	0.00000000e+00	0.00000000e+00	0.00000000e+00
-495	0.00000000e+00	0.00000000e+00	0.00000000e+00	0.00000000e+00
-494	0.00000000e+00	0.00000000e+00	0.00000000e+00	0.00000000e+00
-493	0.00000000e+00	0.00000000e+00	0.00000000e+00	0.00000000e+00
-492	0.00000000e+00	0.00000000e+00	0.00000000e+00	0.00000000e+00
-491	0.00000000e+00	0.00000000e+00	0.00000000e+00	0.00000000e+00
-490	0.00000000e+00	0.00000000e+00	0.00000000e+00	0.00000000e+00
-489	0.00000000e+00	0.00000000e+00	0.00000000e+00	0.00000000e+00
-488	0.00000000e+00	0.00000000e+00	0.00000000e+00	0.00000000e+00
-487	0.00000000e+00	0.00000000e+00	0.00000000e+00	0.00000000e+00
-486	0.00000000e+00	0.00000000e+00	0.00000000e+00	0.00000000e+00
-485	0.00000000e+00	0.00000000e+00	0.00000000e+00	0.00000000e+00
-484	0.00000000e+00	0.00000000e+00	0.00000000e+00	0.00000000e+00
-483	0.00000000e+00	0.00000000e+00	0.00000000e+00	0.00000000e+00
-482	0.00000000e+00	0.00000000e+00	0.00000000e+00	0.00000000e+00
-481	0.00000000e+00	0.00000000e+00	0.00000000e+00	0.00000000e+00
-480	0.00000000e+00	0.00000000e+00	0.00000000e+00	0.00000000e+00
-479	0.00000000e+00	0.00000000e+00	0.00000000e+00	0.00000000e+00
-478	0.00000000e+00	0.00000000e+00	0.00000000e+00	0.00000000e+00
-477	0.00000000e+00	0.00000000e+00	0.00000000e+00	0.00000000e+00
-476	0.00000000e+00	0.00000000e+00	0.00000000e+00	0.00000000e+00
-475	0.00000000e+00	0.00000000e+00	0.00000000e+00	0.00000000e+00
-474	0.00000000e+00	0.00000000e+00	0.00000000e+00	0.00000000e+00
-473	0.00000000e+00	0.00000000e+00	0.00000000e+00	0.00000000e+00
-472	0.00000000e+00	0.00000000e+00	0.00000000e+00	0.00000000e+00
-471	0.00000000e+00	0.00000000e+00	0.00000000e+00	0.00000000e+00
-470	0.00000000e+00	0.00000000e+00	0.00000000e+00	0.00000000e+00
-469	0.00000000e+00	0.00000000e+00	0.00000000e+00	0.00000000e+00
-468	0.00000000e+00	0.00000000e+00	0.00000000e+00	0.00000000e+00
-467	0.00000000e+00	0.00000000e+00	0.00000000e+00	0.00000000e+00
-466	0.00000000e+00	0.00000000e+00	0.00000000e+00	0.00000000e+00
-465	0.00000000e+00	0.00000000e+00	0.00000000e+00	0.00000000e+00
-464	0.00000000e+00	0.00000000e+00	0.00000000e+00	0.00000000e+00
-463	0.00000000e+00	0.00000000e+00	0.00000000e+00	0.00000000e+00
-462	0.00000000e+00	0.00000000e+00	0.00000000e+00	0.00000000e+00
-461	0.00000000e+00	0.00000000e+00	0.00000000e+00	0.00000000e+00
-460	0.00000000e+00	0.00000000e+00	0.00000000e+00	0.00000000e+00
-459	0.00000000e+00	0.00000000e+00	0.00000000e+00	0.00000000e+00
-458	0.00000000e+00	0.00000000e+00	0.00000000e+00	0.00000000e+00
-457	0.00000000e+00	0.00000000e+00	0.00000000e+00	0.00000000e+00
-456	0.00000000e+00	0.00000000e+00	0.00000000e+00	0.00000000e+00
-455	0.00000000e+00	0.00000000e+00	0.00000000e+00	0.00000000e+00
-454	7.00000000e+00	1.00000000e+00	1.00000000e+00	1.00000000e+00
-453	1.30000000e+01	1.00000000e+00	1.00000000e+00	1.00000000e+00
-452	1.60000000e+01	1.00000000e+00	1.00000000e+00	1.00000000e+00
-451	2.10000000e+01	1.00000000e+00	1.00000000e+00	1.00000000e+00
-450	2.50000000e+01	1.00000000e+00	1.00000000e+00	1.00000000e+00
-449	2.80000000e+01	1.00000000e+00	1.00000000e+00	1.00000000e+00
-448	3.00000000e+01	1.00000000e+00	1.00000000e+00	1.00000000e+00
-447	3.10000000e+01	1.00000000e+00	1.00000000e+00	1.00000000e+00
-446	3.30000000e+01	1.00000000e+00	1.00000000e+00	1.00000000e+00
-445	4.10000000e+01	1.00000000e+00	1.00000000e+00	1.00000000e+00
-444	4.60000000e+01	1.00000000e+00	1.00000000e+00	1.00000000e+00
-443	4.70000000e+01	1.00000000e+00	1.00000000e+00	1.00000000e+00
-442	5.30000000e+01	1.00000000e+00	1.00000000e+00	1.00000000e+00
-441	5.60000000e+01	1.00000000e+00	1.00000000e+00	1.00000000e+00
-440	5.80000000e+01	1.00000000e+00	1.00000000e+00	1.00000000e+00
-439	6.10000000e+01	1.00000000e+00	1.00000000e+00	1.00000000e+00
-438	6.50000000e+01	1.00000000e+00	1.00000000e+00	1.00000000e+00
-437	6.80000000e+01	1.00000000e+00	1.00000000e+00	1.00000000e+00
-436	7.00000000e+01	1.00000000e+00	1.00000000e+00	1.00000000e+00
-435	7.20000000e+01	1.00000000e+00	1.00000000e+00	1.00000000e+00
-434	7.30000000e+01	1.00000000e+00	1.00000000e+00	1.00000000e+00
-433	7.30000000e+01	1.00000000e+00	1.00000000e+00	1.00000000e+00
-432	7.60000000e+01	1.00000000e+00	1.00000000e+00	1.00000000e+00
-431	7.60000000e+01	1.00000000e+00	1.00000000e+00	1.00000000e+00
-430	8.00000000e+01	1.00000000e+00	1.00000000e+00	1.00000000e+00
-429	9.30000000e+01	2.00000000e+00	2.00000000e+00	8.00000000e+00
-428	1.12000000e+02	2.00000000e+00	2.00000000e+00	8.00000000e+00
-427	1.43000000e+02	4.00000000e+00	4.00000000e+00	1.00000000e+01
-426	1.73000000e+02	4.00000000e+00	4.00000000e+00	1.00000000e+01
-425	1.98000000e+02	4.00000000e+00	4.00000000e+00	1.00000000e+01
-424	2.23000000e+02	4.00000000e+00	4.00000000e+00	1.00000000e+01
-423	2.61000000e+02	4.00000000e+00	4.00000000e+00	1.00000000e+01
-422	2.86000000e+02	4.00000000e+00	4.00000000e+00	1.00000000e+01
-421	3.00000000e+02	4.00000000e+00	4.00000000e+00	1.00000000e+01
-420	3.15000000e+02	4.00000000e+00	4.00000000e+00	1.00000000e+01
-419	3.32000000e+02	4.00000000e+00	4.00000000e+00	1.00000000e+01
-418	3.50000000e+02	4.00000000e+00	4.00000000e+00	1.00000000e+01
-417	3.66000000e+02	4.00000000e+00	4.00000000e+00	1.00000000e+01
-416	3.95000000e+02	4.00000000e+00	4.00000000e+00	1.00000000e+01
-415	4.16000000e+02	4.00000000e+00	4.00000000e+00	1.00000000e+01
-414	4.30000000e+02	4.00000000e+00	4.00000000e+00	1.00000000e+01
-413	4.47000000e+02	4.00000000e+00	4.00000000e+00	1.00000000e+01
-412	4.73000000e+02	4.00000000e+00	4.00000000e+00	1.00000000e+01
-411	5.07000000e+02	4.00000000e+00	4.00000000e+00	1.00000000e+01
-410	5.23000000e+02	4.00000000e+00	4.00000000e+00	1.00000000e+01
-409	5.37000000e+02	4.00000000e+00	4.00000000e+00	1.00000000e+01
-408	5.52000000e+02	4.00000000e+00	4.00000000e+00	1.00000000e+01
-407	5.78000000e+02	4.00000000e+00	4.00000000e+00	1.00000000e+01
-406	5.96000000e+02	4.00000000e+00	4.00000000e+00	1.00000000e+01
-405	6.08000000e+02	4.00000000e+00	4.00000000e+00	1.00000000e+01
-404	6.25000000e+02	4.00000000e+00	4.00000000e+00	1.00000000e+01
-403	6.49000000e+02	4.00000000e+00	4.00000000e+00	1.00000000e+01
-402	6.69000000e+02	4.00000000e+00	4.00000000e+00	1.00000000e+01
-401	6.92000000e+02	4.00000000e+00	4.00000000e+00	1.00000000e+01
-400	7.03000000e+02	4.00000000e+00	4.00000000e+00	1.00000000e+01
-399	7.12000000e+02	4.00000000e+00	4.00000000e+00	1.00000000e+01
-398	7.24000000e+02	4.00000000e+00	4.00000000e+00	1.00000000e+01
-397	7.47000000e+02	4.00000000e+00	4.00000000e+00	1.00000000e+01
-396	7.63000000e+02	4.00000000e+00	4.00000000e+00	1.00000000e+01
-395	7.81000000e+02	4.00000000e+00	4.00000000e+00	1.00000000e+01
-394	8.04000000e+02	4.00000000e+00	4.00000000e+00	1.00000000e+01
-393	8.17000000e+02	4.00000000e+00	4.00000000e+00	1.00000000e+01
-392	8.30000000e+02	4.00000000e+00	4.00000000e+00	1.00000000e+01
-391	8.40000000e+02	4.00000000e+00	4.00000000e+00	1.00000000e+01
-390	8.59000000e+02	4.00000000e+00	4.00000000e+00	1.00000000e+01
-389	8.75000000e+02	4.00000000e+00	4.00000000e+00	1.00000000e+01
-388	8.84000000e+02	4.00000000e+00	4.00000000e+00	1.00000000e+01
-387	8.96000000e+02	4.00000000e+00	4.00000000e+00	1.00000000e+01
-386	9.17000000e+02	4.00000000e+00	4.00000000e+00	1.00000000e+01
-385	9.49000000e+02	4.00000000e+00	4.00000000e+00	1.00000000e+01
-384	1.04100000e+03	5.00000000e+00	5.00000000e+00	1.10000000e+01
-383	1.29500000e+03	5.00000000e+00	5.00000000e+00	1.10000000e+01
-382	1.50800000e+03	5.00000000e+00	5.00000000e+00	1.10000000e+01
-381	1.50800000e+03	6.00000000e+00	6.00000000e+00	1.20000000e+01
-380	1.74500000e+03	6.00000000e+00	6.00000000e+00	1.20000000e+01
-379	1.74500000e+03	6.00000000e+00	6.00000000e+00	1.20000000e+01
-378	1.74500000e+03	6.00000000e+00	6.00000000e+00	1.20000000e+01
-377	1.74500000e+03	6.00000000e+00	6.00000000e+00	1.20000000e+01
-376	1.74500000e+03	6.00000000e+00	6.00000000e+00	1.20000000e+01
-375	1.74500000e+03	6.00000000e+00	6.00000000e+00	1.20000000e+01
-374	2.04100000e+03	6.00000000e+00	6.00000000e+00	1.20000000e+01
-373	2.28700000e+03	6.00000000e+00	6.00000000e+00	1.20000000e+01
-372	2.51600000e+03	6.00000000e+00	6.00000000e+00	1.20000000e+01
-371	2.75500000e+03	6.00000000e+00	6.00000000e+00	1.20000000e+01
-370	2.99700000e+03	6.00000000e+00	6.00000000e+00	1.20000000e+01
-369	3.22800000e+03	6.00000000e+00	6.00000000e+00	1.20000000e+01
-368	3.47000000e+03	6.00000000e+00	6.00000000e+00	1.20000000e+01
-367	3.71700000e+03	6.00000000e+00	6.00000000e+00	1.20000000e+01
-366	3.91800000e+03	6.00000000e+00	6.00000000e+00	1.20000000e+01
-365	4.40300000e+03	6.00000000e+00	6.00000000e+00	1.20000000e+01
-364	4.71900000e+03	6.00000000e+00	6.00000000e+00	1.20000000e+01
-363	4.97000000e+03	6.00000000e+00	6.00000000e+00	1.20000000e+01
-362	5.11600000e+03	6.00000000e+00	6.00000000e+00	1.20000000e+01
-361	5.29100000e+03	6.00000000e+00	6.00000000e+00	1.20000000e+01
-360	5.46400000e+03	6.00000000e+00	6.00000000e+00	1.20000000e+01
-359	5.64700000e+03	6.00000000e+00	6.00000000e+00	1.20000000e+01
-358	5.64700000e+03	6.00000000e+00	6.00000000e+00	1.20000000e+01
-357	5.64700000e+03	7.00000000e+00	7.00000000e+00	1.30000000e+01
-356	5.64700000e+03	7.00000000e+00	7.00000000e+00	1.30000000e+01
-355	5.79500000e+03	7.00000000e+00	7.00000000e+00	1.30000000e+01
-354	5.94900000e+03	7.00000000e+00	7.00000000e+00	1.30000000e+01
-353	6.08500000e+03	7.00000000e+00	7.00000000e+00	1.30000000e+01
-352	6.21600000e+03	7.00000000e+00	7.00000000e+00	1.30000000e+01
-351	6.38200000e+03	8.00000000e+00	8.00000000e+00	1.40000000e+01
-350	6.67100000e+03	9.00000000e+00	9.00000000e+00	1.50000000e+01
-349	6.90400000e+03	9.00000000e+00	9.00000000e+00	1.50000000e+01
-348	7.17800000e+03	9.00000000e+00	9.00000000e+00	1.50000000e+01
-347	7.45600000e+03	9.00000000e+00	9.00000000e+00	1.50000000e+01
-346	7.78000000e+03	9.00000000e+00	9.00000000e+00	1.50000000e+01
-345	8.06300000e+03	9.00000000e+00	9.00000000e+00	1.50000000e+01
-344	8.32800000e+03	9.00000000e+00	9.00000000e+00	1.50000000e+01
-343	8.63200000e+03	9.00000000e+00	9.00000000e+00	1.50000000e+01
-342	8.91700000e+03	9.00000000e+00	9.00000000e+00	1.50000000e+01
-341	9.17700000e+03	9.00000000e+00	9.00000000e+00	1.50000000e+01
-340	9.43700000e+03	9.00000000e+00	9.00000000e+00	1.50000000e+01
-339	9.71400000e+03	9.00000000e+00	9.00000000e+00	1.50000000e+01
-338	1.00470000e+04	9.00000000e+00	9.00000000e+00	1.50000000e+01
-337	1.03290000e+04	9.00000000e+00	9.00000000e+00	1.50000000e+01
-336	1.06510000e+04	9.00000000e+00	9.00000000e+00	1.50000000e+01
-335	1.09870000e+04	9.00000000e+00	9.00000000e+00	1.50000000e+01
-334	1.12430000e+04	9.00000000e+00	9.00000000e+00	1.50000000e+01
-333	1.15800000e+04	9.00000000e+00	9.00000000e+00	1.50000000e+01
-332	1.18710000e+04	9.00000000e+00	9.00000000e+00	1.50000000e+01
-331	1.21300000e+04	9.00000000e+00	9.00000000e+00	1.50000000e+01
-330	1.23810000e+04	9.00000000e+00	9.00000000e+00	1.50000000e+01
-329	1.26380000e+04	9.00000000e+00	9.00000000e+00	1.50000000e+01
-328	1.29110000e+04	9.00000000e+00	9.00000000e+00	1.50000000e+01
-327	1.31450000e+04	9.00000000e+00	9.00000000e+00	1.50000000e+01
-326	1.31450000e+04	9.00000000e+00	9.00000000e+00	1.50000000e+01
-325	1.34120000e+04	9.00000000e+00	9.00000000e+00	1.50000000e+01
-324	1.36250000e+04	9.00000000e+00	9.00000000e+00	1.50000000e+01
-323	1.38590000e+04	9.00000000e+00	9.00000000e+00	1.50000000e+01
-322	1.42160000e+04	1.00000000e+01	1.00000000e+01	1.60000000e+01
-321	1.45090000e+04	1.00000000e+01	1.00000000e+01	1.60000000e+01
-320	1.47530000e+04	1.00000000e+01	1.00000000e+01	1.60000000e+01
-319	1.47530000e+04	1.00000000e+01	1.00000000e+01	1.60000000e+01
-318	1.49860000e+04	1.00000000e+01	1.00000000e+01	1.60000000e+01
-317	1.52030000e+04	1.00000000e+01	1.00000000e+01	1.60000000e+01
-316	1.54040000e+04	1.00000000e+01	1.00000000e+01	1.60000000e+01
-315	1.56090000e+04	1.00000000e+01	1.00000000e+01	1.60000000e+01
-314	1.58600000e+04	1.00000000e+01	1.00000000e+01	1.60000000e+01
-313	1.61410000e+04	1.00000000e+01	1.00000000e+01	1.60000000e+01
-312	1.64060000e+04	1.00000000e+01	1.00000000e+01	1.60000000e+01
-311	1.66540000e+04	1.00000000e+01	1.00000000e+01	1.60000000e+01
-310	1.69060000e+04	1.00000000e+01	1.00000000e+01	1.60000000e+01
-309	1.71170000e+04	1.00000000e+01	1.00000000e+01	1.60000000e+01
-308	1.73520000e+04	1.00000000e+01	1.00000000e+01	1.60000000e+01
-307	1.76900000e+04	1.00000000e+01	1.00000000e+01	1.60000000e+01
-306	1.79280000e+04	1.00000000e+01	1.00000000e+01	1.60000000e+01
-305	1.81500000e+04	1.00000000e+01	1.00000000e+01	1.60000000e+01
-304	1.84350000e+04	1.00000000e+01	1.00000000e+01	1.60000000e+01
-303	1.86450000e+04	1.00000000e+01	1.00000000e+01	1.60000000e+01
-302	1.88730000e+04	1.00000000e+01	1.00000000e+01	1.60000000e+01
-301	1.90630000e+04	1.00000000e+01	1.00000000e+01	1.60000000e+01
-300	1.92840000e+04	1.00000000e+01	1.00000000e+01	1.60000000e+01
-299	1.94950000e+04	1.00000000e+01	1.00000000e+01	1.60000000e+01
-298	1.97320000e+04	1.00000000e+01	1.00000000e+01	1.60000000e+01
-297	1.99600000e+04	1.00000000e+01	1.00000000e+01	1.60000000e+01
-296	2.01360000e+04	1.00000000e+01	1.00000000e+01	1.60000000e+01
-295	2.03280000e+04	1.00000000e+01	1.00000000e+01	1.60000000e+01
-294	2.05860000e+04	1.00000000e+01	1.00000000e+01	1.60000000e+01
-293	2.08770000e+04	1.00000000e+01	1.00000000e+01	1.60000000e+01
-292	2.11240000e+04	1.00000000e+01	1.00000000e+01	1.60000000e+01
-291	2.13960000e+04	1.00000000e+01	1.00000000e+01	1.60000000e+01
-290	2.17310000e+04	1.00000000e+01	1.00000000e+01	1.60000000e+01
-289	2.20100000e+04	1.00000000e+01	1.00000000e+01	1.60000000e+01
-288	2.22750000e+04	1.00000000e+01	1.00000000e+01	1.60000000e+01
-287	2.25410000e+04	1.00000000e+01	1.00000000e+01	1.60000000e+01
-286	2.27590000e+04	1.00000000e+01	1.00000000e+01	1.60000000e+01
-285	2.30330000e+04	1.00000000e+01	1.00000000e+01	1.60000000e+01
-284	2.33250000e+04	1.00000000e+01	1.00000000e+01	1.60000000e+01
-283	2.36260000e+04	1.00000000e+01	1.00000000e+01	1.60000000e+01
-282	2.39000000e+04	1.00000000e+01	1.00000000e+01	1.60000000e+01
-281	2.42860000e+04	1.00000000e+01	1.00000000e+01	1.60000000e+01
-280	2.46170000e+04	1.00000000e+01	1.00000000e+01	1.60000000e+01
-279	2.49400000e+04	1.00000000e+01	1.00000000e+01	1.60000000e+01
-278	2.53050000e+04	1.00000000e+01	1.00000000e+01	1.60000000e+01
-277	2.56500000e+04	1.00000000e+01	1.00000000e+01	1.60000000e+01
-276	2.59350000e+04	1.00000000e+01	1.00000000e+01	1.60000000e+01
-275	2.62220000e+04	1.00000000e+01	1.00000000e+01	1.60000000e+01
-274	2.65250000e+04	1.00000000e+01	1.00000000e+01	1.60000000e+01
-273	2.68570000e+04	1.00000000e+01	1.00000000e+01	1.60000000e+01
-272	2.71580000e+04	1.00000000e+01	1.00000000e+01	1.60000000e+01
-271	2.75070000e+04	1.00000000e+01	1.00000000e+01	1.60000000e+01
-270	2.78220000e+04	1.00000000e+01	1.00000000e+01	1.60000000e+01
-269	2.80900000e+04	1.00000000e+01	1.00000000e+01	1.60000000e+01
-268	2.84460000e+04	1.00000000e+01	1.00000000e+01	1.60000000e+01
-267	2.87280000e+04	1.00000000e+01	1.00000000e+01	1.60000000e+01
-266	2.90130000e+04	1.00000000e+01	1.00000000e+01	1.60000000e+01
-265	2.92810000e+04	1.00000000e+01	1.00000000e+01	1.60000000e+01
-264	2.95680000e+04	1.00000000e+01	1.00000000e+01	1.60000000e+01
-263	2.99070000e+04	1.00000000e+01	1.00000000e+01	1.60000000e+01
-262	3.03450000e+04	1.00000000e+01	1.00000000e+01	1.60000000e+01
-261	3.06810000e+04	1.00000000e+01	1.00000000e+01	1.60000000e+01
-260	3.09300000e+04	1.00000000e+01	1.00000000e+01	1.60000000e+01
-259	3.12530000e+04	1.00000000e+01	1.00000000e+01	1.60000000e+01
-258	3.15270000e+04	1.00000000e+01	1.00000000e+01	1.60000000e+01
-257	3.15270000e+04	1.00000000e+01	1.00000000e+01	1.60000000e+01
-256	3.15270000e+04	1.00000000e+01	1.00000000e+01	1.60000000e+01
-255	3.18990000e+04	1.10000000e+01	1.10000000e+01	1.90000000e+01
-254	3.22430000e+04	1.10000000e+01	1.10000000e+01	1.90000000e+01
-253	3.25360000e+04	1.10000000e+01	1.10000000e+01	1.90000000e+01
-252	3.28370000e+04	1.10000000e+01	1.10000000e+01	1.90000000e+01
-251	3.31940000e+04	1.20000000e+01	1.20000000e+01	2.00000000e+01
-250	3.36300000e+04	1.20000000e+01	1.20000000e+01	2.00000000e+01
-249	3.41060000e+04	1.20000000e+01	1.20000000e+01	2.00000000e+01
-248	3.44580000e+04	1.20000000e+01	1.20000000e+01	2.00000000e+01
-247	3.48180000e+04	1.20000000e+01	1.20000000e+01	2.00000000e+01
-246	3.50870000e+04	1.20000000e+01	1.20000000e+01	2.00000000e+01
-245	3.54950000e+04	1.20000000e+01	1.20000000e+01	2.00000000e+01
-244	3.58110000e+04	1.20000000e+01	1.20000000e+01	2.00000000e+01
-243	3.61620000e+04	1.20000000e+01	1.20000000e+01	2.00000000e+01
-242	3.65650000e+04	1.20000000e+01	1.20000000e+01	2.00000000e+01
-241	3.65650000e+04	1.20000000e+01	1.20000000e+01	2.00000000e+01
-240	3.68400000e+04	1.20000000e+01	1.20000000e+01	2.00000000e+01
-239	3.71210000e+04	1.20000000e+01	1.20000000e+01	2.00000000e+01
-238	3.74130000e+04	1.20000000e+01	1.20000000e+01	2.00000000e+01
-237	3.77390000e+04	1.20000000e+01	1.20000000e+01	2.00000000e+01
-236	3.80320000e+04	1.20000000e+01	1.20000000e+01	2.00000000e+01
-235	3.83660000e+04	1.20000000e+01	1.20000000e+01	2.00000000e+01
-234	3.87940000e+04	1.40000000e+01	1.30000000e+01	2.30000000e+01
-233	3.91200000e+04	1.40000000e+01	1.30000000e+01	2.30000000e+01
-232	3.94520000e+04	1.40000000e+01	1.30000000e+01	2.30000000e+01
-231	3.98190000e+04	1.40000000e+01	1.30000000e+01	2.30000000e+01
-230	4.00910000e+04	1.40000000e+01	1.30000000e+01	2.30000000e+01
-229	4.04130000e+04	1.40000000e+01	1.30000000e+01	2.30000000e+01
-228	4.08040000e+04	1.40000000e+01	1.30000000e+01	2.30000000e+01
-227	4.12160000e+04	1.40000000e+01	1.30000000e+01	2.30000000e+01
-226	4.12160000e+04	1.40000000e+01	1.30000000e+01	2.30000000e+01
-225	4.15040000e+04	1.40000000e+01	1.30000000e+01	2.30000000e+01
-224	4.18140000e+04	1.40000000e+01	1.30000000e+01	2.30000000e+01
-223	4.21280000e+04	1.40000000e+01	1.30000000e+01	2.30000000e+01
-222	4.25000000e+04	1.40000000e+01	1.30000000e+01	2.30000000e+01
-221	4.28630000e+04	1.40000000e+01	1.30000000e+01	2.30000000e+01
-220	4.32240000e+04	1.40000000e+01	1.30000000e+01	2.30000000e+01
-219	4.35040000e+04	1.40000000e+01	1.30000000e+01	2.30000000e+01
-218	4.37860000e+04	1.50000000e+01	1.40000000e+01	2.40000000e+01
-217	4.41800000e+04	1.50000000e+01	1.40000000e+01	2.40000000e+01
-216	4.46140000e+04	1.50000000e+01	1.40000000e+01	2.40000000e+01
-215	4.52920000e+04	1.50000000e+01	1.40000000e+01	2.40000000e+01
-214	4.57110000e+04	1.60000000e+01	1.60000000e+01	2.60000000e+01
-213	4.61450000e+04	1.60000000e+01	1.60000000e+01	2.60000000e+01
-212	4.65010000e+04	1.60000000e+01	1.60000000e+01	2.60000000e+01
-211	4.68810000e+04	1.60000000e+01	1.60000000e+01	2.60000000e+01
-210	4.72270000e+04	1.60000000e+01	1.60000000e+01	2.60000000e+01
-209	4.75730000e+04	1.60000000e+01	1.60000000e+01	2.60000000e+01
-208	4.79240000e+04	1.60000000e+01	1.60000000e+01	2.60000000e+01
-207	4.83010000e+04	1.60000000e+01	1.60000000e+01	2.60000000e+01
-206	4.86860000e+04	1.60000000e+01	1.60000000e+01	2.60000000e+01
-205	4.90210000e+04	1.60000000e+01	1.60000000e+01	2.60000000e+01
-204	4.93190000e+04	1.60000000e+01	1.60000000e+01	2.60000000e+01
-203	4.96330000e+04	1.60000000e+01	1.60000000e+01	2.60000000e+01
-202	4.99170000e+04	1.60000000e+01	1.60000000e+01	2.60000000e+01
-201	5.02540000e+04	1.60000000e+01	1.60000000e+01	2.60000000e+01
-200	5.06600000e+04	1.60000000e+01	1.60000000e+01	2.60000000e+01
-199	5.09840000e+04	1.60000000e+01	1.60000000e+01	2.60000000e+01
-198	5.13150000e+04	1.60000000e+01	1.60000000e+01	2.60000000e+01
-197	5.16260000e+04	1.60000000e+01	1.60000000e+01	2.60000000e+01
-196	5.19170000e+04	1.60000000e+01	1.60000000e+01	2.60000000e+01
-195	5.21960000e+04	1.60000000e+01	1.60000000e+01	2.60000000e+01
-194	5.25430000e+04	1.60000000e+01	1.60000000e+01	2.60000000e+01
-193	5.28620000e+04	1.60000000e+01	1.60000000e+01	2.60000000e+01
-192	5.32000000e+04	1.60000000e+01	1.60000000e+01	2.60000000e+01
-191	5.35130000e+04	1.60000000e+01	1.60000000e+01	2.60000000e+01
-190	5.38200000e+04	1.60000000e+01	1.60000000e+01	2.60000000e+01
-189	5.41390000e+04	1.60000000e+01	1.60000000e+01	2.60000000e+01
-188	5.44580000e+04	1.60000000e+01	1.60000000e+01	2.60000000e+01
-187	5.48720000e+04	1.60000000e+01	1.60000000e+01	2.60000000e+01
-186	5.53020000e+04	1.60000000e+01	1.60000000e+01	2.60000000e+01
-185	5.57210000e+04	1.60000000e+01	1.60000000e+01	2.60000000e+01
-184	5.60110000e+04	1.60000000e+01	1.60000000e+01	2.60000000e+01
-183	5.62700000e+04	1.60000000e+01	1.60000000e+01	2.60000000e+01
-182	5.64760000e+04	1.60000000e+01	1.60000000e+01	2.60000000e+01
-181	5.66700000e+04	1.60000000e+01	1.60000000e+01	2.60000000e+01
-180	5.68580000e+04	1.60000000e+01	1.60000000e+01	2.60000000e+01
-179	5.70850000e+04	1.60000000e+01	1.60000000e+01	2.60000000e+01
-178	5.72820000e+04	1.60000000e+01	1.60000000e+01	2.60000000e+01
-177	5.75250000e+04	1.60000000e+01	1.60000000e+01	2.60000000e+01
-176	5.77570000e+04	1.60000000e+01	1.60000000e+01	2.60000000e+01
-175	5.79520000e+04	1.60000000e+01	1.60000000e+01	2.60000000e+01
-174	5.81960000e+04	1.60000000e+01	1.60000000e+01	2.60000000e+01
-173	5.84480000e+04	1.60000000e+01	1.60000000e+01	2.60000000e+01
-172	5.86840000e+04	1.60000000e+01	1.60000000e+01	2.60000000e+01
-171	5.89430000e+04	1.60000000e+01	1.60000000e+01	2.60000000e+01
-170	5.91490000e+04	1.60000000e+01	1.60000000e+01	2.60000000e+01
-169	5.93460000e+04	1.60000000e+01	1.60000000e+01	2.60000000e+01
-168	5.95510000e+04	1.60000000e+01	1.60000000e+01	2.60000000e+01
-167	5.97690000e+04	1.60000000e+01	1.60000000e+01	2.60000000e+01
-166	5.99860000e+04	1.60000000e+01	1.60000000e+01	2.60000000e+01
-165	6.02450000e+04	1.60000000e+01	1.60000000e+01	2.60000000e+01
-164	6.04910000e+04	1.60000000e+01	1.60000000e+01	2.60000000e+01
-163	6.06930000e+04	1.60000000e+01	1.60000000e+01	2.60000000e+01
-162	6.09170000e+04	1.60000000e+01	1.60000000e+01	2.60000000e+01
-161	6.11390000e+04	1.60000000e+01	1.60000000e+01	2.60000000e+01
-160	6.13690000e+04	1.60000000e+01	1.60000000e+01	2.60000000e+01
-159	6.15960000e+04	1.60000000e+01	1.60000000e+01	2.60000000e+01
-158	6.19190000e+04	1.60000000e+01	1.60000000e+01	2.60000000e+01
-157	6.22470000e+04	1.60000000e+01	1.60000000e+01	2.60000000e+01
-156	6.25270000e+04	1.60000000e+01	1.60000000e+01	2.60000000e+01
-155	6.27890000e+04	1.60000000e+01	1.60000000e+01	2.60000000e+01
-154	6.31260000e+04	1.70000000e+01	1.70000000e+01	2.70000000e+01
-153	6.33910000e+04	1.70000000e+01	1.70000000e+01	2.70000000e+01
-152	6.37530000e+04	1.70000000e+01	1.70000000e+01	2.70000000e+01
-151	6.40960000e+04	1.70000000e+01	1.70000000e+01	2.70000000e+01
-150	6.44470000e+04	1.70000000e+01	1.70000000e+01	2.70000000e+01
-149	6.47480000e+04	1.70000000e+01	1.70000000e+01	2.70000000e+01
-148	6.50660000e+04	1.80000000e+01	1.80000000e+01	2.80000000e+01
-147	6.52900000e+04	1.80000000e+01	1.80000000e+01	2.80000000e+01
-146	6.55300000e+04	1.80000000e+01	1.80000000e+01	2.80000000e+01
-145	6.58660000e+04	1.80000000e+01	1.80000000e+01	2.80000000e+01
-144	6.61800000e+04	1.80000000e+01	1.80000000e+01	2.80000000e+01
-143	6.64760000e+04	1.80000000e+01	1.80000000e+01	2.80000000e+01
-142	6.67190000e+04	1.80000000e+01	1.80000000e+01	2.80000000e+01
-141	6.69290000e+04	1.80000000e+01	1.80000000e+01	2.80000000e+01
-140	6.72010000e+04	1.80000000e+01	1.80000000e+01	2.80000000e+01
-139	6.74960000e+04	1.80000000e+01	1.80000000e+01	2.80000000e+01
-138	6.78100000e+04	1.80000000e+01	1.80000000e+01	2.80000000e+01
-137	6.81560000e+04	1.80000000e+01	1.80000000e+01	2.80000000e+01
-136	6.84580000e+04	1.80000000e+01	1.80000000e+01	2.80000000e+01
-135	6.87620000e+04	1.80000000e+01	1.80000000e+01	2.80000000e+01
-134	6.90590000e+04	1.80000000e+01	1.80000000e+01	2.80000000e+01
-133	6.93080000e+04	1.80000000e+01	1.80000000e+01	2.80000000e+01
-132	6.95640000e+04	1.80000000e+01	1.80000000e+01	2.80000000e+01
-131	6.99180000e+04	1.80000000e+01	1.80000000e+01	2.80000000e+01
-130	7.02110000e+04	1.80000000e+01	1.80000000e+01	2.80000000e+01
-129	7.05450000e+04	1.80000000e+01	1.80000000e+01	2.80000000e+01
-128	7.08730000e+04	1.80000000e+01	1.80000000e+01	2.80000000e+01
-127	7.12190000e+04	1.90000000e+01	1.90000000e+01	2.90000000e+01
-126	7.16140000e+04	1.90000000e+01	1.90000000e+01	2.90000000e+01
-125	7.19460000e+04	1.90000000e+01	1.90000000e+01	2.90000000e+01
-124	7.25870000e+04	1.90000000e+01	1.90000000e+01	2.90000000e+01
-123	7.30300000e+04	1.90000000e+01	1.90000000e+01	2.90000000e+01
-122	7.34250000e+04	1.90000000e+01	1.90000000e+01	2.90000000e+01
-121	7.38050000e+04	1.90000000e+01	1.90000000e+01	2.90000000e+01
-120	7.41780000e+04	2.00000000e+01	2.00000000e+01	3.00000000e+01
-119	7.44910000e+04	2.00000000e+01	2.00000000e+01	3.00000000e+01
-118	7.47120000e+04	2.00000000e+01	2.00000000e+01	3.00000000e+01
-117	7.47750000e+04	2.00000000e+01	2.00000000e+01	3.00000000e+01
-116	7.48380000e+04	2.00000000e+01	2.00000000e+01	3.00000000e+01
-115	7.49150000e+04	2.00000000e+01	2.00000000e+01	3.00000000e+01
-114	7.50410000e+04	2.00000000e+01	2.00000000e+01	3.00000000e+01
-113	7.52440000e+04	2.00000000e+01	2.00000000e+01	3.00000000e+01
-112	7.54820000e+04	2.00000000e+01	2.00000000e+01	3.00000000e+01
-111	7.57960000e+04	2.10000000e+01	2.10000000e+01	3.10000000e+01
-110	7.61650000e+04	2.10000000e+01	2.10000000e+01	3.10000000e+01
-109	7.65090000e+04	2.10000000e+01	2.10000000e+01	3.10000000e+01
-108	7.68790000e+04	2.10000000e+01	2.10000000e+01	3.10000000e+01
-107	7.72360000e+04	2.10000000e+01	2.10000000e+01	3.10000000e+01
-106	7.75530000e+04	2.10000000e+01	2.10000000e+01	3.10000000e+01
-105	7.78210000e+04	2.10000000e+01	2.10000000e+01	3.10000000e+01
-104	7.80970000e+04	2.30000000e+01	2.20000000e+01	3.20000000e+01
-103	7.80970000e+04	2.30000000e+01	2.20000000e+01	3.20000000e+01
-102	7.82540000e+04	2.30000000e+01	2.20000000e+01	3.20000000e+01
-101	7.82540000e+04	2.30000000e+01	2.20000000e+01	3.20000000e+01
-100	7.86300000e+04	2.30000000e+01	2.20000000e+01	3.20000000e+01
-99	7.89440000e+04	2.30000000e+01	2.20000000e+01	3.20000000e+01
-98	7.93470000e+04	2.30000000e+01	2.20000000e+01	3.20000000e+01
-97	7.96760000e+04	2.30000000e+01	2.20000000e+01	3.20000000e+01
-96	8.00020000e+04	2.30000000e+01	2.20000000e+01	3.20000000e+01
-95	8.03070000e+04	2.30000000e+01	2.20000000e+01	3.20000000e+01
-94	8.03070000e+04	2.30000000e+01	2.20000000e+01	3.20000000e+01
-93	8.07100000e+04	2.30000000e+01	2.20000000e+01	3.20000000e+01
-92	8.07100000e+04	2.30000000e+01	2.20000000e+01	3.20000000e+01
-91	8.07100000e+04	2.30000000e+01	2.20000000e+01	3.20000000e+01
-90	8.07100000e+04	2.30000000e+01	2.20000000e+01	3.20000000e+01
-89	8.07100000e+04	2.30000000e+01	2.20000000e+01	3.20000000e+01
-88	8.11930000e+04	2.30000000e+01	2.20000000e+01	3.20000000e+01
-87	8.18840000e+04	2.30000000e+01	2.20000000e+01	3.20000000e+01
-86	8.25450000e+04	2.30000000e+01	2.20000000e+01	3.20000000e+01
-85	8.29920000e+04	2.30000000e+01	2.20000000e+01	3.20000000e+01
-84	8.34090000e+04	2.30000000e+01	2.20000000e+01	3.20000000e+01
-83	8.37920000e+04	2.30000000e+01	2.20000000e+01	3.20000000e+01
-82	8.41520000e+04	2.30000000e+01	2.20000000e+01	3.20000000e+01
-81	8.45700000e+04	2.30000000e+01	2.20000000e+01	3.20000000e+01
-80	8.49420000e+04	2.30000000e+01	2.20000000e+01	3.20000000e+01
-79	8.53000000e+04	2.30000000e+01	2.20000000e+01	3.20000000e+01
-78	8.57640000e+04	2.50000000e+01	2.30000000e+01	3.50000000e+01
-77	8.70790000e+04	2.50000000e+01	2.30000000e+01	3.50000000e+01
-76	8.83400000e+04	2.40000000e+01	2.40000000e+01	3.60000000e+01
-75	8.95490000e+04	2.40000000e+01	2.40000000e+01	3.60000000e+01
-74	9.08080000e+04	2.40000000e+01	2.40000000e+01	3.60000000e+01
-73	9.23790000e+04	2.40000000e+01	2.40000000e+01	3.60000000e+01
-72	9.35600000e+04	2.40000000e+01	2.40000000e+01	3.60000000e+01
-71	9.47210000e+04	2.40000000e+01	2.40000000e+01	3.60000000e+01
-70	9.57380000e+04	2.40000000e+01	2.40000000e+01	3.60000000e+01
-69	9.66500000e+04	2.40000000e+01	2.40000000e+01	3.60000000e+01
-68	9.73700000e+04	2.40000000e+01	2.40000000e+01	3.60000000e+01
-67	9.80950000e+04	2.40000000e+01	2.40000000e+01	3.60000000e+01
-66	9.88430000e+04	2.40000000e+01	2.40000000e+01	3.60000000e+01
-65	9.95630000e+04	2.40000000e+01	2.40000000e+01	3.60000000e+01
-64	1.00444000e+05	2.40000000e+01	2.40000000e+01	3.60000000e+01
-63	1.01171000e+05	2.40000000e+01	2.40000000e+01	3.60000000e+01
-62	1.01775000e+05	2.40000000e+01	2.40000000e+01	3.60000000e+01
-61	1.02738000e+05	2.40000000e+01	2.40000000e+01	3.60000000e+01
-60	1.03567000e+05	2.40000000e+01	2.40000000e+01	3.60000000e+01
-59	1.04411000e+05	2.40000000e+01	2.40000000e+01	3.60000000e+01
-58	1.05125000e+05	2.40000000e+01	2.40000000e+01	3.60000000e+01
-57	1.05803000e+05	2.40000000e+01	2.40000000e+01	3.60000000e+01
-56	1.06560000e+05	2.40000000e+01	2.40000000e+01	3.60000000e+01
-55	1.07224000e+05	2.40000000e+01	2.40000000e+01	3.60000000e+01
-54	1.07749000e+05	2.40000000e+01	2.40000000e+01	3.60000000e+01
-53	1.08491000e+05	2.70000000e+01	2.50000000e+01	3.70000000e+01
-52	1.09177000e+05	2.70000000e+01	2.50000000e+01	3.70000000e+01
-51	1.09932000e+05	2.70000000e+01	2.50000000e+01	3.70000000e+01
-50	1.10642000e+05	2.70000000e+01	2.50000000e+01	3.70000000e+01
-49	1.11353000e+05	2.70000000e+01	2.50000000e+01	3.70000000e+01
-48	1.12258000e+05	2.70000000e+01	2.50000000e+01	3.70000000e+01
-47	1.13120000e+05	2.70000000e+01	2.50000000e+01	3.70000000e+01
-46	1.14090000e+05	2.70000000e+01	2.60000000e+01	3.80000000e+01
-45	1.15093000e+05	2.70000000e+01	2.60000000e+01	3.80000000e+01
-44	1.16201000e+05	2.70000000e+01	2.60000000e+01	3.80000000e+01
-43	1.17287000e+05	2.70000000e+01	2.60000000e+01	3.80000000e+01
-42	1.18302000e+05	2.70000000e+01	2.60000000e+01	3.80000000e+01
-41	1.19156000e+05	2.70000000e+01	2.60000000e+01	3.80000000e+01
-40	1.19998000e+05	2.70000000e+01	2.60000000e+01	3.80000000e+01
-39	1.20888000e+05	2.70000000e+01	2.60000000e+01	3.80000000e+01
-38	1.21914000e+05	2.70000000e+01	2.60000000e+01	3.80000000e+01
-37	1.22961000e+05	2.90000000e+01	2.80000000e+01	4.00000000e+01
-36	1.23904000e+05	2.90000000e+01	2.80000000e+01	4.00000000e+01
-35	1.24806000e+05	2.90000000e+01	2.80000000e+01	4.00000000e+01
-34	1.25786000e+05	2.90000000e+01	2.80000000e+01	4.00000000e+01
-33	1.26713000e+05	2.90000000e+01	2.80000000e+01	4.00000000e+01
-32	1.27720000e+05	2.90000000e+01	2.80000000e+01	4.00000000e+01
-31	1.28855000e+05	2.90000000e+01	2.80000000e+01	4.00000000e+01
-30	1.29982000e+05	2.90000000e+01	2.80000000e+01	4.00000000e+01
-29	1.31019000e+05	2.90000000e+01	2.80000000e+01	4.00000000e+01
-28	1.32104000e+05	3.10000000e+01	2.90000000e+01	4.10000000e+01
-27	1.33285000e+05	3.10000000e+01	2.90000000e+01	4.10000000e+01
-26	1.35060000e+05	3.20000000e+01	3.00000000e+01	4.20000000e+01
-25	1.36889000e+05	3.20000000e+01	3.00000000e+01	4.30000000e+01
-24	1.38844000e+05	3.10000000e+01	3.10000000e+01	4.40000000e+01
-23	1.40757000e+05	3.20000000e+01	3.10000000e+01	4.50000000e+01
-22	1.42227000e+05	3.20000000e+01	3.10000000e+01	4.50000000e+01
-21	1.43486000e+05	3.20000000e+01	3.10000000e+01	4.50000000e+01
-20	1.45214000e+05	3.20000000e+01	3.10000000e+01	4.50000000e+01
-19	1.47116000e+05	3.20000000e+01	3.10000000e+01	4.50000000e+01
-18	1.48773000e+05	3.20000000e+01	3.10000000e+01	4.50000000e+01
-17	1.50325000e+05	3.40000000e+01	3.20000000e+01	4.60000000e+01
-16	1.51532000e+05	3.40000000e+01	3.20000000e+01	4.60000000e+01
-15	1.52854000e+05	3.40000000e+01	3.20000000e+01	4.60000000e+01
-14	1.57533000e+05	3.40000000e+01	3.20000000e+01	4.60000000e+01
-13	1.60270000e+05	3.70000000e+01	3.40000000e+01	5.50000000e+01
-12	1.61847000e+05	3.80000000e+01	3.60000000e+01	5.80000000e+01
-11	1.63609000e+05	3.90000000e+01	3.70000000e+01	5.90000000e+01
-10	1.65539000e+05	3.90000000e+01	3.70000000e+01	5.90000000e+01
-9	1.67009000e+05	3.90000000e+01	3.70000000e+01	5.90000000e+01
-8	1.68426000e+05	3.90000000e+01	3.70000000e+01	5.90000000e+01
-7	1.69711000e+05	3.90000000e+01	3.70000000e+01	5.90000000e+01
-6	1.71531000e+05	4.40000000e+01	3.90000000e+01	6.10000000e+01
-5	1.73194000e+05	4.40000000e+01	3.90000000e+01	6.10000000e+01
-4	1.74719000e+05	4.10000000e+01	4.00000000e+01	6.20000000e+01
-3	1.76928000e+05	4.10000000e+01	4.00000000e+01	6.20000000e+01
-2	1.78898000e+05	4.10000000e+01	4.00000000e+01	6.20000000e+01
-1	1.81463000e+05	4.30000000e+01	4.10000000e+01	6.50000000e+01
0	1.84721000e+05	4.30000000e+01	4.30000000e+01	6.70000000e+01
1	1.88494000e+05	4.40000000e+01	4.60000000e+01	7.00000000e+01
2	1.91699000e+05	4.40000000e+01	4.60000000e+01	7.00000000e+01
3	1.94453000e+05	4.40000000e+01	4.60000000e+01	7.00000000e+01
4	1.97730000e+05	4.40000000e+01	4.60000000e+01	7.00000000e+01
5	2.00798000e+05	4.40000000e+01	4.60000000e+01	7.00000000e+01
6	2.03877000e+05	4.70000000e+01	4.70000000e+01	7.20000000e+01
7	2.07172000e+05	4.70000000e+01	4.80000000e+01	7.60000000e+01
8	2.10409000e+05	4.80000000e+01	5.00000000e+01	7.80000000e+01
9	2.13058000e+05	4.90000000e+01	5.20000000e+01	8.00000000e+01
10	2.15436000e+05	5.00000000e+01	5.20000000e+01	8.20000000e+01
11	2.18030000e+05	5.20000000e+01	5.30000000e+01	8.30000000e+01
12	2.19817000e+05	5.00000000e+01	5.40000000e+01	8.40000000e+01
13	2.21591000e+05	5.00000000e+01	5.40000000e+01	8.40000000e+01
14	2.23500000e+05	5.20000000e+01	5.50000000e+01	8.50000000e+01
15	2.25782000e+05	5.20000000e+01	5.50000000e+01	8.50000000e+01
16	2.27869000e+05	5.20000000e+01	5.50000000e+01	8.50000000e+01
17	2.29968000e+05	5.00000000e+01	5.60000000e+01	8.60000000e+01
18	2.32011000e+05	5.00000000e+01	5.60000000e+01	8.60000000e+01
19	2.33691000e+05	5.00000000e+01	5.60000000e+01	8.60000000e+01
20	2.35388000e+05	5.10000000e+01	5.70000000e+01	8.70000000e+01
21	2.37047000e+05	5.50000000e+01	5.80000000e+01	8.80000000e+01
22	2.38541000e+05	5.40000000e+01	5.90000000e+01	8.90000000e+01
23	2.40107000e+05	5.50000000e+01	6.00000000e+01	9.00000000e+01
24	2.41762000e+05	5.50000000e+01	6.00000000e+01	9.00000000e+01
25	2.43503000e+05	5.50000000e+01	6.00000000e+01	9.00000000e+01
26	2.45083000e+05	5.90000000e+01	6.10000000e+01	9.30000000e+01
27	2.46688000e+05	5.70000000e+01	6.20000000e+01	9.40000000e+01
28	2.48390000e+05	5.70000000e+01	6.20000000e+01	9.40000000e+01
29	2.50086000e+05	5.70000000e+01	6.20000000e+01	9.40000000e+01
30	2.51681000e+05	5.70000000e+01	6.20000000e+01	9.40000000e+01
31	2.55703000e+05	5.70000000e+01	6.20000000e+01	9.40000000e+01
32	2.59909000e+05	6.10000000e+01	6.30000000e+01	9.50000000e+01
33	2.63305000e+05	6.10000000e+01	6.30000000e+01	9.50000000e+01
34	2.66926000e+05	6.10000000e+01	6.40000000e+01	9.60000000e+01
35	2.70224000e+05	6.10000000e+01	6.40000000e+01	9.60000000e+01
36	2.72432000e+05	6.10000000e+01	6.40000000e+01	9.60000000e+01
37	2.74599000e+05	6.10000000e+01	6.40000000e+01	9.60000000e+01
38	2.76746000e+05	6.10000000e+01	6.40000000e+01	9.60000000e+01
39	2.78594000e+05	6.10000000e+01	6.40000000e+01	9.60000000e+01
40	2.80155000e+05	6.10000000e+01	6.40000000e+01	9.60000000e+01
41	2.81694000e+05	6.10000000e+01	6.40000000e+01	9.60000000e+01
42	2.83308000e+05	6.30000000e+01	6.50000000e+01	9.70000000e+01
43	2.84811000e+05	6.30000000e+01	6.60000000e+01	9.80000000e+01
44	2.86515000e+05	6.40000000e+01	6.70000000e+01	9.90000000e+01
45	2.88216000e+05	6.40000000e+01	6.70000000e+01	9.90000000e+01
46	2.89741000e+05	6.40000000e+01	6.70000000e+01	9.90000000e+01
47	2.91022000e+05	6.40000000e+01	6.70000000e+01	9.90000000e+01
48	2.92410000e+05	6.40000000e+01	6.70000000e+01	9.90000000e+01
49	2.93804000e+05	6.40000000e+01	6.70000000e+01	9.90000000e+01
50	2.95283000e+05	6.40000000e+01	6.70000000e+01	9.90000000e+01
51	2.96885000e+05	6.40000000e+01	6.70000000e+01	9.90000000e+01
52	2.98478000e+05	6.40000000e+01	6.70000000e+01	9.90000000e+01
53	2.99816000e+05	6.50000000e+01	6.80000000e+01	1.00000000e+02
54	3.01079000e+05	6.50000000e+01	6.80000000e+01	1.00000000e+02
55	3.02312000e+05	6.50000000e+01	6.80000000e+01	1.00000000e+02
56	3.03493000e+05	6.50000000e+01	6.80000000e+01	1.00000000e+02
57	3.04792000e+05	6.50000000e+01	6.80000000e+01	1.00000000e+02
58	3.06282000e+05	6.50000000e+01	6.80000000e+01	1.00000000e+02
59	3.08014000e+05	6.40000000e+01	6.90000000e+01	1.01000000e+02
60	3.09497000e+05	6.40000000e+01	6.90000000e+01	1.01000000e+02
61	3.10688000e+05	6.40000000e+01	6.90000000e+01	1.01000000e+02
62	3.11867000e+05	6.40000000e+01	6.90000000e+01	1.01000000e+02
63	3.12952000e+05	6.40000000e+01	6.90000000e+01	1.01000000e+02
64	3.14125000e+05	6.40000000e+01	6.90000000e+01	1.01000000e+02
65	3.15513000e+05	6.40000000e+01	6.90000000e+01	1.01000000e+02
66	3.17104000e+05	6.40000000e+01	6.90000000e+01	1.01000000e+02
67	3.18425000e+05	6.40000000e+01	6.90000000e+01	1.01000000e+02
68	3.19712000e+05	6.40000000e+01	6.90000000e+01	1.01000000e+02
69	3.21114000e+05	6.40000000e+01	6.90000000e+01	1.01000000e+02
70	3.23086000e+05	6.40000000e+01	7.00000000e+01	1.02000000e+02
71	3.24402000e+05	6.40000000e+01	7.00000000e+01	1.02000000e+02
72	3.25835000e+05	6.40000000e+01	7.00000000e+01	1.02000000e+02
73	3.27457000e+05	6.40000000e+01	7.00000000e+01	1.02000000e+02
74	3.29033000e+05	6.40000000e+01	7.00000000e+01	1.02000000e+02
75	3.30479000e+05	6.40000000e+01	7.00000000e+01	1.02000000e+02
76	3.31941000e+05	6.40000000e+01	7.00000000e+01	1.02000000e+02
77	3.33231000e+05	6.40000000e+01	7.00000000e+01	1.02000000e+02
78	3.34348000e+05	6.40000000e+01	7.00000000e+01	1.02000000e+02
79	3.35460000e+05	6.40000000e+01	7.00000000e+01	1.02000000e+02
80	3.36870000e+05	6.40000000e+01	7.00000000e+01	1.02000000e+02
81	3.38349000e+05	6.40000000e+01	7.00000000e+01	1.02000000e+02
82	3.39871000e+05	6.40000000e+01	7.00000000e+01	1.02000000e+02
83	3.41427000e+05	6.40000000e+01	7.00000000e+01	1.02000000e+02
84	3.42908000e+05	6.40000000e+01	7.00000000e+01	1.02000000e+02
85	3.46630000e+05	6.40000000e+01	7.00000000e+01	1.02000000e+02
86	3.51865000e+05	6.40000000e+01	7.00000000e+01	1.02000000e+02
87	3.58096000e+05	6.40000000e+01	7.00000000e+01	1.02000000e+02
88	3.63170000e+05	6.70000000e+01	7.10000000e+01	1.03000000e+02
89	3.67102000e+05	6.70000000e+01	7.10000000e+01	1.03000000e+02
90	3.70517000e+05	6.70000000e+01	7.10000000e+01	1.03000000e+02
91	3.74271000e+05	6.50000000e+01	7.20000000e+01	1.04000000e+02
92	3.77960000e+05	6.50000000e+01	7.20000000e+01	1.04000000e+02
93	3.81976000e+05	6.50000000e+01	7.20000000e+01	1.04000000e+02
94	3.85987000e+05	6.50000000e+01	7.20000000e+01	1.04000000e+02
95	3.89028000e+05	6.70000000e+01	7.30000000e+01	1.05000000e+02
96	3.91727000e+05	6.70000000e+01	7.30000000e+01	1.05000000e+02
97	3.94356000e+05	6.70000000e+01	7.30000000e+01	1.05000000e+02
98	3.97166000e+05	6.80000000e+01	7.40000000e+01	1.06000000e+02
99	4.00027000e+05	6.80000000e+01	7.40000000e+01	1.06000000e+02
100	4.03569000e+05	7.00000000e+01	7.60000000e+01	1.08000000e+02
