# Supplementary material for: Early Prediction of Movie Box Office Success Based on Wikipedia Activity Big Data
Source: PLoS One. 2013 Aug 21;8(8):e71226. doi: 10.1371/journal.pone.0071226 (PMC3749192; doi:10.1371/journal.pone.0071226)
Supplement: Dataset S1 — The dataset under study, including the financial and Wikipedia activity data is also available at http://wwm.phy.bme.hu/SupplementaryDataS1.zip. (ZIP) [file pone.0071226.s002.zip › wikipredict_data_pack/sample_of_312/wikipedia_predictors/213]

Day_(movie_time)	Views	Users	Rigor	Edits
-500	0.00000000e+00	0.00000000e+00	0.00000000e+00	0.00000000e+00
-499	1.20000000e+01	0.00000000e+00	0.00000000e+00	0.00000000e+00
-498	3.20000000e+01	0.00000000e+00	0.00000000e+00	0.00000000e+00
-497	1.48000000e+02	3.00000000e+00	3.00000000e+00	7.00000000e+00
-496	4.72000000e+02	4.00000000e+00	5.00000000e+00	2.00000000e+01
-495	6.92000000e+02	4.00000000e+00	5.00000000e+00	2.20000000e+01
-494	9.40000000e+02	4.00000000e+00	5.00000000e+00	2.20000000e+01
-493	1.21700000e+03	4.00000000e+00	5.00000000e+00	2.20000000e+01
-492	1.44300000e+03	4.00000000e+00	5.00000000e+00	2.20000000e+01
-491	1.63500000e+03	4.00000000e+00	6.00000000e+00	2.30000000e+01
-490	1.88700000e+03	5.00000000e+00	9.00000000e+00	3.60000000e+01
-489	3.87300000e+03	5.00000000e+00	1.10000000e+01	4.10000000e+01
-488	4.12800000e+03	5.00000000e+00	1.10000000e+01	4.10000000e+01
-487	4.37100000e+03	5.00000000e+00	1.10000000e+01	4.10000000e+01
-486	4.61900000e+03	6.00000000e+00	1.20000000e+01	4.20000000e+01
-485	4.90700000e+03	6.00000000e+00	1.20000000e+01	4.20000000e+01
-484	5.17600000e+03	6.00000000e+00	1.30000000e+01	4.30000000e+01
-483	5.50000000e+03	6.00000000e+00	1.30000000e+01	4.30000000e+01
-482	5.72300000e+03	6.00000000e+00	1.30000000e+01	4.30000000e+01
-481	6.00600000e+03	6.00000000e+00	1.30000000e+01	4.30000000e+01
-480	6.28300000e+03	6.00000000e+00	1.30000000e+01	4.30000000e+01
-479	6.57300000e+03	6.00000000e+00	1.30000000e+01	4.30000000e+01
-478	6.80600000e+03	6.00000000e+00	1.30000000e+01	4.30000000e+01
-477	7.00800000e+03	6.00000000e+00	1.30000000e+01	4.30000000e+01
-476	7.26000000e+03	6.00000000e+00	1.30000000e+01	4.30000000e+01
-475	7.49000000e+03	6.00000000e+00	1.30000000e+01	4.30000000e+01
-474	7.73800000e+03	8.00000000e+00	1.40000000e+01	4.40000000e+01
-473	8.05000000e+03	8.00000000e+00	1.40000000e+01	4.40000000e+01
-472	8.36200000e+03	9.00000000e+00	1.60000000e+01	4.90000000e+01
-471	8.66000000e+03	9.00000000e+00	1.60000000e+01	4.90000000e+01
-470	8.89200000e+03	9.00000000e+00	1.60000000e+01	4.90000000e+01
-469	9.09600000e+03	9.00000000e+00	1.60000000e+01	4.90000000e+01
-468	9.32400000e+03	9.00000000e+00	1.60000000e+01	4.90000000e+01
-467	9.93500000e+03	9.00000000e+00	1.60000000e+01	4.90000000e+01
-466	1.04070000e+04	9.00000000e+00	1.60000000e+01	4.90000000e+01
-465	1.06740000e+04	9.00000000e+00	1.60000000e+01	4.90000000e+01
-464	1.09760000e+04	9.00000000e+00	1.60000000e+01	4.90000000e+01
-463	1.12380000e+04	9.00000000e+00	1.60000000e+01	4.90000000e+01
-462	1.14790000e+04	9.00000000e+00	1.60000000e+01	4.90000000e+01
-461	1.17210000e+04	9.00000000e+00	1.60000000e+01	4.90000000e+01
-460	1.19510000e+04	9.00000000e+00	1.60000000e+01	4.90000000e+01
-459	1.22580000e+04	9.00000000e+00	1.60000000e+01	4.90000000e+01
-458	1.22580000e+04	9.00000000e+00	1.60000000e+01	4.90000000e+01
-457	1.25060000e+04	9.00000000e+00	1.60000000e+01	4.90000000e+01
-456	1.25060000e+04	9.00000000e+00	1.80000000e+01	5.30000000e+01
-455	1.25060000e+04	9.00000000e+00	1.80000000e+01	5.30000000e+01
-454	1.25060000e+04	9.00000000e+00	1.80000000e+01	5.30000000e+01
-453	1.25060000e+04	9.00000000e+00	1.80000000e+01	5.30000000e+01
-452	1.25060000e+04	9.00000000e+00	1.80000000e+01	5.30000000e+01
-451	1.27850000e+04	9.00000000e+00	1.80000000e+01	5.30000000e+01
-450	1.30580000e+04	9.00000000e+00	1.90000000e+01	5.40000000e+01
-449	1.32770000e+04	8.00000000e+00	1.90000000e+01	5.50000000e+01
-448	1.35330000e+04	8.00000000e+00	1.90000000e+01	5.50000000e+01
-447	1.38370000e+04	8.00000000e+00	1.90000000e+01	5.50000000e+01
-446	1.41910000e+04	8.00000000e+00	1.90000000e+01	5.50000000e+01
-445	1.45570000e+04	8.00000000e+00	1.90000000e+01	5.50000000e+01
-444	1.49330000e+04	8.00000000e+00	1.90000000e+01	5.50000000e+01
-443	1.52300000e+04	8.00000000e+00	1.90000000e+01	5.50000000e+01
-442	1.54970000e+04	8.00000000e+00	1.90000000e+01	5.50000000e+01
-441	1.57690000e+04	8.00000000e+00	1.90000000e+01	5.50000000e+01
-440	1.60500000e+04	8.00000000e+00	1.90000000e+01	5.50000000e+01
-439	1.63740000e+04	8.00000000e+00	1.90000000e+01	5.50000000e+01
-438	1.67200000e+04	8.00000000e+00	1.90000000e+01	5.50000000e+01
-437	1.70370000e+04	8.00000000e+00	1.90000000e+01	5.50000000e+01
-436	1.73370000e+04	8.00000000e+00	2.00000000e+01	6.00000000e+01
-435	1.73370000e+04	8.00000000e+00	2.10000000e+01	6.10000000e+01
-434	1.73370000e+04	1.00000000e+01	2.20000000e+01	6.40000000e+01
-433	1.73370000e+04	1.00000000e+01	2.20000000e+01	6.40000000e+01
-432	1.77170000e+04	1.00000000e+01	2.50000000e+01	6.70000000e+01
-431	1.81660000e+04	9.00000000e+00	2.50000000e+01	6.80000000e+01
-430	1.84840000e+04	9.00000000e+00	2.50000000e+01	6.80000000e+01
-429	1.87160000e+04	9.00000000e+00	2.50000000e+01	6.80000000e+01
-428	1.90150000e+04	9.00000000e+00	2.50000000e+01	6.80000000e+01
-427	1.93340000e+04	1.00000000e+01	2.70000000e+01	7.00000000e+01
-426	1.95950000e+04	1.10000000e+01	2.80000000e+01	7.10000000e+01
-425	1.99220000e+04	1.10000000e+01	2.80000000e+01	7.10000000e+01
-424	2.02750000e+04	1.20000000e+01	2.90000000e+01	7.20000000e+01
-423	2.05630000e+04	1.30000000e+01	3.00000000e+01	7.40000000e+01
-422	2.08530000e+04	1.40000000e+01	3.10000000e+01	7.50000000e+01
-421	2.11160000e+04	1.40000000e+01	3.10000000e+01	7.50000000e+01
-420	2.14070000e+04	1.40000000e+01	3.20000000e+01	8.10000000e+01
-419	2.16740000e+04	1.50000000e+01	3.30000000e+01	8.20000000e+01
-418	2.19880000e+04	1.50000000e+01	3.30000000e+01	8.20000000e+01
-417	2.22830000e+04	1.50000000e+01	3.30000000e+01	8.20000000e+01
-416	2.26180000e+04	1.50000000e+01	3.30000000e+01	8.20000000e+01
-415	2.29790000e+04	1.50000000e+01	3.30000000e+01	8.20000000e+01
-414	2.33320000e+04	1.50000000e+01	3.30000000e+01	8.20000000e+01
-413	2.36640000e+04	1.30000000e+01	3.30000000e+01	8.40000000e+01
-412	2.39650000e+04	1.30000000e+01	3.30000000e+01	8.40000000e+01
-411	2.43000000e+04	1.30000000e+01	3.30000000e+01	8.40000000e+01
-410	2.47420000e+04	1.30000000e+01	3.30000000e+01	8.40000000e+01
-409	2.51180000e+04	1.30000000e+01	3.30000000e+01	8.40000000e+01
-408	2.54780000e+04	1.70000000e+01	3.40000000e+01	8.50000000e+01
-407	2.58740000e+04	1.70000000e+01	3.40000000e+01	8.50000000e+01
-406	2.61790000e+04	1.50000000e+01	3.50000000e+01	8.60000000e+01
-405	2.64820000e+04	1.50000000e+01	3.50000000e+01	8.60000000e+01
-404	2.69320000e+04	1.50000000e+01	3.50000000e+01	8.60000000e+01
-403	2.69320000e+04	1.50000000e+01	3.50000000e+01	8.60000000e+01
-402	2.73530000e+04	1.50000000e+01	3.50000000e+01	8.60000000e+01
-401	2.76470000e+04	1.50000000e+01	3.50000000e+01	8.60000000e+01
-400	2.79990000e+04	1.50000000e+01	3.50000000e+01	8.60000000e+01
-399	2.82950000e+04	1.50000000e+01	3.50000000e+01	8.60000000e+01
-398	2.86560000e+04	1.50000000e+01	3.50000000e+01	8.60000000e+01
-397	2.91580000e+04	1.50000000e+01	3.50000000e+01	8.70000000e+01
-396	2.91580000e+04	1.50000000e+01	3.50000000e+01	8.70000000e+01
-395	2.97760000e+04	1.50000000e+01	3.50000000e+01	8.70000000e+01
-394	3.07060000e+04	1.50000000e+01	3.50000000e+01	8.70000000e+01
-393	3.19510000e+04	1.50000000e+01	3.50000000e+01	8.70000000e+01
-392	3.35520000e+04	1.50000000e+01	3.50000000e+01	8.70000000e+01
-391	3.52540000e+04	1.40000000e+01	3.50000000e+01	8.90000000e+01
-390	3.67360000e+04	1.40000000e+01	3.50000000e+01	8.90000000e+01
-389	3.80120000e+04	1.40000000e+01	3.50000000e+01	8.90000000e+01
-388	3.91120000e+04	1.40000000e+01	3.50000000e+01	8.90000000e+01
-387	4.02610000e+04	1.40000000e+01	3.50000000e+01	8.90000000e+01
-386	4.12440000e+04	1.40000000e+01	3.50000000e+01	8.90000000e+01
-385	4.22640000e+04	1.40000000e+01	3.50000000e+01	8.90000000e+01
-384	4.31190000e+04	1.40000000e+01	3.50000000e+01	8.90000000e+01
-383	4.39910000e+04	1.40000000e+01	3.50000000e+01	8.90000000e+01
-382	4.48270000e+04	1.40000000e+01	3.50000000e+01	8.90000000e+01
-381	4.55670000e+04	1.40000000e+01	3.50000000e+01	8.90000000e+01
-380	4.61760000e+04	1.70000000e+01	3.60000000e+01	9.00000000e+01
-379	4.71010000e+04	1.80000000e+01	3.70000000e+01	9.10000000e+01
-378	4.77830000e+04	1.80000000e+01	3.70000000e+01	9.10000000e+01
-377	4.84300000e+04	1.80000000e+01	3.70000000e+01	9.10000000e+01
-376	4.91880000e+04	1.80000000e+01	3.70000000e+01	9.10000000e+01
-375	4.98860000e+04	1.80000000e+01	3.70000000e+01	9.10000000e+01
-374	5.04670000e+04	1.80000000e+01	3.70000000e+01	9.10000000e+01
-373	5.09780000e+04	1.80000000e+01	3.70000000e+01	9.10000000e+01
-372	5.15320000e+04	1.80000000e+01	3.70000000e+01	9.10000000e+01
-371	5.20690000e+04	1.80000000e+01	3.70000000e+01	9.10000000e+01
-370	5.25900000e+04	1.80000000e+01	3.70000000e+01	9.10000000e+01
-369	5.31820000e+04	1.80000000e+01	3.70000000e+01	9.10000000e+01
-368	5.38310000e+04	1.90000000e+01	3.80000000e+01	9.20000000e+01
-367	5.45000000e+04	1.90000000e+01	3.80000000e+01	9.20000000e+01
-366	5.51910000e+04	1.90000000e+01	3.80000000e+01	9.20000000e+01
-365	5.59700000e+04	2.00000000e+01	3.90000000e+01	9.30000000e+01
-364	5.66180000e+04	2.00000000e+01	3.90000000e+01	9.30000000e+01
-363	5.73050000e+04	1.80000000e+01	3.90000000e+01	9.40000000e+01
-362	5.79220000e+04	1.80000000e+01	3.90000000e+01	9.40000000e+01
-361	5.86690000e+04	1.80000000e+01	3.90000000e+01	9.40000000e+01
-360	5.95060000e+04	1.80000000e+01	3.90000000e+01	9.40000000e+01
-359	6.03150000e+04	1.80000000e+01	3.90000000e+01	9.40000000e+01
-358	6.10240000e+04	1.80000000e+01	3.90000000e+01	9.40000000e+01
-357	6.19780000e+04	1.80000000e+01	3.90000000e+01	9.40000000e+01
-356	6.27210000e+04	1.80000000e+01	3.90000000e+01	9.40000000e+01
-355	6.34800000e+04	1.80000000e+01	3.90000000e+01	9.40000000e+01
-354	6.42950000e+04	2.20000000e+01	4.00000000e+01	9.50000000e+01
-353	6.49530000e+04	2.20000000e+01	4.00000000e+01	9.50000000e+01
-352	6.56770000e+04	2.20000000e+01	4.00000000e+01	9.50000000e+01
-351	6.62850000e+04	2.20000000e+01	4.00000000e+01	9.50000000e+01
-350	6.69360000e+04	2.20000000e+01	4.00000000e+01	9.50000000e+01
-349	6.76270000e+04	2.20000000e+01	4.00000000e+01	9.50000000e+01
-348	6.83490000e+04	2.20000000e+01	4.00000000e+01	9.50000000e+01
-347	6.89760000e+04	2.20000000e+01	4.00000000e+01	9.50000000e+01
-346	6.95990000e+04	2.20000000e+01	4.00000000e+01	9.50000000e+01
-345	7.00650000e+04	2.20000000e+01	4.00000000e+01	9.50000000e+01
-344	7.05630000e+04	2.20000000e+01	4.00000000e+01	9.50000000e+01
-343	7.11150000e+04	2.20000000e+01	4.00000000e+01	9.50000000e+01
-342	7.16760000e+04	2.20000000e+01	4.00000000e+01	9.50000000e+01
-341	7.24070000e+04	1.90000000e+01	4.10000000e+01	9.60000000e+01
-340	7.31570000e+04	1.90000000e+01	4.10000000e+01	9.60000000e+01
-339	7.38690000e+04	1.90000000e+01	4.10000000e+01	9.60000000e+01
-338	7.45560000e+04	1.90000000e+01	4.10000000e+01	9.60000000e+01
-337	7.51800000e+04	1.90000000e+01	4.10000000e+01	9.60000000e+01
-336	7.58950000e+04	1.90000000e+01	4.10000000e+01	9.60000000e+01
-335	7.65470000e+04	1.90000000e+01	4.10000000e+01	9.60000000e+01
-334	7.65470000e+04	1.90000000e+01	4.10000000e+01	9.60000000e+01
-333	7.65470000e+04	1.90000000e+01	4.10000000e+01	9.60000000e+01
-332	7.71880000e+04	1.90000000e+01	4.10000000e+01	9.60000000e+01
-331	7.78270000e+04	1.90000000e+01	4.10000000e+01	9.60000000e+01
-330	7.84050000e+04	1.90000000e+01	4.10000000e+01	9.60000000e+01
-329	7.89400000e+04	1.90000000e+01	4.10000000e+01	9.60000000e+01
-328	7.95390000e+04	1.90000000e+01	4.10000000e+01	9.60000000e+01
-327	8.01480000e+04	1.90000000e+01	4.10000000e+01	9.60000000e+01
-326	8.08770000e+04	1.90000000e+01	4.10000000e+01	9.60000000e+01
-325	8.14850000e+04	1.90000000e+01	4.10000000e+01	9.60000000e+01
-324	8.19860000e+04	1.90000000e+01	4.10000000e+01	9.60000000e+01
-323	8.25390000e+04	1.90000000e+01	4.10000000e+01	9.60000000e+01
-322	8.30810000e+04	2.00000000e+01	4.20000000e+01	9.70000000e+01
-321	8.36680000e+04	2.00000000e+01	4.20000000e+01	9.70000000e+01
-320	8.43130000e+04	2.00000000e+01	4.20000000e+01	9.70000000e+01
-319	8.50590000e+04	2.00000000e+01	4.20000000e+01	9.70000000e+01
-318	8.50590000e+04	2.00000000e+01	4.20000000e+01	9.70000000e+01
-317	8.56650000e+04	2.00000000e+01	4.20000000e+01	9.70000000e+01
-316	8.62760000e+04	2.00000000e+01	4.30000000e+01	9.80000000e+01
-315	8.68450000e+04	2.00000000e+01	4.30000000e+01	9.80000000e+01
-314	8.74950000e+04	2.00000000e+01	4.30000000e+01	9.80000000e+01
-313	8.82190000e+04	2.00000000e+01	4.30000000e+01	9.80000000e+01
-312	8.88670000e+04	2.00000000e+01	4.30000000e+01	9.80000000e+01
-311	8.95530000e+04	2.00000000e+01	4.30000000e+01	9.80000000e+01
-310	9.04460000e+04	2.00000000e+01	4.30000000e+01	9.80000000e+01
-309	9.19630000e+04	2.00000000e+01	4.30000000e+01	9.80000000e+01
-308	9.31490000e+04	2.00000000e+01	4.30000000e+01	9.80000000e+01
-307	9.40230000e+04	2.30000000e+01	4.40000000e+01	9.90000000e+01
-306	9.49520000e+04	2.30000000e+01	4.40000000e+01	9.90000000e+01
-305	9.60020000e+04	2.20000000e+01	4.50000000e+01	1.00000000e+02
-304	9.70860000e+04	2.20000000e+01	4.50000000e+01	1.00000000e+02
-303	9.70860000e+04	2.20000000e+01	4.50000000e+01	1.00000000e+02
-302	9.80710000e+04	2.20000000e+01	4.50000000e+01	1.00000000e+02
-301	9.89820000e+04	2.20000000e+01	4.50000000e+01	1.00000000e+02
-300	9.98950000e+04	2.20000000e+01	4.50000000e+01	1.00000000e+02
-299	1.01263000e+05	2.50000000e+01	4.60000000e+01	1.04000000e+02
-298	1.03149000e+05	2.60000000e+01	4.70000000e+01	1.05000000e+02
-297	1.04524000e+05	2.60000000e+01	4.70000000e+01	1.05000000e+02
-296	1.05913000e+05	2.60000000e+01	4.70000000e+01	1.05000000e+02
-295	1.07438000e+05	2.40000000e+01	4.80000000e+01	1.06000000e+02
-294	1.09617000e+05	2.40000000e+01	4.80000000e+01	1.06000000e+02
-293	1.12661000e+05	2.40000000e+01	4.80000000e+01	1.06000000e+02
-292	1.15073000e+05	2.90000000e+01	4.90000000e+01	1.08000000e+02
-291	1.17474000e+05	3.10000000e+01	5.00000000e+01	1.09000000e+02
-290	1.20078000e+05	3.10000000e+01	5.00000000e+01	1.10000000e+02
-289	1.22047000e+05	3.20000000e+01	5.10000000e+01	1.11000000e+02
-288	1.23758000e+05	3.00000000e+01	5.20000000e+01	1.12000000e+02
-287	1.25419000e+05	3.00000000e+01	5.20000000e+01	1.12000000e+02
-286	1.27245000e+05	3.10000000e+01	5.30000000e+01	1.14000000e+02
-285	1.29839000e+05	3.10000000e+01	5.30000000e+01	1.14000000e+02
-284	1.32031000e+05	3.20000000e+01	5.40000000e+01	1.15000000e+02
-283	1.34239000e+05	3.20000000e+01	5.40000000e+01	1.15000000e+02
-282	1.36768000e+05	3.40000000e+01	5.70000000e+01	1.18000000e+02
-281	1.38623000e+05	3.40000000e+01	5.70000000e+01	1.18000000e+02
-280	1.40027000e+05	3.40000000e+01	5.70000000e+01	1.18000000e+02
-279	1.41454000e+05	3.40000000e+01	5.80000000e+01	1.27000000e+02
-278	1.43033000e+05	3.60000000e+01	6.10000000e+01	1.31000000e+02
-277	1.44705000e+05	3.60000000e+01	6.10000000e+01	1.31000000e+02
-276	1.46033000e+05	3.60000000e+01	6.20000000e+01	1.32000000e+02
-275	1.47135000e+05	3.60000000e+01	6.20000000e+01	1.32000000e+02
-274	1.48197000e+05	3.80000000e+01	6.40000000e+01	1.35000000e+02
-273	1.49306000e+05	4.10000000e+01	6.50000000e+01	1.36000000e+02
-272	1.50869000e+05	4.20000000e+01	6.70000000e+01	1.39000000e+02
-271	1.52499000e+05	4.20000000e+01	6.70000000e+01	1.39000000e+02
-270	1.54064000e+05	4.20000000e+01	6.70000000e+01	1.39000000e+02
-269	1.55371000e+05	4.60000000e+01	6.90000000e+01	1.41000000e+02
-268	1.56497000e+05	4.70000000e+01	7.00000000e+01	1.42000000e+02
-267	1.57641000e+05	4.80000000e+01	7.10000000e+01	1.44000000e+02
-266	1.58728000e+05	4.80000000e+01	7.10000000e+01	1.44000000e+02
-265	1.59915000e+05	4.90000000e+01	7.20000000e+01	1.45000000e+02
-264	1.61268000e+05	4.90000000e+01	7.20000000e+01	1.45000000e+02
-263	1.62635000e+05	4.90000000e+01	7.20000000e+01	1.45000000e+02
-262	1.63895000e+05	4.90000000e+01	7.20000000e+01	1.45000000e+02
-261	1.65475000e+05	5.20000000e+01	7.40000000e+01	1.48000000e+02
-260	1.66762000e+05	5.20000000e+01	7.40000000e+01	1.48000000e+02
-259	1.67773000e+05	5.20000000e+01	7.40000000e+01	1.48000000e+02
-258	1.68792000e+05	5.30000000e+01	7.50000000e+01	1.49000000e+02
-257	1.69907000e+05	5.50000000e+01	7.60000000e+01	1.50000000e+02
-256	1.71288000e+05	5.50000000e+01	7.60000000e+01	1.50000000e+02
-255	1.72578000e+05	5.50000000e+01	7.60000000e+01	1.50000000e+02
-254	1.73645000e+05	5.50000000e+01	7.60000000e+01	1.50000000e+02
-253	1.74524000e+05	5.20000000e+01	7.70000000e+01	1.51000000e+02
-252	1.75414000e+05	5.20000000e+01	7.70000000e+01	1.51000000e+02
-251	1.76452000e+05	5.20000000e+01	7.70000000e+01	1.51000000e+02
-250	1.77727000e+05	5.20000000e+01	7.70000000e+01	1.51000000e+02
-249	1.78853000e+05	5.40000000e+01	7.80000000e+01	1.52000000e+02
-248	1.79894000e+05	5.50000000e+01	7.90000000e+01	1.53000000e+02
-247	1.80863000e+05	5.50000000e+01	7.90000000e+01	1.53000000e+02
-246	1.81831000e+05	5.50000000e+01	7.90000000e+01	1.53000000e+02
-245	1.82688000e+05	5.50000000e+01	7.90000000e+01	1.53000000e+02
-244	1.83628000e+05	5.50000000e+01	7.90000000e+01	1.53000000e+02
-243	1.84722000e+05	5.60000000e+01	8.00000000e+01	1.54000000e+02
-242	1.85904000e+05	5.30000000e+01	8.10000000e+01	1.55000000e+02
-241	1.86929000e+05	5.30000000e+01	8.10000000e+01	1.55000000e+02
-240	1.87830000e+05	5.80000000e+01	8.20000000e+01	1.58000000e+02
-239	1.88617000e+05	5.80000000e+01	8.20000000e+01	1.58000000e+02
-238	1.89522000e+05	5.80000000e+01	8.20000000e+01	1.58000000e+02
-237	1.90498000e+05	5.80000000e+01	8.20000000e+01	1.58000000e+02
-236	1.91501000e+05	5.80000000e+01	8.20000000e+01	1.58000000e+02
-235	1.92571000e+05	5.80000000e+01	8.20000000e+01	1.58000000e+02
-234	1.93532000e+05	5.80000000e+01	8.20000000e+01	1.58000000e+02
-233	1.94454000e+05	5.80000000e+01	8.20000000e+01	1.58000000e+02
-232	1.95225000e+05	6.40000000e+01	8.30000000e+01	1.61000000e+02
-231	1.96033000e+05	6.10000000e+01	8.40000000e+01	1.63000000e+02
-230	1.96895000e+05	6.10000000e+01	8.40000000e+01	1.63000000e+02
-229	1.97889000e+05	6.10000000e+01	8.40000000e+01	1.63000000e+02
-228	1.98857000e+05	6.10000000e+01	8.40000000e+01	1.63000000e+02
-227	1.99758000e+05	6.10000000e+01	8.40000000e+01	1.63000000e+02
-226	2.00524000e+05	6.10000000e+01	8.40000000e+01	1.63000000e+02
-225	2.01276000e+05	6.10000000e+01	8.40000000e+01	1.63000000e+02
-224	2.01935000e+05	6.10000000e+01	8.40000000e+01	1.63000000e+02
-223	2.02724000e+05	6.20000000e+01	8.50000000e+01	1.64000000e+02
-222	2.03642000e+05	6.20000000e+01	8.50000000e+01	1.64000000e+02
-221	2.04583000e+05	6.20000000e+01	8.50000000e+01	1.64000000e+02
-220	2.05380000e+05	6.20000000e+01	8.50000000e+01	1.64000000e+02
-219	2.05935000e+05	6.20000000e+01	8.50000000e+01	1.64000000e+02
-218	2.06460000e+05	6.20000000e+01	8.50000000e+01	1.64000000e+02
-217	2.07229000e+05	6.20000000e+01	8.50000000e+01	1.64000000e+02
-216	2.08071000e+05	6.20000000e+01	8.50000000e+01	1.64000000e+02
-215	2.09057000e+05	6.20000000e+01	8.60000000e+01	1.65000000e+02
-214	2.10119000e+05	6.30000000e+01	8.70000000e+01	1.66000000e+02
-213	2.10962000e+05	6.30000000e+01	8.70000000e+01	1.66000000e+02
-212	2.11862000e+05	6.30000000e+01	8.70000000e+01	1.66000000e+02
-211	2.12739000e+05	6.30000000e+01	8.70000000e+01	1.66000000e+02
-210	2.13404000e+05	6.30000000e+01	8.70000000e+01	1.66000000e+02
-209	2.14010000e+05	6.30000000e+01	8.70000000e+01	1.66000000e+02
-208	2.14940000e+05	6.30000000e+01	8.70000000e+01	1.66000000e+02
-207	2.15811000e+05	6.30000000e+01	8.70000000e+01	1.66000000e+02
-206	2.16603000e+05	6.30000000e+01	8.70000000e+01	1.66000000e+02
-205	2.17362000e+05	6.30000000e+01	8.70000000e+01	1.66000000e+02
-204	2.18090000e+05	6.30000000e+01	8.70000000e+01	1.66000000e+02
-203	2.18942000e+05	6.40000000e+01	8.80000000e+01	1.67000000e+02
-202	2.19937000e+05	6.40000000e+01	8.80000000e+01	1.67000000e+02
-201	2.20998000e+05	6.40000000e+01	8.80000000e+01	1.67000000e+02
-200	2.22043000e+05	6.30000000e+01	9.00000000e+01	1.69000000e+02
-199	2.22950000e+05	6.30000000e+01	9.00000000e+01	1.69000000e+02
-198	2.23772000e+05	6.70000000e+01	9.10000000e+01	1.71000000e+02
-197	2.24572000e+05	6.70000000e+01	9.10000000e+01	1.71000000e+02
-196	2.25361000e+05	6.70000000e+01	9.10000000e+01	1.71000000e+02
-195	2.25885000e+05	6.70000000e+01	9.10000000e+01	1.71000000e+02
-194	2.26085000e+05	7.00000000e+01	9.30000000e+01	1.73000000e+02
-193	2.26242000e+05	7.00000000e+01	9.30000000e+01	1.73000000e+02
-192	2.26433000e+05	7.00000000e+01	9.30000000e+01	1.73000000e+02
-191	2.26810000e+05	7.00000000e+01	9.30000000e+01	1.73000000e+02
-190	2.27482000e+05	7.00000000e+01	9.30000000e+01	1.73000000e+02
-189	2.28170000e+05	7.00000000e+01	9.30000000e+01	1.73000000e+02
-188	2.28917000e+05	7.00000000e+01	9.30000000e+01	1.73000000e+02
-187	2.29858000e+05	7.00000000e+01	9.30000000e+01	1.73000000e+02
-186	2.30731000e+05	7.00000000e+01	9.30000000e+01	1.73000000e+02
-185	2.31705000e+05	7.00000000e+01	9.30000000e+01	1.73000000e+02
-184	2.32478000e+05	7.00000000e+01	9.30000000e+01	1.73000000e+02
-183	2.33193000e+05	7.00000000e+01	9.30000000e+01	1.73000000e+02
-182	2.33821000e+05	7.00000000e+01	9.40000000e+01	1.75000000e+02
-181	2.34468000e+05	7.00000000e+01	9.40000000e+01	1.75000000e+02
-180	2.34468000e+05	7.70000000e+01	9.50000000e+01	1.76000000e+02
-179	2.34809000e+05	7.00000000e+01	9.60000000e+01	1.80000000e+02
-178	2.34809000e+05	7.00000000e+01	9.60000000e+01	1.80000000e+02
-177	2.35511000e+05	7.00000000e+01	9.60000000e+01	1.80000000e+02
-176	2.36228000e+05	7.00000000e+01	9.60000000e+01	1.80000000e+02
-175	2.36895000e+05	7.00000000e+01	9.60000000e+01	1.80000000e+02
-174	2.37628000e+05	7.00000000e+01	9.60000000e+01	1.80000000e+02
-173	2.38329000e+05	7.00000000e+01	9.60000000e+01	1.80000000e+02
-172	2.39051000e+05	7.00000000e+01	9.60000000e+01	1.80000000e+02
-171	2.39051000e+05	7.00000000e+01	9.60000000e+01	1.80000000e+02
-170	2.39774000e+05	7.20000000e+01	9.70000000e+01	1.82000000e+02
-169	2.39774000e+05	7.20000000e+01	9.70000000e+01	1.82000000e+02
-168	2.39774000e+05	7.20000000e+01	9.70000000e+01	1.82000000e+02
-167	2.39774000e+05	7.20000000e+01	9.70000000e+01	1.82000000e+02
-166	2.39774000e+05	7.20000000e+01	9.70000000e+01	1.82000000e+02
-165	2.40543000e+05	7.20000000e+01	9.70000000e+01	1.82000000e+02
-164	2.41165000e+05	7.20000000e+01	9.70000000e+01	1.82000000e+02
-163	2.41811000e+05	7.20000000e+01	9.70000000e+01	1.82000000e+02
-162	2.42419000e+05	7.20000000e+01	9.70000000e+01	1.82000000e+02
-161	2.42983000e+05	7.20000000e+01	9.70000000e+01	1.82000000e+02
-160	2.43523000e+05	7.20000000e+01	9.70000000e+01	1.82000000e+02
-159	2.44234000e+05	7.10000000e+01	9.80000000e+01	1.84000000e+02
-158	2.45013000e+05	7.10000000e+01	9.80000000e+01	1.84000000e+02
-157	2.45635000e+05	7.10000000e+01	9.80000000e+01	1.84000000e+02
-156	2.46177000e+05	7.10000000e+01	9.80000000e+01	1.84000000e+02
-155	2.46779000e+05	7.10000000e+01	9.80000000e+01	1.84000000e+02
-154	2.47445000e+05	7.10000000e+01	9.80000000e+01	1.84000000e+02
-153	2.48243000e+05	7.10000000e+01	9.80000000e+01	1.84000000e+02
-152	2.49033000e+05	7.10000000e+01	9.80000000e+01	1.84000000e+02
-151	2.49925000e+05	7.10000000e+01	9.80000000e+01	1.84000000e+02
-150	2.50868000e+05	7.10000000e+01	9.80000000e+01	1.84000000e+02
-149	2.51666000e+05	7.40000000e+01	9.90000000e+01	1.85000000e+02
-148	2.52396000e+05	7.40000000e+01	9.90000000e+01	1.85000000e+02
-147	2.53136000e+05	7.40000000e+01	9.90000000e+01	1.85000000e+02
-146	2.53895000e+05	8.50000000e+01	1.00000000e+02	1.86000000e+02
-145	2.54885000e+05	7.70000000e+01	1.01000000e+02	1.87000000e+02
-144	2.55920000e+05	6.90000000e+01	1.02000000e+02	1.88000000e+02
-143	2.56854000e+05	6.90000000e+01	1.02000000e+02	1.88000000e+02
-142	2.57845000e+05	6.90000000e+01	1.02000000e+02	1.88000000e+02
-141	2.58747000e+05	6.90000000e+01	1.02000000e+02	1.88000000e+02
-140	2.59673000e+05	6.90000000e+01	1.02000000e+02	1.88000000e+02
-139	2.61540000e+05	7.30000000e+01	1.03000000e+02	1.89000000e+02
-138	2.62747000e+05	7.30000000e+01	1.03000000e+02	1.89000000e+02
-137	2.63925000e+05	7.30000000e+01	1.03000000e+02	1.89000000e+02
-136	2.65122000e+05	7.30000000e+01	1.03000000e+02	1.89000000e+02
-135	2.66281000e+05	7.90000000e+01	1.05000000e+02	1.93000000e+02
-134	2.67362000e+05	7.90000000e+01	1.05000000e+02	1.93000000e+02
-133	2.68604000e+05	7.90000000e+01	1.05000000e+02	1.93000000e+02
-132	2.69753000e+05	7.90000000e+01	1.05000000e+02	1.93000000e+02
-131	2.70765000e+05	7.90000000e+01	1.05000000e+02	1.93000000e+02
-130	2.71845000e+05	8.30000000e+01	1.06000000e+02	1.94000000e+02
-129	2.72846000e+05	8.30000000e+01	1.06000000e+02	1.94000000e+02
-128	2.73847000e+05	8.30000000e+01	1.06000000e+02	0.00000000e+00
-127	2.74744000e+05	8.30000000e+01	1.06000000e+02	1.94000000e+02
-126	2.75591000e+05	8.30000000e+01	1.06000000e+02	1.94000000e+02
-125	2.76506000e+05	8.30000000e+01	1.06000000e+02	1.94000000e+02
-124	2.77363000e+05	8.30000000e+01	1.06000000e+02	1.94000000e+02
-123	2.78316000e+05	8.30000000e+01	1.06000000e+02	1.94000000e+02
-122	2.79281000e+05	8.30000000e+01	1.07000000e+02	1.95000000e+02
-121	2.80171000e+05	8.30000000e+01	1.07000000e+02	1.95000000e+02
-120	2.81157000e+05	8.10000000e+01	1.08000000e+02	1.96000000e+02
-119	2.82109000e+05	8.10000000e+01	1.08000000e+02	1.96000000e+02
-118	2.83010000e+05	8.70000000e+01	1.09000000e+02	1.97000000e+02
-117	2.84023000e+05	8.70000000e+01	1.09000000e+02	1.97000000e+02
-116	2.85110000e+05	8.70000000e+01	1.09000000e+02	1.97000000e+02
-115	2.86218000e+05	8.70000000e+01	1.09000000e+02	1.97000000e+02
-114	2.87111000e+05	8.70000000e+01	1.09000000e+02	1.97000000e+02
-113	2.88112000e+05	8.70000000e+01	1.09000000e+02	1.97000000e+02
-112	2.89167000e+05	8.70000000e+01	1.09000000e+02	1.97000000e+02
-111	2.90208000e+05	8.70000000e+01	1.09000000e+02	1.97000000e+02
-110	2.91246000e+05	8.70000000e+01	1.09000000e+02	1.97000000e+02
-109	2.92408000e+05	8.70000000e+01	1.09000000e+02	1.97000000e+02
-108	2.93404000e+05	8.70000000e+01	1.09000000e+02	1.97000000e+02
-107	2.94260000e+05	8.70000000e+01	1.09000000e+02	1.97000000e+02
-106	2.95094000e+05	8.70000000e+01	1.09000000e+02	1.97000000e+02
-105	2.95991000e+05	8.70000000e+01	1.09000000e+02	1.97000000e+02
-104	2.96752000e+05	8.70000000e+01	1.09000000e+02	1.97000000e+02
-103	2.97678000e+05	8.70000000e+01	1.09000000e+02	1.97000000e+02
-102	2.98651000e+05	8.50000000e+01	1.10000000e+02	1.98000000e+02
-101	2.99549000e+05	8.50000000e+01	1.10000000e+02	1.98000000e+02
-100	3.00399000e+05	8.50000000e+01	1.10000000e+02	1.98000000e+02
-99	3.01293000e+05	8.50000000e+01	1.10000000e+02	1.98000000e+02
-98	3.02093000e+05	8.50000000e+01	1.10000000e+02	1.98000000e+02
-97	3.03006000e+05	8.50000000e+01	1.10000000e+02	1.98000000e+02
-96	3.04043000e+05	8.50000000e+01	1.10000000e+02	1.98000000e+02
-95	3.05096000e+05	8.50000000e+01	1.10000000e+02	1.98000000e+02
-94	3.05899000e+05	8.50000000e+01	1.10000000e+02	1.98000000e+02
-93	3.06724000e+05	8.50000000e+01	1.10000000e+02	1.98000000e+02
-92	3.07447000e+05	8.50000000e+01	1.10000000e+02	1.98000000e+02
-91	3.08520000e+05	8.50000000e+01	1.10000000e+02	1.98000000e+02
-90	3.09480000e+05	8.50000000e+01	1.10000000e+02	1.98000000e+02
-89	3.10345000e+05	8.50000000e+01	1.10000000e+02	1.98000000e+02
-88	3.11292000e+05	8.50000000e+01	1.10000000e+02	1.98000000e+02
-87	3.12214000e+05	9.00000000e+01	1.11000000e+02	1.99000000e+02
-86	3.13307000e+05	8.00000000e+01	1.12000000e+02	2.00000000e+02
-85	3.14067000e+05	8.00000000e+01	1.12000000e+02	2.00000000e+02
-84	3.14775000e+05	8.00000000e+01	1.12000000e+02	2.00000000e+02
-83	3.15669000e+05	8.00000000e+01	1.12000000e+02	2.00000000e+02
-82	3.16516000e+05	8.00000000e+01	1.12000000e+02	2.00000000e+02
-81	3.17368000e+05	8.00000000e+01	1.12000000e+02	2.00000000e+02
-80	3.18194000e+05	8.00000000e+01	1.12000000e+02	2.00000000e+02
-79	3.19010000e+05	8.00000000e+01	1.12000000e+02	2.00000000e+02
-78	3.19704000e+05	8.00000000e+01	1.12000000e+02	2.00000000e+02
-77	3.20348000e+05	8.00000000e+01	1.12000000e+02	2.00000000e+02
-76	3.21060000e+05	8.00000000e+01	1.12000000e+02	2.00000000e+02
-75	3.21840000e+05	8.00000000e+01	1.12000000e+02	2.00000000e+02
-74	3.22731000e+05	8.00000000e+01	1.12000000e+02	2.00000000e+02
-73	3.23677000e+05	8.00000000e+01	1.12000000e+02	2.00000000e+02
-72	3.24496000e+05	8.00000000e+01	1.12000000e+02	2.00000000e+02
-71	3.25646000e+05	9.20000000e+01	1.14000000e+02	2.02000000e+02
-70	3.27075000e+05	9.20000000e+01	1.14000000e+02	2.02000000e+02
-69	3.28143000e+05	9.20000000e+01	1.14000000e+02	2.02000000e+02
-68	3.29076000e+05	8.70000000e+01	1.15000000e+02	2.03000000e+02
-67	3.30193000e+05	8.70000000e+01	1.15000000e+02	2.03000000e+02
-66	3.31159000e+05	9.80000000e+01	1.16000000e+02	2.04000000e+02
-65	3.31942000e+05	9.80000000e+01	1.16000000e+02	2.04000000e+02
-64	3.32650000e+05	9.80000000e+01	1.16000000e+02	2.04000000e+02
-63	3.33335000e+05	9.80000000e+01	1.16000000e+02	2.04000000e+02
-62	3.34052000e+05	9.80000000e+01	1.16000000e+02	2.04000000e+02
-61	3.34935000e+05	9.80000000e+01	1.16000000e+02	2.04000000e+02
-60	3.35997000e+05	9.80000000e+01	1.16000000e+02	2.04000000e+02
-59	3.36913000e+05	9.80000000e+01	1.16000000e+02	2.04000000e+02
-58	3.37862000e+05	9.00000000e+01	1.18000000e+02	2.07000000e+02
-57	3.38626000e+05	9.00000000e+01	1.18000000e+02	2.07000000e+02
-56	3.39348000e+05	9.00000000e+01	1.18000000e+02	2.07000000e+02
-55	3.40091000e+05	9.00000000e+01	1.18000000e+02	2.07000000e+02
-54	3.40903000e+05	9.00000000e+01	1.18000000e+02	2.07000000e+02
-53	3.41722000e+05	9.30000000e+01	1.19000000e+02	2.08000000e+02
-52	3.42726000e+05	1.02000000e+02	1.20000000e+02	2.09000000e+02
-51	3.43781000e+05	9.40000000e+01	1.22000000e+02	2.18000000e+02
-50	3.44741000e+05	9.40000000e+01	1.22000000e+02	2.18000000e+02
-49	3.45724000e+05	9.40000000e+01	1.22000000e+02	2.18000000e+02
-48	3.46621000e+05	9.40000000e+01	1.22000000e+02	2.19000000e+02
-47	3.47523000e+05	9.40000000e+01	1.22000000e+02	2.19000000e+02
-46	3.48604000e+05	9.40000000e+01	1.22000000e+02	2.19000000e+02
-45	3.49494000e+05	1.02000000e+02	1.23000000e+02	2.20000000e+02
-44	3.50302000e+05	1.02000000e+02	1.23000000e+02	2.20000000e+02
-43	3.51180000e+05	1.02000000e+02	1.23000000e+02	2.20000000e+02
-42	3.52137000e+05	9.40000000e+01	1.25000000e+02	2.23000000e+02
-41	3.53086000e+05	9.80000000e+01	1.26000000e+02	2.24000000e+02
-40	3.54182000e+05	9.80000000e+01	1.26000000e+02	2.24000000e+02
-39	3.55281000e+05	1.03000000e+02	1.27000000e+02	2.36000000e+02
-38	3.56306000e+05	1.04000000e+02	1.29000000e+02	2.44000000e+02
-37	3.58059000e+05	1.05000000e+02	1.32000000e+02	2.52000000e+02
-36	3.59251000e+05	1.05000000e+02	1.32000000e+02	2.53000000e+02
-35	3.60362000e+05	1.05000000e+02	1.32000000e+02	2.53000000e+02
-34	3.61414000e+05	1.05000000e+02	1.32000000e+02	2.53000000e+02
-33	3.62500000e+05	1.04000000e+02	1.32000000e+02	2.55000000e+02
-32	3.63695000e+05	1.04000000e+02	1.32000000e+02	2.61000000e+02
-31	3.64788000e+05	1.04000000e+02	1.34000000e+02	2.65000000e+02
-30	3.65729000e+05	1.04000000e+02	1.34000000e+02	2.65000000e+02
-29	3.66569000e+05	1.04000000e+02	1.34000000e+02	2.65000000e+02
-28	3.67378000e+05	1.02000000e+02	1.34000000e+02	2.70000000e+02
-27	3.68179000e+05	1.02000000e+02	1.34000000e+02	2.70000000e+02
-26	3.68939000e+05	1.02000000e+02	1.34000000e+02	2.70000000e+02
-25	3.69976000e+05	1.04000000e+02	1.35000000e+02	2.72000000e+02
-24	3.70888000e+05	1.04000000e+02	1.36000000e+02	2.73000000e+02
-23	3.71687000e+05	1.04000000e+02	1.36000000e+02	2.73000000e+02
-22	3.72412000e+05	1.04000000e+02	1.36000000e+02	2.73000000e+02
-21	3.73524000e+05	1.02000000e+02	1.38000000e+02	2.79000000e+02
-20	3.74670000e+05	1.00000000e+02	1.39000000e+02	2.85000000e+02
-19	3.76312000e+05	1.01000000e+02	1.40000000e+02	2.89000000e+02
-18	3.77850000e+05	1.04000000e+02	1.44000000e+02	2.93000000e+02
-17	3.79137000e+05	1.04000000e+02	1.44000000e+02	2.93000000e+02
-16	3.80397000e+05	1.05000000e+02	1.47000000e+02	2.97000000e+02
-15	3.81596000e+05	1.05000000e+02	1.47000000e+02	2.97000000e+02
-14	3.82680000e+05	1.05000000e+02	1.47000000e+02	2.97000000e+02
-13	3.83753000e+05	1.05000000e+02	1.47000000e+02	2.97000000e+02
-12	3.84819000e+05	1.05000000e+02	1.47000000e+02	2.97000000e+02
-11	3.86031000e+05	1.07000000e+02	1.47000000e+02	2.99000000e+02
-10	3.87145000e+05	1.12000000e+02	1.49000000e+02	3.01000000e+02
-9	3.88046000e+05	1.09000000e+02	1.50000000e+02	3.02000000e+02
-8	3.90659000e+05	1.09000000e+02	1.50000000e+02	3.02000000e+02
-7	3.93111000e+05	1.09000000e+02	1.50000000e+02	3.02000000e+02
-6	3.95029000e+05	1.09000000e+02	1.50000000e+02	3.02000000e+02
-5	3.96776000e+05	1.09000000e+02	1.50000000e+02	3.02000000e+02
-4	3.98595000e+05	1.09000000e+02	1.50000000e+02	3.04000000e+02
-3	4.00478000e+05	1.10000000e+02	1.50000000e+02	3.06000000e+02
-2	4.02266000e+05	1.10000000e+02	1.50000000e+02	3.07000000e+02
-1	4.04263000e+05	1.09000000e+02	1.51000000e+02	3.08000000e+02
0	4.08060000e+05	1.07000000e+02	1.52000000e+02	3.11000000e+02
1	4.10740000e+05	1.14000000e+02	1.53000000e+02	3.12000000e+02
2	4.13111000e+05	1.12000000e+02	1.54000000e+02	3.13000000e+02
3	4.15786000e+05	1.12000000e+02	1.54000000e+02	3.13000000e+02
4	4.18716000e+05	1.12000000e+02	1.54000000e+02	3.13000000e+02
5	4.21251000e+05	1.11000000e+02	1.55000000e+02	3.15000000e+02
6	4.23820000e+05	1.11000000e+02	1.55000000e+02	3.15000000e+02
7	4.26084000e+05	1.11000000e+02	1.55000000e+02	3.15000000e+02
8	4.28184000e+05	1.11000000e+02	1.55000000e+02	3.15000000e+02
9	4.30033000e+05	1.11000000e+02	1.55000000e+02	3.15000000e+02
10	4.32314000e+05	1.08000000e+02	1.56000000e+02	3.16000000e+02
11	4.34439000e+05	1.08000000e+02	1.56000000e+02	3.16000000e+02
12	4.36354000e+05	1.08000000e+02	1.57000000e+02	3.17000000e+02
13	4.38474000e+05	1.15000000e+02	1.57000000e+02	3.31000000e+02
14	4.40348000e+05	1.11000000e+02	1.59000000e+02	3.41000000e+02
15	4.42354000e+05	1.13000000e+02	1.59000000e+02	3.52000000e+02
16	4.44568000e+05	1.07000000e+02	1.59000000e+02	3.53000000e+02
17	4.46707000e+05	1.07000000e+02	1.59000000e+02	3.53000000e+02
18	4.49035000e+05	1.07000000e+02	1.59000000e+02	3.53000000e+02
19	4.51064000e+05	1.07000000e+02	1.59000000e+02	3.53000000e+02
20	4.53341000e+05	1.07000000e+02	1.59000000e+02	3.53000000e+02
21	4.55381000e+05	1.07000000e+02	1.59000000e+02	3.53000000e+02
22	4.57412000e+05	1.08000000e+02	1.59000000e+02	3.54000000e+02
23	4.59456000e+05	1.08000000e+02	1.59000000e+02	3.54000000e+02
24	4.61691000e+05	1.08000000e+02	1.59000000e+02	3.54000000e+02
25	4.63762000e+05	1.16000000e+02	1.59000000e+02	3.59000000e+02
26	4.65836000e+05	1.15000000e+02	1.60000000e+02	3.60000000e+02
27	4.67622000e+05	1.15000000e+02	1.60000000e+02	3.60000000e+02
28	4.69559000e+05	1.15000000e+02	1.60000000e+02	3.60000000e+02
29	4.71462000e+05	1.09000000e+02	1.64000000e+02	3.64000000e+02
30	4.73662000e+05	1.09000000e+02	1.64000000e+02	3.64000000e+02
31	4.75710000e+05	1.09000000e+02	1.64000000e+02	3.64000000e+02
32	4.77848000e+05	1.09000000e+02	1.64000000e+02	3.64000000e+02
33	4.79675000e+05	1.10000000e+02	1.65000000e+02	3.65000000e+02
34	4.81226000e+05	1.13000000e+02	1.66000000e+02	3.66000000e+02
35	4.82407000e+05	1.13000000e+02	1.66000000e+02	3.66000000e+02
36	4.83789000e+05	1.13000000e+02	1.66000000e+02	3.66000000e+02
37	4.85101000e+05	1.13000000e+02	1.67000000e+02	3.67000000e+02
38	4.86470000e+05	1.13000000e+02	1.67000000e+02	3.67000000e+02
39	4.87844000e+05	1.13000000e+02	1.67000000e+02	3.67000000e+02
40	4.89784000e+05	1.13000000e+02	1.67000000e+02	3.67000000e+02
41	4.91583000e+05	1.13000000e+02	1.67000000e+02	3.67000000e+02
42	4.93128000e+05	1.13000000e+02	1.67000000e+02	3.67000000e+02
43	4.94585000e+05	1.18000000e+02	1.68000000e+02	3.71000000e+02
44	4.96090000e+05	1.18000000e+02	1.68000000e+02	3.71000000e+02
45	4.97814000e+05	1.17000000e+02	1.70000000e+02	3.73000000e+02
46	4.99328000e+05	1.18000000e+02	1.71000000e+02	3.74000000e+02
47	5.00686000e+05	1.18000000e+02	1.71000000e+02	3.74000000e+02
48	5.01973000e+05	1.18000000e+02	1.71000000e+02	3.74000000e+02
49	5.03196000e+05	1.18000000e+02	1.71000000e+02	3.74000000e+02
50	5.04505000e+05	1.17000000e+02	1.74000000e+02	3.78000000e+02
51	5.05964000e+05	1.17000000e+02	1.74000000e+02	3.78000000e+02
52	5.07599000e+05	1.19000000e+02	1.74000000e+02	3.83000000e+02
53	5.09376000e+05	1.19000000e+02	1.74000000e+02	3.83000000e+02
54	5.11722000e+05	1.22000000e+02	1.74000000e+02	3.84000000e+02
55	5.14105000e+05	1.22000000e+02	1.74000000e+02	3.84000000e+02
56	5.16272000e+05	1.23000000e+02	1.75000000e+02	3.85000000e+02
57	5.18309000e+05	1.24000000e+02	1.76000000e+02	3.89000000e+02
58	5.20567000e+05	1.28000000e+02	1.78000000e+02	3.92000000e+02
59	5.23296000e+05	1.24000000e+02	1.81000000e+02	4.03000000e+02
60	5.25894000e+05	1.36000000e+02	1.84000000e+02	4.06000000e+02
61	5.27829000e+05	1.36000000e+02	1.84000000e+02	4.06000000e+02
62	5.29379000e+05	1.30000000e+02	1.85000000e+02	4.07000000e+02
63	5.31133000e+05	1.30000000e+02	1.85000000e+02	4.07000000e+02
64	5.32857000e+05	1.34000000e+02	1.86000000e+02	4.08000000e+02
65	5.35252000e+05	1.35000000e+02	1.86000000e+02	4.09000000e+02
66	5.37713000e+05	1.35000000e+02	1.86000000e+02	4.09000000e+02
67	5.39791000e+05	1.29000000e+02	1.86000000e+02	4.21000000e+02
68	5.41348000e+05	1.29000000e+02	1.86000000e+02	4.22000000e+02
69	5.42931000e+05	1.28000000e+02	1.88000000e+02	4.30000000e+02
70	5.44280000e+05	1.31000000e+02	1.88000000e+02	4.32000000e+02
71	5.45589000e+05	1.31000000e+02	1.88000000e+02	4.32000000e+02
72	5.47000000e+05	1.31000000e+02	1.88000000e+02	4.32000000e+02
73	5.48703000e+05	1.31000000e+02	1.88000000e+02	4.32000000e+02
74	5.50255000e+05	1.30000000e+02	1.88000000e+02	4.34000000e+02
75	5.51477000e+05	1.30000000e+02	1.88000000e+02	4.34000000e+02
76	5.52690000e+05	1.30000000e+02	1.88000000e+02	4.34000000e+02
77	5.53978000e+05	1.30000000e+02	1.88000000e+02	4.34000000e+02
78	5.55229000e+05	1.28000000e+02	1.88000000e+02	4.35000000e+02
79	5.56649000e+05	1.28000000e+02	1.88000000e+02	4.35000000e+02
80	5.58190000e+05	1.28000000e+02	1.88000000e+02	4.35000000e+02
81	5.59693000e+05	1.28000000e+02	1.88000000e+02	4.35000000e+02
82	5.60957000e+05	1.34000000e+02	1.89000000e+02	4.36000000e+02
83	5.62239000e+05	1.34000000e+02	1.89000000e+02	4.36000000e+02
84	5.63483000e+05	1.34000000e+02	1.89000000e+02	4.36000000e+02
85	5.64662000e+05	1.33000000e+02	2.50000000e+01	4.38000000e+02
86	5.66140000e+05	1.30000000e+02	1.92000000e+02	4.40000000e+02
87	5.67697000e+05	1.31000000e+02	1.93000000e+02	4.54000000e+02
88	5.69117000e+05	1.31000000e+02	1.94000000e+02	4.55000000e+02
89	5.70355000e+05	1.31000000e+02	1.94000000e+02	4.55000000e+02
90	5.71655000e+05	1.31000000e+02	1.94000000e+02	4.55000000e+02
91	5.72783000e+05	1.35000000e+02	1.95000000e+02	4.56000000e+02
92	5.73955000e+05	1.36000000e+02	1.97000000e+02	4.58000000e+02
93	5.75314000e+05	1.40000000e+02	1.98000000e+02	4.60000000e+02
94	5.76808000e+05	1.40000000e+02	1.98000000e+02	4.60000000e+02
95	5.78450000e+05	1.36000000e+02	1.99000000e+02	4.61000000e+02
96	5.79922000e+05	1.39000000e+02	2.01000000e+02	4.63000000e+02
97	5.81281000e+05	1.42000000e+02	2.03000000e+02	4.67000000e+02
98	5.82581000e+05	1.42000000e+02	2.03000000e+02	4.67000000e+02
99	5.83760000e+05	1.42000000e+02	2.03000000e+02	4.67000000e+02
100	5.85098000e+05	1.40000000e+02	2.04000000e+02	4.68000000e+02
