# Supplementary material for: Early Prediction of Movie Box Office Success Based on Wikipedia Activity Big Data
Source: PLoS One. 2013 Aug 21;8(8):e71226. doi: 10.1371/journal.pone.0071226 (PMC3749192; doi:10.1371/journal.pone.0071226)
Supplement: Dataset S1 — The dataset under study, including the financial and Wikipedia activity data is also available at http://wwm.phy.bme.hu/SupplementaryDataS1.zip. (ZIP) [file pone.0071226.s002.zip › wikipredict_data_pack/sample_of_312/wikipedia_predictors/214]

Day_(movie_time)	Views	Users	Rigor	Edits
-500	0.00000000e+00	4.40000000e+01	5.90000000e+01	7.80000000e+01
-499	1.62200000e+03	4.40000000e+01	5.90000000e+01	7.80000000e+01
-498	3.33000000e+03	4.40000000e+01	5.90000000e+01	7.80000000e+01
-497	5.17400000e+03	4.40000000e+01	5.90000000e+01	7.80000000e+01
-496	6.84900000e+03	4.40000000e+01	5.90000000e+01	7.80000000e+01
-495	8.90200000e+03	4.40000000e+01	5.90000000e+01	7.80000000e+01
-494	1.10280000e+04	4.40000000e+01	5.90000000e+01	7.80000000e+01
-493	1.28490000e+04	4.40000000e+01	5.90000000e+01	7.80000000e+01
-492	1.44900000e+04	4.40000000e+01	5.90000000e+01	7.80000000e+01
-491	1.61150000e+04	4.70000000e+01	6.10000000e+01	8.00000000e+01
-490	1.76750000e+04	4.70000000e+01	6.10000000e+01	8.00000000e+01
-489	1.98510000e+04	4.70000000e+01	6.10000000e+01	8.00000000e+01
-488	2.20340000e+04	4.90000000e+01	6.30000000e+01	8.20000000e+01
-487	2.43380000e+04	4.90000000e+01	6.30000000e+01	8.20000000e+01
-486	2.66550000e+04	4.90000000e+01	6.30000000e+01	8.20000000e+01
-485	2.81420000e+04	4.90000000e+01	6.30000000e+01	8.20000000e+01
-484	2.95190000e+04	4.90000000e+01	6.30000000e+01	8.20000000e+01
-483	3.08220000e+04	4.90000000e+01	6.30000000e+01	8.20000000e+01
-482	3.23570000e+04	4.90000000e+01	6.30000000e+01	8.20000000e+01
-481	3.38890000e+04	4.90000000e+01	6.30000000e+01	8.20000000e+01
-480	3.55760000e+04	4.90000000e+01	6.30000000e+01	8.20000000e+01
-479	3.71070000e+04	4.90000000e+01	6.30000000e+01	8.20000000e+01
-478	3.84850000e+04	4.90000000e+01	6.30000000e+01	8.20000000e+01
-477	3.98660000e+04	4.90000000e+01	6.30000000e+01	8.20000000e+01
-476	4.13170000e+04	5.10000000e+01	6.40000000e+01	8.30000000e+01
-475	4.26480000e+04	5.10000000e+01	6.40000000e+01	8.30000000e+01
-474	4.44390000e+04	5.10000000e+01	6.40000000e+01	8.30000000e+01
-473	4.61250000e+04	5.30000000e+01	6.50000000e+01	8.40000000e+01
-472	4.76650000e+04	5.30000000e+01	6.50000000e+01	8.40000000e+01
-471	4.88440000e+04	5.30000000e+01	6.50000000e+01	8.40000000e+01
-470	5.03070000e+04	5.30000000e+01	6.50000000e+01	8.40000000e+01
-469	5.17260000e+04	5.30000000e+01	6.50000000e+01	8.40000000e+01
-468	5.31730000e+04	5.30000000e+01	6.50000000e+01	8.40000000e+01
-467	5.45910000e+04	5.30000000e+01	6.50000000e+01	8.40000000e+01
-466	5.61700000e+04	5.00000000e+01	6.60000000e+01	8.50000000e+01
-465	5.76650000e+04	5.00000000e+01	6.60000000e+01	8.50000000e+01
-464	5.90460000e+04	5.00000000e+01	6.60000000e+01	8.50000000e+01
-463	6.03450000e+04	5.20000000e+01	6.70000000e+01	8.60000000e+01
-462	6.16800000e+04	5.20000000e+01	6.70000000e+01	8.60000000e+01
-461	6.31040000e+04	5.20000000e+01	6.70000000e+01	8.60000000e+01
-460	6.44000000e+04	5.20000000e+01	6.70000000e+01	8.60000000e+01
-459	6.57480000e+04	5.20000000e+01	6.70000000e+01	8.60000000e+01
-458	6.72110000e+04	5.60000000e+01	6.90000000e+01	8.80000000e+01
-457	6.88870000e+04	5.60000000e+01	6.90000000e+01	8.80000000e+01
-456	7.02480000e+04	5.60000000e+01	6.90000000e+01	8.80000000e+01
-455	7.17390000e+04	5.60000000e+01	6.90000000e+01	8.80000000e+01
-454	7.29440000e+04	5.60000000e+01	6.90000000e+01	8.80000000e+01
-453	7.42630000e+04	5.60000000e+01	6.90000000e+01	8.80000000e+01
-452	7.57040000e+04	5.60000000e+01	6.90000000e+01	8.80000000e+01
-451	7.71560000e+04	5.60000000e+01	6.90000000e+01	8.80000000e+01
-450	7.83280000e+04	5.60000000e+01	6.90000000e+01	8.80000000e+01
-449	7.96270000e+04	5.60000000e+01	6.90000000e+01	8.80000000e+01
-448	8.08120000e+04	5.60000000e+01	6.90000000e+01	8.80000000e+01
-447	8.19680000e+04	5.60000000e+01	6.90000000e+01	8.80000000e+01
-446	8.30890000e+04	5.60000000e+01	6.90000000e+01	8.80000000e+01
-445	8.44550000e+04	5.60000000e+01	6.90000000e+01	8.80000000e+01
-444	8.57070000e+04	5.60000000e+01	6.90000000e+01	8.80000000e+01
-443	8.71120000e+04	5.60000000e+01	6.90000000e+01	8.80000000e+01
-442	8.84000000e+04	5.60000000e+01	6.90000000e+01	8.80000000e+01
-441	8.96130000e+04	5.60000000e+01	6.90000000e+01	8.80000000e+01
-440	9.07700000e+04	5.60000000e+01	6.90000000e+01	8.80000000e+01
-439	9.18920000e+04	5.60000000e+01	6.90000000e+01	8.80000000e+01
-438	9.32170000e+04	5.60000000e+01	6.90000000e+01	8.80000000e+01
-437	9.46030000e+04	5.60000000e+01	6.90000000e+01	8.80000000e+01
-436	9.58940000e+04	5.60000000e+01	6.90000000e+01	8.80000000e+01
-435	9.72320000e+04	5.60000000e+01	6.90000000e+01	8.80000000e+01
-434	9.84650000e+04	5.60000000e+01	6.90000000e+01	8.80000000e+01
-433	9.96160000e+04	5.60000000e+01	6.90000000e+01	8.80000000e+01
-432	1.00670000e+05	5.60000000e+01	6.90000000e+01	8.80000000e+01
-431	1.01914000e+05	5.60000000e+01	6.90000000e+01	8.80000000e+01
-430	1.03275000e+05	5.60000000e+01	6.90000000e+01	8.80000000e+01
-429	1.04811000e+05	5.70000000e+01	7.10000000e+01	9.10000000e+01
-428	1.06241000e+05	5.70000000e+01	7.10000000e+01	9.10000000e+01
-427	1.07502000e+05	5.70000000e+01	7.10000000e+01	9.10000000e+01
-426	1.08603000e+05	5.70000000e+01	7.10000000e+01	9.10000000e+01
-425	1.09719000e+05	5.70000000e+01	7.10000000e+01	9.10000000e+01
-424	1.11139000e+05	5.70000000e+01	7.20000000e+01	9.20000000e+01
-423	1.12894000e+05	5.60000000e+01	7.30000000e+01	9.30000000e+01
-422	1.14400000e+05	5.60000000e+01	7.30000000e+01	9.30000000e+01
-421	1.16004000e+05	5.60000000e+01	7.30000000e+01	9.30000000e+01
-420	1.17259000e+05	5.60000000e+01	7.30000000e+01	9.30000000e+01
-419	1.18529000e+05	5.60000000e+01	7.30000000e+01	9.30000000e+01
-418	1.19746000e+05	5.60000000e+01	7.30000000e+01	9.30000000e+01
-417	1.20949000e+05	5.60000000e+01	7.30000000e+01	9.30000000e+01
-416	1.22444000e+05	5.70000000e+01	7.40000000e+01	9.40000000e+01
-415	1.23887000e+05	5.70000000e+01	7.40000000e+01	9.40000000e+01
-414	1.25248000e+05	5.70000000e+01	7.40000000e+01	9.40000000e+01
-413	1.26554000e+05	5.80000000e+01	7.50000000e+01	9.80000000e+01
-412	1.27831000e+05	5.80000000e+01	7.50000000e+01	9.80000000e+01
-411	1.28962000e+05	5.80000000e+01	7.50000000e+01	9.80000000e+01
-410	1.30296000e+05	5.80000000e+01	7.50000000e+01	9.80000000e+01
-409	1.31782000e+05	5.80000000e+01	7.50000000e+01	9.80000000e+01
-408	1.33310000e+05	5.80000000e+01	7.50000000e+01	9.80000000e+01
-407	1.34816000e+05	5.80000000e+01	7.50000000e+01	9.80000000e+01
-406	1.36198000e+05	5.80000000e+01	7.50000000e+01	9.80000000e+01
-405	1.37434000e+05	5.80000000e+01	7.50000000e+01	9.80000000e+01
-404	1.38649000e+05	5.80000000e+01	7.50000000e+01	9.80000000e+01
-403	1.39943000e+05	5.80000000e+01	7.50000000e+01	9.80000000e+01
-402	1.41387000e+05	5.80000000e+01	7.50000000e+01	9.80000000e+01
-401	1.43264000e+05	5.80000000e+01	7.50000000e+01	9.80000000e+01
-400	1.44872000e+05	5.80000000e+01	7.50000000e+01	9.80000000e+01
-399	1.46302000e+05	5.80000000e+01	7.50000000e+01	9.80000000e+01
-398	1.47749000e+05	5.80000000e+01	7.50000000e+01	9.80000000e+01
-397	1.49145000e+05	5.80000000e+01	7.50000000e+01	9.80000000e+01
-396	1.50747000e+05	5.80000000e+01	7.50000000e+01	9.80000000e+01
-395	1.52296000e+05	5.80000000e+01	7.50000000e+01	9.80000000e+01
-394	1.53784000e+05	5.80000000e+01	7.50000000e+01	9.80000000e+01
-393	1.55371000e+05	5.80000000e+01	7.50000000e+01	9.80000000e+01
-392	1.57041000e+05	6.50000000e+01	7.60000000e+01	9.90000000e+01
-391	1.58533000e+05	6.50000000e+01	7.60000000e+01	9.90000000e+01
-390	1.59856000e+05	6.70000000e+01	7.80000000e+01	1.01000000e+02
-389	1.61290000e+05	6.70000000e+01	7.80000000e+01	1.01000000e+02
-388	1.63102000e+05	6.60000000e+01	7.90000000e+01	1.02000000e+02
-387	1.64664000e+05	6.60000000e+01	7.90000000e+01	1.02000000e+02
-386	1.66229000e+05	6.60000000e+01	7.90000000e+01	1.02000000e+02
-385	1.67718000e+05	6.60000000e+01	7.90000000e+01	1.02000000e+02
-384	1.69273000e+05	6.60000000e+01	7.90000000e+01	1.02000000e+02
-383	1.70601000e+05	6.60000000e+01	7.90000000e+01	1.02000000e+02
-382	1.72120000e+05	6.60000000e+01	7.90000000e+01	1.02000000e+02
-381	1.73736000e+05	6.60000000e+01	7.90000000e+01	1.02000000e+02
-380	1.75184000e+05	6.60000000e+01	7.90000000e+01	1.02000000e+02
-379	1.76716000e+05	6.00000000e+01	8.00000000e+01	1.03000000e+02
-378	1.77949000e+05	6.00000000e+01	8.00000000e+01	1.03000000e+02
-377	1.79251000e+05	6.00000000e+01	8.00000000e+01	1.03000000e+02
-376	1.80391000e+05	6.00000000e+01	8.00000000e+01	1.03000000e+02
-375	1.81746000e+05	6.00000000e+01	8.00000000e+01	1.03000000e+02
-374	1.83553000e+05	6.00000000e+01	8.00000000e+01	1.03000000e+02
-373	1.84865000e+05	6.00000000e+01	8.00000000e+01	1.03000000e+02
-372	1.86253000e+05	6.00000000e+01	8.00000000e+01	1.03000000e+02
-371	1.87665000e+05	6.00000000e+01	8.00000000e+01	1.03000000e+02
-370	1.89085000e+05	6.00000000e+01	8.00000000e+01	1.03000000e+02
-369	1.90288000e+05	6.00000000e+01	8.00000000e+01	1.03000000e+02
-368	1.91616000e+05	6.00000000e+01	8.00000000e+01	1.03000000e+02
-367	1.92885000e+05	6.00000000e+01	8.00000000e+01	1.03000000e+02
-366	1.94300000e+05	6.00000000e+01	8.00000000e+01	1.03000000e+02
-365	1.95771000e+05	6.00000000e+01	8.00000000e+01	1.03000000e+02
-364	1.97158000e+05	6.00000000e+01	8.00000000e+01	1.03000000e+02
-363	1.98299000e+05	6.00000000e+01	8.00000000e+01	1.03000000e+02
-362	1.99653000e+05	6.00000000e+01	8.00000000e+01	1.03000000e+02
-361	2.01048000e+05	6.00000000e+01	8.00000000e+01	1.03000000e+02
-360	2.02412000e+05	6.50000000e+01	8.10000000e+01	1.04000000e+02
-359	2.03630000e+05	6.50000000e+01	8.10000000e+01	1.04000000e+02
-358	2.04937000e+05	6.50000000e+01	8.10000000e+01	1.04000000e+02
-357	2.06256000e+05	6.50000000e+01	8.10000000e+01	1.04000000e+02
-356	2.07473000e+05	6.50000000e+01	8.10000000e+01	1.04000000e+02
-355	2.08700000e+05	6.50000000e+01	8.10000000e+01	1.04000000e+02
-354	2.10062000e+05	6.50000000e+01	8.10000000e+01	1.04000000e+02
-353	2.11389000e+05	6.50000000e+01	8.10000000e+01	1.04000000e+02
-352	2.12507000e+05	6.50000000e+01	8.10000000e+01	1.04000000e+02
-351	2.13494000e+05	6.50000000e+01	8.10000000e+01	1.04000000e+02
-350	2.15288000e+05	6.50000000e+01	8.10000000e+01	1.04000000e+02
-349	2.19674000e+05	6.50000000e+01	8.10000000e+01	1.04000000e+02
-348	2.23600000e+05	7.00000000e+01	8.50000000e+01	1.30000000e+02
-347	2.26935000e+05	7.10000000e+01	9.00000000e+01	1.43000000e+02
-346	2.29497000e+05	7.70000000e+01	9.30000000e+01	1.48000000e+02
-345	2.31833000e+05	7.70000000e+01	9.30000000e+01	1.48000000e+02
-344	2.33955000e+05	8.00000000e+01	9.50000000e+01	1.51000000e+02
-343	2.35755000e+05	8.00000000e+01	9.50000000e+01	1.51000000e+02
-342	2.37571000e+05	8.20000000e+01	9.60000000e+01	1.53000000e+02
-341	2.39584000e+05	8.10000000e+01	9.70000000e+01	1.54000000e+02
-340	2.41707000e+05	8.10000000e+01	9.70000000e+01	1.54000000e+02
-339	2.41707000e+05	8.10000000e+01	9.80000000e+01	1.55000000e+02
-338	2.43539000e+05	8.50000000e+01	1.01000000e+02	1.58000000e+02
-337	2.43539000e+05	8.70000000e+01	1.02000000e+02	1.61000000e+02
-336	2.43539000e+05	8.70000000e+01	1.02000000e+02	1.61000000e+02
-335	2.43539000e+05	8.70000000e+01	1.02000000e+02	1.61000000e+02
-334	2.43539000e+05	9.00000000e+01	1.04000000e+02	1.63000000e+02
-333	2.43539000e+05	8.80000000e+01	1.05000000e+02	1.64000000e+02
-332	2.45342000e+05	8.80000000e+01	1.05000000e+02	1.64000000e+02
-331	2.46861000e+05	8.80000000e+01	1.05000000e+02	1.64000000e+02
-330	2.48453000e+05	8.80000000e+01	1.05000000e+02	1.64000000e+02
-329	2.49969000e+05	8.90000000e+01	1.06000000e+02	1.65000000e+02
-328	2.51599000e+05	8.90000000e+01	1.06000000e+02	1.65000000e+02
-327	2.53375000e+05	8.90000000e+01	1.06000000e+02	1.65000000e+02
-326	2.55245000e+05	8.90000000e+01	1.06000000e+02	1.65000000e+02
-325	2.56955000e+05	8.90000000e+01	1.06000000e+02	1.65000000e+02
-324	2.58865000e+05	8.90000000e+01	1.06000000e+02	1.65000000e+02
-323	2.60692000e+05	8.90000000e+01	1.06000000e+02	1.65000000e+02
-322	2.62379000e+05	8.90000000e+01	1.06000000e+02	1.65000000e+02
-321	2.64234000e+05	8.90000000e+01	1.06000000e+02	1.65000000e+02
-320	2.66024000e+05	8.90000000e+01	1.06000000e+02	1.65000000e+02
-319	2.68043000e+05	8.90000000e+01	1.06000000e+02	1.65000000e+02
-318	2.69995000e+05	8.90000000e+01	1.06000000e+02	1.65000000e+02
-317	2.71759000e+05	8.90000000e+01	1.06000000e+02	1.65000000e+02
-316	2.71759000e+05	8.90000000e+01	1.06000000e+02	1.65000000e+02
-315	2.71759000e+05	8.90000000e+01	1.06000000e+02	1.65000000e+02
-314	2.71759000e+05	8.90000000e+01	1.06000000e+02	1.65000000e+02
-313	2.73256000e+05	8.90000000e+01	1.06000000e+02	1.65000000e+02
-312	2.74812000e+05	8.90000000e+01	1.06000000e+02	1.65000000e+02
-311	2.76319000e+05	8.90000000e+01	1.06000000e+02	1.65000000e+02
-310	2.77574000e+05	8.90000000e+01	1.06000000e+02	1.65000000e+02
-309	2.79041000e+05	8.90000000e+01	1.06000000e+02	1.65000000e+02
-308	2.80845000e+05	8.90000000e+01	1.06000000e+02	1.65000000e+02
-307	2.82627000e+05	8.90000000e+01	1.06000000e+02	1.65000000e+02
-306	2.84969000e+05	8.90000000e+01	1.06000000e+02	1.65000000e+02
-305	2.88025000e+05	8.90000000e+01	1.06000000e+02	1.65000000e+02
-304	2.90486000e+05	8.90000000e+01	1.06000000e+02	1.65000000e+02
-303	2.93027000e+05	8.90000000e+01	1.06000000e+02	1.65000000e+02
-302	2.95981000e+05	8.90000000e+01	1.07000000e+02	1.66000000e+02
-301	2.98832000e+05	8.90000000e+01	1.07000000e+02	1.66000000e+02
-300	3.00618000e+05	8.90000000e+01	1.07000000e+02	1.66000000e+02
-299	3.02273000e+05	8.90000000e+01	1.07000000e+02	1.66000000e+02
-298	3.03908000e+05	9.40000000e+01	1.08000000e+02	1.67000000e+02
-297	3.05553000e+05	9.40000000e+01	1.08000000e+02	1.67000000e+02
-296	3.07352000e+05	9.00000000e+01	1.10000000e+02	1.69000000e+02
-295	3.09144000e+05	9.00000000e+01	1.10000000e+02	1.69000000e+02
-294	3.11023000e+05	9.00000000e+01	1.10000000e+02	1.69000000e+02
-293	3.12970000e+05	9.00000000e+01	1.10000000e+02	1.69000000e+02
-292	3.14934000e+05	9.00000000e+01	1.10000000e+02	1.69000000e+02
-291	3.17325000e+05	9.00000000e+01	1.10000000e+02	1.69000000e+02
-290	3.19189000e+05	9.00000000e+01	1.10000000e+02	1.69000000e+02
-289	3.20953000e+05	9.00000000e+01	1.10000000e+02	1.69000000e+02
-288	3.22835000e+05	9.00000000e+01	1.10000000e+02	1.69000000e+02
-287	3.24633000e+05	9.00000000e+01	1.10000000e+02	1.69000000e+02
-286	3.26326000e+05	9.00000000e+01	1.10000000e+02	1.69000000e+02
-285	3.28336000e+05	9.40000000e+01	1.12000000e+02	1.71000000e+02
-284	3.28336000e+05	9.40000000e+01	1.12000000e+02	1.71000000e+02
-283	3.30367000e+05	9.40000000e+01	1.12000000e+02	1.71000000e+02
-282	3.31910000e+05	9.40000000e+01	1.12000000e+02	1.71000000e+02
-281	3.33473000e+05	9.40000000e+01	1.12000000e+02	1.71000000e+02
-280	3.35000000e+05	9.40000000e+01	1.12000000e+02	1.71000000e+02
-279	3.36688000e+05	9.40000000e+01	1.12000000e+02	1.71000000e+02
-278	3.38450000e+05	9.40000000e+01	1.12000000e+02	1.71000000e+02
-277	3.38450000e+05	9.40000000e+01	1.12000000e+02	1.71000000e+02
-276	3.40322000e+05	9.40000000e+01	1.12000000e+02	1.71000000e+02
-275	3.41899000e+05	9.40000000e+01	1.12000000e+02	1.71000000e+02
-274	3.43486000e+05	9.40000000e+01	1.12000000e+02	1.71000000e+02
-273	3.45085000e+05	9.40000000e+01	1.12000000e+02	1.71000000e+02
-272	3.46801000e+05	9.40000000e+01	1.12000000e+02	1.71000000e+02
-271	3.48803000e+05	9.40000000e+01	1.12000000e+02	1.71000000e+02
-270	3.50655000e+05	9.40000000e+01	1.12000000e+02	1.71000000e+02
-269	3.52591000e+05	9.40000000e+01	1.12000000e+02	1.71000000e+02
-268	3.54267000e+05	9.40000000e+01	1.12000000e+02	1.71000000e+02
-267	3.55892000e+05	9.40000000e+01	1.12000000e+02	1.71000000e+02
-266	3.57646000e+05	9.40000000e+01	1.12000000e+02	1.71000000e+02
-265	3.59748000e+05	9.40000000e+01	1.12000000e+02	1.71000000e+02
-264	3.62116000e+05	9.40000000e+01	1.12000000e+02	1.71000000e+02
-263	3.64311000e+05	9.30000000e+01	1.13000000e+02	1.72000000e+02
-262	3.66400000e+05	9.30000000e+01	1.13000000e+02	1.72000000e+02
-261	3.68173000e+05	9.30000000e+01	1.13000000e+02	1.72000000e+02
-260	3.69947000e+05	9.30000000e+01	1.13000000e+02	1.72000000e+02
-259	3.71534000e+05	9.80000000e+01	1.15000000e+02	1.74000000e+02
-258	3.73240000e+05	9.80000000e+01	1.15000000e+02	1.74000000e+02
-257	3.75277000e+05	9.80000000e+01	1.17000000e+02	1.76000000e+02
-256	3.77291000e+05	1.00000000e+02	1.18000000e+02	1.77000000e+02
-255	3.79135000e+05	1.00000000e+02	1.18000000e+02	1.77000000e+02
-254	3.81007000e+05	1.00000000e+02	1.18000000e+02	1.77000000e+02
-253	3.82708000e+05	1.00000000e+02	1.18000000e+02	1.77000000e+02
-252	3.84474000e+05	1.00000000e+02	1.18000000e+02	1.77000000e+02
-251	3.86516000e+05	1.00000000e+02	1.18000000e+02	1.77000000e+02
-250	3.88864000e+05	1.00000000e+02	1.18000000e+02	1.77000000e+02
-249	3.91436000e+05	1.00000000e+02	1.18000000e+02	1.77000000e+02
-248	3.94446000e+05	9.90000000e+01	1.19000000e+02	1.78000000e+02
-247	3.97099000e+05	9.90000000e+01	1.19000000e+02	1.78000000e+02
-246	4.00203000e+05	1.01000000e+02	1.20000000e+02	1.79000000e+02
-245	4.02914000e+05	1.01000000e+02	1.20000000e+02	1.79000000e+02
-244	4.04896000e+05	1.05000000e+02	1.21000000e+02	1.81000000e+02
-243	4.06958000e+05	1.07000000e+02	1.22000000e+02	1.82000000e+02
-242	4.09422000e+05	1.07000000e+02	1.22000000e+02	1.82000000e+02
-241	4.12520000e+05	1.07000000e+02	1.24000000e+02	1.90000000e+02
-240	4.15321000e+05	1.07000000e+02	1.24000000e+02	1.90000000e+02
-239	4.18028000e+05	1.06000000e+02	1.26000000e+02	1.92000000e+02
-238	4.20655000e+05	1.06000000e+02	1.26000000e+02	1.92000000e+02
-237	4.23085000e+05	1.05000000e+02	1.27000000e+02	1.93000000e+02
-236	4.25983000e+05	1.05000000e+02	1.27000000e+02	1.93000000e+02
-235	4.28770000e+05	1.05000000e+02	1.27000000e+02	1.93000000e+02
-234	4.31358000e+05	1.05000000e+02	1.27000000e+02	1.93000000e+02
-233	4.33684000e+05	1.05000000e+02	1.27000000e+02	1.93000000e+02
-232	4.36130000e+05	1.05000000e+02	1.27000000e+02	1.93000000e+02
-231	4.38827000e+05	1.05000000e+02	1.27000000e+02	1.93000000e+02
-230	4.41260000e+05	1.05000000e+02	1.27000000e+02	1.93000000e+02
-229	4.43790000e+05	1.05000000e+02	1.27000000e+02	1.93000000e+02
-228	4.46168000e+05	1.05000000e+02	1.27000000e+02	1.93000000e+02
-227	4.48618000e+05	1.05000000e+02	1.27000000e+02	1.93000000e+02
-226	4.51069000e+05	1.05000000e+02	1.27000000e+02	1.93000000e+02
-225	4.53303000e+05	1.05000000e+02	1.27000000e+02	1.93000000e+02
-224	4.55265000e+05	1.05000000e+02	1.27000000e+02	1.93000000e+02
-223	4.57343000e+05	1.05000000e+02	1.27000000e+02	1.93000000e+02
-222	4.59566000e+05	1.06000000e+02	1.28000000e+02	1.95000000e+02
-221	4.61978000e+05	1.10000000e+02	1.29000000e+02	1.97000000e+02
-220	4.64742000e+05	1.10000000e+02	1.29000000e+02	1.97000000e+02
-219	4.67231000e+05	1.11000000e+02	1.30000000e+02	1.99000000e+02
-218	4.69360000e+05	1.11000000e+02	1.30000000e+02	1.99000000e+02
-217	4.71483000e+05	1.11000000e+02	1.30000000e+02	1.99000000e+02
-216	4.73682000e+05	1.11000000e+02	1.30000000e+02	1.99000000e+02
-215	4.73682000e+05	1.11000000e+02	1.30000000e+02	1.99000000e+02
-214	4.73682000e+05	1.11000000e+02	1.30000000e+02	1.99000000e+02
-213	4.76320000e+05	1.15000000e+02	1.31000000e+02	2.00000000e+02
-212	4.78547000e+05	1.15000000e+02	1.31000000e+02	2.00000000e+02
-211	4.80731000e+05	1.15000000e+02	1.31000000e+02	2.00000000e+02
-210	4.82844000e+05	1.15000000e+02	1.31000000e+02	2.00000000e+02
-209	4.85208000e+05	1.15000000e+02	1.31000000e+02	2.00000000e+02
-208	4.87795000e+05	1.15000000e+02	1.32000000e+02	2.01000000e+02
-207	4.90803000e+05	1.15000000e+02	1.35000000e+02	2.04000000e+02
-206	4.93321000e+05	1.15000000e+02	1.35000000e+02	2.04000000e+02
-205	4.95520000e+05	1.15000000e+02	1.35000000e+02	2.04000000e+02
-204	4.97790000e+05	1.15000000e+02	1.35000000e+02	2.04000000e+02
-203	5.00204000e+05	1.16000000e+02	1.36000000e+02	2.05000000e+02
-202	5.02607000e+05	1.17000000e+02	1.37000000e+02	2.06000000e+02
-201	5.05037000e+05	1.19000000e+02	1.38000000e+02	2.07000000e+02
-200	5.07495000e+05	1.21000000e+02	1.39000000e+02	2.10000000e+02
-199	5.07495000e+05	1.21000000e+02	1.39000000e+02	2.10000000e+02
-198	5.09692000e+05	1.21000000e+02	1.39000000e+02	2.10000000e+02
-197	5.11914000e+05	1.21000000e+02	1.39000000e+02	2.10000000e+02
-196	5.13998000e+05	1.21000000e+02	1.39000000e+02	2.10000000e+02
-195	5.16186000e+05	1.21000000e+02	1.39000000e+02	2.10000000e+02
-194	5.18466000e+05	1.21000000e+02	1.39000000e+02	2.10000000e+02
-193	5.20582000e+05	1.21000000e+02	1.39000000e+02	2.10000000e+02
-192	5.23107000e+05	1.25000000e+02	1.41000000e+02	2.12000000e+02
-191	5.25274000e+05	1.25000000e+02	1.41000000e+02	2.12000000e+02
-190	5.27374000e+05	1.25000000e+02	1.41000000e+02	2.12000000e+02
-189	5.29506000e+05	1.25000000e+02	1.41000000e+02	2.12000000e+02
-188	5.31431000e+05	1.25000000e+02	1.41000000e+02	2.12000000e+02
-187	5.33653000e+05	1.25000000e+02	1.41000000e+02	2.12000000e+02
-186	5.36322000e+05	1.30000000e+02	1.43000000e+02	2.14000000e+02
-185	5.38882000e+05	1.28000000e+02	1.46000000e+02	2.17000000e+02
-184	5.38882000e+05	1.28000000e+02	1.46000000e+02	2.17000000e+02
-183	5.40765000e+05	1.28000000e+02	1.46000000e+02	2.17000000e+02
-182	5.42273000e+05	1.28000000e+02	1.46000000e+02	2.17000000e+02
-181	5.44125000e+05	1.28000000e+02	1.46000000e+02	2.17000000e+02
-180	5.46334000e+05	1.28000000e+02	1.46000000e+02	2.17000000e+02
-179	5.48756000e+05	1.28000000e+02	1.46000000e+02	2.17000000e+02
-178	5.50925000e+05	1.28000000e+02	1.46000000e+02	2.17000000e+02
-177	5.52792000e+05	1.28000000e+02	1.46000000e+02	2.17000000e+02
-176	5.54576000e+05	1.28000000e+02	1.46000000e+02	2.17000000e+02
-175	5.56593000e+05	1.28000000e+02	1.46000000e+02	2.17000000e+02
-174	5.58711000e+05	1.28000000e+02	1.46000000e+02	2.17000000e+02
-173	5.60772000e+05	1.28000000e+02	1.46000000e+02	2.17000000e+02
-172	5.63210000e+05	1.28000000e+02	1.46000000e+02	2.17000000e+02
-171	5.65707000e+05	1.28000000e+02	1.46000000e+02	2.17000000e+02
-170	5.68446000e+05	1.28000000e+02	1.46000000e+02	2.17000000e+02
-169	5.70432000e+05	1.28000000e+02	1.46000000e+02	2.17000000e+02
-168	5.72269000e+05	1.28000000e+02	1.46000000e+02	2.17000000e+02
-167	5.74271000e+05	1.28000000e+02	1.46000000e+02	2.17000000e+02
-166	5.76707000e+05	1.31000000e+02	1.47000000e+02	2.18000000e+02
-165	5.79320000e+05	1.27000000e+02	1.49000000e+02	2.21000000e+02
-164	5.81380000e+05	1.27000000e+02	1.49000000e+02	2.21000000e+02
-163	5.83211000e+05	1.27000000e+02	1.49000000e+02	2.21000000e+02
-162	5.85045000e+05	1.33000000e+02	1.50000000e+02	2.23000000e+02
-161	5.86850000e+05	1.33000000e+02	1.50000000e+02	2.23000000e+02
-160	5.88790000e+05	1.33000000e+02	1.50000000e+02	2.23000000e+02
-159	5.90696000e+05	1.33000000e+02	1.50000000e+02	2.23000000e+02
-158	5.93205000e+05	1.33000000e+02	1.51000000e+02	2.25000000e+02
-157	5.95143000e+05	1.33000000e+02	1.51000000e+02	2.25000000e+02
-156	5.97143000e+05	1.37000000e+02	1.52000000e+02	2.26000000e+02
-155	5.98863000e+05	1.37000000e+02	1.52000000e+02	2.26000000e+02
-154	6.00494000e+05	1.37000000e+02	1.52000000e+02	2.26000000e+02
-153	6.02292000e+05	1.37000000e+02	1.52000000e+02	2.26000000e+02
-152	6.04328000e+05	1.37000000e+02	1.52000000e+02	2.26000000e+02
-151	6.06314000e+05	1.38000000e+02	1.53000000e+02	2.27000000e+02
-150	6.08199000e+05	1.38000000e+02	1.53000000e+02	2.27000000e+02
-149	6.10111000e+05	1.38000000e+02	1.53000000e+02	2.27000000e+02
-148	6.11966000e+05	1.38000000e+02	1.53000000e+02	2.27000000e+02
-147	6.13877000e+05	1.37000000e+02	1.54000000e+02	2.28000000e+02
-146	6.16032000e+05	1.42000000e+02	1.56000000e+02	2.36000000e+02
-145	6.18293000e+05	1.44000000e+02	1.57000000e+02	2.37000000e+02
-144	6.20665000e+05	1.44000000e+02	1.57000000e+02	2.37000000e+02
-143	6.22887000e+05	1.49000000e+02	1.58000000e+02	2.39000000e+02
-142	6.24802000e+05	1.46000000e+02	1.60000000e+02	2.41000000e+02
-141	6.26674000e+05	1.46000000e+02	1.60000000e+02	2.41000000e+02
-140	6.28669000e+05	1.52000000e+02	1.62000000e+02	2.43000000e+02
-139	6.30813000e+05	1.45000000e+02	1.63000000e+02	2.46000000e+02
-138	6.32944000e+05	1.45000000e+02	1.63000000e+02	2.46000000e+02
-137	6.35109000e+05	1.45000000e+02	1.63000000e+02	2.46000000e+02
-136	6.37136000e+05	1.45000000e+02	1.63000000e+02	2.46000000e+02
-135	6.39028000e+05	1.45000000e+02	1.63000000e+02	2.46000000e+02
-134	6.40809000e+05	1.45000000e+02	1.63000000e+02	2.46000000e+02
-133	6.42804000e+05	1.45000000e+02	1.63000000e+02	2.46000000e+02
-132	6.45029000e+05	1.45000000e+02	1.63000000e+02	2.46000000e+02
-131	6.47477000e+05	1.52000000e+02	1.64000000e+02	2.48000000e+02
-130	6.49969000e+05	1.46000000e+02	1.65000000e+02	2.49000000e+02
-129	6.52207000e+05	1.46000000e+02	1.65000000e+02	2.49000000e+02
-128	6.54173000e+05	1.46000000e+02	1.65000000e+02	2.49000000e+02
-127	6.56028000e+05	1.46000000e+02	1.65000000e+02	2.49000000e+02
-126	6.58242000e+05	1.46000000e+02	1.65000000e+02	2.49000000e+02
-125	6.61065000e+05	1.46000000e+02	1.65000000e+02	2.49000000e+02
-124	6.63988000e+05	1.46000000e+02	1.65000000e+02	2.49000000e+02
-123	6.67321000e+05	1.46000000e+02	1.65000000e+02	2.49000000e+02
-122	6.70217000e+05	1.46000000e+02	1.65000000e+02	2.49000000e+02
-121	6.72512000e+05	1.46000000e+02	1.65000000e+02	2.49000000e+02
-120	6.74626000e+05	1.54000000e+02	1.66000000e+02	2.50000000e+02
-119	6.76657000e+05	1.54000000e+02	1.66000000e+02	2.50000000e+02
-118	6.78908000e+05	1.54000000e+02	1.66000000e+02	2.50000000e+02
-117	6.81363000e+05	1.54000000e+02	1.66000000e+02	2.50000000e+02
-116	6.83897000e+05	1.54000000e+02	1.66000000e+02	2.50000000e+02
-115	6.86226000e+05	1.54000000e+02	1.66000000e+02	2.50000000e+02
-114	6.88414000e+05	1.54000000e+02	1.66000000e+02	2.50000000e+02
-113	6.90563000e+05	1.54000000e+02	1.66000000e+02	2.50000000e+02
-112	6.92547000e+05	1.51000000e+02	1.68000000e+02	2.52000000e+02
-111	6.94628000e+05	1.58000000e+02	1.70000000e+02	2.54000000e+02
-110	6.96840000e+05	1.61000000e+02	1.71000000e+02	2.55000000e+02
-109	6.98985000e+05	1.61000000e+02	1.71000000e+02	2.55000000e+02
-108	7.01236000e+05	1.61000000e+02	1.71000000e+02	2.55000000e+02
-107	7.03188000e+05	1.59000000e+02	1.72000000e+02	2.57000000e+02
-106	7.05197000e+05	1.59000000e+02	1.72000000e+02	2.57000000e+02
-105	7.06743000e+05	1.59000000e+02	1.72000000e+02	2.57000000e+02
-104	7.08962000e+05	1.59000000e+02	1.72000000e+02	2.57000000e+02
-103	7.11112000e+05	1.59000000e+02	1.72000000e+02	2.57000000e+02
-102	7.13295000e+05	1.59000000e+02	1.72000000e+02	2.57000000e+02
-101	7.15311000e+05	1.59000000e+02	1.72000000e+02	2.57000000e+02
-100	7.16784000e+05	1.63000000e+02	1.74000000e+02	2.60000000e+02
-99	7.18083000e+05	1.63000000e+02	1.74000000e+02	2.60000000e+02
-98	7.19744000e+05	1.63000000e+02	1.74000000e+02	2.60000000e+02
-97	7.21376000e+05	1.63000000e+02	1.74000000e+02	2.60000000e+02
-96	7.23262000e+05	1.63000000e+02	1.74000000e+02	2.60000000e+02
-95	7.25159000e+05	1.63000000e+02	1.74000000e+02	2.60000000e+02
-94	7.26870000e+05	1.63000000e+02	1.74000000e+02	2.60000000e+02
-93	7.29553000e+05	1.61000000e+02	1.75000000e+02	2.62000000e+02
-92	7.32159000e+05	1.61000000e+02	1.75000000e+02	2.62000000e+02
-91	7.34160000e+05	1.61000000e+02	1.75000000e+02	2.62000000e+02
-90	7.36289000e+05	1.61000000e+02	1.75000000e+02	2.62000000e+02
-89	7.38460000e+05	1.61000000e+02	1.75000000e+02	2.62000000e+02
-88	7.40540000e+05	1.61000000e+02	1.75000000e+02	2.62000000e+02
-87	7.42593000e+05	1.61000000e+02	1.75000000e+02	2.62000000e+02
-86	7.44683000e+05	1.61000000e+02	1.75000000e+02	2.62000000e+02
-85	7.47818000e+05	1.61000000e+02	1.75000000e+02	2.62000000e+02
-84	7.51810000e+05	1.61000000e+02	1.75000000e+02	2.62000000e+02
-83	7.55323000e+05	1.61000000e+02	1.75000000e+02	2.62000000e+02
-82	7.58811000e+05	1.61000000e+02	1.75000000e+02	2.62000000e+02
-81	7.61773000e+05	1.61000000e+02	1.75000000e+02	2.62000000e+02
-80	7.65010000e+05	1.78000000e+02	1.78000000e+02	2.80000000e+02
-79	7.68301000e+05	1.66000000e+02	1.80000000e+02	2.83000000e+02
-78	7.71450000e+05	1.79000000e+02	1.81000000e+02	2.84000000e+02
-77	7.74142000e+05	1.80000000e+02	1.83000000e+02	2.86000000e+02
-76	7.75610000e+05	1.80000000e+02	1.83000000e+02	2.86000000e+02
-75	7.76123000e+05	1.78000000e+02	1.84000000e+02	2.87000000e+02
-74	7.76574000e+05	1.82000000e+02	1.86000000e+02	2.89000000e+02
-73	7.77019000e+05	1.87000000e+02	1.88000000e+02	2.92000000e+02
-72	7.77943000e+05	1.88000000e+02	1.91000000e+02	2.95000000e+02
-71	7.79440000e+05	1.88000000e+02	1.91000000e+02	2.95000000e+02
-70	7.81493000e+05	1.86000000e+02	1.92000000e+02	2.96000000e+02
-69	7.83350000e+05	1.86000000e+02	1.92000000e+02	2.96000000e+02
-68	7.85617000e+05	1.91000000e+02	1.93000000e+02	2.98000000e+02
-67	7.87831000e+05	1.91000000e+02	1.93000000e+02	2.98000000e+02
-66	7.90360000e+05	1.91000000e+02	1.93000000e+02	2.98000000e+02
-65	7.92542000e+05	1.91000000e+02	1.94000000e+02	2.99000000e+02
-64	7.94916000e+05	1.94000000e+02	1.95000000e+02	3.00000000e+02
-63	7.97046000e+05	1.91000000e+02	1.96000000e+02	3.01000000e+02
-62	7.99629000e+05	1.91000000e+02	1.96000000e+02	3.01000000e+02
-61	7.99629000e+05	1.91000000e+02	1.96000000e+02	3.01000000e+02
-60	8.00733000e+05	1.91000000e+02	1.96000000e+02	3.01000000e+02
-59	8.00733000e+05	1.82000000e+02	1.97000000e+02	3.02000000e+02
-58	8.03931000e+05	1.82000000e+02	1.97000000e+02	3.02000000e+02
-57	8.06890000e+05	1.83000000e+02	1.99000000e+02	3.04000000e+02
-56	8.09709000e+05	1.83000000e+02	1.99000000e+02	3.04000000e+02
-55	8.12381000e+05	1.83000000e+02	1.99000000e+02	3.04000000e+02
-54	8.14657000e+05	1.83000000e+02	1.99000000e+02	3.04000000e+02
-53	8.16972000e+05	1.88000000e+02	2.00000000e+02	3.05000000e+02
-52	8.16972000e+05	1.88000000e+02	2.00000000e+02	3.05000000e+02
-51	8.19114000e+05	1.88000000e+02	2.00000000e+02	3.05000000e+02
-50	8.19114000e+05	1.96000000e+02	2.01000000e+02	3.06000000e+02
-49	8.19114000e+05	1.96000000e+02	2.01000000e+02	3.06000000e+02
-48	8.19114000e+05	1.96000000e+02	2.01000000e+02	3.06000000e+02
-47	8.19114000e+05	1.96000000e+02	2.01000000e+02	3.06000000e+02
-46	8.21012000e+05	1.97000000e+02	2.02000000e+02	3.07000000e+02
-45	8.22973000e+05	1.97000000e+02	2.02000000e+02	3.07000000e+02
-44	8.25111000e+05	1.97000000e+02	2.02000000e+02	3.07000000e+02
-43	8.27295000e+05	1.97000000e+02	2.02000000e+02	3.07000000e+02
-42	8.29358000e+05	1.97000000e+02	2.02000000e+02	3.07000000e+02
-41	8.31441000e+05	1.97000000e+02	2.02000000e+02	3.07000000e+02
-40	8.33635000e+05	1.97000000e+02	2.02000000e+02	3.07000000e+02
-39	8.35836000e+05	1.97000000e+02	2.02000000e+02	3.07000000e+02
-38	8.37908000e+05	1.97000000e+02	2.02000000e+02	3.07000000e+02
-37	8.39920000e+05	1.98000000e+02	2.03000000e+02	3.09000000e+02
-36	8.42069000e+05	1.94000000e+02	2.04000000e+02	3.14000000e+02
-35	8.44581000e+05	1.94000000e+02	2.04000000e+02	3.14000000e+02
-34	8.47586000e+05	2.03000000e+02	2.05000000e+02	3.16000000e+02
-33	8.50378000e+05	2.03000000e+02	2.05000000e+02	3.16000000e+02
-32	8.53407000e+05	2.03000000e+02	2.05000000e+02	3.16000000e+02
-31	8.59664000e+05	2.03000000e+02	2.05000000e+02	3.16000000e+02
-30	8.63451000e+05	2.03000000e+02	2.05000000e+02	3.16000000e+02
-29	8.67776000e+05	2.03000000e+02	2.05000000e+02	3.16000000e+02
-28	8.73057000e+05	2.03000000e+02	2.05000000e+02	3.16000000e+02
-27	8.80729000e+05	2.03000000e+02	2.05000000e+02	3.16000000e+02
-26	8.86719000e+05	2.03000000e+02	2.05000000e+02	3.16000000e+02
-25	8.92449000e+05	2.00000000e+02	2.07000000e+02	3.18000000e+02
-24	8.98846000e+05	1.94000000e+02	2.09000000e+02	3.24000000e+02
-23	9.06164000e+05	1.94000000e+02	2.09000000e+02	3.24000000e+02
-22	9.14259000e+05	1.94000000e+02	2.09000000e+02	3.24000000e+02
-21	9.23539000e+05	2.10000000e+02	2.10000000e+02	3.25000000e+02
-20	9.30523000e+05	2.10000000e+02	2.10000000e+02	3.25000000e+02
-19	9.36031000e+05	2.04000000e+02	2.11000000e+02	3.26000000e+02
-18	9.41131000e+05	2.13000000e+02	2.15000000e+02	3.30000000e+02
-17	9.47770000e+05	2.13000000e+02	2.15000000e+02	3.30000000e+02
-16	9.54907000e+05	2.13000000e+02	2.15000000e+02	3.30000000e+02
-15	9.61174000e+05	1.99000000e+02	2.16000000e+02	3.31000000e+02
-14	9.75239000e+05	2.11000000e+02	2.17000000e+02	3.32000000e+02
-13	9.83812000e+05	2.11000000e+02	2.17000000e+02	3.32000000e+02
-12	9.89216000e+05	2.11000000e+02	2.17000000e+02	3.32000000e+02
-11	9.95654000e+05	2.11000000e+02	2.17000000e+02	3.32000000e+02
-10	1.00337800e+06	2.11000000e+02	2.17000000e+02	3.32000000e+02
-9	1.01138300e+06	2.10000000e+02	2.19000000e+02	3.34000000e+02
-8	1.01850400e+06	2.04000000e+02	2.20000000e+02	3.35000000e+02
-7	1.02545300e+06	2.04000000e+02	2.20000000e+02	3.35000000e+02
-6	1.03342900e+06	2.12000000e+02	2.23000000e+02	3.38000000e+02
-5	1.04161300e+06	2.09000000e+02	2.38000000e+02	3.57000000e+02
-4	1.04880700e+06	2.30000000e+02	2.43000000e+02	3.63000000e+02
-3	1.05695700e+06	2.26000000e+02	2.44000000e+02	3.64000000e+02
-2	1.06673700e+06	2.27000000e+02	2.45000000e+02	3.65000000e+02
-1	1.07572200e+06	2.16000000e+02	2.48000000e+02	3.69000000e+02
0	1.08775600e+06	2.19000000e+02	2.49000000e+02	3.71000000e+02
1	1.10960400e+06	2.33000000e+02	2.55000000e+02	3.79000000e+02
2	1.13797200e+06	2.43000000e+02	2.65000000e+02	3.89000000e+02
3	1.16773100e+06	2.46000000e+02	2.76000000e+02	4.06000000e+02
4	1.20054200e+06	2.59000000e+02	2.91000000e+02	4.23000000e+02
5	1.22246900e+06	2.69000000e+02	3.06000000e+02	4.43000000e+02
6	1.24100400e+06	2.59000000e+02	3.11000000e+02	4.49000000e+02
7	1.25627000e+06	2.81000000e+02	3.25000000e+02	4.65000000e+02
8	1.27171300e+06	2.79000000e+02	3.27000000e+02	4.67000000e+02
9	1.28672400e+06	2.74000000e+02	3.28000000e+02	4.69000000e+02
10	1.30131900e+06	2.77000000e+02	3.32000000e+02	4.75000000e+02
11	1.31730000e+06	2.85000000e+02	3.39000000e+02	4.84000000e+02
12	1.32866100e+06	2.85000000e+02	3.39000000e+02	4.84000000e+02
13	1.33762700e+06	2.92000000e+02	3.42000000e+02	4.89000000e+02
14	1.34512900e+06	2.94000000e+02	3.44000000e+02	4.91000000e+02
15	1.35202500e+06	2.93000000e+02	3.48000000e+02	4.95000000e+02
16	1.36003500e+06	2.99000000e+02	3.52000000e+02	4.99000000e+02
17	1.36968400e+06	2.93000000e+02	3.56000000e+02	5.05000000e+02
18	1.37875200e+06	3.05000000e+02	3.63000000e+02	5.16000000e+02
19	1.38556000e+06	3.18000000e+02	3.65000000e+02	5.19000000e+02
20	1.39133800e+06	3.01000000e+02	3.69000000e+02	5.23000000e+02
21	1.39704800e+06	3.09000000e+02	3.72000000e+02	5.26000000e+02
22	1.40335200e+06	3.26000000e+02	3.78000000e+02	5.33000000e+02
23	1.41000700e+06	3.29000000e+02	3.79000000e+02	5.34000000e+02
24	1.41760600e+06	3.30000000e+02	3.81000000e+02	5.36000000e+02
25	1.42396800e+06	3.18000000e+02	3.84000000e+02	5.42000000e+02
26	1.42846100e+06	3.18000000e+02	3.84000000e+02	5.42000000e+02
27	1.43276000e+06	3.18000000e+02	3.89000000e+02	5.48000000e+02
28	1.43701800e+06	3.27000000e+02	3.91000000e+02	5.51000000e+02
29	1.44147700e+06	3.22000000e+02	3.92000000e+02	5.52000000e+02
30	1.44653300e+06	3.26000000e+02	3.94000000e+02	5.54000000e+02
31	1.45188600e+06	3.42000000e+02	4.01000000e+02	5.61000000e+02
32	1.45640300e+06	3.46000000e+02	4.01000000e+02	5.62000000e+02
33	1.46043800e+06	3.46000000e+02	4.01000000e+02	5.62000000e+02
34	1.46479400e+06	3.25000000e+02	4.02000000e+02	5.63000000e+02
35	1.46875800e+06	3.53000000e+02	4.06000000e+02	5.69000000e+02
36	1.47337200e+06	3.29000000e+02	4.07000000e+02	5.70000000e+02
37	1.47846900e+06	3.29000000e+02	4.07000000e+02	5.70000000e+02
38	1.48344500e+06	3.56000000e+02	4.09000000e+02	5.72000000e+02
39	1.48751300e+06	3.32000000e+02	4.10000000e+02	5.74000000e+02
40	1.49098700e+06	3.37000000e+02	4.14000000e+02	5.81000000e+02
41	1.49432100e+06	3.56000000e+02	4.15000000e+02	5.82000000e+02
42	1.49781200e+06	3.56000000e+02	4.15000000e+02	5.82000000e+02
43	1.50143200e+06	3.56000000e+02	4.15000000e+02	5.82000000e+02
44	1.50518200e+06	3.43000000e+02	4.16000000e+02	5.83000000e+02
45	1.50909700e+06	3.43000000e+02	4.16000000e+02	5.83000000e+02
46	1.51300100e+06	3.52000000e+02	4.18000000e+02	5.86000000e+02
47	1.51616000e+06	3.52000000e+02	4.18000000e+02	5.86000000e+02
48	1.51923700e+06	3.51000000e+02	4.20000000e+02	5.88000000e+02
49	1.52278100e+06	3.66000000e+02	4.24000000e+02	5.99000000e+02
50	1.52651400e+06	3.70000000e+02	4.25000000e+02	6.00000000e+02
51	1.53021800e+06	3.70000000e+02	4.25000000e+02	6.00000000e+02
52	1.53409800e+06	3.70000000e+02	4.27000000e+02	6.02000000e+02
53	1.53758800e+06	3.73000000e+02	4.31000000e+02	6.06000000e+02
54	1.54061400e+06	3.73000000e+02	4.31000000e+02	6.06000000e+02
55	1.54347300e+06	3.73000000e+02	4.31000000e+02	6.06000000e+02
56	1.54654700e+06	3.73000000e+02	4.31000000e+02	6.06000000e+02
57	1.54962600e+06	3.73000000e+02	4.32000000e+02	6.07000000e+02
58	1.55338800e+06	3.60000000e+02	4.35000000e+02	6.13000000e+02
59	1.55697400e+06	3.76000000e+02	4.36000000e+02	6.14000000e+02
60	1.56042600e+06	3.76000000e+02	4.36000000e+02	6.14000000e+02
61	1.56362500e+06	3.76000000e+02	4.36000000e+02	6.14000000e+02
62	1.56677600e+06	3.61000000e+02	4.37000000e+02	6.15000000e+02
63	1.57049700e+06	3.61000000e+02	4.37000000e+02	6.15000000e+02
64	1.57399500e+06	3.61000000e+02	4.37000000e+02	6.15000000e+02
65	1.57768100e+06	3.61000000e+02	4.37000000e+02	6.15000000e+02
66	1.58152900e+06	3.77000000e+02	4.38000000e+02	6.16000000e+02
67	1.58505000e+06	3.77000000e+02	4.38000000e+02	6.16000000e+02
68	1.58855000e+06	3.75000000e+02	4.39000000e+02	6.17000000e+02
69	1.59180200e+06	3.64000000e+02	4.40000000e+02	6.18000000e+02
70	1.59533300e+06	3.64000000e+02	4.40000000e+02	6.18000000e+02
71	1.59902800e+06	3.64000000e+02	4.40000000e+02	6.18000000e+02
72	1.60259000e+06	3.61000000e+02	4.43000000e+02	6.21000000e+02
73	1.60636600e+06	3.72000000e+02	4.44000000e+02	6.22000000e+02
74	1.60967700e+06	3.72000000e+02	4.44000000e+02	6.22000000e+02
75	1.61264700e+06	3.72000000e+02	4.44000000e+02	6.22000000e+02
76	1.61575800e+06	3.81000000e+02	4.45000000e+02	6.23000000e+02
77	1.61878000e+06	3.81000000e+02	4.45000000e+02	6.23000000e+02
78	1.62170200e+06	3.81000000e+02	4.45000000e+02	6.23000000e+02
79	1.62484800e+06	3.81000000e+02	4.45000000e+02	6.23000000e+02
80	1.62812800e+06	3.84000000e+02	4.47000000e+02	6.27000000e+02
81	1.63098500e+06	3.63000000e+02	4.48000000e+02	6.28000000e+02
82	1.63347400e+06	3.63000000e+02	4.48000000e+02	6.28000000e+02
83	1.63630300e+06	3.70000000e+02	4.51000000e+02	6.32000000e+02
84	1.63898700e+06	3.90000000e+02	4.52000000e+02	6.33000000e+02
85	1.64167000e+06	3.90000000e+02	4.52000000e+02	6.33000000e+02
86	1.64465000e+06	3.90000000e+02	4.52000000e+02	6.33000000e+02
87	1.64762200e+06	3.90000000e+02	4.52000000e+02	6.33000000e+02
88	1.65064300e+06	3.90000000e+02	4.52000000e+02	6.33000000e+02
89	1.65371900e+06	3.90000000e+02	4.52000000e+02	6.33000000e+02
90	1.65783000e+06	3.90000000e+02	4.52000000e+02	6.33000000e+02
91	1.66220300e+06	3.90000000e+02	4.52000000e+02	6.33000000e+02
92	1.66736400e+06	3.90000000e+02	4.52000000e+02	6.33000000e+02
93	1.67326700e+06	3.90000000e+02	4.52000000e+02	6.33000000e+02
94	1.67945000e+06	3.84000000e+02	4.53000000e+02	6.34000000e+02
95	1.68420000e+06	3.87000000e+02	4.54000000e+02	6.35000000e+02
96	1.68849100e+06	3.87000000e+02	4.54000000e+02	6.35000000e+02
97	1.69460700e+06	3.72000000e+02	4.55000000e+02	6.36000000e+02
98	1.70082100e+06	3.72000000e+02	4.55000000e+02	6.36000000e+02
99	1.70661200e+06	3.77000000e+02	4.56000000e+02	6.37000000e+02
100	1.71280700e+06	3.77000000e+02	4.56000000e+02	6.37000000e+02
