# Supplementary material for: Early Prediction of Movie Box Office Success Based on Wikipedia Activity Big Data
Source: PLoS One. 2013 Aug 21;8(8):e71226. doi: 10.1371/journal.pone.0071226 (PMC3749192; doi:10.1371/journal.pone.0071226)
Supplement: Dataset S1 — The dataset under study, including the financial and Wikipedia activity data is also available at http://wwm.phy.bme.hu/SupplementaryDataS1.zip. (ZIP) [file pone.0071226.s002.zip › wikipredict_data_pack/sample_of_312/wikipedia_predictors/215]

Day_(movie_time)	Views	Users	Rigor	Edits
-500	0.00000000e+00	0.00000000e+00	0.00000000e+00	0.00000000e+00
-499	0.00000000e+00	0.00000000e+00	0.00000000e+00	0.00000000e+00
-498	0.00000000e+00	0.00000000e+00	0.00000000e+00	0.00000000e+00
-497	0.00000000e+00	0.00000000e+00	0.00000000e+00	0.00000000e+00
-496	0.00000000e+00	0.00000000e+00	0.00000000e+00	0.00000000e+00
-495	0.00000000e+00	0.00000000e+00	0.00000000e+00	0.00000000e+00
-494	0.00000000e+00	0.00000000e+00	0.00000000e+00	0.00000000e+00
-493	0.00000000e+00	0.00000000e+00	0.00000000e+00	0.00000000e+00
-492	0.00000000e+00	0.00000000e+00	0.00000000e+00	0.00000000e+00
-491	0.00000000e+00	0.00000000e+00	0.00000000e+00	0.00000000e+00
-490	0.00000000e+00	0.00000000e+00	0.00000000e+00	0.00000000e+00
-489	0.00000000e+00	0.00000000e+00	0.00000000e+00	0.00000000e+00
-488	0.00000000e+00	0.00000000e+00	0.00000000e+00	0.00000000e+00
-487	0.00000000e+00	0.00000000e+00	0.00000000e+00	0.00000000e+00
-486	0.00000000e+00	0.00000000e+00	0.00000000e+00	0.00000000e+00
-485	0.00000000e+00	0.00000000e+00	0.00000000e+00	0.00000000e+00
-484	0.00000000e+00	0.00000000e+00	0.00000000e+00	0.00000000e+00
-483	0.00000000e+00	0.00000000e+00	0.00000000e+00	0.00000000e+00
-482	0.00000000e+00	0.00000000e+00	0.00000000e+00	0.00000000e+00
-481	0.00000000e+00	0.00000000e+00	0.00000000e+00	0.00000000e+00
-480	0.00000000e+00	0.00000000e+00	0.00000000e+00	0.00000000e+00
-479	0.00000000e+00	0.00000000e+00	0.00000000e+00	0.00000000e+00
-478	0.00000000e+00	0.00000000e+00	0.00000000e+00	0.00000000e+00
-477	0.00000000e+00	0.00000000e+00	0.00000000e+00	0.00000000e+00
-476	0.00000000e+00	0.00000000e+00	0.00000000e+00	0.00000000e+00
-475	0.00000000e+00	0.00000000e+00	0.00000000e+00	0.00000000e+00
-474	0.00000000e+00	0.00000000e+00	0.00000000e+00	0.00000000e+00
-473	0.00000000e+00	0.00000000e+00	0.00000000e+00	0.00000000e+00
-472	0.00000000e+00	0.00000000e+00	0.00000000e+00	0.00000000e+00
-471	0.00000000e+00	0.00000000e+00	0.00000000e+00	0.00000000e+00
-470	0.00000000e+00	0.00000000e+00	0.00000000e+00	0.00000000e+00
-469	0.00000000e+00	0.00000000e+00	0.00000000e+00	0.00000000e+00
-468	0.00000000e+00	0.00000000e+00	0.00000000e+00	0.00000000e+00
-467	0.00000000e+00	0.00000000e+00	0.00000000e+00	0.00000000e+00
-466	0.00000000e+00	0.00000000e+00	0.00000000e+00	0.00000000e+00
-465	0.00000000e+00	0.00000000e+00	0.00000000e+00	0.00000000e+00
-464	0.00000000e+00	0.00000000e+00	0.00000000e+00	0.00000000e+00
-463	0.00000000e+00	0.00000000e+00	0.00000000e+00	0.00000000e+00
-462	0.00000000e+00	0.00000000e+00	0.00000000e+00	0.00000000e+00
-461	0.00000000e+00	0.00000000e+00	0.00000000e+00	0.00000000e+00
-460	0.00000000e+00	0.00000000e+00	0.00000000e+00	0.00000000e+00
-459	0.00000000e+00	0.00000000e+00	0.00000000e+00	0.00000000e+00
-458	0.00000000e+00	0.00000000e+00	0.00000000e+00	0.00000000e+00
-457	0.00000000e+00	0.00000000e+00	0.00000000e+00	0.00000000e+00
-456	0.00000000e+00	0.00000000e+00	0.00000000e+00	0.00000000e+00
-455	0.00000000e+00	0.00000000e+00	0.00000000e+00	0.00000000e+00
-454	0.00000000e+00	0.00000000e+00	0.00000000e+00	0.00000000e+00
-453	0.00000000e+00	0.00000000e+00	0.00000000e+00	0.00000000e+00
-452	0.00000000e+00	0.00000000e+00	0.00000000e+00	0.00000000e+00
-451	0.00000000e+00	0.00000000e+00	0.00000000e+00	0.00000000e+00
-450	0.00000000e+00	0.00000000e+00	0.00000000e+00	0.00000000e+00
-449	0.00000000e+00	0.00000000e+00	0.00000000e+00	0.00000000e+00
-448	0.00000000e+00	0.00000000e+00	0.00000000e+00	0.00000000e+00
-447	0.00000000e+00	0.00000000e+00	0.00000000e+00	0.00000000e+00
-446	0.00000000e+00	0.00000000e+00	0.00000000e+00	0.00000000e+00
-445	0.00000000e+00	0.00000000e+00	0.00000000e+00	0.00000000e+00
-444	0.00000000e+00	0.00000000e+00	0.00000000e+00	0.00000000e+00
-443	0.00000000e+00	0.00000000e+00	0.00000000e+00	0.00000000e+00
-442	0.00000000e+00	0.00000000e+00	0.00000000e+00	0.00000000e+00
-441	0.00000000e+00	0.00000000e+00	0.00000000e+00	0.00000000e+00
-440	0.00000000e+00	0.00000000e+00	0.00000000e+00	0.00000000e+00
-439	0.00000000e+00	0.00000000e+00	0.00000000e+00	0.00000000e+00
-438	0.00000000e+00	0.00000000e+00	0.00000000e+00	0.00000000e+00
-437	0.00000000e+00	0.00000000e+00	0.00000000e+00	0.00000000e+00
-436	0.00000000e+00	0.00000000e+00	0.00000000e+00	0.00000000e+00
-435	0.00000000e+00	0.00000000e+00	0.00000000e+00	0.00000000e+00
-434	0.00000000e+00	0.00000000e+00	0.00000000e+00	0.00000000e+00
-433	0.00000000e+00	0.00000000e+00	0.00000000e+00	0.00000000e+00
-432	0.00000000e+00	0.00000000e+00	0.00000000e+00	0.00000000e+00
-431	0.00000000e+00	0.00000000e+00	0.00000000e+00	0.00000000e+00
-430	0.00000000e+00	0.00000000e+00	0.00000000e+00	0.00000000e+00
-429	0.00000000e+00	0.00000000e+00	0.00000000e+00	0.00000000e+00
-428	0.00000000e+00	0.00000000e+00	0.00000000e+00	0.00000000e+00
-427	0.00000000e+00	0.00000000e+00	0.00000000e+00	0.00000000e+00
-426	0.00000000e+00	0.00000000e+00	0.00000000e+00	0.00000000e+00
-425	0.00000000e+00	0.00000000e+00	0.00000000e+00	0.00000000e+00
-424	0.00000000e+00	0.00000000e+00	0.00000000e+00	0.00000000e+00
-423	0.00000000e+00	0.00000000e+00	0.00000000e+00	0.00000000e+00
-422	0.00000000e+00	0.00000000e+00	0.00000000e+00	0.00000000e+00
-421	0.00000000e+00	0.00000000e+00	0.00000000e+00	0.00000000e+00
-420	0.00000000e+00	0.00000000e+00	0.00000000e+00	0.00000000e+00
-419	0.00000000e+00	0.00000000e+00	0.00000000e+00	0.00000000e+00
-418	0.00000000e+00	0.00000000e+00	0.00000000e+00	0.00000000e+00
-417	0.00000000e+00	0.00000000e+00	0.00000000e+00	0.00000000e+00
-416	0.00000000e+00	0.00000000e+00	0.00000000e+00	0.00000000e+00
-415	0.00000000e+00	0.00000000e+00	0.00000000e+00	0.00000000e+00
-414	0.00000000e+00	0.00000000e+00	0.00000000e+00	0.00000000e+00
-413	0.00000000e+00	0.00000000e+00	0.00000000e+00	0.00000000e+00
-412	0.00000000e+00	0.00000000e+00	0.00000000e+00	0.00000000e+00
-411	0.00000000e+00	0.00000000e+00	0.00000000e+00	0.00000000e+00
-410	0.00000000e+00	0.00000000e+00	0.00000000e+00	0.00000000e+00
-409	0.00000000e+00	0.00000000e+00	0.00000000e+00	0.00000000e+00
-408	0.00000000e+00	0.00000000e+00	0.00000000e+00	0.00000000e+00
-407	0.00000000e+00	0.00000000e+00	0.00000000e+00	0.00000000e+00
-406	0.00000000e+00	0.00000000e+00	0.00000000e+00	0.00000000e+00
-405	0.00000000e+00	0.00000000e+00	0.00000000e+00	0.00000000e+00
-404	0.00000000e+00	0.00000000e+00	0.00000000e+00	0.00000000e+00
-403	0.00000000e+00	0.00000000e+00	0.00000000e+00	0.00000000e+00
-402	0.00000000e+00	0.00000000e+00	0.00000000e+00	0.00000000e+00
-401	0.00000000e+00	0.00000000e+00	0.00000000e+00	0.00000000e+00
-400	0.00000000e+00	0.00000000e+00	0.00000000e+00	0.00000000e+00
-399	0.00000000e+00	0.00000000e+00	0.00000000e+00	0.00000000e+00
-398	0.00000000e+00	0.00000000e+00	0.00000000e+00	0.00000000e+00
-397	0.00000000e+00	0.00000000e+00	0.00000000e+00	0.00000000e+00
-396	0.00000000e+00	0.00000000e+00	0.00000000e+00	0.00000000e+00
-395	0.00000000e+00	0.00000000e+00	0.00000000e+00	0.00000000e+00
-394	0.00000000e+00	0.00000000e+00	0.00000000e+00	0.00000000e+00
-393	0.00000000e+00	0.00000000e+00	0.00000000e+00	0.00000000e+00
-392	0.00000000e+00	0.00000000e+00	0.00000000e+00	0.00000000e+00
-391	0.00000000e+00	0.00000000e+00	0.00000000e+00	0.00000000e+00
-390	0.00000000e+00	0.00000000e+00	0.00000000e+00	0.00000000e+00
-389	0.00000000e+00	0.00000000e+00	0.00000000e+00	0.00000000e+00
-388	0.00000000e+00	0.00000000e+00	0.00000000e+00	0.00000000e+00
-387	0.00000000e+00	0.00000000e+00	0.00000000e+00	0.00000000e+00
-386	0.00000000e+00	0.00000000e+00	0.00000000e+00	0.00000000e+00
-385	0.00000000e+00	0.00000000e+00	0.00000000e+00	0.00000000e+00
-384	0.00000000e+00	0.00000000e+00	0.00000000e+00	0.00000000e+00
-383	0.00000000e+00	0.00000000e+00	0.00000000e+00	0.00000000e+00
-382	0.00000000e+00	0.00000000e+00	0.00000000e+00	0.00000000e+00
-381	0.00000000e+00	0.00000000e+00	0.00000000e+00	0.00000000e+00
-380	0.00000000e+00	0.00000000e+00	0.00000000e+00	0.00000000e+00
-379	0.00000000e+00	0.00000000e+00	0.00000000e+00	0.00000000e+00
-378	0.00000000e+00	0.00000000e+00	0.00000000e+00	0.00000000e+00
-377	0.00000000e+00	0.00000000e+00	0.00000000e+00	0.00000000e+00
-376	0.00000000e+00	0.00000000e+00	0.00000000e+00	0.00000000e+00
-375	0.00000000e+00	0.00000000e+00	0.00000000e+00	0.00000000e+00
-374	0.00000000e+00	0.00000000e+00	0.00000000e+00	0.00000000e+00
-373	0.00000000e+00	0.00000000e+00	0.00000000e+00	0.00000000e+00
-372	0.00000000e+00	0.00000000e+00	0.00000000e+00	0.00000000e+00
-371	0.00000000e+00	0.00000000e+00	0.00000000e+00	0.00000000e+00
-370	0.00000000e+00	0.00000000e+00	0.00000000e+00	0.00000000e+00
-369	0.00000000e+00	0.00000000e+00	0.00000000e+00	0.00000000e+00
-368	0.00000000e+00	0.00000000e+00	0.00000000e+00	0.00000000e+00
-367	0.00000000e+00	0.00000000e+00	0.00000000e+00	0.00000000e+00
-366	0.00000000e+00	0.00000000e+00	0.00000000e+00	0.00000000e+00
-365	0.00000000e+00	0.00000000e+00	0.00000000e+00	0.00000000e+00
-364	0.00000000e+00	0.00000000e+00	0.00000000e+00	0.00000000e+00
-363	0.00000000e+00	0.00000000e+00	0.00000000e+00	0.00000000e+00
-362	0.00000000e+00	0.00000000e+00	0.00000000e+00	0.00000000e+00
-361	0.00000000e+00	0.00000000e+00	0.00000000e+00	0.00000000e+00
-360	0.00000000e+00	0.00000000e+00	0.00000000e+00	0.00000000e+00
-359	0.00000000e+00	0.00000000e+00	0.00000000e+00	0.00000000e+00
-358	0.00000000e+00	0.00000000e+00	0.00000000e+00	0.00000000e+00
-357	0.00000000e+00	0.00000000e+00	0.00000000e+00	0.00000000e+00
-356	0.00000000e+00	0.00000000e+00	0.00000000e+00	0.00000000e+00
-355	0.00000000e+00	0.00000000e+00	0.00000000e+00	0.00000000e+00
-354	0.00000000e+00	0.00000000e+00	0.00000000e+00	0.00000000e+00
-353	0.00000000e+00	0.00000000e+00	0.00000000e+00	0.00000000e+00
-352	0.00000000e+00	0.00000000e+00	0.00000000e+00	0.00000000e+00
-351	0.00000000e+00	0.00000000e+00	0.00000000e+00	0.00000000e+00
-350	0.00000000e+00	0.00000000e+00	0.00000000e+00	0.00000000e+00
-349	0.00000000e+00	0.00000000e+00	0.00000000e+00	0.00000000e+00
-348	0.00000000e+00	0.00000000e+00	0.00000000e+00	0.00000000e+00
-347	0.00000000e+00	0.00000000e+00	0.00000000e+00	0.00000000e+00
-346	0.00000000e+00	0.00000000e+00	0.00000000e+00	0.00000000e+00
-345	0.00000000e+00	0.00000000e+00	0.00000000e+00	0.00000000e+00
-344	0.00000000e+00	0.00000000e+00	0.00000000e+00	0.00000000e+00
-343	0.00000000e+00	0.00000000e+00	0.00000000e+00	0.00000000e+00
-342	0.00000000e+00	0.00000000e+00	0.00000000e+00	0.00000000e+00
-341	0.00000000e+00	0.00000000e+00	0.00000000e+00	0.00000000e+00
-340	0.00000000e+00	0.00000000e+00	0.00000000e+00	0.00000000e+00
-339	0.00000000e+00	0.00000000e+00	0.00000000e+00	0.00000000e+00
-338	0.00000000e+00	0.00000000e+00	0.00000000e+00	0.00000000e+00
-337	0.00000000e+00	0.00000000e+00	0.00000000e+00	0.00000000e+00
-336	0.00000000e+00	0.00000000e+00	0.00000000e+00	0.00000000e+00
-335	0.00000000e+00	0.00000000e+00	0.00000000e+00	0.00000000e+00
-334	0.00000000e+00	0.00000000e+00	0.00000000e+00	0.00000000e+00
-333	0.00000000e+00	0.00000000e+00	0.00000000e+00	0.00000000e+00
-332	0.00000000e+00	0.00000000e+00	0.00000000e+00	0.00000000e+00
-331	0.00000000e+00	0.00000000e+00	0.00000000e+00	0.00000000e+00
-330	0.00000000e+00	0.00000000e+00	0.00000000e+00	0.00000000e+00
-329	0.00000000e+00	0.00000000e+00	0.00000000e+00	0.00000000e+00
-328	0.00000000e+00	0.00000000e+00	0.00000000e+00	0.00000000e+00
-327	0.00000000e+00	0.00000000e+00	0.00000000e+00	0.00000000e+00
-326	0.00000000e+00	0.00000000e+00	0.00000000e+00	0.00000000e+00
-325	0.00000000e+00	0.00000000e+00	0.00000000e+00	0.00000000e+00
-324	0.00000000e+00	0.00000000e+00	0.00000000e+00	0.00000000e+00
-323	0.00000000e+00	0.00000000e+00	0.00000000e+00	0.00000000e+00
-322	0.00000000e+00	0.00000000e+00	0.00000000e+00	0.00000000e+00
-321	0.00000000e+00	0.00000000e+00	0.00000000e+00	0.00000000e+00
-320	0.00000000e+00	0.00000000e+00	0.00000000e+00	0.00000000e+00
-319	0.00000000e+00	0.00000000e+00	0.00000000e+00	0.00000000e+00
-318	0.00000000e+00	0.00000000e+00	0.00000000e+00	0.00000000e+00
-317	0.00000000e+00	0.00000000e+00	0.00000000e+00	0.00000000e+00
-316	0.00000000e+00	0.00000000e+00	0.00000000e+00	0.00000000e+00
-315	0.00000000e+00	0.00000000e+00	0.00000000e+00	0.00000000e+00
-314	0.00000000e+00	0.00000000e+00	0.00000000e+00	0.00000000e+00
-313	0.00000000e+00	0.00000000e+00	0.00000000e+00	0.00000000e+00
-312	0.00000000e+00	0.00000000e+00	0.00000000e+00	0.00000000e+00
-311	0.00000000e+00	0.00000000e+00	0.00000000e+00	0.00000000e+00
-310	0.00000000e+00	0.00000000e+00	0.00000000e+00	0.00000000e+00
-309	0.00000000e+00	0.00000000e+00	0.00000000e+00	0.00000000e+00
-308	0.00000000e+00	0.00000000e+00	0.00000000e+00	0.00000000e+00
-307	0.00000000e+00	0.00000000e+00	0.00000000e+00	0.00000000e+00
-306	0.00000000e+00	0.00000000e+00	0.00000000e+00	0.00000000e+00
-305	0.00000000e+00	0.00000000e+00	0.00000000e+00	0.00000000e+00
-304	0.00000000e+00	0.00000000e+00	0.00000000e+00	0.00000000e+00
-303	0.00000000e+00	0.00000000e+00	0.00000000e+00	0.00000000e+00
-302	0.00000000e+00	0.00000000e+00	0.00000000e+00	0.00000000e+00
-301	0.00000000e+00	0.00000000e+00	0.00000000e+00	0.00000000e+00
-300	0.00000000e+00	0.00000000e+00	0.00000000e+00	0.00000000e+00
-299	0.00000000e+00	0.00000000e+00	0.00000000e+00	0.00000000e+00
-298	0.00000000e+00	0.00000000e+00	0.00000000e+00	0.00000000e+00
-297	0.00000000e+00	0.00000000e+00	0.00000000e+00	0.00000000e+00
-296	0.00000000e+00	0.00000000e+00	0.00000000e+00	0.00000000e+00
-295	0.00000000e+00	0.00000000e+00	0.00000000e+00	0.00000000e+00
-294	0.00000000e+00	0.00000000e+00	0.00000000e+00	0.00000000e+00
-293	0.00000000e+00	0.00000000e+00	0.00000000e+00	0.00000000e+00
-292	0.00000000e+00	0.00000000e+00	0.00000000e+00	0.00000000e+00
-291	0.00000000e+00	0.00000000e+00	0.00000000e+00	0.00000000e+00
-290	0.00000000e+00	0.00000000e+00	0.00000000e+00	0.00000000e+00
-289	0.00000000e+00	0.00000000e+00	0.00000000e+00	0.00000000e+00
-288	0.00000000e+00	0.00000000e+00	0.00000000e+00	0.00000000e+00
-287	0.00000000e+00	0.00000000e+00	0.00000000e+00	0.00000000e+00
-286	0.00000000e+00	0.00000000e+00	0.00000000e+00	0.00000000e+00
-285	0.00000000e+00	0.00000000e+00	0.00000000e+00	0.00000000e+00
-284	0.00000000e+00	0.00000000e+00	0.00000000e+00	0.00000000e+00
-283	0.00000000e+00	0.00000000e+00	0.00000000e+00	0.00000000e+00
-282	0.00000000e+00	0.00000000e+00	0.00000000e+00	0.00000000e+00
-281	0.00000000e+00	0.00000000e+00	0.00000000e+00	0.00000000e+00
-280	0.00000000e+00	0.00000000e+00	0.00000000e+00	0.00000000e+00
-279	0.00000000e+00	0.00000000e+00	0.00000000e+00	0.00000000e+00
-278	0.00000000e+00	0.00000000e+00	0.00000000e+00	0.00000000e+00
-277	0.00000000e+00	0.00000000e+00	0.00000000e+00	0.00000000e+00
-276	0.00000000e+00	0.00000000e+00	0.00000000e+00	0.00000000e+00
-275	0.00000000e+00	0.00000000e+00	0.00000000e+00	0.00000000e+00
-274	0.00000000e+00	0.00000000e+00	0.00000000e+00	0.00000000e+00
-273	0.00000000e+00	0.00000000e+00	0.00000000e+00	0.00000000e+00
-272	0.00000000e+00	0.00000000e+00	0.00000000e+00	0.00000000e+00
-271	0.00000000e+00	0.00000000e+00	0.00000000e+00	0.00000000e+00
-270	0.00000000e+00	0.00000000e+00	0.00000000e+00	0.00000000e+00
-269	0.00000000e+00	0.00000000e+00	0.00000000e+00	0.00000000e+00
-268	0.00000000e+00	0.00000000e+00	0.00000000e+00	0.00000000e+00
-267	0.00000000e+00	0.00000000e+00	0.00000000e+00	0.00000000e+00
-266	0.00000000e+00	0.00000000e+00	0.00000000e+00	0.00000000e+00
-265	0.00000000e+00	0.00000000e+00	0.00000000e+00	0.00000000e+00
-264	0.00000000e+00	0.00000000e+00	0.00000000e+00	0.00000000e+00
-263	0.00000000e+00	0.00000000e+00	0.00000000e+00	0.00000000e+00
-262	0.00000000e+00	0.00000000e+00	0.00000000e+00	0.00000000e+00
-261	0.00000000e+00	0.00000000e+00	0.00000000e+00	0.00000000e+00
-260	0.00000000e+00	0.00000000e+00	0.00000000e+00	0.00000000e+00
-259	0.00000000e+00	0.00000000e+00	0.00000000e+00	0.00000000e+00
-258	0.00000000e+00	0.00000000e+00	0.00000000e+00	0.00000000e+00
-257	0.00000000e+00	0.00000000e+00	0.00000000e+00	0.00000000e+00
-256	0.00000000e+00	0.00000000e+00	0.00000000e+00	0.00000000e+00
-255	0.00000000e+00	0.00000000e+00	0.00000000e+00	0.00000000e+00
-254	0.00000000e+00	0.00000000e+00	0.00000000e+00	0.00000000e+00
-253	0.00000000e+00	0.00000000e+00	0.00000000e+00	0.00000000e+00
-252	0.00000000e+00	0.00000000e+00	0.00000000e+00	0.00000000e+00
-251	0.00000000e+00	0.00000000e+00	0.00000000e+00	0.00000000e+00
-250	0.00000000e+00	0.00000000e+00	0.00000000e+00	0.00000000e+00
-249	0.00000000e+00	0.00000000e+00	0.00000000e+00	0.00000000e+00
-248	0.00000000e+00	0.00000000e+00	0.00000000e+00	0.00000000e+00
-247	0.00000000e+00	0.00000000e+00	0.00000000e+00	0.00000000e+00
-246	0.00000000e+00	0.00000000e+00	0.00000000e+00	0.00000000e+00
-245	0.00000000e+00	0.00000000e+00	0.00000000e+00	0.00000000e+00
-244	0.00000000e+00	0.00000000e+00	0.00000000e+00	0.00000000e+00
-243	0.00000000e+00	0.00000000e+00	0.00000000e+00	0.00000000e+00
-242	0.00000000e+00	0.00000000e+00	0.00000000e+00	0.00000000e+00
-241	0.00000000e+00	0.00000000e+00	0.00000000e+00	0.00000000e+00
-240	0.00000000e+00	0.00000000e+00	0.00000000e+00	0.00000000e+00
-239	0.00000000e+00	0.00000000e+00	0.00000000e+00	0.00000000e+00
-238	0.00000000e+00	0.00000000e+00	0.00000000e+00	0.00000000e+00
-237	0.00000000e+00	0.00000000e+00	0.00000000e+00	0.00000000e+00
-236	0.00000000e+00	0.00000000e+00	0.00000000e+00	0.00000000e+00
-235	0.00000000e+00	0.00000000e+00	0.00000000e+00	0.00000000e+00
-234	0.00000000e+00	0.00000000e+00	0.00000000e+00	0.00000000e+00
-233	0.00000000e+00	0.00000000e+00	0.00000000e+00	0.00000000e+00
-232	0.00000000e+00	0.00000000e+00	0.00000000e+00	0.00000000e+00
-231	0.00000000e+00	0.00000000e+00	0.00000000e+00	0.00000000e+00
-230	0.00000000e+00	0.00000000e+00	0.00000000e+00	0.00000000e+00
-229	0.00000000e+00	0.00000000e+00	0.00000000e+00	0.00000000e+00
-228	0.00000000e+00	0.00000000e+00	0.00000000e+00	0.00000000e+00
-227	0.00000000e+00	0.00000000e+00	0.00000000e+00	0.00000000e+00
-226	0.00000000e+00	0.00000000e+00	0.00000000e+00	0.00000000e+00
-225	0.00000000e+00	0.00000000e+00	0.00000000e+00	0.00000000e+00
-224	0.00000000e+00	0.00000000e+00	0.00000000e+00	0.00000000e+00
-223	0.00000000e+00	0.00000000e+00	0.00000000e+00	0.00000000e+00
-222	0.00000000e+00	0.00000000e+00	0.00000000e+00	0.00000000e+00
-221	0.00000000e+00	0.00000000e+00	0.00000000e+00	0.00000000e+00
-220	0.00000000e+00	0.00000000e+00	0.00000000e+00	0.00000000e+00
-219	0.00000000e+00	0.00000000e+00	0.00000000e+00	0.00000000e+00
-218	0.00000000e+00	0.00000000e+00	0.00000000e+00	0.00000000e+00
-217	0.00000000e+00	0.00000000e+00	0.00000000e+00	0.00000000e+00
-216	0.00000000e+00	0.00000000e+00	0.00000000e+00	0.00000000e+00
-215	0.00000000e+00	0.00000000e+00	0.00000000e+00	0.00000000e+00
-214	0.00000000e+00	0.00000000e+00	0.00000000e+00	0.00000000e+00
-213	0.00000000e+00	0.00000000e+00	0.00000000e+00	0.00000000e+00
-212	0.00000000e+00	0.00000000e+00	0.00000000e+00	0.00000000e+00
-211	0.00000000e+00	0.00000000e+00	0.00000000e+00	0.00000000e+00
-210	0.00000000e+00	0.00000000e+00	0.00000000e+00	0.00000000e+00
-209	0.00000000e+00	0.00000000e+00	0.00000000e+00	0.00000000e+00
-208	0.00000000e+00	0.00000000e+00	0.00000000e+00	0.00000000e+00
-207	0.00000000e+00	0.00000000e+00	0.00000000e+00	0.00000000e+00
-206	0.00000000e+00	0.00000000e+00	0.00000000e+00	0.00000000e+00
-205	0.00000000e+00	0.00000000e+00	0.00000000e+00	0.00000000e+00
-204	0.00000000e+00	0.00000000e+00	0.00000000e+00	0.00000000e+00
-203	0.00000000e+00	0.00000000e+00	0.00000000e+00	0.00000000e+00
-202	0.00000000e+00	0.00000000e+00	0.00000000e+00	0.00000000e+00
-201	0.00000000e+00	0.00000000e+00	0.00000000e+00	0.00000000e+00
-200	0.00000000e+00	0.00000000e+00	0.00000000e+00	0.00000000e+00
-199	0.00000000e+00	0.00000000e+00	0.00000000e+00	0.00000000e+00
-198	0.00000000e+00	0.00000000e+00	0.00000000e+00	0.00000000e+00
-197	0.00000000e+00	0.00000000e+00	0.00000000e+00	0.00000000e+00
-196	0.00000000e+00	0.00000000e+00	0.00000000e+00	0.00000000e+00
-195	0.00000000e+00	0.00000000e+00	0.00000000e+00	0.00000000e+00
-194	0.00000000e+00	0.00000000e+00	0.00000000e+00	0.00000000e+00
-193	0.00000000e+00	0.00000000e+00	0.00000000e+00	0.00000000e+00
-192	0.00000000e+00	0.00000000e+00	0.00000000e+00	0.00000000e+00
-191	0.00000000e+00	0.00000000e+00	0.00000000e+00	0.00000000e+00
-190	0.00000000e+00	0.00000000e+00	0.00000000e+00	0.00000000e+00
-189	0.00000000e+00	0.00000000e+00	0.00000000e+00	0.00000000e+00
-188	0.00000000e+00	0.00000000e+00	0.00000000e+00	0.00000000e+00
-187	0.00000000e+00	0.00000000e+00	0.00000000e+00	0.00000000e+00
-186	0.00000000e+00	0.00000000e+00	0.00000000e+00	0.00000000e+00
-185	0.00000000e+00	0.00000000e+00	0.00000000e+00	0.00000000e+00
-184	0.00000000e+00	0.00000000e+00	0.00000000e+00	0.00000000e+00
-183	0.00000000e+00	0.00000000e+00	0.00000000e+00	0.00000000e+00
-182	0.00000000e+00	0.00000000e+00	0.00000000e+00	0.00000000e+00
-181	0.00000000e+00	0.00000000e+00	0.00000000e+00	0.00000000e+00
-180	1.00000000e+00	0.00000000e+00	0.00000000e+00	0.00000000e+00
-179	1.00000000e+00	0.00000000e+00	0.00000000e+00	0.00000000e+00
-178	1.00000000e+00	0.00000000e+00	0.00000000e+00	0.00000000e+00
-177	1.00000000e+00	0.00000000e+00	0.00000000e+00	0.00000000e+00
-176	1.00000000e+00	0.00000000e+00	0.00000000e+00	0.00000000e+00
-175	1.00000000e+00	0.00000000e+00	0.00000000e+00	0.00000000e+00
-174	2.00000000e+00	0.00000000e+00	0.00000000e+00	0.00000000e+00
-173	2.00000000e+00	0.00000000e+00	0.00000000e+00	0.00000000e+00
-172	2.00000000e+00	0.00000000e+00	0.00000000e+00	0.00000000e+00
-171	2.00000000e+00	0.00000000e+00	0.00000000e+00	0.00000000e+00
-170	2.00000000e+00	0.00000000e+00	0.00000000e+00	0.00000000e+00
-169	2.00000000e+00	0.00000000e+00	0.00000000e+00	0.00000000e+00
-168	2.00000000e+00	0.00000000e+00	0.00000000e+00	0.00000000e+00
-167	2.00000000e+00	0.00000000e+00	0.00000000e+00	0.00000000e+00
-166	2.00000000e+00	0.00000000e+00	0.00000000e+00	0.00000000e+00
-165	2.00000000e+00	0.00000000e+00	0.00000000e+00	0.00000000e+00
-164	2.00000000e+00	0.00000000e+00	0.00000000e+00	0.00000000e+00
-163	2.00000000e+00	0.00000000e+00	0.00000000e+00	0.00000000e+00
-162	2.00000000e+00	0.00000000e+00	0.00000000e+00	0.00000000e+00
-161	2.00000000e+00	0.00000000e+00	0.00000000e+00	0.00000000e+00
-160	2.00000000e+00	0.00000000e+00	0.00000000e+00	0.00000000e+00
-159	2.00000000e+00	0.00000000e+00	0.00000000e+00	0.00000000e+00
-158	2.00000000e+00	0.00000000e+00	0.00000000e+00	0.00000000e+00
-157	2.00000000e+00	0.00000000e+00	0.00000000e+00	0.00000000e+00
-156	2.00000000e+00	0.00000000e+00	0.00000000e+00	0.00000000e+00
-155	2.00000000e+00	0.00000000e+00	0.00000000e+00	0.00000000e+00
-154	2.00000000e+00	0.00000000e+00	0.00000000e+00	0.00000000e+00
-153	2.00000000e+00	0.00000000e+00	0.00000000e+00	0.00000000e+00
-152	2.00000000e+00	0.00000000e+00	0.00000000e+00	0.00000000e+00
-151	2.00000000e+00	0.00000000e+00	0.00000000e+00	0.00000000e+00
-150	4.00000000e+00	0.00000000e+00	0.00000000e+00	0.00000000e+00
-149	4.00000000e+00	0.00000000e+00	0.00000000e+00	0.00000000e+00
-148	4.00000000e+00	0.00000000e+00	0.00000000e+00	0.00000000e+00
-147	4.00000000e+00	0.00000000e+00	0.00000000e+00	0.00000000e+00
-146	4.00000000e+00	0.00000000e+00	0.00000000e+00	0.00000000e+00
-145	4.00000000e+00	0.00000000e+00	0.00000000e+00	0.00000000e+00
-144	4.00000000e+00	0.00000000e+00	0.00000000e+00	0.00000000e+00
-143	4.00000000e+00	0.00000000e+00	0.00000000e+00	0.00000000e+00
-142	4.00000000e+00	0.00000000e+00	0.00000000e+00	0.00000000e+00
-141	4.00000000e+00	0.00000000e+00	0.00000000e+00	0.00000000e+00
-140	4.00000000e+00	0.00000000e+00	0.00000000e+00	0.00000000e+00
-139	4.00000000e+00	0.00000000e+00	0.00000000e+00	0.00000000e+00
-138	4.00000000e+00	0.00000000e+00	0.00000000e+00	0.00000000e+00
-137	4.00000000e+00	0.00000000e+00	0.00000000e+00	0.00000000e+00
-136	8.00000000e+00	0.00000000e+00	0.00000000e+00	0.00000000e+00
-135	9.00000000e+00	0.00000000e+00	0.00000000e+00	0.00000000e+00
-134	1.30000000e+01	0.00000000e+00	0.00000000e+00	0.00000000e+00
-133	1.30000000e+01	0.00000000e+00	0.00000000e+00	0.00000000e+00
-132	1.40000000e+01	0.00000000e+00	0.00000000e+00	0.00000000e+00
-131	1.40000000e+01	0.00000000e+00	0.00000000e+00	0.00000000e+00
-130	1.40000000e+01	0.00000000e+00	0.00000000e+00	0.00000000e+00
-129	3.93000000e+02	1.00000000e+00	1.00000000e+00	8.00000000e+00
-128	1.78500000e+03	2.00000000e+00	3.00000000e+00	7.00000000e+00
-127	2.97000000e+03	3.00000000e+00	4.00000000e+00	1.40000000e+01
-126	4.01000000e+03	4.00000000e+00	5.00000000e+00	1.50000000e+01
-125	4.91000000e+03	4.00000000e+00	5.00000000e+00	1.50000000e+01
-124	6.01300000e+03	4.00000000e+00	5.00000000e+00	1.50000000e+01
-123	7.21000000e+03	4.00000000e+00	5.00000000e+00	1.50000000e+01
-122	8.17200000e+03	4.00000000e+00	5.00000000e+00	1.50000000e+01
-121	8.93100000e+03	4.00000000e+00	5.00000000e+00	1.50000000e+01
-120	9.49300000e+03	4.00000000e+00	5.00000000e+00	1.50000000e+01
-119	9.97300000e+03	4.00000000e+00	5.00000000e+00	1.50000000e+01
-118	1.02560000e+04	4.00000000e+00	5.00000000e+00	1.50000000e+01
-117	1.03900000e+04	4.00000000e+00	5.00000000e+00	1.50000000e+01
-116	1.04970000e+04	4.00000000e+00	5.00000000e+00	1.50000000e+01
-115	1.05910000e+04	4.00000000e+00	5.00000000e+00	1.50000000e+01
-114	1.07650000e+04	4.00000000e+00	5.00000000e+00	1.50000000e+01
-113	1.09990000e+04	4.00000000e+00	5.00000000e+00	1.50000000e+01
-112	1.13370000e+04	4.00000000e+00	5.00000000e+00	1.50000000e+01
-111	1.16500000e+04	4.00000000e+00	5.00000000e+00	1.50000000e+01
-110	1.20280000e+04	4.00000000e+00	5.00000000e+00	1.50000000e+01
-109	1.24380000e+04	4.00000000e+00	5.00000000e+00	1.50000000e+01
-108	1.28380000e+04	4.00000000e+00	5.00000000e+00	1.50000000e+01
-107	1.31250000e+04	4.00000000e+00	5.00000000e+00	1.50000000e+01
-106	1.34490000e+04	4.00000000e+00	5.00000000e+00	1.50000000e+01
-105	1.37140000e+04	4.00000000e+00	5.00000000e+00	1.50000000e+01
-104	1.39690000e+04	4.00000000e+00	5.00000000e+00	1.50000000e+01
-103	1.39690000e+04	4.00000000e+00	5.00000000e+00	1.50000000e+01
-102	1.40720000e+04	4.00000000e+00	5.00000000e+00	1.50000000e+01
-101	1.40720000e+04	4.00000000e+00	5.00000000e+00	1.50000000e+01
-100	1.43380000e+04	4.00000000e+00	5.00000000e+00	1.50000000e+01
-99	1.46050000e+04	4.00000000e+00	5.00000000e+00	1.50000000e+01
-98	1.48420000e+04	4.00000000e+00	5.00000000e+00	1.50000000e+01
-97	1.51160000e+04	5.00000000e+00	6.00000000e+00	1.60000000e+01
-96	1.53360000e+04	5.00000000e+00	6.00000000e+00	1.60000000e+01
-95	1.55750000e+04	5.00000000e+00	6.00000000e+00	1.60000000e+01
-94	1.55750000e+04	5.00000000e+00	6.00000000e+00	1.60000000e+01
-93	1.57790000e+04	5.00000000e+00	6.00000000e+00	1.60000000e+01
-92	1.57790000e+04	5.00000000e+00	6.00000000e+00	1.60000000e+01
-91	1.57790000e+04	5.00000000e+00	6.00000000e+00	1.60000000e+01
-90	1.57790000e+04	5.00000000e+00	6.00000000e+00	1.60000000e+01
-89	1.57790000e+04	5.00000000e+00	6.00000000e+00	1.60000000e+01
-88	1.61750000e+04	6.00000000e+00	8.00000000e+00	1.80000000e+01
-87	1.64800000e+04	6.00000000e+00	8.00000000e+00	1.80000000e+01
-86	1.67490000e+04	6.00000000e+00	8.00000000e+00	1.80000000e+01
-85	1.70530000e+04	6.00000000e+00	8.00000000e+00	1.80000000e+01
-84	1.73660000e+04	6.00000000e+00	8.00000000e+00	1.80000000e+01
-83	1.77150000e+04	6.00000000e+00	8.00000000e+00	1.80000000e+01
-82	1.80970000e+04	7.00000000e+00	9.00000000e+00	1.90000000e+01
-81	1.84700000e+04	7.00000000e+00	9.00000000e+00	1.90000000e+01
-80	1.87810000e+04	7.00000000e+00	9.00000000e+00	1.90000000e+01
-79	1.90810000e+04	7.00000000e+00	9.00000000e+00	1.90000000e+01
-78	1.93790000e+04	7.00000000e+00	9.00000000e+00	1.90000000e+01
-77	1.96730000e+04	8.00000000e+00	1.00000000e+01	2.00000000e+01
-76	2.02230000e+04	8.00000000e+00	1.00000000e+01	2.00000000e+01
-75	2.06410000e+04	8.00000000e+00	1.00000000e+01	2.00000000e+01
-74	2.11170000e+04	8.00000000e+00	1.00000000e+01	2.00000000e+01
-73	2.17030000e+04	8.00000000e+00	1.00000000e+01	2.00000000e+01
-72	2.23160000e+04	8.00000000e+00	1.00000000e+01	2.00000000e+01
-71	2.29350000e+04	8.00000000e+00	1.00000000e+01	2.00000000e+01
-70	2.35090000e+04	8.00000000e+00	1.00000000e+01	2.00000000e+01
-69	2.40300000e+04	8.00000000e+00	1.00000000e+01	2.00000000e+01
-68	2.45270000e+04	8.00000000e+00	1.00000000e+01	2.00000000e+01
-67	2.50910000e+04	8.00000000e+00	1.00000000e+01	2.00000000e+01
-66	2.56470000e+04	8.00000000e+00	1.00000000e+01	2.00000000e+01
-65	2.63720000e+04	8.00000000e+00	1.00000000e+01	2.00000000e+01
-64	2.70200000e+04	1.10000000e+01	1.30000000e+01	2.70000000e+01
-63	2.76130000e+04	1.20000000e+01	1.50000000e+01	3.00000000e+01
-62	2.81480000e+04	1.20000000e+01	1.50000000e+01	3.00000000e+01
-61	2.86010000e+04	1.20000000e+01	1.50000000e+01	3.00000000e+01
-60	2.92000000e+04	1.20000000e+01	1.50000000e+01	3.00000000e+01
-59	2.97620000e+04	1.20000000e+01	1.50000000e+01	3.00000000e+01
-58	3.02670000e+04	1.20000000e+01	1.50000000e+01	3.00000000e+01
-57	3.06800000e+04	1.20000000e+01	1.50000000e+01	3.00000000e+01
-56	3.10880000e+04	1.20000000e+01	1.50000000e+01	3.00000000e+01
-55	3.15120000e+04	1.20000000e+01	1.50000000e+01	3.00000000e+01
-54	3.20020000e+04	1.20000000e+01	1.50000000e+01	3.00000000e+01
-53	3.28040000e+04	1.20000000e+01	1.50000000e+01	3.00000000e+01
-52	3.35830000e+04	1.20000000e+01	1.50000000e+01	3.00000000e+01
-51	3.44020000e+04	1.30000000e+01	1.60000000e+01	3.10000000e+01
-50	3.52170000e+04	1.30000000e+01	1.60000000e+01	3.10000000e+01
-49	3.59120000e+04	1.30000000e+01	1.60000000e+01	3.10000000e+01
-48	3.65950000e+04	1.40000000e+01	1.70000000e+01	3.20000000e+01
-47	3.72680000e+04	1.40000000e+01	1.70000000e+01	3.20000000e+01
-46	3.80830000e+04	1.40000000e+01	1.70000000e+01	3.20000000e+01
-45	3.87980000e+04	1.40000000e+01	1.70000000e+01	3.20000000e+01
-44	3.94310000e+04	1.40000000e+01	1.70000000e+01	3.20000000e+01
-43	4.06010000e+04	1.40000000e+01	1.70000000e+01	3.20000000e+01
-42	4.17980000e+04	1.50000000e+01	1.80000000e+01	3.30000000e+01
-41	4.41050000e+04	1.50000000e+01	1.80000000e+01	3.30000000e+01
-40	4.62380000e+04	1.50000000e+01	1.80000000e+01	3.30000000e+01
-39	4.83430000e+04	1.70000000e+01	1.90000000e+01	3.40000000e+01
-38	5.02960000e+04	1.70000000e+01	1.90000000e+01	3.40000000e+01
-37	5.23010000e+04	1.70000000e+01	1.90000000e+01	3.40000000e+01
-36	5.47100000e+04	1.70000000e+01	1.90000000e+01	3.40000000e+01
-35	5.62550000e+04	1.70000000e+01	1.90000000e+01	3.40000000e+01
-34	6.07360000e+04	1.70000000e+01	1.90000000e+01	3.40000000e+01
-33	6.31390000e+04	1.70000000e+01	1.90000000e+01	3.40000000e+01
-32	6.55640000e+04	1.80000000e+01	2.00000000e+01	3.50000000e+01
-31	6.90140000e+04	1.80000000e+01	2.10000000e+01	3.60000000e+01
-30	7.34200000e+04	2.20000000e+01	2.50000000e+01	4.10000000e+01
-29	7.66060000e+04	2.50000000e+01	2.70000000e+01	4.70000000e+01
-28	7.93890000e+04	2.50000000e+01	2.70000000e+01	4.70000000e+01
-27	8.23670000e+04	2.50000000e+01	2.70000000e+01	4.70000000e+01
-26	8.50040000e+04	2.60000000e+01	2.80000000e+01	4.80000000e+01
-25	8.83900000e+04	2.60000000e+01	2.80000000e+01	4.80000000e+01
-24	9.08220000e+04	3.00000000e+01	3.10000000e+01	5.20000000e+01
-23	9.29100000e+04	3.20000000e+01	3.20000000e+01	5.30000000e+01
-22	9.52490000e+04	3.20000000e+01	3.20000000e+01	5.30000000e+01
-21	9.82990000e+04	3.20000000e+01	3.30000000e+01	5.40000000e+01
-20	1.00368000e+05	3.20000000e+01	3.30000000e+01	5.40000000e+01
-19	1.02323000e+05	3.20000000e+01	3.30000000e+01	5.40000000e+01
-18	1.04518000e+05	3.20000000e+01	3.30000000e+01	5.40000000e+01
-17	1.06319000e+05	3.30000000e+01	3.50000000e+01	5.70000000e+01
-16	1.07810000e+05	3.30000000e+01	3.50000000e+01	5.70000000e+01
-15	1.09390000e+05	3.30000000e+01	3.50000000e+01	5.70000000e+01
-14	1.10808000e+05	3.30000000e+01	3.50000000e+01	5.70000000e+01
-13	1.12104000e+05	3.30000000e+01	3.50000000e+01	5.70000000e+01
-12	1.13376000e+05	3.40000000e+01	3.60000000e+01	5.80000000e+01
-11	1.14894000e+05	3.40000000e+01	3.60000000e+01	5.80000000e+01
-10	1.16373000e+05	3.40000000e+01	3.70000000e+01	5.90000000e+01
-9	1.17557000e+05	3.40000000e+01	3.70000000e+01	5.90000000e+01
-8	1.18761000e+05	3.50000000e+01	3.80000000e+01	6.00000000e+01
-7	1.19896000e+05	3.50000000e+01	3.80000000e+01	6.00000000e+01
-6	1.20886000e+05	3.50000000e+01	3.80000000e+01	6.00000000e+01
-5	1.21934000e+05	3.50000000e+01	3.80000000e+01	6.00000000e+01
-4	1.23195000e+05	3.50000000e+01	3.80000000e+01	6.00000000e+01
-3	1.24251000e+05	3.50000000e+01	3.80000000e+01	6.00000000e+01
-2	1.25389000e+05	3.50000000e+01	3.80000000e+01	6.00000000e+01
-1	1.26551000e+05	3.50000000e+01	3.80000000e+01	6.00000000e+01
0	1.27915000e+05	3.50000000e+01	3.80000000e+01	6.00000000e+01
1	1.29892000e+05	3.50000000e+01	3.80000000e+01	6.00000000e+01
2	1.31683000e+05	3.50000000e+01	3.90000000e+01	6.20000000e+01
3	1.33359000e+05	3.50000000e+01	3.90000000e+01	6.20000000e+01
4	1.35007000e+05	3.50000000e+01	3.90000000e+01	6.20000000e+01
5	1.36300000e+05	3.50000000e+01	3.90000000e+01	6.20000000e+01
6	1.37361000e+05	3.60000000e+01	4.00000000e+01	6.30000000e+01
7	1.38430000e+05	3.70000000e+01	4.20000000e+01	6.50000000e+01
8	1.39545000e+05	3.70000000e+01	4.20000000e+01	6.50000000e+01
9	1.40617000e+05	3.70000000e+01	4.20000000e+01	6.50000000e+01
10	1.41761000e+05	3.70000000e+01	4.20000000e+01	6.50000000e+01
11	1.42875000e+05	3.70000000e+01	4.20000000e+01	6.50000000e+01
12	1.43725000e+05	3.70000000e+01	4.20000000e+01	6.50000000e+01
13	1.44529000e+05	3.70000000e+01	4.20000000e+01	6.50000000e+01
14	1.45317000e+05	3.70000000e+01	4.20000000e+01	6.50000000e+01
15	1.46279000e+05	3.60000000e+01	4.40000000e+01	6.90000000e+01
16	1.47250000e+05	3.60000000e+01	4.40000000e+01	6.90000000e+01
17	1.48234000e+05	3.80000000e+01	4.60000000e+01	7.10000000e+01
18	1.49245000e+05	3.80000000e+01	4.60000000e+01	7.10000000e+01
19	1.50091000e+05	3.80000000e+01	4.60000000e+01	7.10000000e+01
20	1.50858000e+05	4.00000000e+01	4.70000000e+01	7.20000000e+01
21	1.51663000e+05	4.00000000e+01	4.80000000e+01	7.30000000e+01
22	1.52460000e+05	4.00000000e+01	4.80000000e+01	7.30000000e+01
23	1.53273000e+05	4.00000000e+01	4.80000000e+01	7.30000000e+01
24	1.54194000e+05	3.90000000e+01	4.90000000e+01	7.40000000e+01
25	1.55012000e+05	3.90000000e+01	4.90000000e+01	7.40000000e+01
26	1.55767000e+05	3.90000000e+01	4.90000000e+01	7.50000000e+01
27	1.56420000e+05	3.90000000e+01	4.90000000e+01	7.50000000e+01
28	1.57104000e+05	3.90000000e+01	4.90000000e+01	7.50000000e+01
29	1.57864000e+05	3.90000000e+01	4.90000000e+01	7.50000000e+01
30	1.58686000e+05	3.90000000e+01	5.00000000e+01	7.60000000e+01
31	1.59629000e+05	3.90000000e+01	5.00000000e+01	7.60000000e+01
32	1.60504000e+05	3.90000000e+01	5.00000000e+01	7.60000000e+01
33	1.61121000e+05	3.90000000e+01	5.00000000e+01	7.60000000e+01
34	1.61776000e+05	3.90000000e+01	5.00000000e+01	7.60000000e+01
35	1.62427000e+05	3.90000000e+01	5.00000000e+01	7.60000000e+01
36	1.63196000e+05	3.90000000e+01	5.00000000e+01	7.60000000e+01
37	1.63857000e+05	3.90000000e+01	5.00000000e+01	7.60000000e+01
38	1.64598000e+05	3.90000000e+01	5.00000000e+01	7.60000000e+01
39	1.65294000e+05	3.90000000e+01	5.00000000e+01	7.60000000e+01
40	1.65807000e+05	3.90000000e+01	5.00000000e+01	7.60000000e+01
41	1.66389000e+05	3.90000000e+01	5.00000000e+01	7.60000000e+01
42	1.67135000e+05	3.90000000e+01	5.00000000e+01	7.60000000e+01
43	1.67791000e+05	4.00000000e+01	5.10000000e+01	7.70000000e+01
44	1.68556000e+05	4.00000000e+01	5.10000000e+01	7.70000000e+01
45	1.69311000e+05	4.30000000e+01	5.20000000e+01	7.80000000e+01
46	1.69913000e+05	4.30000000e+01	5.20000000e+01	7.80000000e+01
47	1.70485000e+05	4.30000000e+01	5.20000000e+01	7.80000000e+01
48	1.71121000e+05	4.30000000e+01	5.20000000e+01	7.80000000e+01
49	1.71742000e+05	4.30000000e+01	5.20000000e+01	7.80000000e+01
50	1.72386000e+05	4.30000000e+01	5.20000000e+01	7.80000000e+01
51	1.73104000e+05	4.30000000e+01	5.20000000e+01	7.80000000e+01
52	1.73864000e+05	4.30000000e+01	5.20000000e+01	7.80000000e+01
53	1.74552000e+05	4.30000000e+01	5.20000000e+01	7.80000000e+01
54	1.75196000e+05	4.30000000e+01	5.20000000e+01	7.80000000e+01
55	1.75817000e+05	4.30000000e+01	5.20000000e+01	7.80000000e+01
56	1.76474000e+05	4.30000000e+01	5.20000000e+01	7.80000000e+01
57	1.77141000e+05	4.30000000e+01	5.20000000e+01	7.80000000e+01
58	1.77768000e+05	4.30000000e+01	5.20000000e+01	7.80000000e+01
59	1.78507000e+05	4.10000000e+01	5.30000000e+01	7.90000000e+01
60	1.79127000e+05	4.10000000e+01	5.30000000e+01	7.90000000e+01
61	1.79686000e+05	4.10000000e+01	5.30000000e+01	7.90000000e+01
62	1.80346000e+05	4.10000000e+01	5.30000000e+01	7.90000000e+01
63	1.80951000e+05	4.10000000e+01	5.30000000e+01	7.90000000e+01
64	1.81643000e+05	4.10000000e+01	5.30000000e+01	7.90000000e+01
65	1.82349000e+05	4.10000000e+01	5.30000000e+01	7.90000000e+01
66	1.83100000e+05	4.10000000e+01	5.30000000e+01	7.90000000e+01
67	1.83763000e+05	4.10000000e+01	5.30000000e+01	7.90000000e+01
68	1.84461000e+05	4.10000000e+01	5.30000000e+01	7.90000000e+01
69	1.85151000e+05	4.10000000e+01	5.30000000e+01	7.90000000e+01
70	1.85860000e+05	4.10000000e+01	5.30000000e+01	7.90000000e+01
71	1.86441000e+05	4.10000000e+01	5.30000000e+01	7.90000000e+01
72	1.87060000e+05	4.10000000e+01	5.30000000e+01	7.90000000e+01
73	1.87716000e+05	4.10000000e+01	5.30000000e+01	7.90000000e+01
74	1.88464000e+05	4.10000000e+01	5.30000000e+01	7.90000000e+01
75	1.89151000e+05	4.10000000e+01	5.30000000e+01	7.90000000e+01
76	1.89853000e+05	4.10000000e+01	5.30000000e+01	7.90000000e+01
77	1.90566000e+05	4.10000000e+01	5.30000000e+01	7.90000000e+01
78	1.91216000e+05	4.10000000e+01	5.30000000e+01	7.90000000e+01
79	1.91824000e+05	4.10000000e+01	5.30000000e+01	7.90000000e+01
80	1.92630000e+05	4.10000000e+01	5.30000000e+01	7.90000000e+01
81	1.93497000e+05	4.10000000e+01	5.30000000e+01	7.90000000e+01
82	1.94665000e+05	4.10000000e+01	5.30000000e+01	7.90000000e+01
83	1.96101000e+05	4.10000000e+01	5.30000000e+01	7.90000000e+01
84	1.97218000e+05	4.10000000e+01	5.30000000e+01	7.90000000e+01
85	1.97970000e+05	4.10000000e+01	5.30000000e+01	7.90000000e+01
86	1.98862000e+05	4.10000000e+01	5.30000000e+01	7.90000000e+01
87	2.00073000e+05	4.10000000e+01	5.30000000e+01	7.90000000e+01
88	2.01106000e+05	4.40000000e+01	5.40000000e+01	8.00000000e+01
89	2.02005000e+05	4.40000000e+01	5.40000000e+01	8.00000000e+01
90	2.03070000e+05	4.40000000e+01	5.40000000e+01	8.00000000e+01
91	2.04475000e+05	4.40000000e+01	5.40000000e+01	8.00000000e+01
92	2.05437000e+05	4.40000000e+01	5.40000000e+01	8.00000000e+01
93	2.06328000e+05	4.40000000e+01	5.40000000e+01	8.00000000e+01
94	2.07498000e+05	4.40000000e+01	5.40000000e+01	8.00000000e+01
95	2.08667000e+05	4.40000000e+01	5.40000000e+01	8.00000000e+01
96	2.09491000e+05	4.40000000e+01	5.40000000e+01	8.00000000e+01
97	2.10353000e+05	4.40000000e+01	5.40000000e+01	8.00000000e+01
98	2.11303000e+05	4.40000000e+01	5.40000000e+01	8.00000000e+01
99	2.12250000e+05	4.50000000e+01	5.60000000e+01	8.20000000e+01
100	2.13069000e+05	4.50000000e+01	5.60000000e+01	8.20000000e+01
