# Supplementary material for: Early Prediction of Movie Box Office Success Based on Wikipedia Activity Big Data
Source: PLoS One. 2013 Aug 21;8(8):e71226. doi: 10.1371/journal.pone.0071226 (PMC3749192; doi:10.1371/journal.pone.0071226)
Supplement: Dataset S1 — The dataset under study, including the financial and Wikipedia activity data is also available at http://wwm.phy.bme.hu/SupplementaryDataS1.zip. (ZIP) [file pone.0071226.s002.zip › wikipredict_data_pack/sample_of_312/wikipedia_predictors/216]

Day_(movie_time)	Views	Users	Rigor	Edits
-500	0.00000000e+00	3.81000000e+02	4.57000000e+02	5.97000000e+02
-499	1.32700000e+03	3.81000000e+02	4.57000000e+02	5.97000000e+02
-498	2.82100000e+03	3.83000000e+02	4.58000000e+02	5.98000000e+02
-497	4.28600000e+03	3.83000000e+02	4.58000000e+02	5.98000000e+02
-496	5.73500000e+03	3.91000000e+02	4.59000000e+02	6.00000000e+02
-495	7.14900000e+03	3.91000000e+02	4.59000000e+02	6.00000000e+02
-494	8.57200000e+03	3.91000000e+02	4.59000000e+02	6.00000000e+02
-493	9.85400000e+03	3.86000000e+02	4.60000000e+02	6.01000000e+02
-492	1.14670000e+04	3.93000000e+02	4.61000000e+02	6.02000000e+02
-491	1.31340000e+04	3.93000000e+02	4.61000000e+02	6.02000000e+02
-490	1.47390000e+04	3.94000000e+02	4.63000000e+02	6.04000000e+02
-489	1.66460000e+04	3.91000000e+02	4.65000000e+02	6.06000000e+02
-488	1.84200000e+04	3.91000000e+02	4.65000000e+02	6.06000000e+02
-487	2.01150000e+04	3.91000000e+02	4.65000000e+02	6.06000000e+02
-486	2.18470000e+04	4.10000000e+02	4.68000000e+02	6.09000000e+02
-485	2.36910000e+04	4.10000000e+02	4.68000000e+02	6.09000000e+02
-484	2.56980000e+04	4.10000000e+02	4.68000000e+02	6.09000000e+02
-483	2.75440000e+04	4.10000000e+02	4.68000000e+02	6.09000000e+02
-482	2.93650000e+04	4.10000000e+02	4.68000000e+02	6.09000000e+02
-481	3.11690000e+04	4.10000000e+02	4.68000000e+02	6.09000000e+02
-480	3.31010000e+04	4.10000000e+02	4.68000000e+02	6.09000000e+02
-479	3.48020000e+04	4.00000000e+02	4.69000000e+02	6.10000000e+02
-478	3.66900000e+04	4.00000000e+02	4.69000000e+02	6.10000000e+02
-477	3.85630000e+04	4.00000000e+02	4.69000000e+02	6.10000000e+02
-476	4.03910000e+04	3.89000000e+02	4.71000000e+02	6.13000000e+02
-475	4.21520000e+04	3.89000000e+02	4.71000000e+02	6.13000000e+02
-474	4.39900000e+04	3.89000000e+02	4.71000000e+02	6.13000000e+02
-473	4.57090000e+04	3.89000000e+02	4.71000000e+02	6.13000000e+02
-472	4.71800000e+04	4.24000000e+02	4.72000000e+02	6.18000000e+02
-471	4.88890000e+04	4.08000000e+02	4.76000000e+02	6.23000000e+02
-470	5.11090000e+04	4.08000000e+02	4.76000000e+02	6.23000000e+02
-469	5.28380000e+04	4.06000000e+02	4.78000000e+02	6.25000000e+02
-468	5.45140000e+04	4.06000000e+02	4.78000000e+02	6.25000000e+02
-467	5.60960000e+04	4.06000000e+02	4.78000000e+02	6.25000000e+02
-466	5.77220000e+04	4.06000000e+02	4.78000000e+02	6.25000000e+02
-465	5.93200000e+04	4.04000000e+02	4.79000000e+02	6.26000000e+02
-464	6.14920000e+04	4.04000000e+02	4.79000000e+02	6.26000000e+02
-463	6.33350000e+04	4.04000000e+02	4.79000000e+02	6.26000000e+02
-462	6.48780000e+04	4.04000000e+02	4.79000000e+02	6.26000000e+02
-461	6.64930000e+04	4.04000000e+02	4.79000000e+02	6.26000000e+02
-460	6.79910000e+04	4.04000000e+02	4.79000000e+02	6.26000000e+02
-459	6.96770000e+04	4.04000000e+02	4.79000000e+02	6.26000000e+02
-458	7.10470000e+04	4.04000000e+02	4.79000000e+02	6.26000000e+02
-457	7.26220000e+04	4.04000000e+02	4.79000000e+02	6.26000000e+02
-456	7.41590000e+04	4.19000000e+02	4.80000000e+02	6.28000000e+02
-455	7.57790000e+04	4.19000000e+02	4.80000000e+02	6.28000000e+02
-454	7.73430000e+04	4.19000000e+02	4.80000000e+02	6.28000000e+02
-453	7.91450000e+04	4.18000000e+02	4.81000000e+02	6.29000000e+02
-452	8.07320000e+04	4.18000000e+02	4.81000000e+02	6.29000000e+02
-451	8.24170000e+04	4.18000000e+02	4.81000000e+02	6.29000000e+02
-450	8.43550000e+04	4.06000000e+02	4.82000000e+02	6.30000000e+02
-449	8.62470000e+04	4.03000000e+02	4.83000000e+02	6.31000000e+02
-448	8.78360000e+04	4.03000000e+02	4.83000000e+02	6.31000000e+02
-447	8.94390000e+04	4.03000000e+02	4.83000000e+02	6.31000000e+02
-446	9.08200000e+04	4.27000000e+02	4.84000000e+02	6.32000000e+02
-445	9.22470000e+04	4.27000000e+02	4.84000000e+02	6.32000000e+02
-444	9.39190000e+04	4.15000000e+02	4.85000000e+02	6.33000000e+02
-443	9.56380000e+04	4.15000000e+02	4.85000000e+02	6.33000000e+02
-442	9.72990000e+04	4.31000000e+02	4.86000000e+02	6.40000000e+02
-441	9.88010000e+04	4.31000000e+02	4.86000000e+02	6.40000000e+02
-440	1.00228000e+05	4.31000000e+02	4.86000000e+02	6.40000000e+02
-439	1.02032000e+05	4.06000000e+02	4.88000000e+02	6.43000000e+02
-438	1.03897000e+05	4.11000000e+02	4.90000000e+02	6.45000000e+02
-437	1.05820000e+05	4.11000000e+02	4.90000000e+02	6.45000000e+02
-436	1.07789000e+05	4.20000000e+02	4.93000000e+02	6.49000000e+02
-435	1.09437000e+05	4.10000000e+02	4.96000000e+02	6.52000000e+02
-434	1.11060000e+05	4.10000000e+02	4.96000000e+02	6.52000000e+02
-433	1.12420000e+05	4.10000000e+02	4.96000000e+02	6.52000000e+02
-432	1.13753000e+05	4.10000000e+02	4.96000000e+02	6.52000000e+02
-431	1.15168000e+05	4.10000000e+02	4.96000000e+02	6.52000000e+02
-430	1.16997000e+05	4.43000000e+02	4.97000000e+02	6.56000000e+02
-429	1.18670000e+05	4.43000000e+02	4.97000000e+02	6.56000000e+02
-428	1.20217000e+05	4.28000000e+02	4.99000000e+02	6.58000000e+02
-427	1.21860000e+05	4.21000000e+02	5.01000000e+02	6.60000000e+02
-426	1.21860000e+05	4.21000000e+02	5.01000000e+02	6.60000000e+02
-425	1.23342000e+05	4.22000000e+02	5.02000000e+02	6.61000000e+02
-424	1.23342000e+05	4.54000000e+02	5.04000000e+02	6.64000000e+02
-423	1.23342000e+05	4.40000000e+02	5.07000000e+02	6.67000000e+02
-422	1.23342000e+05	4.40000000e+02	5.07000000e+02	6.67000000e+02
-421	1.25069000e+05	4.29000000e+02	5.09000000e+02	6.69000000e+02
-420	1.26818000e+05	4.29000000e+02	5.09000000e+02	6.69000000e+02
-419	1.28139000e+05	4.29000000e+02	5.09000000e+02	6.69000000e+02
-418	1.29593000e+05	4.46000000e+02	5.13000000e+02	6.74000000e+02
-417	1.31081000e+05	4.33000000e+02	5.15000000e+02	6.76000000e+02
-416	1.33021000e+05	4.47000000e+02	5.16000000e+02	6.77000000e+02
-415	1.35132000e+05	4.47000000e+02	5.16000000e+02	6.77000000e+02
-414	1.36848000e+05	4.36000000e+02	5.17000000e+02	6.78000000e+02
-413	1.38417000e+05	4.41000000e+02	5.18000000e+02	6.79000000e+02
-412	1.40182000e+05	4.41000000e+02	5.18000000e+02	6.79000000e+02
-411	1.41800000e+05	4.56000000e+02	5.19000000e+02	6.80000000e+02
-410	1.43342000e+05	4.50000000e+02	5.20000000e+02	6.81000000e+02
-409	1.45249000e+05	4.57000000e+02	5.23000000e+02	6.84000000e+02
-408	1.47802000e+05	4.57000000e+02	5.23000000e+02	6.84000000e+02
-407	1.49837000e+05	4.57000000e+02	5.23000000e+02	6.84000000e+02
-406	1.51634000e+05	4.63000000e+02	5.24000000e+02	6.85000000e+02
-405	1.51634000e+05	4.60000000e+02	5.29000000e+02	6.90000000e+02
-404	1.51634000e+05	4.60000000e+02	5.29000000e+02	6.90000000e+02
-403	1.51634000e+05	4.60000000e+02	5.29000000e+02	6.90000000e+02
-402	1.53584000e+05	4.50000000e+02	5.31000000e+02	6.92000000e+02
-401	1.55567000e+05	4.50000000e+02	5.31000000e+02	6.92000000e+02
-400	1.57151000e+05	4.52000000e+02	5.32000000e+02	6.93000000e+02
-399	1.58696000e+05	4.53000000e+02	5.35000000e+02	6.96000000e+02
-398	1.60337000e+05	4.53000000e+02	5.35000000e+02	6.96000000e+02
-397	1.61858000e+05	4.53000000e+02	5.35000000e+02	6.96000000e+02
-396	1.63474000e+05	4.53000000e+02	5.35000000e+02	6.96000000e+02
-395	1.65697000e+05	4.53000000e+02	5.35000000e+02	6.96000000e+02
-394	1.68132000e+05	4.53000000e+02	5.35000000e+02	6.96000000e+02
-393	1.70506000e+05	4.69000000e+02	5.37000000e+02	6.98000000e+02
-392	1.72444000e+05	4.69000000e+02	5.37000000e+02	6.98000000e+02
-391	1.74251000e+05	4.66000000e+02	5.39000000e+02	7.00000000e+02
-390	1.75981000e+05	4.66000000e+02	5.39000000e+02	7.00000000e+02
-389	1.77791000e+05	4.66000000e+02	5.39000000e+02	7.00000000e+02
-388	1.79399000e+05	4.66000000e+02	5.39000000e+02	7.00000000e+02
-387	1.81079000e+05	4.66000000e+02	5.39000000e+02	7.00000000e+02
-386	1.82826000e+05	4.66000000e+02	5.39000000e+02	7.00000000e+02
-385	1.84706000e+05	4.66000000e+02	5.39000000e+02	7.00000000e+02
-384	1.86727000e+05	4.51000000e+02	5.41000000e+02	7.02000000e+02
-383	1.88588000e+05	4.46000000e+02	5.42000000e+02	7.04000000e+02
-382	1.90445000e+05	4.67000000e+02	5.43000000e+02	7.05000000e+02
-381	1.92544000e+05	4.71000000e+02	5.44000000e+02	7.06000000e+02
-380	1.95035000e+05	4.62000000e+02	5.47000000e+02	7.09000000e+02
-379	1.97041000e+05	4.62000000e+02	5.47000000e+02	7.09000000e+02
-378	1.98655000e+05	4.62000000e+02	5.47000000e+02	7.09000000e+02
-377	2.00602000e+05	4.62000000e+02	5.47000000e+02	7.09000000e+02
-376	2.02317000e+05	4.60000000e+02	5.48000000e+02	7.10000000e+02
-375	2.03965000e+05	4.60000000e+02	5.48000000e+02	7.10000000e+02
-374	2.06086000e+05	4.60000000e+02	5.48000000e+02	7.10000000e+02
-373	2.06086000e+05	4.60000000e+02	5.48000000e+02	7.10000000e+02
-372	2.08110000e+05	4.60000000e+02	5.48000000e+02	7.10000000e+02
-371	2.09692000e+05	4.60000000e+02	5.48000000e+02	7.10000000e+02
-370	2.11311000e+05	4.54000000e+02	5.49000000e+02	7.11000000e+02
-369	2.12982000e+05	4.54000000e+02	5.49000000e+02	7.11000000e+02
-368	2.14597000e+05	4.54000000e+02	5.49000000e+02	7.11000000e+02
-367	2.16544000e+05	4.54000000e+02	5.49000000e+02	7.11000000e+02
-366	2.16544000e+05	4.54000000e+02	5.50000000e+02	7.12000000e+02
-365	2.18400000e+05	4.56000000e+02	5.51000000e+02	7.13000000e+02
-364	2.20117000e+05	4.57000000e+02	5.53000000e+02	7.16000000e+02
-363	2.22164000e+05	4.67000000e+02	5.54000000e+02	7.18000000e+02
-362	2.24218000e+05	4.51000000e+02	5.55000000e+02	7.19000000e+02
-361	2.26994000e+05	4.74000000e+02	5.56000000e+02	7.20000000e+02
-360	2.29991000e+05	4.76000000e+02	5.57000000e+02	7.21000000e+02
-359	2.33009000e+05	4.76000000e+02	5.57000000e+02	7.21000000e+02
-358	2.35473000e+05	4.76000000e+02	5.57000000e+02	7.21000000e+02
-357	2.37334000e+05	4.77000000e+02	5.58000000e+02	7.22000000e+02
-356	2.39096000e+05	4.77000000e+02	5.58000000e+02	7.22000000e+02
-355	2.41135000e+05	4.77000000e+02	5.58000000e+02	7.22000000e+02
-354	2.43042000e+05	4.77000000e+02	5.58000000e+02	7.22000000e+02
-353	2.45928000e+05	4.53000000e+02	5.59000000e+02	7.23000000e+02
-352	2.48519000e+05	4.67000000e+02	5.60000000e+02	7.24000000e+02
-351	2.50946000e+05	4.67000000e+02	5.60000000e+02	7.24000000e+02
-350	2.53087000e+05	4.67000000e+02	5.60000000e+02	7.24000000e+02
-349	2.55366000e+05	4.58000000e+02	5.61000000e+02	7.25000000e+02
-348	2.57727000e+05	4.60000000e+02	5.62000000e+02	7.26000000e+02
-347	2.60567000e+05	4.74000000e+02	5.63000000e+02	7.28000000e+02
-346	2.64919000e+05	4.81000000e+02	5.64000000e+02	7.29000000e+02
-345	2.68846000e+05	4.81000000e+02	5.64000000e+02	7.29000000e+02
-344	2.72981000e+05	4.80000000e+02	5.65000000e+02	7.30000000e+02
-343	2.75773000e+05	4.70000000e+02	5.66000000e+02	7.33000000e+02
-342	2.78445000e+05	4.70000000e+02	5.66000000e+02	7.33000000e+02
-341	2.81308000e+05	4.70000000e+02	5.66000000e+02	7.33000000e+02
-340	2.84217000e+05	4.66000000e+02	5.71000000e+02	7.38000000e+02
-339	2.87504000e+05	4.76000000e+02	5.73000000e+02	7.41000000e+02
-338	2.90800000e+05	4.76000000e+02	5.73000000e+02	7.41000000e+02
-337	2.94620000e+05	4.72000000e+02	5.74000000e+02	7.42000000e+02
-336	2.97872000e+05	4.73000000e+02	5.75000000e+02	7.43000000e+02
-335	3.01008000e+05	4.94000000e+02	5.76000000e+02	7.44000000e+02
-334	3.03748000e+05	4.93000000e+02	5.77000000e+02	7.45000000e+02
-333	3.05935000e+05	4.93000000e+02	5.77000000e+02	7.45000000e+02
-332	3.09090000e+05	4.93000000e+02	5.77000000e+02	7.45000000e+02
-331	3.12428000e+05	4.93000000e+02	5.77000000e+02	7.45000000e+02
-330	3.16054000e+05	4.94000000e+02	5.78000000e+02	7.46000000e+02
-329	3.19331000e+05	4.94000000e+02	5.78000000e+02	7.46000000e+02
-328	3.22939000e+05	4.94000000e+02	5.78000000e+02	7.46000000e+02
-327	3.26925000e+05	4.94000000e+02	5.78000000e+02	7.46000000e+02
-326	3.30394000e+05	4.95000000e+02	5.79000000e+02	7.47000000e+02
-325	3.34188000e+05	4.95000000e+02	5.79000000e+02	7.47000000e+02
-324	3.37923000e+05	4.72000000e+02	5.80000000e+02	7.48000000e+02
-323	3.40847000e+05	4.72000000e+02	5.80000000e+02	7.48000000e+02
-322	3.43444000e+05	4.72000000e+02	5.80000000e+02	7.48000000e+02
-321	3.46199000e+05	4.72000000e+02	5.80000000e+02	7.48000000e+02
-320	3.49122000e+05	4.72000000e+02	5.80000000e+02	7.48000000e+02
-319	3.51787000e+05	4.92000000e+02	5.82000000e+02	7.51000000e+02
-318	3.55074000e+05	4.91000000e+02	5.83000000e+02	7.52000000e+02
-317	3.58368000e+05	4.99000000e+02	5.84000000e+02	7.53000000e+02
-316	3.61246000e+05	4.99000000e+02	5.84000000e+02	7.53000000e+02
-315	3.63763000e+05	4.99000000e+02	5.84000000e+02	7.53000000e+02
-314	3.66163000e+05	4.99000000e+02	5.84000000e+02	7.53000000e+02
-313	3.68521000e+05	4.99000000e+02	5.84000000e+02	7.53000000e+02
-312	3.70857000e+05	4.99000000e+02	5.84000000e+02	7.53000000e+02
-311	3.73778000e+05	4.99000000e+02	5.84000000e+02	7.53000000e+02
-310	3.76659000e+05	4.99000000e+02	5.84000000e+02	7.53000000e+02
-309	3.79553000e+05	4.99000000e+02	5.84000000e+02	7.53000000e+02
-308	3.82105000e+05	4.99000000e+02	5.84000000e+02	7.53000000e+02
-307	3.84246000e+05	4.99000000e+02	5.84000000e+02	7.53000000e+02
-306	3.86285000e+05	4.99000000e+02	5.84000000e+02	7.53000000e+02
-305	3.88530000e+05	4.99000000e+02	5.84000000e+02	7.53000000e+02
-304	3.88530000e+05	4.99000000e+02	5.84000000e+02	7.53000000e+02
-303	3.88530000e+05	4.99000000e+02	5.84000000e+02	7.53000000e+02
-302	3.91143000e+05	4.99000000e+02	5.84000000e+02	7.53000000e+02
-301	3.93636000e+05	4.99000000e+02	5.84000000e+02	7.53000000e+02
-300	3.95860000e+05	4.99000000e+02	5.84000000e+02	7.53000000e+02
-299	3.97916000e+05	4.99000000e+02	5.84000000e+02	7.53000000e+02
-298	4.00244000e+05	4.85000000e+02	5.85000000e+02	7.54000000e+02
-297	4.03052000e+05	4.85000000e+02	5.85000000e+02	7.54000000e+02
-296	4.06335000e+05	4.85000000e+02	5.85000000e+02	7.54000000e+02
-295	4.08774000e+05	4.85000000e+02	5.85000000e+02	7.54000000e+02
-294	4.11042000e+05	4.85000000e+02	5.85000000e+02	7.54000000e+02
-293	4.13303000e+05	4.85000000e+02	5.85000000e+02	7.54000000e+02
-292	4.15592000e+05	4.85000000e+02	5.85000000e+02	7.54000000e+02
-291	4.17908000e+05	4.98000000e+02	5.86000000e+02	7.56000000e+02
-290	4.20930000e+05	4.98000000e+02	5.86000000e+02	7.56000000e+02
-289	4.24021000e+05	4.98000000e+02	5.86000000e+02	7.56000000e+02
-288	4.24021000e+05	4.98000000e+02	5.86000000e+02	7.56000000e+02
-287	4.26312000e+05	4.98000000e+02	5.86000000e+02	7.56000000e+02
-286	4.28579000e+05	4.98000000e+02	5.86000000e+02	7.56000000e+02
-285	4.30713000e+05	4.98000000e+02	5.86000000e+02	7.56000000e+02
-284	4.33331000e+05	4.88000000e+02	6.01000000e+02	7.72000000e+02
-283	4.36246000e+05	4.88000000e+02	6.01000000e+02	7.72000000e+02
-282	4.38988000e+05	5.00000000e+02	6.07000000e+02	7.78000000e+02
-281	4.39900000e+05	4.97000000e+02	6.13000000e+02	7.85000000e+02
-280	4.41244000e+05	5.23000000e+02	6.18000000e+02	7.94000000e+02
-279	4.42622000e+05	5.18000000e+02	6.21000000e+02	7.99000000e+02
-278	4.44283000e+05	5.18000000e+02	6.21000000e+02	7.99000000e+02
-277	4.45765000e+05	5.21000000e+02	6.22000000e+02	8.01000000e+02
-276	4.47889000e+05	5.30000000e+02	6.25000000e+02	8.04000000e+02
-275	4.50319000e+05	5.26000000e+02	6.26000000e+02	8.05000000e+02
-274	4.52368000e+05	5.08000000e+02	6.32000000e+02	8.11000000e+02
-273	4.52368000e+05	5.24000000e+02	6.35000000e+02	8.14000000e+02
-272	4.53955000e+05	5.24000000e+02	6.35000000e+02	8.14000000e+02
-271	4.55460000e+05	5.24000000e+02	6.35000000e+02	8.14000000e+02
-270	4.57340000e+05	5.36000000e+02	6.38000000e+02	8.18000000e+02
-269	4.59690000e+05	5.42000000e+02	6.39000000e+02	8.22000000e+02
-268	4.62008000e+05	5.20000000e+02	6.43000000e+02	8.30000000e+02
-267	4.63889000e+05	5.30000000e+02	6.45000000e+02	8.33000000e+02
-266	4.65696000e+05	5.49000000e+02	6.47000000e+02	8.39000000e+02
-265	4.67477000e+05	5.49000000e+02	6.47000000e+02	8.39000000e+02
-264	4.69292000e+05	5.49000000e+02	6.48000000e+02	8.41000000e+02
-263	4.71487000e+05	5.47000000e+02	6.49000000e+02	8.43000000e+02
-262	4.73891000e+05	5.34000000e+02	6.50000000e+02	8.44000000e+02
-261	4.76419000e+05	5.57000000e+02	6.54000000e+02	8.48000000e+02
-260	4.78560000e+05	5.52000000e+02	6.55000000e+02	8.49000000e+02
-259	4.80594000e+05	5.53000000e+02	6.57000000e+02	8.51000000e+02
-258	4.83326000e+05	5.52000000e+02	6.62000000e+02	8.57000000e+02
-257	4.85196000e+05	5.52000000e+02	6.62000000e+02	8.57000000e+02
-256	4.87096000e+05	5.51000000e+02	6.64000000e+02	8.61000000e+02
-255	4.89341000e+05	5.51000000e+02	6.64000000e+02	8.61000000e+02
-254	4.91398000e+05	5.51000000e+02	6.64000000e+02	8.61000000e+02
-253	4.93151000e+05	5.56000000e+02	6.65000000e+02	8.62000000e+02
-252	4.94960000e+05	5.56000000e+02	6.65000000e+02	8.62000000e+02
-251	4.97096000e+05	5.51000000e+02	6.66000000e+02	8.63000000e+02
-250	4.98951000e+05	5.51000000e+02	6.66000000e+02	8.63000000e+02
-249	5.00902000e+05	5.51000000e+02	6.66000000e+02	8.63000000e+02
-248	5.03351000e+05	5.44000000e+02	6.67000000e+02	8.64000000e+02
-247	5.06431000e+05	5.44000000e+02	6.67000000e+02	8.64000000e+02
-246	5.08410000e+05	5.44000000e+02	6.67000000e+02	8.64000000e+02
-245	5.10275000e+05	5.44000000e+02	6.67000000e+02	8.64000000e+02
-244	5.11916000e+05	5.57000000e+02	6.68000000e+02	8.65000000e+02
-243	5.13579000e+05	5.61000000e+02	6.69000000e+02	8.66000000e+02
-242	5.15260000e+05	5.61000000e+02	6.69000000e+02	8.66000000e+02
-241	5.17379000e+05	5.61000000e+02	6.69000000e+02	8.66000000e+02
-240	5.19582000e+05	5.61000000e+02	6.69000000e+02	8.66000000e+02
-239	5.21447000e+05	5.61000000e+02	6.69000000e+02	8.66000000e+02
-238	5.23276000e+05	5.66000000e+02	6.71000000e+02	8.69000000e+02
-237	5.25138000e+05	5.70000000e+02	6.72000000e+02	8.72000000e+02
-236	5.26798000e+05	5.76000000e+02	6.73000000e+02	8.73000000e+02
-235	5.27382000e+05	5.56000000e+02	6.75000000e+02	8.75000000e+02
-234	5.28007000e+05	5.56000000e+02	6.75000000e+02	8.75000000e+02
-233	5.28677000e+05	5.77000000e+02	6.76000000e+02	8.76000000e+02
-232	5.29413000e+05	5.75000000e+02	6.80000000e+02	8.80000000e+02
-231	5.30299000e+05	5.74000000e+02	6.84000000e+02	8.87000000e+02
-230	5.31344000e+05	5.74000000e+02	6.84000000e+02	8.87000000e+02
-229	5.32152000e+05	5.74000000e+02	6.84000000e+02	8.87000000e+02
-228	5.33088000e+05	5.72000000e+02	6.88000000e+02	8.91000000e+02
-227	5.34112000e+05	5.72000000e+02	6.88000000e+02	8.91000000e+02
-226	5.35209000e+05	5.72000000e+02	6.88000000e+02	8.91000000e+02
-225	5.35980000e+05	5.72000000e+02	6.88000000e+02	8.91000000e+02
-224	5.36719000e+05	5.72000000e+02	6.88000000e+02	8.91000000e+02
-223	5.37391000e+05	5.84000000e+02	6.91000000e+02	8.94000000e+02
-222	5.38137000e+05	5.71000000e+02	6.92000000e+02	8.95000000e+02
-221	5.38953000e+05	5.69000000e+02	6.94000000e+02	8.97000000e+02
-220	5.39866000e+05	5.69000000e+02	6.94000000e+02	8.97000000e+02
-219	5.40767000e+05	6.07000000e+02	6.99000000e+02	9.34000000e+02
-218	5.41604000e+05	5.90000000e+02	7.01000000e+02	9.36000000e+02
-217	5.42308000e+05	5.90000000e+02	7.01000000e+02	9.36000000e+02
-216	5.42900000e+05	5.90000000e+02	7.01000000e+02	9.36000000e+02
-215	5.43610000e+05	5.95000000e+02	7.03000000e+02	9.38000000e+02
-214	5.44610000e+05	5.95000000e+02	7.03000000e+02	9.38000000e+02
-213	5.45678000e+05	5.93000000e+02	7.06000000e+02	9.41000000e+02
-212	5.46772000e+05	6.00000000e+02	7.07000000e+02	9.42000000e+02
-211	5.47886000e+05	6.00000000e+02	7.07000000e+02	9.42000000e+02
-210	5.49067000e+05	6.00000000e+02	7.07000000e+02	9.42000000e+02
-209	5.50181000e+05	5.97000000e+02	7.10000000e+02	9.45000000e+02
-208	5.51216000e+05	5.87000000e+02	7.14000000e+02	9.50000000e+02
-207	5.52358000e+05	6.18000000e+02	7.16000000e+02	9.54000000e+02
-206	5.53742000e+05	6.18000000e+02	7.16000000e+02	9.54000000e+02
-205	5.55119000e+05	6.17000000e+02	7.17000000e+02	9.56000000e+02
-204	5.56465000e+05	5.92000000e+02	7.18000000e+02	9.57000000e+02
-203	5.57669000e+05	6.17000000e+02	7.20000000e+02	9.59000000e+02
-202	5.58724000e+05	6.17000000e+02	7.20000000e+02	9.59000000e+02
-201	5.59812000e+05	6.17000000e+02	7.20000000e+02	9.59000000e+02
-200	5.60980000e+05	6.17000000e+02	7.20000000e+02	9.59000000e+02
-199	5.62523000e+05	6.15000000e+02	7.21000000e+02	9.62000000e+02
-198	5.63783000e+05	6.15000000e+02	7.21000000e+02	9.62000000e+02
-197	5.65073000e+05	5.89000000e+02	7.22000000e+02	9.67000000e+02
-196	5.66192000e+05	6.17000000e+02	7.24000000e+02	9.69000000e+02
-195	5.67452000e+05	5.93000000e+02	7.27000000e+02	9.74000000e+02
-194	5.68278000e+05	5.93000000e+02	7.27000000e+02	9.74000000e+02
-193	5.69213000e+05	5.93000000e+02	7.27000000e+02	9.74000000e+02
-192	5.70602000e+05	6.06000000e+02	7.28000000e+02	9.75000000e+02
-191	5.72015000e+05	6.16000000e+02	7.29000000e+02	9.76000000e+02
-190	5.73010000e+05	5.95000000e+02	7.30000000e+02	9.77000000e+02
-189	5.73902000e+05	6.10000000e+02	7.32000000e+02	9.80000000e+02
-188	5.74715000e+05	6.01000000e+02	7.34000000e+02	9.86000000e+02
-187	5.76106000e+05	6.01000000e+02	7.34000000e+02	9.86000000e+02
-186	5.77476000e+05	6.05000000e+02	7.35000000e+02	9.88000000e+02
-185	5.79004000e+05	6.38000000e+02	7.37000000e+02	9.90000000e+02
-184	5.80469000e+05	6.38000000e+02	7.37000000e+02	9.90000000e+02
-183	5.81736000e+05	6.38000000e+02	7.37000000e+02	9.90000000e+02
-182	5.83037000e+05	6.38000000e+02	7.37000000e+02	9.90000000e+02
-181	5.84363000e+05	6.24000000e+02	7.39000000e+02	9.96000000e+02
-180	5.85441000e+05	6.41000000e+02	7.41000000e+02	9.99000000e+02
-179	5.86502000e+05	6.41000000e+02	7.41000000e+02	9.99000000e+02
-178	5.88190000e+05	5.65000000e+02	7.42000000e+02	1.00000000e+03
-177	5.89900000e+05	5.66000000e+02	7.43000000e+02	1.00100000e+03
-176	5.91631000e+05	5.69000000e+02	7.46000000e+02	1.00600000e+03
-175	5.93280000e+05	5.71000000e+02	7.48000000e+02	1.00900000e+03
-174	5.94888000e+05	5.74000000e+02	7.51000000e+02	1.01200000e+03
-173	5.96423000e+05	5.75000000e+02	7.52000000e+02	1.01300000e+03
-172	5.97950000e+05	5.75000000e+02	7.52000000e+02	1.01300000e+03
-171	5.99733000e+05	5.77000000e+02	7.55000000e+02	1.01600000e+03
-170	6.01847000e+05	5.78000000e+02	7.56000000e+02	1.02200000e+03
-169	6.03806000e+05	5.78000000e+02	7.56000000e+02	1.02200000e+03
-168	6.05670000e+05	5.80000000e+02	7.58000000e+02	1.02500000e+03
-167	6.07743000e+05	5.83000000e+02	7.63000000e+02	1.03300000e+03
-166	6.10897000e+05	5.86000000e+02	7.69000000e+02	1.03900000e+03
-165	6.14224000e+05	5.86000000e+02	7.69000000e+02	1.03900000e+03
-164	6.15261000e+05	5.86000000e+02	7.69000000e+02	1.03900000e+03
-163	6.16072000e+05	5.86000000e+02	7.69000000e+02	1.03900000e+03
-162	6.17032000e+05	5.86000000e+02	7.69000000e+02	1.03900000e+03
-161	6.18537000e+05	5.86000000e+02	7.70000000e+02	1.04000000e+03
-160	6.20873000e+05	5.87000000e+02	7.71000000e+02	1.04100000e+03
-159	6.23658000e+05	5.87000000e+02	7.71000000e+02	1.04100000e+03
-158	6.26560000e+05	5.87000000e+02	7.71000000e+02	1.04100000e+03
-157	6.31160000e+05	5.88000000e+02	7.72000000e+02	1.04300000e+03
-156	6.35742000e+05	5.90000000e+02	7.75000000e+02	1.04700000e+03
-155	6.39719000e+05	5.90000000e+02	7.75000000e+02	1.04700000e+03
-154	6.43111000e+05	5.90000000e+02	7.75000000e+02	1.04700000e+03
-153	6.46354000e+05	5.90000000e+02	7.75000000e+02	1.04700000e+03
-152	6.48906000e+05	5.90000000e+02	7.75000000e+02	1.04700000e+03
-151	6.51564000e+05	5.93000000e+02	7.78000000e+02	1.05400000e+03
-150	6.51564000e+05	5.96000000e+02	7.81000000e+02	1.05800000e+03
-149	6.52751000e+05	6.00000000e+02	7.86000000e+02	1.06400000e+03
-148	6.52751000e+05	6.04000000e+02	7.90000000e+02	1.07100000e+03
-147	6.55452000e+05	6.06000000e+02	7.92000000e+02	1.07300000e+03
-146	6.57797000e+05	6.06000000e+02	7.92000000e+02	1.07300000e+03
-145	6.60064000e+05	6.11000000e+02	8.01000000e+02	1.08300000e+03
-144	6.62571000e+05	6.11000000e+02	8.01000000e+02	1.08300000e+03
-143	6.65489000e+05	6.12000000e+02	8.02000000e+02	1.08400000e+03
-142	6.68055000e+05	6.12000000e+02	8.02000000e+02	1.08400000e+03
-141	6.68055000e+05	6.13000000e+02	8.03000000e+02	1.08500000e+03
-140	6.70587000e+05	6.14000000e+02	8.04000000e+02	1.08600000e+03
-139	6.70587000e+05	6.15000000e+02	8.06000000e+02	1.08900000e+03
-138	6.70587000e+05	6.15000000e+02	8.06000000e+02	1.08900000e+03
-137	6.70587000e+05	6.16000000e+02	8.08000000e+02	1.09300000e+03
-136	6.70587000e+05	6.16000000e+02	8.10000000e+02	1.09800000e+03
-135	6.73005000e+05	6.16000000e+02	8.10000000e+02	1.09800000e+03
-134	6.75161000e+05	6.16000000e+02	8.10000000e+02	1.09800000e+03
-133	6.77309000e+05	6.16000000e+02	8.10000000e+02	1.09800000e+03
-132	6.79420000e+05	6.16000000e+02	8.14000000e+02	1.10300000e+03
-131	6.81506000e+05	6.18000000e+02	8.16000000e+02	1.10800000e+03
-130	6.83722000e+05	6.18000000e+02	8.17000000e+02	1.10900000e+03
-129	6.86130000e+05	6.18000000e+02	8.17000000e+02	1.10900000e+03
-128	6.88575000e+05	6.18000000e+02	8.17000000e+02	1.10900000e+03
-127	6.90870000e+05	6.19000000e+02	8.18000000e+02	1.11000000e+03
-126	6.92960000e+05	6.21000000e+02	8.21000000e+02	1.11300000e+03
-125	6.95162000e+05	6.21000000e+02	8.21000000e+02	1.11300000e+03
-124	6.97819000e+05	6.26000000e+02	8.27000000e+02	1.12200000e+03
-123	7.00674000e+05	6.26000000e+02	8.27000000e+02	1.12200000e+03
-122	7.03350000e+05	6.28000000e+02	8.29000000e+02	1.12400000e+03
-121	7.06338000e+05	6.29000000e+02	8.30000000e+02	1.12500000e+03
-120	7.09594000e+05	6.31000000e+02	8.33000000e+02	1.12800000e+03
-119	7.12314000e+05	6.33000000e+02	8.35000000e+02	1.13100000e+03
-118	7.15332000e+05	6.34000000e+02	8.37000000e+02	1.13400000e+03
-117	7.19037000e+05	6.36000000e+02	8.39000000e+02	1.13600000e+03
-116	7.23113000e+05	6.37000000e+02	8.41000000e+02	1.13800000e+03
-115	7.26546000e+05	6.38000000e+02	8.43000000e+02	1.14000000e+03
-114	7.29931000e+05	6.39000000e+02	8.45000000e+02	1.14400000e+03
-113	7.33579000e+05	6.40000000e+02	8.46000000e+02	1.14500000e+03
-112	7.37442000e+05	6.40000000e+02	8.46000000e+02	1.14500000e+03
-111	7.41213000e+05	6.42000000e+02	8.48000000e+02	1.14700000e+03
-110	7.44899000e+05	6.43000000e+02	8.50000000e+02	1.14900000e+03
-109	7.47876000e+05	6.43000000e+02	8.50000000e+02	1.14900000e+03
-108	7.50450000e+05	6.43000000e+02	8.50000000e+02	1.14900000e+03
-107	7.53289000e+05	6.44000000e+02	8.52000000e+02	1.15200000e+03
-106	7.56324000e+05	6.44000000e+02	8.52000000e+02	1.15200000e+03
-105	7.59258000e+05	6.48000000e+02	8.57000000e+02	1.15900000e+03
-104	7.62172000e+05	6.49000000e+02	8.59000000e+02	1.16100000e+03
-103	7.64973000e+05	6.51000000e+02	8.62000000e+02	1.16600000e+03
-102	7.67659000e+05	6.51000000e+02	8.62000000e+02	1.16600000e+03
-101	7.70628000e+05	6.51000000e+02	8.62000000e+02	1.16600000e+03
-100	7.73912000e+05	6.51000000e+02	8.62000000e+02	1.16600000e+03
-99	7.76919000e+05	6.51000000e+02	8.62000000e+02	1.16600000e+03
-98	7.79963000e+05	6.51000000e+02	8.62000000e+02	1.16600000e+03
-97	7.82746000e+05	6.51000000e+02	8.62000000e+02	1.16600000e+03
-96	7.85219000e+05	6.51000000e+02	8.62000000e+02	1.16600000e+03
-95	7.87728000e+05	6.51000000e+02	8.62000000e+02	1.16600000e+03
-94	7.90344000e+05	6.54000000e+02	8.66000000e+02	1.17100000e+03
-93	7.93665000e+05	6.54000000e+02	8.66000000e+02	1.17100000e+03
-92	7.96570000e+05	6.55000000e+02	8.67000000e+02	1.17200000e+03
-91	7.99605000e+05	6.55000000e+02	8.67000000e+02	1.17200000e+03
-90	8.02236000e+05	6.55000000e+02	8.67000000e+02	1.17200000e+03
-89	8.04873000e+05	6.55000000e+02	8.67000000e+02	1.17200000e+03
-88	8.07419000e+05	6.55000000e+02	8.67000000e+02	1.17200000e+03
-87	8.10557000e+05	6.55000000e+02	8.67000000e+02	1.17200000e+03
-86	8.13945000e+05	6.56000000e+02	8.69000000e+02	1.17400000e+03
-85	8.17254000e+05	6.56000000e+02	8.69000000e+02	1.17400000e+03
-84	8.20058000e+05	6.56000000e+02	8.69000000e+02	1.17400000e+03
-83	8.22794000e+05	6.56000000e+02	8.69000000e+02	1.17400000e+03
-82	8.25322000e+05	6.56000000e+02	8.69000000e+02	1.17400000e+03
-81	8.28088000e+05	6.56000000e+02	8.69000000e+02	1.17400000e+03
-80	8.31716000e+05	6.57000000e+02	8.71000000e+02	1.17700000e+03
-79	8.34924000e+05	6.60000000e+02	8.75000000e+02	1.18100000e+03
-78	8.38538000e+05	6.64000000e+02	8.81000000e+02	1.18900000e+03
-77	8.41420000e+05	6.64000000e+02	8.82000000e+02	1.19000000e+03
-76	8.44812000e+05	6.64000000e+02	8.82000000e+02	1.19000000e+03
-75	8.47535000e+05	6.65000000e+02	8.83000000e+02	1.19200000e+03
-74	8.50093000e+05	6.66000000e+02	8.84000000e+02	1.19500000e+03
-73	8.54251000e+05	6.67000000e+02	8.86000000e+02	1.19700000e+03
-72	8.58357000e+05	6.67000000e+02	8.86000000e+02	1.19700000e+03
-71	8.61517000e+05	6.67000000e+02	8.86000000e+02	1.19700000e+03
-70	8.64200000e+05	6.67000000e+02	8.87000000e+02	1.19800000e+03
-69	8.67864000e+05	6.68000000e+02	8.89000000e+02	1.20000000e+03
-68	8.72426000e+05	6.69000000e+02	8.90000000e+02	1.20100000e+03
-67	8.76488000e+05	6.71000000e+02	8.92000000e+02	1.20300000e+03
-66	8.81067000e+05	6.72000000e+02	8.93000000e+02	1.20400000e+03
-65	8.85688000e+05	6.74000000e+02	8.95000000e+02	1.20600000e+03
-64	8.89412000e+05	6.77000000e+02	8.98000000e+02	1.20900000e+03
-63	8.92801000e+05	6.80000000e+02	9.01000000e+02	1.21200000e+03
-62	8.96387000e+05	6.82000000e+02	9.03000000e+02	1.21500000e+03
-61	8.99632000e+05	6.82000000e+02	9.03000000e+02	1.21500000e+03
-60	9.02859000e+05	6.82000000e+02	9.03000000e+02	1.21500000e+03
-59	9.06338000e+05	6.82000000e+02	9.03000000e+02	1.21500000e+03
-58	9.10365000e+05	6.84000000e+02	9.06000000e+02	1.21900000e+03
-57	9.13863000e+05	6.84000000e+02	9.06000000e+02	1.21900000e+03
-56	9.17151000e+05	6.85000000e+02	9.07000000e+02	1.22200000e+03
-55	9.20679000e+05	6.88000000e+02	9.12000000e+02	1.23000000e+03
-54	9.24154000e+05	6.91000000e+02	9.16000000e+02	1.23400000e+03
-53	9.27672000e+05	6.92000000e+02	9.18000000e+02	1.23600000e+03
-52	9.31613000e+05	6.95000000e+02	9.22000000e+02	1.24200000e+03
-51	9.35924000e+05	6.97000000e+02	9.24000000e+02	1.24500000e+03
-50	9.39592000e+05	6.97000000e+02	9.26000000e+02	1.24700000e+03
-49	9.42946000e+05	6.97000000e+02	9.26000000e+02	1.24700000e+03
-48	9.46582000e+05	6.99000000e+02	9.28000000e+02	1.25000000e+03
-47	9.50940000e+05	7.01000000e+02	9.30000000e+02	1.25400000e+03
-46	9.54649000e+05	7.02000000e+02	9.32000000e+02	1.25600000e+03
-45	9.58826000e+05	7.04000000e+02	9.36000000e+02	1.26000000e+03
-44	9.63031000e+05	7.04000000e+02	9.36000000e+02	1.26000000e+03
-43	9.67261000e+05	7.06000000e+02	9.38000000e+02	1.26300000e+03
-42	9.71284000e+05	7.07000000e+02	9.40000000e+02	1.26500000e+03
-41	9.76551000e+05	7.11000000e+02	9.45000000e+02	1.27200000e+03
-40	9.81737000e+05	7.14000000e+02	9.50000000e+02	1.27700000e+03
-39	9.86579000e+05	7.14000000e+02	9.50000000e+02	1.27700000e+03
-38	9.91304000e+05	7.16000000e+02	9.52000000e+02	1.27900000e+03
-37	9.96258000e+05	7.19000000e+02	9.55000000e+02	1.28200000e+03
-36	1.00060300e+06	7.23000000e+02	9.60000000e+02	1.29000000e+03
-35	1.00445500e+06	7.24000000e+02	9.61000000e+02	1.29100000e+03
-34	1.00789700e+06	7.26000000e+02	9.63000000e+02	1.29400000e+03
-33	1.01164300e+06	7.26000000e+02	9.63000000e+02	1.29400000e+03
-32	1.01544500e+06	7.26000000e+02	9.63000000e+02	1.29400000e+03
-31	1.01951500e+06	7.29000000e+02	9.66000000e+02	1.29800000e+03
-30	1.02371600e+06	7.29000000e+02	9.67000000e+02	1.29900000e+03
-29	1.02789900e+06	7.30000000e+02	9.68000000e+02	1.30000000e+03
-28	1.03227700e+06	7.31000000e+02	9.69000000e+02	1.30200000e+03
-27	1.03604800e+06	7.31000000e+02	9.69000000e+02	1.30200000e+03
-26	1.04019500e+06	7.31000000e+02	9.69000000e+02	1.30200000e+03
-25	1.04476700e+06	7.32000000e+02	9.70000000e+02	1.30300000e+03
-24	1.04946100e+06	7.32000000e+02	9.70000000e+02	1.30300000e+03
-23	1.05502900e+06	7.32000000e+02	9.70000000e+02	1.30300000e+03
-22	1.06222200e+06	7.32000000e+02	9.70000000e+02	1.30300000e+03
-21	1.06994500e+06	7.38000000e+02	9.77000000e+02	1.31000000e+03
-20	1.07644200e+06	7.38000000e+02	9.77000000e+02	1.31000000e+03
-19	1.08358100e+06	7.39000000e+02	9.79000000e+02	1.31500000e+03
-18	1.09122100e+06	7.39000000e+02	9.79000000e+02	1.31500000e+03
-17	1.09906000e+06	7.41000000e+02	9.82000000e+02	1.31800000e+03
-16	1.10702600e+06	7.42000000e+02	9.83000000e+02	1.31900000e+03
-15	1.11676100e+06	7.44000000e+02	9.85000000e+02	1.32200000e+03
-14	1.12458900e+06	7.48000000e+02	9.90000000e+02	1.32800000e+03
-13	1.13297700e+06	7.49000000e+02	9.91000000e+02	1.32900000e+03
-12	1.14334200e+06	7.54000000e+02	9.96000000e+02	1.33500000e+03
-11	1.15133500e+06	7.56000000e+02	9.98000000e+02	1.33700000e+03
-10	1.15980600e+06	7.59000000e+02	1.00200000e+03	1.34100000e+03
-9	1.16861800e+06	7.61000000e+02	1.00500000e+03	1.34400000e+03
-8	1.17735000e+06	7.61000000e+02	1.00600000e+03	1.34500000e+03
-7	1.18683800e+06	7.63000000e+02	1.01000000e+03	1.34900000e+03
-6	1.19639800e+06	7.66000000e+02	1.01400000e+03	1.35300000e+03
-5	1.20638300e+06	7.69000000e+02	1.01800000e+03	1.35700000e+03
-4	1.21667900e+06	7.72000000e+02	1.02200000e+03	1.36100000e+03
-3	1.22867600e+06	7.74000000e+02	1.02400000e+03	1.36400000e+03
-2	1.24147300e+06	7.81000000e+02	1.03100000e+03	1.37100000e+03
-1	1.25564700e+06	7.84000000e+02	1.03700000e+03	1.38100000e+03
0	1.27616000e+06	8.07000000e+02	1.06200000e+03	1.41800000e+03
1	1.30203400e+06	8.24000000e+02	1.08200000e+03	1.44800000e+03
2	1.33208800e+06	8.44000000e+02	1.10600000e+03	1.47800000e+03
3	1.36196600e+06	8.65000000e+02	1.13500000e+03	1.52200000e+03
4	1.39391400e+06	8.89000000e+02	1.16500000e+03	1.56200000e+03
5	1.42043100e+06	9.27000000e+02	1.21600000e+03	1.62400000e+03
6	1.44542300e+06	9.38000000e+02	1.23900000e+03	1.66000000e+03
7	1.46033900e+06	9.40000000e+02	1.24300000e+03	1.66400000e+03
8	1.47423600e+06	9.41000000e+02	1.24600000e+03	1.66700000e+03
9	1.48639700e+06	9.42000000e+02	1.24900000e+03	1.67100000e+03
10	1.49817400e+06	9.43000000e+02	1.25100000e+03	1.67400000e+03
11	1.51493600e+06	9.44000000e+02	1.25400000e+03	1.67700000e+03
12	1.53920300e+06	9.46000000e+02	1.26600000e+03	1.69000000e+03
13	1.56392600e+06	9.55000000e+02	1.28000000e+03	1.70400000e+03
14	1.57951300e+06	9.60000000e+02	1.29100000e+03	1.71700000e+03
15	1.59364800e+06	9.67000000e+02	1.30000000e+03	1.72700000e+03
16	1.60715100e+06	9.72000000e+02	1.30600000e+03	1.73300000e+03
17	1.62074000e+06	9.74000000e+02	1.31200000e+03	1.73900000e+03
18	1.63709000e+06	9.76000000e+02	1.31400000e+03	1.74100000e+03
19	1.65566800e+06	9.85000000e+02	1.32800000e+03	1.75900000e+03
20	1.67150600e+06	9.95000000e+02	1.34800000e+03	1.78200000e+03
21	1.68475700e+06	1.00300000e+03	1.36400000e+03	1.80200000e+03
22	1.69742200e+06	1.01100000e+03	1.37700000e+03	1.81600000e+03
23	1.70996300e+06	1.01700000e+03	1.38500000e+03	1.82800000e+03
24	1.72209500e+06	1.01900000e+03	1.39000000e+03	1.83400000e+03
25	1.73631900e+06	1.02600000e+03	1.40100000e+03	1.84600000e+03
26	1.75123800e+06	1.02900000e+03	1.41000000e+03	1.85800000e+03
27	1.76696100e+06	1.03300000e+03	1.41600000e+03	1.86600000e+03
28	1.78039400e+06	1.03900000e+03	1.42500000e+03	1.87500000e+03
29	1.79398300e+06	1.04700000e+03	1.43600000e+03	1.88600000e+03
30	1.80708800e+06	1.05200000e+03	1.44900000e+03	1.90100000e+03
31	1.81950200e+06	1.05400000e+03	1.45500000e+03	1.90900000e+03
32	1.82996800e+06	1.06000000e+03	1.46500000e+03	1.92300000e+03
33	1.84288100e+06	1.06000000e+03	1.46800000e+03	1.92600000e+03
34	1.85770900e+06	1.06200000e+03	1.47100000e+03	1.92900000e+03
35	1.87193800e+06	1.06600000e+03	1.47900000e+03	1.93900000e+03
36	1.88750100e+06	1.07200000e+03	1.48900000e+03	1.95200000e+03
37	1.90235500e+06	1.07900000e+03	1.49900000e+03	1.96500000e+03
38	1.91589000e+06	1.08200000e+03	1.50300000e+03	1.96900000e+03
39	1.92968300e+06	1.08500000e+03	1.51200000e+03	1.98100000e+03
40	1.94732800e+06	1.08900000e+03	1.52100000e+03	1.99100000e+03
41	1.96329000e+06	1.09300000e+03	1.52600000e+03	1.99600000e+03
42	1.97573200e+06	1.09900000e+03	1.53700000e+03	2.01200000e+03
43	1.98786600e+06	1.10400000e+03	1.54600000e+03	2.02100000e+03
44	2.00144100e+06	1.11100000e+03	1.55500000e+03	2.03300000e+03
45	2.01486600e+06	1.11700000e+03	1.56300000e+03	2.04100000e+03
46	2.02914400e+06	1.12100000e+03	1.57200000e+03	2.05500000e+03
47	2.04489700e+06	1.13000000e+03	1.58300000e+03	2.06700000e+03
48	2.05927900e+06	1.13400000e+03	1.58900000e+03	2.07400000e+03
49	2.07172200e+06	1.14000000e+03	1.59700000e+03	2.08300000e+03
50	2.08306200e+06	1.14300000e+03	1.60200000e+03	2.09000000e+03
51	2.09433600e+06	1.14800000e+03	1.60900000e+03	2.09700000e+03
52	2.10639100e+06	1.15100000e+03	1.61500000e+03	2.10500000e+03
53	2.11932600e+06	1.15100000e+03	1.61700000e+03	2.10800000e+03
54	2.13473100e+06	1.15600000e+03	1.62500000e+03	2.11700000e+03
55	2.15131200e+06	1.16100000e+03	1.63100000e+03	2.12700000e+03
56	2.16467200e+06	1.16500000e+03	1.63800000e+03	2.13600000e+03
57	2.17646800e+06	1.16800000e+03	1.64400000e+03	2.14500000e+03
58	2.18877400e+06	1.17500000e+03	1.65400000e+03	2.16000000e+03
59	2.20052200e+06	1.17900000e+03	1.66000000e+03	2.16900000e+03
60	2.21465200e+06	1.18100000e+03	1.66600000e+03	2.17700000e+03
61	2.23094900e+06	1.18300000e+03	1.67000000e+03	2.18500000e+03
62	2.24509400e+06	1.19400000e+03	1.69200000e+03	2.21000000e+03
63	2.25812500e+06	1.19900000e+03	1.70300000e+03	2.22500000e+03
64	2.27095000e+06	1.20000000e+03	1.70900000e+03	2.23600000e+03
65	2.28249000e+06	1.20500000e+03	1.71900000e+03	2.24700000e+03
66	2.29661300e+06	1.20700000e+03	1.72300000e+03	2.25100000e+03
67	2.31553900e+06	1.21600000e+03	1.73400000e+03	2.26900000e+03
68	2.33513600e+06	1.22300000e+03	1.74400000e+03	2.28000000e+03
69	2.35063800e+06	1.22800000e+03	1.75600000e+03	2.29800000e+03
70	2.36358500e+06	1.22900000e+03	1.75900000e+03	2.30100000e+03
71	2.37655400e+06	1.23200000e+03	1.76500000e+03	2.30900000e+03
72	2.38921800e+06	1.23700000e+03	1.77300000e+03	2.31700000e+03
73	2.40181500e+06	1.23800000e+03	1.77600000e+03	2.32000000e+03
74	2.41741200e+06	1.24500000e+03	1.78800000e+03	2.33600000e+03
75	2.43551500e+06	1.24900000e+03	1.79400000e+03	2.34300000e+03
76	2.44978500e+06	1.25400000e+03	1.80200000e+03	2.35300000e+03
77	2.46093600e+06	1.25600000e+03	1.80400000e+03	2.35500000e+03
78	2.47124700e+06	1.25800000e+03	1.80800000e+03	2.36500000e+03
79	2.48151900e+06	1.26000000e+03	1.81100000e+03	2.36800000e+03
80	2.49175200e+06	1.26400000e+03	1.82000000e+03	2.37800000e+03
81	2.50465600e+06	1.26900000e+03	1.82500000e+03	2.38300000e+03
82	2.51889200e+06	1.27400000e+03	1.83200000e+03	2.39300000e+03
83	2.53065500e+06	1.27800000e+03	1.83900000e+03	2.40500000e+03
84	2.54036000e+06	1.28200000e+03	1.84300000e+03	2.41200000e+03
85	2.55075100e+06	1.28300000e+03	1.84600000e+03	2.42400000e+03
86	2.56017200e+06	1.28800000e+03	1.85400000e+03	2.43400000e+03
87	2.56940000e+06	1.29100000e+03	1.85900000e+03	2.43900000e+03
88	2.58075100e+06	1.29400000e+03	1.86400000e+03	2.44500000e+03
89	2.59391800e+06	1.30100000e+03	1.87300000e+03	2.45600000e+03
90	2.60568100e+06	1.30400000e+03	1.87900000e+03	2.46500000e+03
91	2.61581700e+06	1.31100000e+03	1.88700000e+03	2.47800000e+03
92	2.62539900e+06	1.31400000e+03	1.89400000e+03	2.48800000e+03
93	2.63485200e+06	1.31800000e+03	1.90000000e+03	2.49800000e+03
94	2.64394200e+06	1.31900000e+03	1.90700000e+03	2.51000000e+03
95	2.65474000e+06	1.32000000e+03	1.91000000e+03	2.51400000e+03
96	2.66696800e+06	1.32100000e+03	1.91100000e+03	2.51500000e+03
97	2.69376900e+06	1.32200000e+03	1.91600000e+03	2.52200000e+03
98	2.70718000e+06	1.32300000e+03	1.91800000e+03	2.52800000e+03
99	2.71875300e+06	1.32400000e+03	1.92000000e+03	2.53200000e+03
100	2.72907600e+06	1.32400000e+03	1.92300000e+03	2.53600000e+03
