# Supplementary material for: Early Prediction of Movie Box Office Success Based on Wikipedia Activity Big Data
Source: PLoS One. 2013 Aug 21;8(8):e71226. doi: 10.1371/journal.pone.0071226 (PMC3749192; doi:10.1371/journal.pone.0071226)
Supplement: Dataset S1 — The dataset under study, including the financial and Wikipedia activity data is also available at http://wwm.phy.bme.hu/SupplementaryDataS1.zip. (ZIP) [file pone.0071226.s002.zip › wikipredict_data_pack/sample_of_312/wikipedia_predictors/217]

Day_(movie_time)	Views	Users	Rigor	Edits
-500	0.00000000e+00	0.00000000e+00	0.00000000e+00	0.00000000e+00
-499	0.00000000e+00	0.00000000e+00	0.00000000e+00	0.00000000e+00
-498	0.00000000e+00	0.00000000e+00	0.00000000e+00	0.00000000e+00
-497	0.00000000e+00	0.00000000e+00	0.00000000e+00	0.00000000e+00
-496	0.00000000e+00	0.00000000e+00	0.00000000e+00	0.00000000e+00
-495	0.00000000e+00	0.00000000e+00	0.00000000e+00	0.00000000e+00
-494	0.00000000e+00	0.00000000e+00	0.00000000e+00	0.00000000e+00
-493	0.00000000e+00	0.00000000e+00	0.00000000e+00	0.00000000e+00
-492	0.00000000e+00	0.00000000e+00	0.00000000e+00	0.00000000e+00
-491	0.00000000e+00	0.00000000e+00	0.00000000e+00	0.00000000e+00
-490	0.00000000e+00	0.00000000e+00	0.00000000e+00	0.00000000e+00
-489	0.00000000e+00	0.00000000e+00	0.00000000e+00	0.00000000e+00
-488	0.00000000e+00	0.00000000e+00	0.00000000e+00	0.00000000e+00
-487	0.00000000e+00	0.00000000e+00	0.00000000e+00	0.00000000e+00
-486	0.00000000e+00	0.00000000e+00	0.00000000e+00	0.00000000e+00
-485	0.00000000e+00	0.00000000e+00	0.00000000e+00	0.00000000e+00
-484	0.00000000e+00	0.00000000e+00	0.00000000e+00	0.00000000e+00
-483	0.00000000e+00	0.00000000e+00	0.00000000e+00	0.00000000e+00
-482	1.00000000e+00	0.00000000e+00	0.00000000e+00	0.00000000e+00
-481	1.00000000e+00	0.00000000e+00	0.00000000e+00	0.00000000e+00
-480	1.00000000e+00	0.00000000e+00	0.00000000e+00	0.00000000e+00
-479	1.00000000e+00	0.00000000e+00	0.00000000e+00	0.00000000e+00
-478	1.00000000e+00	0.00000000e+00	0.00000000e+00	0.00000000e+00
-477	1.00000000e+00	0.00000000e+00	0.00000000e+00	0.00000000e+00
-476	1.00000000e+00	0.00000000e+00	0.00000000e+00	0.00000000e+00
-475	1.00000000e+00	0.00000000e+00	0.00000000e+00	0.00000000e+00
-474	1.00000000e+00	0.00000000e+00	0.00000000e+00	0.00000000e+00
-473	1.00000000e+00	0.00000000e+00	0.00000000e+00	0.00000000e+00
-472	1.00000000e+00	0.00000000e+00	0.00000000e+00	0.00000000e+00
-471	1.00000000e+00	0.00000000e+00	0.00000000e+00	0.00000000e+00
-470	1.00000000e+00	0.00000000e+00	0.00000000e+00	0.00000000e+00
-469	1.00000000e+00	0.00000000e+00	0.00000000e+00	0.00000000e+00
-468	1.00000000e+00	0.00000000e+00	0.00000000e+00	0.00000000e+00
-467	1.00000000e+00	0.00000000e+00	0.00000000e+00	0.00000000e+00
-466	1.00000000e+00	0.00000000e+00	0.00000000e+00	0.00000000e+00
-465	1.00000000e+00	0.00000000e+00	0.00000000e+00	0.00000000e+00
-464	1.00000000e+00	0.00000000e+00	0.00000000e+00	0.00000000e+00
-463	1.00000000e+00	0.00000000e+00	0.00000000e+00	0.00000000e+00
-462	1.00000000e+00	0.00000000e+00	0.00000000e+00	0.00000000e+00
-461	1.00000000e+00	0.00000000e+00	0.00000000e+00	0.00000000e+00
-460	1.00000000e+00	0.00000000e+00	0.00000000e+00	0.00000000e+00
-459	1.00000000e+00	0.00000000e+00	0.00000000e+00	0.00000000e+00
-458	1.00000000e+00	0.00000000e+00	0.00000000e+00	0.00000000e+00
-457	1.00000000e+00	0.00000000e+00	0.00000000e+00	0.00000000e+00
-456	1.00000000e+00	0.00000000e+00	0.00000000e+00	0.00000000e+00
-455	1.00000000e+00	0.00000000e+00	0.00000000e+00	0.00000000e+00
-454	1.00000000e+00	0.00000000e+00	0.00000000e+00	0.00000000e+00
-453	1.00000000e+00	0.00000000e+00	0.00000000e+00	0.00000000e+00
-452	1.00000000e+00	0.00000000e+00	0.00000000e+00	0.00000000e+00
-451	1.00000000e+00	0.00000000e+00	0.00000000e+00	0.00000000e+00
-450	1.00000000e+00	0.00000000e+00	0.00000000e+00	0.00000000e+00
-449	1.00000000e+00	0.00000000e+00	0.00000000e+00	0.00000000e+00
-448	1.00000000e+00	0.00000000e+00	0.00000000e+00	0.00000000e+00
-447	1.00000000e+00	0.00000000e+00	0.00000000e+00	0.00000000e+00
-446	1.00000000e+00	0.00000000e+00	0.00000000e+00	0.00000000e+00
-445	1.00000000e+00	0.00000000e+00	0.00000000e+00	0.00000000e+00
-444	1.00000000e+00	0.00000000e+00	0.00000000e+00	0.00000000e+00
-443	1.00000000e+00	0.00000000e+00	0.00000000e+00	0.00000000e+00
-442	1.00000000e+00	0.00000000e+00	0.00000000e+00	0.00000000e+00
-441	1.00000000e+00	0.00000000e+00	0.00000000e+00	0.00000000e+00
-440	1.00000000e+00	0.00000000e+00	0.00000000e+00	0.00000000e+00
-439	1.00000000e+00	0.00000000e+00	0.00000000e+00	0.00000000e+00
-438	1.00000000e+00	0.00000000e+00	0.00000000e+00	0.00000000e+00
-437	1.00000000e+00	0.00000000e+00	0.00000000e+00	0.00000000e+00
-436	1.00000000e+00	0.00000000e+00	0.00000000e+00	0.00000000e+00
-435	1.00000000e+00	0.00000000e+00	0.00000000e+00	0.00000000e+00
-434	1.00000000e+00	0.00000000e+00	0.00000000e+00	0.00000000e+00
-433	1.00000000e+00	0.00000000e+00	0.00000000e+00	0.00000000e+00
-432	1.00000000e+00	0.00000000e+00	0.00000000e+00	0.00000000e+00
-431	1.00000000e+00	0.00000000e+00	0.00000000e+00	0.00000000e+00
-430	1.00000000e+00	0.00000000e+00	0.00000000e+00	0.00000000e+00
-429	1.00000000e+00	0.00000000e+00	0.00000000e+00	0.00000000e+00
-428	1.00000000e+00	0.00000000e+00	0.00000000e+00	0.00000000e+00
-427	1.00000000e+00	0.00000000e+00	0.00000000e+00	0.00000000e+00
-426	1.00000000e+00	0.00000000e+00	0.00000000e+00	0.00000000e+00
-425	1.00000000e+00	0.00000000e+00	0.00000000e+00	0.00000000e+00
-424	1.00000000e+00	0.00000000e+00	0.00000000e+00	0.00000000e+00
-423	1.00000000e+00	0.00000000e+00	0.00000000e+00	0.00000000e+00
-422	1.00000000e+00	0.00000000e+00	0.00000000e+00	0.00000000e+00
-421	1.00000000e+00	0.00000000e+00	0.00000000e+00	0.00000000e+00
-420	1.00000000e+00	0.00000000e+00	0.00000000e+00	0.00000000e+00
-419	1.00000000e+00	0.00000000e+00	0.00000000e+00	0.00000000e+00
-418	1.00000000e+00	0.00000000e+00	0.00000000e+00	0.00000000e+00
-417	3.00000000e+00	0.00000000e+00	0.00000000e+00	0.00000000e+00
-416	3.00000000e+00	0.00000000e+00	0.00000000e+00	0.00000000e+00
-415	3.00000000e+00	0.00000000e+00	0.00000000e+00	0.00000000e+00
-414	3.00000000e+00	0.00000000e+00	0.00000000e+00	0.00000000e+00
-413	3.00000000e+00	0.00000000e+00	0.00000000e+00	0.00000000e+00
-412	3.00000000e+00	0.00000000e+00	0.00000000e+00	0.00000000e+00
-411	3.00000000e+00	0.00000000e+00	0.00000000e+00	0.00000000e+00
-410	3.00000000e+00	0.00000000e+00	0.00000000e+00	0.00000000e+00
-409	3.00000000e+00	0.00000000e+00	0.00000000e+00	0.00000000e+00
-408	3.00000000e+00	0.00000000e+00	0.00000000e+00	0.00000000e+00
-407	3.00000000e+00	0.00000000e+00	0.00000000e+00	0.00000000e+00
-406	3.00000000e+00	0.00000000e+00	0.00000000e+00	0.00000000e+00
-405	3.00000000e+00	0.00000000e+00	0.00000000e+00	0.00000000e+00
-404	3.00000000e+00	0.00000000e+00	0.00000000e+00	0.00000000e+00
-403	3.00000000e+00	0.00000000e+00	0.00000000e+00	0.00000000e+00
-402	3.00000000e+00	0.00000000e+00	0.00000000e+00	0.00000000e+00
-401	3.00000000e+00	0.00000000e+00	0.00000000e+00	0.00000000e+00
-400	3.00000000e+00	0.00000000e+00	0.00000000e+00	0.00000000e+00
-399	3.00000000e+00	0.00000000e+00	0.00000000e+00	0.00000000e+00
-398	3.00000000e+00	0.00000000e+00	0.00000000e+00	0.00000000e+00
-397	3.00000000e+00	0.00000000e+00	0.00000000e+00	0.00000000e+00
-396	4.00000000e+00	0.00000000e+00	0.00000000e+00	0.00000000e+00
-395	4.00000000e+00	0.00000000e+00	0.00000000e+00	0.00000000e+00
-394	4.00000000e+00	0.00000000e+00	0.00000000e+00	0.00000000e+00
-393	4.00000000e+00	0.00000000e+00	0.00000000e+00	0.00000000e+00
-392	4.00000000e+00	0.00000000e+00	0.00000000e+00	0.00000000e+00
-391	4.00000000e+00	0.00000000e+00	0.00000000e+00	0.00000000e+00
-390	4.00000000e+00	0.00000000e+00	0.00000000e+00	0.00000000e+00
-389	4.00000000e+00	0.00000000e+00	0.00000000e+00	0.00000000e+00
-388	4.00000000e+00	0.00000000e+00	0.00000000e+00	0.00000000e+00
-387	4.00000000e+00	0.00000000e+00	0.00000000e+00	0.00000000e+00
-386	4.00000000e+00	0.00000000e+00	0.00000000e+00	0.00000000e+00
-385	4.00000000e+00	0.00000000e+00	0.00000000e+00	0.00000000e+00
-384	4.00000000e+00	0.00000000e+00	0.00000000e+00	0.00000000e+00
-383	4.00000000e+00	0.00000000e+00	0.00000000e+00	0.00000000e+00
-382	5.00000000e+00	0.00000000e+00	0.00000000e+00	0.00000000e+00
-381	5.00000000e+00	0.00000000e+00	0.00000000e+00	0.00000000e+00
-380	5.00000000e+00	0.00000000e+00	0.00000000e+00	0.00000000e+00
-379	5.00000000e+00	0.00000000e+00	0.00000000e+00	0.00000000e+00
-378	5.00000000e+00	0.00000000e+00	0.00000000e+00	0.00000000e+00
-377	5.00000000e+00	0.00000000e+00	0.00000000e+00	0.00000000e+00
-376	5.00000000e+00	0.00000000e+00	0.00000000e+00	0.00000000e+00
-375	5.00000000e+00	0.00000000e+00	0.00000000e+00	0.00000000e+00
-374	5.00000000e+00	0.00000000e+00	0.00000000e+00	0.00000000e+00
-373	5.00000000e+00	0.00000000e+00	0.00000000e+00	0.00000000e+00
-372	5.00000000e+00	0.00000000e+00	0.00000000e+00	0.00000000e+00
-371	5.00000000e+00	0.00000000e+00	0.00000000e+00	0.00000000e+00
-370	5.00000000e+00	0.00000000e+00	0.00000000e+00	0.00000000e+00
-369	5.00000000e+00	0.00000000e+00	0.00000000e+00	0.00000000e+00
-368	5.00000000e+00	0.00000000e+00	0.00000000e+00	0.00000000e+00
-367	5.00000000e+00	0.00000000e+00	0.00000000e+00	0.00000000e+00
-366	5.00000000e+00	0.00000000e+00	0.00000000e+00	0.00000000e+00
-365	5.00000000e+00	0.00000000e+00	0.00000000e+00	0.00000000e+00
-364	5.00000000e+00	0.00000000e+00	0.00000000e+00	0.00000000e+00
-363	5.00000000e+00	0.00000000e+00	0.00000000e+00	0.00000000e+00
-362	5.00000000e+00	0.00000000e+00	0.00000000e+00	0.00000000e+00
-361	5.00000000e+00	0.00000000e+00	0.00000000e+00	0.00000000e+00
-360	5.00000000e+00	0.00000000e+00	0.00000000e+00	0.00000000e+00
-359	5.00000000e+00	0.00000000e+00	0.00000000e+00	0.00000000e+00
-358	5.00000000e+00	0.00000000e+00	0.00000000e+00	0.00000000e+00
-357	5.00000000e+00	0.00000000e+00	0.00000000e+00	0.00000000e+00
-356	5.00000000e+00	0.00000000e+00	0.00000000e+00	0.00000000e+00
-355	5.00000000e+00	0.00000000e+00	0.00000000e+00	0.00000000e+00
-354	5.00000000e+00	0.00000000e+00	0.00000000e+00	0.00000000e+00
-353	5.00000000e+00	0.00000000e+00	0.00000000e+00	0.00000000e+00
-352	5.00000000e+00	0.00000000e+00	0.00000000e+00	0.00000000e+00
-351	5.00000000e+00	0.00000000e+00	0.00000000e+00	0.00000000e+00
-350	5.00000000e+00	0.00000000e+00	0.00000000e+00	0.00000000e+00
-349	5.00000000e+00	0.00000000e+00	0.00000000e+00	0.00000000e+00
-348	1.10000000e+01	0.00000000e+00	0.00000000e+00	0.00000000e+00
-347	2.60000000e+01	0.00000000e+00	0.00000000e+00	0.00000000e+00
-346	3.30000000e+01	0.00000000e+00	0.00000000e+00	0.00000000e+00
-345	4.10000000e+01	0.00000000e+00	0.00000000e+00	0.00000000e+00
-344	4.40000000e+01	0.00000000e+00	0.00000000e+00	0.00000000e+00
-343	5.40000000e+01	0.00000000e+00	0.00000000e+00	0.00000000e+00
-342	5.80000000e+01	0.00000000e+00	0.00000000e+00	0.00000000e+00
-341	6.70000000e+01	0.00000000e+00	0.00000000e+00	0.00000000e+00
-340	7.80000000e+01	0.00000000e+00	0.00000000e+00	0.00000000e+00
-339	9.70000000e+01	0.00000000e+00	0.00000000e+00	0.00000000e+00
-338	1.05000000e+02	0.00000000e+00	0.00000000e+00	0.00000000e+00
-337	1.13000000e+02	0.00000000e+00	0.00000000e+00	0.00000000e+00
-336	1.15000000e+02	0.00000000e+00	0.00000000e+00	0.00000000e+00
-335	1.15000000e+02	0.00000000e+00	0.00000000e+00	0.00000000e+00
-334	1.15000000e+02	0.00000000e+00	0.00000000e+00	0.00000000e+00
-333	1.15000000e+02	0.00000000e+00	0.00000000e+00	0.00000000e+00
-332	1.15000000e+02	0.00000000e+00	0.00000000e+00	0.00000000e+00
-331	1.15000000e+02	0.00000000e+00	0.00000000e+00	0.00000000e+00
-330	1.15000000e+02	0.00000000e+00	0.00000000e+00	0.00000000e+00
-329	1.15000000e+02	0.00000000e+00	0.00000000e+00	0.00000000e+00
-328	1.15000000e+02	0.00000000e+00	0.00000000e+00	0.00000000e+00
-327	1.15000000e+02	0.00000000e+00	0.00000000e+00	0.00000000e+00
-326	1.15000000e+02	0.00000000e+00	0.00000000e+00	0.00000000e+00
-325	3.53000000e+02	0.00000000e+00	0.00000000e+00	0.00000000e+00
-324	5.96000000e+02	0.00000000e+00	0.00000000e+00	0.00000000e+00
-323	7.95000000e+02	0.00000000e+00	0.00000000e+00	0.00000000e+00
-322	9.64000000e+02	0.00000000e+00	0.00000000e+00	0.00000000e+00
-321	1.13300000e+03	0.00000000e+00	0.00000000e+00	0.00000000e+00
-320	1.45400000e+03	1.00000000e+00	1.00000000e+00	1.00000000e+00
-319	2.15500000e+03	1.00000000e+00	1.00000000e+00	1.00000000e+00
-318	3.00100000e+03	1.00000000e+00	1.00000000e+00	1.00000000e+00
-317	3.83500000e+03	1.00000000e+00	1.00000000e+00	1.00000000e+00
-316	3.83500000e+03	1.00000000e+00	1.00000000e+00	1.00000000e+00
-315	4.46100000e+03	1.00000000e+00	1.00000000e+00	1.00000000e+00
-314	5.06400000e+03	1.00000000e+00	1.00000000e+00	1.00000000e+00
-313	5.68600000e+03	2.00000000e+00	2.00000000e+00	2.00000000e+00
-312	6.40200000e+03	2.00000000e+00	2.00000000e+00	2.00000000e+00
-311	7.16700000e+03	4.00000000e+00	4.00000000e+00	7.00000000e+00
-310	7.96100000e+03	4.00000000e+00	4.00000000e+00	7.00000000e+00
-309	8.83200000e+03	4.00000000e+00	4.00000000e+00	7.00000000e+00
-308	9.55000000e+03	4.00000000e+00	4.00000000e+00	7.00000000e+00
-307	1.02230000e+04	6.00000000e+00	6.00000000e+00	9.00000000e+00
-306	1.08820000e+04	7.00000000e+00	7.00000000e+00	1.00000000e+01
-305	1.15270000e+04	7.00000000e+00	7.00000000e+00	1.00000000e+01
-304	1.22800000e+04	7.00000000e+00	7.00000000e+00	1.00000000e+01
-303	1.30270000e+04	1.00000000e+01	9.00000000e+00	1.20000000e+01
-302	1.37360000e+04	1.00000000e+01	9.00000000e+00	1.20000000e+01
-301	1.37360000e+04	1.00000000e+01	9.00000000e+00	1.20000000e+01
-300	1.42260000e+04	1.00000000e+01	1.00000000e+01	1.50000000e+01
-299	1.47150000e+04	1.30000000e+01	1.10000000e+01	1.60000000e+01
-298	1.50550000e+04	1.20000000e+01	1.20000000e+01	1.70000000e+01
-297	1.55890000e+04	1.20000000e+01	1.20000000e+01	1.80000000e+01
-296	1.59850000e+04	1.20000000e+01	1.20000000e+01	1.80000000e+01
-295	1.63480000e+04	1.20000000e+01	1.20000000e+01	1.80000000e+01
-294	1.67850000e+04	1.30000000e+01	1.30000000e+01	1.90000000e+01
-293	1.73150000e+04	1.30000000e+01	1.30000000e+01	1.90000000e+01
-292	1.80470000e+04	1.30000000e+01	1.30000000e+01	1.90000000e+01
-291	1.88570000e+04	1.30000000e+01	1.30000000e+01	1.90000000e+01
-290	1.96480000e+04	1.30000000e+01	1.30000000e+01	1.90000000e+01
-289	2.04040000e+04	1.60000000e+01	1.60000000e+01	2.20000000e+01
-288	2.11030000e+04	1.90000000e+01	1.70000000e+01	2.40000000e+01
-287	2.17320000e+04	1.90000000e+01	1.70000000e+01	2.40000000e+01
-286	2.23790000e+04	1.90000000e+01	1.70000000e+01	2.40000000e+01
-285	2.29780000e+04	1.90000000e+01	1.70000000e+01	2.40000000e+01
-284	2.35740000e+04	1.90000000e+01	1.70000000e+01	2.40000000e+01
-283	2.42950000e+04	1.90000000e+01	1.70000000e+01	2.40000000e+01
-282	2.49760000e+04	1.90000000e+01	1.70000000e+01	2.40000000e+01
-281	2.55880000e+04	1.90000000e+01	1.70000000e+01	2.40000000e+01
-280	2.61740000e+04	2.00000000e+01	1.80000000e+01	2.50000000e+01
-279	2.67720000e+04	2.00000000e+01	1.80000000e+01	2.50000000e+01
-278	2.73540000e+04	2.00000000e+01	1.80000000e+01	2.50000000e+01
-277	2.79800000e+04	2.00000000e+01	1.80000000e+01	2.50000000e+01
-276	2.87240000e+04	2.00000000e+01	1.80000000e+01	2.50000000e+01
-275	2.93730000e+04	2.00000000e+01	1.80000000e+01	2.50000000e+01
-274	2.99120000e+04	2.00000000e+01	1.80000000e+01	2.50000000e+01
-273	3.04000000e+04	2.00000000e+01	1.80000000e+01	2.50000000e+01
-272	3.08490000e+04	2.00000000e+01	1.80000000e+01	2.50000000e+01
-271	3.13670000e+04	2.00000000e+01	1.80000000e+01	2.50000000e+01
-270	3.18940000e+04	2.00000000e+01	1.80000000e+01	2.50000000e+01
-269	3.25230000e+04	2.00000000e+01	1.80000000e+01	2.50000000e+01
-268	3.30580000e+04	2.30000000e+01	2.00000000e+01	2.70000000e+01
-267	3.36460000e+04	2.20000000e+01	2.10000000e+01	2.80000000e+01
-266	3.42610000e+04	2.20000000e+01	2.10000000e+01	2.80000000e+01
-265	3.48510000e+04	2.40000000e+01	2.20000000e+01	3.30000000e+01
-264	3.54060000e+04	2.30000000e+01	2.30000000e+01	3.40000000e+01
-263	3.59840000e+04	2.30000000e+01	2.30000000e+01	3.40000000e+01
-262	3.66330000e+04	2.30000000e+01	2.30000000e+01	3.40000000e+01
-261	3.72730000e+04	2.30000000e+01	2.30000000e+01	3.40000000e+01
-260	3.79260000e+04	2.30000000e+01	2.30000000e+01	3.40000000e+01
-259	3.84970000e+04	2.30000000e+01	2.30000000e+01	3.40000000e+01
-258	3.90390000e+04	2.30000000e+01	2.30000000e+01	3.40000000e+01
-257	3.95540000e+04	2.30000000e+01	2.30000000e+01	3.40000000e+01
-256	4.01890000e+04	2.50000000e+01	2.40000000e+01	3.50000000e+01
-255	4.07440000e+04	2.80000000e+01	2.50000000e+01	3.60000000e+01
-254	4.14200000e+04	3.00000000e+01	2.90000000e+01	4.20000000e+01
-253	4.20240000e+04	3.00000000e+01	3.00000000e+01	4.30000000e+01
-252	4.24820000e+04	3.00000000e+01	3.00000000e+01	4.30000000e+01
-251	4.29570000e+04	3.00000000e+01	3.00000000e+01	4.30000000e+01
-250	4.34830000e+04	3.00000000e+01	3.00000000e+01	4.30000000e+01
-249	4.40070000e+04	3.00000000e+01	3.00000000e+01	4.30000000e+01
-248	4.46010000e+04	3.10000000e+01	3.10000000e+01	4.40000000e+01
-247	4.52010000e+04	3.10000000e+01	3.10000000e+01	4.40000000e+01
-246	4.57770000e+04	3.10000000e+01	3.20000000e+01	4.60000000e+01
-245	4.63410000e+04	3.10000000e+01	3.20000000e+01	4.60000000e+01
-244	4.68580000e+04	3.10000000e+01	3.20000000e+01	4.60000000e+01
-243	4.74600000e+04	3.10000000e+01	3.20000000e+01	4.60000000e+01
-242	4.81850000e+04	3.10000000e+01	3.20000000e+01	4.60000000e+01
-241	4.90720000e+04	3.20000000e+01	3.30000000e+01	4.80000000e+01
-240	4.99400000e+04	3.20000000e+01	3.30000000e+01	4.80000000e+01
-239	5.07180000e+04	3.30000000e+01	3.40000000e+01	4.90000000e+01
-238	5.14830000e+04	3.50000000e+01	3.50000000e+01	5.10000000e+01
-237	5.21890000e+04	3.50000000e+01	3.70000000e+01	5.50000000e+01
-236	5.27810000e+04	3.50000000e+01	3.70000000e+01	5.50000000e+01
-235	5.34450000e+04	3.50000000e+01	3.70000000e+01	5.50000000e+01
-234	5.42870000e+04	4.70000000e+01	4.10000000e+01	6.30000000e+01
-233	5.51090000e+04	4.70000000e+01	4.10000000e+01	6.30000000e+01
-232	5.58590000e+04	4.80000000e+01	4.40000000e+01	6.70000000e+01
-231	5.66070000e+04	4.80000000e+01	4.40000000e+01	6.70000000e+01
-230	5.72870000e+04	4.50000000e+01	4.50000000e+01	6.80000000e+01
-229	5.80600000e+04	4.50000000e+01	4.70000000e+01	7.00000000e+01
-228	5.87690000e+04	4.60000000e+01	4.90000000e+01	7.20000000e+01
-227	5.94780000e+04	5.20000000e+01	5.00000000e+01	7.30000000e+01
-226	6.01150000e+04	5.20000000e+01	5.00000000e+01	7.30000000e+01
-225	6.07720000e+04	5.20000000e+01	5.00000000e+01	7.30000000e+01
-224	6.13950000e+04	5.20000000e+01	5.00000000e+01	7.30000000e+01
-223	6.19950000e+04	5.20000000e+01	5.00000000e+01	7.30000000e+01
-222	6.24670000e+04	5.10000000e+01	5.10000000e+01	7.40000000e+01
-221	6.30390000e+04	5.00000000e+01	5.20000000e+01	7.50000000e+01
-220	6.38170000e+04	5.00000000e+01	5.20000000e+01	7.50000000e+01
-219	6.45390000e+04	5.00000000e+01	5.20000000e+01	7.50000000e+01
-218	6.50730000e+04	5.00000000e+01	5.20000000e+01	7.50000000e+01
-217	6.55300000e+04	5.00000000e+01	5.20000000e+01	7.50000000e+01
-216	6.59770000e+04	5.00000000e+01	5.20000000e+01	7.50000000e+01
-215	6.65800000e+04	5.10000000e+01	5.20000000e+01	7.60000000e+01
-214	6.72340000e+04	5.30000000e+01	5.30000000e+01	7.70000000e+01
-213	6.79740000e+04	5.30000000e+01	5.30000000e+01	7.70000000e+01
-212	6.86750000e+04	5.30000000e+01	5.30000000e+01	7.70000000e+01
-211	6.93060000e+04	5.30000000e+01	5.30000000e+01	7.70000000e+01
-210	6.98940000e+04	5.70000000e+01	5.40000000e+01	8.20000000e+01
-209	7.05250000e+04	5.70000000e+01	5.40000000e+01	8.20000000e+01
-208	7.11010000e+04	5.70000000e+01	5.40000000e+01	8.20000000e+01
-207	7.16460000e+04	5.70000000e+01	5.40000000e+01	8.20000000e+01
-206	7.24290000e+04	5.60000000e+01	5.50000000e+01	8.30000000e+01
-205	7.30800000e+04	5.60000000e+01	5.50000000e+01	8.30000000e+01
-204	7.38340000e+04	5.60000000e+01	5.50000000e+01	8.30000000e+01
-203	7.45000000e+04	5.60000000e+01	5.50000000e+01	8.30000000e+01
-202	7.51860000e+04	5.60000000e+01	5.50000000e+01	8.30000000e+01
-201	7.58790000e+04	5.80000000e+01	5.60000000e+01	8.40000000e+01
-200	7.66920000e+04	5.80000000e+01	5.60000000e+01	8.40000000e+01
-199	7.76380000e+04	5.90000000e+01	5.70000000e+01	8.50000000e+01
-198	7.86110000e+04	5.90000000e+01	5.70000000e+01	8.50000000e+01
-197	7.94520000e+04	5.90000000e+01	5.70000000e+01	8.50000000e+01
-196	8.01670000e+04	5.90000000e+01	5.70000000e+01	8.50000000e+01
-195	8.06810000e+04	6.30000000e+01	5.80000000e+01	8.90000000e+01
-194	8.13430000e+04	6.30000000e+01	5.90000000e+01	9.00000000e+01
-193	8.17890000e+04	6.20000000e+01	6.00000000e+01	9.10000000e+01
-192	8.19580000e+04	6.20000000e+01	6.00000000e+01	9.10000000e+01
-191	8.20870000e+04	6.20000000e+01	6.00000000e+01	9.10000000e+01
-190	8.22430000e+04	6.20000000e+01	6.00000000e+01	9.10000000e+01
-189	8.25140000e+04	6.20000000e+01	6.00000000e+01	9.10000000e+01
-188	8.29810000e+04	6.20000000e+01	6.00000000e+01	9.10000000e+01
-187	8.35860000e+04	6.30000000e+01	6.10000000e+01	9.20000000e+01
-186	8.41960000e+04	6.30000000e+01	6.10000000e+01	9.20000000e+01
-185	8.49430000e+04	6.30000000e+01	6.10000000e+01	9.20000000e+01
-184	8.56240000e+04	6.30000000e+01	6.10000000e+01	9.20000000e+01
-183	8.63190000e+04	6.30000000e+01	6.10000000e+01	9.20000000e+01
-182	8.69710000e+04	6.30000000e+01	6.10000000e+01	9.20000000e+01
-181	8.76080000e+04	6.30000000e+01	6.10000000e+01	9.20000000e+01
-180	8.80970000e+04	6.30000000e+01	6.10000000e+01	9.20000000e+01
-179	8.86270000e+04	6.30000000e+01	6.10000000e+01	9.20000000e+01
-178	8.86270000e+04	6.30000000e+01	6.10000000e+01	9.20000000e+01
-177	8.88430000e+04	6.30000000e+01	6.20000000e+01	9.50000000e+01
-176	8.88430000e+04	6.30000000e+01	6.20000000e+01	9.50000000e+01
-175	8.94090000e+04	6.30000000e+01	6.20000000e+01	9.50000000e+01
-174	8.99970000e+04	6.30000000e+01	6.20000000e+01	9.50000000e+01
-173	9.05980000e+04	6.10000000e+01	6.30000000e+01	9.60000000e+01
-172	9.11950000e+04	6.80000000e+01	6.40000000e+01	1.04000000e+02
-171	9.17970000e+04	7.30000000e+01	6.60000000e+01	1.06000000e+02
-170	9.24310000e+04	7.30000000e+01	6.60000000e+01	1.06000000e+02
-169	9.24310000e+04	7.00000000e+01	6.80000000e+01	1.09000000e+02
-168	9.30100000e+04	7.20000000e+01	7.20000000e+01	1.13000000e+02
-167	9.30100000e+04	7.20000000e+01	7.20000000e+01	1.13000000e+02
-166	9.30100000e+04	7.20000000e+01	7.20000000e+01	1.13000000e+02
-165	9.30100000e+04	7.20000000e+01	7.20000000e+01	1.13000000e+02
-164	9.30100000e+04	7.80000000e+01	7.40000000e+01	1.15000000e+02
-163	9.35740000e+04	7.80000000e+01	7.40000000e+01	1.15000000e+02
-162	9.41540000e+04	7.80000000e+01	7.40000000e+01	1.15000000e+02
-161	9.47330000e+04	7.80000000e+01	7.40000000e+01	1.15000000e+02
-160	9.52710000e+04	7.80000000e+01	7.40000000e+01	1.15000000e+02
-159	9.58360000e+04	7.80000000e+01	7.40000000e+01	1.15000000e+02
-158	9.66310000e+04	8.20000000e+01	8.10000000e+01	1.23000000e+02
-157	9.73880000e+04	8.20000000e+01	8.10000000e+01	1.23000000e+02
-156	9.80370000e+04	8.60000000e+01	8.30000000e+01	1.25000000e+02
-155	9.86060000e+04	8.60000000e+01	8.30000000e+01	1.25000000e+02
-154	9.92100000e+04	8.40000000e+01	8.40000000e+01	1.26000000e+02
-153	9.98940000e+04	8.80000000e+01	8.60000000e+01	1.28000000e+02
-152	1.00735000e+05	8.80000000e+01	8.60000000e+01	1.28000000e+02
-151	1.01666000e+05	8.50000000e+01	8.80000000e+01	1.30000000e+02
-150	1.02687000e+05	8.50000000e+01	8.80000000e+01	1.30000000e+02
-149	1.03748000e+05	8.50000000e+01	8.80000000e+01	1.30000000e+02
-148	1.04969000e+05	8.50000000e+01	8.80000000e+01	1.30000000e+02
-147	1.06008000e+05	8.60000000e+01	9.00000000e+01	1.33000000e+02
-146	1.07007000e+05	8.60000000e+01	9.00000000e+01	1.33000000e+02
-145	1.07973000e+05	8.60000000e+01	9.00000000e+01	1.33000000e+02
-144	1.08826000e+05	9.00000000e+01	9.10000000e+01	1.34000000e+02
-143	1.09693000e+05	9.00000000e+01	9.10000000e+01	1.34000000e+02
-142	1.10559000e+05	9.00000000e+01	9.10000000e+01	1.34000000e+02
-141	1.11574000e+05	9.30000000e+01	9.20000000e+01	1.36000000e+02
-140	1.12628000e+05	9.30000000e+01	9.20000000e+01	1.36000000e+02
-139	1.13561000e+05	9.30000000e+01	9.20000000e+01	1.36000000e+02
-138	1.14487000e+05	9.30000000e+01	9.20000000e+01	1.36000000e+02
-137	1.15471000e+05	9.30000000e+01	9.20000000e+01	1.36000000e+02
-136	1.16632000e+05	9.30000000e+01	9.20000000e+01	1.36000000e+02
-135	1.17887000e+05	9.20000000e+01	9.30000000e+01	1.37000000e+02
-134	1.19202000e+05	9.30000000e+01	9.40000000e+01	1.38000000e+02
-133	1.20354000e+05	9.30000000e+01	9.40000000e+01	1.38000000e+02
-132	1.21368000e+05	9.30000000e+01	9.40000000e+01	1.38000000e+02
-131	1.22238000e+05	9.30000000e+01	9.40000000e+01	1.38000000e+02
-130	1.23127000e+05	9.30000000e+01	9.40000000e+01	1.38000000e+02
-129	1.24126000e+05	9.30000000e+01	9.40000000e+01	1.38000000e+02
-128	1.25285000e+05	9.80000000e+01	9.60000000e+01	1.41000000e+02
-127	1.26392000e+05	1.00000000e+02	9.70000000e+01	1.43000000e+02
-126	1.27548000e+05	9.70000000e+01	9.80000000e+01	1.44000000e+02
-125	1.28570000e+05	9.70000000e+01	9.80000000e+01	1.44000000e+02
-124	1.29675000e+05	9.70000000e+01	9.80000000e+01	1.44000000e+02
-123	1.30691000e+05	9.70000000e+01	9.80000000e+01	1.44000000e+02
-122	1.31744000e+05	9.70000000e+01	9.80000000e+01	1.44000000e+02
-121	1.32857000e+05	9.60000000e+01	9.90000000e+01	1.45000000e+02
-120	1.33919000e+05	9.60000000e+01	9.90000000e+01	1.45000000e+02
-119	1.34982000e+05	9.60000000e+01	9.90000000e+01	1.45000000e+02
-118	1.35997000e+05	9.90000000e+01	1.00000000e+02	1.46000000e+02
-117	1.37137000e+05	9.90000000e+01	1.00000000e+02	1.46000000e+02
-116	1.38289000e+05	9.90000000e+01	1.00000000e+02	1.46000000e+02
-115	1.39324000e+05	9.90000000e+01	1.00000000e+02	1.46000000e+02
-114	1.40454000e+05	9.70000000e+01	1.01000000e+02	1.47000000e+02
-113	1.41732000e+05	9.70000000e+01	1.01000000e+02	1.47000000e+02
-112	1.42748000e+05	9.70000000e+01	1.01000000e+02	1.47000000e+02
-111	1.43940000e+05	1.02000000e+02	1.02000000e+02	1.50000000e+02
-110	1.45047000e+05	1.02000000e+02	1.02000000e+02	1.50000000e+02
-109	1.46037000e+05	1.02000000e+02	1.02000000e+02	1.50000000e+02
-108	1.47151000e+05	1.02000000e+02	1.02000000e+02	1.50000000e+02
-107	1.48308000e+05	1.02000000e+02	1.02000000e+02	1.50000000e+02
-106	1.49551000e+05	1.02000000e+02	1.02000000e+02	1.50000000e+02
-105	1.50803000e+05	1.04000000e+02	1.04000000e+02	1.54000000e+02
-104	1.52026000e+05	1.05000000e+02	1.06000000e+02	1.56000000e+02
-103	1.53301000e+05	1.05000000e+02	1.06000000e+02	1.56000000e+02
-102	1.54487000e+05	1.05000000e+02	1.06000000e+02	1.56000000e+02
-101	1.55739000e+05	1.05000000e+02	1.06000000e+02	1.56000000e+02
-100	1.57068000e+05	1.05000000e+02	1.06000000e+02	1.56000000e+02
-99	1.58448000e+05	1.02000000e+02	1.07000000e+02	1.57000000e+02
-98	1.59934000e+05	1.02000000e+02	1.07000000e+02	1.57000000e+02
-97	1.61512000e+05	1.04000000e+02	1.08000000e+02	1.59000000e+02
-96	1.62972000e+05	1.11000000e+02	1.11000000e+02	1.62000000e+02
-95	1.64372000e+05	1.11000000e+02	1.11000000e+02	1.62000000e+02
-94	1.65849000e+05	1.06000000e+02	1.12000000e+02	1.63000000e+02
-93	1.67371000e+05	1.07000000e+02	1.14000000e+02	1.67000000e+02
-92	1.68915000e+05	1.12000000e+02	1.17000000e+02	1.70000000e+02
-91	1.70470000e+05	1.16000000e+02	1.18000000e+02	1.72000000e+02
-90	1.72867000e+05	1.19000000e+02	1.21000000e+02	1.76000000e+02
-89	1.75841000e+05	1.21000000e+02	1.24000000e+02	1.79000000e+02
-88	1.78904000e+05	1.24000000e+02	1.26000000e+02	1.81000000e+02
-87	1.81822000e+05	1.19000000e+02	1.28000000e+02	1.83000000e+02
-86	1.84757000e+05	1.21000000e+02	1.29000000e+02	1.84000000e+02
-85	1.87477000e+05	1.30000000e+02	1.30000000e+02	1.85000000e+02
-84	1.90110000e+05	1.39000000e+02	1.37000000e+02	2.02000000e+02
-83	1.92868000e+05	1.41000000e+02	1.48000000e+02	2.16000000e+02
-82	1.95074000e+05	1.41000000e+02	1.49000000e+02	2.18000000e+02
-81	1.97214000e+05	1.41000000e+02	1.49000000e+02	2.18000000e+02
-80	1.99659000e+05	1.45000000e+02	1.55000000e+02	2.27000000e+02
-79	2.01899000e+05	1.54000000e+02	1.57000000e+02	2.29000000e+02
-78	2.03841000e+05	1.49000000e+02	1.60000000e+02	2.33000000e+02
-77	2.05865000e+05	1.46000000e+02	1.61000000e+02	2.34000000e+02
-76	2.07815000e+05	1.63000000e+02	1.64000000e+02	2.37000000e+02
-75	2.09535000e+05	1.63000000e+02	1.67000000e+02	2.47000000e+02
-74	2.11243000e+05	1.62000000e+02	1.69000000e+02	2.49000000e+02
-73	2.12978000e+05	1.72000000e+02	1.70000000e+02	2.51000000e+02
-72	2.14846000e+05	1.73000000e+02	1.73000000e+02	2.54000000e+02
-71	2.16860000e+05	1.67000000e+02	1.74000000e+02	2.57000000e+02
-70	2.18647000e+05	1.72000000e+02	1.76000000e+02	2.60000000e+02
-69	2.20298000e+05	1.71000000e+02	1.78000000e+02	2.62000000e+02
-68	2.21849000e+05	1.68000000e+02	1.80000000e+02	2.64000000e+02
-67	2.23569000e+05	1.83000000e+02	1.86000000e+02	2.74000000e+02
-66	2.25436000e+05	1.76000000e+02	1.88000000e+02	2.76000000e+02
-65	2.27258000e+05	1.76000000e+02	1.88000000e+02	2.76000000e+02
-64	2.29051000e+05	1.80000000e+02	1.95000000e+02	2.86000000e+02
-63	2.30742000e+05	1.87000000e+02	1.98000000e+02	2.93000000e+02
-62	2.32284000e+05	1.87000000e+02	1.98000000e+02	2.93000000e+02
-61	2.34031000e+05	1.83000000e+02	2.03000000e+02	3.00000000e+02
-60	2.35818000e+05	1.85000000e+02	2.05000000e+02	3.03000000e+02
-59	2.37639000e+05	1.85000000e+02	2.05000000e+02	3.03000000e+02
-58	2.39688000e+05	1.93000000e+02	2.09000000e+02	3.09000000e+02
-57	2.41946000e+05	1.87000000e+02	2.13000000e+02	3.14000000e+02
-56	2.43853000e+05	1.97000000e+02	2.15000000e+02	3.16000000e+02
-55	2.45617000e+05	1.97000000e+02	2.15000000e+02	3.16000000e+02
-54	2.47320000e+05	1.92000000e+02	2.18000000e+02	3.27000000e+02
-53	2.48949000e+05	1.97000000e+02	2.20000000e+02	3.29000000e+02
-52	2.50984000e+05	2.00000000e+02	2.25000000e+02	3.37000000e+02
-51	2.53039000e+05	1.97000000e+02	2.27000000e+02	3.39000000e+02
-50	2.54951000e+05	2.01000000e+02	2.28000000e+02	3.40000000e+02
-49	2.56778000e+05	2.04000000e+02	2.30000000e+02	3.45000000e+02
-48	2.58849000e+05	2.10000000e+02	2.34000000e+02	3.53000000e+02
-47	2.63285000e+05	2.17000000e+02	2.42000000e+02	3.63000000e+02
-46	2.68095000e+05	2.11000000e+02	2.43000000e+02	3.64000000e+02
-45	2.72541000e+05	2.06000000e+02	2.55000000e+02	3.78000000e+02
-44	2.77035000e+05	2.18000000e+02	2.60000000e+02	3.84000000e+02
-43	2.82020000e+05	2.17000000e+02	2.64000000e+02	3.97000000e+02
-42	2.87138000e+05	2.25000000e+02	2.69000000e+02	4.02000000e+02
-41	2.92226000e+05	2.37000000e+02	2.78000000e+02	4.12000000e+02
-40	2.96987000e+05	2.29000000e+02	2.80000000e+02	4.14000000e+02
-39	3.02415000e+05	2.49000000e+02	2.91000000e+02	4.34000000e+02
-38	3.07977000e+05	2.45000000e+02	2.97000000e+02	4.40000000e+02
-37	3.12548000e+05	2.63000000e+02	3.04000000e+02	4.48000000e+02
-36	3.17604000e+05	2.69000000e+02	3.13000000e+02	4.63000000e+02
-35	3.22138000e+05	2.74000000e+02	3.21000000e+02	4.74000000e+02
-34	3.26714000e+05	2.70000000e+02	3.25000000e+02	4.79000000e+02
-33	3.31679000e+05	2.67000000e+02	3.29000000e+02	4.86000000e+02
-32	3.37366000e+05	2.74000000e+02	3.34000000e+02	4.92000000e+02
-31	3.43109000e+05	2.82000000e+02	3.35000000e+02	4.93000000e+02
-30	3.48770000e+05	2.82000000e+02	3.35000000e+02	4.93000000e+02
-29	3.54541000e+05	2.73000000e+02	3.38000000e+02	5.03000000e+02
-28	3.60408000e+05	2.80000000e+02	3.40000000e+02	5.05000000e+02
-27	3.66346000e+05	2.82000000e+02	3.48000000e+02	5.19000000e+02
-26	3.72466000e+05	2.98000000e+02	3.55000000e+02	5.31000000e+02
-25	3.78623000e+05	2.98000000e+02	3.55000000e+02	5.31000000e+02
-24	3.85391000e+05	2.99000000e+02	3.61000000e+02	5.38000000e+02
-23	3.92000000e+05	3.09000000e+02	3.65000000e+02	5.42000000e+02
-22	3.98559000e+05	3.09000000e+02	3.65000000e+02	5.42000000e+02
-21	4.05113000e+05	3.09000000e+02	3.66000000e+02	5.43000000e+02
-20	4.11497000e+05	3.09000000e+02	3.66000000e+02	5.43000000e+02
-19	4.17808000e+05	3.12000000e+02	3.69000000e+02	5.49000000e+02
-18	4.24243000e+05	3.12000000e+02	3.69000000e+02	5.49000000e+02
-17	4.31246000e+05	3.11000000e+02	3.71000000e+02	5.52000000e+02
-16	4.38117000e+05	3.10000000e+02	3.76000000e+02	5.58000000e+02
-15	4.44902000e+05	3.26000000e+02	3.81000000e+02	5.64000000e+02
-14	4.50950000e+05	3.32000000e+02	3.82000000e+02	5.66000000e+02
-13	4.57014000e+05	3.32000000e+02	3.82000000e+02	5.66000000e+02
-12	4.62732000e+05	3.09000000e+02	3.85000000e+02	5.74000000e+02
-11	4.69138000e+05	3.30000000e+02	3.88000000e+02	5.93000000e+02
-10	4.76271000e+05	3.33000000e+02	3.94000000e+02	5.99000000e+02
-9	4.83478000e+05	3.43000000e+02	3.95000000e+02	6.00000000e+02
-8	4.90491000e+05	3.42000000e+02	3.98000000e+02	6.04000000e+02
-7	4.97765000e+05	3.19000000e+02	4.00000000e+02	6.08000000e+02
-6	5.05541000e+05	3.41000000e+02	4.10000000e+02	6.20000000e+02
-5	5.13250000e+05	3.39000000e+02	4.17000000e+02	6.40000000e+02
-4	5.21607000e+05	3.61000000e+02	4.22000000e+02	6.48000000e+02
-3	5.31219000e+05	3.57000000e+02	4.24000000e+02	6.50000000e+02
-2	5.40652000e+05	3.49000000e+02	4.25000000e+02	6.51000000e+02
-1	5.51290000e+05	3.58000000e+02	4.30000000e+02	6.58000000e+02
0	5.62158000e+05	3.70000000e+02	4.52000000e+02	6.86000000e+02
1	5.75072000e+05	3.68000000e+02	4.61000000e+02	6.97000000e+02
2	5.91087000e+05	3.95000000e+02	4.72000000e+02	7.13000000e+02
3	6.16542000e+05	4.18000000e+02	5.20000000e+02	7.86000000e+02
4	6.43008000e+05	4.55000000e+02	5.55000000e+02	8.40000000e+02
5	6.67170000e+05	4.67000000e+02	5.72000000e+02	8.68000000e+02
6	6.90425000e+05	5.07000000e+02	5.95000000e+02	9.03000000e+02
7	7.11458000e+05	5.15000000e+02	6.18000000e+02	9.39000000e+02
8	7.30401000e+05	5.39000000e+02	6.41000000e+02	9.67000000e+02
9	7.45929000e+05	5.71000000e+02	6.57000000e+02	9.89000000e+02
10	7.60195000e+05	4.79000000e+02	6.80000000e+02	1.01900000e+03
11	7.74879000e+05	4.85000000e+02	6.91000000e+02	1.04300000e+03
12	7.88426000e+05	4.85000000e+02	6.91000000e+02	1.04300000e+03
13	8.00554000e+05	4.85000000e+02	6.93000000e+02	1.04600000e+03
14	8.09972000e+05	4.85000000e+02	6.93000000e+02	1.04600000e+03
15	8.19186000e+05	4.85000000e+02	6.94000000e+02	1.05100000e+03
16	8.28413000e+05	4.85000000e+02	6.94000000e+02	1.05100000e+03
17	8.37317000e+05	4.85000000e+02	6.94000000e+02	1.05100000e+03
18	8.45731000e+05	4.85000000e+02	6.94000000e+02	1.05100000e+03
19	8.54176000e+05	4.85000000e+02	6.94000000e+02	1.05100000e+03
20	8.61327000e+05	4.85000000e+02	6.94000000e+02	1.05100000e+03
21	8.67561000e+05	4.85000000e+02	6.94000000e+02	1.05100000e+03
22	8.73351000e+05	4.85000000e+02	6.94000000e+02	1.05300000e+03
23	8.79069000e+05	4.85000000e+02	6.94000000e+02	1.05300000e+03
24	8.84972000e+05	4.85000000e+02	6.94000000e+02	1.05300000e+03
25	8.90146000e+05	4.85000000e+02	6.94000000e+02	1.05300000e+03
26	8.95469000e+05	4.85000000e+02	6.94000000e+02	1.05300000e+03
27	9.00249000e+05	4.87000000e+02	6.99000000e+02	1.06000000e+03
28	9.04537000e+05	4.91000000e+02	7.05000000e+02	1.06700000e+03
29	9.08566000e+05	4.92000000e+02	7.07000000e+02	1.07000000e+03
30	9.12593000e+05	4.94000000e+02	7.12000000e+02	1.07900000e+03
31	9.16292000e+05	4.95000000e+02	7.14000000e+02	1.08100000e+03
32	9.21059000e+05	4.99000000e+02	7.20000000e+02	1.08700000e+03
33	9.25974000e+05	5.03000000e+02	7.27000000e+02	1.09600000e+03
34	9.29718000e+05	5.03000000e+02	7.27000000e+02	1.09600000e+03
35	9.33014000e+05	5.08000000e+02	7.33000000e+02	1.10400000e+03
36	9.36257000e+05	5.09000000e+02	7.35000000e+02	1.10600000e+03
37	9.39192000e+05	5.11000000e+02	7.38000000e+02	1.10900000e+03
38	9.42281000e+05	5.13000000e+02	7.41000000e+02	1.11300000e+03
39	9.45786000e+05	5.14000000e+02	7.43000000e+02	1.11500000e+03
40	9.49426000e+05	5.14000000e+02	7.43000000e+02	1.11500000e+03
41	9.52566000e+05	5.14000000e+02	7.43000000e+02	1.11500000e+03
42	9.55208000e+05	5.16000000e+02	7.45000000e+02	1.12000000e+03
43	9.58005000e+05	5.16000000e+02	7.45000000e+02	1.12000000e+03
44	9.61074000e+05	5.16000000e+02	7.45000000e+02	1.12000000e+03
45	9.64284000e+05	5.19000000e+02	7.48000000e+02	1.12300000e+03
46	9.67941000e+05	5.20000000e+02	7.49000000e+02	1.12400000e+03
47	9.71956000e+05	5.20000000e+02	7.49000000e+02	1.12400000e+03
48	9.75361000e+05	5.22000000e+02	7.52000000e+02	1.12800000e+03
49	9.78099000e+05	5.25000000e+02	7.58000000e+02	1.13500000e+03
50	9.80590000e+05	5.25000000e+02	7.58000000e+02	1.13500000e+03
51	9.83124000e+05	5.25000000e+02	7.58000000e+02	1.13500000e+03
52	9.85793000e+05	5.25000000e+02	7.58000000e+02	1.13500000e+03
53	9.89102000e+05	5.26000000e+02	7.59000000e+02	1.13600000e+03
54	9.92287000e+05	5.27000000e+02	7.62000000e+02	1.13900000e+03
55	9.94933000e+05	5.27000000e+02	7.63000000e+02	1.14000000e+03
56	9.97425000e+05	5.31000000e+02	7.69000000e+02	1.14700000e+03
57	9.99914000e+05	5.34000000e+02	7.74000000e+02	1.15300000e+03
58	1.00199600e+06	5.36000000e+02	7.76000000e+02	1.15500000e+03
59	1.00426600e+06	5.37000000e+02	7.77000000e+02	1.15900000e+03
60	1.00657300e+06	5.39000000e+02	7.80000000e+02	1.16400000e+03
61	1.00934300e+06	5.39000000e+02	7.82000000e+02	1.16600000e+03
62	1.01188100e+06	5.39000000e+02	7.82000000e+02	1.16600000e+03
63	1.01406900e+06	5.42000000e+02	7.89000000e+02	1.17400000e+03
64	1.01596000e+06	5.43000000e+02	7.91000000e+02	1.17600000e+03
65	1.01804200e+06	5.44000000e+02	7.93000000e+02	1.17800000e+03
66	1.01999100e+06	5.44000000e+02	7.93000000e+02	1.17800000e+03
67	1.02223000e+06	5.44000000e+02	7.93000000e+02	1.17800000e+03
68	1.02436000e+06	5.46000000e+02	7.96000000e+02	1.18200000e+03
69	1.02620600e+06	5.46000000e+02	7.96000000e+02	1.18200000e+03
70	1.02796300e+06	5.46000000e+02	7.96000000e+02	1.18200000e+03
71	1.02975000e+06	5.46000000e+02	7.96000000e+02	1.18200000e+03
72	1.03149900e+06	5.47000000e+02	7.98000000e+02	1.18500000e+03
73	1.03321000e+06	5.47000000e+02	7.98000000e+02	1.18500000e+03
74	1.03531400e+06	5.47000000e+02	7.98000000e+02	1.18500000e+03
75	1.03759000e+06	5.47000000e+02	7.98000000e+02	1.18500000e+03
76	1.03963600e+06	5.47000000e+02	7.98000000e+02	1.18500000e+03
77	1.04129400e+06	5.48000000e+02	7.99000000e+02	1.18600000e+03
78	1.04293000e+06	5.48000000e+02	7.99000000e+02	1.18600000e+03
79	1.04455600e+06	5.48000000e+02	7.99000000e+02	1.18600000e+03
80	1.04609800e+06	5.48000000e+02	7.99000000e+02	1.18600000e+03
81	1.04768500e+06	5.49000000e+02	8.01000000e+02	1.18800000e+03
82	1.04954600e+06	5.49000000e+02	8.01000000e+02	1.18800000e+03
83	1.05110900e+06	5.50000000e+02	8.03000000e+02	1.19100000e+03
84	1.05254000e+06	5.51000000e+02	8.04000000e+02	1.19300000e+03
85	1.05398900e+06	5.51000000e+02	8.04000000e+02	1.19300000e+03
86	1.05542200e+06	5.51000000e+02	8.04000000e+02	1.19300000e+03
87	1.05694200e+06	5.51000000e+02	8.04000000e+02	1.19300000e+03
88	1.05860800e+06	5.51000000e+02	8.04000000e+02	1.19300000e+03
89	1.06033600e+06	5.52000000e+02	8.05000000e+02	1.19500000e+03
90	1.06190900e+06	5.52000000e+02	8.05000000e+02	1.19500000e+03
91	1.06344500e+06	5.52000000e+02	8.05000000e+02	1.19500000e+03
92	1.06498800e+06	5.54000000e+02	8.08000000e+02	1.20100000e+03
93	1.06627400e+06	5.54000000e+02	8.08000000e+02	1.20100000e+03
94	1.06762300e+06	5.54000000e+02	8.08000000e+02	1.20100000e+03
95	1.06927900e+06	5.54000000e+02	8.08000000e+02	1.20100000e+03
96	1.07286100e+06	5.55000000e+02	8.10000000e+02	1.20400000e+03
97	1.07522200e+06	5.55000000e+02	8.10000000e+02	1.20400000e+03
98	1.07657700e+06	5.55000000e+02	8.10000000e+02	1.20400000e+03
99	1.07776400e+06	5.55000000e+02	8.10000000e+02	1.20400000e+03
100	1.07907700e+06	5.55000000e+02	8.10000000e+02	1.20400000e+03
