# Supplementary material for: Early Prediction of Movie Box Office Success Based on Wikipedia Activity Big Data
Source: PLoS One. 2013 Aug 21;8(8):e71226. doi: 10.1371/journal.pone.0071226 (PMC3749192; doi:10.1371/journal.pone.0071226)
Supplement: Dataset S1 — The dataset under study, including the financial and Wikipedia activity data is also available at http://wwm.phy.bme.hu/SupplementaryDataS1.zip. (ZIP) [file pone.0071226.s002.zip › wikipredict_data_pack/sample_of_312/wikipedia_predictors/218]

Day_(movie_time)	Views	Users	Rigor	Edits
-500	0.00000000e+00	0.00000000e+00	0.00000000e+00	0.00000000e+00
-499	0.00000000e+00	0.00000000e+00	0.00000000e+00	0.00000000e+00
-498	0.00000000e+00	0.00000000e+00	0.00000000e+00	0.00000000e+00
-497	0.00000000e+00	0.00000000e+00	0.00000000e+00	0.00000000e+00
-496	0.00000000e+00	0.00000000e+00	0.00000000e+00	0.00000000e+00
-495	0.00000000e+00	0.00000000e+00	0.00000000e+00	0.00000000e+00
-494	0.00000000e+00	0.00000000e+00	0.00000000e+00	0.00000000e+00
-493	0.00000000e+00	0.00000000e+00	0.00000000e+00	0.00000000e+00
-492	0.00000000e+00	0.00000000e+00	0.00000000e+00	0.00000000e+00
-491	0.00000000e+00	0.00000000e+00	0.00000000e+00	0.00000000e+00
-490	0.00000000e+00	0.00000000e+00	0.00000000e+00	0.00000000e+00
-489	0.00000000e+00	0.00000000e+00	0.00000000e+00	0.00000000e+00
-488	0.00000000e+00	0.00000000e+00	0.00000000e+00	0.00000000e+00
-487	0.00000000e+00	0.00000000e+00	0.00000000e+00	0.00000000e+00
-486	0.00000000e+00	0.00000000e+00	0.00000000e+00	0.00000000e+00
-485	0.00000000e+00	0.00000000e+00	0.00000000e+00	0.00000000e+00
-484	0.00000000e+00	0.00000000e+00	0.00000000e+00	0.00000000e+00
-483	0.00000000e+00	0.00000000e+00	0.00000000e+00	0.00000000e+00
-482	0.00000000e+00	0.00000000e+00	0.00000000e+00	0.00000000e+00
-481	0.00000000e+00	0.00000000e+00	0.00000000e+00	0.00000000e+00
-480	0.00000000e+00	0.00000000e+00	0.00000000e+00	0.00000000e+00
-479	0.00000000e+00	0.00000000e+00	0.00000000e+00	0.00000000e+00
-478	0.00000000e+00	0.00000000e+00	0.00000000e+00	0.00000000e+00
-477	0.00000000e+00	0.00000000e+00	0.00000000e+00	0.00000000e+00
-476	0.00000000e+00	0.00000000e+00	0.00000000e+00	0.00000000e+00
-475	0.00000000e+00	0.00000000e+00	0.00000000e+00	0.00000000e+00
-474	0.00000000e+00	0.00000000e+00	0.00000000e+00	0.00000000e+00
-473	0.00000000e+00	0.00000000e+00	0.00000000e+00	0.00000000e+00
-472	0.00000000e+00	0.00000000e+00	0.00000000e+00	0.00000000e+00
-471	0.00000000e+00	0.00000000e+00	0.00000000e+00	0.00000000e+00
-470	0.00000000e+00	0.00000000e+00	0.00000000e+00	0.00000000e+00
-469	0.00000000e+00	0.00000000e+00	0.00000000e+00	0.00000000e+00
-468	0.00000000e+00	0.00000000e+00	0.00000000e+00	0.00000000e+00
-467	0.00000000e+00	0.00000000e+00	0.00000000e+00	0.00000000e+00
-466	0.00000000e+00	0.00000000e+00	0.00000000e+00	0.00000000e+00
-465	0.00000000e+00	0.00000000e+00	0.00000000e+00	0.00000000e+00
-464	0.00000000e+00	0.00000000e+00	0.00000000e+00	0.00000000e+00
-463	0.00000000e+00	0.00000000e+00	0.00000000e+00	0.00000000e+00
-462	0.00000000e+00	0.00000000e+00	0.00000000e+00	0.00000000e+00
-461	0.00000000e+00	0.00000000e+00	0.00000000e+00	0.00000000e+00
-460	0.00000000e+00	0.00000000e+00	0.00000000e+00	0.00000000e+00
-459	0.00000000e+00	0.00000000e+00	0.00000000e+00	0.00000000e+00
-458	0.00000000e+00	0.00000000e+00	0.00000000e+00	0.00000000e+00
-457	0.00000000e+00	0.00000000e+00	0.00000000e+00	0.00000000e+00
-456	0.00000000e+00	0.00000000e+00	0.00000000e+00	0.00000000e+00
-455	0.00000000e+00	0.00000000e+00	0.00000000e+00	0.00000000e+00
-454	0.00000000e+00	0.00000000e+00	0.00000000e+00	0.00000000e+00
-453	0.00000000e+00	0.00000000e+00	0.00000000e+00	0.00000000e+00
-452	0.00000000e+00	0.00000000e+00	0.00000000e+00	0.00000000e+00
-451	0.00000000e+00	0.00000000e+00	0.00000000e+00	0.00000000e+00
-450	0.00000000e+00	0.00000000e+00	0.00000000e+00	0.00000000e+00
-449	0.00000000e+00	0.00000000e+00	0.00000000e+00	0.00000000e+00
-448	0.00000000e+00	0.00000000e+00	0.00000000e+00	0.00000000e+00
-447	0.00000000e+00	0.00000000e+00	0.00000000e+00	0.00000000e+00
-446	0.00000000e+00	0.00000000e+00	0.00000000e+00	0.00000000e+00
-445	0.00000000e+00	0.00000000e+00	0.00000000e+00	0.00000000e+00
-444	0.00000000e+00	0.00000000e+00	0.00000000e+00	0.00000000e+00
-443	0.00000000e+00	0.00000000e+00	0.00000000e+00	0.00000000e+00
-442	0.00000000e+00	0.00000000e+00	0.00000000e+00	0.00000000e+00
-441	0.00000000e+00	0.00000000e+00	0.00000000e+00	0.00000000e+00
-440	0.00000000e+00	0.00000000e+00	0.00000000e+00	0.00000000e+00
-439	0.00000000e+00	0.00000000e+00	0.00000000e+00	0.00000000e+00
-438	0.00000000e+00	0.00000000e+00	0.00000000e+00	0.00000000e+00
-437	0.00000000e+00	0.00000000e+00	0.00000000e+00	0.00000000e+00
-436	0.00000000e+00	0.00000000e+00	0.00000000e+00	0.00000000e+00
-435	0.00000000e+00	0.00000000e+00	0.00000000e+00	0.00000000e+00
-434	0.00000000e+00	0.00000000e+00	0.00000000e+00	0.00000000e+00
-433	0.00000000e+00	0.00000000e+00	0.00000000e+00	0.00000000e+00
-432	0.00000000e+00	0.00000000e+00	0.00000000e+00	0.00000000e+00
-431	0.00000000e+00	0.00000000e+00	0.00000000e+00	0.00000000e+00
-430	0.00000000e+00	0.00000000e+00	0.00000000e+00	0.00000000e+00
-429	0.00000000e+00	0.00000000e+00	0.00000000e+00	0.00000000e+00
-428	0.00000000e+00	0.00000000e+00	0.00000000e+00	0.00000000e+00
-427	0.00000000e+00	0.00000000e+00	0.00000000e+00	0.00000000e+00
-426	0.00000000e+00	0.00000000e+00	0.00000000e+00	0.00000000e+00
-425	0.00000000e+00	0.00000000e+00	0.00000000e+00	0.00000000e+00
-424	0.00000000e+00	0.00000000e+00	0.00000000e+00	0.00000000e+00
-423	0.00000000e+00	0.00000000e+00	0.00000000e+00	0.00000000e+00
-422	0.00000000e+00	0.00000000e+00	0.00000000e+00	0.00000000e+00
-421	0.00000000e+00	0.00000000e+00	0.00000000e+00	0.00000000e+00
-420	0.00000000e+00	0.00000000e+00	0.00000000e+00	0.00000000e+00
-419	0.00000000e+00	0.00000000e+00	0.00000000e+00	0.00000000e+00
-418	0.00000000e+00	0.00000000e+00	0.00000000e+00	0.00000000e+00
-417	0.00000000e+00	0.00000000e+00	0.00000000e+00	0.00000000e+00
-416	0.00000000e+00	0.00000000e+00	0.00000000e+00	0.00000000e+00
-415	0.00000000e+00	0.00000000e+00	0.00000000e+00	0.00000000e+00
-414	0.00000000e+00	0.00000000e+00	0.00000000e+00	0.00000000e+00
-413	0.00000000e+00	0.00000000e+00	0.00000000e+00	0.00000000e+00
-412	0.00000000e+00	0.00000000e+00	0.00000000e+00	0.00000000e+00
-411	0.00000000e+00	0.00000000e+00	0.00000000e+00	0.00000000e+00
-410	0.00000000e+00	0.00000000e+00	0.00000000e+00	0.00000000e+00
-409	0.00000000e+00	0.00000000e+00	0.00000000e+00	0.00000000e+00
-408	0.00000000e+00	0.00000000e+00	0.00000000e+00	0.00000000e+00
-407	0.00000000e+00	0.00000000e+00	0.00000000e+00	0.00000000e+00
-406	0.00000000e+00	0.00000000e+00	0.00000000e+00	0.00000000e+00
-405	0.00000000e+00	0.00000000e+00	0.00000000e+00	0.00000000e+00
-404	0.00000000e+00	0.00000000e+00	0.00000000e+00	0.00000000e+00
-403	0.00000000e+00	0.00000000e+00	0.00000000e+00	0.00000000e+00
-402	0.00000000e+00	0.00000000e+00	0.00000000e+00	0.00000000e+00
-401	0.00000000e+00	0.00000000e+00	0.00000000e+00	0.00000000e+00
-400	0.00000000e+00	0.00000000e+00	0.00000000e+00	0.00000000e+00
-399	0.00000000e+00	0.00000000e+00	0.00000000e+00	0.00000000e+00
-398	0.00000000e+00	0.00000000e+00	0.00000000e+00	0.00000000e+00
-397	0.00000000e+00	0.00000000e+00	0.00000000e+00	0.00000000e+00
-396	0.00000000e+00	0.00000000e+00	0.00000000e+00	0.00000000e+00
-395	0.00000000e+00	0.00000000e+00	0.00000000e+00	0.00000000e+00
-394	0.00000000e+00	0.00000000e+00	0.00000000e+00	0.00000000e+00
-393	0.00000000e+00	0.00000000e+00	0.00000000e+00	0.00000000e+00
-392	0.00000000e+00	0.00000000e+00	0.00000000e+00	0.00000000e+00
-391	0.00000000e+00	0.00000000e+00	0.00000000e+00	0.00000000e+00
-390	0.00000000e+00	0.00000000e+00	0.00000000e+00	0.00000000e+00
-389	0.00000000e+00	0.00000000e+00	0.00000000e+00	0.00000000e+00
-388	0.00000000e+00	0.00000000e+00	0.00000000e+00	0.00000000e+00
-387	0.00000000e+00	0.00000000e+00	0.00000000e+00	0.00000000e+00
-386	0.00000000e+00	0.00000000e+00	0.00000000e+00	0.00000000e+00
-385	0.00000000e+00	0.00000000e+00	0.00000000e+00	0.00000000e+00
-384	0.00000000e+00	0.00000000e+00	0.00000000e+00	0.00000000e+00
-383	0.00000000e+00	0.00000000e+00	0.00000000e+00	0.00000000e+00
-382	0.00000000e+00	0.00000000e+00	0.00000000e+00	0.00000000e+00
-381	0.00000000e+00	0.00000000e+00	0.00000000e+00	0.00000000e+00
-380	0.00000000e+00	0.00000000e+00	0.00000000e+00	0.00000000e+00
-379	0.00000000e+00	0.00000000e+00	0.00000000e+00	0.00000000e+00
-378	0.00000000e+00	0.00000000e+00	0.00000000e+00	0.00000000e+00
-377	0.00000000e+00	0.00000000e+00	0.00000000e+00	0.00000000e+00
-376	0.00000000e+00	0.00000000e+00	0.00000000e+00	0.00000000e+00
-375	0.00000000e+00	0.00000000e+00	0.00000000e+00	0.00000000e+00
-374	0.00000000e+00	0.00000000e+00	0.00000000e+00	0.00000000e+00
-373	0.00000000e+00	0.00000000e+00	0.00000000e+00	0.00000000e+00
-372	0.00000000e+00	0.00000000e+00	0.00000000e+00	0.00000000e+00
-371	0.00000000e+00	0.00000000e+00	0.00000000e+00	0.00000000e+00
-370	0.00000000e+00	0.00000000e+00	0.00000000e+00	0.00000000e+00
-369	0.00000000e+00	0.00000000e+00	0.00000000e+00	0.00000000e+00
-368	0.00000000e+00	0.00000000e+00	0.00000000e+00	0.00000000e+00
-367	0.00000000e+00	0.00000000e+00	0.00000000e+00	0.00000000e+00
-366	0.00000000e+00	0.00000000e+00	0.00000000e+00	0.00000000e+00
-365	0.00000000e+00	0.00000000e+00	0.00000000e+00	0.00000000e+00
-364	0.00000000e+00	0.00000000e+00	0.00000000e+00	0.00000000e+00
-363	0.00000000e+00	0.00000000e+00	0.00000000e+00	0.00000000e+00
-362	0.00000000e+00	0.00000000e+00	0.00000000e+00	0.00000000e+00
-361	0.00000000e+00	0.00000000e+00	0.00000000e+00	0.00000000e+00
-360	0.00000000e+00	0.00000000e+00	0.00000000e+00	0.00000000e+00
-359	0.00000000e+00	0.00000000e+00	0.00000000e+00	0.00000000e+00
-358	0.00000000e+00	0.00000000e+00	0.00000000e+00	0.00000000e+00
-357	0.00000000e+00	0.00000000e+00	0.00000000e+00	0.00000000e+00
-356	0.00000000e+00	0.00000000e+00	0.00000000e+00	0.00000000e+00
-355	0.00000000e+00	0.00000000e+00	0.00000000e+00	0.00000000e+00
-354	0.00000000e+00	0.00000000e+00	0.00000000e+00	0.00000000e+00
-353	0.00000000e+00	0.00000000e+00	0.00000000e+00	0.00000000e+00
-352	0.00000000e+00	0.00000000e+00	0.00000000e+00	0.00000000e+00
-351	0.00000000e+00	0.00000000e+00	0.00000000e+00	0.00000000e+00
-350	0.00000000e+00	0.00000000e+00	0.00000000e+00	0.00000000e+00
-349	0.00000000e+00	0.00000000e+00	0.00000000e+00	0.00000000e+00
-348	0.00000000e+00	0.00000000e+00	0.00000000e+00	0.00000000e+00
-347	0.00000000e+00	0.00000000e+00	0.00000000e+00	0.00000000e+00
-346	0.00000000e+00	0.00000000e+00	0.00000000e+00	0.00000000e+00
-345	0.00000000e+00	0.00000000e+00	0.00000000e+00	0.00000000e+00
-344	0.00000000e+00	0.00000000e+00	0.00000000e+00	0.00000000e+00
-343	0.00000000e+00	0.00000000e+00	0.00000000e+00	0.00000000e+00
-342	0.00000000e+00	0.00000000e+00	0.00000000e+00	0.00000000e+00
-341	0.00000000e+00	0.00000000e+00	0.00000000e+00	0.00000000e+00
-340	0.00000000e+00	0.00000000e+00	0.00000000e+00	0.00000000e+00
-339	0.00000000e+00	0.00000000e+00	0.00000000e+00	0.00000000e+00
-338	0.00000000e+00	0.00000000e+00	0.00000000e+00	0.00000000e+00
-337	0.00000000e+00	0.00000000e+00	0.00000000e+00	0.00000000e+00
-336	0.00000000e+00	0.00000000e+00	0.00000000e+00	0.00000000e+00
-335	0.00000000e+00	0.00000000e+00	0.00000000e+00	0.00000000e+00
-334	0.00000000e+00	0.00000000e+00	0.00000000e+00	0.00000000e+00
-333	0.00000000e+00	0.00000000e+00	0.00000000e+00	0.00000000e+00
-332	0.00000000e+00	0.00000000e+00	0.00000000e+00	0.00000000e+00
-331	0.00000000e+00	0.00000000e+00	0.00000000e+00	0.00000000e+00
-330	0.00000000e+00	0.00000000e+00	0.00000000e+00	0.00000000e+00
-329	0.00000000e+00	0.00000000e+00	0.00000000e+00	0.00000000e+00
-328	0.00000000e+00	0.00000000e+00	0.00000000e+00	0.00000000e+00
-327	0.00000000e+00	0.00000000e+00	0.00000000e+00	0.00000000e+00
-326	0.00000000e+00	0.00000000e+00	0.00000000e+00	0.00000000e+00
-325	0.00000000e+00	0.00000000e+00	0.00000000e+00	0.00000000e+00
-324	0.00000000e+00	0.00000000e+00	0.00000000e+00	0.00000000e+00
-323	0.00000000e+00	0.00000000e+00	0.00000000e+00	0.00000000e+00
-322	0.00000000e+00	0.00000000e+00	0.00000000e+00	0.00000000e+00
-321	0.00000000e+00	0.00000000e+00	0.00000000e+00	0.00000000e+00
-320	0.00000000e+00	0.00000000e+00	0.00000000e+00	0.00000000e+00
-319	0.00000000e+00	0.00000000e+00	0.00000000e+00	0.00000000e+00
-318	0.00000000e+00	0.00000000e+00	0.00000000e+00	0.00000000e+00
-317	0.00000000e+00	0.00000000e+00	0.00000000e+00	0.00000000e+00
-316	0.00000000e+00	0.00000000e+00	0.00000000e+00	0.00000000e+00
-315	0.00000000e+00	0.00000000e+00	0.00000000e+00	0.00000000e+00
-314	0.00000000e+00	0.00000000e+00	0.00000000e+00	0.00000000e+00
-313	0.00000000e+00	0.00000000e+00	0.00000000e+00	0.00000000e+00
-312	0.00000000e+00	0.00000000e+00	0.00000000e+00	0.00000000e+00
-311	0.00000000e+00	0.00000000e+00	0.00000000e+00	0.00000000e+00
-310	0.00000000e+00	0.00000000e+00	0.00000000e+00	0.00000000e+00
-309	0.00000000e+00	0.00000000e+00	0.00000000e+00	0.00000000e+00
-308	0.00000000e+00	0.00000000e+00	0.00000000e+00	0.00000000e+00
-307	0.00000000e+00	0.00000000e+00	0.00000000e+00	0.00000000e+00
-306	0.00000000e+00	0.00000000e+00	0.00000000e+00	0.00000000e+00
-305	0.00000000e+00	0.00000000e+00	0.00000000e+00	0.00000000e+00
-304	0.00000000e+00	0.00000000e+00	0.00000000e+00	0.00000000e+00
-303	0.00000000e+00	0.00000000e+00	0.00000000e+00	0.00000000e+00
-302	0.00000000e+00	0.00000000e+00	0.00000000e+00	0.00000000e+00
-301	0.00000000e+00	0.00000000e+00	0.00000000e+00	0.00000000e+00
-300	0.00000000e+00	0.00000000e+00	0.00000000e+00	0.00000000e+00
-299	0.00000000e+00	0.00000000e+00	0.00000000e+00	0.00000000e+00
-298	0.00000000e+00	0.00000000e+00	0.00000000e+00	0.00000000e+00
-297	0.00000000e+00	0.00000000e+00	0.00000000e+00	0.00000000e+00
-296	0.00000000e+00	0.00000000e+00	0.00000000e+00	0.00000000e+00
-295	0.00000000e+00	0.00000000e+00	0.00000000e+00	0.00000000e+00
-294	0.00000000e+00	0.00000000e+00	0.00000000e+00	0.00000000e+00
-293	0.00000000e+00	0.00000000e+00	0.00000000e+00	0.00000000e+00
-292	0.00000000e+00	0.00000000e+00	0.00000000e+00	0.00000000e+00
-291	0.00000000e+00	0.00000000e+00	0.00000000e+00	0.00000000e+00
-290	0.00000000e+00	0.00000000e+00	0.00000000e+00	0.00000000e+00
-289	0.00000000e+00	0.00000000e+00	0.00000000e+00	0.00000000e+00
-288	0.00000000e+00	0.00000000e+00	0.00000000e+00	0.00000000e+00
-287	0.00000000e+00	0.00000000e+00	0.00000000e+00	0.00000000e+00
-286	0.00000000e+00	0.00000000e+00	0.00000000e+00	0.00000000e+00
-285	0.00000000e+00	0.00000000e+00	0.00000000e+00	0.00000000e+00
-284	0.00000000e+00	0.00000000e+00	0.00000000e+00	0.00000000e+00
-283	0.00000000e+00	0.00000000e+00	0.00000000e+00	0.00000000e+00
-282	0.00000000e+00	0.00000000e+00	0.00000000e+00	0.00000000e+00
-281	0.00000000e+00	0.00000000e+00	0.00000000e+00	0.00000000e+00
-280	0.00000000e+00	0.00000000e+00	0.00000000e+00	0.00000000e+00
-279	0.00000000e+00	0.00000000e+00	0.00000000e+00	0.00000000e+00
-278	0.00000000e+00	0.00000000e+00	0.00000000e+00	0.00000000e+00
-277	0.00000000e+00	0.00000000e+00	0.00000000e+00	0.00000000e+00
-276	0.00000000e+00	0.00000000e+00	0.00000000e+00	0.00000000e+00
-275	0.00000000e+00	0.00000000e+00	0.00000000e+00	0.00000000e+00
-274	0.00000000e+00	0.00000000e+00	0.00000000e+00	0.00000000e+00
-273	0.00000000e+00	0.00000000e+00	0.00000000e+00	0.00000000e+00
-272	0.00000000e+00	0.00000000e+00	0.00000000e+00	0.00000000e+00
-271	0.00000000e+00	0.00000000e+00	0.00000000e+00	0.00000000e+00
-270	0.00000000e+00	0.00000000e+00	0.00000000e+00	0.00000000e+00
-269	0.00000000e+00	0.00000000e+00	0.00000000e+00	0.00000000e+00
-268	0.00000000e+00	0.00000000e+00	0.00000000e+00	0.00000000e+00
-267	0.00000000e+00	0.00000000e+00	0.00000000e+00	0.00000000e+00
-266	0.00000000e+00	0.00000000e+00	0.00000000e+00	0.00000000e+00
-265	0.00000000e+00	0.00000000e+00	0.00000000e+00	0.00000000e+00
-264	0.00000000e+00	0.00000000e+00	0.00000000e+00	0.00000000e+00
-263	0.00000000e+00	0.00000000e+00	0.00000000e+00	0.00000000e+00
-262	0.00000000e+00	0.00000000e+00	0.00000000e+00	0.00000000e+00
-261	0.00000000e+00	0.00000000e+00	0.00000000e+00	0.00000000e+00
-260	0.00000000e+00	0.00000000e+00	0.00000000e+00	0.00000000e+00
-259	0.00000000e+00	0.00000000e+00	0.00000000e+00	0.00000000e+00
-258	0.00000000e+00	0.00000000e+00	0.00000000e+00	0.00000000e+00
-257	0.00000000e+00	0.00000000e+00	0.00000000e+00	0.00000000e+00
-256	0.00000000e+00	0.00000000e+00	0.00000000e+00	0.00000000e+00
-255	0.00000000e+00	0.00000000e+00	0.00000000e+00	0.00000000e+00
-254	0.00000000e+00	0.00000000e+00	0.00000000e+00	0.00000000e+00
-253	0.00000000e+00	0.00000000e+00	0.00000000e+00	0.00000000e+00
-252	0.00000000e+00	0.00000000e+00	0.00000000e+00	0.00000000e+00
-251	0.00000000e+00	0.00000000e+00	0.00000000e+00	0.00000000e+00
-250	0.00000000e+00	0.00000000e+00	0.00000000e+00	0.00000000e+00
-249	0.00000000e+00	0.00000000e+00	0.00000000e+00	0.00000000e+00
-248	0.00000000e+00	0.00000000e+00	0.00000000e+00	0.00000000e+00
-247	0.00000000e+00	0.00000000e+00	0.00000000e+00	0.00000000e+00
-246	0.00000000e+00	0.00000000e+00	0.00000000e+00	0.00000000e+00
-245	0.00000000e+00	0.00000000e+00	0.00000000e+00	0.00000000e+00
-244	0.00000000e+00	0.00000000e+00	0.00000000e+00	0.00000000e+00
-243	0.00000000e+00	0.00000000e+00	0.00000000e+00	0.00000000e+00
-242	0.00000000e+00	0.00000000e+00	0.00000000e+00	0.00000000e+00
-241	0.00000000e+00	0.00000000e+00	0.00000000e+00	0.00000000e+00
-240	0.00000000e+00	0.00000000e+00	0.00000000e+00	0.00000000e+00
-239	0.00000000e+00	0.00000000e+00	0.00000000e+00	0.00000000e+00
-238	0.00000000e+00	0.00000000e+00	0.00000000e+00	0.00000000e+00
-237	0.00000000e+00	0.00000000e+00	0.00000000e+00	0.00000000e+00
-236	0.00000000e+00	0.00000000e+00	0.00000000e+00	0.00000000e+00
-235	0.00000000e+00	0.00000000e+00	0.00000000e+00	0.00000000e+00
-234	0.00000000e+00	0.00000000e+00	0.00000000e+00	0.00000000e+00
-233	0.00000000e+00	0.00000000e+00	0.00000000e+00	0.00000000e+00
-232	0.00000000e+00	0.00000000e+00	0.00000000e+00	0.00000000e+00
-231	0.00000000e+00	0.00000000e+00	0.00000000e+00	0.00000000e+00
-230	0.00000000e+00	0.00000000e+00	0.00000000e+00	0.00000000e+00
-229	0.00000000e+00	0.00000000e+00	0.00000000e+00	0.00000000e+00
-228	0.00000000e+00	0.00000000e+00	0.00000000e+00	0.00000000e+00
-227	0.00000000e+00	0.00000000e+00	0.00000000e+00	0.00000000e+00
-226	0.00000000e+00	0.00000000e+00	0.00000000e+00	0.00000000e+00
-225	0.00000000e+00	0.00000000e+00	0.00000000e+00	0.00000000e+00
-224	0.00000000e+00	0.00000000e+00	0.00000000e+00	0.00000000e+00
-223	0.00000000e+00	0.00000000e+00	0.00000000e+00	0.00000000e+00
-222	0.00000000e+00	0.00000000e+00	0.00000000e+00	0.00000000e+00
-221	0.00000000e+00	0.00000000e+00	0.00000000e+00	0.00000000e+00
-220	0.00000000e+00	0.00000000e+00	0.00000000e+00	0.00000000e+00
-219	0.00000000e+00	0.00000000e+00	0.00000000e+00	0.00000000e+00
-218	0.00000000e+00	0.00000000e+00	0.00000000e+00	0.00000000e+00
-217	0.00000000e+00	0.00000000e+00	0.00000000e+00	0.00000000e+00
-216	0.00000000e+00	0.00000000e+00	0.00000000e+00	0.00000000e+00
-215	1.00000000e+00	0.00000000e+00	0.00000000e+00	0.00000000e+00
-214	1.10000000e+01	0.00000000e+00	0.00000000e+00	0.00000000e+00
-213	1.40000000e+01	0.00000000e+00	0.00000000e+00	0.00000000e+00
-212	1.70000000e+01	0.00000000e+00	0.00000000e+00	0.00000000e+00
-211	1.80000000e+01	0.00000000e+00	0.00000000e+00	0.00000000e+00
-210	2.00000000e+01	0.00000000e+00	0.00000000e+00	0.00000000e+00
-209	2.00000000e+01	0.00000000e+00	0.00000000e+00	0.00000000e+00
-208	2.10000000e+01	0.00000000e+00	0.00000000e+00	0.00000000e+00
-207	2.10000000e+01	0.00000000e+00	0.00000000e+00	0.00000000e+00
-206	2.20000000e+01	0.00000000e+00	0.00000000e+00	0.00000000e+00
-205	2.30000000e+01	0.00000000e+00	0.00000000e+00	0.00000000e+00
-204	2.30000000e+01	0.00000000e+00	0.00000000e+00	0.00000000e+00
-203	2.30000000e+01	0.00000000e+00	0.00000000e+00	0.00000000e+00
-202	2.30000000e+01	0.00000000e+00	0.00000000e+00	0.00000000e+00
-201	2.40000000e+01	0.00000000e+00	0.00000000e+00	0.00000000e+00
-200	2.50000000e+01	0.00000000e+00	0.00000000e+00	0.00000000e+00
-199	2.50000000e+01	0.00000000e+00	0.00000000e+00	0.00000000e+00
-198	2.50000000e+01	0.00000000e+00	0.00000000e+00	0.00000000e+00
-197	2.50000000e+01	0.00000000e+00	0.00000000e+00	0.00000000e+00
-196	2.50000000e+01	0.00000000e+00	0.00000000e+00	0.00000000e+00
-195	2.50000000e+01	0.00000000e+00	0.00000000e+00	0.00000000e+00
-194	2.70000000e+01	0.00000000e+00	0.00000000e+00	0.00000000e+00
-193	2.70000000e+01	0.00000000e+00	0.00000000e+00	0.00000000e+00
-192	2.70000000e+01	0.00000000e+00	0.00000000e+00	0.00000000e+00
-191	2.70000000e+01	0.00000000e+00	0.00000000e+00	0.00000000e+00
-190	2.70000000e+01	0.00000000e+00	0.00000000e+00	0.00000000e+00
-189	2.70000000e+01	0.00000000e+00	0.00000000e+00	0.00000000e+00
-188	2.70000000e+01	0.00000000e+00	0.00000000e+00	0.00000000e+00
-187	2.70000000e+01	0.00000000e+00	0.00000000e+00	0.00000000e+00
-186	2.70000000e+01	0.00000000e+00	0.00000000e+00	0.00000000e+00
-185	2.70000000e+01	0.00000000e+00	0.00000000e+00	0.00000000e+00
-184	2.70000000e+01	0.00000000e+00	0.00000000e+00	0.00000000e+00
-183	2.70000000e+01	0.00000000e+00	0.00000000e+00	0.00000000e+00
-182	2.70000000e+01	0.00000000e+00	0.00000000e+00	0.00000000e+00
-181	3.00000000e+01	0.00000000e+00	0.00000000e+00	0.00000000e+00
-180	3.00000000e+01	0.00000000e+00	0.00000000e+00	0.00000000e+00
-179	3.00000000e+01	0.00000000e+00	0.00000000e+00	0.00000000e+00
-178	3.10000000e+01	0.00000000e+00	0.00000000e+00	0.00000000e+00
-177	3.10000000e+01	0.00000000e+00	0.00000000e+00	0.00000000e+00
-176	3.10000000e+01	0.00000000e+00	0.00000000e+00	0.00000000e+00
-175	9.40000000e+01	0.00000000e+00	0.00000000e+00	0.00000000e+00
-174	3.03000000e+02	0.00000000e+00	0.00000000e+00	0.00000000e+00
-173	4.54000000e+02	0.00000000e+00	0.00000000e+00	0.00000000e+00
-172	5.84000000e+02	0.00000000e+00	0.00000000e+00	0.00000000e+00
-171	7.49000000e+02	0.00000000e+00	0.00000000e+00	0.00000000e+00
-170	9.08000000e+02	0.00000000e+00	0.00000000e+00	0.00000000e+00
-169	1.06200000e+03	0.00000000e+00	0.00000000e+00	0.00000000e+00
-168	1.15800000e+03	0.00000000e+00	0.00000000e+00	0.00000000e+00
-167	1.25200000e+03	0.00000000e+00	0.00000000e+00	0.00000000e+00
-166	1.33000000e+03	0.00000000e+00	0.00000000e+00	0.00000000e+00
-165	1.39400000e+03	0.00000000e+00	0.00000000e+00	0.00000000e+00
-164	1.47300000e+03	0.00000000e+00	0.00000000e+00	0.00000000e+00
-163	1.54700000e+03	0.00000000e+00	0.00000000e+00	0.00000000e+00
-162	1.63500000e+03	0.00000000e+00	0.00000000e+00	0.00000000e+00
-161	1.70600000e+03	0.00000000e+00	0.00000000e+00	0.00000000e+00
-160	1.77000000e+03	0.00000000e+00	0.00000000e+00	0.00000000e+00
-159	1.83100000e+03	0.00000000e+00	0.00000000e+00	0.00000000e+00
-158	1.89800000e+03	0.00000000e+00	0.00000000e+00	0.00000000e+00
-157	1.96600000e+03	0.00000000e+00	0.00000000e+00	0.00000000e+00
-156	2.03300000e+03	0.00000000e+00	0.00000000e+00	0.00000000e+00
-155	2.10400000e+03	0.00000000e+00	0.00000000e+00	0.00000000e+00
-154	2.15000000e+03	0.00000000e+00	0.00000000e+00	0.00000000e+00
-153	2.20200000e+03	0.00000000e+00	0.00000000e+00	0.00000000e+00
-152	2.26600000e+03	0.00000000e+00	0.00000000e+00	0.00000000e+00
-151	2.31400000e+03	0.00000000e+00	0.00000000e+00	0.00000000e+00
-150	2.36900000e+03	0.00000000e+00	0.00000000e+00	0.00000000e+00
-149	2.42900000e+03	0.00000000e+00	0.00000000e+00	0.00000000e+00
-148	2.48100000e+03	0.00000000e+00	0.00000000e+00	0.00000000e+00
-147	2.54600000e+03	0.00000000e+00	0.00000000e+00	0.00000000e+00
-146	2.60000000e+03	0.00000000e+00	0.00000000e+00	0.00000000e+00
-145	2.65800000e+03	0.00000000e+00	0.00000000e+00	0.00000000e+00
-144	2.71800000e+03	0.00000000e+00	0.00000000e+00	0.00000000e+00
-143	2.76500000e+03	0.00000000e+00	0.00000000e+00	0.00000000e+00
-142	2.84200000e+03	0.00000000e+00	0.00000000e+00	0.00000000e+00
-141	2.95900000e+03	3.00000000e+00	3.00000000e+00	3.00000000e+00
-140	3.23000000e+03	3.00000000e+00	3.00000000e+00	3.00000000e+00
-139	3.47900000e+03	4.00000000e+00	4.00000000e+00	4.00000000e+00
-138	3.82500000e+03	5.00000000e+00	5.00000000e+00	7.00000000e+00
-137	4.23900000e+03	6.00000000e+00	6.00000000e+00	2.60000000e+01
-136	4.70400000e+03	6.00000000e+00	6.00000000e+00	2.60000000e+01
-135	5.11800000e+03	6.00000000e+00	6.00000000e+00	2.60000000e+01
-134	5.48700000e+03	6.00000000e+00	6.00000000e+00	2.60000000e+01
-133	5.83600000e+03	6.00000000e+00	6.00000000e+00	2.60000000e+01
-132	6.14400000e+03	8.00000000e+00	7.00000000e+00	2.70000000e+01
-131	6.46800000e+03	8.00000000e+00	7.00000000e+00	2.70000000e+01
-130	6.79200000e+03	8.00000000e+00	8.00000000e+00	2.80000000e+01
-129	7.17900000e+03	8.00000000e+00	8.00000000e+00	2.80000000e+01
-128	7.58100000e+03	8.00000000e+00	8.00000000e+00	2.80000000e+01
-127	7.98200000e+03	8.00000000e+00	8.00000000e+00	2.80000000e+01
-126	8.31800000e+03	8.00000000e+00	8.00000000e+00	2.80000000e+01
-125	8.60900000e+03	8.00000000e+00	8.00000000e+00	2.80000000e+01
-124	8.91900000e+03	8.00000000e+00	8.00000000e+00	2.80000000e+01
-123	9.22700000e+03	8.00000000e+00	8.00000000e+00	2.80000000e+01
-122	9.55400000e+03	8.00000000e+00	8.00000000e+00	2.80000000e+01
-121	9.92000000e+03	8.00000000e+00	8.00000000e+00	2.80000000e+01
-120	1.03590000e+04	8.00000000e+00	8.00000000e+00	2.80000000e+01
-119	1.19700000e+04	1.00000000e+01	9.00000000e+00	2.90000000e+01
-118	1.28610000e+04	1.10000000e+01	1.00000000e+01	3.00000000e+01
-117	1.38240000e+04	1.40000000e+01	1.10000000e+01	3.80000000e+01
-116	1.44820000e+04	1.40000000e+01	1.10000000e+01	3.80000000e+01
-115	1.50750000e+04	1.40000000e+01	1.10000000e+01	3.80000000e+01
-114	1.56710000e+04	1.40000000e+01	1.10000000e+01	3.80000000e+01
-113	1.62740000e+04	1.40000000e+01	1.10000000e+01	3.80000000e+01
-112	1.67580000e+04	1.60000000e+01	1.30000000e+01	4.10000000e+01
-111	1.72180000e+04	1.60000000e+01	1.30000000e+01	4.10000000e+01
-110	1.75980000e+04	1.60000000e+01	1.30000000e+01	4.10000000e+01
-109	1.80070000e+04	1.60000000e+01	1.30000000e+01	4.10000000e+01
-108	1.86120000e+04	1.60000000e+01	1.30000000e+01	4.10000000e+01
-107	1.91240000e+04	1.60000000e+01	1.30000000e+01	4.10000000e+01
-106	2.00020000e+04	1.60000000e+01	1.30000000e+01	4.10000000e+01
-105	2.04970000e+04	1.60000000e+01	1.30000000e+01	4.10000000e+01
-104	2.08780000e+04	1.60000000e+01	1.30000000e+01	4.10000000e+01
-103	2.13610000e+04	1.60000000e+01	1.30000000e+01	4.10000000e+01
-102	2.18720000e+04	1.60000000e+01	1.30000000e+01	4.10000000e+01
-101	2.22740000e+04	1.60000000e+01	1.30000000e+01	4.10000000e+01
-100	2.27240000e+04	1.90000000e+01	1.40000000e+01	4.50000000e+01
-99	2.31350000e+04	2.00000000e+01	1.50000000e+01	4.60000000e+01
-98	2.35390000e+04	2.00000000e+01	1.60000000e+01	4.70000000e+01
-97	2.39670000e+04	2.20000000e+01	1.70000000e+01	4.90000000e+01
-96	2.44000000e+04	2.20000000e+01	1.70000000e+01	4.90000000e+01
-95	2.47410000e+04	2.20000000e+01	1.70000000e+01	4.90000000e+01
-94	2.51520000e+04	2.20000000e+01	1.70000000e+01	4.90000000e+01
-93	2.55640000e+04	2.20000000e+01	1.70000000e+01	4.90000000e+01
-92	2.60440000e+04	2.20000000e+01	1.80000000e+01	5.00000000e+01
-91	2.65000000e+04	2.20000000e+01	1.80000000e+01	5.00000000e+01
-90	2.68780000e+04	2.20000000e+01	1.80000000e+01	5.00000000e+01
-89	2.72390000e+04	2.20000000e+01	1.80000000e+01	5.00000000e+01
-88	2.76690000e+04	2.20000000e+01	1.80000000e+01	5.00000000e+01
-87	2.80820000e+04	2.20000000e+01	1.80000000e+01	5.00000000e+01
-86	2.86080000e+04	2.20000000e+01	1.80000000e+01	5.00000000e+01
-85	2.91250000e+04	2.30000000e+01	1.80000000e+01	5.10000000e+01
-84	2.94880000e+04	2.30000000e+01	1.80000000e+01	5.10000000e+01
-83	2.97970000e+04	2.30000000e+01	1.80000000e+01	5.10000000e+01
-82	3.01950000e+04	2.30000000e+01	1.80000000e+01	5.10000000e+01
-81	3.04150000e+04	2.30000000e+01	1.80000000e+01	5.10000000e+01
-80	3.05210000e+04	2.30000000e+01	1.80000000e+01	5.10000000e+01
-79	3.05880000e+04	2.40000000e+01	2.00000000e+01	5.30000000e+01
-78	3.06770000e+04	2.40000000e+01	2.00000000e+01	5.30000000e+01
-77	3.08430000e+04	2.40000000e+01	2.00000000e+01	5.30000000e+01
-76	3.10930000e+04	2.40000000e+01	2.10000000e+01	5.40000000e+01
-75	3.19240000e+04	2.40000000e+01	2.10000000e+01	5.40000000e+01
-74	3.26050000e+04	2.60000000e+01	2.20000000e+01	5.50000000e+01
-73	3.35520000e+04	2.50000000e+01	2.30000000e+01	5.60000000e+01
-72	3.44170000e+04	2.50000000e+01	2.30000000e+01	5.60000000e+01
-71	3.52950000e+04	2.50000000e+01	2.30000000e+01	5.60000000e+01
-70	3.58840000e+04	2.50000000e+01	2.30000000e+01	5.60000000e+01
-69	3.64720000e+04	2.50000000e+01	2.30000000e+01	5.60000000e+01
-68	3.69020000e+04	2.50000000e+01	2.30000000e+01	5.60000000e+01
-67	3.72930000e+04	2.50000000e+01	2.30000000e+01	5.60000000e+01
-66	3.72930000e+04	2.50000000e+01	2.30000000e+01	5.60000000e+01
-65	3.74870000e+04	2.50000000e+01	2.30000000e+01	5.60000000e+01
-64	3.74870000e+04	2.50000000e+01	2.30000000e+01	5.60000000e+01
-63	3.80920000e+04	2.50000000e+01	2.30000000e+01	5.60000000e+01
-62	3.86590000e+04	2.50000000e+01	2.30000000e+01	5.60000000e+01
-61	3.91710000e+04	2.50000000e+01	2.30000000e+01	5.60000000e+01
-60	4.07480000e+04	2.50000000e+01	2.30000000e+01	5.60000000e+01
-59	4.18460000e+04	2.80000000e+01	2.50000000e+01	6.00000000e+01
-58	4.26050000e+04	2.80000000e+01	2.50000000e+01	6.00000000e+01
-57	4.26050000e+04	2.80000000e+01	2.60000000e+01	6.30000000e+01
-56	4.31810000e+04	2.80000000e+01	2.60000000e+01	6.30000000e+01
-55	4.31810000e+04	2.80000000e+01	2.60000000e+01	6.30000000e+01
-54	4.31810000e+04	2.80000000e+01	2.60000000e+01	6.30000000e+01
-53	4.31810000e+04	2.80000000e+01	2.60000000e+01	6.30000000e+01
-52	4.31810000e+04	2.80000000e+01	2.60000000e+01	6.30000000e+01
-51	4.35950000e+04	2.80000000e+01	2.60000000e+01	6.30000000e+01
-50	4.40570000e+04	2.80000000e+01	2.60000000e+01	6.30000000e+01
-49	4.46120000e+04	2.80000000e+01	2.60000000e+01	6.30000000e+01
-48	4.50520000e+04	2.80000000e+01	2.60000000e+01	6.30000000e+01
-47	4.54510000e+04	2.80000000e+01	2.60000000e+01	6.30000000e+01
-46	4.60520000e+04	2.80000000e+01	2.60000000e+01	6.30000000e+01
-45	4.66440000e+04	2.80000000e+01	2.60000000e+01	6.30000000e+01
-44	4.72910000e+04	2.80000000e+01	2.60000000e+01	6.30000000e+01
-43	4.78930000e+04	2.80000000e+01	2.60000000e+01	6.30000000e+01
-42	4.83490000e+04	2.80000000e+01	2.60000000e+01	6.30000000e+01
-41	4.88080000e+04	2.80000000e+01	2.60000000e+01	6.30000000e+01
-40	4.93960000e+04	2.80000000e+01	2.60000000e+01	6.30000000e+01
-39	5.00790000e+04	2.80000000e+01	2.60000000e+01	6.30000000e+01
-38	5.07350000e+04	2.80000000e+01	2.60000000e+01	6.30000000e+01
-37	5.14600000e+04	3.00000000e+01	2.70000000e+01	6.50000000e+01
-36	5.24380000e+04	3.00000000e+01	2.70000000e+01	6.50000000e+01
-35	5.32460000e+04	3.00000000e+01	2.70000000e+01	6.50000000e+01
-34	5.41810000e+04	3.00000000e+01	2.80000000e+01	6.60000000e+01
-33	5.51410000e+04	3.00000000e+01	2.80000000e+01	6.60000000e+01
-32	5.61040000e+04	3.30000000e+01	3.00000000e+01	6.80000000e+01
-31	5.69590000e+04	3.30000000e+01	3.00000000e+01	6.80000000e+01
-30	5.77490000e+04	3.30000000e+01	3.00000000e+01	6.80000000e+01
-29	5.88110000e+04	3.30000000e+01	3.00000000e+01	6.80000000e+01
-28	6.00030000e+04	3.50000000e+01	3.10000000e+01	7.20000000e+01
-27	6.14040000e+04	3.50000000e+01	3.10000000e+01	7.20000000e+01
-26	6.26160000e+04	3.50000000e+01	3.10000000e+01	7.20000000e+01
-25	6.36780000e+04	3.50000000e+01	3.10000000e+01	7.20000000e+01
-24	6.44720000e+04	3.50000000e+01	3.10000000e+01	7.20000000e+01
-23	6.54940000e+04	3.50000000e+01	3.10000000e+01	7.20000000e+01
-22	6.66030000e+04	3.50000000e+01	3.20000000e+01	7.30000000e+01
-21	6.80500000e+04	3.50000000e+01	3.20000000e+01	7.30000000e+01
-20	6.99910000e+04	3.70000000e+01	3.30000000e+01	7.40000000e+01
-19	7.17450000e+04	3.70000000e+01	3.30000000e+01	7.40000000e+01
-18	7.35230000e+04	3.70000000e+01	3.30000000e+01	7.40000000e+01
-17	7.50590000e+04	3.70000000e+01	3.30000000e+01	7.40000000e+01
-16	7.69400000e+04	3.70000000e+01	3.30000000e+01	7.40000000e+01
-15	7.89950000e+04	3.90000000e+01	3.40000000e+01	7.50000000e+01
-14	8.10140000e+04	4.00000000e+01	3.50000000e+01	7.60000000e+01
-13	8.30240000e+04	4.00000000e+01	3.50000000e+01	7.60000000e+01
-12	8.46940000e+04	4.00000000e+01	3.50000000e+01	7.60000000e+01
-11	8.65200000e+04	4.00000000e+01	3.50000000e+01	7.60000000e+01
-10	8.83270000e+04	4.00000000e+01	3.50000000e+01	7.60000000e+01
-9	9.00400000e+04	4.20000000e+01	3.60000000e+01	7.70000000e+01
-8	9.25140000e+04	4.50000000e+01	3.80000000e+01	7.90000000e+01
-7	9.49170000e+04	4.50000000e+01	3.80000000e+01	7.90000000e+01
-6	9.72200000e+04	4.50000000e+01	3.80000000e+01	7.90000000e+01
-5	9.97270000e+04	4.20000000e+01	3.90000000e+01	8.20000000e+01
-4	1.02391000e+05	4.30000000e+01	4.00000000e+01	8.30000000e+01
-3	1.04781000e+05	4.30000000e+01	4.00000000e+01	8.30000000e+01
-2	1.07390000e+05	4.30000000e+01	4.10000000e+01	8.40000000e+01
-1	1.11540000e+05	4.40000000e+01	4.20000000e+01	8.50000000e+01
0	1.16115000e+05	4.60000000e+01	4.30000000e+01	8.70000000e+01
1	1.25070000e+05	4.80000000e+01	4.50000000e+01	8.90000000e+01
2	1.34659000e+05	5.20000000e+01	4.70000000e+01	9.10000000e+01
3	1.45026000e+05	5.20000000e+01	4.90000000e+01	9.30000000e+01
4	1.54384000e+05	5.60000000e+01	5.40000000e+01	9.80000000e+01
5	1.65270000e+05	6.70000000e+01	6.40000000e+01	1.11000000e+02
6	1.82296000e+05	7.30000000e+01	7.20000000e+01	1.20000000e+02
7	1.97715000e+05	8.00000000e+01	8.20000000e+01	1.32000000e+02
8	2.06038000e+05	8.10000000e+01	8.40000000e+01	1.34000000e+02
9	2.12006000e+05	8.40000000e+01	8.60000000e+01	1.36000000e+02
10	2.17694000e+05	8.60000000e+01	8.80000000e+01	1.39000000e+02
11	2.23501000e+05	8.60000000e+01	8.80000000e+01	1.39000000e+02
12	2.30195000e+05	9.10000000e+01	9.10000000e+01	1.42000000e+02
13	2.36672000e+05	9.30000000e+01	9.90000000e+01	1.53000000e+02
14	2.40992000e+05	9.30000000e+01	1.00000000e+02	1.54000000e+02
15	2.45394000e+05	9.90000000e+01	1.03000000e+02	1.57000000e+02
16	2.49726000e+05	9.60000000e+01	1.04000000e+02	1.59000000e+02
17	2.53874000e+05	1.04000000e+02	1.09000000e+02	1.65000000e+02
18	2.58451000e+05	1.04000000e+02	1.09000000e+02	1.65000000e+02
19	2.63477000e+05	1.11000000e+02	1.09000000e+02	1.66000000e+02
20	2.67876000e+05	1.06000000e+02	1.12000000e+02	1.76000000e+02
21	2.70965000e+05	1.16000000e+02	1.15000000e+02	1.79000000e+02
22	2.73862000e+05	1.18000000e+02	1.18000000e+02	1.82000000e+02
23	2.76660000e+05	1.18000000e+02	1.19000000e+02	1.83000000e+02
24	2.79628000e+05	1.18000000e+02	1.19000000e+02	1.83000000e+02
25	2.82420000e+05	1.18000000e+02	1.19000000e+02	1.83000000e+02
26	2.85514000e+05	1.12000000e+02	1.22000000e+02	1.86000000e+02
27	2.88326000e+05	1.13000000e+02	1.23000000e+02	1.87000000e+02
28	2.90595000e+05	1.13000000e+02	1.23000000e+02	1.87000000e+02
29	2.92827000e+05	1.13000000e+02	1.23000000e+02	1.87000000e+02
30	2.94807000e+05	1.13000000e+02	1.23000000e+02	1.87000000e+02
31	2.96883000e+05	1.13000000e+02	1.23000000e+02	1.87000000e+02
32	2.99113000e+05	1.10000000e+02	1.26000000e+02	1.90000000e+02
33	3.01277000e+05	1.10000000e+02	1.26000000e+02	1.90000000e+02
34	3.03268000e+05	1.10000000e+02	1.26000000e+02	1.90000000e+02
35	3.04994000e+05	1.10000000e+02	1.26000000e+02	1.90000000e+02
36	3.06710000e+05	1.10000000e+02	1.26000000e+02	1.90000000e+02
37	3.08610000e+05	1.10000000e+02	1.26000000e+02	1.90000000e+02
38	3.10955000e+05	1.10000000e+02	1.26000000e+02	1.90000000e+02
39	3.13251000e+05	1.15000000e+02	1.27000000e+02	1.91000000e+02
40	3.15519000e+05	1.17000000e+02	1.28000000e+02	1.93000000e+02
41	3.17802000e+05	1.17000000e+02	1.28000000e+02	1.93000000e+02
42	3.19565000e+05	1.17000000e+02	1.28000000e+02	1.93000000e+02
43	3.21334000e+05	1.17000000e+02	1.28000000e+02	1.93000000e+02
44	3.23247000e+05	1.15000000e+02	1.29000000e+02	1.94000000e+02
45	3.25209000e+05	1.15000000e+02	1.29000000e+02	1.94000000e+02
46	3.27098000e+05	1.15000000e+02	1.29000000e+02	1.94000000e+02
47	3.29241000e+05	1.18000000e+02	1.31000000e+02	1.96000000e+02
48	3.31360000e+05	1.18000000e+02	1.31000000e+02	1.96000000e+02
49	3.33032000e+05	1.18000000e+02	1.31000000e+02	1.96000000e+02
50	3.34617000e+05	1.20000000e+02	1.32000000e+02	1.97000000e+02
51	3.36054000e+05	1.20000000e+02	1.32000000e+02	1.97000000e+02
52	3.37619000e+05	1.19000000e+02	1.33000000e+02	1.99000000e+02
53	3.39202000e+05	1.19000000e+02	1.33000000e+02	1.99000000e+02
54	3.40861000e+05	1.21000000e+02	1.34000000e+02	2.00000000e+02
55	3.42364000e+05	1.21000000e+02	1.34000000e+02	2.00000000e+02
56	3.43706000e+05	1.17000000e+02	1.35000000e+02	2.01000000e+02
57	3.45580000e+05	1.17000000e+02	1.35000000e+02	2.01000000e+02
58	3.50578000e+05	1.17000000e+02	1.35000000e+02	2.01000000e+02
59	3.54995000e+05	1.17000000e+02	1.35000000e+02	2.01000000e+02
60	3.59249000e+05	1.17000000e+02	1.35000000e+02	2.01000000e+02
61	3.63621000e+05	1.17000000e+02	1.35000000e+02	2.01000000e+02
62	3.67349000e+05	1.17000000e+02	1.35000000e+02	2.01000000e+02
63	3.70350000e+05	1.30000000e+02	1.38000000e+02	2.05000000e+02
64	3.73040000e+05	1.30000000e+02	1.38000000e+02	2.05000000e+02
65	3.75684000e+05	1.35000000e+02	1.39000000e+02	2.06000000e+02
66	3.78417000e+05	1.35000000e+02	1.39000000e+02	2.06000000e+02
67	3.81281000e+05	1.22000000e+02	1.40000000e+02	2.07000000e+02
68	3.84322000e+05	1.30000000e+02	1.41000000e+02	2.08000000e+02
69	3.86697000e+05	1.31000000e+02	1.42000000e+02	2.09000000e+02
70	3.88706000e+05	1.31000000e+02	1.42000000e+02	2.09000000e+02
71	3.90701000e+05	1.31000000e+02	1.42000000e+02	2.09000000e+02
72	3.92887000e+05	1.34000000e+02	1.44000000e+02	2.11000000e+02
73	3.95010000e+05	1.34000000e+02	1.44000000e+02	2.11000000e+02
74	3.97335000e+05	1.28000000e+02	1.45000000e+02	2.12000000e+02
75	3.99662000e+05	1.28000000e+02	1.45000000e+02	2.12000000e+02
76	4.01827000e+05	1.33000000e+02	1.47000000e+02	2.17000000e+02
77	4.03662000e+05	1.36000000e+02	1.49000000e+02	2.19000000e+02
78	4.05751000e+05	1.40000000e+02	1.51000000e+02	2.22000000e+02
79	4.07798000e+05	1.40000000e+02	1.51000000e+02	2.22000000e+02
80	4.09701000e+05	1.40000000e+02	1.51000000e+02	2.22000000e+02
81	4.12054000e+05	1.40000000e+02	1.51000000e+02	2.22000000e+02
82	4.14669000e+05	1.40000000e+02	1.51000000e+02	2.22000000e+02
83	4.17058000e+05	1.40000000e+02	1.51000000e+02	2.22000000e+02
84	4.19070000e+05	1.40000000e+02	1.51000000e+02	2.22000000e+02
85	4.21320000e+05	1.40000000e+02	1.51000000e+02	2.22000000e+02
86	4.23782000e+05	1.43000000e+02	1.52000000e+02	2.23000000e+02
87	4.27177000e+05	1.43000000e+02	1.52000000e+02	2.23000000e+02
88	4.30170000e+05	1.43000000e+02	1.52000000e+02	2.23000000e+02
89	4.33453000e+05	1.43000000e+02	1.52000000e+02	2.23000000e+02
90	4.36220000e+05	1.35000000e+02	1.54000000e+02	2.25000000e+02
91	4.38399000e+05	1.35000000e+02	1.54000000e+02	2.25000000e+02
92	4.40615000e+05	1.35000000e+02	1.54000000e+02	2.25000000e+02
93	4.42631000e+05	1.45000000e+02	1.55000000e+02	2.26000000e+02
94	4.44640000e+05	1.45000000e+02	1.55000000e+02	2.26000000e+02
95	4.47080000e+05	1.45000000e+02	1.55000000e+02	2.26000000e+02
96	4.49648000e+05	1.45000000e+02	1.55000000e+02	2.26000000e+02
97	4.51807000e+05	1.45000000e+02	1.55000000e+02	2.26000000e+02
98	4.53942000e+05	1.45000000e+02	1.55000000e+02	2.26000000e+02
99	4.56854000e+05	1.45000000e+02	1.55000000e+02	2.26000000e+02
100	4.59663000e+05	1.45000000e+02	1.55000000e+02	2.26000000e+02
