# Supplementary material for: Early Prediction of Movie Box Office Success Based on Wikipedia Activity Big Data
Source: PLoS One. 2013 Aug 21;8(8):e71226. doi: 10.1371/journal.pone.0071226 (PMC3749192; doi:10.1371/journal.pone.0071226)
Supplement: Dataset S1 — The dataset under study, including the financial and Wikipedia activity data is also available at http://wwm.phy.bme.hu/SupplementaryDataS1.zip. (ZIP) [file pone.0071226.s002.zip › wikipredict_data_pack/sample_of_312/wikipedia_predictors/219]

Day_(movie_time)	Views	Users	Rigor	Edits
-500	0.00000000e+00	3.00000000e+00	3.00000000e+00	5.00000000e+00
-499	7.00000000e+00	3.00000000e+00	3.00000000e+00	5.00000000e+00
-498	3.00000000e+01	3.00000000e+00	3.00000000e+00	5.00000000e+00
-497	1.00000000e+02	3.00000000e+00	3.00000000e+00	5.00000000e+00
-496	1.23000000e+02	3.00000000e+00	3.00000000e+00	5.00000000e+00
-495	1.34000000e+02	3.00000000e+00	3.00000000e+00	5.00000000e+00
-494	1.49000000e+02	3.00000000e+00	3.00000000e+00	5.00000000e+00
-493	1.63000000e+02	3.00000000e+00	3.00000000e+00	5.00000000e+00
-492	1.78000000e+02	3.00000000e+00	3.00000000e+00	5.00000000e+00
-491	1.87000000e+02	3.00000000e+00	3.00000000e+00	5.00000000e+00
-490	2.03000000e+02	3.00000000e+00	3.00000000e+00	5.00000000e+00
-489	2.21000000e+02	3.00000000e+00	3.00000000e+00	5.00000000e+00
-488	2.26000000e+02	3.00000000e+00	3.00000000e+00	5.00000000e+00
-487	2.44000000e+02	3.00000000e+00	3.00000000e+00	5.00000000e+00
-486	2.52000000e+02	3.00000000e+00	3.00000000e+00	5.00000000e+00
-485	2.57000000e+02	3.00000000e+00	3.00000000e+00	5.00000000e+00
-484	2.64000000e+02	3.00000000e+00	3.00000000e+00	5.00000000e+00
-483	2.74000000e+02	3.00000000e+00	3.00000000e+00	5.00000000e+00
-482	2.89000000e+02	3.00000000e+00	3.00000000e+00	5.00000000e+00
-481	2.94000000e+02	3.00000000e+00	3.00000000e+00	5.00000000e+00
-480	3.06000000e+02	3.00000000e+00	3.00000000e+00	5.00000000e+00
-479	3.16000000e+02	3.00000000e+00	3.00000000e+00	5.00000000e+00
-478	3.25000000e+02	3.00000000e+00	3.00000000e+00	5.00000000e+00
-477	3.36000000e+02	3.00000000e+00	3.00000000e+00	5.00000000e+00
-476	3.57000000e+02	3.00000000e+00	3.00000000e+00	5.00000000e+00
-475	3.68000000e+02	3.00000000e+00	3.00000000e+00	5.00000000e+00
-474	3.78000000e+02	3.00000000e+00	3.00000000e+00	5.00000000e+00
-473	3.83000000e+02	3.00000000e+00	3.00000000e+00	5.00000000e+00
-472	3.91000000e+02	3.00000000e+00	3.00000000e+00	5.00000000e+00
-471	4.01000000e+02	3.00000000e+00	3.00000000e+00	5.00000000e+00
-470	4.11000000e+02	3.00000000e+00	3.00000000e+00	5.00000000e+00
-469	4.32000000e+02	3.00000000e+00	3.00000000e+00	5.00000000e+00
-468	4.40000000e+02	3.00000000e+00	3.00000000e+00	5.00000000e+00
-467	4.50000000e+02	3.00000000e+00	3.00000000e+00	5.00000000e+00
-466	4.65000000e+02	3.00000000e+00	3.00000000e+00	5.00000000e+00
-465	4.73000000e+02	3.00000000e+00	3.00000000e+00	5.00000000e+00
-464	4.81000000e+02	3.00000000e+00	3.00000000e+00	5.00000000e+00
-463	4.86000000e+02	3.00000000e+00	3.00000000e+00	5.00000000e+00
-462	4.96000000e+02	3.00000000e+00	3.00000000e+00	5.00000000e+00
-461	5.09000000e+02	3.00000000e+00	3.00000000e+00	5.00000000e+00
-460	5.25000000e+02	3.00000000e+00	3.00000000e+00	5.00000000e+00
-459	5.32000000e+02	3.00000000e+00	3.00000000e+00	5.00000000e+00
-458	5.40000000e+02	3.00000000e+00	3.00000000e+00	5.00000000e+00
-457	5.47000000e+02	3.00000000e+00	3.00000000e+00	5.00000000e+00
-456	5.52000000e+02	3.00000000e+00	3.00000000e+00	5.00000000e+00
-455	5.75000000e+02	3.00000000e+00	3.00000000e+00	5.00000000e+00
-454	5.79000000e+02	3.00000000e+00	3.00000000e+00	5.00000000e+00
-453	5.84000000e+02	3.00000000e+00	3.00000000e+00	5.00000000e+00
-452	5.94000000e+02	3.00000000e+00	3.00000000e+00	5.00000000e+00
-451	6.01000000e+02	3.00000000e+00	3.00000000e+00	5.00000000e+00
-450	6.13000000e+02	3.00000000e+00	3.00000000e+00	5.00000000e+00
-449	6.25000000e+02	3.00000000e+00	3.00000000e+00	5.00000000e+00
-448	6.39000000e+02	3.00000000e+00	3.00000000e+00	5.00000000e+00
-447	6.46000000e+02	3.00000000e+00	3.00000000e+00	5.00000000e+00
-446	6.51000000e+02	3.00000000e+00	3.00000000e+00	5.00000000e+00
-445	6.53000000e+02	3.00000000e+00	3.00000000e+00	5.00000000e+00
-444	6.63000000e+02	3.00000000e+00	3.00000000e+00	5.00000000e+00
-443	6.75000000e+02	3.00000000e+00	3.00000000e+00	5.00000000e+00
-442	6.82000000e+02	3.00000000e+00	3.00000000e+00	5.00000000e+00
-441	6.95000000e+02	3.00000000e+00	3.00000000e+00	5.00000000e+00
-440	7.06000000e+02	3.00000000e+00	3.00000000e+00	5.00000000e+00
-439	7.11000000e+02	3.00000000e+00	3.00000000e+00	5.00000000e+00
-438	7.20000000e+02	3.00000000e+00	3.00000000e+00	5.00000000e+00
-437	7.26000000e+02	3.00000000e+00	3.00000000e+00	5.00000000e+00
-436	7.31000000e+02	3.00000000e+00	3.00000000e+00	5.00000000e+00
-435	7.38000000e+02	3.00000000e+00	3.00000000e+00	5.00000000e+00
-434	7.50000000e+02	3.00000000e+00	3.00000000e+00	5.00000000e+00
-433	7.55000000e+02	3.00000000e+00	3.00000000e+00	5.00000000e+00
-432	7.63000000e+02	3.00000000e+00	3.00000000e+00	5.00000000e+00
-431	7.74000000e+02	3.00000000e+00	3.00000000e+00	5.00000000e+00
-430	7.76000000e+02	3.00000000e+00	3.00000000e+00	5.00000000e+00
-429	7.87000000e+02	3.00000000e+00	3.00000000e+00	5.00000000e+00
-428	7.96000000e+02	3.00000000e+00	3.00000000e+00	5.00000000e+00
-427	8.08000000e+02	3.00000000e+00	3.00000000e+00	5.00000000e+00
-426	8.17000000e+02	3.00000000e+00	3.00000000e+00	5.00000000e+00
-425	8.27000000e+02	3.00000000e+00	3.00000000e+00	5.00000000e+00
-424	8.35000000e+02	3.00000000e+00	3.00000000e+00	5.00000000e+00
-423	8.41000000e+02	3.00000000e+00	3.00000000e+00	5.00000000e+00
-422	8.57000000e+02	3.00000000e+00	3.00000000e+00	5.00000000e+00
-421	8.66000000e+02	3.00000000e+00	3.00000000e+00	5.00000000e+00
-420	8.73000000e+02	3.00000000e+00	3.00000000e+00	5.00000000e+00
-419	8.84000000e+02	3.00000000e+00	3.00000000e+00	5.00000000e+00
-418	8.94000000e+02	3.00000000e+00	3.00000000e+00	5.00000000e+00
-417	9.07000000e+02	3.00000000e+00	3.00000000e+00	5.00000000e+00
-416	9.24000000e+02	3.00000000e+00	3.00000000e+00	5.00000000e+00
-415	9.35000000e+02	3.00000000e+00	3.00000000e+00	5.00000000e+00
-414	9.49000000e+02	3.00000000e+00	3.00000000e+00	5.00000000e+00
-413	9.58000000e+02	3.00000000e+00	3.00000000e+00	5.00000000e+00
-412	9.64000000e+02	3.00000000e+00	3.00000000e+00	5.00000000e+00
-411	9.71000000e+02	3.00000000e+00	3.00000000e+00	5.00000000e+00
-410	9.77000000e+02	3.00000000e+00	3.00000000e+00	5.00000000e+00
-409	9.82000000e+02	3.00000000e+00	3.00000000e+00	5.00000000e+00
-408	9.89000000e+02	3.00000000e+00	3.00000000e+00	5.00000000e+00
-407	1.00200000e+03	3.00000000e+00	3.00000000e+00	5.00000000e+00
-406	1.00700000e+03	3.00000000e+00	3.00000000e+00	5.00000000e+00
-405	1.01800000e+03	3.00000000e+00	3.00000000e+00	5.00000000e+00
-404	1.03100000e+03	3.00000000e+00	3.00000000e+00	5.00000000e+00
-403	1.04300000e+03	3.00000000e+00	3.00000000e+00	5.00000000e+00
-402	1.06800000e+03	3.00000000e+00	3.00000000e+00	5.00000000e+00
-401	1.09000000e+03	3.00000000e+00	3.00000000e+00	5.00000000e+00
-400	1.10400000e+03	3.00000000e+00	3.00000000e+00	5.00000000e+00
-399	1.11000000e+03	3.00000000e+00	3.00000000e+00	5.00000000e+00
-398	1.12100000e+03	3.00000000e+00	3.00000000e+00	5.00000000e+00
-397	1.12800000e+03	3.00000000e+00	3.00000000e+00	5.00000000e+00
-396	1.13600000e+03	3.00000000e+00	3.00000000e+00	5.00000000e+00
-395	1.14200000e+03	3.00000000e+00	3.00000000e+00	5.00000000e+00
-394	1.15800000e+03	3.00000000e+00	3.00000000e+00	5.00000000e+00
-393	1.17200000e+03	3.00000000e+00	3.00000000e+00	5.00000000e+00
-392	1.18100000e+03	3.00000000e+00	3.00000000e+00	5.00000000e+00
-391	1.18700000e+03	3.00000000e+00	3.00000000e+00	5.00000000e+00
-390	1.19500000e+03	3.00000000e+00	3.00000000e+00	5.00000000e+00
-389	1.20200000e+03	3.00000000e+00	3.00000000e+00	5.00000000e+00
-388	1.22100000e+03	3.00000000e+00	3.00000000e+00	5.00000000e+00
-387	1.23100000e+03	3.00000000e+00	3.00000000e+00	5.00000000e+00
-386	1.24300000e+03	3.00000000e+00	3.00000000e+00	5.00000000e+00
-385	1.25000000e+03	3.00000000e+00	3.00000000e+00	5.00000000e+00
-384	1.26400000e+03	3.00000000e+00	3.00000000e+00	5.00000000e+00
-383	1.27900000e+03	3.00000000e+00	3.00000000e+00	5.00000000e+00
-382	1.29600000e+03	3.00000000e+00	3.00000000e+00	5.00000000e+00
-381	1.30800000e+03	3.00000000e+00	3.00000000e+00	5.00000000e+00
-380	1.32700000e+03	3.00000000e+00	3.00000000e+00	5.00000000e+00
-379	1.33800000e+03	3.00000000e+00	3.00000000e+00	5.00000000e+00
-378	1.35100000e+03	3.00000000e+00	3.00000000e+00	5.00000000e+00
-377	1.35900000e+03	3.00000000e+00	3.00000000e+00	5.00000000e+00
-376	1.37200000e+03	3.00000000e+00	3.00000000e+00	5.00000000e+00
-375	1.37800000e+03	3.00000000e+00	3.00000000e+00	5.00000000e+00
-374	1.39100000e+03	3.00000000e+00	3.00000000e+00	5.00000000e+00
-373	1.39500000e+03	3.00000000e+00	3.00000000e+00	5.00000000e+00
-372	1.40800000e+03	3.00000000e+00	3.00000000e+00	5.00000000e+00
-371	1.41200000e+03	3.00000000e+00	3.00000000e+00	5.00000000e+00
-370	1.44600000e+03	3.00000000e+00	3.00000000e+00	5.00000000e+00
-369	1.45800000e+03	3.00000000e+00	3.00000000e+00	5.00000000e+00
-368	1.46300000e+03	3.00000000e+00	3.00000000e+00	5.00000000e+00
-367	1.47600000e+03	3.00000000e+00	3.00000000e+00	5.00000000e+00
-366	1.53100000e+03	3.00000000e+00	3.00000000e+00	5.00000000e+00
-365	1.59200000e+03	3.00000000e+00	3.00000000e+00	5.00000000e+00
-364	1.61800000e+03	3.00000000e+00	3.00000000e+00	5.00000000e+00
-363	1.66400000e+03	3.00000000e+00	3.00000000e+00	5.00000000e+00
-362	1.70500000e+03	3.00000000e+00	3.00000000e+00	5.00000000e+00
-361	1.73200000e+03	3.00000000e+00	3.00000000e+00	5.00000000e+00
-360	1.77100000e+03	3.00000000e+00	3.00000000e+00	5.00000000e+00
-359	1.79800000e+03	3.00000000e+00	3.00000000e+00	5.00000000e+00
-358	1.81600000e+03	3.00000000e+00	3.00000000e+00	5.00000000e+00
-357	1.85200000e+03	3.00000000e+00	3.00000000e+00	5.00000000e+00
-356	1.88000000e+03	3.00000000e+00	3.00000000e+00	5.00000000e+00
-355	1.90200000e+03	3.00000000e+00	3.00000000e+00	5.00000000e+00
-354	1.91500000e+03	3.00000000e+00	3.00000000e+00	5.00000000e+00
-353	1.92200000e+03	3.00000000e+00	3.00000000e+00	5.00000000e+00
-352	1.93200000e+03	3.00000000e+00	3.00000000e+00	5.00000000e+00
-351	1.94300000e+03	3.00000000e+00	3.00000000e+00	5.00000000e+00
-350	1.95900000e+03	3.00000000e+00	3.00000000e+00	5.00000000e+00
-349	1.96800000e+03	3.00000000e+00	3.00000000e+00	5.00000000e+00
-348	1.98400000e+03	3.00000000e+00	3.00000000e+00	5.00000000e+00
-347	1.99800000e+03	3.00000000e+00	3.00000000e+00	5.00000000e+00
-346	2.00900000e+03	3.00000000e+00	3.00000000e+00	5.00000000e+00
-345	2.02600000e+03	3.00000000e+00	3.00000000e+00	5.00000000e+00
-344	2.04300000e+03	3.00000000e+00	3.00000000e+00	5.00000000e+00
-343	2.06200000e+03	3.00000000e+00	3.00000000e+00	5.00000000e+00
-342	2.07500000e+03	3.00000000e+00	3.00000000e+00	5.00000000e+00
-341	2.08300000e+03	3.00000000e+00	3.00000000e+00	5.00000000e+00
-340	2.10300000e+03	3.00000000e+00	3.00000000e+00	5.00000000e+00
-339	2.12600000e+03	3.00000000e+00	3.00000000e+00	5.00000000e+00
-338	2.13900000e+03	3.00000000e+00	3.00000000e+00	5.00000000e+00
-337	2.17200000e+03	3.00000000e+00	3.00000000e+00	5.00000000e+00
-336	2.19200000e+03	3.00000000e+00	3.00000000e+00	5.00000000e+00
-335	2.21300000e+03	3.00000000e+00	3.00000000e+00	5.00000000e+00
-334	2.22300000e+03	3.00000000e+00	3.00000000e+00	5.00000000e+00
-333	2.22800000e+03	3.00000000e+00	3.00000000e+00	5.00000000e+00
-332	2.24300000e+03	3.00000000e+00	3.00000000e+00	5.00000000e+00
-331	2.25700000e+03	3.00000000e+00	3.00000000e+00	5.00000000e+00
-330	2.26900000e+03	3.00000000e+00	3.00000000e+00	5.00000000e+00
-329	2.28000000e+03	3.00000000e+00	3.00000000e+00	5.00000000e+00
-328	2.29000000e+03	3.00000000e+00	3.00000000e+00	5.00000000e+00
-327	2.30200000e+03	3.00000000e+00	3.00000000e+00	5.00000000e+00
-326	2.31400000e+03	3.00000000e+00	3.00000000e+00	5.00000000e+00
-325	2.32800000e+03	3.00000000e+00	3.00000000e+00	5.00000000e+00
-324	2.34500000e+03	3.00000000e+00	3.00000000e+00	5.00000000e+00
-323	2.36800000e+03	3.00000000e+00	3.00000000e+00	5.00000000e+00
-322	2.38600000e+03	3.00000000e+00	3.00000000e+00	5.00000000e+00
-321	2.40700000e+03	3.00000000e+00	3.00000000e+00	5.00000000e+00
-320	2.41800000e+03	3.00000000e+00	3.00000000e+00	5.00000000e+00
-319	2.42400000e+03	3.00000000e+00	3.00000000e+00	5.00000000e+00
-318	2.43800000e+03	3.00000000e+00	3.00000000e+00	5.00000000e+00
-317	2.45700000e+03	3.00000000e+00	3.00000000e+00	5.00000000e+00
-316	2.47400000e+03	3.00000000e+00	3.00000000e+00	5.00000000e+00
-315	2.48300000e+03	3.00000000e+00	3.00000000e+00	5.00000000e+00
-314	2.49300000e+03	3.00000000e+00	3.00000000e+00	5.00000000e+00
-313	2.50100000e+03	3.00000000e+00	3.00000000e+00	5.00000000e+00
-312	2.51200000e+03	3.00000000e+00	3.00000000e+00	5.00000000e+00
-311	2.52800000e+03	3.00000000e+00	3.00000000e+00	5.00000000e+00
-310	2.54700000e+03	3.00000000e+00	3.00000000e+00	5.00000000e+00
-309	2.56500000e+03	3.00000000e+00	3.00000000e+00	5.00000000e+00
-308	2.58200000e+03	3.00000000e+00	3.00000000e+00	5.00000000e+00
-307	2.59800000e+03	3.00000000e+00	3.00000000e+00	5.00000000e+00
-306	2.61800000e+03	3.00000000e+00	3.00000000e+00	5.00000000e+00
-305	2.63200000e+03	3.00000000e+00	3.00000000e+00	5.00000000e+00
-304	2.66600000e+03	3.00000000e+00	3.00000000e+00	5.00000000e+00
-303	2.68700000e+03	3.00000000e+00	3.00000000e+00	5.00000000e+00
-302	2.71000000e+03	3.00000000e+00	3.00000000e+00	5.00000000e+00
-301	2.72900000e+03	3.00000000e+00	3.00000000e+00	5.00000000e+00
-300	2.75500000e+03	3.00000000e+00	3.00000000e+00	5.00000000e+00
-299	2.77700000e+03	3.00000000e+00	3.00000000e+00	5.00000000e+00
-298	2.79700000e+03	3.00000000e+00	3.00000000e+00	5.00000000e+00
-297	2.83600000e+03	3.00000000e+00	3.00000000e+00	5.00000000e+00
-296	2.85400000e+03	3.00000000e+00	3.00000000e+00	5.00000000e+00
-295	2.86200000e+03	3.00000000e+00	3.00000000e+00	5.00000000e+00
-294	2.87600000e+03	3.00000000e+00	3.00000000e+00	5.00000000e+00
-293	2.88700000e+03	3.00000000e+00	3.00000000e+00	5.00000000e+00
-292	2.90600000e+03	3.00000000e+00	3.00000000e+00	5.00000000e+00
-291	2.91500000e+03	3.00000000e+00	3.00000000e+00	5.00000000e+00
-290	2.94700000e+03	3.00000000e+00	3.00000000e+00	5.00000000e+00
-289	2.97100000e+03	3.00000000e+00	3.00000000e+00	5.00000000e+00
-288	3.00700000e+03	3.00000000e+00	3.00000000e+00	5.00000000e+00
-287	3.08600000e+03	3.00000000e+00	3.00000000e+00	5.00000000e+00
-286	3.13700000e+03	3.00000000e+00	3.00000000e+00	5.00000000e+00
-285	3.16200000e+03	3.00000000e+00	3.00000000e+00	5.00000000e+00
-284	3.18700000e+03	3.00000000e+00	3.00000000e+00	5.00000000e+00
-283	3.21100000e+03	3.00000000e+00	3.00000000e+00	5.00000000e+00
-282	3.22700000e+03	3.00000000e+00	3.00000000e+00	5.00000000e+00
-281	3.25700000e+03	3.00000000e+00	3.00000000e+00	5.00000000e+00
-280	3.27800000e+03	3.00000000e+00	3.00000000e+00	5.00000000e+00
-279	3.30300000e+03	3.00000000e+00	3.00000000e+00	5.00000000e+00
-278	3.32800000e+03	3.00000000e+00	3.00000000e+00	5.00000000e+00
-277	3.36600000e+03	3.00000000e+00	3.00000000e+00	5.00000000e+00
-276	3.39300000e+03	3.00000000e+00	3.00000000e+00	5.00000000e+00
-275	3.42700000e+03	3.00000000e+00	3.00000000e+00	5.00000000e+00
-274	4.17200000e+03	4.00000000e+00	4.00000000e+00	7.00000000e+00
-273	5.87100000e+03	6.00000000e+00	6.00000000e+00	1.30000000e+01
-272	7.21100000e+03	8.00000000e+00	9.00000000e+00	1.70000000e+01
-271	8.34100000e+03	9.00000000e+00	1.10000000e+01	2.40000000e+01
-270	9.60200000e+03	9.00000000e+00	1.10000000e+01	2.40000000e+01
-269	1.10180000e+04	9.00000000e+00	1.10000000e+01	2.40000000e+01
-268	1.25570000e+04	1.20000000e+01	1.30000000e+01	2.60000000e+01
-267	1.59670000e+04	1.50000000e+01	2.00000000e+01	3.70000000e+01
-266	2.09880000e+04	1.40000000e+01	2.10000000e+01	3.80000000e+01
-265	2.42460000e+04	1.90000000e+01	2.40000000e+01	4.30000000e+01
-264	2.72680000e+04	1.90000000e+01	3.10000000e+01	5.20000000e+01
-263	3.07580000e+04	1.90000000e+01	3.20000000e+01	5.30000000e+01
-262	3.07580000e+04	2.40000000e+01	3.40000000e+01	5.50000000e+01
-261	3.44750000e+04	2.40000000e+01	3.50000000e+01	5.60000000e+01
-260	3.44750000e+04	2.40000000e+01	3.50000000e+01	5.60000000e+01
-259	3.44750000e+04	2.40000000e+01	3.50000000e+01	5.60000000e+01
-258	3.44750000e+04	2.40000000e+01	3.50000000e+01	5.60000000e+01
-257	3.44750000e+04	2.60000000e+01	3.70000000e+01	5.80000000e+01
-256	3.44750000e+04	2.60000000e+01	3.70000000e+01	5.80000000e+01
-255	3.95700000e+04	2.80000000e+01	3.80000000e+01	6.00000000e+01
-254	4.37110000e+04	2.80000000e+01	3.80000000e+01	6.00000000e+01
-253	4.76670000e+04	2.80000000e+01	3.80000000e+01	6.00000000e+01
-252	5.54410000e+04	2.80000000e+01	3.90000000e+01	6.40000000e+01
-251	6.23650000e+04	2.80000000e+01	3.90000000e+01	6.40000000e+01
-250	6.69950000e+04	2.90000000e+01	4.10000000e+01	6.60000000e+01
-249	7.18870000e+04	3.10000000e+01	4.20000000e+01	6.70000000e+01
-248	7.76030000e+04	3.40000000e+01	4.50000000e+01	7.10000000e+01
-247	8.27760000e+04	3.40000000e+01	4.70000000e+01	7.40000000e+01
-246	8.68300000e+04	3.40000000e+01	4.70000000e+01	7.40000000e+01
-245	9.12300000e+04	3.40000000e+01	4.70000000e+01	7.40000000e+01
-244	9.46960000e+04	3.60000000e+01	4.80000000e+01	7.50000000e+01
-243	9.79670000e+04	3.60000000e+01	4.80000000e+01	7.50000000e+01
-242	1.01516000e+05	3.80000000e+01	5.00000000e+01	7.70000000e+01
-241	1.05092000e+05	3.80000000e+01	5.00000000e+01	7.70000000e+01
-240	1.08983000e+05	3.80000000e+01	5.00000000e+01	7.70000000e+01
-239	1.08983000e+05	3.90000000e+01	5.10000000e+01	7.90000000e+01
-238	1.08983000e+05	3.90000000e+01	5.10000000e+01	7.90000000e+01
-237	1.08983000e+05	3.80000000e+01	5.20000000e+01	8.00000000e+01
-236	1.11955000e+05	3.80000000e+01	5.20000000e+01	8.00000000e+01
-235	1.14885000e+05	3.80000000e+01	5.20000000e+01	8.00000000e+01
-234	1.18109000e+05	3.90000000e+01	5.30000000e+01	8.10000000e+01
-233	1.21279000e+05	3.90000000e+01	5.30000000e+01	8.10000000e+01
-232	1.24767000e+05	4.20000000e+01	5.40000000e+01	8.20000000e+01
-231	1.30283000e+05	4.20000000e+01	5.40000000e+01	8.20000000e+01
-230	1.39828000e+05	4.50000000e+01	5.60000000e+01	8.40000000e+01
-229	1.49070000e+05	4.60000000e+01	5.90000000e+01	8.80000000e+01
-228	1.57569000e+05	4.80000000e+01	6.00000000e+01	8.90000000e+01
-227	1.65947000e+05	4.90000000e+01	6.30000000e+01	9.20000000e+01
-226	1.73086000e+05	4.90000000e+01	6.30000000e+01	9.20000000e+01
-225	1.78381000e+05	4.90000000e+01	6.30000000e+01	9.20000000e+01
-224	1.83841000e+05	5.00000000e+01	6.40000000e+01	9.40000000e+01
-223	1.88502000e+05	5.00000000e+01	6.40000000e+01	9.40000000e+01
-222	1.92284000e+05	5.00000000e+01	6.40000000e+01	9.60000000e+01
-221	1.96048000e+05	5.00000000e+01	6.40000000e+01	9.60000000e+01
-220	1.99957000e+05	5.00000000e+01	6.40000000e+01	9.60000000e+01
-219	2.03984000e+05	5.10000000e+01	6.50000000e+01	9.70000000e+01
-218	2.08984000e+05	5.20000000e+01	6.60000000e+01	9.80000000e+01
-217	2.13529000e+05	5.20000000e+01	6.60000000e+01	9.80000000e+01
-216	2.17656000e+05	5.20000000e+01	6.60000000e+01	9.80000000e+01
-215	2.20721000e+05	5.20000000e+01	6.60000000e+01	9.80000000e+01
-214	2.24584000e+05	5.20000000e+01	6.60000000e+01	9.80000000e+01
-213	2.28428000e+05	5.20000000e+01	6.60000000e+01	9.80000000e+01
-212	2.32217000e+05	5.20000000e+01	6.70000000e+01	9.90000000e+01
-211	2.36493000e+05	5.20000000e+01	6.70000000e+01	9.90000000e+01
-210	2.40775000e+05	5.20000000e+01	6.70000000e+01	9.90000000e+01
-209	2.44795000e+05	5.20000000e+01	6.70000000e+01	9.90000000e+01
-208	2.48860000e+05	5.20000000e+01	6.80000000e+01	1.00000000e+02
-207	2.48860000e+05	5.20000000e+01	6.80000000e+01	1.00000000e+02
-206	2.53314000e+05	5.20000000e+01	6.80000000e+01	1.00000000e+02
-205	2.56751000e+05	5.20000000e+01	6.80000000e+01	1.00000000e+02
-204	2.60103000e+05	5.20000000e+01	6.80000000e+01	1.00000000e+02
-203	2.63484000e+05	5.90000000e+01	6.90000000e+01	1.01000000e+02
-202	2.67217000e+05	5.90000000e+01	6.90000000e+01	1.01000000e+02
-201	2.70558000e+05	5.70000000e+01	7.00000000e+01	1.02000000e+02
-200	2.70558000e+05	5.70000000e+01	7.00000000e+01	1.02000000e+02
-199	2.74554000e+05	5.20000000e+01	7.20000000e+01	1.04000000e+02
-198	2.77763000e+05	6.00000000e+01	7.60000000e+01	1.10000000e+02
-197	2.80750000e+05	6.20000000e+01	8.00000000e+01	1.14000000e+02
-196	2.83882000e+05	6.50000000e+01	8.30000000e+01	1.21000000e+02
-195	2.87764000e+05	6.30000000e+01	8.60000000e+01	1.24000000e+02
-194	2.91728000e+05	6.50000000e+01	8.80000000e+01	1.26000000e+02
-193	2.95562000e+05	6.50000000e+01	8.80000000e+01	1.26000000e+02
-192	2.99404000e+05	6.60000000e+01	9.00000000e+01	1.28000000e+02
-191	3.02656000e+05	6.60000000e+01	9.00000000e+01	1.28000000e+02
-190	3.05715000e+05	6.70000000e+01	9.10000000e+01	1.30000000e+02
-189	3.11660000e+05	6.70000000e+01	9.10000000e+01	1.30000000e+02
-188	3.16289000e+05	6.70000000e+01	9.10000000e+01	1.30000000e+02
-187	3.20611000e+05	6.70000000e+01	9.10000000e+01	1.30000000e+02
-186	3.26802000e+05	6.70000000e+01	9.10000000e+01	1.30000000e+02
-185	3.32175000e+05	6.70000000e+01	9.10000000e+01	1.30000000e+02
-184	3.35847000e+05	6.70000000e+01	9.10000000e+01	1.30000000e+02
-183	3.39734000e+05	6.70000000e+01	9.10000000e+01	1.30000000e+02
-182	3.43480000e+05	6.70000000e+01	9.10000000e+01	1.30000000e+02
-181	3.47246000e+05	6.70000000e+01	9.10000000e+01	1.30000000e+02
-180	3.51361000e+05	6.70000000e+01	9.10000000e+01	1.30000000e+02
-179	3.55282000e+05	6.70000000e+01	9.10000000e+01	1.30000000e+02
-178	3.59400000e+05	6.70000000e+01	9.10000000e+01	1.30000000e+02
-177	3.63066000e+05	6.70000000e+01	9.10000000e+01	1.30000000e+02
-176	3.66979000e+05	6.70000000e+01	9.10000000e+01	1.30000000e+02
-175	3.71453000e+05	6.70000000e+01	9.10000000e+01	1.30000000e+02
-174	3.76080000e+05	6.70000000e+01	9.10000000e+01	1.30000000e+02
-173	3.80914000e+05	6.70000000e+01	9.10000000e+01	1.30000000e+02
-172	3.86045000e+05	6.70000000e+01	9.10000000e+01	1.30000000e+02
-171	3.92615000e+05	6.70000000e+01	9.10000000e+01	1.30000000e+02
-170	3.98294000e+05	6.60000000e+01	9.30000000e+01	1.32000000e+02
-169	4.04221000e+05	7.10000000e+01	9.50000000e+01	1.34000000e+02
-168	4.09324000e+05	7.10000000e+01	9.50000000e+01	1.34000000e+02
-167	4.13376000e+05	7.10000000e+01	9.50000000e+01	1.34000000e+02
-166	4.18242000e+05	7.10000000e+01	9.50000000e+01	1.34000000e+02
-165	4.23954000e+05	7.10000000e+01	9.60000000e+01	1.35000000e+02
-164	4.30823000e+05	7.10000000e+01	9.60000000e+01	1.35000000e+02
-163	4.37550000e+05	7.10000000e+01	9.70000000e+01	1.36000000e+02
-162	4.44265000e+05	7.10000000e+01	9.70000000e+01	1.36000000e+02
-161	4.51575000e+05	7.10000000e+01	9.70000000e+01	1.36000000e+02
-160	4.57562000e+05	7.10000000e+01	9.70000000e+01	1.36000000e+02
-159	4.67541000e+05	7.10000000e+01	9.70000000e+01	1.36000000e+02
-158	4.79019000e+05	7.10000000e+01	9.70000000e+01	1.36000000e+02
-157	4.86714000e+05	7.10000000e+01	9.70000000e+01	1.36000000e+02
-156	4.93195000e+05	7.00000000e+01	9.80000000e+01	1.37000000e+02
-155	4.99644000e+05	7.00000000e+01	9.80000000e+01	1.37000000e+02
-154	5.06663000e+05	7.00000000e+01	9.80000000e+01	1.37000000e+02
-153	5.18723000e+05	7.70000000e+01	1.03000000e+02	1.43000000e+02
-152	5.35555000e+05	8.40000000e+01	1.06000000e+02	1.47000000e+02
-151	5.52435000e+05	8.20000000e+01	1.08000000e+02	1.50000000e+02
-150	5.72347000e+05	8.80000000e+01	1.09000000e+02	1.51000000e+02
-149	6.09872000e+05	8.30000000e+01	1.11000000e+02	1.53000000e+02
-148	6.29902000e+05	8.30000000e+01	1.11000000e+02	1.53000000e+02
-147	6.43563000e+05	8.50000000e+01	1.12000000e+02	1.55000000e+02
-146	6.58591000e+05	8.50000000e+01	1.12000000e+02	1.55000000e+02
-145	6.72212000e+05	8.50000000e+01	1.12000000e+02	1.55000000e+02
-144	6.86643000e+05	8.80000000e+01	1.14000000e+02	1.57000000e+02
-143	6.98725000e+05	8.80000000e+01	1.15000000e+02	1.58000000e+02
-142	7.10613000e+05	9.30000000e+01	1.21000000e+02	1.64000000e+02
-141	7.21147000e+05	9.20000000e+01	1.24000000e+02	1.67000000e+02
-140	7.29164000e+05	9.50000000e+01	1.26000000e+02	1.69000000e+02
-139	7.36859000e+05	9.50000000e+01	1.26000000e+02	1.69000000e+02
-138	7.36859000e+05	9.50000000e+01	1.26000000e+02	1.69000000e+02
-137	7.36859000e+05	9.90000000e+01	1.28000000e+02	1.72000000e+02
-136	7.44571000e+05	9.90000000e+01	1.28000000e+02	1.72000000e+02
-135	7.50943000e+05	9.90000000e+01	1.28000000e+02	1.72000000e+02
-134	7.56672000e+05	9.90000000e+01	1.28000000e+02	1.72000000e+02
-133	7.61899000e+05	1.02000000e+02	1.30000000e+02	1.74000000e+02
-132	7.66970000e+05	1.02000000e+02	1.30000000e+02	1.74000000e+02
-131	7.72093000e+05	1.00000000e+02	1.31000000e+02	1.75000000e+02
-130	7.77972000e+05	1.04000000e+02	1.33000000e+02	1.77000000e+02
-129	7.83358000e+05	1.04000000e+02	1.33000000e+02	1.77000000e+02
-128	7.88836000e+05	1.01000000e+02	1.34000000e+02	1.78000000e+02
-127	7.94232000e+05	1.01000000e+02	1.34000000e+02	1.78000000e+02
-126	7.99928000e+05	1.01000000e+02	1.34000000e+02	1.78000000e+02
-125	8.04649000e+05	1.01000000e+02	1.34000000e+02	1.78000000e+02
-124	8.09137000e+05	1.01000000e+02	1.34000000e+02	1.78000000e+02
-123	8.14248000e+05	1.01000000e+02	1.34000000e+02	1.78000000e+02
-122	8.14248000e+05	1.01000000e+02	1.34000000e+02	1.78000000e+02
-121	8.19065000e+05	1.06000000e+02	1.36000000e+02	1.80000000e+02
-120	8.23945000e+05	1.06000000e+02	1.36000000e+02	1.80000000e+02
-119	8.28761000e+05	1.03000000e+02	1.38000000e+02	1.83000000e+02
-118	8.34325000e+05	1.03000000e+02	1.38000000e+02	1.83000000e+02
-117	8.39939000e+05	1.03000000e+02	1.38000000e+02	1.83000000e+02
-116	8.49312000e+05	1.03000000e+02	1.38000000e+02	1.83000000e+02
-115	8.56536000e+05	1.03000000e+02	1.38000000e+02	1.83000000e+02
-114	8.62460000e+05	1.03000000e+02	1.38000000e+02	1.83000000e+02
-113	8.67270000e+05	1.03000000e+02	1.38000000e+02	1.83000000e+02
-112	8.72118000e+05	1.03000000e+02	1.38000000e+02	1.83000000e+02
-111	8.76305000e+05	1.10000000e+02	1.39000000e+02	1.87000000e+02
-110	8.80812000e+05	1.10000000e+02	1.39000000e+02	1.87000000e+02
-109	8.86632000e+05	1.10000000e+02	1.39000000e+02	1.87000000e+02
-108	8.92303000e+05	1.10000000e+02	1.41000000e+02	1.90000000e+02
-107	8.92303000e+05	1.11000000e+02	1.43000000e+02	1.92000000e+02
-106	8.96586000e+05	1.11000000e+02	1.43000000e+02	1.92000000e+02
-105	9.00423000e+05	1.11000000e+02	1.43000000e+02	1.92000000e+02
-104	9.05452000e+05	1.13000000e+02	1.44000000e+02	1.93000000e+02
-103	9.10916000e+05	1.13000000e+02	1.44000000e+02	1.93000000e+02
-102	9.16118000e+05	1.13000000e+02	1.44000000e+02	1.93000000e+02
-101	9.20868000e+05	1.14000000e+02	1.45000000e+02	1.94000000e+02
-100	9.25173000e+05	1.14000000e+02	1.45000000e+02	1.94000000e+02
-99	9.29831000e+05	1.14000000e+02	1.45000000e+02	1.94000000e+02
-98	9.34435000e+05	1.14000000e+02	1.45000000e+02	1.94000000e+02
-97	9.38978000e+05	1.14000000e+02	1.45000000e+02	1.94000000e+02
-96	9.43491000e+05	1.12000000e+02	1.46000000e+02	1.95000000e+02
-95	9.48522000e+05	1.12000000e+02	1.46000000e+02	1.95000000e+02
-94	9.54096000e+05	1.12000000e+02	1.46000000e+02	1.95000000e+02
-93	9.58886000e+05	1.19000000e+02	1.47000000e+02	1.96000000e+02
-92	9.62781000e+05	1.19000000e+02	1.47000000e+02	1.96000000e+02
-91	9.67307000e+05	1.19000000e+02	1.47000000e+02	1.96000000e+02
-90	9.72105000e+05	1.19000000e+02	1.47000000e+02	1.96000000e+02
-89	9.77280000e+05	1.19000000e+02	1.47000000e+02	1.96000000e+02
-88	9.81765000e+05	1.21000000e+02	1.48000000e+02	1.97000000e+02
-87	9.86169000e+05	1.21000000e+02	1.48000000e+02	1.97000000e+02
-86	9.90041000e+05	1.21000000e+02	1.48000000e+02	1.97000000e+02
-85	9.93476000e+05	1.21000000e+02	1.48000000e+02	1.97000000e+02
-84	9.97448000e+05	1.21000000e+02	1.48000000e+02	1.97000000e+02
-83	1.00158800e+06	1.16000000e+02	1.49000000e+02	1.98000000e+02
-82	1.00568700e+06	1.16000000e+02	1.49000000e+02	1.98000000e+02
-81	1.01003400e+06	1.21000000e+02	1.51000000e+02	2.00000000e+02
-80	1.01384800e+06	1.21000000e+02	1.51000000e+02	2.00000000e+02
-79	1.01746900e+06	1.21000000e+02	1.51000000e+02	2.00000000e+02
-78	1.02087700e+06	1.21000000e+02	1.51000000e+02	2.00000000e+02
-77	1.02436500e+06	1.21000000e+02	1.51000000e+02	2.00000000e+02
-76	1.02822700e+06	1.23000000e+02	1.52000000e+02	2.01000000e+02
-75	1.03242300e+06	1.23000000e+02	1.52000000e+02	2.01000000e+02
-74	1.03727800e+06	1.21000000e+02	1.53000000e+02	2.02000000e+02
-73	1.04172100e+06	1.18000000e+02	1.54000000e+02	2.03000000e+02
-72	1.04569500e+06	1.24000000e+02	1.55000000e+02	2.04000000e+02
-71	1.05040500e+06	1.24000000e+02	1.55000000e+02	2.04000000e+02
-70	1.05815500e+06	1.22000000e+02	1.58000000e+02	2.08000000e+02
-69	1.07003700e+06	1.25000000e+02	1.61000000e+02	2.11000000e+02
-68	1.07852300e+06	1.25000000e+02	1.61000000e+02	2.11000000e+02
-67	1.08729100e+06	1.28000000e+02	1.62000000e+02	2.12000000e+02
-66	1.09572800e+06	1.29000000e+02	1.66000000e+02	2.16000000e+02
-65	1.10352300e+06	1.39000000e+02	1.71000000e+02	2.22000000e+02
-64	1.10989300e+06	1.34000000e+02	1.72000000e+02	2.23000000e+02
-63	1.11643100e+06	1.34000000e+02	1.72000000e+02	2.23000000e+02
-62	1.12303800e+06	1.34000000e+02	1.72000000e+02	2.23000000e+02
-61	1.12882600e+06	1.34000000e+02	1.72000000e+02	2.23000000e+02
-60	1.13557000e+06	1.40000000e+02	1.74000000e+02	2.25000000e+02
-59	1.14185900e+06	1.40000000e+02	1.75000000e+02	2.27000000e+02
-58	1.14786100e+06	1.39000000e+02	1.76000000e+02	2.28000000e+02
-57	1.15268700e+06	1.39000000e+02	1.76000000e+02	2.28000000e+02
-56	1.15746700e+06	1.39000000e+02	1.76000000e+02	2.28000000e+02
-55	1.16277300e+06	1.34000000e+02	1.77000000e+02	2.29000000e+02
-54	1.16779700e+06	1.39000000e+02	1.79000000e+02	2.31000000e+02
-53	1.17308100e+06	1.51000000e+02	1.83000000e+02	2.37000000e+02
-52	1.17823500e+06	1.54000000e+02	1.88000000e+02	2.42000000e+02
-51	1.18261400e+06	1.45000000e+02	1.90000000e+02	2.46000000e+02
-50	1.18663200e+06	1.45000000e+02	1.90000000e+02	2.46000000e+02
-49	1.19073700e+06	1.45000000e+02	1.90000000e+02	2.46000000e+02
-48	1.19560400e+06	1.49000000e+02	1.91000000e+02	2.47000000e+02
-47	1.20052000e+06	1.49000000e+02	1.91000000e+02	2.47000000e+02
-46	1.20545200e+06	1.49000000e+02	1.91000000e+02	2.47000000e+02
-45	1.21047800e+06	1.49000000e+02	1.91000000e+02	2.47000000e+02
-44	1.21500500e+06	1.49000000e+02	1.91000000e+02	2.47000000e+02
-43	1.21906600e+06	1.49000000e+02	1.93000000e+02	2.49000000e+02
-42	1.22358800e+06	1.49000000e+02	1.93000000e+02	2.49000000e+02
-41	1.22808600e+06	1.49000000e+02	1.93000000e+02	2.49000000e+02
-40	1.23301600e+06	1.49000000e+02	1.93000000e+02	2.49000000e+02
-39	1.23840400e+06	1.49000000e+02	1.93000000e+02	2.49000000e+02
-38	1.24410300e+06	1.53000000e+02	1.96000000e+02	2.53000000e+02
-37	1.24921700e+06	1.53000000e+02	1.97000000e+02	2.55000000e+02
-36	1.25363300e+06	1.56000000e+02	1.98000000e+02	2.59000000e+02
-35	1.25803800e+06	1.56000000e+02	1.99000000e+02	2.60000000e+02
-34	1.26328200e+06	1.56000000e+02	1.99000000e+02	2.60000000e+02
-33	1.26901200e+06	1.63000000e+02	2.02000000e+02	2.67000000e+02
-32	1.27647800e+06	1.61000000e+02	2.03000000e+02	2.68000000e+02
-31	1.28397300e+06	1.61000000e+02	2.03000000e+02	2.68000000e+02
-30	1.29348600e+06	1.61000000e+02	2.03000000e+02	2.68000000e+02
-29	1.30107400e+06	1.68000000e+02	2.04000000e+02	2.69000000e+02
-28	1.30912800e+06	1.68000000e+02	2.04000000e+02	2.69000000e+02
-27	1.31590300e+06	1.72000000e+02	2.05000000e+02	2.70000000e+02
-26	1.33089100e+06	1.72000000e+02	2.05000000e+02	2.70000000e+02
-25	1.33886800e+06	1.72000000e+02	2.05000000e+02	2.70000000e+02
-24	1.34801700e+06	1.59000000e+02	2.06000000e+02	2.72000000e+02
-23	1.35603300e+06	1.61000000e+02	2.08000000e+02	2.74000000e+02
-22	1.36398900e+06	1.60000000e+02	2.09000000e+02	2.76000000e+02
-21	1.37607800e+06	1.68000000e+02	2.13000000e+02	2.82000000e+02
-20	1.38678300e+06	1.68000000e+02	2.13000000e+02	2.82000000e+02
-19	1.39599000e+06	1.68000000e+02	2.13000000e+02	2.82000000e+02
-18	1.40426400e+06	1.68000000e+02	2.15000000e+02	2.85000000e+02
-17	1.41472700e+06	1.71000000e+02	2.21000000e+02	2.92000000e+02
-16	1.42463100e+06	1.80000000e+02	2.23000000e+02	2.94000000e+02
-15	1.43557500e+06	1.80000000e+02	2.25000000e+02	2.96000000e+02
-14	1.44723100e+06	1.73000000e+02	2.29000000e+02	3.00000000e+02
-13	1.45868900e+06	1.79000000e+02	2.32000000e+02	3.03000000e+02
-12	1.47255500e+06	1.78000000e+02	2.33000000e+02	3.04000000e+02
-11	1.49240800e+06	1.83000000e+02	2.36000000e+02	3.08000000e+02
-10	1.50893000e+06	1.84000000e+02	2.38000000e+02	3.10000000e+02
-9	1.52581200e+06	1.91000000e+02	2.41000000e+02	3.13000000e+02
-8	1.54432000e+06	1.85000000e+02	2.46000000e+02	3.18000000e+02
-7	1.56002200e+06	1.94000000e+02	2.49000000e+02	3.22000000e+02
-6	1.57856700e+06	1.92000000e+02	2.53000000e+02	3.26000000e+02
-5	1.59719400e+06	1.91000000e+02	2.58000000e+02	3.32000000e+02
-4	1.61722100e+06	2.04000000e+02	2.62000000e+02	3.36000000e+02
-3	1.64169300e+06	2.02000000e+02	2.70000000e+02	3.48000000e+02
-2	1.67119800e+06	2.11000000e+02	2.85000000e+02	3.76000000e+02
-1	1.69102800e+06	2.20000000e+02	2.90000000e+02	3.81000000e+02
0	1.71495600e+06	2.28000000e+02	3.14000000e+02	4.10000000e+02
1	1.74026100e+06	2.46000000e+02	3.37000000e+02	4.45000000e+02
2	1.75299800e+06	2.64000000e+02	3.63000000e+02	4.74000000e+02
3	1.76309600e+06	2.66000000e+02	3.71000000e+02	4.83000000e+02
4	1.77246900e+06	2.86000000e+02	3.89000000e+02	5.06000000e+02
5	1.78409400e+06	2.84000000e+02	4.01000000e+02	5.21000000e+02
6	1.80025700e+06	2.91000000e+02	4.07000000e+02	5.29000000e+02
7	1.81977400e+06	3.05000000e+02	4.22000000e+02	5.47000000e+02
8	1.83810800e+06	3.24000000e+02	4.32000000e+02	5.63000000e+02
9	1.86061900e+06	3.11000000e+02	4.37000000e+02	5.69000000e+02
10	1.88254500e+06	3.19000000e+02	4.39000000e+02	5.73000000e+02
11	1.90352900e+06	3.25000000e+02	4.50000000e+02	5.87000000e+02
12	1.91754200e+06	3.33000000e+02	4.58000000e+02	5.96000000e+02
13	1.93062600e+06	3.37000000e+02	4.63000000e+02	6.01000000e+02
14	1.94169800e+06	3.29000000e+02	4.67000000e+02	6.06000000e+02
15	1.95340800e+06	3.32000000e+02	4.69000000e+02	6.08000000e+02
16	1.95340800e+06	3.45000000e+02	4.79000000e+02	6.22000000e+02
17	1.95864800e+06	3.45000000e+02	4.83000000e+02	6.27000000e+02
18	1.95864800e+06	3.55000000e+02	4.85000000e+02	6.29000000e+02
19	1.96898400e+06	3.48000000e+02	4.86000000e+02	6.30000000e+02
20	1.97877300e+06	3.47000000e+02	4.89000000e+02	6.35000000e+02
21	1.98793500e+06	3.43000000e+02	4.90000000e+02	6.36000000e+02
22	1.99705300e+06	3.43000000e+02	4.90000000e+02	6.36000000e+02
23	2.00542200e+06	3.43000000e+02	4.90000000e+02	6.36000000e+02
24	2.01376800e+06	3.52000000e+02	4.93000000e+02	6.40000000e+02
25	2.01376800e+06	3.45000000e+02	4.95000000e+02	6.42000000e+02
26	2.02163900e+06	3.54000000e+02	4.99000000e+02	6.47000000e+02
27	2.02163900e+06	3.64000000e+02	5.06000000e+02	6.54000000e+02
28	2.02163900e+06	3.62000000e+02	5.10000000e+02	6.59000000e+02
29	2.02163900e+06	3.62000000e+02	5.13000000e+02	6.62000000e+02
30	2.02163900e+06	3.73000000e+02	5.19000000e+02	6.69000000e+02
31	2.03092600e+06	3.75000000e+02	5.22000000e+02	6.73000000e+02
32	2.03943200e+06	3.83000000e+02	5.24000000e+02	6.76000000e+02
33	2.04756000e+06	3.75000000e+02	5.29000000e+02	6.82000000e+02
34	2.05606100e+06	3.75000000e+02	5.29000000e+02	6.82000000e+02
35	2.06350200e+06	3.83000000e+02	5.31000000e+02	6.84000000e+02
36	2.07131100e+06	3.78000000e+02	5.32000000e+02	6.85000000e+02
37	2.07951100e+06	3.88000000e+02	5.35000000e+02	6.88000000e+02
38	2.08831000e+06	3.78000000e+02	5.43000000e+02	7.04000000e+02
39	2.09585700e+06	3.78000000e+02	5.43000000e+02	7.04000000e+02
40	2.10267000e+06	3.78000000e+02	5.43000000e+02	7.04000000e+02
41	2.10931600e+06	3.78000000e+02	5.43000000e+02	7.04000000e+02
42	2.11813600e+06	3.93000000e+02	5.47000000e+02	7.08000000e+02
43	2.12773800e+06	3.91000000e+02	5.51000000e+02	7.12000000e+02
44	2.13780000e+06	4.12000000e+02	5.54000000e+02	7.15000000e+02
45	2.14873300e+06	4.04000000e+02	5.56000000e+02	7.17000000e+02
46	2.16096100e+06	4.17000000e+02	5.57000000e+02	7.19000000e+02
47	2.17358500e+06	4.11000000e+02	5.65000000e+02	7.37000000e+02
48	2.19095300e+06	4.19000000e+02	5.77000000e+02	7.62000000e+02
49	2.20538000e+06	4.13000000e+02	5.80000000e+02	7.65000000e+02
50	2.21856500e+06	4.19000000e+02	5.85000000e+02	7.72000000e+02
51	2.23203400e+06	4.20000000e+02	5.88000000e+02	7.77000000e+02
52	2.24529500e+06	4.24000000e+02	5.89000000e+02	7.78000000e+02
53	2.25773500e+06	4.29000000e+02	5.90000000e+02	7.79000000e+02
54	2.26874600e+06	4.17000000e+02	5.94000000e+02	7.84000000e+02
55	2.27994200e+06	4.17000000e+02	5.94000000e+02	7.84000000e+02
56	2.29065200e+06	4.22000000e+02	5.95000000e+02	7.85000000e+02
57	2.30025100e+06	4.26000000e+02	6.00000000e+02	7.92000000e+02
58	2.30892200e+06	4.33000000e+02	6.01000000e+02	7.93000000e+02
59	2.31803800e+06	4.26000000e+02	6.02000000e+02	7.94000000e+02
60	2.32685800e+06	4.33000000e+02	6.05000000e+02	7.97000000e+02
61	2.33506900e+06	4.43000000e+02	6.08000000e+02	8.01000000e+02
62	2.34322900e+06	4.40000000e+02	6.09000000e+02	8.02000000e+02
63	2.35178300e+06	4.40000000e+02	6.09000000e+02	8.02000000e+02
64	2.35999400e+06	4.38000000e+02	6.14000000e+02	8.11000000e+02
65	2.36768100e+06	4.33000000e+02	6.16000000e+02	8.14000000e+02
66	2.37802400e+06	4.33000000e+02	6.16000000e+02	8.14000000e+02
67	2.38875600e+06	4.29000000e+02	6.18000000e+02	8.16000000e+02
68	2.39764500e+06	4.27000000e+02	6.19000000e+02	8.18000000e+02
69	2.40514200e+06	4.43000000e+02	6.27000000e+02	8.27000000e+02
70	2.41219900e+06	4.34000000e+02	6.28000000e+02	8.28000000e+02
71	2.41906000e+06	4.45000000e+02	6.31000000e+02	8.31000000e+02
72	2.42598100e+06	4.41000000e+02	6.38000000e+02	8.53000000e+02
73	2.43338800e+06	4.41000000e+02	6.38000000e+02	8.53000000e+02
74	2.44005600e+06	4.41000000e+02	6.39000000e+02	8.54000000e+02
75	2.44606600e+06	4.36000000e+02	6.42000000e+02	8.58000000e+02
76	2.45156000e+06	4.36000000e+02	6.47000000e+02	8.63000000e+02
77	2.45714400e+06	4.31000000e+02	6.49000000e+02	8.65000000e+02
78	2.46242500e+06	4.53000000e+02	6.52000000e+02	8.68000000e+02
79	2.46792300e+06	4.53000000e+02	6.52000000e+02	8.68000000e+02
80	2.47346200e+06	4.57000000e+02	6.56000000e+02	8.73000000e+02
81	2.47938000e+06	4.57000000e+02	6.56000000e+02	8.73000000e+02
82	2.48462400e+06	4.57000000e+02	6.56000000e+02	8.73000000e+02
83	2.48951600e+06	4.66000000e+02	6.58000000e+02	8.75000000e+02
84	2.49427500e+06	4.66000000e+02	6.58000000e+02	8.75000000e+02
85	2.49898200e+06	4.66000000e+02	6.58000000e+02	8.75000000e+02
86	2.50402900e+06	4.44000000e+02	6.59000000e+02	8.76000000e+02
87	2.50928400e+06	4.68000000e+02	6.62000000e+02	8.79000000e+02
88	2.51447800e+06	4.52000000e+02	6.63000000e+02	8.80000000e+02
89	2.51900200e+06	4.52000000e+02	6.63000000e+02	8.80000000e+02
90	2.52334500e+06	4.52000000e+02	6.63000000e+02	8.80000000e+02
91	2.52745300e+06	4.52000000e+02	6.63000000e+02	8.80000000e+02
92	2.53148200e+06	4.52000000e+02	6.63000000e+02	8.80000000e+02
93	2.53585600e+06	4.52000000e+02	6.63000000e+02	8.80000000e+02
94	2.54070100e+06	4.57000000e+02	6.67000000e+02	8.84000000e+02
95	2.54518800e+06	4.57000000e+02	6.67000000e+02	8.84000000e+02
96	2.54917700e+06	4.60000000e+02	6.68000000e+02	8.85000000e+02
97	2.55286200e+06	4.66000000e+02	6.69000000e+02	8.86000000e+02
98	2.55678300e+06	4.66000000e+02	6.69000000e+02	8.86000000e+02
99	2.56090800e+06	4.66000000e+02	6.69000000e+02	8.86000000e+02
100	2.56510000e+06	4.66000000e+02	6.69000000e+02	8.86000000e+02
