# Supplementary material for: Early Prediction of Movie Box Office Success Based on Wikipedia Activity Big Data
Source: PLoS One. 2013 Aug 21;8(8):e71226. doi: 10.1371/journal.pone.0071226 (PMC3749192; doi:10.1371/journal.pone.0071226)
Supplement: Dataset S1 — The dataset under study, including the financial and Wikipedia activity data is also available at http://wwm.phy.bme.hu/SupplementaryDataS1.zip. (ZIP) [file pone.0071226.s002.zip › wikipredict_data_pack/sample_of_312/wikipedia_predictors/220]

Day_(movie_time)	Views	Users	Rigor	Edits
-500	0.00000000e+00	0.00000000e+00	0.00000000e+00	0.00000000e+00
-499	0.00000000e+00	0.00000000e+00	0.00000000e+00	0.00000000e+00
-498	0.00000000e+00	0.00000000e+00	0.00000000e+00	0.00000000e+00
-497	0.00000000e+00	0.00000000e+00	0.00000000e+00	0.00000000e+00
-496	0.00000000e+00	0.00000000e+00	0.00000000e+00	0.00000000e+00
-495	0.00000000e+00	0.00000000e+00	0.00000000e+00	0.00000000e+00
-494	0.00000000e+00	0.00000000e+00	0.00000000e+00	0.00000000e+00
-493	0.00000000e+00	0.00000000e+00	0.00000000e+00	0.00000000e+00
-492	0.00000000e+00	0.00000000e+00	0.00000000e+00	0.00000000e+00
-491	0.00000000e+00	0.00000000e+00	0.00000000e+00	0.00000000e+00
-490	0.00000000e+00	0.00000000e+00	0.00000000e+00	0.00000000e+00
-489	0.00000000e+00	0.00000000e+00	0.00000000e+00	0.00000000e+00
-488	0.00000000e+00	0.00000000e+00	0.00000000e+00	0.00000000e+00
-487	0.00000000e+00	0.00000000e+00	0.00000000e+00	0.00000000e+00
-486	0.00000000e+00	0.00000000e+00	0.00000000e+00	0.00000000e+00
-485	0.00000000e+00	0.00000000e+00	0.00000000e+00	0.00000000e+00
-484	0.00000000e+00	0.00000000e+00	0.00000000e+00	0.00000000e+00
-483	0.00000000e+00	0.00000000e+00	0.00000000e+00	0.00000000e+00
-482	0.00000000e+00	0.00000000e+00	0.00000000e+00	0.00000000e+00
-481	0.00000000e+00	0.00000000e+00	0.00000000e+00	0.00000000e+00
-480	0.00000000e+00	0.00000000e+00	0.00000000e+00	0.00000000e+00
-479	0.00000000e+00	0.00000000e+00	0.00000000e+00	0.00000000e+00
-478	0.00000000e+00	0.00000000e+00	0.00000000e+00	0.00000000e+00
-477	0.00000000e+00	0.00000000e+00	0.00000000e+00	0.00000000e+00
-476	0.00000000e+00	0.00000000e+00	0.00000000e+00	0.00000000e+00
-475	0.00000000e+00	0.00000000e+00	0.00000000e+00	0.00000000e+00
-474	0.00000000e+00	0.00000000e+00	0.00000000e+00	0.00000000e+00
-473	0.00000000e+00	0.00000000e+00	0.00000000e+00	0.00000000e+00
-472	0.00000000e+00	0.00000000e+00	0.00000000e+00	0.00000000e+00
-471	0.00000000e+00	0.00000000e+00	0.00000000e+00	0.00000000e+00
-470	0.00000000e+00	0.00000000e+00	0.00000000e+00	0.00000000e+00
-469	0.00000000e+00	0.00000000e+00	0.00000000e+00	0.00000000e+00
-468	0.00000000e+00	0.00000000e+00	0.00000000e+00	0.00000000e+00
-467	0.00000000e+00	0.00000000e+00	0.00000000e+00	0.00000000e+00
-466	0.00000000e+00	0.00000000e+00	0.00000000e+00	0.00000000e+00
-465	0.00000000e+00	0.00000000e+00	0.00000000e+00	0.00000000e+00
-464	0.00000000e+00	0.00000000e+00	0.00000000e+00	0.00000000e+00
-463	0.00000000e+00	0.00000000e+00	0.00000000e+00	0.00000000e+00
-462	0.00000000e+00	0.00000000e+00	0.00000000e+00	0.00000000e+00
-461	0.00000000e+00	0.00000000e+00	0.00000000e+00	0.00000000e+00
-460	0.00000000e+00	0.00000000e+00	0.00000000e+00	0.00000000e+00
-459	0.00000000e+00	0.00000000e+00	0.00000000e+00	0.00000000e+00
-458	0.00000000e+00	0.00000000e+00	0.00000000e+00	0.00000000e+00
-457	0.00000000e+00	0.00000000e+00	0.00000000e+00	0.00000000e+00
-456	0.00000000e+00	0.00000000e+00	0.00000000e+00	0.00000000e+00
-455	0.00000000e+00	0.00000000e+00	0.00000000e+00	0.00000000e+00
-454	0.00000000e+00	0.00000000e+00	0.00000000e+00	0.00000000e+00
-453	0.00000000e+00	0.00000000e+00	0.00000000e+00	0.00000000e+00
-452	0.00000000e+00	0.00000000e+00	0.00000000e+00	0.00000000e+00
-451	0.00000000e+00	0.00000000e+00	0.00000000e+00	0.00000000e+00
-450	0.00000000e+00	0.00000000e+00	0.00000000e+00	0.00000000e+00
-449	0.00000000e+00	0.00000000e+00	0.00000000e+00	0.00000000e+00
-448	0.00000000e+00	0.00000000e+00	0.00000000e+00	0.00000000e+00
-447	0.00000000e+00	0.00000000e+00	0.00000000e+00	0.00000000e+00
-446	0.00000000e+00	0.00000000e+00	0.00000000e+00	0.00000000e+00
-445	0.00000000e+00	0.00000000e+00	0.00000000e+00	0.00000000e+00
-444	0.00000000e+00	0.00000000e+00	0.00000000e+00	0.00000000e+00
-443	0.00000000e+00	0.00000000e+00	0.00000000e+00	0.00000000e+00
-442	0.00000000e+00	0.00000000e+00	0.00000000e+00	0.00000000e+00
-441	0.00000000e+00	0.00000000e+00	0.00000000e+00	0.00000000e+00
-440	0.00000000e+00	0.00000000e+00	0.00000000e+00	0.00000000e+00
-439	0.00000000e+00	0.00000000e+00	0.00000000e+00	0.00000000e+00
-438	0.00000000e+00	0.00000000e+00	0.00000000e+00	0.00000000e+00
-437	0.00000000e+00	0.00000000e+00	0.00000000e+00	0.00000000e+00
-436	0.00000000e+00	0.00000000e+00	0.00000000e+00	0.00000000e+00
-435	0.00000000e+00	0.00000000e+00	0.00000000e+00	0.00000000e+00
-434	0.00000000e+00	0.00000000e+00	0.00000000e+00	0.00000000e+00
-433	0.00000000e+00	0.00000000e+00	0.00000000e+00	0.00000000e+00
-432	0.00000000e+00	0.00000000e+00	0.00000000e+00	0.00000000e+00
-431	0.00000000e+00	0.00000000e+00	0.00000000e+00	0.00000000e+00
-430	0.00000000e+00	0.00000000e+00	0.00000000e+00	0.00000000e+00
-429	0.00000000e+00	0.00000000e+00	0.00000000e+00	0.00000000e+00
-428	0.00000000e+00	0.00000000e+00	0.00000000e+00	0.00000000e+00
-427	0.00000000e+00	0.00000000e+00	0.00000000e+00	0.00000000e+00
-426	0.00000000e+00	0.00000000e+00	0.00000000e+00	0.00000000e+00
-425	0.00000000e+00	0.00000000e+00	0.00000000e+00	0.00000000e+00
-424	0.00000000e+00	0.00000000e+00	0.00000000e+00	0.00000000e+00
-423	0.00000000e+00	0.00000000e+00	0.00000000e+00	0.00000000e+00
-422	0.00000000e+00	0.00000000e+00	0.00000000e+00	0.00000000e+00
-421	0.00000000e+00	0.00000000e+00	0.00000000e+00	0.00000000e+00
-420	0.00000000e+00	0.00000000e+00	0.00000000e+00	0.00000000e+00
-419	0.00000000e+00	0.00000000e+00	0.00000000e+00	0.00000000e+00
-418	0.00000000e+00	0.00000000e+00	0.00000000e+00	0.00000000e+00
-417	0.00000000e+00	0.00000000e+00	0.00000000e+00	0.00000000e+00
-416	0.00000000e+00	0.00000000e+00	0.00000000e+00	0.00000000e+00
-415	0.00000000e+00	0.00000000e+00	0.00000000e+00	0.00000000e+00
-414	0.00000000e+00	0.00000000e+00	0.00000000e+00	0.00000000e+00
-413	0.00000000e+00	0.00000000e+00	0.00000000e+00	0.00000000e+00
-412	0.00000000e+00	0.00000000e+00	0.00000000e+00	0.00000000e+00
-411	0.00000000e+00	0.00000000e+00	0.00000000e+00	0.00000000e+00
-410	0.00000000e+00	0.00000000e+00	0.00000000e+00	0.00000000e+00
-409	0.00000000e+00	0.00000000e+00	0.00000000e+00	0.00000000e+00
-408	0.00000000e+00	0.00000000e+00	0.00000000e+00	0.00000000e+00
-407	0.00000000e+00	0.00000000e+00	0.00000000e+00	0.00000000e+00
-406	0.00000000e+00	0.00000000e+00	0.00000000e+00	0.00000000e+00
-405	0.00000000e+00	0.00000000e+00	0.00000000e+00	0.00000000e+00
-404	0.00000000e+00	0.00000000e+00	0.00000000e+00	0.00000000e+00
-403	0.00000000e+00	0.00000000e+00	0.00000000e+00	0.00000000e+00
-402	0.00000000e+00	0.00000000e+00	0.00000000e+00	0.00000000e+00
-401	0.00000000e+00	0.00000000e+00	0.00000000e+00	0.00000000e+00
-400	0.00000000e+00	0.00000000e+00	0.00000000e+00	0.00000000e+00
-399	0.00000000e+00	0.00000000e+00	0.00000000e+00	0.00000000e+00
-398	0.00000000e+00	0.00000000e+00	0.00000000e+00	0.00000000e+00
-397	0.00000000e+00	0.00000000e+00	0.00000000e+00	0.00000000e+00
-396	0.00000000e+00	0.00000000e+00	0.00000000e+00	0.00000000e+00
-395	0.00000000e+00	0.00000000e+00	0.00000000e+00	0.00000000e+00
-394	0.00000000e+00	0.00000000e+00	0.00000000e+00	0.00000000e+00
-393	0.00000000e+00	0.00000000e+00	0.00000000e+00	0.00000000e+00
-392	0.00000000e+00	0.00000000e+00	0.00000000e+00	0.00000000e+00
-391	0.00000000e+00	0.00000000e+00	0.00000000e+00	0.00000000e+00
-390	0.00000000e+00	0.00000000e+00	0.00000000e+00	0.00000000e+00
-389	0.00000000e+00	0.00000000e+00	0.00000000e+00	0.00000000e+00
-388	0.00000000e+00	0.00000000e+00	0.00000000e+00	0.00000000e+00
-387	0.00000000e+00	0.00000000e+00	0.00000000e+00	0.00000000e+00
-386	0.00000000e+00	0.00000000e+00	0.00000000e+00	0.00000000e+00
-385	0.00000000e+00	0.00000000e+00	0.00000000e+00	0.00000000e+00
-384	0.00000000e+00	0.00000000e+00	0.00000000e+00	0.00000000e+00
-383	0.00000000e+00	0.00000000e+00	0.00000000e+00	0.00000000e+00
-382	0.00000000e+00	0.00000000e+00	0.00000000e+00	0.00000000e+00
-381	0.00000000e+00	0.00000000e+00	0.00000000e+00	0.00000000e+00
-380	0.00000000e+00	0.00000000e+00	0.00000000e+00	0.00000000e+00
-379	0.00000000e+00	0.00000000e+00	0.00000000e+00	0.00000000e+00
-378	0.00000000e+00	0.00000000e+00	0.00000000e+00	0.00000000e+00
-377	0.00000000e+00	0.00000000e+00	0.00000000e+00	0.00000000e+00
-376	0.00000000e+00	0.00000000e+00	0.00000000e+00	0.00000000e+00
-375	0.00000000e+00	0.00000000e+00	0.00000000e+00	0.00000000e+00
-374	0.00000000e+00	0.00000000e+00	0.00000000e+00	0.00000000e+00
-373	0.00000000e+00	0.00000000e+00	0.00000000e+00	0.00000000e+00
-372	0.00000000e+00	0.00000000e+00	0.00000000e+00	0.00000000e+00
-371	0.00000000e+00	0.00000000e+00	0.00000000e+00	0.00000000e+00
-370	0.00000000e+00	0.00000000e+00	0.00000000e+00	0.00000000e+00
-369	0.00000000e+00	0.00000000e+00	0.00000000e+00	0.00000000e+00
-368	0.00000000e+00	0.00000000e+00	0.00000000e+00	0.00000000e+00
-367	0.00000000e+00	0.00000000e+00	0.00000000e+00	0.00000000e+00
-366	0.00000000e+00	0.00000000e+00	0.00000000e+00	0.00000000e+00
-365	1.00000000e+00	0.00000000e+00	0.00000000e+00	0.00000000e+00
-364	1.00000000e+00	0.00000000e+00	0.00000000e+00	0.00000000e+00
-363	1.00000000e+00	0.00000000e+00	0.00000000e+00	0.00000000e+00
-362	1.00000000e+00	0.00000000e+00	0.00000000e+00	0.00000000e+00
-361	1.00000000e+00	0.00000000e+00	0.00000000e+00	0.00000000e+00
-360	5.00000000e+00	0.00000000e+00	0.00000000e+00	0.00000000e+00
-359	8.00000000e+00	0.00000000e+00	0.00000000e+00	0.00000000e+00
-358	1.20000000e+01	0.00000000e+00	0.00000000e+00	0.00000000e+00
-357	1.30000000e+01	0.00000000e+00	0.00000000e+00	0.00000000e+00
-356	1.30000000e+01	0.00000000e+00	0.00000000e+00	0.00000000e+00
-355	1.30000000e+01	0.00000000e+00	0.00000000e+00	0.00000000e+00
-354	1.70000000e+01	0.00000000e+00	0.00000000e+00	0.00000000e+00
-353	2.20000000e+01	0.00000000e+00	0.00000000e+00	0.00000000e+00
-352	2.50000000e+01	0.00000000e+00	0.00000000e+00	0.00000000e+00
-351	2.70000000e+01	0.00000000e+00	0.00000000e+00	0.00000000e+00
-350	3.30000000e+01	0.00000000e+00	0.00000000e+00	0.00000000e+00
-349	3.60000000e+01	0.00000000e+00	0.00000000e+00	0.00000000e+00
-348	3.90000000e+01	0.00000000e+00	0.00000000e+00	0.00000000e+00
-347	4.10000000e+01	0.00000000e+00	0.00000000e+00	0.00000000e+00
-346	4.10000000e+01	0.00000000e+00	0.00000000e+00	0.00000000e+00
-345	4.60000000e+01	0.00000000e+00	0.00000000e+00	0.00000000e+00
-344	4.80000000e+01	0.00000000e+00	0.00000000e+00	0.00000000e+00
-343	4.80000000e+01	0.00000000e+00	0.00000000e+00	0.00000000e+00
-342	5.90000000e+01	0.00000000e+00	0.00000000e+00	0.00000000e+00
-341	6.70000000e+01	0.00000000e+00	0.00000000e+00	0.00000000e+00
-340	8.30000000e+01	0.00000000e+00	0.00000000e+00	0.00000000e+00
-339	9.80000000e+01	0.00000000e+00	0.00000000e+00	0.00000000e+00
-338	1.11000000e+02	0.00000000e+00	0.00000000e+00	0.00000000e+00
-337	1.28000000e+02	0.00000000e+00	0.00000000e+00	0.00000000e+00
-336	1.43000000e+02	0.00000000e+00	0.00000000e+00	0.00000000e+00
-335	1.59000000e+02	0.00000000e+00	0.00000000e+00	0.00000000e+00
-334	1.72000000e+02	0.00000000e+00	0.00000000e+00	0.00000000e+00
-333	1.85000000e+02	0.00000000e+00	0.00000000e+00	0.00000000e+00
-332	1.99000000e+02	0.00000000e+00	0.00000000e+00	0.00000000e+00
-331	2.12000000e+02	0.00000000e+00	0.00000000e+00	0.00000000e+00
-330	2.25000000e+02	0.00000000e+00	0.00000000e+00	0.00000000e+00
-329	2.47000000e+02	0.00000000e+00	0.00000000e+00	0.00000000e+00
-328	2.83000000e+02	0.00000000e+00	0.00000000e+00	0.00000000e+00
-327	3.01000000e+02	0.00000000e+00	0.00000000e+00	0.00000000e+00
-326	3.21000000e+02	0.00000000e+00	0.00000000e+00	0.00000000e+00
-325	4.63000000e+02	0.00000000e+00	0.00000000e+00	0.00000000e+00
-324	6.06000000e+02	0.00000000e+00	0.00000000e+00	0.00000000e+00
-323	7.63000000e+02	0.00000000e+00	0.00000000e+00	0.00000000e+00
-322	9.14000000e+02	0.00000000e+00	0.00000000e+00	0.00000000e+00
-321	1.06400000e+03	0.00000000e+00	0.00000000e+00	0.00000000e+00
-320	1.20500000e+03	0.00000000e+00	0.00000000e+00	0.00000000e+00
-319	1.34800000e+03	0.00000000e+00	0.00000000e+00	0.00000000e+00
-318	1.48900000e+03	0.00000000e+00	0.00000000e+00	0.00000000e+00
-317	1.63200000e+03	0.00000000e+00	0.00000000e+00	0.00000000e+00
-316	1.70700000e+03	0.00000000e+00	0.00000000e+00	0.00000000e+00
-315	1.74600000e+03	0.00000000e+00	0.00000000e+00	0.00000000e+00
-314	1.77700000e+03	0.00000000e+00	0.00000000e+00	0.00000000e+00
-313	1.81100000e+03	0.00000000e+00	0.00000000e+00	0.00000000e+00
-312	1.85800000e+03	0.00000000e+00	0.00000000e+00	0.00000000e+00
-311	1.92100000e+03	0.00000000e+00	0.00000000e+00	0.00000000e+00
-310	1.96800000e+03	0.00000000e+00	0.00000000e+00	0.00000000e+00
-309	2.00000000e+03	0.00000000e+00	0.00000000e+00	0.00000000e+00
-308	2.04300000e+03	0.00000000e+00	0.00000000e+00	0.00000000e+00
-307	2.06100000e+03	0.00000000e+00	0.00000000e+00	0.00000000e+00
-306	2.09000000e+03	0.00000000e+00	0.00000000e+00	0.00000000e+00
-305	2.11100000e+03	0.00000000e+00	0.00000000e+00	0.00000000e+00
-304	2.13900000e+03	0.00000000e+00	0.00000000e+00	0.00000000e+00
-303	2.44000000e+03	4.00000000e+00	4.00000000e+00	1.30000000e+01
-302	2.84800000e+03	5.00000000e+00	6.00000000e+00	1.60000000e+01
-301	3.24200000e+03	5.00000000e+00	6.00000000e+00	1.60000000e+01
-300	3.57100000e+03	6.00000000e+00	7.00000000e+00	1.70000000e+01
-299	3.92500000e+03	8.00000000e+00	8.00000000e+00	1.80000000e+01
-298	4.27800000e+03	8.00000000e+00	8.00000000e+00	1.80000000e+01
-297	4.72100000e+03	8.00000000e+00	8.00000000e+00	1.80000000e+01
-296	5.11100000e+03	8.00000000e+00	8.00000000e+00	1.80000000e+01
-295	5.57600000e+03	8.00000000e+00	8.00000000e+00	1.80000000e+01
-294	5.95200000e+03	8.00000000e+00	8.00000000e+00	1.80000000e+01
-293	6.26200000e+03	8.00000000e+00	8.00000000e+00	1.80000000e+01
-292	6.54800000e+03	8.00000000e+00	8.00000000e+00	1.80000000e+01
-291	6.87000000e+03	8.00000000e+00	8.00000000e+00	1.80000000e+01
-290	7.35200000e+03	8.00000000e+00	8.00000000e+00	1.80000000e+01
-289	7.70500000e+03	8.00000000e+00	8.00000000e+00	1.80000000e+01
-288	8.10500000e+03	8.00000000e+00	8.00000000e+00	1.80000000e+01
-287	8.49600000e+03	8.00000000e+00	8.00000000e+00	1.80000000e+01
-286	8.81500000e+03	8.00000000e+00	8.00000000e+00	1.80000000e+01
-285	9.15800000e+03	8.00000000e+00	8.00000000e+00	1.80000000e+01
-284	9.56500000e+03	8.00000000e+00	8.00000000e+00	1.80000000e+01
-283	1.00750000e+04	8.00000000e+00	8.00000000e+00	1.80000000e+01
-282	1.04740000e+04	8.00000000e+00	8.00000000e+00	1.80000000e+01
-281	1.08770000e+04	8.00000000e+00	8.00000000e+00	1.80000000e+01
-280	1.13380000e+04	8.00000000e+00	8.00000000e+00	1.80000000e+01
-279	1.19100000e+04	8.00000000e+00	8.00000000e+00	1.80000000e+01
-278	1.24290000e+04	8.00000000e+00	8.00000000e+00	1.80000000e+01
-277	1.29320000e+04	8.00000000e+00	8.00000000e+00	1.80000000e+01
-276	1.35360000e+04	8.00000000e+00	9.00000000e+00	1.90000000e+01
-275	1.42210000e+04	8.00000000e+00	9.00000000e+00	1.90000000e+01
-274	1.49750000e+04	8.00000000e+00	9.00000000e+00	1.90000000e+01
-273	1.56370000e+04	8.00000000e+00	9.00000000e+00	1.90000000e+01
-272	1.67250000e+04	8.00000000e+00	9.00000000e+00	1.90000000e+01
-271	1.77770000e+04	1.00000000e+01	1.10000000e+01	2.10000000e+01
-270	1.85030000e+04	1.00000000e+01	1.10000000e+01	2.10000000e+01
-269	1.92160000e+04	1.00000000e+01	1.10000000e+01	2.10000000e+01
-268	1.97870000e+04	1.00000000e+01	1.10000000e+01	2.10000000e+01
-267	2.02490000e+04	1.00000000e+01	1.10000000e+01	2.10000000e+01
-266	2.07130000e+04	1.00000000e+01	1.10000000e+01	2.10000000e+01
-265	2.11440000e+04	1.00000000e+01	1.10000000e+01	2.10000000e+01
-264	2.15170000e+04	1.00000000e+01	1.10000000e+01	2.10000000e+01
-263	2.20010000e+04	1.00000000e+01	1.10000000e+01	2.10000000e+01
-262	2.24700000e+04	1.00000000e+01	1.10000000e+01	2.10000000e+01
-261	2.29400000e+04	1.00000000e+01	1.10000000e+01	2.10000000e+01
-260	2.34480000e+04	1.20000000e+01	1.30000000e+01	2.30000000e+01
-259	2.38510000e+04	1.20000000e+01	1.30000000e+01	2.30000000e+01
-258	2.43730000e+04	1.20000000e+01	1.30000000e+01	2.30000000e+01
-257	2.47470000e+04	1.20000000e+01	1.30000000e+01	2.30000000e+01
-256	2.51950000e+04	1.20000000e+01	1.30000000e+01	2.30000000e+01
-255	2.56680000e+04	1.20000000e+01	1.30000000e+01	2.30000000e+01
-254	2.61070000e+04	1.20000000e+01	1.30000000e+01	2.30000000e+01
-253	2.65460000e+04	1.20000000e+01	1.30000000e+01	2.30000000e+01
-252	2.69530000e+04	1.20000000e+01	1.30000000e+01	2.30000000e+01
-251	2.73290000e+04	1.20000000e+01	1.30000000e+01	2.30000000e+01
-250	2.76740000e+04	1.20000000e+01	1.30000000e+01	2.30000000e+01
-249	2.81220000e+04	1.20000000e+01	1.30000000e+01	2.30000000e+01
-248	2.86800000e+04	1.40000000e+01	1.40000000e+01	2.40000000e+01
-247	2.92440000e+04	1.40000000e+01	1.40000000e+01	2.40000000e+01
-246	2.96570000e+04	1.40000000e+01	1.40000000e+01	2.40000000e+01
-245	3.00850000e+04	1.50000000e+01	1.50000000e+01	2.50000000e+01
-244	3.04700000e+04	1.50000000e+01	1.50000000e+01	2.50000000e+01
-243	3.08570000e+04	1.50000000e+01	1.50000000e+01	2.50000000e+01
-242	3.12000000e+04	1.50000000e+01	1.50000000e+01	2.50000000e+01
-241	3.15970000e+04	1.50000000e+01	1.50000000e+01	2.50000000e+01
-240	3.20020000e+04	1.50000000e+01	1.50000000e+01	2.50000000e+01
-239	3.23730000e+04	1.50000000e+01	1.50000000e+01	2.50000000e+01
-238	3.27250000e+04	1.50000000e+01	1.50000000e+01	2.50000000e+01
-237	3.31100000e+04	1.50000000e+01	1.50000000e+01	2.50000000e+01
-236	3.34560000e+04	1.50000000e+01	1.50000000e+01	2.50000000e+01
-235	3.38920000e+04	1.60000000e+01	1.60000000e+01	2.70000000e+01
-234	3.43320000e+04	1.60000000e+01	1.60000000e+01	2.70000000e+01
-233	3.47090000e+04	1.60000000e+01	1.60000000e+01	2.70000000e+01
-232	3.50990000e+04	1.60000000e+01	1.60000000e+01	2.70000000e+01
-231	3.54400000e+04	1.60000000e+01	1.60000000e+01	2.70000000e+01
-230	3.57750000e+04	1.60000000e+01	1.60000000e+01	2.70000000e+01
-229	3.61900000e+04	1.60000000e+01	1.60000000e+01	2.70000000e+01
-228	3.66510000e+04	1.60000000e+01	1.60000000e+01	2.70000000e+01
-227	3.70500000e+04	1.60000000e+01	1.60000000e+01	2.70000000e+01
-226	3.74620000e+04	1.60000000e+01	1.60000000e+01	2.70000000e+01
-225	3.78050000e+04	1.60000000e+01	1.60000000e+01	2.70000000e+01
-224	3.81080000e+04	1.60000000e+01	1.60000000e+01	2.70000000e+01
-223	3.84760000e+04	1.60000000e+01	1.60000000e+01	2.70000000e+01
-222	3.88640000e+04	1.60000000e+01	1.60000000e+01	2.70000000e+01
-221	3.93280000e+04	1.60000000e+01	1.60000000e+01	2.70000000e+01
-220	3.97790000e+04	1.60000000e+01	1.60000000e+01	2.70000000e+01
-219	4.01860000e+04	1.60000000e+01	1.60000000e+01	2.70000000e+01
-218	4.05720000e+04	1.60000000e+01	1.60000000e+01	2.70000000e+01
-217	4.09360000e+04	1.60000000e+01	1.60000000e+01	2.70000000e+01
-216	4.13290000e+04	1.60000000e+01	1.60000000e+01	2.70000000e+01
-215	4.17520000e+04	1.60000000e+01	1.60000000e+01	2.70000000e+01
-214	4.22400000e+04	1.60000000e+01	1.60000000e+01	2.70000000e+01
-213	4.22400000e+04	1.60000000e+01	1.60000000e+01	2.70000000e+01
-212	4.26540000e+04	1.70000000e+01	1.70000000e+01	2.80000000e+01
-211	4.26540000e+04	1.70000000e+01	1.70000000e+01	2.80000000e+01
-210	4.26540000e+04	1.70000000e+01	1.70000000e+01	2.80000000e+01
-209	4.26540000e+04	1.70000000e+01	1.70000000e+01	2.80000000e+01
-208	4.26540000e+04	1.70000000e+01	1.70000000e+01	2.80000000e+01
-207	4.26540000e+04	1.80000000e+01	1.80000000e+01	3.10000000e+01
-206	4.30210000e+04	1.80000000e+01	1.80000000e+01	3.10000000e+01
-205	4.33960000e+04	1.80000000e+01	1.80000000e+01	3.10000000e+01
-204	4.37230000e+04	1.80000000e+01	1.80000000e+01	3.10000000e+01
-203	4.40570000e+04	1.80000000e+01	1.80000000e+01	3.10000000e+01
-202	4.44130000e+04	1.80000000e+01	1.80000000e+01	3.10000000e+01
-201	4.48240000e+04	1.80000000e+01	1.80000000e+01	3.10000000e+01
-200	4.52540000e+04	1.80000000e+01	1.80000000e+01	3.10000000e+01
-199	4.56670000e+04	1.80000000e+01	1.80000000e+01	3.10000000e+01
-198	4.59800000e+04	1.80000000e+01	1.80000000e+01	3.10000000e+01
-197	4.63420000e+04	1.80000000e+01	1.80000000e+01	3.10000000e+01
-196	4.67670000e+04	1.80000000e+01	1.80000000e+01	3.10000000e+01
-195	4.71360000e+04	1.80000000e+01	1.80000000e+01	3.10000000e+01
-194	4.76530000e+04	1.80000000e+01	1.80000000e+01	3.10000000e+01
-193	4.81340000e+04	1.80000000e+01	1.80000000e+01	3.10000000e+01
-192	4.85910000e+04	1.80000000e+01	1.80000000e+01	3.10000000e+01
-191	4.90680000e+04	1.80000000e+01	2.00000000e+01	3.40000000e+01
-190	4.90680000e+04	2.10000000e+01	2.30000000e+01	3.70000000e+01
-189	4.90680000e+04	2.10000000e+01	2.40000000e+01	3.80000000e+01
-188	4.90680000e+04	2.10000000e+01	2.40000000e+01	3.80000000e+01
-187	4.94120000e+04	2.10000000e+01	2.40000000e+01	3.80000000e+01
-186	4.97290000e+04	2.30000000e+01	2.50000000e+01	4.00000000e+01
-185	5.00830000e+04	2.70000000e+01	2.60000000e+01	4.50000000e+01
-184	5.04190000e+04	2.70000000e+01	2.60000000e+01	4.50000000e+01
-183	5.07480000e+04	2.70000000e+01	2.60000000e+01	4.50000000e+01
-182	5.10150000e+04	2.70000000e+01	2.60000000e+01	4.50000000e+01
-181	5.13160000e+04	2.70000000e+01	2.60000000e+01	4.50000000e+01
-180	5.16520000e+04	2.70000000e+01	2.70000000e+01	4.60000000e+01
-179	5.20470000e+04	2.70000000e+01	2.70000000e+01	4.60000000e+01
-178	5.24280000e+04	2.70000000e+01	2.70000000e+01	4.60000000e+01
-177	5.27600000e+04	2.70000000e+01	2.70000000e+01	4.60000000e+01
-176	5.31360000e+04	2.70000000e+01	2.70000000e+01	4.60000000e+01
-175	5.34500000e+04	2.70000000e+01	2.70000000e+01	4.60000000e+01
-174	5.37840000e+04	2.70000000e+01	2.70000000e+01	4.60000000e+01
-173	5.41050000e+04	2.70000000e+01	2.70000000e+01	4.60000000e+01
-172	5.44900000e+04	2.80000000e+01	2.80000000e+01	4.70000000e+01
-171	5.48990000e+04	2.80000000e+01	2.80000000e+01	4.70000000e+01
-170	5.52090000e+04	2.80000000e+01	2.80000000e+01	4.70000000e+01
-169	5.55790000e+04	2.80000000e+01	2.80000000e+01	4.70000000e+01
-168	5.59670000e+04	2.80000000e+01	2.80000000e+01	4.70000000e+01
-167	5.63520000e+04	2.80000000e+01	2.80000000e+01	4.70000000e+01
-166	5.67760000e+04	2.80000000e+01	2.80000000e+01	4.70000000e+01
-165	5.72050000e+04	2.80000000e+01	2.80000000e+01	4.70000000e+01
-164	5.76820000e+04	2.80000000e+01	2.80000000e+01	4.70000000e+01
-163	5.81950000e+04	2.80000000e+01	2.80000000e+01	4.70000000e+01
-162	5.86300000e+04	2.80000000e+01	2.80000000e+01	4.70000000e+01
-161	5.90090000e+04	2.80000000e+01	2.80000000e+01	4.70000000e+01
-160	5.93700000e+04	2.80000000e+01	2.80000000e+01	4.70000000e+01
-159	5.97910000e+04	2.80000000e+01	2.80000000e+01	4.70000000e+01
-158	5.97910000e+04	2.80000000e+01	2.80000000e+01	4.70000000e+01
-157	6.02000000e+04	2.80000000e+01	2.80000000e+01	4.70000000e+01
-156	6.04760000e+04	2.80000000e+01	2.80000000e+01	4.70000000e+01
-155	6.08030000e+04	2.80000000e+01	2.80000000e+01	4.70000000e+01
-154	6.11040000e+04	3.20000000e+01	3.00000000e+01	5.00000000e+01
-153	6.13850000e+04	3.20000000e+01	3.00000000e+01	5.00000000e+01
-152	6.17170000e+04	3.20000000e+01	3.00000000e+01	5.00000000e+01
-151	6.17170000e+04	3.20000000e+01	3.00000000e+01	5.00000000e+01
-150	6.23160000e+04	3.20000000e+01	3.00000000e+01	5.00000000e+01
-149	6.27410000e+04	3.20000000e+01	3.00000000e+01	5.00000000e+01
-148	6.30690000e+04	3.20000000e+01	3.00000000e+01	5.00000000e+01
-147	6.33550000e+04	3.20000000e+01	3.00000000e+01	5.00000000e+01
-146	6.37070000e+04	3.20000000e+01	3.00000000e+01	5.00000000e+01
-145	6.42230000e+04	2.80000000e+01	3.10000000e+01	5.10000000e+01
-144	6.46750000e+04	2.80000000e+01	3.10000000e+01	5.10000000e+01
-143	6.50160000e+04	2.80000000e+01	3.10000000e+01	5.10000000e+01
-142	6.52990000e+04	2.80000000e+01	3.10000000e+01	5.10000000e+01
-141	6.55960000e+04	2.80000000e+01	3.10000000e+01	5.10000000e+01
-140	6.59160000e+04	2.80000000e+01	3.10000000e+01	5.10000000e+01
-139	6.62970000e+04	3.10000000e+01	3.20000000e+01	5.20000000e+01
-138	6.66570000e+04	3.10000000e+01	3.20000000e+01	5.20000000e+01
-137	6.70530000e+04	3.20000000e+01	3.30000000e+01	5.30000000e+01
-136	6.74630000e+04	3.20000000e+01	3.30000000e+01	5.30000000e+01
-135	6.77970000e+04	3.20000000e+01	3.30000000e+01	5.30000000e+01
-134	6.80880000e+04	3.20000000e+01	3.30000000e+01	5.30000000e+01
-133	6.83630000e+04	3.30000000e+01	3.30000000e+01	5.40000000e+01
-132	6.86560000e+04	3.30000000e+01	3.30000000e+01	5.40000000e+01
-131	6.89990000e+04	3.30000000e+01	3.30000000e+01	5.40000000e+01
-130	6.93210000e+04	3.30000000e+01	3.30000000e+01	5.40000000e+01
-129	6.96550000e+04	3.10000000e+01	3.40000000e+01	5.80000000e+01
-128	6.99770000e+04	3.10000000e+01	3.40000000e+01	5.80000000e+01
-127	7.05710000e+04	3.10000000e+01	3.40000000e+01	5.80000000e+01
-126	7.10000000e+04	3.10000000e+01	3.40000000e+01	5.80000000e+01
-125	7.14320000e+04	3.10000000e+01	3.40000000e+01	5.80000000e+01
-124	7.21970000e+04	3.10000000e+01	3.40000000e+01	5.80000000e+01
-123	7.28780000e+04	3.30000000e+01	3.50000000e+01	5.90000000e+01
-122	7.36860000e+04	3.30000000e+01	3.50000000e+01	5.90000000e+01
-121	7.45440000e+04	3.30000000e+01	3.50000000e+01	5.90000000e+01
-120	7.54140000e+04	3.30000000e+01	3.50000000e+01	5.90000000e+01
-119	7.63580000e+04	3.30000000e+01	3.50000000e+01	5.90000000e+01
-118	7.67970000e+04	3.30000000e+01	3.50000000e+01	5.90000000e+01
-117	7.73270000e+04	3.40000000e+01	3.60000000e+01	6.00000000e+01
-116	7.79530000e+04	3.40000000e+01	3.60000000e+01	6.00000000e+01
-115	7.86060000e+04	3.40000000e+01	3.60000000e+01	6.00000000e+01
-114	7.92930000e+04	3.40000000e+01	3.70000000e+01	6.10000000e+01
-113	8.00160000e+04	3.40000000e+01	3.70000000e+01	6.10000000e+01
-112	8.06490000e+04	3.40000000e+01	3.70000000e+01	6.10000000e+01
-111	8.14860000e+04	3.40000000e+01	3.70000000e+01	6.10000000e+01
-110	8.23950000e+04	3.40000000e+01	3.70000000e+01	6.10000000e+01
-109	8.32450000e+04	3.60000000e+01	3.80000000e+01	6.20000000e+01
-108	8.39270000e+04	3.60000000e+01	3.80000000e+01	6.20000000e+01
-107	8.45310000e+04	3.80000000e+01	3.90000000e+01	6.30000000e+01
-106	8.51510000e+04	3.80000000e+01	3.90000000e+01	6.30000000e+01
-105	8.58830000e+04	3.80000000e+01	3.90000000e+01	6.30000000e+01
-104	8.66000000e+04	3.80000000e+01	3.90000000e+01	6.30000000e+01
-103	8.75190000e+04	4.10000000e+01	4.10000000e+01	6.50000000e+01
-102	8.82400000e+04	4.10000000e+01	4.10000000e+01	6.50000000e+01
-101	8.89860000e+04	4.10000000e+01	4.10000000e+01	6.50000000e+01
-100	8.95810000e+04	4.10000000e+01	4.30000000e+01	7.10000000e+01
-99	9.01190000e+04	4.10000000e+01	4.30000000e+01	7.10000000e+01
-98	9.06400000e+04	4.10000000e+01	4.30000000e+01	7.10000000e+01
-97	9.11380000e+04	4.10000000e+01	4.30000000e+01	7.10000000e+01
-96	9.18320000e+04	4.00000000e+01	4.50000000e+01	7.30000000e+01
-95	9.25100000e+04	4.00000000e+01	4.50000000e+01	7.30000000e+01
-94	9.31620000e+04	4.00000000e+01	4.50000000e+01	7.30000000e+01
-93	9.38300000e+04	4.00000000e+01	4.50000000e+01	7.30000000e+01
-92	9.45300000e+04	4.00000000e+01	4.50000000e+01	7.30000000e+01
-91	9.50350000e+04	4.00000000e+01	4.50000000e+01	7.30000000e+01
-90	9.56560000e+04	4.00000000e+01	4.50000000e+01	7.30000000e+01
-89	9.56560000e+04	4.00000000e+01	4.50000000e+01	7.30000000e+01
-88	9.56560000e+04	4.00000000e+01	4.50000000e+01	7.30000000e+01
-87	9.63380000e+04	4.00000000e+01	4.50000000e+01	7.30000000e+01
-86	9.68620000e+04	4.00000000e+01	4.50000000e+01	7.30000000e+01
-85	9.74010000e+04	4.40000000e+01	4.60000000e+01	7.40000000e+01
-84	9.79730000e+04	4.40000000e+01	4.60000000e+01	7.40000000e+01
-83	9.85450000e+04	4.40000000e+01	4.60000000e+01	7.40000000e+01
-82	9.91590000e+04	4.40000000e+01	4.60000000e+01	7.40000000e+01
-81	9.98280000e+04	4.40000000e+01	4.60000000e+01	7.40000000e+01
-80	1.00497000e+05	4.40000000e+01	4.60000000e+01	7.40000000e+01
-79	1.01020000e+05	4.40000000e+01	4.60000000e+01	7.40000000e+01
-78	1.01551000e+05	4.40000000e+01	4.60000000e+01	7.40000000e+01
-77	1.02113000e+05	4.40000000e+01	4.60000000e+01	7.40000000e+01
-76	1.02643000e+05	4.20000000e+01	4.80000000e+01	7.80000000e+01
-75	1.03294000e+05	4.70000000e+01	4.90000000e+01	7.90000000e+01
-74	1.04170000e+05	4.70000000e+01	5.00000000e+01	8.30000000e+01
-73	1.04170000e+05	4.90000000e+01	5.20000000e+01	8.70000000e+01
-72	1.05115000e+05	4.80000000e+01	5.30000000e+01	8.80000000e+01
-71	1.05830000e+05	5.10000000e+01	5.40000000e+01	9.10000000e+01
-70	1.06580000e+05	5.10000000e+01	5.40000000e+01	9.10000000e+01
-69	1.07580000e+05	5.10000000e+01	5.40000000e+01	9.10000000e+01
-68	1.08509000e+05	5.10000000e+01	5.40000000e+01	9.10000000e+01
-67	1.09442000e+05	5.30000000e+01	5.50000000e+01	9.20000000e+01
-66	1.10314000e+05	5.30000000e+01	5.50000000e+01	9.20000000e+01
-65	1.11090000e+05	5.30000000e+01	5.50000000e+01	9.20000000e+01
-64	1.11672000e+05	5.30000000e+01	5.50000000e+01	9.20000000e+01
-63	1.12361000e+05	5.30000000e+01	5.50000000e+01	9.20000000e+01
-62	1.12956000e+05	5.30000000e+01	5.50000000e+01	9.20000000e+01
-61	1.13944000e+05	5.50000000e+01	5.60000000e+01	9.30000000e+01
-60	1.15010000e+05	5.50000000e+01	5.60000000e+01	9.30000000e+01
-59	1.15880000e+05	5.50000000e+01	5.60000000e+01	9.30000000e+01
-58	1.15880000e+05	5.50000000e+01	5.60000000e+01	9.30000000e+01
-57	1.16601000e+05	5.50000000e+01	5.60000000e+01	9.30000000e+01
-56	1.17206000e+05	5.40000000e+01	5.80000000e+01	9.50000000e+01
-55	1.17906000e+05	5.40000000e+01	5.80000000e+01	9.50000000e+01
-54	1.18762000e+05	5.40000000e+01	5.80000000e+01	9.50000000e+01
-53	1.20441000e+05	5.40000000e+01	5.80000000e+01	9.50000000e+01
-52	1.21748000e+05	5.40000000e+01	5.80000000e+01	9.50000000e+01
-51	1.22565000e+05	5.40000000e+01	5.80000000e+01	9.50000000e+01
-50	1.23203000e+05	5.40000000e+01	5.80000000e+01	9.50000000e+01
-49	1.23877000e+05	5.40000000e+01	5.80000000e+01	9.50000000e+01
-48	1.24617000e+05	5.40000000e+01	5.80000000e+01	9.50000000e+01
-47	1.25344000e+05	5.40000000e+01	5.80000000e+01	9.50000000e+01
-46	1.26184000e+05	5.40000000e+01	5.80000000e+01	9.50000000e+01
-45	1.28155000e+05	5.40000000e+01	5.80000000e+01	9.50000000e+01
-44	1.29699000e+05	5.40000000e+01	5.80000000e+01	9.50000000e+01
-43	1.30543000e+05	6.10000000e+01	6.00000000e+01	1.00000000e+02
-42	1.31399000e+05	6.10000000e+01	6.20000000e+01	1.05000000e+02
-41	1.32227000e+05	6.10000000e+01	6.20000000e+01	1.05000000e+02
-40	1.33188000e+05	6.10000000e+01	6.20000000e+01	1.05000000e+02
-39	1.34176000e+05	6.10000000e+01	6.20000000e+01	1.05000000e+02
-38	1.34989000e+05	6.10000000e+01	6.20000000e+01	1.05000000e+02
-37	1.35988000e+05	6.10000000e+01	6.20000000e+01	1.05000000e+02
-36	1.36799000e+05	6.50000000e+01	6.30000000e+01	1.06000000e+02
-35	1.37784000e+05	6.40000000e+01	6.50000000e+01	1.08000000e+02
-34	1.39380000e+05	6.60000000e+01	7.50000000e+01	1.39000000e+02
-33	1.40822000e+05	6.80000000e+01	7.80000000e+01	1.42000000e+02
-32	1.42121000e+05	6.80000000e+01	7.80000000e+01	1.42000000e+02
-31	1.43137000e+05	7.30000000e+01	8.20000000e+01	1.49000000e+02
-30	1.44333000e+05	7.20000000e+01	8.30000000e+01	1.50000000e+02
-29	1.45799000e+05	7.20000000e+01	8.30000000e+01	1.50000000e+02
-28	1.46699000e+05	7.40000000e+01	8.40000000e+01	1.51000000e+02
-27	1.48214000e+05	7.50000000e+01	8.60000000e+01	1.53000000e+02
-26	1.50213000e+05	7.90000000e+01	8.80000000e+01	1.60000000e+02
-25	1.51956000e+05	7.80000000e+01	9.10000000e+01	1.63000000e+02
-24	1.53883000e+05	8.10000000e+01	9.40000000e+01	1.68000000e+02
-23	1.55803000e+05	8.60000000e+01	9.60000000e+01	1.70000000e+02
-22	1.58122000e+05	8.80000000e+01	9.70000000e+01	1.72000000e+02
-21	1.60119000e+05	8.50000000e+01	1.00000000e+02	1.75000000e+02
-20	1.62178000e+05	8.70000000e+01	1.02000000e+02	1.77000000e+02
-19	1.64535000e+05	9.10000000e+01	1.04000000e+02	1.79000000e+02
-18	1.67192000e+05	9.20000000e+01	1.08000000e+02	1.84000000e+02
-17	1.69494000e+05	9.90000000e+01	1.10000000e+02	1.87000000e+02
-16	1.71823000e+05	9.90000000e+01	1.10000000e+02	1.87000000e+02
-15	1.73950000e+05	9.90000000e+01	1.10000000e+02	1.87000000e+02
-14	1.75938000e+05	9.90000000e+01	1.10000000e+02	1.87000000e+02
-13	1.77839000e+05	9.60000000e+01	1.11000000e+02	1.88000000e+02
-12	1.79872000e+05	9.80000000e+01	1.15000000e+02	1.93000000e+02
-11	1.82062000e+05	9.80000000e+01	1.15000000e+02	1.93000000e+02
-10	1.84290000e+05	1.02000000e+02	1.18000000e+02	1.97000000e+02
-9	1.86327000e+05	1.02000000e+02	1.18000000e+02	1.97000000e+02
-8	1.88587000e+05	9.80000000e+01	1.20000000e+02	1.99000000e+02
-7	1.90604000e+05	9.80000000e+01	1.20000000e+02	1.99000000e+02
-6	1.93158000e+05	1.03000000e+02	1.21000000e+02	2.01000000e+02
-5	1.95905000e+05	1.03000000e+02	1.21000000e+02	2.01000000e+02
-4	1.98224000e+05	1.03000000e+02	1.21000000e+02	2.01000000e+02
-3	2.01165000e+05	1.02000000e+02	1.24000000e+02	2.05000000e+02
-2	2.05853000e+05	1.03000000e+02	1.25000000e+02	2.06000000e+02
-1	2.12037000e+05	1.11000000e+02	1.26000000e+02	2.07000000e+02
0	2.18951000e+05	1.13000000e+02	1.32000000e+02	2.13000000e+02
1	2.28954000e+05	1.23000000e+02	1.39000000e+02	2.24000000e+02
2	2.39866000e+05	1.26000000e+02	1.43000000e+02	2.30000000e+02
3	2.50630000e+05	1.27000000e+02	1.53000000e+02	2.45000000e+02
4	2.60347000e+05	1.33000000e+02	1.60000000e+02	2.56000000e+02
5	2.66347000e+05	1.29000000e+02	1.61000000e+02	2.57000000e+02
6	2.71251000e+05	1.31000000e+02	1.62000000e+02	2.58000000e+02
7	2.76355000e+05	1.32000000e+02	1.63000000e+02	2.59000000e+02
8	2.82182000e+05	1.35000000e+02	1.67000000e+02	2.65000000e+02
9	2.88398000e+05	1.35000000e+02	1.67000000e+02	2.65000000e+02
10	2.94764000e+05	1.37000000e+02	1.69000000e+02	2.67000000e+02
11	3.00333000e+05	1.45000000e+02	1.72000000e+02	2.70000000e+02
12	3.04488000e+05	1.59000000e+02	1.80000000e+02	2.79000000e+02
13	3.08051000e+05	1.53000000e+02	1.81000000e+02	2.81000000e+02
14	3.11835000e+05	1.47000000e+02	1.81000000e+02	2.82000000e+02
15	3.16368000e+05	1.61000000e+02	1.83000000e+02	2.84000000e+02
16	3.21596000e+05	1.56000000e+02	1.84000000e+02	2.90000000e+02
17	3.26908000e+05	1.57000000e+02	1.85000000e+02	2.92000000e+02
18	3.31383000e+05	1.59000000e+02	1.88000000e+02	2.95000000e+02
19	3.34560000e+05	1.58000000e+02	1.88000000e+02	2.96000000e+02
20	3.38069000e+05	1.57000000e+02	1.88000000e+02	2.97000000e+02
21	3.40959000e+05	1.57000000e+02	1.88000000e+02	2.97000000e+02
22	3.44492000e+05	1.54000000e+02	1.88000000e+02	2.99000000e+02
23	3.49124000e+05	1.57000000e+02	1.90000000e+02	3.01000000e+02
24	3.53632000e+05	1.60000000e+02	1.91000000e+02	3.02000000e+02
25	3.57136000e+05	1.58000000e+02	1.92000000e+02	3.03000000e+02
26	3.59667000e+05	1.58000000e+02	1.92000000e+02	3.03000000e+02
27	3.62028000e+05	1.58000000e+02	1.92000000e+02	3.03000000e+02
28	3.65022000e+05	1.62000000e+02	1.94000000e+02	3.06000000e+02
29	3.68015000e+05	1.62000000e+02	1.94000000e+02	3.06000000e+02
30	3.71448000e+05	1.62000000e+02	1.94000000e+02	3.06000000e+02
31	3.74809000e+05	1.60000000e+02	1.95000000e+02	3.07000000e+02
32	3.77321000e+05	1.60000000e+02	1.95000000e+02	3.07000000e+02
33	3.79610000e+05	1.60000000e+02	1.95000000e+02	3.07000000e+02
34	3.81790000e+05	1.66000000e+02	1.96000000e+02	3.09000000e+02
35	3.83727000e+05	1.66000000e+02	1.96000000e+02	3.09000000e+02
36	3.85681000e+05	1.65000000e+02	1.97000000e+02	3.11000000e+02
37	3.88643000e+05	1.65000000e+02	1.97000000e+02	3.11000000e+02
38	3.91452000e+05	1.64000000e+02	1.98000000e+02	3.12000000e+02
39	3.93888000e+05	1.64000000e+02	1.98000000e+02	3.12000000e+02
40	3.96109000e+05	1.70000000e+02	2.01000000e+02	3.15000000e+02
41	3.98308000e+05	1.75000000e+02	2.02000000e+02	3.16000000e+02
42	4.00254000e+05	1.75000000e+02	2.02000000e+02	3.16000000e+02
43	4.02433000e+05	1.75000000e+02	2.02000000e+02	3.17000000e+02
44	4.04850000e+05	1.75000000e+02	2.02000000e+02	3.17000000e+02
45	4.07416000e+05	1.75000000e+02	2.02000000e+02	3.17000000e+02
46	4.09585000e+05	1.75000000e+02	2.02000000e+02	3.17000000e+02
47	4.11374000e+05	1.75000000e+02	2.02000000e+02	3.17000000e+02
48	4.12883000e+05	1.71000000e+02	2.02000000e+02	3.18000000e+02
49	4.14403000e+05	1.71000000e+02	2.02000000e+02	3.18000000e+02
50	4.15365000e+05	1.71000000e+02	2.02000000e+02	3.19000000e+02
51	4.15814000e+05	1.70000000e+02	2.03000000e+02	3.20000000e+02
52	4.16180000e+05	1.70000000e+02	2.03000000e+02	3.20000000e+02
53	4.16501000e+05	1.70000000e+02	2.03000000e+02	3.20000000e+02
54	4.17148000e+05	1.71000000e+02	2.04000000e+02	3.21000000e+02
55	4.18272000e+05	1.71000000e+02	2.05000000e+02	3.22000000e+02
56	4.19699000e+05	1.71000000e+02	2.05000000e+02	3.22000000e+02
57	4.21276000e+05	1.71000000e+02	2.05000000e+02	3.22000000e+02
58	4.23253000e+05	1.64000000e+02	2.06000000e+02	3.23000000e+02
59	4.25131000e+05	1.72000000e+02	2.08000000e+02	3.28000000e+02
60	4.26926000e+05	1.72000000e+02	2.08000000e+02	3.28000000e+02
61	4.28282000e+05	1.72000000e+02	2.08000000e+02	3.28000000e+02
62	4.29766000e+05	1.70000000e+02	2.09000000e+02	3.29000000e+02
63	4.31014000e+05	1.70000000e+02	2.09000000e+02	3.29000000e+02
64	4.32595000e+05	1.70000000e+02	2.09000000e+02	3.29000000e+02
65	4.32595000e+05	1.70000000e+02	2.09000000e+02	3.29000000e+02
66	4.33191000e+05	1.70000000e+02	2.09000000e+02	3.29000000e+02
67	4.33191000e+05	1.70000000e+02	2.09000000e+02	3.29000000e+02
68	4.34602000e+05	1.70000000e+02	2.09000000e+02	3.29000000e+02
69	4.36021000e+05	1.67000000e+02	2.10000000e+02	3.30000000e+02
70	4.37404000e+05	1.67000000e+02	2.10000000e+02	3.30000000e+02
71	4.38965000e+05	1.67000000e+02	2.10000000e+02	3.30000000e+02
72	4.40504000e+05	1.67000000e+02	2.10000000e+02	3.30000000e+02
73	4.41915000e+05	1.67000000e+02	2.10000000e+02	3.30000000e+02
74	4.41915000e+05	1.67000000e+02	2.10000000e+02	3.30000000e+02
75	4.43373000e+05	1.74000000e+02	2.11000000e+02	3.31000000e+02
76	4.43373000e+05	1.74000000e+02	2.11000000e+02	3.31000000e+02
77	4.43373000e+05	1.76000000e+02	2.11000000e+02	3.32000000e+02
78	4.43373000e+05	1.76000000e+02	2.11000000e+02	3.32000000e+02
79	4.43373000e+05	1.76000000e+02	2.11000000e+02	3.32000000e+02
80	4.44684000e+05	1.76000000e+02	2.11000000e+02	3.32000000e+02
81	4.45807000e+05	1.76000000e+02	2.11000000e+02	3.32000000e+02
82	4.46975000e+05	1.76000000e+02	2.11000000e+02	3.32000000e+02
83	4.48042000e+05	1.76000000e+02	2.11000000e+02	3.32000000e+02
84	4.49142000e+05	1.73000000e+02	2.12000000e+02	3.34000000e+02
85	4.50361000e+05	1.73000000e+02	2.12000000e+02	3.34000000e+02
86	4.51745000e+05	1.73000000e+02	2.12000000e+02	3.34000000e+02
87	4.53469000e+05	1.73000000e+02	2.12000000e+02	3.34000000e+02
88	4.55274000e+05	1.73000000e+02	2.12000000e+02	3.34000000e+02
89	4.56908000e+05	1.73000000e+02	2.12000000e+02	3.34000000e+02
90	4.58274000e+05	1.73000000e+02	2.12000000e+02	3.34000000e+02
91	4.59991000e+05	1.73000000e+02	2.12000000e+02	3.34000000e+02
92	4.61866000e+05	1.73000000e+02	2.12000000e+02	3.34000000e+02
93	4.64033000e+05	1.74000000e+02	2.13000000e+02	3.35000000e+02
94	4.66261000e+05	1.74000000e+02	2.13000000e+02	3.35000000e+02
95	4.68370000e+05	1.74000000e+02	2.13000000e+02	3.35000000e+02
96	4.70285000e+05	1.74000000e+02	2.13000000e+02	3.35000000e+02
97	4.72031000e+05	1.74000000e+02	2.13000000e+02	3.35000000e+02
98	4.73906000e+05	1.74000000e+02	2.13000000e+02	3.35000000e+02
99	4.76013000e+05	1.74000000e+02	2.13000000e+02	3.35000000e+02
100	4.78115000e+05	1.74000000e+02	2.13000000e+02	3.35000000e+02
