# Supplementary material for: Early Prediction of Movie Box Office Success Based on Wikipedia Activity Big Data
Source: PLoS One. 2013 Aug 21;8(8):e71226. doi: 10.1371/journal.pone.0071226 (PMC3749192; doi:10.1371/journal.pone.0071226)
Supplement: Dataset S1 — The dataset under study, including the financial and Wikipedia activity data is also available at http://wwm.phy.bme.hu/SupplementaryDataS1.zip. (ZIP) [file pone.0071226.s002.zip › wikipredict_data_pack/sample_of_312/wikipedia_predictors/221]

Day_(movie_time)	Views	Users	Rigor	Edits
-500	0.00000000e+00	0.00000000e+00	0.00000000e+00	0.00000000e+00
-499	0.00000000e+00	0.00000000e+00	0.00000000e+00	0.00000000e+00
-498	0.00000000e+00	0.00000000e+00	0.00000000e+00	0.00000000e+00
-497	0.00000000e+00	0.00000000e+00	0.00000000e+00	0.00000000e+00
-496	0.00000000e+00	0.00000000e+00	0.00000000e+00	0.00000000e+00
-495	0.00000000e+00	0.00000000e+00	0.00000000e+00	0.00000000e+00
-494	1.00000000e+00	0.00000000e+00	0.00000000e+00	0.00000000e+00
-493	1.00000000e+00	0.00000000e+00	0.00000000e+00	0.00000000e+00
-492	1.00000000e+00	0.00000000e+00	0.00000000e+00	0.00000000e+00
-491	1.00000000e+00	0.00000000e+00	0.00000000e+00	0.00000000e+00
-490	1.00000000e+00	0.00000000e+00	0.00000000e+00	0.00000000e+00
-489	1.00000000e+00	0.00000000e+00	0.00000000e+00	0.00000000e+00
-488	1.00000000e+00	0.00000000e+00	0.00000000e+00	0.00000000e+00
-487	1.00000000e+00	0.00000000e+00	0.00000000e+00	0.00000000e+00
-486	1.00000000e+00	0.00000000e+00	0.00000000e+00	0.00000000e+00
-485	1.00000000e+00	0.00000000e+00	0.00000000e+00	0.00000000e+00
-484	1.00000000e+00	0.00000000e+00	0.00000000e+00	0.00000000e+00
-483	2.00000000e+00	0.00000000e+00	0.00000000e+00	0.00000000e+00
-482	2.00000000e+00	0.00000000e+00	0.00000000e+00	0.00000000e+00
-481	2.00000000e+00	0.00000000e+00	0.00000000e+00	0.00000000e+00
-480	2.00000000e+00	0.00000000e+00	0.00000000e+00	0.00000000e+00
-479	3.00000000e+00	0.00000000e+00	0.00000000e+00	0.00000000e+00
-478	4.00000000e+00	0.00000000e+00	0.00000000e+00	0.00000000e+00
-477	4.00000000e+00	0.00000000e+00	0.00000000e+00	0.00000000e+00
-476	4.00000000e+00	0.00000000e+00	0.00000000e+00	0.00000000e+00
-475	4.00000000e+00	0.00000000e+00	0.00000000e+00	0.00000000e+00
-474	4.00000000e+00	0.00000000e+00	0.00000000e+00	0.00000000e+00
-473	4.00000000e+00	0.00000000e+00	0.00000000e+00	0.00000000e+00
-472	4.00000000e+00	0.00000000e+00	0.00000000e+00	0.00000000e+00
-471	5.00000000e+00	0.00000000e+00	0.00000000e+00	0.00000000e+00
-470	6.00000000e+00	0.00000000e+00	0.00000000e+00	0.00000000e+00
-469	6.00000000e+00	0.00000000e+00	0.00000000e+00	0.00000000e+00
-468	6.00000000e+00	0.00000000e+00	0.00000000e+00	0.00000000e+00
-467	6.00000000e+00	0.00000000e+00	0.00000000e+00	0.00000000e+00
-466	6.00000000e+00	0.00000000e+00	0.00000000e+00	0.00000000e+00
-465	6.00000000e+00	0.00000000e+00	0.00000000e+00	0.00000000e+00
-464	7.00000000e+00	0.00000000e+00	0.00000000e+00	0.00000000e+00
-463	7.00000000e+00	0.00000000e+00	0.00000000e+00	0.00000000e+00
-462	7.00000000e+00	0.00000000e+00	0.00000000e+00	0.00000000e+00
-461	7.00000000e+00	0.00000000e+00	0.00000000e+00	0.00000000e+00
-460	8.00000000e+00	0.00000000e+00	0.00000000e+00	0.00000000e+00
-459	8.00000000e+00	0.00000000e+00	0.00000000e+00	0.00000000e+00
-458	9.00000000e+00	0.00000000e+00	0.00000000e+00	0.00000000e+00
-457	1.10000000e+01	0.00000000e+00	0.00000000e+00	0.00000000e+00
-456	1.10000000e+01	0.00000000e+00	0.00000000e+00	0.00000000e+00
-455	1.20000000e+01	0.00000000e+00	0.00000000e+00	0.00000000e+00
-454	1.20000000e+01	0.00000000e+00	0.00000000e+00	0.00000000e+00
-453	1.50000000e+01	0.00000000e+00	0.00000000e+00	0.00000000e+00
-452	1.50000000e+01	0.00000000e+00	0.00000000e+00	0.00000000e+00
-451	1.50000000e+01	0.00000000e+00	0.00000000e+00	0.00000000e+00
-450	1.60000000e+01	0.00000000e+00	0.00000000e+00	0.00000000e+00
-449	1.70000000e+01	0.00000000e+00	0.00000000e+00	0.00000000e+00
-448	1.70000000e+01	0.00000000e+00	0.00000000e+00	0.00000000e+00
-447	1.70000000e+01	0.00000000e+00	0.00000000e+00	0.00000000e+00
-446	1.70000000e+01	0.00000000e+00	0.00000000e+00	0.00000000e+00
-445	1.70000000e+01	0.00000000e+00	0.00000000e+00	0.00000000e+00
-444	1.70000000e+01	0.00000000e+00	0.00000000e+00	0.00000000e+00
-443	1.70000000e+01	0.00000000e+00	0.00000000e+00	0.00000000e+00
-442	1.80000000e+01	0.00000000e+00	0.00000000e+00	0.00000000e+00
-441	1.80000000e+01	0.00000000e+00	0.00000000e+00	0.00000000e+00
-440	1.80000000e+01	0.00000000e+00	0.00000000e+00	0.00000000e+00
-439	1.90000000e+01	0.00000000e+00	0.00000000e+00	0.00000000e+00
-438	2.00000000e+01	0.00000000e+00	0.00000000e+00	0.00000000e+00
-437	2.10000000e+01	0.00000000e+00	0.00000000e+00	0.00000000e+00
-436	2.10000000e+01	0.00000000e+00	0.00000000e+00	0.00000000e+00
-435	2.10000000e+01	0.00000000e+00	0.00000000e+00	0.00000000e+00
-434	2.10000000e+01	0.00000000e+00	0.00000000e+00	0.00000000e+00
-433	2.20000000e+01	0.00000000e+00	0.00000000e+00	0.00000000e+00
-432	2.30000000e+01	0.00000000e+00	0.00000000e+00	0.00000000e+00
-431	2.30000000e+01	0.00000000e+00	0.00000000e+00	0.00000000e+00
-430	2.30000000e+01	0.00000000e+00	0.00000000e+00	0.00000000e+00
-429	2.40000000e+01	0.00000000e+00	0.00000000e+00	0.00000000e+00
-428	2.40000000e+01	0.00000000e+00	0.00000000e+00	0.00000000e+00
-427	2.40000000e+01	0.00000000e+00	0.00000000e+00	0.00000000e+00
-426	2.40000000e+01	0.00000000e+00	0.00000000e+00	0.00000000e+00
-425	2.60000000e+01	0.00000000e+00	0.00000000e+00	0.00000000e+00
-424	2.60000000e+01	0.00000000e+00	0.00000000e+00	0.00000000e+00
-423	2.60000000e+01	0.00000000e+00	0.00000000e+00	0.00000000e+00
-422	2.60000000e+01	0.00000000e+00	0.00000000e+00	0.00000000e+00
-421	2.60000000e+01	0.00000000e+00	0.00000000e+00	0.00000000e+00
-420	2.60000000e+01	0.00000000e+00	0.00000000e+00	0.00000000e+00
-419	2.70000000e+01	0.00000000e+00	0.00000000e+00	0.00000000e+00
-418	2.80000000e+01	0.00000000e+00	0.00000000e+00	0.00000000e+00
-417	2.90000000e+01	0.00000000e+00	0.00000000e+00	0.00000000e+00
-416	3.20000000e+01	0.00000000e+00	0.00000000e+00	0.00000000e+00
-415	3.50000000e+01	0.00000000e+00	0.00000000e+00	0.00000000e+00
-414	3.60000000e+01	0.00000000e+00	0.00000000e+00	0.00000000e+00
-413	3.70000000e+01	0.00000000e+00	0.00000000e+00	0.00000000e+00
-412	3.70000000e+01	0.00000000e+00	0.00000000e+00	0.00000000e+00
-411	3.90000000e+01	0.00000000e+00	0.00000000e+00	0.00000000e+00
-410	4.00000000e+01	0.00000000e+00	0.00000000e+00	0.00000000e+00
-409	4.10000000e+01	0.00000000e+00	0.00000000e+00	0.00000000e+00
-408	4.10000000e+01	0.00000000e+00	0.00000000e+00	0.00000000e+00
-407	4.20000000e+01	0.00000000e+00	0.00000000e+00	0.00000000e+00
-406	4.20000000e+01	0.00000000e+00	0.00000000e+00	0.00000000e+00
-405	4.20000000e+01	0.00000000e+00	0.00000000e+00	0.00000000e+00
-404	4.30000000e+01	0.00000000e+00	0.00000000e+00	0.00000000e+00
-403	4.40000000e+01	0.00000000e+00	0.00000000e+00	0.00000000e+00
-402	4.40000000e+01	0.00000000e+00	0.00000000e+00	0.00000000e+00
-401	4.50000000e+01	0.00000000e+00	0.00000000e+00	0.00000000e+00
-400	4.90000000e+01	0.00000000e+00	0.00000000e+00	0.00000000e+00
-399	4.90000000e+01	0.00000000e+00	0.00000000e+00	0.00000000e+00
-398	4.90000000e+01	0.00000000e+00	0.00000000e+00	0.00000000e+00
-397	5.30000000e+01	0.00000000e+00	0.00000000e+00	0.00000000e+00
-396	5.40000000e+01	0.00000000e+00	0.00000000e+00	0.00000000e+00
-395	5.40000000e+01	0.00000000e+00	0.00000000e+00	0.00000000e+00
-394	5.40000000e+01	0.00000000e+00	0.00000000e+00	0.00000000e+00
-393	5.40000000e+01	0.00000000e+00	0.00000000e+00	0.00000000e+00
-392	5.60000000e+01	0.00000000e+00	0.00000000e+00	0.00000000e+00
-391	5.90000000e+01	0.00000000e+00	0.00000000e+00	0.00000000e+00
-390	6.00000000e+01	0.00000000e+00	0.00000000e+00	0.00000000e+00
-389	6.10000000e+01	0.00000000e+00	0.00000000e+00	0.00000000e+00
-388	6.10000000e+01	0.00000000e+00	0.00000000e+00	0.00000000e+00
-387	6.20000000e+01	0.00000000e+00	0.00000000e+00	0.00000000e+00
-386	6.20000000e+01	0.00000000e+00	0.00000000e+00	0.00000000e+00
-385	6.20000000e+01	0.00000000e+00	0.00000000e+00	0.00000000e+00
-384	6.30000000e+01	0.00000000e+00	0.00000000e+00	0.00000000e+00
-383	6.30000000e+01	0.00000000e+00	0.00000000e+00	0.00000000e+00
-382	6.30000000e+01	0.00000000e+00	0.00000000e+00	0.00000000e+00
-381	6.30000000e+01	0.00000000e+00	0.00000000e+00	0.00000000e+00
-380	6.40000000e+01	0.00000000e+00	0.00000000e+00	0.00000000e+00
-379	6.70000000e+01	0.00000000e+00	0.00000000e+00	0.00000000e+00
-378	7.10000000e+01	0.00000000e+00	0.00000000e+00	0.00000000e+00
-377	7.20000000e+01	0.00000000e+00	0.00000000e+00	0.00000000e+00
-376	7.40000000e+01	0.00000000e+00	0.00000000e+00	0.00000000e+00
-375	7.60000000e+01	0.00000000e+00	0.00000000e+00	0.00000000e+00
-374	7.70000000e+01	0.00000000e+00	0.00000000e+00	0.00000000e+00
-373	7.90000000e+01	0.00000000e+00	0.00000000e+00	0.00000000e+00
-372	7.90000000e+01	0.00000000e+00	0.00000000e+00	0.00000000e+00
-371	7.90000000e+01	0.00000000e+00	0.00000000e+00	0.00000000e+00
-370	8.00000000e+01	0.00000000e+00	0.00000000e+00	0.00000000e+00
-369	8.10000000e+01	0.00000000e+00	0.00000000e+00	0.00000000e+00
-368	8.40000000e+01	0.00000000e+00	0.00000000e+00	0.00000000e+00
-367	8.40000000e+01	0.00000000e+00	0.00000000e+00	0.00000000e+00
-366	8.40000000e+01	0.00000000e+00	0.00000000e+00	0.00000000e+00
-365	8.50000000e+01	0.00000000e+00	0.00000000e+00	0.00000000e+00
-364	8.50000000e+01	0.00000000e+00	0.00000000e+00	0.00000000e+00
-363	8.50000000e+01	0.00000000e+00	0.00000000e+00	0.00000000e+00
-362	8.80000000e+01	0.00000000e+00	0.00000000e+00	0.00000000e+00
-361	9.00000000e+01	0.00000000e+00	0.00000000e+00	0.00000000e+00
-360	9.00000000e+01	0.00000000e+00	0.00000000e+00	0.00000000e+00
-359	9.30000000e+01	0.00000000e+00	0.00000000e+00	0.00000000e+00
-358	9.50000000e+01	0.00000000e+00	0.00000000e+00	0.00000000e+00
-357	9.70000000e+01	0.00000000e+00	0.00000000e+00	0.00000000e+00
-356	9.90000000e+01	0.00000000e+00	0.00000000e+00	0.00000000e+00
-355	9.90000000e+01	0.00000000e+00	0.00000000e+00	0.00000000e+00
-354	1.03000000e+02	0.00000000e+00	0.00000000e+00	0.00000000e+00
-353	1.04000000e+02	0.00000000e+00	0.00000000e+00	0.00000000e+00
-352	1.04000000e+02	0.00000000e+00	0.00000000e+00	0.00000000e+00
-351	1.05000000e+02	0.00000000e+00	0.00000000e+00	0.00000000e+00
-350	1.05000000e+02	0.00000000e+00	0.00000000e+00	0.00000000e+00
-349	1.07000000e+02	0.00000000e+00	0.00000000e+00	0.00000000e+00
-348	1.07000000e+02	0.00000000e+00	0.00000000e+00	0.00000000e+00
-347	1.08000000e+02	0.00000000e+00	0.00000000e+00	0.00000000e+00
-346	1.09000000e+02	0.00000000e+00	0.00000000e+00	0.00000000e+00
-345	1.09000000e+02	0.00000000e+00	0.00000000e+00	0.00000000e+00
-344	1.09000000e+02	0.00000000e+00	0.00000000e+00	0.00000000e+00
-343	1.10000000e+02	0.00000000e+00	0.00000000e+00	0.00000000e+00
-342	1.13000000e+02	0.00000000e+00	0.00000000e+00	0.00000000e+00
-341	1.13000000e+02	0.00000000e+00	0.00000000e+00	0.00000000e+00
-340	1.14000000e+02	0.00000000e+00	0.00000000e+00	0.00000000e+00
-339	1.20000000e+02	0.00000000e+00	0.00000000e+00	0.00000000e+00
-338	1.21000000e+02	0.00000000e+00	0.00000000e+00	0.00000000e+00
-337	1.21000000e+02	0.00000000e+00	0.00000000e+00	0.00000000e+00
-336	1.23000000e+02	0.00000000e+00	0.00000000e+00	0.00000000e+00
-335	1.24000000e+02	0.00000000e+00	0.00000000e+00	0.00000000e+00
-334	1.24000000e+02	0.00000000e+00	0.00000000e+00	0.00000000e+00
-333	1.27000000e+02	0.00000000e+00	0.00000000e+00	0.00000000e+00
-332	1.31000000e+02	0.00000000e+00	0.00000000e+00	0.00000000e+00
-331	1.36000000e+02	0.00000000e+00	0.00000000e+00	0.00000000e+00
-330	1.38000000e+02	0.00000000e+00	0.00000000e+00	0.00000000e+00
-329	1.40000000e+02	0.00000000e+00	0.00000000e+00	0.00000000e+00
-328	1.40000000e+02	0.00000000e+00	0.00000000e+00	0.00000000e+00
-327	1.41000000e+02	0.00000000e+00	0.00000000e+00	0.00000000e+00
-326	1.42000000e+02	0.00000000e+00	0.00000000e+00	0.00000000e+00
-325	1.44000000e+02	0.00000000e+00	0.00000000e+00	0.00000000e+00
-324	1.44000000e+02	0.00000000e+00	0.00000000e+00	0.00000000e+00
-323	1.44000000e+02	0.00000000e+00	0.00000000e+00	0.00000000e+00
-322	1.46000000e+02	0.00000000e+00	0.00000000e+00	0.00000000e+00
-321	1.46000000e+02	0.00000000e+00	0.00000000e+00	0.00000000e+00
-320	1.47000000e+02	0.00000000e+00	0.00000000e+00	0.00000000e+00
-319	1.49000000e+02	0.00000000e+00	0.00000000e+00	0.00000000e+00
-318	1.50000000e+02	0.00000000e+00	0.00000000e+00	0.00000000e+00
-317	1.50000000e+02	0.00000000e+00	0.00000000e+00	0.00000000e+00
-316	1.54000000e+02	0.00000000e+00	0.00000000e+00	0.00000000e+00
-315	1.56000000e+02	0.00000000e+00	0.00000000e+00	0.00000000e+00
-314	1.58000000e+02	0.00000000e+00	0.00000000e+00	0.00000000e+00
-313	1.58000000e+02	0.00000000e+00	0.00000000e+00	0.00000000e+00
-312	1.59000000e+02	0.00000000e+00	0.00000000e+00	0.00000000e+00
-311	1.61000000e+02	0.00000000e+00	0.00000000e+00	0.00000000e+00
-310	1.63000000e+02	0.00000000e+00	0.00000000e+00	0.00000000e+00
-309	1.66000000e+02	0.00000000e+00	0.00000000e+00	0.00000000e+00
-308	1.68000000e+02	0.00000000e+00	0.00000000e+00	0.00000000e+00
-307	1.71000000e+02	0.00000000e+00	0.00000000e+00	0.00000000e+00
-306	1.76000000e+02	0.00000000e+00	0.00000000e+00	0.00000000e+00
-305	1.78000000e+02	0.00000000e+00	0.00000000e+00	0.00000000e+00
-304	1.79000000e+02	0.00000000e+00	0.00000000e+00	0.00000000e+00
-303	1.80000000e+02	0.00000000e+00	0.00000000e+00	0.00000000e+00
-302	1.80000000e+02	0.00000000e+00	0.00000000e+00	0.00000000e+00
-301	1.80000000e+02	0.00000000e+00	0.00000000e+00	0.00000000e+00
-300	1.80000000e+02	0.00000000e+00	0.00000000e+00	0.00000000e+00
-299	1.81000000e+02	0.00000000e+00	0.00000000e+00	0.00000000e+00
-298	1.83000000e+02	0.00000000e+00	0.00000000e+00	0.00000000e+00
-297	1.83000000e+02	0.00000000e+00	0.00000000e+00	0.00000000e+00
-296	1.86000000e+02	0.00000000e+00	0.00000000e+00	0.00000000e+00
-295	1.87000000e+02	0.00000000e+00	0.00000000e+00	0.00000000e+00
-294	1.89000000e+02	0.00000000e+00	0.00000000e+00	0.00000000e+00
-293	1.92000000e+02	0.00000000e+00	0.00000000e+00	0.00000000e+00
-292	1.94000000e+02	0.00000000e+00	0.00000000e+00	0.00000000e+00
-291	1.94000000e+02	0.00000000e+00	0.00000000e+00	0.00000000e+00
-290	1.95000000e+02	0.00000000e+00	0.00000000e+00	0.00000000e+00
-289	1.98000000e+02	0.00000000e+00	0.00000000e+00	0.00000000e+00
-288	2.02000000e+02	0.00000000e+00	0.00000000e+00	0.00000000e+00
-287	2.07000000e+02	0.00000000e+00	0.00000000e+00	0.00000000e+00
-286	2.07000000e+02	0.00000000e+00	0.00000000e+00	0.00000000e+00
-285	2.09000000e+02	0.00000000e+00	0.00000000e+00	0.00000000e+00
-284	2.15000000e+02	0.00000000e+00	0.00000000e+00	0.00000000e+00
-283	2.17000000e+02	0.00000000e+00	0.00000000e+00	0.00000000e+00
-282	2.17000000e+02	0.00000000e+00	0.00000000e+00	0.00000000e+00
-281	2.20000000e+02	0.00000000e+00	0.00000000e+00	0.00000000e+00
-280	2.21000000e+02	0.00000000e+00	0.00000000e+00	0.00000000e+00
-279	2.22000000e+02	0.00000000e+00	0.00000000e+00	0.00000000e+00
-278	2.24000000e+02	0.00000000e+00	0.00000000e+00	0.00000000e+00
-277	2.27000000e+02	0.00000000e+00	0.00000000e+00	0.00000000e+00
-276	2.27000000e+02	0.00000000e+00	0.00000000e+00	0.00000000e+00
-275	2.27000000e+02	0.00000000e+00	0.00000000e+00	0.00000000e+00
-274	2.32000000e+02	0.00000000e+00	0.00000000e+00	0.00000000e+00
-273	2.32000000e+02	0.00000000e+00	0.00000000e+00	0.00000000e+00
-272	2.32000000e+02	0.00000000e+00	0.00000000e+00	0.00000000e+00
-271	2.32000000e+02	0.00000000e+00	0.00000000e+00	0.00000000e+00
-270	2.33000000e+02	0.00000000e+00	0.00000000e+00	0.00000000e+00
-269	2.36000000e+02	0.00000000e+00	0.00000000e+00	0.00000000e+00
-268	2.36000000e+02	0.00000000e+00	0.00000000e+00	0.00000000e+00
-267	2.37000000e+02	0.00000000e+00	0.00000000e+00	0.00000000e+00
-266	2.37000000e+02	0.00000000e+00	0.00000000e+00	0.00000000e+00
-265	2.38000000e+02	0.00000000e+00	0.00000000e+00	0.00000000e+00
-264	2.38000000e+02	0.00000000e+00	0.00000000e+00	0.00000000e+00
-263	2.39000000e+02	0.00000000e+00	0.00000000e+00	0.00000000e+00
-262	2.39000000e+02	0.00000000e+00	0.00000000e+00	0.00000000e+00
-261	2.40000000e+02	0.00000000e+00	0.00000000e+00	0.00000000e+00
-260	2.41000000e+02	0.00000000e+00	0.00000000e+00	0.00000000e+00
-259	2.44000000e+02	0.00000000e+00	0.00000000e+00	0.00000000e+00
-258	2.47000000e+02	0.00000000e+00	0.00000000e+00	0.00000000e+00
-257	2.49000000e+02	0.00000000e+00	0.00000000e+00	0.00000000e+00
-256	2.50000000e+02	0.00000000e+00	0.00000000e+00	0.00000000e+00
-255	2.51000000e+02	0.00000000e+00	0.00000000e+00	0.00000000e+00
-254	2.51000000e+02	0.00000000e+00	0.00000000e+00	0.00000000e+00
-253	2.54000000e+02	0.00000000e+00	0.00000000e+00	0.00000000e+00
-252	2.58000000e+02	0.00000000e+00	0.00000000e+00	0.00000000e+00
-251	2.59000000e+02	0.00000000e+00	0.00000000e+00	0.00000000e+00
-250	2.60000000e+02	0.00000000e+00	0.00000000e+00	0.00000000e+00
-249	2.61000000e+02	0.00000000e+00	0.00000000e+00	0.00000000e+00
-248	2.63000000e+02	0.00000000e+00	0.00000000e+00	0.00000000e+00
-247	2.65000000e+02	0.00000000e+00	0.00000000e+00	0.00000000e+00
-246	2.66000000e+02	0.00000000e+00	0.00000000e+00	0.00000000e+00
-245	2.67000000e+02	0.00000000e+00	0.00000000e+00	0.00000000e+00
-244	2.68000000e+02	0.00000000e+00	0.00000000e+00	0.00000000e+00
-243	2.68000000e+02	0.00000000e+00	0.00000000e+00	0.00000000e+00
-242	2.68000000e+02	0.00000000e+00	0.00000000e+00	0.00000000e+00
-241	2.69000000e+02	0.00000000e+00	0.00000000e+00	0.00000000e+00
-240	2.73000000e+02	0.00000000e+00	0.00000000e+00	0.00000000e+00
-239	2.75000000e+02	0.00000000e+00	0.00000000e+00	0.00000000e+00
-238	2.77000000e+02	0.00000000e+00	0.00000000e+00	0.00000000e+00
-237	2.78000000e+02	0.00000000e+00	0.00000000e+00	0.00000000e+00
-236	2.79000000e+02	0.00000000e+00	0.00000000e+00	0.00000000e+00
-235	2.82000000e+02	0.00000000e+00	0.00000000e+00	0.00000000e+00
-234	2.82000000e+02	0.00000000e+00	0.00000000e+00	0.00000000e+00
-233	2.83000000e+02	0.00000000e+00	0.00000000e+00	0.00000000e+00
-232	2.87000000e+02	0.00000000e+00	0.00000000e+00	0.00000000e+00
-231	2.87000000e+02	0.00000000e+00	0.00000000e+00	0.00000000e+00
-230	2.88000000e+02	0.00000000e+00	0.00000000e+00	0.00000000e+00
-229	2.90000000e+02	0.00000000e+00	0.00000000e+00	0.00000000e+00
-228	2.90000000e+02	0.00000000e+00	0.00000000e+00	0.00000000e+00
-227	2.95000000e+02	0.00000000e+00	0.00000000e+00	0.00000000e+00
-226	2.98000000e+02	0.00000000e+00	0.00000000e+00	0.00000000e+00
-225	2.98000000e+02	0.00000000e+00	0.00000000e+00	0.00000000e+00
-224	2.99000000e+02	0.00000000e+00	0.00000000e+00	0.00000000e+00
-223	3.13000000e+02	0.00000000e+00	0.00000000e+00	0.00000000e+00
-222	3.13000000e+02	0.00000000e+00	0.00000000e+00	0.00000000e+00
-221	3.20000000e+02	0.00000000e+00	0.00000000e+00	0.00000000e+00
-220	3.22000000e+02	0.00000000e+00	0.00000000e+00	0.00000000e+00
-219	3.25000000e+02	0.00000000e+00	0.00000000e+00	0.00000000e+00
-218	3.29000000e+02	0.00000000e+00	0.00000000e+00	0.00000000e+00
-217	3.33000000e+02	0.00000000e+00	0.00000000e+00	0.00000000e+00
-216	3.36000000e+02	0.00000000e+00	0.00000000e+00	0.00000000e+00
-215	3.37000000e+02	0.00000000e+00	0.00000000e+00	0.00000000e+00
-214	3.37000000e+02	0.00000000e+00	0.00000000e+00	0.00000000e+00
-213	3.38000000e+02	0.00000000e+00	0.00000000e+00	0.00000000e+00
-212	3.38000000e+02	0.00000000e+00	0.00000000e+00	0.00000000e+00
-211	3.39000000e+02	0.00000000e+00	0.00000000e+00	0.00000000e+00
-210	3.42000000e+02	0.00000000e+00	0.00000000e+00	0.00000000e+00
-209	3.43000000e+02	0.00000000e+00	0.00000000e+00	0.00000000e+00
-208	3.45000000e+02	0.00000000e+00	0.00000000e+00	0.00000000e+00
-207	3.48000000e+02	0.00000000e+00	0.00000000e+00	0.00000000e+00
-206	3.49000000e+02	0.00000000e+00	0.00000000e+00	0.00000000e+00
-205	3.49000000e+02	0.00000000e+00	0.00000000e+00	0.00000000e+00
-204	3.49000000e+02	0.00000000e+00	0.00000000e+00	0.00000000e+00
-203	3.50000000e+02	0.00000000e+00	0.00000000e+00	0.00000000e+00
-202	3.53000000e+02	0.00000000e+00	0.00000000e+00	0.00000000e+00
-201	3.54000000e+02	0.00000000e+00	0.00000000e+00	0.00000000e+00
-200	3.55000000e+02	0.00000000e+00	0.00000000e+00	0.00000000e+00
-199	3.55000000e+02	0.00000000e+00	0.00000000e+00	0.00000000e+00
-198	3.59000000e+02	0.00000000e+00	0.00000000e+00	0.00000000e+00
-197	3.59000000e+02	0.00000000e+00	0.00000000e+00	0.00000000e+00
-196	3.59000000e+02	0.00000000e+00	0.00000000e+00	0.00000000e+00
-195	3.59000000e+02	0.00000000e+00	0.00000000e+00	0.00000000e+00
-194	3.59000000e+02	0.00000000e+00	0.00000000e+00	0.00000000e+00
-193	3.59000000e+02	0.00000000e+00	0.00000000e+00	0.00000000e+00
-192	3.59000000e+02	0.00000000e+00	0.00000000e+00	0.00000000e+00
-191	3.60000000e+02	0.00000000e+00	0.00000000e+00	0.00000000e+00
-190	3.60000000e+02	0.00000000e+00	0.00000000e+00	0.00000000e+00
-189	3.60000000e+02	0.00000000e+00	0.00000000e+00	0.00000000e+00
-188	3.61000000e+02	0.00000000e+00	0.00000000e+00	0.00000000e+00
-187	3.62000000e+02	0.00000000e+00	0.00000000e+00	0.00000000e+00
-186	3.63000000e+02	0.00000000e+00	0.00000000e+00	0.00000000e+00
-185	3.63000000e+02	0.00000000e+00	0.00000000e+00	0.00000000e+00
-184	3.65000000e+02	0.00000000e+00	0.00000000e+00	0.00000000e+00
-183	3.65000000e+02	0.00000000e+00	0.00000000e+00	0.00000000e+00
-182	3.65000000e+02	0.00000000e+00	0.00000000e+00	0.00000000e+00
-181	3.65000000e+02	0.00000000e+00	0.00000000e+00	0.00000000e+00
-180	3.65000000e+02	0.00000000e+00	0.00000000e+00	0.00000000e+00
-179	3.68000000e+02	0.00000000e+00	0.00000000e+00	0.00000000e+00
-178	3.71000000e+02	0.00000000e+00	0.00000000e+00	0.00000000e+00
-177	3.72000000e+02	0.00000000e+00	0.00000000e+00	0.00000000e+00
-176	3.72000000e+02	0.00000000e+00	0.00000000e+00	0.00000000e+00
-175	3.72000000e+02	0.00000000e+00	0.00000000e+00	0.00000000e+00
-174	3.72000000e+02	0.00000000e+00	0.00000000e+00	0.00000000e+00
-173	3.74000000e+02	0.00000000e+00	0.00000000e+00	0.00000000e+00
-172	3.76000000e+02	0.00000000e+00	0.00000000e+00	0.00000000e+00
-171	3.79000000e+02	0.00000000e+00	0.00000000e+00	0.00000000e+00
-170	3.80000000e+02	0.00000000e+00	0.00000000e+00	0.00000000e+00
-169	3.81000000e+02	0.00000000e+00	0.00000000e+00	0.00000000e+00
-168	3.82000000e+02	0.00000000e+00	0.00000000e+00	0.00000000e+00
-167	3.83000000e+02	0.00000000e+00	0.00000000e+00	0.00000000e+00
-166	3.86000000e+02	0.00000000e+00	0.00000000e+00	0.00000000e+00
-165	3.86000000e+02	0.00000000e+00	0.00000000e+00	0.00000000e+00
-164	3.88000000e+02	0.00000000e+00	0.00000000e+00	0.00000000e+00
-163	3.88000000e+02	0.00000000e+00	0.00000000e+00	0.00000000e+00
-162	3.89000000e+02	0.00000000e+00	0.00000000e+00	0.00000000e+00
-161	3.90000000e+02	0.00000000e+00	0.00000000e+00	0.00000000e+00
-160	3.91000000e+02	0.00000000e+00	0.00000000e+00	0.00000000e+00
-159	3.92000000e+02	0.00000000e+00	0.00000000e+00	0.00000000e+00
-158	3.95000000e+02	0.00000000e+00	0.00000000e+00	0.00000000e+00
-157	3.96000000e+02	0.00000000e+00	0.00000000e+00	0.00000000e+00
-156	3.98000000e+02	0.00000000e+00	0.00000000e+00	0.00000000e+00
-155	3.99000000e+02	0.00000000e+00	0.00000000e+00	0.00000000e+00
-154	4.00000000e+02	0.00000000e+00	0.00000000e+00	0.00000000e+00
-153	4.02000000e+02	0.00000000e+00	0.00000000e+00	0.00000000e+00
-152	4.02000000e+02	0.00000000e+00	0.00000000e+00	0.00000000e+00
-151	4.04000000e+02	0.00000000e+00	0.00000000e+00	0.00000000e+00
-150	4.04000000e+02	0.00000000e+00	0.00000000e+00	0.00000000e+00
-149	4.05000000e+02	0.00000000e+00	0.00000000e+00	0.00000000e+00
-148	4.05000000e+02	0.00000000e+00	0.00000000e+00	0.00000000e+00
-147	4.05000000e+02	0.00000000e+00	0.00000000e+00	0.00000000e+00
-146	4.07000000e+02	0.00000000e+00	0.00000000e+00	0.00000000e+00
-145	4.07000000e+02	0.00000000e+00	0.00000000e+00	0.00000000e+00
-144	4.07000000e+02	0.00000000e+00	0.00000000e+00	0.00000000e+00
-143	4.08000000e+02	0.00000000e+00	0.00000000e+00	0.00000000e+00
-142	4.13000000e+02	0.00000000e+00	0.00000000e+00	0.00000000e+00
-141	4.15000000e+02	0.00000000e+00	0.00000000e+00	0.00000000e+00
-140	4.16000000e+02	0.00000000e+00	0.00000000e+00	0.00000000e+00
-139	4.18000000e+02	0.00000000e+00	0.00000000e+00	0.00000000e+00
-138	4.18000000e+02	0.00000000e+00	0.00000000e+00	0.00000000e+00
-137	4.18000000e+02	0.00000000e+00	0.00000000e+00	0.00000000e+00
-136	4.18000000e+02	0.00000000e+00	0.00000000e+00	0.00000000e+00
-135	4.18000000e+02	0.00000000e+00	0.00000000e+00	0.00000000e+00
-134	4.20000000e+02	0.00000000e+00	0.00000000e+00	0.00000000e+00
-133	4.22000000e+02	0.00000000e+00	0.00000000e+00	0.00000000e+00
-132	4.25000000e+02	0.00000000e+00	0.00000000e+00	0.00000000e+00
-131	4.26000000e+02	0.00000000e+00	0.00000000e+00	0.00000000e+00
-130	4.29000000e+02	0.00000000e+00	0.00000000e+00	0.00000000e+00
-129	4.30000000e+02	0.00000000e+00	0.00000000e+00	0.00000000e+00
-128	4.30000000e+02	0.00000000e+00	0.00000000e+00	8.20000000e+01
-127	4.31000000e+02	0.00000000e+00	0.00000000e+00	0.00000000e+00
-126	4.32000000e+02	0.00000000e+00	0.00000000e+00	0.00000000e+00
-125	4.33000000e+02	0.00000000e+00	0.00000000e+00	0.00000000e+00
-124	4.34000000e+02	0.00000000e+00	0.00000000e+00	0.00000000e+00
-123	4.39000000e+02	0.00000000e+00	0.00000000e+00	0.00000000e+00
-122	4.39000000e+02	0.00000000e+00	0.00000000e+00	0.00000000e+00
-121	4.39000000e+02	0.00000000e+00	0.00000000e+00	0.00000000e+00
-120	4.39000000e+02	0.00000000e+00	0.00000000e+00	0.00000000e+00
-119	4.40000000e+02	0.00000000e+00	0.00000000e+00	0.00000000e+00
-118	4.40000000e+02	0.00000000e+00	0.00000000e+00	0.00000000e+00
-117	4.43000000e+02	0.00000000e+00	0.00000000e+00	0.00000000e+00
-116	4.44000000e+02	0.00000000e+00	0.00000000e+00	0.00000000e+00
-115	4.45000000e+02	0.00000000e+00	0.00000000e+00	0.00000000e+00
-114	4.45000000e+02	0.00000000e+00	0.00000000e+00	0.00000000e+00
-113	4.46000000e+02	0.00000000e+00	0.00000000e+00	0.00000000e+00
-112	4.48000000e+02	0.00000000e+00	0.00000000e+00	0.00000000e+00
-111	4.49000000e+02	0.00000000e+00	0.00000000e+00	0.00000000e+00
-110	4.52000000e+02	0.00000000e+00	0.00000000e+00	0.00000000e+00
-109	4.53000000e+02	0.00000000e+00	0.00000000e+00	0.00000000e+00
-108	4.54000000e+02	0.00000000e+00	0.00000000e+00	0.00000000e+00
-107	4.54000000e+02	0.00000000e+00	0.00000000e+00	0.00000000e+00
-106	4.54000000e+02	0.00000000e+00	0.00000000e+00	0.00000000e+00
-105	4.56000000e+02	0.00000000e+00	0.00000000e+00	0.00000000e+00
-104	4.56000000e+02	0.00000000e+00	0.00000000e+00	0.00000000e+00
-103	4.57000000e+02	0.00000000e+00	0.00000000e+00	0.00000000e+00
-102	4.59000000e+02	0.00000000e+00	0.00000000e+00	0.00000000e+00
-101	4.61000000e+02	0.00000000e+00	0.00000000e+00	0.00000000e+00
-100	4.62000000e+02	0.00000000e+00	0.00000000e+00	0.00000000e+00
-99	4.63000000e+02	0.00000000e+00	0.00000000e+00	0.00000000e+00
-98	4.64000000e+02	0.00000000e+00	0.00000000e+00	0.00000000e+00
-97	4.65000000e+02	0.00000000e+00	0.00000000e+00	0.00000000e+00
-96	4.66000000e+02	0.00000000e+00	0.00000000e+00	0.00000000e+00
-95	4.68000000e+02	0.00000000e+00	0.00000000e+00	0.00000000e+00
-94	4.70000000e+02	0.00000000e+00	0.00000000e+00	0.00000000e+00
-93	4.72000000e+02	0.00000000e+00	0.00000000e+00	0.00000000e+00
-92	4.74000000e+02	0.00000000e+00	0.00000000e+00	0.00000000e+00
-91	4.75000000e+02	0.00000000e+00	0.00000000e+00	0.00000000e+00
-90	4.75000000e+02	0.00000000e+00	0.00000000e+00	0.00000000e+00
-89	4.75000000e+02	0.00000000e+00	0.00000000e+00	0.00000000e+00
-88	4.76000000e+02	0.00000000e+00	0.00000000e+00	0.00000000e+00
-87	4.79000000e+02	0.00000000e+00	0.00000000e+00	0.00000000e+00
-86	4.81000000e+02	0.00000000e+00	0.00000000e+00	0.00000000e+00
-85	4.84000000e+02	0.00000000e+00	0.00000000e+00	0.00000000e+00
-84	4.86000000e+02	0.00000000e+00	0.00000000e+00	0.00000000e+00
-83	4.87000000e+02	0.00000000e+00	0.00000000e+00	0.00000000e+00
-82	4.89000000e+02	0.00000000e+00	0.00000000e+00	0.00000000e+00
-81	4.91000000e+02	0.00000000e+00	0.00000000e+00	0.00000000e+00
-80	4.91000000e+02	0.00000000e+00	0.00000000e+00	0.00000000e+00
-79	4.95000000e+02	0.00000000e+00	0.00000000e+00	0.00000000e+00
-78	4.96000000e+02	0.00000000e+00	0.00000000e+00	0.00000000e+00
-77	4.99000000e+02	0.00000000e+00	0.00000000e+00	0.00000000e+00
-76	5.00000000e+02	0.00000000e+00	0.00000000e+00	0.00000000e+00
-75	5.00000000e+02	0.00000000e+00	0.00000000e+00	0.00000000e+00
-74	5.00000000e+02	0.00000000e+00	0.00000000e+00	0.00000000e+00
-73	5.02000000e+02	0.00000000e+00	0.00000000e+00	0.00000000e+00
-72	5.04000000e+02	0.00000000e+00	0.00000000e+00	0.00000000e+00
-71	5.08000000e+02	0.00000000e+00	0.00000000e+00	0.00000000e+00
-70	5.10000000e+02	0.00000000e+00	0.00000000e+00	0.00000000e+00
-69	5.14000000e+02	0.00000000e+00	0.00000000e+00	0.00000000e+00
-68	5.16000000e+02	0.00000000e+00	0.00000000e+00	0.00000000e+00
-67	5.17000000e+02	0.00000000e+00	0.00000000e+00	0.00000000e+00
-66	5.17000000e+02	0.00000000e+00	0.00000000e+00	0.00000000e+00
-65	5.20000000e+02	0.00000000e+00	0.00000000e+00	0.00000000e+00
-64	5.23000000e+02	0.00000000e+00	0.00000000e+00	0.00000000e+00
-63	5.24000000e+02	0.00000000e+00	0.00000000e+00	0.00000000e+00
-62	5.28000000e+02	0.00000000e+00	0.00000000e+00	0.00000000e+00
-61	5.28000000e+02	0.00000000e+00	0.00000000e+00	0.00000000e+00
-60	5.28000000e+02	0.00000000e+00	0.00000000e+00	0.00000000e+00
-59	5.28000000e+02	0.00000000e+00	0.00000000e+00	0.00000000e+00
-58	5.30000000e+02	0.00000000e+00	0.00000000e+00	0.00000000e+00
-57	5.32000000e+02	0.00000000e+00	0.00000000e+00	0.00000000e+00
-56	5.34000000e+02	0.00000000e+00	0.00000000e+00	0.00000000e+00
-55	5.37000000e+02	0.00000000e+00	0.00000000e+00	0.00000000e+00
-54	5.39000000e+02	0.00000000e+00	0.00000000e+00	0.00000000e+00
-53	5.41000000e+02	0.00000000e+00	0.00000000e+00	0.00000000e+00
-52	5.42000000e+02	0.00000000e+00	0.00000000e+00	0.00000000e+00
-51	5.43000000e+02	0.00000000e+00	0.00000000e+00	0.00000000e+00
-50	5.47000000e+02	0.00000000e+00	0.00000000e+00	0.00000000e+00
-49	5.50000000e+02	0.00000000e+00	0.00000000e+00	0.00000000e+00
-48	5.50000000e+02	0.00000000e+00	0.00000000e+00	0.00000000e+00
-47	5.53000000e+02	0.00000000e+00	0.00000000e+00	0.00000000e+00
-46	5.54000000e+02	0.00000000e+00	0.00000000e+00	0.00000000e+00
-45	5.55000000e+02	0.00000000e+00	0.00000000e+00	0.00000000e+00
-44	5.55000000e+02	0.00000000e+00	0.00000000e+00	0.00000000e+00
-43	5.56000000e+02	0.00000000e+00	0.00000000e+00	0.00000000e+00
-42	5.57000000e+02	0.00000000e+00	0.00000000e+00	0.00000000e+00
-41	5.61000000e+02	0.00000000e+00	0.00000000e+00	0.00000000e+00
-40	5.70000000e+02	0.00000000e+00	0.00000000e+00	0.00000000e+00
-39	5.71000000e+02	0.00000000e+00	0.00000000e+00	0.00000000e+00
-38	5.71000000e+02	0.00000000e+00	0.00000000e+00	0.00000000e+00
-37	5.71000000e+02	0.00000000e+00	0.00000000e+00	0.00000000e+00
-36	5.72000000e+02	0.00000000e+00	0.00000000e+00	0.00000000e+00
-35	5.74000000e+02	0.00000000e+00	0.00000000e+00	0.00000000e+00
-34	5.76000000e+02	0.00000000e+00	0.00000000e+00	0.00000000e+00
-33	5.81000000e+02	0.00000000e+00	0.00000000e+00	0.00000000e+00
-32	5.82000000e+02	0.00000000e+00	0.00000000e+00	0.00000000e+00
-31	5.84000000e+02	0.00000000e+00	0.00000000e+00	0.00000000e+00
-30	5.86000000e+02	0.00000000e+00	0.00000000e+00	0.00000000e+00
-29	5.91000000e+02	0.00000000e+00	0.00000000e+00	0.00000000e+00
-28	5.93000000e+02	0.00000000e+00	0.00000000e+00	0.00000000e+00
-27	5.97000000e+02	0.00000000e+00	0.00000000e+00	0.00000000e+00
-26	6.01000000e+02	0.00000000e+00	0.00000000e+00	0.00000000e+00
-25	6.01000000e+02	0.00000000e+00	0.00000000e+00	0.00000000e+00
-24	6.05000000e+02	0.00000000e+00	0.00000000e+00	0.00000000e+00
-23	6.09000000e+02	0.00000000e+00	0.00000000e+00	0.00000000e+00
-22	6.11000000e+02	0.00000000e+00	0.00000000e+00	0.00000000e+00
-21	6.12000000e+02	0.00000000e+00	0.00000000e+00	0.00000000e+00
-20	6.17000000e+02	0.00000000e+00	0.00000000e+00	0.00000000e+00
-19	6.20000000e+02	0.00000000e+00	0.00000000e+00	0.00000000e+00
-18	6.22000000e+02	0.00000000e+00	0.00000000e+00	0.00000000e+00
-17	6.25000000e+02	0.00000000e+00	0.00000000e+00	0.00000000e+00
-16	6.25000000e+02	0.00000000e+00	0.00000000e+00	0.00000000e+00
-15	6.28000000e+02	0.00000000e+00	0.00000000e+00	0.00000000e+00
-14	6.29000000e+02	0.00000000e+00	0.00000000e+00	0.00000000e+00
-13	6.29000000e+02	0.00000000e+00	0.00000000e+00	0.00000000e+00
-12	6.34000000e+02	0.00000000e+00	0.00000000e+00	0.00000000e+00
-11	6.43000000e+02	0.00000000e+00	0.00000000e+00	0.00000000e+00
-10	6.63000000e+02	0.00000000e+00	0.00000000e+00	0.00000000e+00
-9	6.86000000e+02	0.00000000e+00	0.00000000e+00	0.00000000e+00
-8	7.03000000e+02	0.00000000e+00	0.00000000e+00	0.00000000e+00
-7	7.27000000e+02	0.00000000e+00	0.00000000e+00	0.00000000e+00
-6	7.57000000e+02	0.00000000e+00	0.00000000e+00	0.00000000e+00
-5	7.73000000e+02	0.00000000e+00	0.00000000e+00	0.00000000e+00
-4	7.86000000e+02	0.00000000e+00	0.00000000e+00	0.00000000e+00
-3	8.15000000e+02	0.00000000e+00	0.00000000e+00	0.00000000e+00
-2	8.43000000e+02	0.00000000e+00	0.00000000e+00	0.00000000e+00
-1	8.78000000e+02	0.00000000e+00	0.00000000e+00	0.00000000e+00
0	9.83000000e+02	1.00000000e+00	1.00000000e+00	7.00000000e+00
1	1.60300000e+03	1.00000000e+00	1.00000000e+00	8.00000000e+00
2	2.38100000e+03	4.00000000e+00	5.00000000e+00	1.30000000e+01
3	3.02700000e+03	5.00000000e+00	6.00000000e+00	1.70000000e+01
4	3.54600000e+03	9.00000000e+00	1.00000000e+01	2.30000000e+01
5	3.94500000e+03	9.00000000e+00	1.10000000e+01	2.40000000e+01
6	4.21600000e+03	9.00000000e+00	1.10000000e+01	2.40000000e+01
7	4.53000000e+03	9.00000000e+00	1.10000000e+01	2.40000000e+01
8	4.80700000e+03	9.00000000e+00	1.10000000e+01	2.40000000e+01
9	5.03100000e+03	9.00000000e+00	1.10000000e+01	2.40000000e+01
10	5.21200000e+03	9.00000000e+00	1.10000000e+01	2.40000000e+01
11	5.38400000e+03	9.00000000e+00	1.10000000e+01	2.40000000e+01
12	5.49600000e+03	9.00000000e+00	1.10000000e+01	2.40000000e+01
13	5.61700000e+03	9.00000000e+00	1.10000000e+01	2.40000000e+01
14	5.72700000e+03	9.00000000e+00	1.10000000e+01	2.40000000e+01
15	5.84800000e+03	9.00000000e+00	1.10000000e+01	2.40000000e+01
16	5.94700000e+03	9.00000000e+00	1.10000000e+01	2.40000000e+01
17	6.11400000e+03	9.00000000e+00	1.20000000e+01	2.50000000e+01
18	6.24600000e+03	9.00000000e+00	1.20000000e+01	2.50000000e+01
19	6.37200000e+03	9.00000000e+00	1.20000000e+01	2.50000000e+01
20	6.46400000e+03	9.00000000e+00	1.20000000e+01	2.50000000e+01
21	6.56700000e+03	9.00000000e+00	1.20000000e+01	2.50000000e+01
22	6.66500000e+03	9.00000000e+00	1.20000000e+01	2.50000000e+01
23	6.77100000e+03	9.00000000e+00	1.20000000e+01	2.50000000e+01
24	6.87600000e+03	9.00000000e+00	1.20000000e+01	2.50000000e+01
25	6.98000000e+03	9.00000000e+00	1.20000000e+01	2.50000000e+01
26	7.06400000e+03	9.00000000e+00	1.20000000e+01	2.50000000e+01
27	7.13100000e+03	9.00000000e+00	1.20000000e+01	2.50000000e+01
28	7.23300000e+03	9.00000000e+00	1.20000000e+01	2.50000000e+01
29	7.35800000e+03	1.10000000e+01	1.30000000e+01	2.60000000e+01
30	7.47100000e+03	1.10000000e+01	1.30000000e+01	2.60000000e+01
31	7.57100000e+03	1.10000000e+01	1.30000000e+01	2.60000000e+01
32	7.68500000e+03	1.10000000e+01	1.30000000e+01	2.60000000e+01
33	7.77600000e+03	1.10000000e+01	1.30000000e+01	2.60000000e+01
34	7.87100000e+03	1.10000000e+01	1.30000000e+01	2.60000000e+01
35	7.96300000e+03	1.10000000e+01	1.30000000e+01	2.60000000e+01
36	8.03000000e+03	1.10000000e+01	1.30000000e+01	2.60000000e+01
37	8.10300000e+03	1.10000000e+01	1.30000000e+01	2.60000000e+01
38	8.19500000e+03	1.10000000e+01	1.30000000e+01	2.60000000e+01
39	8.28300000e+03	1.10000000e+01	1.30000000e+01	2.60000000e+01
40	8.32700000e+03	1.10000000e+01	1.30000000e+01	2.60000000e+01
41	8.37500000e+03	1.10000000e+01	1.30000000e+01	2.60000000e+01
42	8.42600000e+03	1.10000000e+01	1.30000000e+01	2.60000000e+01
43	8.49900000e+03	1.10000000e+01	1.30000000e+01	2.60000000e+01
44	8.57200000e+03	1.10000000e+01	1.30000000e+01	2.60000000e+01
45	8.65300000e+03	1.20000000e+01	1.40000000e+01	2.70000000e+01
46	8.71600000e+03	1.20000000e+01	1.40000000e+01	2.70000000e+01
47	8.77100000e+03	1.20000000e+01	1.40000000e+01	2.70000000e+01
48	8.82900000e+03	1.20000000e+01	1.40000000e+01	2.70000000e+01
49	8.95000000e+03	1.20000000e+01	1.40000000e+01	2.70000000e+01
50	9.04300000e+03	1.20000000e+01	1.40000000e+01	2.70000000e+01
51	9.17300000e+03	1.20000000e+01	1.40000000e+01	2.70000000e+01
52	9.30900000e+03	1.20000000e+01	1.40000000e+01	2.70000000e+01
53	9.42300000e+03	1.20000000e+01	1.40000000e+01	2.70000000e+01
54	9.53400000e+03	1.20000000e+01	1.40000000e+01	2.70000000e+01
55	9.65400000e+03	1.20000000e+01	1.40000000e+01	2.70000000e+01
56	9.79900000e+03	1.30000000e+01	1.50000000e+01	2.80000000e+01
57	9.94700000e+03	1.30000000e+01	1.50000000e+01	2.80000000e+01
58	1.00670000e+04	1.30000000e+01	1.50000000e+01	2.80000000e+01
59	1.01950000e+04	1.30000000e+01	1.50000000e+01	2.80000000e+01
60	1.03510000e+04	1.30000000e+01	1.50000000e+01	2.80000000e+01
61	1.04630000e+04	1.30000000e+01	1.50000000e+01	2.80000000e+01
62	1.05820000e+04	1.30000000e+01	1.50000000e+01	2.80000000e+01
63	1.07050000e+04	1.30000000e+01	1.50000000e+01	2.80000000e+01
64	1.07780000e+04	1.30000000e+01	1.50000000e+01	2.80000000e+01
65	1.08080000e+04	1.30000000e+01	1.50000000e+01	2.80000000e+01
66	1.08250000e+04	1.30000000e+01	1.50000000e+01	2.80000000e+01
67	1.08530000e+04	1.30000000e+01	1.50000000e+01	2.80000000e+01
68	1.08910000e+04	1.30000000e+01	1.50000000e+01	2.80000000e+01
69	1.09490000e+04	1.30000000e+01	1.50000000e+01	2.80000000e+01
70	1.10400000e+04	1.30000000e+01	1.50000000e+01	2.80000000e+01
71	1.11170000e+04	1.30000000e+01	1.50000000e+01	2.80000000e+01
72	1.12220000e+04	1.30000000e+01	1.50000000e+01	2.80000000e+01
73	1.13410000e+04	1.30000000e+01	1.50000000e+01	2.80000000e+01
74	1.14410000e+04	1.30000000e+01	1.50000000e+01	2.80000000e+01
75	1.15420000e+04	1.30000000e+01	1.50000000e+01	2.80000000e+01
76	1.16640000e+04	1.30000000e+01	1.50000000e+01	2.80000000e+01
77	1.17410000e+04	1.30000000e+01	1.50000000e+01	2.80000000e+01
78	1.18160000e+04	1.30000000e+01	1.50000000e+01	2.80000000e+01
79	1.18160000e+04	1.30000000e+01	1.50000000e+01	2.80000000e+01
80	1.18510000e+04	1.30000000e+01	1.50000000e+01	2.80000000e+01
81	1.18510000e+04	1.30000000e+01	1.50000000e+01	2.80000000e+01
82	1.19500000e+04	1.30000000e+01	1.50000000e+01	2.80000000e+01
83	1.20580000e+04	1.30000000e+01	1.50000000e+01	2.80000000e+01
84	1.21600000e+04	1.30000000e+01	1.50000000e+01	2.80000000e+01
85	1.22540000e+04	1.30000000e+01	1.26000000e+02	2.80000000e+01
86	1.23350000e+04	1.30000000e+01	1.50000000e+01	2.80000000e+01
87	1.24220000e+04	1.30000000e+01	1.50000000e+01	2.80000000e+01
88	1.24220000e+04	1.30000000e+01	1.50000000e+01	2.80000000e+01
89	1.25230000e+04	1.30000000e+01	1.50000000e+01	2.80000000e+01
90	1.25230000e+04	1.30000000e+01	1.50000000e+01	2.80000000e+01
91	1.25230000e+04	1.30000000e+01	1.50000000e+01	2.80000000e+01
92	1.25230000e+04	1.30000000e+01	1.50000000e+01	2.80000000e+01
93	1.25230000e+04	1.30000000e+01	1.50000000e+01	2.80000000e+01
94	1.26180000e+04	1.40000000e+01	1.60000000e+01	2.90000000e+01
95	1.27000000e+04	1.40000000e+01	1.60000000e+01	2.90000000e+01
96	1.27870000e+04	1.40000000e+01	1.60000000e+01	2.90000000e+01
97	1.28840000e+04	1.40000000e+01	1.60000000e+01	2.90000000e+01
98	1.29770000e+04	1.40000000e+01	1.60000000e+01	2.90000000e+01
99	1.30600000e+04	1.40000000e+01	1.60000000e+01	2.90000000e+01
100	1.31710000e+04	1.40000000e+01	1.60000000e+01	2.90000000e+01
