# Supplementary material for: Early Prediction of Movie Box Office Success Based on Wikipedia Activity Big Data
Source: PLoS One. 2013 Aug 21;8(8):e71226. doi: 10.1371/journal.pone.0071226 (PMC3749192; doi:10.1371/journal.pone.0071226)
Supplement: Dataset S1 — The dataset under study, including the financial and Wikipedia activity data is also available at http://wwm.phy.bme.hu/SupplementaryDataS1.zip. (ZIP) [file pone.0071226.s002.zip › wikipredict_data_pack/sample_of_312/wikipedia_predictors/222]

Day_(movie_time)	Views	Users	Rigor	Edits
-500	0.00000000e+00	0.00000000e+00	0.00000000e+00	0.00000000e+00
-499	0.00000000e+00	0.00000000e+00	0.00000000e+00	0.00000000e+00
-498	0.00000000e+00	0.00000000e+00	0.00000000e+00	0.00000000e+00
-497	0.00000000e+00	0.00000000e+00	0.00000000e+00	0.00000000e+00
-496	0.00000000e+00	0.00000000e+00	0.00000000e+00	0.00000000e+00
-495	0.00000000e+00	0.00000000e+00	0.00000000e+00	0.00000000e+00
-494	1.00000000e+00	0.00000000e+00	0.00000000e+00	0.00000000e+00
-493	1.00000000e+00	0.00000000e+00	0.00000000e+00	0.00000000e+00
-492	1.00000000e+00	0.00000000e+00	0.00000000e+00	0.00000000e+00
-491	1.00000000e+00	0.00000000e+00	0.00000000e+00	0.00000000e+00
-490	2.00000000e+00	0.00000000e+00	0.00000000e+00	0.00000000e+00
-489	9.00000000e+00	0.00000000e+00	0.00000000e+00	0.00000000e+00
-488	1.60000000e+01	0.00000000e+00	0.00000000e+00	0.00000000e+00
-487	2.60000000e+01	0.00000000e+00	0.00000000e+00	0.00000000e+00
-486	3.90000000e+01	0.00000000e+00	0.00000000e+00	0.00000000e+00
-485	4.70000000e+01	0.00000000e+00	0.00000000e+00	0.00000000e+00
-484	5.50000000e+01	0.00000000e+00	0.00000000e+00	0.00000000e+00
-483	6.50000000e+01	0.00000000e+00	0.00000000e+00	0.00000000e+00
-482	7.40000000e+01	0.00000000e+00	0.00000000e+00	0.00000000e+00
-481	8.80000000e+01	0.00000000e+00	0.00000000e+00	0.00000000e+00
-480	1.12000000e+02	0.00000000e+00	0.00000000e+00	0.00000000e+00
-479	1.26000000e+02	0.00000000e+00	0.00000000e+00	0.00000000e+00
-478	1.34000000e+02	0.00000000e+00	0.00000000e+00	0.00000000e+00
-477	1.47000000e+02	0.00000000e+00	0.00000000e+00	0.00000000e+00
-476	1.54000000e+02	0.00000000e+00	0.00000000e+00	0.00000000e+00
-475	1.57000000e+02	0.00000000e+00	0.00000000e+00	0.00000000e+00
-474	1.63000000e+02	0.00000000e+00	0.00000000e+00	0.00000000e+00
-473	1.70000000e+02	0.00000000e+00	0.00000000e+00	0.00000000e+00
-472	1.80000000e+02	0.00000000e+00	0.00000000e+00	0.00000000e+00
-471	1.87000000e+02	0.00000000e+00	0.00000000e+00	0.00000000e+00
-470	2.05000000e+02	0.00000000e+00	0.00000000e+00	0.00000000e+00
-469	2.12000000e+02	0.00000000e+00	0.00000000e+00	0.00000000e+00
-468	2.30000000e+02	0.00000000e+00	0.00000000e+00	0.00000000e+00
-467	2.46000000e+02	0.00000000e+00	0.00000000e+00	0.00000000e+00
-466	2.56000000e+02	0.00000000e+00	0.00000000e+00	0.00000000e+00
-465	2.75000000e+02	0.00000000e+00	0.00000000e+00	0.00000000e+00
-464	2.81000000e+02	0.00000000e+00	0.00000000e+00	0.00000000e+00
-463	2.87000000e+02	0.00000000e+00	0.00000000e+00	0.00000000e+00
-462	2.97000000e+02	0.00000000e+00	0.00000000e+00	0.00000000e+00
-461	3.06000000e+02	0.00000000e+00	0.00000000e+00	0.00000000e+00
-460	3.16000000e+02	0.00000000e+00	0.00000000e+00	0.00000000e+00
-459	3.24000000e+02	0.00000000e+00	0.00000000e+00	0.00000000e+00
-458	3.32000000e+02	0.00000000e+00	0.00000000e+00	0.00000000e+00
-457	3.39000000e+02	0.00000000e+00	0.00000000e+00	0.00000000e+00
-456	3.49000000e+02	0.00000000e+00	0.00000000e+00	0.00000000e+00
-455	3.56000000e+02	0.00000000e+00	0.00000000e+00	0.00000000e+00
-454	3.66000000e+02	0.00000000e+00	0.00000000e+00	0.00000000e+00
-453	3.74000000e+02	0.00000000e+00	0.00000000e+00	0.00000000e+00
-452	3.90000000e+02	0.00000000e+00	0.00000000e+00	0.00000000e+00
-451	4.08000000e+02	0.00000000e+00	0.00000000e+00	0.00000000e+00
-450	4.08000000e+02	0.00000000e+00	0.00000000e+00	0.00000000e+00
-449	4.08000000e+02	0.00000000e+00	0.00000000e+00	0.00000000e+00
-448	4.23000000e+02	0.00000000e+00	0.00000000e+00	0.00000000e+00
-447	4.40000000e+02	0.00000000e+00	0.00000000e+00	0.00000000e+00
-446	4.59000000e+02	0.00000000e+00	0.00000000e+00	0.00000000e+00
-445	4.76000000e+02	0.00000000e+00	0.00000000e+00	0.00000000e+00
-444	5.03000000e+02	0.00000000e+00	0.00000000e+00	0.00000000e+00
-443	5.20000000e+02	0.00000000e+00	0.00000000e+00	0.00000000e+00
-442	5.36000000e+02	0.00000000e+00	0.00000000e+00	0.00000000e+00
-441	6.20000000e+02	2.00000000e+00	2.00000000e+00	7.00000000e+00
-440	7.37000000e+02	3.00000000e+00	4.00000000e+00	9.00000000e+00
-439	8.10000000e+02	3.00000000e+00	4.00000000e+00	9.00000000e+00
-438	9.00000000e+02	3.00000000e+00	4.00000000e+00	9.00000000e+00
-437	1.03500000e+03	3.00000000e+00	4.00000000e+00	9.00000000e+00
-436	1.15000000e+03	3.00000000e+00	4.00000000e+00	9.00000000e+00
-435	1.22200000e+03	3.00000000e+00	4.00000000e+00	9.00000000e+00
-434	1.34700000e+03	3.00000000e+00	4.00000000e+00	9.00000000e+00
-433	1.49300000e+03	3.00000000e+00	4.00000000e+00	9.00000000e+00
-432	1.60000000e+03	3.00000000e+00	4.00000000e+00	9.00000000e+00
-431	1.70900000e+03	3.00000000e+00	4.00000000e+00	9.00000000e+00
-430	1.82300000e+03	3.00000000e+00	4.00000000e+00	9.00000000e+00
-429	1.93000000e+03	3.00000000e+00	4.00000000e+00	9.00000000e+00
-428	2.01500000e+03	3.00000000e+00	4.00000000e+00	9.00000000e+00
-427	2.12000000e+03	3.00000000e+00	4.00000000e+00	9.00000000e+00
-426	2.19100000e+03	3.00000000e+00	4.00000000e+00	9.00000000e+00
-425	2.26100000e+03	3.00000000e+00	4.00000000e+00	9.00000000e+00
-424	2.36200000e+03	3.00000000e+00	4.00000000e+00	9.00000000e+00
-423	2.46500000e+03	3.00000000e+00	4.00000000e+00	9.00000000e+00
-422	2.56800000e+03	3.00000000e+00	4.00000000e+00	9.00000000e+00
-421	2.65400000e+03	3.00000000e+00	4.00000000e+00	9.00000000e+00
-420	2.73600000e+03	3.00000000e+00	4.00000000e+00	9.00000000e+00
-419	2.90600000e+03	3.00000000e+00	4.00000000e+00	9.00000000e+00
-418	3.10600000e+03	4.00000000e+00	5.00000000e+00	1.00000000e+01
-417	3.36700000e+03	4.00000000e+00	5.00000000e+00	1.00000000e+01
-416	3.65400000e+03	4.00000000e+00	5.00000000e+00	1.00000000e+01
-415	3.85000000e+03	4.00000000e+00	5.00000000e+00	1.00000000e+01
-414	4.06900000e+03	4.00000000e+00	5.00000000e+00	1.00000000e+01
-413	4.24300000e+03	4.00000000e+00	5.00000000e+00	1.00000000e+01
-412	4.42900000e+03	5.00000000e+00	6.00000000e+00	1.60000000e+01
-411	4.65700000e+03	5.00000000e+00	6.00000000e+00	1.60000000e+01
-410	4.87500000e+03	6.00000000e+00	7.00000000e+00	1.70000000e+01
-409	5.13700000e+03	7.00000000e+00	9.00000000e+00	1.90000000e+01
-408	5.46000000e+03	9.00000000e+00	1.10000000e+01	2.20000000e+01
-407	5.76600000e+03	9.00000000e+00	1.10000000e+01	2.20000000e+01
-406	6.06300000e+03	9.00000000e+00	1.10000000e+01	2.20000000e+01
-405	6.41800000e+03	9.00000000e+00	1.10000000e+01	2.20000000e+01
-404	6.58700000e+03	9.00000000e+00	1.10000000e+01	2.20000000e+01
-403	6.66100000e+03	9.00000000e+00	1.10000000e+01	2.20000000e+01
-402	6.77700000e+03	9.00000000e+00	1.10000000e+01	2.20000000e+01
-401	6.87500000e+03	9.00000000e+00	1.10000000e+01	2.20000000e+01
-400	7.01800000e+03	9.00000000e+00	1.10000000e+01	2.20000000e+01
-399	7.15300000e+03	9.00000000e+00	1.10000000e+01	2.20000000e+01
-398	7.27200000e+03	9.00000000e+00	1.10000000e+01	2.20000000e+01
-397	7.39600000e+03	9.00000000e+00	1.10000000e+01	2.20000000e+01
-396	7.50100000e+03	9.00000000e+00	1.10000000e+01	2.20000000e+01
-395	7.62900000e+03	9.00000000e+00	1.10000000e+01	2.20000000e+01
-394	7.75400000e+03	9.00000000e+00	1.10000000e+01	2.20000000e+01
-393	7.89500000e+03	9.00000000e+00	1.10000000e+01	2.20000000e+01
-392	8.02800000e+03	9.00000000e+00	1.10000000e+01	2.20000000e+01
-391	8.14700000e+03	9.00000000e+00	1.10000000e+01	2.20000000e+01
-390	8.25500000e+03	9.00000000e+00	1.10000000e+01	2.20000000e+01
-389	8.35900000e+03	9.00000000e+00	1.10000000e+01	2.20000000e+01
-388	8.48000000e+03	9.00000000e+00	1.10000000e+01	2.20000000e+01
-387	8.56900000e+03	9.00000000e+00	1.10000000e+01	2.20000000e+01
-386	8.67500000e+03	9.00000000e+00	1.10000000e+01	2.20000000e+01
-385	8.75600000e+03	9.00000000e+00	1.10000000e+01	2.20000000e+01
-384	8.86100000e+03	9.00000000e+00	1.10000000e+01	2.20000000e+01
-383	8.98900000e+03	9.00000000e+00	1.10000000e+01	2.20000000e+01
-382	9.06100000e+03	9.00000000e+00	1.10000000e+01	2.20000000e+01
-381	9.15500000e+03	9.00000000e+00	1.10000000e+01	2.20000000e+01
-380	9.25500000e+03	9.00000000e+00	1.10000000e+01	2.20000000e+01
-379	9.37900000e+03	9.00000000e+00	1.10000000e+01	2.20000000e+01
-378	9.46600000e+03	9.00000000e+00	1.10000000e+01	2.20000000e+01
-377	9.57800000e+03	9.00000000e+00	1.10000000e+01	2.20000000e+01
-376	9.67800000e+03	9.00000000e+00	1.10000000e+01	2.20000000e+01
-375	9.77500000e+03	9.00000000e+00	1.10000000e+01	2.20000000e+01
-374	9.90900000e+03	9.00000000e+00	1.10000000e+01	2.20000000e+01
-373	1.00100000e+04	9.00000000e+00	1.10000000e+01	2.20000000e+01
-372	1.01050000e+04	9.00000000e+00	1.10000000e+01	2.20000000e+01
-371	1.01850000e+04	9.00000000e+00	1.10000000e+01	2.20000000e+01
-370	1.02680000e+04	9.00000000e+00	1.10000000e+01	2.20000000e+01
-369	1.03520000e+04	9.00000000e+00	1.10000000e+01	2.20000000e+01
-368	1.04880000e+04	9.00000000e+00	1.10000000e+01	2.20000000e+01
-367	1.06150000e+04	9.00000000e+00	1.10000000e+01	2.20000000e+01
-366	1.07380000e+04	9.00000000e+00	1.10000000e+01	2.20000000e+01
-365	1.08480000e+04	9.00000000e+00	1.10000000e+01	2.20000000e+01
-364	1.09550000e+04	9.00000000e+00	1.10000000e+01	2.20000000e+01
-363	1.10600000e+04	9.00000000e+00	1.10000000e+01	2.20000000e+01
-362	1.11630000e+04	9.00000000e+00	1.10000000e+01	2.20000000e+01
-361	1.12950000e+04	9.00000000e+00	1.10000000e+01	2.20000000e+01
-360	1.14450000e+04	9.00000000e+00	1.10000000e+01	2.20000000e+01
-359	1.15550000e+04	9.00000000e+00	1.10000000e+01	2.20000000e+01
-358	1.16860000e+04	9.00000000e+00	1.10000000e+01	2.20000000e+01
-357	1.18020000e+04	9.00000000e+00	1.10000000e+01	2.20000000e+01
-356	1.19070000e+04	9.00000000e+00	1.10000000e+01	2.20000000e+01
-355	1.20370000e+04	9.00000000e+00	1.10000000e+01	2.20000000e+01
-354	1.21490000e+04	9.00000000e+00	1.10000000e+01	2.20000000e+01
-353	1.22860000e+04	9.00000000e+00	1.10000000e+01	2.20000000e+01
-352	1.23890000e+04	9.00000000e+00	1.10000000e+01	2.20000000e+01
-351	1.25100000e+04	9.00000000e+00	1.10000000e+01	2.20000000e+01
-350	1.25970000e+04	9.00000000e+00	1.10000000e+01	2.20000000e+01
-349	1.26990000e+04	9.00000000e+00	1.10000000e+01	2.20000000e+01
-348	1.27680000e+04	9.00000000e+00	1.10000000e+01	2.20000000e+01
-347	1.28440000e+04	9.00000000e+00	1.10000000e+01	2.20000000e+01
-346	1.29660000e+04	9.00000000e+00	1.10000000e+01	2.40000000e+01
-345	1.30870000e+04	9.00000000e+00	1.10000000e+01	2.40000000e+01
-344	1.31690000e+04	9.00000000e+00	1.10000000e+01	2.40000000e+01
-343	1.32770000e+04	9.00000000e+00	1.10000000e+01	2.40000000e+01
-342	1.33790000e+04	9.00000000e+00	1.10000000e+01	2.40000000e+01
-341	1.35040000e+04	9.00000000e+00	1.10000000e+01	2.40000000e+01
-340	1.36330000e+04	9.00000000e+00	1.10000000e+01	2.40000000e+01
-339	1.37800000e+04	9.00000000e+00	1.10000000e+01	2.40000000e+01
-338	1.38930000e+04	9.00000000e+00	1.10000000e+01	2.60000000e+01
-337	1.40150000e+04	9.00000000e+00	1.10000000e+01	2.60000000e+01
-336	1.41480000e+04	9.00000000e+00	1.10000000e+01	2.60000000e+01
-335	1.43270000e+04	9.00000000e+00	1.10000000e+01	2.60000000e+01
-334	1.45090000e+04	9.00000000e+00	1.10000000e+01	2.60000000e+01
-333	1.46620000e+04	9.00000000e+00	1.10000000e+01	2.60000000e+01
-332	1.48590000e+04	9.00000000e+00	1.10000000e+01	2.60000000e+01
-331	1.49890000e+04	9.00000000e+00	1.10000000e+01	2.60000000e+01
-330	1.50960000e+04	8.00000000e+00	1.10000000e+01	2.80000000e+01
-329	1.52220000e+04	8.00000000e+00	1.10000000e+01	2.80000000e+01
-328	1.53450000e+04	8.00000000e+00	1.10000000e+01	2.80000000e+01
-327	1.54660000e+04	8.00000000e+00	1.10000000e+01	2.80000000e+01
-326	1.56250000e+04	8.00000000e+00	1.10000000e+01	2.80000000e+01
-325	1.59070000e+04	8.00000000e+00	1.10000000e+01	2.80000000e+01
-324	1.60540000e+04	8.00000000e+00	1.10000000e+01	2.80000000e+01
-323	1.61870000e+04	8.00000000e+00	1.10000000e+01	2.80000000e+01
-322	1.67020000e+04	9.00000000e+00	1.20000000e+01	3.60000000e+01
-321	1.75620000e+04	9.00000000e+00	1.30000000e+01	3.80000000e+01
-320	1.84350000e+04	9.00000000e+00	1.30000000e+01	3.80000000e+01
-319	1.94660000e+04	9.00000000e+00	1.30000000e+01	3.80000000e+01
-318	2.05180000e+04	9.00000000e+00	1.30000000e+01	3.80000000e+01
-317	2.13470000e+04	9.00000000e+00	1.30000000e+01	3.80000000e+01
-316	2.21010000e+04	9.00000000e+00	1.30000000e+01	3.80000000e+01
-315	2.29110000e+04	9.00000000e+00	1.30000000e+01	3.80000000e+01
-314	2.36660000e+04	9.00000000e+00	1.30000000e+01	3.80000000e+01
-313	2.44970000e+04	9.00000000e+00	1.30000000e+01	3.80000000e+01
-312	2.55240000e+04	9.00000000e+00	1.30000000e+01	3.80000000e+01
-311	2.66690000e+04	9.00000000e+00	1.30000000e+01	3.80000000e+01
-310	2.75320000e+04	9.00000000e+00	1.30000000e+01	3.80000000e+01
-309	2.83560000e+04	9.00000000e+00	1.30000000e+01	3.80000000e+01
-308	2.92440000e+04	9.00000000e+00	1.30000000e+01	3.80000000e+01
-307	3.01470000e+04	9.00000000e+00	1.30000000e+01	3.80000000e+01
-306	3.10690000e+04	9.00000000e+00	1.30000000e+01	3.80000000e+01
-305	3.19390000e+04	9.00000000e+00	1.30000000e+01	3.80000000e+01
-304	3.28820000e+04	9.00000000e+00	1.30000000e+01	3.80000000e+01
-303	3.38220000e+04	9.00000000e+00	1.30000000e+01	3.80000000e+01
-302	3.47290000e+04	9.00000000e+00	1.30000000e+01	3.80000000e+01
-301	3.54970000e+04	9.00000000e+00	1.30000000e+01	3.80000000e+01
-300	3.61510000e+04	9.00000000e+00	1.30000000e+01	3.80000000e+01
-299	3.70360000e+04	9.00000000e+00	1.30000000e+01	3.80000000e+01
-298	3.80290000e+04	9.00000000e+00	1.30000000e+01	3.80000000e+01
-297	3.89430000e+04	9.00000000e+00	1.30000000e+01	3.80000000e+01
-296	3.97080000e+04	9.00000000e+00	1.30000000e+01	3.80000000e+01
-295	4.04240000e+04	9.00000000e+00	1.30000000e+01	3.80000000e+01
-294	4.10830000e+04	9.00000000e+00	1.30000000e+01	3.80000000e+01
-293	4.17040000e+04	9.00000000e+00	1.30000000e+01	3.80000000e+01
-292	4.22770000e+04	9.00000000e+00	1.30000000e+01	3.80000000e+01
-291	4.30920000e+04	9.00000000e+00	1.30000000e+01	3.80000000e+01
-290	4.39540000e+04	9.00000000e+00	1.30000000e+01	3.80000000e+01
-289	4.46310000e+04	9.00000000e+00	1.30000000e+01	3.80000000e+01
-288	4.52650000e+04	9.00000000e+00	1.30000000e+01	3.80000000e+01
-287	4.60270000e+04	9.00000000e+00	1.30000000e+01	3.80000000e+01
-286	4.67930000e+04	1.10000000e+01	1.40000000e+01	4.00000000e+01
-285	4.76340000e+04	1.10000000e+01	1.40000000e+01	4.00000000e+01
-284	4.84380000e+04	1.10000000e+01	1.40000000e+01	4.00000000e+01
-283	4.91690000e+04	1.10000000e+01	1.40000000e+01	4.00000000e+01
-282	4.99480000e+04	1.10000000e+01	1.40000000e+01	4.00000000e+01
-281	5.07310000e+04	1.10000000e+01	1.40000000e+01	4.00000000e+01
-280	5.15310000e+04	1.10000000e+01	1.40000000e+01	4.00000000e+01
-279	5.22720000e+04	1.10000000e+01	1.40000000e+01	4.00000000e+01
-278	5.30570000e+04	1.10000000e+01	1.40000000e+01	4.00000000e+01
-277	5.40050000e+04	1.20000000e+01	1.50000000e+01	4.10000000e+01
-276	5.49490000e+04	1.30000000e+01	1.60000000e+01	4.20000000e+01
-275	5.57060000e+04	1.30000000e+01	1.60000000e+01	4.20000000e+01
-274	5.65440000e+04	1.30000000e+01	1.60000000e+01	4.20000000e+01
-273	5.72750000e+04	1.40000000e+01	1.70000000e+01	4.60000000e+01
-272	5.79970000e+04	1.40000000e+01	1.70000000e+01	4.60000000e+01
-271	5.87480000e+04	1.40000000e+01	1.70000000e+01	4.60000000e+01
-270	5.95680000e+04	1.40000000e+01	1.70000000e+01	4.60000000e+01
-269	6.03520000e+04	1.40000000e+01	1.70000000e+01	4.60000000e+01
-268	6.10320000e+04	1.40000000e+01	1.70000000e+01	4.60000000e+01
-267	6.17170000e+04	1.40000000e+01	1.70000000e+01	4.60000000e+01
-266	6.23980000e+04	1.40000000e+01	1.70000000e+01	4.60000000e+01
-265	6.30880000e+04	1.50000000e+01	1.80000000e+01	4.70000000e+01
-264	6.37470000e+04	1.50000000e+01	1.80000000e+01	4.70000000e+01
-263	6.44380000e+04	1.80000000e+01	2.00000000e+01	5.60000000e+01
-262	6.52040000e+04	1.80000000e+01	2.00000000e+01	5.60000000e+01
-261	6.58780000e+04	1.80000000e+01	2.00000000e+01	5.60000000e+01
-260	6.65820000e+04	1.80000000e+01	2.00000000e+01	5.60000000e+01
-259	6.71370000e+04	1.80000000e+01	2.00000000e+01	5.60000000e+01
-258	6.77280000e+04	1.80000000e+01	2.00000000e+01	5.60000000e+01
-257	6.83760000e+04	1.80000000e+01	2.20000000e+01	6.10000000e+01
-256	6.93400000e+04	1.80000000e+01	2.20000000e+01	6.10000000e+01
-255	7.02180000e+04	1.80000000e+01	2.20000000e+01	6.10000000e+01
-254	7.08750000e+04	2.00000000e+01	2.30000000e+01	6.20000000e+01
-253	7.16170000e+04	2.00000000e+01	2.30000000e+01	6.20000000e+01
-252	7.23810000e+04	2.00000000e+01	2.30000000e+01	6.20000000e+01
-251	7.32530000e+04	2.00000000e+01	2.30000000e+01	6.20000000e+01
-250	7.40730000e+04	2.00000000e+01	2.30000000e+01	6.20000000e+01
-249	7.49530000e+04	2.00000000e+01	2.30000000e+01	6.20000000e+01
-248	7.59060000e+04	2.00000000e+01	2.30000000e+01	6.20000000e+01
-247	7.67810000e+04	2.00000000e+01	2.30000000e+01	6.20000000e+01
-246	7.77840000e+04	2.00000000e+01	2.30000000e+01	6.20000000e+01
-245	7.87850000e+04	2.00000000e+01	2.40000000e+01	6.30000000e+01
-244	7.96700000e+04	2.00000000e+01	2.40000000e+01	6.30000000e+01
-243	8.04840000e+04	2.00000000e+01	2.40000000e+01	6.30000000e+01
-242	8.13940000e+04	2.00000000e+01	2.40000000e+01	6.30000000e+01
-241	8.25460000e+04	2.00000000e+01	2.40000000e+01	6.30000000e+01
-240	8.35970000e+04	2.00000000e+01	2.50000000e+01	6.60000000e+01
-239	8.45590000e+04	2.00000000e+01	2.50000000e+01	6.60000000e+01
-238	8.54510000e+04	2.00000000e+01	2.50000000e+01	6.60000000e+01
-237	8.63240000e+04	2.00000000e+01	2.50000000e+01	6.60000000e+01
-236	8.72490000e+04	2.10000000e+01	2.60000000e+01	6.70000000e+01
-235	8.80970000e+04	2.10000000e+01	2.60000000e+01	6.70000000e+01
-234	8.90410000e+04	2.30000000e+01	2.70000000e+01	6.90000000e+01
-233	9.00340000e+04	2.30000000e+01	2.70000000e+01	6.90000000e+01
-232	9.28480000e+04	2.30000000e+01	2.70000000e+01	6.90000000e+01
-231	9.44460000e+04	2.30000000e+01	2.70000000e+01	6.90000000e+01
-230	9.54540000e+04	2.30000000e+01	2.70000000e+01	6.90000000e+01
-229	9.65010000e+04	2.30000000e+01	2.70000000e+01	6.90000000e+01
-228	9.74230000e+04	2.30000000e+01	2.70000000e+01	6.90000000e+01
-227	9.87260000e+04	2.30000000e+01	2.70000000e+01	6.90000000e+01
-226	9.96820000e+04	2.30000000e+01	2.70000000e+01	6.90000000e+01
-225	1.00627000e+05	2.30000000e+01	2.70000000e+01	6.90000000e+01
-224	1.01555000e+05	2.30000000e+01	2.70000000e+01	6.90000000e+01
-223	1.02528000e+05	2.30000000e+01	2.70000000e+01	6.90000000e+01
-222	1.03421000e+05	2.30000000e+01	2.70000000e+01	6.90000000e+01
-221	1.04468000e+05	2.30000000e+01	2.70000000e+01	6.90000000e+01
-220	1.05758000e+05	2.30000000e+01	2.70000000e+01	6.90000000e+01
-219	1.07138000e+05	2.30000000e+01	2.70000000e+01	6.90000000e+01
-218	1.08533000e+05	2.30000000e+01	2.70000000e+01	6.90000000e+01
-217	1.09817000e+05	2.30000000e+01	2.70000000e+01	6.90000000e+01
-216	1.11456000e+05	2.30000000e+01	2.70000000e+01	6.90000000e+01
-215	1.12719000e+05	2.30000000e+01	2.70000000e+01	6.90000000e+01
-214	1.14462000e+05	2.30000000e+01	2.70000000e+01	6.90000000e+01
-213	1.16323000e+05	2.30000000e+01	2.70000000e+01	6.90000000e+01
-212	1.17702000e+05	2.30000000e+01	2.70000000e+01	6.90000000e+01
-211	1.18881000e+05	2.30000000e+01	2.70000000e+01	6.90000000e+01
-210	1.19971000e+05	2.30000000e+01	2.70000000e+01	6.90000000e+01
-209	1.21032000e+05	2.30000000e+01	2.70000000e+01	6.90000000e+01
-208	1.21943000e+05	2.30000000e+01	2.70000000e+01	6.90000000e+01
-207	1.23045000e+05	2.30000000e+01	2.70000000e+01	6.90000000e+01
-206	1.24253000e+05	2.30000000e+01	2.70000000e+01	6.90000000e+01
-205	1.25314000e+05	2.30000000e+01	2.70000000e+01	6.90000000e+01
-204	1.26364000e+05	2.30000000e+01	2.70000000e+01	6.90000000e+01
-203	1.27247000e+05	2.30000000e+01	2.70000000e+01	6.90000000e+01
-202	1.28207000e+05	2.30000000e+01	2.70000000e+01	6.90000000e+01
-201	1.29135000e+05	2.30000000e+01	2.70000000e+01	6.90000000e+01
-200	1.30161000e+05	2.30000000e+01	2.70000000e+01	6.90000000e+01
-199	1.31286000e+05	2.30000000e+01	2.70000000e+01	6.90000000e+01
-198	1.32425000e+05	2.30000000e+01	2.70000000e+01	6.90000000e+01
-197	1.33516000e+05	2.30000000e+01	2.70000000e+01	6.90000000e+01
-196	1.34795000e+05	2.30000000e+01	2.70000000e+01	6.90000000e+01
-195	1.36018000e+05	2.30000000e+01	2.70000000e+01	6.90000000e+01
-194	1.37095000e+05	2.30000000e+01	2.70000000e+01	6.90000000e+01
-193	1.38178000e+05	2.30000000e+01	2.70000000e+01	6.90000000e+01
-192	1.39630000e+05	2.30000000e+01	2.70000000e+01	6.90000000e+01
-191	1.40877000e+05	2.30000000e+01	2.70000000e+01	6.90000000e+01
-190	1.42160000e+05	2.30000000e+01	2.80000000e+01	7.00000000e+01
-189	1.43364000e+05	2.30000000e+01	2.80000000e+01	7.00000000e+01
-188	1.44557000e+05	2.30000000e+01	2.80000000e+01	7.00000000e+01
-187	1.45551000e+05	2.30000000e+01	2.80000000e+01	7.00000000e+01
-186	1.46779000e+05	2.30000000e+01	2.80000000e+01	7.00000000e+01
-185	1.48299000e+05	2.30000000e+01	2.80000000e+01	7.00000000e+01
-184	1.49902000e+05	2.30000000e+01	2.80000000e+01	7.00000000e+01
-183	1.51325000e+05	2.30000000e+01	2.80000000e+01	7.00000000e+01
-182	1.52770000e+05	2.30000000e+01	2.80000000e+01	7.00000000e+01
-181	1.54151000e+05	2.30000000e+01	2.80000000e+01	7.00000000e+01
-180	1.55311000e+05	2.30000000e+01	2.80000000e+01	7.00000000e+01
-179	1.56654000e+05	2.30000000e+01	2.80000000e+01	7.00000000e+01
-178	1.58297000e+05	2.30000000e+01	2.80000000e+01	7.00000000e+01
-177	1.60047000e+05	2.30000000e+01	2.80000000e+01	7.00000000e+01
-176	1.62256000e+05	2.30000000e+01	2.80000000e+01	7.00000000e+01
-175	1.64807000e+05	2.50000000e+01	2.90000000e+01	7.20000000e+01
-174	1.86135000e+05	3.00000000e+01	3.50000000e+01	8.20000000e+01
-173	1.98867000e+05	3.00000000e+01	3.70000000e+01	8.40000000e+01
-172	2.10855000e+05	3.30000000e+01	3.80000000e+01	8.50000000e+01
-171	2.22878000e+05	3.40000000e+01	4.20000000e+01	8.90000000e+01
-170	2.32857000e+05	3.60000000e+01	4.30000000e+01	9.00000000e+01
-169	2.40255000e+05	3.60000000e+01	4.30000000e+01	9.00000000e+01
-168	2.45306000e+05	3.70000000e+01	4.60000000e+01	9.40000000e+01
-167	2.49799000e+05	3.70000000e+01	5.00000000e+01	9.80000000e+01
-166	2.53390000e+05	3.70000000e+01	5.00000000e+01	9.80000000e+01
-165	2.57510000e+05	3.70000000e+01	5.00000000e+01	9.80000000e+01
-164	2.61626000e+05	3.70000000e+01	5.00000000e+01	9.80000000e+01
-163	2.64811000e+05	3.70000000e+01	5.00000000e+01	9.80000000e+01
-162	2.67661000e+05	3.70000000e+01	5.00000000e+01	9.80000000e+01
-161	2.70220000e+05	3.70000000e+01	5.10000000e+01	1.02000000e+02
-160	2.72909000e+05	3.90000000e+01	5.10000000e+01	1.03000000e+02
-159	2.75794000e+05	3.90000000e+01	5.10000000e+01	1.03000000e+02
-158	2.79018000e+05	4.00000000e+01	5.20000000e+01	1.06000000e+02
-157	2.82538000e+05	4.00000000e+01	5.20000000e+01	1.06000000e+02
-156	2.85612000e+05	4.00000000e+01	5.20000000e+01	1.06000000e+02
-155	2.88346000e+05	4.00000000e+01	5.20000000e+01	1.06000000e+02
-154	2.91173000e+05	4.00000000e+01	5.20000000e+01	1.06000000e+02
-153	2.93600000e+05	4.00000000e+01	5.20000000e+01	1.06000000e+02
-152	2.95655000e+05	4.00000000e+01	5.20000000e+01	1.06000000e+02
-151	2.98297000e+05	4.00000000e+01	5.20000000e+01	1.06000000e+02
-150	3.01176000e+05	4.00000000e+01	5.30000000e+01	1.07000000e+02
-149	3.03689000e+05	4.00000000e+01	5.30000000e+01	1.07000000e+02
-148	3.06045000e+05	4.00000000e+01	5.30000000e+01	1.07000000e+02
-147	3.08293000e+05	4.00000000e+01	5.30000000e+01	1.07000000e+02
-146	3.10602000e+05	4.00000000e+01	5.30000000e+01	1.07000000e+02
-145	3.12708000e+05	4.00000000e+01	5.30000000e+01	1.07000000e+02
-144	3.14917000e+05	4.10000000e+01	5.40000000e+01	1.10000000e+02
-143	3.17241000e+05	4.10000000e+01	5.40000000e+01	1.10000000e+02
-142	3.19562000e+05	4.30000000e+01	5.50000000e+01	1.11000000e+02
-141	3.21544000e+05	4.30000000e+01	5.50000000e+01	1.11000000e+02
-140	3.23672000e+05	4.30000000e+01	5.50000000e+01	1.11000000e+02
-139	3.25819000e+05	4.30000000e+01	5.50000000e+01	1.11000000e+02
-138	3.27864000e+05	4.30000000e+01	5.50000000e+01	1.11000000e+02
-137	3.30106000e+05	4.30000000e+01	5.50000000e+01	1.11000000e+02
-136	3.32426000e+05	4.30000000e+01	5.50000000e+01	1.11000000e+02
-135	3.34476000e+05	4.30000000e+01	5.50000000e+01	1.11000000e+02
-134	3.36700000e+05	4.30000000e+01	5.50000000e+01	1.11000000e+02
-133	3.38825000e+05	4.30000000e+01	5.50000000e+01	1.11000000e+02
-132	3.41049000e+05	4.60000000e+01	5.60000000e+01	1.12000000e+02
-131	3.43121000e+05	4.60000000e+01	5.60000000e+01	1.12000000e+02
-130	3.45040000e+05	4.60000000e+01	5.60000000e+01	1.12000000e+02
-129	3.46979000e+05	4.60000000e+01	5.60000000e+01	1.12000000e+02
-128	3.48884000e+05	4.60000000e+01	5.60000000e+01	1.12000000e+02
-127	3.50545000e+05	4.60000000e+01	5.60000000e+01	1.12000000e+02
-126	3.52044000e+05	4.60000000e+01	5.60000000e+01	1.12000000e+02
-125	3.53580000e+05	4.60000000e+01	5.60000000e+01	1.12000000e+02
-124	3.55256000e+05	4.60000000e+01	5.60000000e+01	1.12000000e+02
-123	3.56990000e+05	4.60000000e+01	5.60000000e+01	1.12000000e+02
-122	3.58596000e+05	4.60000000e+01	5.60000000e+01	1.12000000e+02
-121	3.60146000e+05	4.60000000e+01	5.60000000e+01	1.12000000e+02
-120	3.61536000e+05	4.60000000e+01	5.60000000e+01	1.12000000e+02
-119	3.62990000e+05	4.60000000e+01	5.60000000e+01	1.12000000e+02
-118	3.64403000e+05	4.60000000e+01	5.60000000e+01	1.12000000e+02
-117	3.65760000e+05	4.60000000e+01	5.60000000e+01	1.12000000e+02
-116	3.67130000e+05	4.70000000e+01	5.70000000e+01	1.13000000e+02
-115	3.67130000e+05	4.80000000e+01	5.80000000e+01	1.14000000e+02
-114	3.68489000e+05	4.80000000e+01	5.80000000e+01	1.14000000e+02
-113	3.68489000e+05	4.80000000e+01	5.80000000e+01	1.14000000e+02
-112	3.68489000e+05	4.80000000e+01	5.80000000e+01	1.14000000e+02
-111	3.68489000e+05	4.80000000e+01	5.80000000e+01	1.14000000e+02
-110	3.68489000e+05	4.80000000e+01	5.80000000e+01	1.14000000e+02
-109	3.68489000e+05	4.80000000e+01	5.80000000e+01	1.14000000e+02
-108	3.73924000e+05	4.80000000e+01	5.80000000e+01	1.14000000e+02
-107	3.77780000e+05	4.80000000e+01	5.80000000e+01	1.14000000e+02
-106	3.81258000e+05	4.80000000e+01	5.80000000e+01	1.14000000e+02
-105	3.83917000e+05	4.60000000e+01	6.00000000e+01	1.16000000e+02
-104	3.86320000e+05	4.60000000e+01	6.00000000e+01	1.16000000e+02
-103	3.88704000e+05	4.60000000e+01	6.00000000e+01	1.16000000e+02
-102	3.91390000e+05	4.60000000e+01	6.00000000e+01	1.16000000e+02
-101	3.95689000e+05	5.30000000e+01	6.20000000e+01	1.19000000e+02
-100	3.98519000e+05	5.40000000e+01	6.40000000e+01	1.21000000e+02
-99	4.01910000e+05	5.30000000e+01	6.70000000e+01	1.24000000e+02
-98	4.04021000e+05	5.30000000e+01	6.70000000e+01	1.24000000e+02
-97	4.05905000e+05	5.30000000e+01	6.80000000e+01	1.25000000e+02
-96	4.07807000e+05	5.30000000e+01	6.80000000e+01	1.25000000e+02
-95	4.09642000e+05	5.30000000e+01	6.80000000e+01	1.25000000e+02
-94	4.11845000e+05	5.30000000e+01	6.80000000e+01	1.25000000e+02
-93	4.14573000e+05	5.30000000e+01	6.80000000e+01	1.25000000e+02
-92	4.14573000e+05	5.30000000e+01	6.80000000e+01	1.25000000e+02
-91	4.14573000e+05	5.30000000e+01	6.80000000e+01	1.25000000e+02
-90	4.14573000e+05	5.30000000e+01	6.80000000e+01	1.25000000e+02
-89	4.16800000e+05	5.50000000e+01	7.00000000e+01	1.27000000e+02
-88	4.18984000e+05	5.90000000e+01	7.40000000e+01	1.32000000e+02
-87	4.21949000e+05	5.90000000e+01	7.40000000e+01	1.32000000e+02
-86	4.24079000e+05	5.90000000e+01	7.40000000e+01	1.32000000e+02
-85	4.26021000e+05	5.90000000e+01	7.40000000e+01	1.32000000e+02
-84	4.27963000e+05	5.90000000e+01	7.40000000e+01	1.32000000e+02
-83	4.29800000e+05	5.90000000e+01	7.40000000e+01	1.32000000e+02
-82	4.31500000e+05	5.90000000e+01	7.40000000e+01	1.32000000e+02
-81	4.33404000e+05	5.60000000e+01	7.50000000e+01	1.33000000e+02
-80	4.35402000e+05	5.60000000e+01	7.50000000e+01	1.33000000e+02
-79	4.37378000e+05	5.80000000e+01	7.60000000e+01	1.34000000e+02
-78	4.39485000e+05	5.80000000e+01	7.60000000e+01	1.34000000e+02
-77	4.41327000e+05	5.80000000e+01	7.60000000e+01	1.34000000e+02
-76	4.43217000e+05	5.80000000e+01	7.60000000e+01	1.34000000e+02
-75	4.44994000e+05	5.80000000e+01	7.60000000e+01	1.34000000e+02
-74	4.46837000e+05	5.80000000e+01	7.70000000e+01	1.35000000e+02
-73	4.48781000e+05	5.80000000e+01	7.80000000e+01	1.36000000e+02
-72	4.50709000e+05	5.80000000e+01	7.80000000e+01	1.36000000e+02
-71	4.52696000e+05	5.80000000e+01	7.80000000e+01	1.36000000e+02
-70	4.54703000e+05	5.80000000e+01	7.80000000e+01	1.36000000e+02
-69	4.56681000e+05	5.80000000e+01	7.80000000e+01	1.36000000e+02
-68	4.58842000e+05	5.80000000e+01	7.80000000e+01	1.36000000e+02
-67	4.61517000e+05	5.80000000e+01	7.80000000e+01	1.36000000e+02
-66	4.64127000e+05	5.80000000e+01	7.80000000e+01	1.36000000e+02
-65	4.66432000e+05	6.10000000e+01	8.00000000e+01	1.38000000e+02
-64	4.68749000e+05	6.10000000e+01	8.00000000e+01	1.38000000e+02
-63	4.71336000e+05	6.10000000e+01	8.00000000e+01	1.38000000e+02
-62	4.73487000e+05	6.10000000e+01	8.00000000e+01	1.38000000e+02
-61	4.76113000e+05	6.10000000e+01	8.00000000e+01	1.38000000e+02
-60	4.76113000e+05	6.20000000e+01	8.10000000e+01	1.39000000e+02
-59	4.78484000e+05	6.20000000e+01	8.10000000e+01	1.39000000e+02
-58	4.80391000e+05	6.20000000e+01	8.10000000e+01	1.39000000e+02
-57	4.82137000e+05	6.20000000e+01	8.10000000e+01	1.39000000e+02
-56	4.83862000e+05	6.20000000e+01	8.10000000e+01	1.39000000e+02
-55	4.85794000e+05	6.20000000e+01	8.10000000e+01	1.39000000e+02
-54	4.87442000e+05	6.20000000e+01	8.10000000e+01	1.39000000e+02
-53	4.87442000e+05	6.20000000e+01	8.10000000e+01	1.39000000e+02
-52	4.89386000e+05	6.20000000e+01	8.10000000e+01	1.39000000e+02
-51	4.91060000e+05	6.20000000e+01	8.10000000e+01	1.39000000e+02
-50	4.93496000e+05	6.50000000e+01	8.20000000e+01	1.40000000e+02
-49	4.95976000e+05	6.20000000e+01	8.30000000e+01	1.41000000e+02
-48	4.98284000e+05	6.20000000e+01	8.30000000e+01	1.41000000e+02
-47	5.00816000e+05	6.30000000e+01	8.40000000e+01	1.42000000e+02
-46	5.03482000e+05	6.30000000e+01	8.40000000e+01	1.42000000e+02
-45	5.06454000e+05	6.30000000e+01	8.40000000e+01	1.42000000e+02
-44	5.08900000e+05	6.30000000e+01	8.40000000e+01	1.42000000e+02
-43	5.10941000e+05	6.30000000e+01	8.40000000e+01	1.42000000e+02
-42	5.13090000e+05	6.30000000e+01	8.40000000e+01	1.42000000e+02
-41	5.15466000e+05	6.30000000e+01	8.40000000e+01	1.42000000e+02
-40	5.18255000e+05	6.30000000e+01	8.40000000e+01	1.42000000e+02
-39	5.21311000e+05	6.30000000e+01	8.50000000e+01	1.43000000e+02
-38	5.24358000e+05	6.30000000e+01	8.50000000e+01	1.43000000e+02
-37	5.26432000e+05	7.30000000e+01	8.70000000e+01	1.47000000e+02
-36	5.28509000e+05	6.80000000e+01	8.70000000e+01	1.49000000e+02
-35	5.30630000e+05	6.80000000e+01	8.70000000e+01	1.49000000e+02
-34	5.32716000e+05	6.80000000e+01	8.70000000e+01	1.49000000e+02
-33	5.35060000e+05	6.80000000e+01	8.90000000e+01	1.51000000e+02
-32	5.37457000e+05	6.80000000e+01	8.90000000e+01	1.51000000e+02
-31	5.39872000e+05	6.80000000e+01	8.90000000e+01	1.51000000e+02
-30	5.42259000e+05	6.80000000e+01	8.90000000e+01	1.51000000e+02
-29	5.44729000e+05	6.80000000e+01	8.90000000e+01	1.51000000e+02
-28	5.47305000e+05	6.90000000e+01	9.00000000e+01	1.52000000e+02
-27	5.50137000e+05	6.90000000e+01	9.00000000e+01	1.52000000e+02
-26	5.52921000e+05	6.90000000e+01	9.00000000e+01	1.52000000e+02
-25	5.61264000e+05	6.90000000e+01	9.00000000e+01	1.52000000e+02
-24	5.71068000e+05	7.80000000e+01	9.20000000e+01	1.54000000e+02
-23	5.89137000e+05	7.50000000e+01	9.60000000e+01	1.58000000e+02
-22	6.05536000e+05	7.50000000e+01	9.60000000e+01	1.58000000e+02
-21	6.20201000e+05	7.50000000e+01	9.60000000e+01	1.58000000e+02
-20	6.34596000e+05	8.10000000e+01	9.90000000e+01	1.61000000e+02
-19	6.59689000e+05	8.00000000e+01	1.01000000e+02	1.63000000e+02
-18	6.83563000e+05	8.00000000e+01	1.01000000e+02	1.63000000e+02
-17	7.12735000e+05	8.90000000e+01	1.03000000e+02	1.68000000e+02
-16	7.35444000e+05	9.40000000e+01	1.10000000e+02	1.80000000e+02
-15	7.55156000e+05	9.40000000e+01	1.10000000e+02	1.80000000e+02
-14	7.76249000e+05	9.30000000e+01	1.11000000e+02	1.81000000e+02
-13	7.92498000e+05	9.70000000e+01	1.12000000e+02	1.83000000e+02
-12	8.13419000e+05	9.50000000e+01	1.13000000e+02	1.84000000e+02
-11	8.37537000e+05	1.07000000e+02	1.22000000e+02	1.93000000e+02
-10	8.63305000e+05	1.09000000e+02	1.30000000e+02	2.01000000e+02
-9	8.81999000e+05	1.14000000e+02	1.32000000e+02	2.04000000e+02
-8	8.99690000e+05	1.10000000e+02	1.33000000e+02	2.05000000e+02
-7	9.19801000e+05	1.17000000e+02	1.37000000e+02	2.09000000e+02
-6	9.46355000e+05	1.36000000e+02	1.57000000e+02	2.33000000e+02
-5	9.69674000e+05	1.42000000e+02	1.67000000e+02	2.45000000e+02
-4	1.00007800e+06	1.49000000e+02	1.77000000e+02	2.56000000e+02
-3	1.03326000e+06	1.52000000e+02	1.79000000e+02	2.58000000e+02
-2	1.06999400e+06	1.69000000e+02	1.96000000e+02	2.83000000e+02
-1	1.10006200e+06	1.89000000e+02	2.11000000e+02	3.00000000e+02
0	1.13456900e+06	2.15000000e+02	2.36000000e+02	3.36000000e+02
1	1.22301300e+06	2.50000000e+02	2.87000000e+02	3.90000000e+02
2	1.30537500e+06	3.00000000e+02	3.28000000e+02	4.38000000e+02
3	1.37715800e+06	3.55000000e+02	3.93000000e+02	5.17000000e+02
4	1.44717300e+06	4.03000000e+02	4.57000000e+02	6.07000000e+02
5	1.49688300e+06	4.18000000e+02	4.76000000e+02	6.29000000e+02
6	1.52975600e+06	4.37000000e+02	4.80000000e+02	6.34000000e+02
7	1.55789100e+06	4.16000000e+02	4.84000000e+02	6.40000000e+02
8	1.58847400e+06	4.28000000e+02	4.90000000e+02	6.53000000e+02
9	1.58847400e+06	4.49000000e+02	4.97000000e+02	6.63000000e+02
10	1.58847400e+06	4.37000000e+02	4.98000000e+02	6.65000000e+02
11	1.62105300e+06	4.60000000e+02	5.05000000e+02	6.75000000e+02
12	1.64174200e+06	4.48000000e+02	5.10000000e+02	6.82000000e+02
13	1.66027100e+06	4.60000000e+02	5.19000000e+02	6.92000000e+02
14	1.67602900e+06	4.59000000e+02	5.27000000e+02	7.01000000e+02
15	1.69198800e+06	4.69000000e+02	5.35000000e+02	7.10000000e+02
16	1.71316200e+06	4.65000000e+02	5.46000000e+02	7.23000000e+02
17	1.73758100e+06	4.76000000e+02	5.51000000e+02	7.28000000e+02
18	1.75600600e+06	4.67000000e+02	5.59000000e+02	7.42000000e+02
19	1.76904300e+06	4.89000000e+02	5.69000000e+02	7.54000000e+02
20	1.78169700e+06	4.89000000e+02	5.83000000e+02	7.78000000e+02
21	1.79378400e+06	4.94000000e+02	5.89000000e+02	7.87000000e+02
22	1.80518400e+06	4.97000000e+02	5.94000000e+02	7.92000000e+02
23	1.81887400e+06	5.03000000e+02	6.04000000e+02	8.02000000e+02
24	1.83379100e+06	5.08000000e+02	6.09000000e+02	8.07000000e+02
25	1.83379100e+06	5.12000000e+02	6.15000000e+02	8.13000000e+02
26	1.84359900e+06	5.18000000e+02	6.24000000e+02	8.22000000e+02
27	1.85219600e+06	5.17000000e+02	6.27000000e+02	8.25000000e+02
28	1.86094800e+06	5.27000000e+02	6.31000000e+02	8.29000000e+02
29	1.87038600e+06	5.26000000e+02	6.36000000e+02	8.36000000e+02
30	1.88080300e+06	5.26000000e+02	6.36000000e+02	8.36000000e+02
31	1.89213800e+06	5.25000000e+02	6.39000000e+02	8.39000000e+02
32	1.90388000e+06	5.25000000e+02	6.44000000e+02	8.46000000e+02
33	1.91194500e+06	5.25000000e+02	6.44000000e+02	8.46000000e+02
34	1.91915100e+06	5.26000000e+02	6.45000000e+02	8.47000000e+02
35	1.92687200e+06	5.28000000e+02	6.49000000e+02	8.51000000e+02
36	1.93424100e+06	5.24000000e+02	6.50000000e+02	8.54000000e+02
37	1.94298300e+06	5.33000000e+02	6.53000000e+02	8.57000000e+02
38	1.95283100e+06	5.26000000e+02	6.61000000e+02	8.66000000e+02
39	1.96122900e+06	5.38000000e+02	6.63000000e+02	8.68000000e+02
40	1.96122900e+06	5.41000000e+02	6.65000000e+02	8.72000000e+02
41	1.96698000e+06	5.35000000e+02	6.67000000e+02	8.74000000e+02
42	1.97226700e+06	5.36000000e+02	6.69000000e+02	8.80000000e+02
43	1.97844000e+06	5.43000000e+02	6.70000000e+02	8.81000000e+02
44	1.98614700e+06	5.38000000e+02	6.73000000e+02	8.84000000e+02
45	1.99405800e+06	5.58000000e+02	6.75000000e+02	8.86000000e+02
46	2.00051600e+06	5.51000000e+02	6.82000000e+02	8.95000000e+02
47	2.00579700e+06	5.51000000e+02	6.82000000e+02	8.95000000e+02
48	2.01072600e+06	5.56000000e+02	6.87000000e+02	9.00000000e+02
49	2.01634400e+06	5.52000000e+02	6.93000000e+02	9.07000000e+02
50	2.02226300e+06	5.53000000e+02	6.94000000e+02	9.09000000e+02
51	2.02840800e+06	5.53000000e+02	6.94000000e+02	9.09000000e+02
52	2.03463000e+06	5.68000000e+02	6.96000000e+02	9.11000000e+02
53	2.04059300e+06	5.63000000e+02	6.97000000e+02	9.12000000e+02
54	2.04512600e+06	5.60000000e+02	7.00000000e+02	9.15000000e+02
55	2.04933100e+06	5.69000000e+02	7.01000000e+02	9.16000000e+02
56	2.05353500e+06	5.69000000e+02	7.01000000e+02	9.16000000e+02
57	2.05843900e+06	5.60000000e+02	7.05000000e+02	9.22000000e+02
58	2.06435800e+06	5.60000000e+02	7.05000000e+02	9.22000000e+02
59	2.06986800e+06	5.60000000e+02	7.05000000e+02	9.22000000e+02
60	2.07492700e+06	5.60000000e+02	7.05000000e+02	9.22000000e+02
61	2.07961100e+06	5.70000000e+02	7.07000000e+02	9.24000000e+02
62	2.08448000e+06	5.71000000e+02	7.09000000e+02	9.27000000e+02
63	2.09030600e+06	5.67000000e+02	7.11000000e+02	9.29000000e+02
64	2.09705200e+06	5.69000000e+02	7.12000000e+02	9.30000000e+02
65	2.10425100e+06	5.71000000e+02	7.13000000e+02	9.31000000e+02
66	2.11095800e+06	5.71000000e+02	7.13000000e+02	9.31000000e+02
67	2.11691900e+06	5.71000000e+02	7.13000000e+02	9.31000000e+02
68	2.12172900e+06	5.80000000e+02	7.14000000e+02	9.33000000e+02
69	2.12615800e+06	5.80000000e+02	7.14000000e+02	9.33000000e+02
70	2.13023500e+06	5.68000000e+02	7.17000000e+02	9.36000000e+02
71	2.13491500e+06	5.87000000e+02	7.25000000e+02	9.47000000e+02
72	2.14030300e+06	5.86000000e+02	7.28000000e+02	9.50000000e+02
73	2.14541900e+06	5.86000000e+02	7.28000000e+02	9.50000000e+02
74	2.15028400e+06	5.90000000e+02	7.29000000e+02	9.51000000e+02
75	2.15439700e+06	5.95000000e+02	7.30000000e+02	9.52000000e+02
76	2.15844300e+06	5.85000000e+02	7.31000000e+02	9.54000000e+02
77	2.16239000e+06	5.85000000e+02	7.31000000e+02	9.54000000e+02
78	2.16687900e+06	5.85000000e+02	7.31000000e+02	9.54000000e+02
79	2.17172200e+06	5.85000000e+02	7.31000000e+02	9.54000000e+02
80	2.17753400e+06	5.85000000e+02	7.31000000e+02	9.54000000e+02
81	2.18283500e+06	5.82000000e+02	7.36000000e+02	9.59000000e+02
82	2.18696800e+06	5.82000000e+02	7.36000000e+02	9.59000000e+02
83	2.19142600e+06	5.91000000e+02	7.38000000e+02	9.61000000e+02
84	2.19591300e+06	6.02000000e+02	7.40000000e+02	9.63000000e+02
85	2.20022300e+06	5.95000000e+02	7.42000000e+02	9.66000000e+02
86	2.20465000e+06	5.95000000e+02	7.42000000e+02	9.66000000e+02
87	2.21066100e+06	5.91000000e+02	7.46000000e+02	9.76000000e+02
88	2.21580600e+06	5.95000000e+02	7.49000000e+02	9.81000000e+02
89	2.22043400e+06	5.93000000e+02	7.51000000e+02	9.83000000e+02
90	2.22499600e+06	5.98000000e+02	7.54000000e+02	9.87000000e+02
91	2.23041100e+06	6.16000000e+02	7.57000000e+02	9.90000000e+02
92	2.23592200e+06	6.11000000e+02	7.60000000e+02	9.93000000e+02
93	2.24202500e+06	6.18000000e+02	7.65000000e+02	9.98000000e+02
94	2.24767700e+06	5.70000000e+02	7.67000000e+02	1.00000000e+03
95	2.25223400e+06	5.70000000e+02	7.69000000e+02	1.00300000e+03
96	2.25621300e+06	5.73000000e+02	7.73000000e+02	1.00700000e+03
97	2.26000200e+06	5.73000000e+02	7.73000000e+02	1.00700000e+03
98	2.26376100e+06	5.74000000e+02	7.74000000e+02	1.00900000e+03
99	2.26800300e+06	5.77000000e+02	7.77000000e+02	1.01200000e+03
100	2.27279900e+06	5.77000000e+02	7.77000000e+02	1.01200000e+03
