# Supplementary material for: Early Prediction of Movie Box Office Success Based on Wikipedia Activity Big Data
Source: PLoS One. 2013 Aug 21;8(8):e71226. doi: 10.1371/journal.pone.0071226 (PMC3749192; doi:10.1371/journal.pone.0071226)
Supplement: Dataset S1 — The dataset under study, including the financial and Wikipedia activity data is also available at http://wwm.phy.bme.hu/SupplementaryDataS1.zip. (ZIP) [file pone.0071226.s002.zip › wikipredict_data_pack/sample_of_312/wikipedia_predictors/223]

Day_(movie_time)	Views	Users	Rigor	Edits
-500	0.00000000e+00	0.00000000e+00	0.00000000e+00	0.00000000e+00
-499	0.00000000e+00	0.00000000e+00	0.00000000e+00	0.00000000e+00
-498	0.00000000e+00	0.00000000e+00	0.00000000e+00	0.00000000e+00
-497	0.00000000e+00	0.00000000e+00	0.00000000e+00	0.00000000e+00
-496	0.00000000e+00	0.00000000e+00	0.00000000e+00	0.00000000e+00
-495	0.00000000e+00	0.00000000e+00	0.00000000e+00	0.00000000e+00
-494	0.00000000e+00	0.00000000e+00	0.00000000e+00	0.00000000e+00
-493	0.00000000e+00	0.00000000e+00	0.00000000e+00	0.00000000e+00
-492	0.00000000e+00	0.00000000e+00	0.00000000e+00	0.00000000e+00
-491	0.00000000e+00	0.00000000e+00	0.00000000e+00	0.00000000e+00
-490	0.00000000e+00	0.00000000e+00	0.00000000e+00	0.00000000e+00
-489	0.00000000e+00	0.00000000e+00	0.00000000e+00	0.00000000e+00
-488	0.00000000e+00	0.00000000e+00	0.00000000e+00	0.00000000e+00
-487	0.00000000e+00	0.00000000e+00	0.00000000e+00	0.00000000e+00
-486	0.00000000e+00	0.00000000e+00	0.00000000e+00	0.00000000e+00
-485	0.00000000e+00	0.00000000e+00	0.00000000e+00	0.00000000e+00
-484	0.00000000e+00	0.00000000e+00	0.00000000e+00	0.00000000e+00
-483	0.00000000e+00	0.00000000e+00	0.00000000e+00	0.00000000e+00
-482	0.00000000e+00	0.00000000e+00	0.00000000e+00	0.00000000e+00
-481	0.00000000e+00	0.00000000e+00	0.00000000e+00	0.00000000e+00
-480	0.00000000e+00	0.00000000e+00	0.00000000e+00	0.00000000e+00
-479	0.00000000e+00	0.00000000e+00	0.00000000e+00	0.00000000e+00
-478	0.00000000e+00	0.00000000e+00	0.00000000e+00	0.00000000e+00
-477	0.00000000e+00	0.00000000e+00	0.00000000e+00	0.00000000e+00
-476	0.00000000e+00	0.00000000e+00	0.00000000e+00	0.00000000e+00
-475	0.00000000e+00	0.00000000e+00	0.00000000e+00	0.00000000e+00
-474	0.00000000e+00	0.00000000e+00	0.00000000e+00	0.00000000e+00
-473	0.00000000e+00	0.00000000e+00	0.00000000e+00	0.00000000e+00
-472	0.00000000e+00	0.00000000e+00	0.00000000e+00	0.00000000e+00
-471	0.00000000e+00	0.00000000e+00	0.00000000e+00	0.00000000e+00
-470	0.00000000e+00	0.00000000e+00	0.00000000e+00	0.00000000e+00
-469	0.00000000e+00	0.00000000e+00	0.00000000e+00	0.00000000e+00
-468	0.00000000e+00	0.00000000e+00	0.00000000e+00	0.00000000e+00
-467	0.00000000e+00	0.00000000e+00	0.00000000e+00	0.00000000e+00
-466	0.00000000e+00	0.00000000e+00	0.00000000e+00	0.00000000e+00
-465	0.00000000e+00	0.00000000e+00	0.00000000e+00	0.00000000e+00
-464	0.00000000e+00	0.00000000e+00	0.00000000e+00	0.00000000e+00
-463	0.00000000e+00	0.00000000e+00	0.00000000e+00	0.00000000e+00
-462	0.00000000e+00	0.00000000e+00	0.00000000e+00	0.00000000e+00
-461	0.00000000e+00	0.00000000e+00	0.00000000e+00	0.00000000e+00
-460	0.00000000e+00	0.00000000e+00	0.00000000e+00	0.00000000e+00
-459	0.00000000e+00	0.00000000e+00	0.00000000e+00	0.00000000e+00
-458	0.00000000e+00	0.00000000e+00	0.00000000e+00	0.00000000e+00
-457	0.00000000e+00	0.00000000e+00	0.00000000e+00	0.00000000e+00
-456	0.00000000e+00	0.00000000e+00	0.00000000e+00	0.00000000e+00
-455	0.00000000e+00	0.00000000e+00	0.00000000e+00	0.00000000e+00
-454	0.00000000e+00	0.00000000e+00	0.00000000e+00	0.00000000e+00
-453	0.00000000e+00	0.00000000e+00	0.00000000e+00	0.00000000e+00
-452	0.00000000e+00	0.00000000e+00	0.00000000e+00	0.00000000e+00
-451	0.00000000e+00	0.00000000e+00	0.00000000e+00	0.00000000e+00
-450	0.00000000e+00	0.00000000e+00	0.00000000e+00	0.00000000e+00
-449	0.00000000e+00	0.00000000e+00	0.00000000e+00	0.00000000e+00
-448	0.00000000e+00	0.00000000e+00	0.00000000e+00	0.00000000e+00
-447	0.00000000e+00	0.00000000e+00	0.00000000e+00	0.00000000e+00
-446	0.00000000e+00	0.00000000e+00	0.00000000e+00	0.00000000e+00
-445	0.00000000e+00	0.00000000e+00	0.00000000e+00	0.00000000e+00
-444	0.00000000e+00	0.00000000e+00	0.00000000e+00	0.00000000e+00
-443	0.00000000e+00	0.00000000e+00	0.00000000e+00	0.00000000e+00
-442	0.00000000e+00	0.00000000e+00	0.00000000e+00	0.00000000e+00
-441	0.00000000e+00	0.00000000e+00	0.00000000e+00	0.00000000e+00
-440	0.00000000e+00	0.00000000e+00	0.00000000e+00	0.00000000e+00
-439	0.00000000e+00	0.00000000e+00	0.00000000e+00	0.00000000e+00
-438	0.00000000e+00	0.00000000e+00	0.00000000e+00	0.00000000e+00
-437	0.00000000e+00	0.00000000e+00	0.00000000e+00	0.00000000e+00
-436	0.00000000e+00	0.00000000e+00	0.00000000e+00	0.00000000e+00
-435	0.00000000e+00	0.00000000e+00	0.00000000e+00	0.00000000e+00
-434	0.00000000e+00	0.00000000e+00	0.00000000e+00	0.00000000e+00
-433	0.00000000e+00	0.00000000e+00	0.00000000e+00	0.00000000e+00
-432	0.00000000e+00	0.00000000e+00	0.00000000e+00	0.00000000e+00
-431	0.00000000e+00	0.00000000e+00	0.00000000e+00	0.00000000e+00
-430	0.00000000e+00	0.00000000e+00	0.00000000e+00	0.00000000e+00
-429	0.00000000e+00	0.00000000e+00	0.00000000e+00	0.00000000e+00
-428	0.00000000e+00	0.00000000e+00	0.00000000e+00	0.00000000e+00
-427	0.00000000e+00	0.00000000e+00	0.00000000e+00	0.00000000e+00
-426	0.00000000e+00	0.00000000e+00	0.00000000e+00	0.00000000e+00
-425	0.00000000e+00	0.00000000e+00	0.00000000e+00	0.00000000e+00
-424	0.00000000e+00	0.00000000e+00	0.00000000e+00	0.00000000e+00
-423	0.00000000e+00	0.00000000e+00	0.00000000e+00	0.00000000e+00
-422	0.00000000e+00	0.00000000e+00	0.00000000e+00	0.00000000e+00
-421	0.00000000e+00	0.00000000e+00	0.00000000e+00	0.00000000e+00
-420	0.00000000e+00	0.00000000e+00	0.00000000e+00	0.00000000e+00
-419	0.00000000e+00	0.00000000e+00	0.00000000e+00	0.00000000e+00
-418	0.00000000e+00	0.00000000e+00	0.00000000e+00	0.00000000e+00
-417	0.00000000e+00	0.00000000e+00	0.00000000e+00	0.00000000e+00
-416	0.00000000e+00	0.00000000e+00	0.00000000e+00	0.00000000e+00
-415	0.00000000e+00	0.00000000e+00	0.00000000e+00	0.00000000e+00
-414	0.00000000e+00	0.00000000e+00	0.00000000e+00	0.00000000e+00
-413	0.00000000e+00	0.00000000e+00	0.00000000e+00	0.00000000e+00
-412	0.00000000e+00	0.00000000e+00	0.00000000e+00	0.00000000e+00
-411	0.00000000e+00	0.00000000e+00	0.00000000e+00	0.00000000e+00
-410	0.00000000e+00	0.00000000e+00	0.00000000e+00	0.00000000e+00
-409	0.00000000e+00	0.00000000e+00	0.00000000e+00	0.00000000e+00
-408	0.00000000e+00	0.00000000e+00	0.00000000e+00	0.00000000e+00
-407	0.00000000e+00	0.00000000e+00	0.00000000e+00	0.00000000e+00
-406	0.00000000e+00	0.00000000e+00	0.00000000e+00	0.00000000e+00
-405	0.00000000e+00	0.00000000e+00	0.00000000e+00	0.00000000e+00
-404	0.00000000e+00	0.00000000e+00	0.00000000e+00	0.00000000e+00
-403	0.00000000e+00	0.00000000e+00	0.00000000e+00	0.00000000e+00
-402	0.00000000e+00	0.00000000e+00	0.00000000e+00	0.00000000e+00
-401	0.00000000e+00	0.00000000e+00	0.00000000e+00	0.00000000e+00
-400	0.00000000e+00	0.00000000e+00	0.00000000e+00	0.00000000e+00
-399	0.00000000e+00	0.00000000e+00	0.00000000e+00	0.00000000e+00
-398	0.00000000e+00	0.00000000e+00	0.00000000e+00	0.00000000e+00
-397	0.00000000e+00	0.00000000e+00	0.00000000e+00	0.00000000e+00
-396	0.00000000e+00	0.00000000e+00	0.00000000e+00	0.00000000e+00
-395	0.00000000e+00	0.00000000e+00	0.00000000e+00	0.00000000e+00
-394	0.00000000e+00	0.00000000e+00	0.00000000e+00	0.00000000e+00
-393	0.00000000e+00	0.00000000e+00	0.00000000e+00	0.00000000e+00
-392	0.00000000e+00	0.00000000e+00	0.00000000e+00	0.00000000e+00
-391	0.00000000e+00	0.00000000e+00	0.00000000e+00	0.00000000e+00
-390	0.00000000e+00	0.00000000e+00	0.00000000e+00	0.00000000e+00
-389	0.00000000e+00	0.00000000e+00	0.00000000e+00	0.00000000e+00
-388	0.00000000e+00	0.00000000e+00	0.00000000e+00	0.00000000e+00
-387	0.00000000e+00	0.00000000e+00	0.00000000e+00	0.00000000e+00
-386	0.00000000e+00	0.00000000e+00	0.00000000e+00	0.00000000e+00
-385	0.00000000e+00	0.00000000e+00	0.00000000e+00	0.00000000e+00
-384	0.00000000e+00	0.00000000e+00	0.00000000e+00	0.00000000e+00
-383	0.00000000e+00	0.00000000e+00	0.00000000e+00	0.00000000e+00
-382	0.00000000e+00	0.00000000e+00	0.00000000e+00	0.00000000e+00
-381	0.00000000e+00	0.00000000e+00	0.00000000e+00	0.00000000e+00
-380	0.00000000e+00	0.00000000e+00	0.00000000e+00	0.00000000e+00
-379	0.00000000e+00	0.00000000e+00	0.00000000e+00	0.00000000e+00
-378	0.00000000e+00	0.00000000e+00	0.00000000e+00	0.00000000e+00
-377	0.00000000e+00	0.00000000e+00	0.00000000e+00	0.00000000e+00
-376	0.00000000e+00	0.00000000e+00	0.00000000e+00	0.00000000e+00
-375	0.00000000e+00	0.00000000e+00	0.00000000e+00	0.00000000e+00
-374	0.00000000e+00	0.00000000e+00	0.00000000e+00	0.00000000e+00
-373	0.00000000e+00	0.00000000e+00	0.00000000e+00	0.00000000e+00
-372	0.00000000e+00	0.00000000e+00	0.00000000e+00	0.00000000e+00
-371	0.00000000e+00	0.00000000e+00	0.00000000e+00	0.00000000e+00
-370	0.00000000e+00	0.00000000e+00	0.00000000e+00	0.00000000e+00
-369	0.00000000e+00	0.00000000e+00	0.00000000e+00	0.00000000e+00
-368	0.00000000e+00	0.00000000e+00	0.00000000e+00	0.00000000e+00
-367	0.00000000e+00	0.00000000e+00	0.00000000e+00	0.00000000e+00
-366	0.00000000e+00	0.00000000e+00	0.00000000e+00	0.00000000e+00
-365	0.00000000e+00	0.00000000e+00	0.00000000e+00	0.00000000e+00
-364	0.00000000e+00	0.00000000e+00	0.00000000e+00	0.00000000e+00
-363	0.00000000e+00	0.00000000e+00	0.00000000e+00	0.00000000e+00
-362	0.00000000e+00	0.00000000e+00	0.00000000e+00	0.00000000e+00
-361	0.00000000e+00	0.00000000e+00	0.00000000e+00	0.00000000e+00
-360	0.00000000e+00	0.00000000e+00	0.00000000e+00	0.00000000e+00
-359	0.00000000e+00	0.00000000e+00	0.00000000e+00	0.00000000e+00
-358	0.00000000e+00	0.00000000e+00	0.00000000e+00	0.00000000e+00
-357	0.00000000e+00	0.00000000e+00	0.00000000e+00	0.00000000e+00
-356	0.00000000e+00	0.00000000e+00	0.00000000e+00	0.00000000e+00
-355	0.00000000e+00	0.00000000e+00	0.00000000e+00	0.00000000e+00
-354	0.00000000e+00	0.00000000e+00	0.00000000e+00	0.00000000e+00
-353	0.00000000e+00	0.00000000e+00	0.00000000e+00	0.00000000e+00
-352	0.00000000e+00	0.00000000e+00	0.00000000e+00	0.00000000e+00
-351	0.00000000e+00	0.00000000e+00	0.00000000e+00	0.00000000e+00
-350	0.00000000e+00	0.00000000e+00	0.00000000e+00	0.00000000e+00
-349	0.00000000e+00	0.00000000e+00	0.00000000e+00	0.00000000e+00
-348	0.00000000e+00	0.00000000e+00	0.00000000e+00	0.00000000e+00
-347	0.00000000e+00	0.00000000e+00	0.00000000e+00	0.00000000e+00
-346	0.00000000e+00	0.00000000e+00	0.00000000e+00	0.00000000e+00
-345	0.00000000e+00	0.00000000e+00	0.00000000e+00	0.00000000e+00
-344	0.00000000e+00	0.00000000e+00	0.00000000e+00	0.00000000e+00
-343	0.00000000e+00	0.00000000e+00	0.00000000e+00	0.00000000e+00
-342	0.00000000e+00	0.00000000e+00	0.00000000e+00	0.00000000e+00
-341	0.00000000e+00	0.00000000e+00	0.00000000e+00	0.00000000e+00
-340	0.00000000e+00	0.00000000e+00	0.00000000e+00	0.00000000e+00
-339	0.00000000e+00	0.00000000e+00	0.00000000e+00	0.00000000e+00
-338	0.00000000e+00	0.00000000e+00	0.00000000e+00	0.00000000e+00
-337	0.00000000e+00	0.00000000e+00	0.00000000e+00	0.00000000e+00
-336	0.00000000e+00	0.00000000e+00	0.00000000e+00	0.00000000e+00
-335	0.00000000e+00	0.00000000e+00	0.00000000e+00	0.00000000e+00
-334	0.00000000e+00	0.00000000e+00	0.00000000e+00	0.00000000e+00
-333	0.00000000e+00	0.00000000e+00	0.00000000e+00	0.00000000e+00
-332	0.00000000e+00	0.00000000e+00	0.00000000e+00	0.00000000e+00
-331	0.00000000e+00	0.00000000e+00	0.00000000e+00	0.00000000e+00
-330	0.00000000e+00	0.00000000e+00	0.00000000e+00	0.00000000e+00
-329	0.00000000e+00	0.00000000e+00	0.00000000e+00	0.00000000e+00
-328	0.00000000e+00	0.00000000e+00	0.00000000e+00	0.00000000e+00
-327	0.00000000e+00	0.00000000e+00	0.00000000e+00	0.00000000e+00
-326	0.00000000e+00	0.00000000e+00	0.00000000e+00	0.00000000e+00
-325	0.00000000e+00	0.00000000e+00	0.00000000e+00	0.00000000e+00
-324	0.00000000e+00	0.00000000e+00	0.00000000e+00	0.00000000e+00
-323	0.00000000e+00	0.00000000e+00	0.00000000e+00	0.00000000e+00
-322	0.00000000e+00	0.00000000e+00	0.00000000e+00	0.00000000e+00
-321	0.00000000e+00	0.00000000e+00	0.00000000e+00	0.00000000e+00
-320	0.00000000e+00	0.00000000e+00	0.00000000e+00	0.00000000e+00
-319	0.00000000e+00	0.00000000e+00	0.00000000e+00	0.00000000e+00
-318	0.00000000e+00	0.00000000e+00	0.00000000e+00	0.00000000e+00
-317	0.00000000e+00	0.00000000e+00	0.00000000e+00	0.00000000e+00
-316	0.00000000e+00	0.00000000e+00	0.00000000e+00	0.00000000e+00
-315	0.00000000e+00	0.00000000e+00	0.00000000e+00	0.00000000e+00
-314	0.00000000e+00	0.00000000e+00	0.00000000e+00	0.00000000e+00
-313	0.00000000e+00	0.00000000e+00	0.00000000e+00	0.00000000e+00
-312	0.00000000e+00	0.00000000e+00	0.00000000e+00	0.00000000e+00
-311	0.00000000e+00	0.00000000e+00	0.00000000e+00	0.00000000e+00
-310	0.00000000e+00	0.00000000e+00	0.00000000e+00	0.00000000e+00
-309	0.00000000e+00	0.00000000e+00	0.00000000e+00	0.00000000e+00
-308	0.00000000e+00	0.00000000e+00	0.00000000e+00	0.00000000e+00
-307	0.00000000e+00	0.00000000e+00	0.00000000e+00	0.00000000e+00
-306	0.00000000e+00	0.00000000e+00	0.00000000e+00	0.00000000e+00
-305	0.00000000e+00	0.00000000e+00	0.00000000e+00	0.00000000e+00
-304	0.00000000e+00	0.00000000e+00	0.00000000e+00	0.00000000e+00
-303	0.00000000e+00	0.00000000e+00	0.00000000e+00	0.00000000e+00
-302	0.00000000e+00	0.00000000e+00	0.00000000e+00	0.00000000e+00
-301	0.00000000e+00	0.00000000e+00	0.00000000e+00	0.00000000e+00
-300	0.00000000e+00	0.00000000e+00	0.00000000e+00	0.00000000e+00
-299	0.00000000e+00	0.00000000e+00	0.00000000e+00	0.00000000e+00
-298	0.00000000e+00	0.00000000e+00	0.00000000e+00	0.00000000e+00
-297	0.00000000e+00	0.00000000e+00	0.00000000e+00	0.00000000e+00
-296	0.00000000e+00	0.00000000e+00	0.00000000e+00	0.00000000e+00
-295	0.00000000e+00	0.00000000e+00	0.00000000e+00	0.00000000e+00
-294	0.00000000e+00	0.00000000e+00	0.00000000e+00	0.00000000e+00
-293	0.00000000e+00	0.00000000e+00	0.00000000e+00	0.00000000e+00
-292	0.00000000e+00	0.00000000e+00	0.00000000e+00	0.00000000e+00
-291	0.00000000e+00	0.00000000e+00	0.00000000e+00	0.00000000e+00
-290	0.00000000e+00	0.00000000e+00	0.00000000e+00	0.00000000e+00
-289	0.00000000e+00	0.00000000e+00	0.00000000e+00	0.00000000e+00
-288	0.00000000e+00	0.00000000e+00	0.00000000e+00	0.00000000e+00
-287	0.00000000e+00	0.00000000e+00	0.00000000e+00	0.00000000e+00
-286	0.00000000e+00	0.00000000e+00	0.00000000e+00	0.00000000e+00
-285	0.00000000e+00	0.00000000e+00	0.00000000e+00	0.00000000e+00
-284	0.00000000e+00	0.00000000e+00	0.00000000e+00	0.00000000e+00
-283	0.00000000e+00	0.00000000e+00	0.00000000e+00	0.00000000e+00
-282	0.00000000e+00	0.00000000e+00	0.00000000e+00	0.00000000e+00
-281	0.00000000e+00	0.00000000e+00	0.00000000e+00	0.00000000e+00
-280	0.00000000e+00	0.00000000e+00	0.00000000e+00	0.00000000e+00
-279	0.00000000e+00	0.00000000e+00	0.00000000e+00	0.00000000e+00
-278	0.00000000e+00	0.00000000e+00	0.00000000e+00	0.00000000e+00
-277	0.00000000e+00	0.00000000e+00	0.00000000e+00	0.00000000e+00
-276	0.00000000e+00	0.00000000e+00	0.00000000e+00	0.00000000e+00
-275	0.00000000e+00	0.00000000e+00	0.00000000e+00	0.00000000e+00
-274	0.00000000e+00	0.00000000e+00	0.00000000e+00	0.00000000e+00
-273	0.00000000e+00	0.00000000e+00	0.00000000e+00	0.00000000e+00
-272	0.00000000e+00	0.00000000e+00	0.00000000e+00	0.00000000e+00
-271	0.00000000e+00	0.00000000e+00	0.00000000e+00	0.00000000e+00
-270	0.00000000e+00	0.00000000e+00	0.00000000e+00	0.00000000e+00
-269	0.00000000e+00	0.00000000e+00	0.00000000e+00	0.00000000e+00
-268	0.00000000e+00	0.00000000e+00	0.00000000e+00	0.00000000e+00
-267	0.00000000e+00	0.00000000e+00	0.00000000e+00	0.00000000e+00
-266	0.00000000e+00	0.00000000e+00	0.00000000e+00	0.00000000e+00
-265	0.00000000e+00	0.00000000e+00	0.00000000e+00	0.00000000e+00
-264	0.00000000e+00	0.00000000e+00	0.00000000e+00	0.00000000e+00
-263	0.00000000e+00	0.00000000e+00	0.00000000e+00	0.00000000e+00
-262	0.00000000e+00	0.00000000e+00	0.00000000e+00	0.00000000e+00
-261	0.00000000e+00	0.00000000e+00	0.00000000e+00	0.00000000e+00
-260	0.00000000e+00	0.00000000e+00	0.00000000e+00	0.00000000e+00
-259	0.00000000e+00	0.00000000e+00	0.00000000e+00	0.00000000e+00
-258	0.00000000e+00	0.00000000e+00	0.00000000e+00	0.00000000e+00
-257	0.00000000e+00	0.00000000e+00	0.00000000e+00	0.00000000e+00
-256	0.00000000e+00	0.00000000e+00	0.00000000e+00	0.00000000e+00
-255	0.00000000e+00	0.00000000e+00	0.00000000e+00	0.00000000e+00
-254	0.00000000e+00	0.00000000e+00	0.00000000e+00	0.00000000e+00
-253	2.73000000e+02	1.00000000e+00	1.00000000e+00	1.00000000e+00
-252	8.93000000e+02	1.00000000e+00	1.00000000e+00	1.00000000e+00
-251	1.64000000e+03	1.00000000e+00	1.00000000e+00	1.00000000e+00
-250	2.22300000e+03	1.00000000e+00	1.00000000e+00	1.00000000e+00
-249	2.85400000e+03	1.00000000e+00	1.00000000e+00	1.00000000e+00
-248	3.59600000e+03	1.00000000e+00	1.00000000e+00	1.00000000e+00
-247	4.44300000e+03	1.00000000e+00	1.00000000e+00	1.00000000e+00
-246	5.28900000e+03	1.00000000e+00	1.00000000e+00	1.00000000e+00
-245	6.50500000e+03	1.00000000e+00	1.00000000e+00	1.00000000e+00
-244	7.99700000e+03	1.00000000e+00	1.00000000e+00	1.00000000e+00
-243	8.97000000e+03	1.00000000e+00	1.00000000e+00	1.00000000e+00
-242	9.95900000e+03	1.00000000e+00	1.00000000e+00	1.00000000e+00
-241	1.10990000e+04	1.00000000e+00	1.00000000e+00	1.00000000e+00
-240	1.22360000e+04	1.00000000e+00	1.00000000e+00	1.00000000e+00
-239	1.33170000e+04	1.00000000e+00	1.00000000e+00	1.00000000e+00
-238	1.43190000e+04	1.00000000e+00	1.00000000e+00	1.00000000e+00
-237	1.53550000e+04	1.00000000e+00	1.00000000e+00	1.00000000e+00
-236	1.65480000e+04	1.00000000e+00	1.00000000e+00	1.00000000e+00
-235	1.76850000e+04	1.00000000e+00	1.00000000e+00	1.00000000e+00
-234	1.89730000e+04	1.00000000e+00	1.00000000e+00	1.00000000e+00
-233	1.98470000e+04	1.00000000e+00	1.00000000e+00	1.00000000e+00
-232	2.07940000e+04	1.00000000e+00	1.00000000e+00	1.00000000e+00
-231	2.16940000e+04	1.00000000e+00	1.00000000e+00	1.00000000e+00
-230	2.25570000e+04	1.00000000e+00	1.00000000e+00	1.00000000e+00
-229	2.32730000e+04	1.00000000e+00	1.00000000e+00	1.00000000e+00
-228	2.41110000e+04	1.00000000e+00	1.00000000e+00	1.00000000e+00
-227	2.50940000e+04	1.00000000e+00	1.00000000e+00	1.00000000e+00
-226	2.59680000e+04	1.00000000e+00	1.00000000e+00	1.00000000e+00
-225	2.70330000e+04	1.00000000e+00	1.00000000e+00	1.00000000e+00
-224	2.82630000e+04	1.00000000e+00	1.00000000e+00	1.00000000e+00
-223	3.02780000e+04	1.00000000e+00	1.00000000e+00	1.00000000e+00
-222	3.15780000e+04	1.00000000e+00	1.00000000e+00	1.00000000e+00
-221	3.28730000e+04	1.00000000e+00	1.00000000e+00	1.00000000e+00
-220	3.40150000e+04	1.00000000e+00	1.00000000e+00	1.00000000e+00
-219	3.50500000e+04	1.00000000e+00	1.00000000e+00	1.00000000e+00
-218	3.59560000e+04	1.00000000e+00	1.00000000e+00	1.00000000e+00
-217	3.67360000e+04	1.00000000e+00	1.00000000e+00	1.00000000e+00
-216	3.77260000e+04	1.00000000e+00	1.00000000e+00	1.00000000e+00
-215	3.84990000e+04	2.00000000e+00	2.00000000e+00	4.00000000e+00
-214	3.93000000e+04	2.00000000e+00	2.00000000e+00	5.00000000e+00
-213	4.02900000e+04	2.00000000e+00	2.00000000e+00	5.00000000e+00
-212	4.11100000e+04	2.00000000e+00	2.00000000e+00	5.00000000e+00
-211	4.19380000e+04	2.00000000e+00	2.00000000e+00	5.00000000e+00
-210	4.27910000e+04	2.00000000e+00	2.00000000e+00	5.00000000e+00
-209	4.37640000e+04	3.00000000e+00	3.00000000e+00	6.00000000e+00
-208	4.45370000e+04	4.00000000e+00	4.00000000e+00	7.00000000e+00
-207	4.54920000e+04	4.00000000e+00	4.00000000e+00	7.00000000e+00
-206	4.67030000e+04	4.00000000e+00	4.00000000e+00	7.00000000e+00
-205	4.82320000e+04	5.00000000e+00	5.00000000e+00	8.00000000e+00
-204	4.93870000e+04	5.00000000e+00	5.00000000e+00	8.00000000e+00
-203	5.04910000e+04	6.00000000e+00	6.00000000e+00	9.00000000e+00
-202	5.16070000e+04	7.00000000e+00	7.00000000e+00	1.10000000e+01
-201	5.25640000e+04	7.00000000e+00	7.00000000e+00	1.10000000e+01
-200	5.35210000e+04	7.00000000e+00	7.00000000e+00	1.10000000e+01
-199	5.45620000e+04	7.00000000e+00	7.00000000e+00	1.10000000e+01
-198	5.55050000e+04	7.00000000e+00	7.00000000e+00	1.10000000e+01
-197	5.66320000e+04	8.00000000e+00	8.00000000e+00	1.20000000e+01
-196	5.78160000e+04	8.00000000e+00	8.00000000e+00	1.20000000e+01
-195	5.90940000e+04	8.00000000e+00	8.00000000e+00	1.20000000e+01
-194	6.03440000e+04	8.00000000e+00	8.00000000e+00	1.20000000e+01
-193	6.15250000e+04	8.00000000e+00	8.00000000e+00	1.20000000e+01
-192	6.27270000e+04	8.00000000e+00	8.00000000e+00	1.20000000e+01
-191	6.38130000e+04	8.00000000e+00	8.00000000e+00	1.20000000e+01
-190	6.46920000e+04	8.00000000e+00	8.00000000e+00	1.20000000e+01
-189	6.55740000e+04	8.00000000e+00	8.00000000e+00	1.20000000e+01
-188	6.65510000e+04	8.00000000e+00	8.00000000e+00	1.20000000e+01
-187	6.76840000e+04	8.00000000e+00	8.00000000e+00	1.20000000e+01
-186	6.88270000e+04	8.00000000e+00	8.00000000e+00	1.20000000e+01
-185	6.98880000e+04	9.00000000e+00	9.00000000e+00	1.30000000e+01
-184	7.06490000e+04	1.00000000e+01	1.00000000e+01	1.40000000e+01
-183	7.15560000e+04	1.00000000e+01	1.00000000e+01	1.40000000e+01
-182	7.25920000e+04	1.00000000e+01	1.00000000e+01	1.40000000e+01
-181	7.35740000e+04	1.00000000e+01	1.00000000e+01	1.40000000e+01
-180	7.45060000e+04	1.00000000e+01	1.00000000e+01	1.40000000e+01
-179	7.54840000e+04	1.00000000e+01	1.00000000e+01	1.40000000e+01
-178	7.54840000e+04	1.00000000e+01	1.00000000e+01	1.40000000e+01
-177	7.62870000e+04	1.00000000e+01	1.00000000e+01	1.40000000e+01
-176	7.62870000e+04	1.00000000e+01	1.00000000e+01	1.40000000e+01
-175	7.62870000e+04	1.00000000e+01	1.00000000e+01	1.40000000e+01
-174	7.62870000e+04	1.00000000e+01	1.00000000e+01	1.40000000e+01
-173	7.62870000e+04	1.10000000e+01	1.10000000e+01	1.50000000e+01
-172	7.62870000e+04	1.10000000e+01	1.10000000e+01	1.50000000e+01
-171	7.71080000e+04	1.10000000e+01	1.10000000e+01	1.50000000e+01
-170	7.78740000e+04	1.10000000e+01	1.10000000e+01	1.50000000e+01
-169	7.85640000e+04	1.10000000e+01	1.10000000e+01	1.50000000e+01
-168	7.92950000e+04	1.10000000e+01	1.10000000e+01	1.50000000e+01
-167	8.00490000e+04	1.10000000e+01	1.10000000e+01	1.50000000e+01
-166	8.08810000e+04	1.10000000e+01	1.10000000e+01	1.50000000e+01
-165	8.18070000e+04	1.10000000e+01	1.10000000e+01	1.50000000e+01
-164	8.27070000e+04	1.20000000e+01	1.20000000e+01	1.60000000e+01
-163	8.34630000e+04	1.30000000e+01	1.30000000e+01	1.70000000e+01
-162	8.42580000e+04	1.30000000e+01	1.30000000e+01	1.70000000e+01
-161	8.51070000e+04	1.30000000e+01	1.30000000e+01	1.70000000e+01
-160	8.61900000e+04	1.50000000e+01	1.50000000e+01	2.90000000e+01
-159	8.71180000e+04	1.50000000e+01	1.50000000e+01	2.90000000e+01
-158	8.81070000e+04	1.60000000e+01	1.60000000e+01	3.10000000e+01
-157	8.87090000e+04	1.60000000e+01	1.60000000e+01	3.10000000e+01
-156	8.93710000e+04	1.60000000e+01	1.60000000e+01	3.10000000e+01
-155	8.93710000e+04	1.60000000e+01	1.60000000e+01	3.10000000e+01
-154	8.93710000e+04	1.60000000e+01	1.60000000e+01	3.10000000e+01
-153	8.93710000e+04	1.60000000e+01	1.60000000e+01	3.10000000e+01
-152	9.00100000e+04	1.60000000e+01	1.60000000e+01	3.10000000e+01
-151	9.10880000e+04	1.80000000e+01	1.80000000e+01	3.40000000e+01
-150	9.20630000e+04	1.80000000e+01	1.80000000e+01	3.40000000e+01
-149	9.28420000e+04	1.80000000e+01	1.80000000e+01	3.40000000e+01
-148	9.37020000e+04	1.80000000e+01	1.80000000e+01	3.40000000e+01
-147	9.49610000e+04	1.80000000e+01	1.80000000e+01	3.40000000e+01
-146	9.61030000e+04	1.80000000e+01	1.80000000e+01	3.40000000e+01
-145	9.72000000e+04	1.80000000e+01	1.80000000e+01	3.40000000e+01
-144	9.84160000e+04	1.80000000e+01	1.80000000e+01	3.40000000e+01
-143	9.95670000e+04	1.80000000e+01	1.80000000e+01	3.40000000e+01
-142	1.00573000e+05	1.80000000e+01	1.80000000e+01	3.40000000e+01
-141	1.01520000e+05	1.80000000e+01	1.80000000e+01	3.40000000e+01
-140	1.02424000e+05	1.80000000e+01	1.80000000e+01	3.40000000e+01
-139	1.03284000e+05	1.80000000e+01	1.80000000e+01	3.40000000e+01
-138	1.04114000e+05	1.80000000e+01	1.80000000e+01	3.40000000e+01
-137	1.04995000e+05	1.80000000e+01	1.80000000e+01	3.40000000e+01
-136	1.05949000e+05	1.80000000e+01	1.80000000e+01	3.40000000e+01
-135	1.06999000e+05	1.80000000e+01	1.80000000e+01	3.40000000e+01
-134	1.08056000e+05	1.80000000e+01	1.80000000e+01	3.40000000e+01
-133	1.09016000e+05	1.80000000e+01	1.80000000e+01	3.40000000e+01
-132	1.09970000e+05	1.80000000e+01	1.80000000e+01	3.40000000e+01
-131	1.10854000e+05	1.80000000e+01	1.80000000e+01	3.40000000e+01
-130	1.11983000e+05	1.80000000e+01	1.80000000e+01	3.40000000e+01
-129	1.13025000e+05	1.80000000e+01	1.80000000e+01	3.40000000e+01
-128	1.13971000e+05	1.80000000e+01	1.80000000e+01	3.40000000e+01
-127	1.15022000e+05	1.80000000e+01	1.80000000e+01	3.40000000e+01
-126	1.16053000e+05	1.80000000e+01	1.80000000e+01	3.40000000e+01
-125	1.17258000e+05	1.80000000e+01	1.80000000e+01	3.40000000e+01
-124	1.19006000e+05	1.80000000e+01	1.80000000e+01	3.40000000e+01
-123	1.19006000e+05	1.80000000e+01	1.80000000e+01	3.40000000e+01
-122	1.20506000e+05	1.90000000e+01	1.90000000e+01	3.50000000e+01
-121	1.21567000e+05	1.90000000e+01	1.90000000e+01	3.50000000e+01
-120	1.22527000e+05	2.10000000e+01	2.00000000e+01	3.60000000e+01
-119	1.23454000e+05	2.10000000e+01	2.00000000e+01	3.60000000e+01
-118	1.24351000e+05	2.10000000e+01	2.00000000e+01	3.60000000e+01
-117	1.25393000e+05	2.10000000e+01	2.00000000e+01	3.60000000e+01
-116	1.25393000e+05	2.10000000e+01	2.00000000e+01	3.60000000e+01
-115	1.26564000e+05	2.10000000e+01	2.00000000e+01	3.60000000e+01
-114	1.27524000e+05	2.10000000e+01	2.00000000e+01	3.60000000e+01
-113	1.28429000e+05	2.10000000e+01	2.00000000e+01	3.60000000e+01
-112	1.29324000e+05	2.10000000e+01	2.00000000e+01	3.60000000e+01
-111	1.30366000e+05	2.10000000e+01	2.00000000e+01	3.60000000e+01
-110	1.31913000e+05	2.10000000e+01	2.00000000e+01	3.60000000e+01
-109	1.33745000e+05	2.10000000e+01	2.00000000e+01	3.60000000e+01
-108	1.34986000e+05	2.10000000e+01	2.00000000e+01	3.60000000e+01
-107	1.35880000e+05	2.10000000e+01	2.00000000e+01	3.60000000e+01
-106	1.36846000e+05	2.10000000e+01	2.00000000e+01	3.60000000e+01
-105	1.37889000e+05	2.10000000e+01	2.00000000e+01	3.60000000e+01
-104	1.38987000e+05	2.10000000e+01	2.00000000e+01	3.60000000e+01
-103	1.40209000e+05	2.10000000e+01	2.00000000e+01	3.60000000e+01
-102	1.41467000e+05	2.10000000e+01	2.00000000e+01	3.60000000e+01
-101	1.42744000e+05	2.10000000e+01	2.00000000e+01	3.60000000e+01
-100	1.43649000e+05	2.10000000e+01	2.00000000e+01	3.60000000e+01
-99	1.44699000e+05	2.10000000e+01	2.00000000e+01	3.60000000e+01
-98	1.45666000e+05	2.10000000e+01	2.00000000e+01	3.60000000e+01
-97	1.46647000e+05	2.10000000e+01	2.00000000e+01	3.60000000e+01
-96	1.47754000e+05	2.10000000e+01	2.00000000e+01	3.60000000e+01
-95	1.48843000e+05	2.10000000e+01	2.00000000e+01	3.60000000e+01
-94	1.49883000e+05	2.30000000e+01	2.10000000e+01	3.90000000e+01
-93	1.50875000e+05	2.30000000e+01	2.10000000e+01	3.90000000e+01
-92	1.52090000e+05	2.20000000e+01	2.20000000e+01	4.00000000e+01
-91	1.53315000e+05	2.20000000e+01	2.20000000e+01	4.00000000e+01
-90	1.55042000e+05	2.40000000e+01	2.30000000e+01	4.10000000e+01
-89	1.56736000e+05	2.70000000e+01	2.50000000e+01	4.30000000e+01
-88	1.58307000e+05	2.70000000e+01	2.50000000e+01	4.30000000e+01
-87	1.60289000e+05	2.70000000e+01	2.50000000e+01	4.30000000e+01
-86	1.62027000e+05	2.70000000e+01	2.50000000e+01	4.30000000e+01
-85	1.63605000e+05	2.70000000e+01	2.50000000e+01	4.30000000e+01
-84	1.64972000e+05	2.70000000e+01	2.50000000e+01	4.30000000e+01
-83	1.66141000e+05	2.70000000e+01	2.50000000e+01	4.30000000e+01
-82	1.67565000e+05	2.70000000e+01	2.60000000e+01	4.50000000e+01
-81	1.69203000e+05	2.70000000e+01	2.60000000e+01	4.50000000e+01
-80	1.71146000e+05	2.70000000e+01	2.60000000e+01	4.50000000e+01
-79	1.72986000e+05	3.10000000e+01	2.80000000e+01	4.70000000e+01
-78	1.74725000e+05	3.10000000e+01	2.80000000e+01	4.70000000e+01
-77	1.76485000e+05	3.10000000e+01	2.80000000e+01	4.70000000e+01
-76	1.78240000e+05	3.10000000e+01	2.80000000e+01	4.70000000e+01
-75	1.80403000e+05	3.10000000e+01	2.80000000e+01	4.70000000e+01
-74	1.82398000e+05	3.00000000e+01	2.90000000e+01	5.30000000e+01
-73	1.84165000e+05	3.00000000e+01	2.90000000e+01	5.30000000e+01
-72	1.85810000e+05	3.20000000e+01	3.00000000e+01	5.40000000e+01
-71	1.87560000e+05	3.20000000e+01	3.00000000e+01	5.40000000e+01
-70	1.89741000e+05	3.30000000e+01	3.10000000e+01	5.50000000e+01
-69	1.91409000e+05	3.40000000e+01	3.20000000e+01	5.60000000e+01
-68	1.93216000e+05	3.40000000e+01	3.20000000e+01	5.60000000e+01
-67	1.94828000e+05	3.40000000e+01	3.20000000e+01	5.60000000e+01
-66	1.96465000e+05	3.40000000e+01	3.30000000e+01	5.70000000e+01
-65	1.98040000e+05	3.40000000e+01	3.30000000e+01	5.70000000e+01
-64	1.99387000e+05	3.60000000e+01	3.40000000e+01	6.00000000e+01
-63	2.00637000e+05	3.60000000e+01	3.50000000e+01	6.10000000e+01
-62	2.02012000e+05	3.60000000e+01	3.50000000e+01	6.10000000e+01
-61	2.03509000e+05	3.60000000e+01	3.60000000e+01	6.20000000e+01
-60	2.05225000e+05	3.60000000e+01	3.60000000e+01	6.20000000e+01
-59	2.08102000e+05	3.60000000e+01	3.60000000e+01	6.20000000e+01
-58	2.10639000e+05	3.60000000e+01	3.60000000e+01	6.20000000e+01
-57	2.12810000e+05	3.80000000e+01	3.70000000e+01	6.30000000e+01
-56	2.14912000e+05	3.80000000e+01	3.70000000e+01	6.30000000e+01
-55	2.16590000e+05	3.80000000e+01	3.70000000e+01	6.30000000e+01
-54	2.16590000e+05	3.80000000e+01	3.70000000e+01	6.30000000e+01
-53	2.16590000e+05	3.80000000e+01	3.90000000e+01	6.50000000e+01
-52	2.18624000e+05	3.80000000e+01	3.90000000e+01	6.50000000e+01
-51	2.20218000e+05	3.80000000e+01	3.90000000e+01	6.50000000e+01
-50	2.21629000e+05	3.90000000e+01	4.00000000e+01	6.60000000e+01
-49	2.23133000e+05	3.90000000e+01	4.00000000e+01	6.60000000e+01
-48	2.24537000e+05	3.90000000e+01	4.00000000e+01	6.60000000e+01
-47	2.26072000e+05	4.20000000e+01	4.10000000e+01	6.70000000e+01
-46	2.28077000e+05	4.20000000e+01	4.40000000e+01	7.00000000e+01
-45	2.30411000e+05	4.30000000e+01	4.60000000e+01	7.20000000e+01
-44	2.32280000e+05	4.30000000e+01	4.60000000e+01	7.20000000e+01
-43	2.33814000e+05	4.30000000e+01	4.60000000e+01	7.20000000e+01
-42	2.35474000e+05	4.20000000e+01	4.80000000e+01	7.40000000e+01
-41	2.36881000e+05	4.60000000e+01	4.90000000e+01	7.50000000e+01
-40	2.38571000e+05	4.60000000e+01	5.00000000e+01	7.60000000e+01
-39	2.40598000e+05	4.70000000e+01	5.10000000e+01	7.70000000e+01
-38	2.40598000e+05	4.70000000e+01	5.10000000e+01	7.70000000e+01
-37	2.42418000e+05	4.70000000e+01	5.10000000e+01	7.70000000e+01
-36	2.44211000e+05	4.70000000e+01	5.20000000e+01	7.80000000e+01
-35	2.46092000e+05	4.70000000e+01	5.20000000e+01	7.80000000e+01
-34	2.48006000e+05	5.20000000e+01	5.40000000e+01	8.00000000e+01
-33	2.50056000e+05	5.20000000e+01	5.40000000e+01	8.00000000e+01
-32	2.52511000e+05	5.20000000e+01	5.40000000e+01	8.00000000e+01
-31	2.54906000e+05	5.20000000e+01	5.40000000e+01	8.00000000e+01
-30	2.56828000e+05	5.20000000e+01	5.40000000e+01	8.00000000e+01
-29	2.58736000e+05	5.30000000e+01	5.50000000e+01	8.10000000e+01
-28	2.60539000e+05	5.30000000e+01	5.50000000e+01	8.10000000e+01
-27	2.62276000e+05	5.30000000e+01	5.50000000e+01	8.10000000e+01
-26	2.64186000e+05	5.40000000e+01	5.70000000e+01	8.30000000e+01
-25	2.66644000e+05	5.40000000e+01	5.70000000e+01	8.30000000e+01
-24	2.69196000e+05	5.40000000e+01	5.70000000e+01	8.30000000e+01
-23	2.69196000e+05	5.30000000e+01	5.80000000e+01	8.50000000e+01
-22	2.71106000e+05	5.70000000e+01	6.10000000e+01	8.80000000e+01
-21	2.72625000e+05	5.70000000e+01	6.10000000e+01	8.80000000e+01
-20	2.74601000e+05	5.70000000e+01	6.10000000e+01	8.80000000e+01
-19	2.76864000e+05	5.70000000e+01	6.10000000e+01	8.80000000e+01
-18	2.79223000e+05	5.70000000e+01	6.10000000e+01	8.80000000e+01
-17	2.81092000e+05	5.70000000e+01	6.10000000e+01	8.80000000e+01
-16	2.83243000e+05	5.70000000e+01	6.10000000e+01	8.80000000e+01
-15	2.85742000e+05	5.70000000e+01	6.10000000e+01	8.80000000e+01
-14	2.88209000e+05	5.90000000e+01	6.20000000e+01	9.00000000e+01
-13	2.90577000e+05	5.90000000e+01	6.20000000e+01	9.00000000e+01
-12	2.92812000e+05	5.90000000e+01	6.20000000e+01	9.00000000e+01
-11	2.95391000e+05	5.90000000e+01	6.20000000e+01	9.00000000e+01
-10	2.98452000e+05	5.90000000e+01	6.20000000e+01	9.00000000e+01
-9	3.01169000e+05	6.00000000e+01	6.30000000e+01	9.20000000e+01
-8	3.03875000e+05	6.10000000e+01	6.50000000e+01	9.50000000e+01
-7	3.07355000e+05	6.40000000e+01	6.90000000e+01	1.00000000e+02
-6	3.12324000e+05	6.70000000e+01	7.00000000e+01	1.01000000e+02
-5	3.17151000e+05	6.70000000e+01	7.00000000e+01	1.01000000e+02
-4	3.22347000e+05	6.70000000e+01	7.00000000e+01	1.01000000e+02
-3	3.27132000e+05	6.70000000e+01	7.00000000e+01	1.01000000e+02
-2	3.32244000e+05	6.70000000e+01	7.10000000e+01	1.02000000e+02
-1	3.37757000e+05	6.90000000e+01	7.20000000e+01	1.03000000e+02
0	3.44189000e+05	7.60000000e+01	8.10000000e+01	1.17000000e+02
1	3.52934000e+05	8.40000000e+01	9.10000000e+01	1.28000000e+02
2	3.62783000e+05	8.70000000e+01	9.70000000e+01	1.34000000e+02
3	3.72104000e+05	8.80000000e+01	1.00000000e+02	1.37000000e+02
4	3.80809000e+05	9.60000000e+01	1.07000000e+02	1.44000000e+02
5	3.86939000e+05	9.50000000e+01	1.10000000e+02	1.47000000e+02
6	3.92474000e+05	9.40000000e+01	1.13000000e+02	1.52000000e+02
7	3.97735000e+05	9.40000000e+01	1.13000000e+02	1.52000000e+02
8	4.03937000e+05	1.02000000e+02	1.24000000e+02	1.67000000e+02
9	4.11101000e+05	1.05000000e+02	1.28000000e+02	1.71000000e+02
10	4.17426000e+05	1.14000000e+02	1.35000000e+02	1.83000000e+02
11	4.23445000e+05	1.15000000e+02	1.38000000e+02	1.88000000e+02
12	4.28564000e+05	1.15000000e+02	1.38000000e+02	1.88000000e+02
13	4.33416000e+05	1.17000000e+02	1.39000000e+02	1.89000000e+02
14	4.38398000e+05	1.17000000e+02	1.39000000e+02	1.89000000e+02
15	4.43703000e+05	1.16000000e+02	1.39000000e+02	1.90000000e+02
16	4.49044000e+05	1.18000000e+02	1.42000000e+02	1.93000000e+02
17	4.54446000e+05	1.21000000e+02	1.44000000e+02	1.95000000e+02
18	4.59280000e+05	1.26000000e+02	1.45000000e+02	1.96000000e+02
19	4.62888000e+05	1.21000000e+02	1.48000000e+02	1.99000000e+02
20	4.66486000e+05	1.22000000e+02	1.51000000e+02	2.02000000e+02
21	4.70063000e+05	1.34000000e+02	1.54000000e+02	2.05000000e+02
22	4.74677000e+05	1.33000000e+02	1.57000000e+02	2.08000000e+02
23	4.79523000e+05	1.30000000e+02	1.60000000e+02	2.11000000e+02
24	4.84378000e+05	1.38000000e+02	1.62000000e+02	2.13000000e+02
25	4.88177000e+05	1.37000000e+02	1.81000000e+02	2.32000000e+02
26	4.91422000e+05	1.44000000e+02	1.82000000e+02	2.33000000e+02
27	4.94305000e+05	1.44000000e+02	1.82000000e+02	2.33000000e+02
28	4.97027000e+05	1.44000000e+02	1.82000000e+02	2.33000000e+02
29	5.00157000e+05	1.44000000e+02	1.82000000e+02	2.33000000e+02
30	5.03998000e+05	1.46000000e+02	1.83000000e+02	2.35000000e+02
31	5.07599000e+05	1.44000000e+02	1.84000000e+02	2.37000000e+02
32	5.10848000e+05	1.49000000e+02	1.86000000e+02	2.40000000e+02
33	5.13853000e+05	1.49000000e+02	1.86000000e+02	2.40000000e+02
34	5.16659000e+05	1.46000000e+02	1.87000000e+02	2.41000000e+02
35	5.19565000e+05	1.46000000e+02	1.87000000e+02	2.41000000e+02
36	5.23081000e+05	1.46000000e+02	1.87000000e+02	2.41000000e+02
37	5.27117000e+05	1.49000000e+02	1.90000000e+02	2.45000000e+02
38	5.30751000e+05	1.49000000e+02	1.91000000e+02	2.46000000e+02
39	5.33754000e+05	1.56000000e+02	1.92000000e+02	2.47000000e+02
40	5.36223000e+05	1.54000000e+02	1.95000000e+02	2.50000000e+02
41	5.38417000e+05	1.56000000e+02	1.96000000e+02	2.51000000e+02
42	5.40757000e+05	1.55000000e+02	1.98000000e+02	2.53000000e+02
43	5.43393000e+05	1.60000000e+02	1.99000000e+02	2.55000000e+02
44	5.46207000e+05	1.60000000e+02	2.00000000e+02	2.56000000e+02
45	5.49144000e+05	1.60000000e+02	2.00000000e+02	2.56000000e+02
46	5.51693000e+05	1.60000000e+02	2.01000000e+02	2.57000000e+02
47	5.54091000e+05	1.63000000e+02	2.02000000e+02	2.58000000e+02
48	5.56210000e+05	1.62000000e+02	2.03000000e+02	2.59000000e+02
49	5.58053000e+05	1.62000000e+02	2.03000000e+02	2.59000000e+02
50	5.60109000e+05	1.62000000e+02	2.03000000e+02	2.59000000e+02
51	5.62516000e+05	1.62000000e+02	2.03000000e+02	2.59000000e+02
52	5.64855000e+05	1.62000000e+02	2.03000000e+02	2.59000000e+02
53	5.66885000e+05	1.63000000e+02	2.04000000e+02	2.60000000e+02
54	5.68755000e+05	1.64000000e+02	2.05000000e+02	2.62000000e+02
55	5.70751000e+05	1.64000000e+02	2.05000000e+02	2.62000000e+02
56	5.72472000e+05	1.64000000e+02	2.05000000e+02	2.62000000e+02
57	5.74418000e+05	1.68000000e+02	2.06000000e+02	2.63000000e+02
58	5.76989000e+05	1.68000000e+02	2.06000000e+02	2.63000000e+02
59	5.79210000e+05	1.71000000e+02	2.08000000e+02	2.65000000e+02
60	5.80934000e+05	1.71000000e+02	2.08000000e+02	2.65000000e+02
61	5.82214000e+05	1.71000000e+02	2.08000000e+02	2.65000000e+02
62	5.83411000e+05	1.71000000e+02	2.09000000e+02	2.67000000e+02
63	5.85049000e+05	1.71000000e+02	2.09000000e+02	2.67000000e+02
64	5.86784000e+05	1.71000000e+02	2.09000000e+02	2.67000000e+02
65	5.88823000e+05	1.68000000e+02	2.10000000e+02	2.68000000e+02
66	5.90897000e+05	1.68000000e+02	2.10000000e+02	2.68000000e+02
67	5.92506000e+05	1.73000000e+02	2.14000000e+02	2.73000000e+02
68	5.93837000e+05	1.76000000e+02	2.15000000e+02	2.74000000e+02
69	5.95144000e+05	1.73000000e+02	2.16000000e+02	2.75000000e+02
70	5.96408000e+05	1.73000000e+02	2.16000000e+02	2.75000000e+02
71	5.97709000e+05	1.73000000e+02	2.16000000e+02	2.75000000e+02
72	5.99472000e+05	1.73000000e+02	2.16000000e+02	2.75000000e+02
73	6.01213000e+05	1.73000000e+02	2.16000000e+02	2.75000000e+02
74	6.02776000e+05	1.73000000e+02	2.16000000e+02	2.75000000e+02
75	6.04375000e+05	1.73000000e+02	2.16000000e+02	2.75000000e+02
76	6.05786000e+05	1.73000000e+02	2.16000000e+02	2.75000000e+02
77	6.07222000e+05	1.73000000e+02	2.16000000e+02	2.75000000e+02
78	6.08914000e+05	1.73000000e+02	2.16000000e+02	2.75000000e+02
79	6.10817000e+05	1.73000000e+02	2.16000000e+02	2.75000000e+02
80	6.13222000e+05	1.73000000e+02	2.16000000e+02	2.75000000e+02
81	6.15281000e+05	1.73000000e+02	2.16000000e+02	2.75000000e+02
82	6.16970000e+05	1.73000000e+02	2.16000000e+02	2.75000000e+02
83	6.18351000e+05	1.73000000e+02	2.16000000e+02	2.75000000e+02
84	6.19841000e+05	1.73000000e+02	2.16000000e+02	2.75000000e+02
85	6.21059000e+05	1.73000000e+02	2.16000000e+02	2.75000000e+02
86	6.21413000e+05	1.73000000e+02	2.16000000e+02	2.75000000e+02
87	6.21711000e+05	1.73000000e+02	2.16000000e+02	2.75000000e+02
88	6.22014000e+05	1.73000000e+02	2.16000000e+02	2.75000000e+02
89	6.22633000e+05	1.73000000e+02	2.17000000e+02	2.76000000e+02
90	6.23475000e+05	1.73000000e+02	2.18000000e+02	2.80000000e+02
91	6.24855000e+05	1.80000000e+02	2.18000000e+02	2.81000000e+02
92	6.26639000e+05	1.80000000e+02	2.18000000e+02	2.81000000e+02
93	6.28996000e+05	1.80000000e+02	2.18000000e+02	2.81000000e+02
94	6.31236000e+05	1.80000000e+02	2.18000000e+02	2.81000000e+02
95	6.33267000e+05	1.80000000e+02	2.18000000e+02	2.81000000e+02
96	6.34947000e+05	1.83000000e+02	2.21000000e+02	2.84000000e+02
97	6.36492000e+05	1.83000000e+02	2.21000000e+02	2.84000000e+02
98	6.37968000e+05	1.87000000e+02	2.22000000e+02	2.85000000e+02
99	6.39479000e+05	1.87000000e+02	2.22000000e+02	2.85000000e+02
100	6.39479000e+05	1.87000000e+02	2.22000000e+02	2.85000000e+02
