# Supplementary material for: Early Prediction of Movie Box Office Success Based on Wikipedia Activity Big Data
Source: PLoS One. 2013 Aug 21;8(8):e71226. doi: 10.1371/journal.pone.0071226 (PMC3749192; doi:10.1371/journal.pone.0071226)
Supplement: Dataset S1 — The dataset under study, including the financial and Wikipedia activity data is also available at http://wwm.phy.bme.hu/SupplementaryDataS1.zip. (ZIP) [file pone.0071226.s002.zip › wikipredict_data_pack/sample_of_312/wikipedia_predictors/224]

Day_(movie_time)	Views	Users	Rigor	Edits
-500	0.00000000e+00	0.00000000e+00	0.00000000e+00	0.00000000e+00
-499	0.00000000e+00	0.00000000e+00	0.00000000e+00	0.00000000e+00
-498	0.00000000e+00	0.00000000e+00	0.00000000e+00	0.00000000e+00
-497	0.00000000e+00	0.00000000e+00	0.00000000e+00	0.00000000e+00
-496	0.00000000e+00	0.00000000e+00	0.00000000e+00	0.00000000e+00
-495	0.00000000e+00	0.00000000e+00	0.00000000e+00	0.00000000e+00
-494	0.00000000e+00	0.00000000e+00	0.00000000e+00	0.00000000e+00
-493	0.00000000e+00	0.00000000e+00	0.00000000e+00	0.00000000e+00
-492	0.00000000e+00	0.00000000e+00	0.00000000e+00	0.00000000e+00
-491	0.00000000e+00	0.00000000e+00	0.00000000e+00	0.00000000e+00
-490	0.00000000e+00	0.00000000e+00	0.00000000e+00	0.00000000e+00
-489	0.00000000e+00	0.00000000e+00	0.00000000e+00	0.00000000e+00
-488	0.00000000e+00	0.00000000e+00	0.00000000e+00	0.00000000e+00
-487	0.00000000e+00	0.00000000e+00	0.00000000e+00	0.00000000e+00
-486	0.00000000e+00	0.00000000e+00	0.00000000e+00	0.00000000e+00
-485	0.00000000e+00	0.00000000e+00	0.00000000e+00	0.00000000e+00
-484	0.00000000e+00	0.00000000e+00	0.00000000e+00	0.00000000e+00
-483	0.00000000e+00	0.00000000e+00	0.00000000e+00	0.00000000e+00
-482	0.00000000e+00	0.00000000e+00	0.00000000e+00	0.00000000e+00
-481	0.00000000e+00	0.00000000e+00	0.00000000e+00	0.00000000e+00
-480	0.00000000e+00	0.00000000e+00	0.00000000e+00	0.00000000e+00
-479	0.00000000e+00	0.00000000e+00	0.00000000e+00	0.00000000e+00
-478	0.00000000e+00	0.00000000e+00	0.00000000e+00	0.00000000e+00
-477	0.00000000e+00	0.00000000e+00	0.00000000e+00	0.00000000e+00
-476	0.00000000e+00	0.00000000e+00	0.00000000e+00	0.00000000e+00
-475	0.00000000e+00	0.00000000e+00	0.00000000e+00	0.00000000e+00
-474	0.00000000e+00	0.00000000e+00	0.00000000e+00	0.00000000e+00
-473	0.00000000e+00	0.00000000e+00	0.00000000e+00	0.00000000e+00
-472	0.00000000e+00	0.00000000e+00	0.00000000e+00	0.00000000e+00
-471	0.00000000e+00	0.00000000e+00	0.00000000e+00	0.00000000e+00
-470	0.00000000e+00	0.00000000e+00	0.00000000e+00	0.00000000e+00
-469	0.00000000e+00	0.00000000e+00	0.00000000e+00	0.00000000e+00
-468	0.00000000e+00	0.00000000e+00	0.00000000e+00	0.00000000e+00
-467	0.00000000e+00	0.00000000e+00	0.00000000e+00	0.00000000e+00
-466	0.00000000e+00	0.00000000e+00	0.00000000e+00	0.00000000e+00
-465	0.00000000e+00	0.00000000e+00	0.00000000e+00	0.00000000e+00
-464	0.00000000e+00	0.00000000e+00	0.00000000e+00	0.00000000e+00
-463	0.00000000e+00	0.00000000e+00	0.00000000e+00	0.00000000e+00
-462	0.00000000e+00	0.00000000e+00	0.00000000e+00	0.00000000e+00
-461	0.00000000e+00	0.00000000e+00	0.00000000e+00	0.00000000e+00
-460	0.00000000e+00	0.00000000e+00	0.00000000e+00	0.00000000e+00
-459	0.00000000e+00	0.00000000e+00	0.00000000e+00	0.00000000e+00
-458	0.00000000e+00	0.00000000e+00	0.00000000e+00	0.00000000e+00
-457	0.00000000e+00	0.00000000e+00	0.00000000e+00	0.00000000e+00
-456	0.00000000e+00	0.00000000e+00	0.00000000e+00	0.00000000e+00
-455	0.00000000e+00	0.00000000e+00	0.00000000e+00	0.00000000e+00
-454	0.00000000e+00	0.00000000e+00	0.00000000e+00	0.00000000e+00
-453	0.00000000e+00	0.00000000e+00	0.00000000e+00	0.00000000e+00
-452	0.00000000e+00	0.00000000e+00	0.00000000e+00	0.00000000e+00
-451	0.00000000e+00	0.00000000e+00	0.00000000e+00	0.00000000e+00
-450	0.00000000e+00	0.00000000e+00	0.00000000e+00	0.00000000e+00
-449	0.00000000e+00	0.00000000e+00	0.00000000e+00	0.00000000e+00
-448	0.00000000e+00	0.00000000e+00	0.00000000e+00	0.00000000e+00
-447	0.00000000e+00	0.00000000e+00	0.00000000e+00	0.00000000e+00
-446	0.00000000e+00	0.00000000e+00	0.00000000e+00	0.00000000e+00
-445	0.00000000e+00	0.00000000e+00	0.00000000e+00	0.00000000e+00
-444	0.00000000e+00	0.00000000e+00	0.00000000e+00	0.00000000e+00
-443	0.00000000e+00	0.00000000e+00	0.00000000e+00	0.00000000e+00
-442	0.00000000e+00	0.00000000e+00	0.00000000e+00	0.00000000e+00
-441	0.00000000e+00	0.00000000e+00	0.00000000e+00	0.00000000e+00
-440	0.00000000e+00	0.00000000e+00	0.00000000e+00	0.00000000e+00
-439	0.00000000e+00	0.00000000e+00	0.00000000e+00	0.00000000e+00
-438	0.00000000e+00	0.00000000e+00	0.00000000e+00	0.00000000e+00
-437	0.00000000e+00	0.00000000e+00	0.00000000e+00	0.00000000e+00
-436	0.00000000e+00	0.00000000e+00	0.00000000e+00	0.00000000e+00
-435	0.00000000e+00	0.00000000e+00	0.00000000e+00	0.00000000e+00
-434	0.00000000e+00	0.00000000e+00	0.00000000e+00	0.00000000e+00
-433	0.00000000e+00	0.00000000e+00	0.00000000e+00	0.00000000e+00
-432	0.00000000e+00	0.00000000e+00	0.00000000e+00	0.00000000e+00
-431	0.00000000e+00	0.00000000e+00	0.00000000e+00	0.00000000e+00
-430	0.00000000e+00	0.00000000e+00	0.00000000e+00	0.00000000e+00
-429	0.00000000e+00	0.00000000e+00	0.00000000e+00	0.00000000e+00
-428	0.00000000e+00	0.00000000e+00	0.00000000e+00	0.00000000e+00
-427	0.00000000e+00	0.00000000e+00	0.00000000e+00	0.00000000e+00
-426	0.00000000e+00	0.00000000e+00	0.00000000e+00	0.00000000e+00
-425	0.00000000e+00	0.00000000e+00	0.00000000e+00	0.00000000e+00
-424	0.00000000e+00	0.00000000e+00	0.00000000e+00	0.00000000e+00
-423	0.00000000e+00	0.00000000e+00	0.00000000e+00	0.00000000e+00
-422	0.00000000e+00	0.00000000e+00	0.00000000e+00	0.00000000e+00
-421	0.00000000e+00	0.00000000e+00	0.00000000e+00	0.00000000e+00
-420	0.00000000e+00	0.00000000e+00	0.00000000e+00	0.00000000e+00
-419	0.00000000e+00	0.00000000e+00	0.00000000e+00	0.00000000e+00
-418	0.00000000e+00	0.00000000e+00	0.00000000e+00	0.00000000e+00
-417	0.00000000e+00	0.00000000e+00	0.00000000e+00	0.00000000e+00
-416	0.00000000e+00	0.00000000e+00	0.00000000e+00	0.00000000e+00
-415	0.00000000e+00	0.00000000e+00	0.00000000e+00	0.00000000e+00
-414	0.00000000e+00	0.00000000e+00	0.00000000e+00	0.00000000e+00
-413	0.00000000e+00	0.00000000e+00	0.00000000e+00	0.00000000e+00
-412	0.00000000e+00	0.00000000e+00	0.00000000e+00	0.00000000e+00
-411	0.00000000e+00	0.00000000e+00	0.00000000e+00	0.00000000e+00
-410	0.00000000e+00	0.00000000e+00	0.00000000e+00	0.00000000e+00
-409	0.00000000e+00	0.00000000e+00	0.00000000e+00	0.00000000e+00
-408	0.00000000e+00	0.00000000e+00	0.00000000e+00	0.00000000e+00
-407	0.00000000e+00	0.00000000e+00	0.00000000e+00	0.00000000e+00
-406	0.00000000e+00	0.00000000e+00	0.00000000e+00	0.00000000e+00
-405	0.00000000e+00	0.00000000e+00	0.00000000e+00	0.00000000e+00
-404	0.00000000e+00	0.00000000e+00	0.00000000e+00	0.00000000e+00
-403	0.00000000e+00	0.00000000e+00	0.00000000e+00	0.00000000e+00
-402	0.00000000e+00	0.00000000e+00	0.00000000e+00	0.00000000e+00
-401	0.00000000e+00	0.00000000e+00	0.00000000e+00	0.00000000e+00
-400	0.00000000e+00	0.00000000e+00	0.00000000e+00	0.00000000e+00
-399	0.00000000e+00	0.00000000e+00	0.00000000e+00	0.00000000e+00
-398	0.00000000e+00	0.00000000e+00	0.00000000e+00	0.00000000e+00
-397	0.00000000e+00	0.00000000e+00	0.00000000e+00	0.00000000e+00
-396	0.00000000e+00	0.00000000e+00	0.00000000e+00	0.00000000e+00
-395	0.00000000e+00	0.00000000e+00	0.00000000e+00	0.00000000e+00
-394	0.00000000e+00	0.00000000e+00	0.00000000e+00	0.00000000e+00
-393	0.00000000e+00	0.00000000e+00	0.00000000e+00	0.00000000e+00
-392	0.00000000e+00	0.00000000e+00	0.00000000e+00	0.00000000e+00
-391	0.00000000e+00	0.00000000e+00	0.00000000e+00	0.00000000e+00
-390	0.00000000e+00	0.00000000e+00	0.00000000e+00	0.00000000e+00
-389	0.00000000e+00	0.00000000e+00	0.00000000e+00	0.00000000e+00
-388	0.00000000e+00	0.00000000e+00	0.00000000e+00	0.00000000e+00
-387	0.00000000e+00	0.00000000e+00	0.00000000e+00	0.00000000e+00
-386	0.00000000e+00	0.00000000e+00	0.00000000e+00	0.00000000e+00
-385	0.00000000e+00	0.00000000e+00	0.00000000e+00	0.00000000e+00
-384	0.00000000e+00	0.00000000e+00	0.00000000e+00	0.00000000e+00
-383	0.00000000e+00	0.00000000e+00	0.00000000e+00	0.00000000e+00
-382	0.00000000e+00	0.00000000e+00	0.00000000e+00	0.00000000e+00
-381	0.00000000e+00	0.00000000e+00	0.00000000e+00	0.00000000e+00
-380	0.00000000e+00	0.00000000e+00	0.00000000e+00	0.00000000e+00
-379	0.00000000e+00	0.00000000e+00	0.00000000e+00	0.00000000e+00
-378	0.00000000e+00	0.00000000e+00	0.00000000e+00	0.00000000e+00
-377	0.00000000e+00	0.00000000e+00	0.00000000e+00	0.00000000e+00
-376	0.00000000e+00	0.00000000e+00	0.00000000e+00	0.00000000e+00
-375	0.00000000e+00	0.00000000e+00	0.00000000e+00	0.00000000e+00
-374	0.00000000e+00	0.00000000e+00	0.00000000e+00	0.00000000e+00
-373	0.00000000e+00	0.00000000e+00	0.00000000e+00	0.00000000e+00
-372	0.00000000e+00	0.00000000e+00	0.00000000e+00	0.00000000e+00
-371	0.00000000e+00	0.00000000e+00	0.00000000e+00	0.00000000e+00
-370	0.00000000e+00	0.00000000e+00	0.00000000e+00	0.00000000e+00
-369	0.00000000e+00	0.00000000e+00	0.00000000e+00	0.00000000e+00
-368	0.00000000e+00	0.00000000e+00	0.00000000e+00	0.00000000e+00
-367	0.00000000e+00	0.00000000e+00	0.00000000e+00	0.00000000e+00
-366	0.00000000e+00	0.00000000e+00	0.00000000e+00	0.00000000e+00
-365	0.00000000e+00	0.00000000e+00	0.00000000e+00	0.00000000e+00
-364	0.00000000e+00	0.00000000e+00	0.00000000e+00	0.00000000e+00
-363	0.00000000e+00	0.00000000e+00	0.00000000e+00	0.00000000e+00
-362	0.00000000e+00	0.00000000e+00	0.00000000e+00	0.00000000e+00
-361	0.00000000e+00	0.00000000e+00	0.00000000e+00	0.00000000e+00
-360	0.00000000e+00	0.00000000e+00	0.00000000e+00	0.00000000e+00
-359	0.00000000e+00	0.00000000e+00	0.00000000e+00	0.00000000e+00
-358	0.00000000e+00	0.00000000e+00	0.00000000e+00	0.00000000e+00
-357	0.00000000e+00	0.00000000e+00	0.00000000e+00	0.00000000e+00
-356	0.00000000e+00	0.00000000e+00	0.00000000e+00	0.00000000e+00
-355	0.00000000e+00	0.00000000e+00	0.00000000e+00	0.00000000e+00
-354	0.00000000e+00	0.00000000e+00	0.00000000e+00	0.00000000e+00
-353	0.00000000e+00	0.00000000e+00	0.00000000e+00	0.00000000e+00
-352	0.00000000e+00	0.00000000e+00	0.00000000e+00	0.00000000e+00
-351	0.00000000e+00	0.00000000e+00	0.00000000e+00	0.00000000e+00
-350	0.00000000e+00	0.00000000e+00	0.00000000e+00	0.00000000e+00
-349	0.00000000e+00	0.00000000e+00	0.00000000e+00	0.00000000e+00
-348	0.00000000e+00	0.00000000e+00	0.00000000e+00	0.00000000e+00
-347	0.00000000e+00	0.00000000e+00	0.00000000e+00	0.00000000e+00
-346	0.00000000e+00	0.00000000e+00	0.00000000e+00	0.00000000e+00
-345	0.00000000e+00	0.00000000e+00	0.00000000e+00	0.00000000e+00
-344	0.00000000e+00	0.00000000e+00	0.00000000e+00	0.00000000e+00
-343	0.00000000e+00	0.00000000e+00	0.00000000e+00	0.00000000e+00
-342	0.00000000e+00	0.00000000e+00	0.00000000e+00	0.00000000e+00
-341	0.00000000e+00	0.00000000e+00	0.00000000e+00	0.00000000e+00
-340	0.00000000e+00	0.00000000e+00	0.00000000e+00	0.00000000e+00
-339	0.00000000e+00	0.00000000e+00	0.00000000e+00	0.00000000e+00
-338	0.00000000e+00	0.00000000e+00	0.00000000e+00	0.00000000e+00
-337	0.00000000e+00	0.00000000e+00	0.00000000e+00	0.00000000e+00
-336	0.00000000e+00	0.00000000e+00	0.00000000e+00	0.00000000e+00
-335	0.00000000e+00	0.00000000e+00	0.00000000e+00	0.00000000e+00
-334	0.00000000e+00	0.00000000e+00	0.00000000e+00	0.00000000e+00
-333	0.00000000e+00	0.00000000e+00	0.00000000e+00	0.00000000e+00
-332	0.00000000e+00	0.00000000e+00	0.00000000e+00	0.00000000e+00
-331	0.00000000e+00	0.00000000e+00	0.00000000e+00	0.00000000e+00
-330	0.00000000e+00	0.00000000e+00	0.00000000e+00	0.00000000e+00
-329	0.00000000e+00	0.00000000e+00	0.00000000e+00	0.00000000e+00
-328	0.00000000e+00	0.00000000e+00	0.00000000e+00	0.00000000e+00
-327	0.00000000e+00	0.00000000e+00	0.00000000e+00	0.00000000e+00
-326	0.00000000e+00	0.00000000e+00	0.00000000e+00	0.00000000e+00
-325	0.00000000e+00	0.00000000e+00	0.00000000e+00	0.00000000e+00
-324	0.00000000e+00	0.00000000e+00	0.00000000e+00	0.00000000e+00
-323	0.00000000e+00	0.00000000e+00	0.00000000e+00	0.00000000e+00
-322	0.00000000e+00	0.00000000e+00	0.00000000e+00	0.00000000e+00
-321	0.00000000e+00	0.00000000e+00	0.00000000e+00	0.00000000e+00
-320	0.00000000e+00	0.00000000e+00	0.00000000e+00	0.00000000e+00
-319	0.00000000e+00	0.00000000e+00	0.00000000e+00	0.00000000e+00
-318	0.00000000e+00	0.00000000e+00	0.00000000e+00	0.00000000e+00
-317	0.00000000e+00	0.00000000e+00	0.00000000e+00	0.00000000e+00
-316	0.00000000e+00	0.00000000e+00	0.00000000e+00	0.00000000e+00
-315	0.00000000e+00	0.00000000e+00	0.00000000e+00	0.00000000e+00
-314	0.00000000e+00	0.00000000e+00	0.00000000e+00	0.00000000e+00
-313	0.00000000e+00	0.00000000e+00	0.00000000e+00	0.00000000e+00
-312	0.00000000e+00	0.00000000e+00	0.00000000e+00	0.00000000e+00
-311	0.00000000e+00	0.00000000e+00	0.00000000e+00	0.00000000e+00
-310	0.00000000e+00	0.00000000e+00	0.00000000e+00	0.00000000e+00
-309	0.00000000e+00	0.00000000e+00	0.00000000e+00	0.00000000e+00
-308	0.00000000e+00	0.00000000e+00	0.00000000e+00	0.00000000e+00
-307	0.00000000e+00	0.00000000e+00	0.00000000e+00	0.00000000e+00
-306	0.00000000e+00	0.00000000e+00	0.00000000e+00	0.00000000e+00
-305	0.00000000e+00	0.00000000e+00	0.00000000e+00	0.00000000e+00
-304	0.00000000e+00	0.00000000e+00	0.00000000e+00	0.00000000e+00
-303	0.00000000e+00	0.00000000e+00	0.00000000e+00	0.00000000e+00
-302	0.00000000e+00	0.00000000e+00	0.00000000e+00	0.00000000e+00
-301	0.00000000e+00	0.00000000e+00	0.00000000e+00	0.00000000e+00
-300	0.00000000e+00	0.00000000e+00	0.00000000e+00	0.00000000e+00
-299	0.00000000e+00	0.00000000e+00	0.00000000e+00	0.00000000e+00
-298	0.00000000e+00	0.00000000e+00	0.00000000e+00	0.00000000e+00
-297	0.00000000e+00	0.00000000e+00	0.00000000e+00	0.00000000e+00
-296	0.00000000e+00	0.00000000e+00	0.00000000e+00	0.00000000e+00
-295	0.00000000e+00	0.00000000e+00	0.00000000e+00	0.00000000e+00
-294	0.00000000e+00	0.00000000e+00	0.00000000e+00	0.00000000e+00
-293	0.00000000e+00	0.00000000e+00	0.00000000e+00	0.00000000e+00
-292	0.00000000e+00	0.00000000e+00	0.00000000e+00	0.00000000e+00
-291	0.00000000e+00	0.00000000e+00	0.00000000e+00	0.00000000e+00
-290	0.00000000e+00	0.00000000e+00	0.00000000e+00	0.00000000e+00
-289	0.00000000e+00	0.00000000e+00	0.00000000e+00	0.00000000e+00
-288	0.00000000e+00	0.00000000e+00	0.00000000e+00	0.00000000e+00
-287	0.00000000e+00	0.00000000e+00	0.00000000e+00	0.00000000e+00
-286	0.00000000e+00	0.00000000e+00	0.00000000e+00	0.00000000e+00
-285	0.00000000e+00	0.00000000e+00	0.00000000e+00	0.00000000e+00
-284	0.00000000e+00	0.00000000e+00	0.00000000e+00	0.00000000e+00
-283	0.00000000e+00	0.00000000e+00	0.00000000e+00	0.00000000e+00
-282	0.00000000e+00	0.00000000e+00	0.00000000e+00	0.00000000e+00
-281	0.00000000e+00	0.00000000e+00	0.00000000e+00	0.00000000e+00
-280	0.00000000e+00	0.00000000e+00	0.00000000e+00	0.00000000e+00
-279	0.00000000e+00	0.00000000e+00	0.00000000e+00	0.00000000e+00
-278	0.00000000e+00	0.00000000e+00	0.00000000e+00	0.00000000e+00
-277	0.00000000e+00	0.00000000e+00	0.00000000e+00	0.00000000e+00
-276	0.00000000e+00	0.00000000e+00	0.00000000e+00	0.00000000e+00
-275	0.00000000e+00	0.00000000e+00	0.00000000e+00	0.00000000e+00
-274	0.00000000e+00	0.00000000e+00	0.00000000e+00	0.00000000e+00
-273	0.00000000e+00	0.00000000e+00	0.00000000e+00	0.00000000e+00
-272	0.00000000e+00	0.00000000e+00	0.00000000e+00	0.00000000e+00
-271	0.00000000e+00	0.00000000e+00	0.00000000e+00	0.00000000e+00
-270	0.00000000e+00	0.00000000e+00	0.00000000e+00	0.00000000e+00
-269	0.00000000e+00	0.00000000e+00	0.00000000e+00	0.00000000e+00
-268	0.00000000e+00	0.00000000e+00	0.00000000e+00	0.00000000e+00
-267	0.00000000e+00	0.00000000e+00	0.00000000e+00	0.00000000e+00
-266	0.00000000e+00	0.00000000e+00	0.00000000e+00	0.00000000e+00
-265	0.00000000e+00	0.00000000e+00	0.00000000e+00	0.00000000e+00
-264	0.00000000e+00	0.00000000e+00	0.00000000e+00	0.00000000e+00
-263	0.00000000e+00	0.00000000e+00	0.00000000e+00	0.00000000e+00
-262	0.00000000e+00	0.00000000e+00	0.00000000e+00	0.00000000e+00
-261	0.00000000e+00	0.00000000e+00	0.00000000e+00	0.00000000e+00
-260	0.00000000e+00	0.00000000e+00	0.00000000e+00	0.00000000e+00
-259	0.00000000e+00	0.00000000e+00	0.00000000e+00	0.00000000e+00
-258	0.00000000e+00	0.00000000e+00	0.00000000e+00	0.00000000e+00
-257	0.00000000e+00	0.00000000e+00	0.00000000e+00	0.00000000e+00
-256	0.00000000e+00	0.00000000e+00	0.00000000e+00	0.00000000e+00
-255	0.00000000e+00	0.00000000e+00	0.00000000e+00	0.00000000e+00
-254	0.00000000e+00	0.00000000e+00	0.00000000e+00	0.00000000e+00
-253	0.00000000e+00	0.00000000e+00	0.00000000e+00	0.00000000e+00
-252	0.00000000e+00	0.00000000e+00	0.00000000e+00	0.00000000e+00
-251	0.00000000e+00	0.00000000e+00	0.00000000e+00	0.00000000e+00
-250	0.00000000e+00	0.00000000e+00	0.00000000e+00	0.00000000e+00
-249	0.00000000e+00	0.00000000e+00	0.00000000e+00	0.00000000e+00
-248	0.00000000e+00	0.00000000e+00	0.00000000e+00	0.00000000e+00
-247	0.00000000e+00	0.00000000e+00	0.00000000e+00	0.00000000e+00
-246	0.00000000e+00	0.00000000e+00	0.00000000e+00	0.00000000e+00
-245	0.00000000e+00	0.00000000e+00	0.00000000e+00	0.00000000e+00
-244	0.00000000e+00	0.00000000e+00	0.00000000e+00	0.00000000e+00
-243	0.00000000e+00	0.00000000e+00	0.00000000e+00	0.00000000e+00
-242	0.00000000e+00	0.00000000e+00	0.00000000e+00	0.00000000e+00
-241	0.00000000e+00	0.00000000e+00	0.00000000e+00	0.00000000e+00
-240	0.00000000e+00	0.00000000e+00	0.00000000e+00	0.00000000e+00
-239	0.00000000e+00	0.00000000e+00	0.00000000e+00	0.00000000e+00
-238	0.00000000e+00	0.00000000e+00	0.00000000e+00	0.00000000e+00
-237	0.00000000e+00	0.00000000e+00	0.00000000e+00	0.00000000e+00
-236	0.00000000e+00	0.00000000e+00	0.00000000e+00	0.00000000e+00
-235	0.00000000e+00	0.00000000e+00	0.00000000e+00	0.00000000e+00
-234	0.00000000e+00	0.00000000e+00	0.00000000e+00	0.00000000e+00
-233	0.00000000e+00	0.00000000e+00	0.00000000e+00	0.00000000e+00
-232	0.00000000e+00	0.00000000e+00	0.00000000e+00	0.00000000e+00
-231	0.00000000e+00	0.00000000e+00	0.00000000e+00	0.00000000e+00
-230	0.00000000e+00	0.00000000e+00	0.00000000e+00	0.00000000e+00
-229	0.00000000e+00	0.00000000e+00	0.00000000e+00	0.00000000e+00
-228	0.00000000e+00	0.00000000e+00	0.00000000e+00	0.00000000e+00
-227	0.00000000e+00	0.00000000e+00	0.00000000e+00	0.00000000e+00
-226	0.00000000e+00	0.00000000e+00	0.00000000e+00	0.00000000e+00
-225	0.00000000e+00	0.00000000e+00	0.00000000e+00	0.00000000e+00
-224	0.00000000e+00	0.00000000e+00	0.00000000e+00	0.00000000e+00
-223	0.00000000e+00	0.00000000e+00	0.00000000e+00	0.00000000e+00
-222	0.00000000e+00	0.00000000e+00	0.00000000e+00	0.00000000e+00
-221	0.00000000e+00	0.00000000e+00	0.00000000e+00	0.00000000e+00
-220	0.00000000e+00	0.00000000e+00	0.00000000e+00	0.00000000e+00
-219	0.00000000e+00	0.00000000e+00	0.00000000e+00	0.00000000e+00
-218	1.00000000e+01	1.00000000e+00	1.00000000e+00	2.00000000e+00
-217	1.40000000e+01	1.00000000e+00	1.00000000e+00	2.00000000e+00
-216	1.60000000e+01	1.00000000e+00	1.00000000e+00	2.00000000e+00
-215	1.70000000e+01	1.00000000e+00	1.00000000e+00	2.00000000e+00
-214	2.20000000e+01	1.00000000e+00	1.00000000e+00	2.00000000e+00
-213	2.60000000e+01	2.00000000e+00	2.00000000e+00	3.00000000e+00
-212	3.50000000e+01	2.00000000e+00	2.00000000e+00	3.00000000e+00
-211	3.70000000e+01	2.00000000e+00	2.00000000e+00	3.00000000e+00
-210	4.00000000e+01	2.00000000e+00	2.00000000e+00	3.00000000e+00
-209	4.30000000e+01	2.00000000e+00	2.00000000e+00	3.00000000e+00
-208	4.40000000e+01	2.00000000e+00	2.00000000e+00	3.00000000e+00
-207	4.70000000e+01	2.00000000e+00	2.00000000e+00	3.00000000e+00
-206	4.70000000e+01	2.00000000e+00	2.00000000e+00	3.00000000e+00
-205	5.00000000e+01	2.00000000e+00	2.00000000e+00	3.00000000e+00
-204	5.00000000e+01	2.00000000e+00	2.00000000e+00	3.00000000e+00
-203	5.00000000e+01	2.00000000e+00	2.00000000e+00	3.00000000e+00
-202	5.00000000e+01	2.00000000e+00	2.00000000e+00	3.00000000e+00
-201	5.00000000e+01	2.00000000e+00	2.00000000e+00	3.00000000e+00
-200	5.00000000e+01	2.00000000e+00	2.00000000e+00	3.00000000e+00
-199	5.80000000e+01	2.00000000e+00	2.00000000e+00	3.00000000e+00
-198	6.30000000e+01	2.00000000e+00	2.00000000e+00	3.00000000e+00
-197	6.80000000e+01	2.00000000e+00	2.00000000e+00	3.00000000e+00
-196	7.10000000e+01	2.00000000e+00	2.00000000e+00	3.00000000e+00
-195	7.40000000e+01	2.00000000e+00	2.00000000e+00	3.00000000e+00
-194	7.40000000e+01	2.00000000e+00	2.00000000e+00	3.00000000e+00
-193	7.90000000e+01	2.00000000e+00	2.00000000e+00	3.00000000e+00
-192	8.20000000e+01	2.00000000e+00	2.00000000e+00	3.00000000e+00
-191	8.90000000e+01	2.00000000e+00	2.00000000e+00	3.00000000e+00
-190	9.40000000e+01	2.00000000e+00	2.00000000e+00	3.00000000e+00
-189	1.02000000e+02	2.00000000e+00	2.00000000e+00	3.00000000e+00
-188	1.20000000e+02	2.00000000e+00	2.00000000e+00	3.00000000e+00
-187	1.36000000e+02	3.00000000e+00	3.00000000e+00	4.00000000e+00
-186	1.47000000e+02	3.00000000e+00	3.00000000e+00	4.00000000e+00
-185	1.73000000e+02	3.00000000e+00	3.00000000e+00	4.00000000e+00
-184	1.95000000e+02	3.00000000e+00	3.00000000e+00	4.00000000e+00
-183	1.95000000e+02	3.00000000e+00	3.00000000e+00	4.00000000e+00
-182	1.95000000e+02	3.00000000e+00	3.00000000e+00	4.00000000e+00
-181	1.95000000e+02	3.00000000e+00	3.00000000e+00	4.00000000e+00
-180	1.99000000e+02	3.00000000e+00	3.00000000e+00	4.00000000e+00
-179	2.03000000e+02	3.00000000e+00	3.00000000e+00	4.00000000e+00
-178	2.12000000e+02	3.00000000e+00	3.00000000e+00	4.00000000e+00
-177	2.20000000e+02	3.00000000e+00	3.00000000e+00	4.00000000e+00
-176	2.32000000e+02	3.00000000e+00	3.00000000e+00	4.00000000e+00
-175	2.47000000e+02	3.00000000e+00	3.00000000e+00	4.00000000e+00
-174	2.61000000e+02	3.00000000e+00	3.00000000e+00	4.00000000e+00
-173	2.67000000e+02	3.00000000e+00	3.00000000e+00	4.00000000e+00
-172	2.71000000e+02	3.00000000e+00	3.00000000e+00	4.00000000e+00
-171	2.74000000e+02	3.00000000e+00	3.00000000e+00	4.00000000e+00
-170	2.83000000e+02	3.00000000e+00	3.00000000e+00	4.00000000e+00
-169	2.89000000e+02	3.00000000e+00	3.00000000e+00	4.00000000e+00
-168	2.95000000e+02	3.00000000e+00	3.00000000e+00	4.00000000e+00
-167	3.06000000e+02	3.00000000e+00	3.00000000e+00	4.00000000e+00
-166	3.16000000e+02	3.00000000e+00	3.00000000e+00	4.00000000e+00
-165	3.20000000e+02	3.00000000e+00	3.00000000e+00	4.00000000e+00
-164	3.31000000e+02	3.00000000e+00	3.00000000e+00	4.00000000e+00
-163	3.52000000e+02	3.00000000e+00	3.00000000e+00	4.00000000e+00
-162	3.67000000e+02	3.00000000e+00	3.00000000e+00	4.00000000e+00
-161	3.84000000e+02	3.00000000e+00	3.00000000e+00	4.00000000e+00
-160	3.89000000e+02	3.00000000e+00	3.00000000e+00	4.00000000e+00
-159	3.94000000e+02	3.00000000e+00	3.00000000e+00	4.00000000e+00
-158	3.96000000e+02	3.00000000e+00	3.00000000e+00	4.00000000e+00
-157	4.06000000e+02	3.00000000e+00	3.00000000e+00	4.00000000e+00
-156	4.13000000e+02	3.00000000e+00	3.00000000e+00	4.00000000e+00
-155	4.36000000e+02	3.00000000e+00	3.00000000e+00	4.00000000e+00
-154	4.43000000e+02	3.00000000e+00	3.00000000e+00	4.00000000e+00
-153	4.51000000e+02	3.00000000e+00	3.00000000e+00	4.00000000e+00
-152	4.58000000e+02	3.00000000e+00	3.00000000e+00	4.00000000e+00
-151	4.58000000e+02	3.00000000e+00	3.00000000e+00	4.00000000e+00
-150	4.64000000e+02	3.00000000e+00	3.00000000e+00	4.00000000e+00
-149	4.65000000e+02	3.00000000e+00	3.00000000e+00	4.00000000e+00
-148	4.71000000e+02	3.00000000e+00	3.00000000e+00	4.00000000e+00
-147	4.78000000e+02	3.00000000e+00	3.00000000e+00	4.00000000e+00
-146	4.85000000e+02	3.00000000e+00	3.00000000e+00	4.00000000e+00
-145	4.86000000e+02	3.00000000e+00	3.00000000e+00	4.00000000e+00
-144	4.86000000e+02	3.00000000e+00	3.00000000e+00	4.00000000e+00
-143	4.89000000e+02	3.00000000e+00	3.00000000e+00	4.00000000e+00
-142	4.98000000e+02	3.00000000e+00	3.00000000e+00	4.00000000e+00
-141	5.02000000e+02	3.00000000e+00	3.00000000e+00	4.00000000e+00
-140	5.05000000e+02	3.00000000e+00	3.00000000e+00	4.00000000e+00
-139	5.09000000e+02	3.00000000e+00	3.00000000e+00	4.00000000e+00
-138	5.11000000e+02	3.00000000e+00	3.00000000e+00	4.00000000e+00
-137	5.13000000e+02	3.00000000e+00	3.00000000e+00	4.00000000e+00
-136	5.19000000e+02	3.00000000e+00	3.00000000e+00	4.00000000e+00
-135	5.21000000e+02	3.00000000e+00	3.00000000e+00	4.00000000e+00
-134	5.24000000e+02	3.00000000e+00	3.00000000e+00	4.00000000e+00
-133	5.32000000e+02	3.00000000e+00	3.00000000e+00	4.00000000e+00
-132	5.40000000e+02	3.00000000e+00	3.00000000e+00	4.00000000e+00
-131	5.46000000e+02	3.00000000e+00	3.00000000e+00	4.00000000e+00
-130	5.53000000e+02	3.00000000e+00	3.00000000e+00	4.00000000e+00
-129	5.55000000e+02	3.00000000e+00	3.00000000e+00	4.00000000e+00
-128	5.58000000e+02	3.00000000e+00	3.00000000e+00	2.20000000e+01
-127	5.60000000e+02	3.00000000e+00	3.00000000e+00	4.00000000e+00
-126	5.65000000e+02	3.00000000e+00	3.00000000e+00	4.00000000e+00
-125	5.67000000e+02	3.00000000e+00	3.00000000e+00	4.00000000e+00
-124	5.70000000e+02	3.00000000e+00	3.00000000e+00	4.00000000e+00
-123	5.70000000e+02	3.00000000e+00	3.00000000e+00	4.00000000e+00
-122	5.75000000e+02	3.00000000e+00	3.00000000e+00	4.00000000e+00
-121	5.78000000e+02	3.00000000e+00	3.00000000e+00	4.00000000e+00
-120	5.79000000e+02	3.00000000e+00	3.00000000e+00	4.00000000e+00
-119	5.81000000e+02	3.00000000e+00	3.00000000e+00	4.00000000e+00
-118	5.84000000e+02	3.00000000e+00	3.00000000e+00	4.00000000e+00
-117	5.88000000e+02	3.00000000e+00	3.00000000e+00	4.00000000e+00
-116	5.93000000e+02	3.00000000e+00	3.00000000e+00	4.00000000e+00
-115	5.96000000e+02	3.00000000e+00	3.00000000e+00	4.00000000e+00
-114	5.97000000e+02	3.00000000e+00	3.00000000e+00	4.00000000e+00
-113	5.98000000e+02	3.00000000e+00	3.00000000e+00	4.00000000e+00
-112	6.03000000e+02	3.00000000e+00	3.00000000e+00	4.00000000e+00
-111	6.04000000e+02	3.00000000e+00	3.00000000e+00	4.00000000e+00
-110	6.07000000e+02	3.00000000e+00	3.00000000e+00	4.00000000e+00
-109	6.15000000e+02	3.00000000e+00	3.00000000e+00	4.00000000e+00
-108	6.17000000e+02	3.00000000e+00	3.00000000e+00	4.00000000e+00
-107	6.22000000e+02	3.00000000e+00	3.00000000e+00	4.00000000e+00
-106	6.23000000e+02	3.00000000e+00	3.00000000e+00	4.00000000e+00
-105	6.26000000e+02	3.00000000e+00	3.00000000e+00	4.00000000e+00
-104	6.27000000e+02	3.00000000e+00	3.00000000e+00	4.00000000e+00
-103	6.31000000e+02	3.00000000e+00	3.00000000e+00	4.00000000e+00
-102	6.32000000e+02	3.00000000e+00	3.00000000e+00	4.00000000e+00
-101	6.34000000e+02	3.00000000e+00	3.00000000e+00	4.00000000e+00
-100	6.36000000e+02	3.00000000e+00	3.00000000e+00	4.00000000e+00
-99	6.40000000e+02	3.00000000e+00	3.00000000e+00	4.00000000e+00
-98	6.47000000e+02	3.00000000e+00	3.00000000e+00	4.00000000e+00
-97	6.50000000e+02	3.00000000e+00	3.00000000e+00	4.00000000e+00
-96	6.53000000e+02	3.00000000e+00	3.00000000e+00	4.00000000e+00
-95	6.54000000e+02	3.00000000e+00	3.00000000e+00	4.00000000e+00
-94	6.57000000e+02	3.00000000e+00	3.00000000e+00	4.00000000e+00
-93	6.64000000e+02	3.00000000e+00	3.00000000e+00	4.00000000e+00
-92	6.67000000e+02	3.00000000e+00	3.00000000e+00	4.00000000e+00
-91	6.71000000e+02	3.00000000e+00	3.00000000e+00	4.00000000e+00
-90	6.71000000e+02	3.00000000e+00	3.00000000e+00	4.00000000e+00
-89	6.78000000e+02	3.00000000e+00	3.00000000e+00	4.00000000e+00
-88	6.83000000e+02	3.00000000e+00	3.00000000e+00	4.00000000e+00
-87	6.88000000e+02	3.00000000e+00	3.00000000e+00	4.00000000e+00
-86	6.94000000e+02	3.00000000e+00	3.00000000e+00	4.00000000e+00
-85	6.96000000e+02	3.00000000e+00	3.00000000e+00	4.00000000e+00
-84	6.99000000e+02	3.00000000e+00	3.00000000e+00	4.00000000e+00
-83	7.08000000e+02	3.00000000e+00	3.00000000e+00	4.00000000e+00
-82	7.08000000e+02	3.00000000e+00	3.00000000e+00	4.00000000e+00
-81	7.08000000e+02	3.00000000e+00	3.00000000e+00	4.00000000e+00
-80	7.14000000e+02	3.00000000e+00	3.00000000e+00	4.00000000e+00
-79	7.23000000e+02	3.00000000e+00	3.00000000e+00	4.00000000e+00
-78	7.26000000e+02	3.00000000e+00	3.00000000e+00	4.00000000e+00
-77	7.29000000e+02	3.00000000e+00	3.00000000e+00	4.00000000e+00
-76	7.38000000e+02	3.00000000e+00	3.00000000e+00	4.00000000e+00
-75	7.40000000e+02	3.00000000e+00	3.00000000e+00	4.00000000e+00
-74	7.45000000e+02	3.00000000e+00	3.00000000e+00	4.00000000e+00
-73	7.49000000e+02	3.00000000e+00	3.00000000e+00	4.00000000e+00
-72	7.55000000e+02	3.00000000e+00	3.00000000e+00	4.00000000e+00
-71	7.57000000e+02	3.00000000e+00	3.00000000e+00	4.00000000e+00
-70	7.63000000e+02	3.00000000e+00	3.00000000e+00	4.00000000e+00
-69	7.64000000e+02	3.00000000e+00	3.00000000e+00	4.00000000e+00
-68	7.68000000e+02	3.00000000e+00	3.00000000e+00	4.00000000e+00
-67	7.68000000e+02	3.00000000e+00	3.00000000e+00	4.00000000e+00
-66	7.68000000e+02	3.00000000e+00	3.00000000e+00	4.00000000e+00
-65	7.70000000e+02	3.00000000e+00	3.00000000e+00	4.00000000e+00
-64	7.73000000e+02	3.00000000e+00	3.00000000e+00	4.00000000e+00
-63	7.76000000e+02	3.00000000e+00	3.00000000e+00	4.00000000e+00
-62	7.81000000e+02	3.00000000e+00	3.00000000e+00	4.00000000e+00
-61	7.87000000e+02	3.00000000e+00	3.00000000e+00	4.00000000e+00
-60	7.88000000e+02	3.00000000e+00	3.00000000e+00	4.00000000e+00
-59	7.95000000e+02	3.00000000e+00	3.00000000e+00	4.00000000e+00
-58	8.00000000e+02	3.00000000e+00	3.00000000e+00	4.00000000e+00
-57	8.04000000e+02	3.00000000e+00	3.00000000e+00	4.00000000e+00
-56	8.13000000e+02	3.00000000e+00	3.00000000e+00	4.00000000e+00
-55	8.19000000e+02	3.00000000e+00	3.00000000e+00	4.00000000e+00
-54	8.32000000e+02	4.00000000e+00	4.00000000e+00	8.00000000e+00
-53	8.88000000e+02	4.00000000e+00	4.00000000e+00	8.00000000e+00
-52	9.45000000e+02	4.00000000e+00	4.00000000e+00	8.00000000e+00
-51	9.45000000e+02	4.00000000e+00	4.00000000e+00	8.00000000e+00
-50	9.89000000e+02	4.00000000e+00	4.00000000e+00	8.00000000e+00
-49	9.99000000e+02	4.00000000e+00	4.00000000e+00	8.00000000e+00
-48	1.00800000e+03	4.00000000e+00	4.00000000e+00	8.00000000e+00
-47	1.01500000e+03	4.00000000e+00	4.00000000e+00	8.00000000e+00
-46	1.02500000e+03	4.00000000e+00	4.00000000e+00	8.00000000e+00
-45	1.03500000e+03	4.00000000e+00	4.00000000e+00	8.00000000e+00
-44	1.04200000e+03	4.00000000e+00	4.00000000e+00	8.00000000e+00
-43	1.04900000e+03	4.00000000e+00	4.00000000e+00	8.00000000e+00
-42	1.06000000e+03	4.00000000e+00	4.00000000e+00	8.00000000e+00
-41	1.06900000e+03	4.00000000e+00	4.00000000e+00	8.00000000e+00
-40	1.08400000e+03	4.00000000e+00	4.00000000e+00	8.00000000e+00
-39	1.09600000e+03	4.00000000e+00	4.00000000e+00	8.00000000e+00
-38	1.09900000e+03	4.00000000e+00	4.00000000e+00	8.00000000e+00
-37	1.10800000e+03	4.00000000e+00	4.00000000e+00	8.00000000e+00
-36	1.11300000e+03	4.00000000e+00	4.00000000e+00	8.00000000e+00
-35	1.12100000e+03	4.00000000e+00	4.00000000e+00	8.00000000e+00
-34	1.13100000e+03	4.00000000e+00	4.00000000e+00	8.00000000e+00
-33	1.13500000e+03	4.00000000e+00	4.00000000e+00	8.00000000e+00
-32	1.14700000e+03	4.00000000e+00	4.00000000e+00	8.00000000e+00
-31	1.15600000e+03	4.00000000e+00	4.00000000e+00	8.00000000e+00
-30	1.18900000e+03	5.00000000e+00	5.00000000e+00	9.00000000e+00
-29	1.21200000e+03	6.00000000e+00	6.00000000e+00	1.00000000e+01
-28	1.22100000e+03	6.00000000e+00	6.00000000e+00	1.00000000e+01
-27	1.23700000e+03	6.00000000e+00	6.00000000e+00	1.00000000e+01
-26	1.25000000e+03	6.00000000e+00	6.00000000e+00	1.00000000e+01
-25	1.25800000e+03	6.00000000e+00	6.00000000e+00	1.00000000e+01
-24	1.27800000e+03	6.00000000e+00	6.00000000e+00	1.00000000e+01
-23	1.28400000e+03	6.00000000e+00	6.00000000e+00	1.00000000e+01
-22	1.29200000e+03	6.00000000e+00	6.00000000e+00	1.00000000e+01
-21	1.31400000e+03	6.00000000e+00	6.00000000e+00	1.00000000e+01
-20	1.33200000e+03	6.00000000e+00	6.00000000e+00	1.00000000e+01
-19	1.34600000e+03	6.00000000e+00	6.00000000e+00	1.00000000e+01
-18	1.36300000e+03	6.00000000e+00	6.00000000e+00	1.00000000e+01
-17	1.39300000e+03	7.00000000e+00	8.00000000e+00	1.20000000e+01
-16	1.41200000e+03	7.00000000e+00	8.00000000e+00	1.20000000e+01
-15	1.44300000e+03	7.00000000e+00	8.00000000e+00	1.20000000e+01
-14	1.47200000e+03	7.00000000e+00	8.00000000e+00	1.20000000e+01
-13	1.49300000e+03	7.00000000e+00	8.00000000e+00	1.20000000e+01
-12	1.51900000e+03	7.00000000e+00	8.00000000e+00	1.20000000e+01
-11	1.53200000e+03	7.00000000e+00	8.00000000e+00	1.20000000e+01
-10	1.54500000e+03	7.00000000e+00	8.00000000e+00	1.20000000e+01
-9	1.55700000e+03	7.00000000e+00	8.00000000e+00	1.20000000e+01
-8	1.57700000e+03	7.00000000e+00	8.00000000e+00	1.20000000e+01
-7	1.61000000e+03	7.00000000e+00	8.00000000e+00	1.20000000e+01
-6	1.63400000e+03	7.00000000e+00	8.00000000e+00	1.20000000e+01
-5	1.64000000e+03	7.00000000e+00	8.00000000e+00	1.20000000e+01
-4	1.66200000e+03	7.00000000e+00	8.00000000e+00	1.20000000e+01
-3	1.68100000e+03	7.00000000e+00	8.00000000e+00	1.20000000e+01
-2	1.69800000e+03	7.00000000e+00	8.00000000e+00	1.20000000e+01
-1	1.71900000e+03	7.00000000e+00	8.00000000e+00	1.20000000e+01
0	1.73900000e+03	7.00000000e+00	8.00000000e+00	1.20000000e+01
1	1.76600000e+03	7.00000000e+00	8.00000000e+00	1.20000000e+01
2	1.80100000e+03	7.00000000e+00	8.00000000e+00	1.20000000e+01
3	1.85600000e+03	7.00000000e+00	8.00000000e+00	1.20000000e+01
4	1.88900000e+03	7.00000000e+00	8.00000000e+00	1.20000000e+01
5	1.93100000e+03	7.00000000e+00	8.00000000e+00	1.20000000e+01
6	1.96800000e+03	7.00000000e+00	8.00000000e+00	1.20000000e+01
7	2.00400000e+03	7.00000000e+00	8.00000000e+00	1.20000000e+01
8	2.04700000e+03	7.00000000e+00	8.00000000e+00	1.20000000e+01
9	2.07700000e+03	7.00000000e+00	8.00000000e+00	1.20000000e+01
10	2.11200000e+03	7.00000000e+00	8.00000000e+00	1.20000000e+01
11	2.15700000e+03	7.00000000e+00	9.00000000e+00	1.30000000e+01
12	2.25200000e+03	7.00000000e+00	9.00000000e+00	1.30000000e+01
13	2.28900000e+03	7.00000000e+00	9.00000000e+00	1.30000000e+01
14	2.34100000e+03	7.00000000e+00	9.00000000e+00	1.30000000e+01
15	2.39700000e+03	7.00000000e+00	9.00000000e+00	1.30000000e+01
16	2.44300000e+03	7.00000000e+00	9.00000000e+00	1.30000000e+01
17	2.48800000e+03	7.00000000e+00	9.00000000e+00	1.30000000e+01
18	2.52000000e+03	7.00000000e+00	9.00000000e+00	1.30000000e+01
19	2.54500000e+03	7.00000000e+00	9.00000000e+00	1.30000000e+01
20	2.56300000e+03	7.00000000e+00	9.00000000e+00	1.30000000e+01
21	2.58600000e+03	7.00000000e+00	9.00000000e+00	1.30000000e+01
22	2.63200000e+03	7.00000000e+00	9.00000000e+00	1.30000000e+01
23	2.66900000e+03	7.00000000e+00	9.00000000e+00	1.30000000e+01
24	2.70500000e+03	7.00000000e+00	9.00000000e+00	1.30000000e+01
25	2.73200000e+03	7.00000000e+00	9.00000000e+00	1.30000000e+01
26	2.76600000e+03	7.00000000e+00	9.00000000e+00	1.30000000e+01
27	2.78500000e+03	7.00000000e+00	9.00000000e+00	1.30000000e+01
28	2.79400000e+03	7.00000000e+00	9.00000000e+00	1.30000000e+01
29	2.80900000e+03	7.00000000e+00	9.00000000e+00	1.30000000e+01
30	2.82500000e+03	7.00000000e+00	9.00000000e+00	1.30000000e+01
31	2.83000000e+03	7.00000000e+00	9.00000000e+00	1.30000000e+01
32	2.84400000e+03	7.00000000e+00	9.00000000e+00	1.30000000e+01
33	2.85400000e+03	7.00000000e+00	9.00000000e+00	1.30000000e+01
34	2.86700000e+03	7.00000000e+00	9.00000000e+00	1.30000000e+01
35	2.87700000e+03	7.00000000e+00	9.00000000e+00	1.30000000e+01
36	2.88800000e+03	7.00000000e+00	9.00000000e+00	1.30000000e+01
37	2.90100000e+03	7.00000000e+00	9.00000000e+00	1.30000000e+01
38	2.91400000e+03	7.00000000e+00	9.00000000e+00	1.30000000e+01
39	2.92500000e+03	7.00000000e+00	9.00000000e+00	1.30000000e+01
40	2.93500000e+03	7.00000000e+00	9.00000000e+00	1.30000000e+01
41	2.95600000e+03	7.00000000e+00	9.00000000e+00	1.30000000e+01
42	3.02000000e+03	7.00000000e+00	9.00000000e+00	1.30000000e+01
43	3.07400000e+03	7.00000000e+00	9.00000000e+00	1.30000000e+01
44	3.13500000e+03	7.00000000e+00	9.00000000e+00	1.30000000e+01
45	3.19700000e+03	7.00000000e+00	9.00000000e+00	1.30000000e+01
46	3.25500000e+03	7.00000000e+00	9.00000000e+00	1.30000000e+01
47	3.30800000e+03	7.00000000e+00	9.00000000e+00	1.30000000e+01
48	3.36700000e+03	7.00000000e+00	9.00000000e+00	1.30000000e+01
49	3.43300000e+03	7.00000000e+00	9.00000000e+00	1.30000000e+01
50	3.49000000e+03	7.00000000e+00	9.00000000e+00	1.30000000e+01
51	3.55900000e+03	7.00000000e+00	9.00000000e+00	1.30000000e+01
52	3.62900000e+03	7.00000000e+00	9.00000000e+00	1.30000000e+01
53	3.70400000e+03	7.00000000e+00	9.00000000e+00	1.30000000e+01
54	3.76200000e+03	7.00000000e+00	9.00000000e+00	1.30000000e+01
55	3.82600000e+03	7.00000000e+00	9.00000000e+00	1.30000000e+01
56	3.86900000e+03	7.00000000e+00	9.00000000e+00	1.30000000e+01
57	3.90200000e+03	7.00000000e+00	9.00000000e+00	1.30000000e+01
58	3.91700000e+03	7.00000000e+00	9.00000000e+00	1.30000000e+01
59	3.92900000e+03	7.00000000e+00	9.00000000e+00	1.30000000e+01
60	3.93600000e+03	7.00000000e+00	9.00000000e+00	1.30000000e+01
61	3.95700000e+03	7.00000000e+00	9.00000000e+00	1.30000000e+01
62	3.98500000e+03	7.00000000e+00	9.00000000e+00	1.30000000e+01
63	4.01100000e+03	7.00000000e+00	9.00000000e+00	1.30000000e+01
64	4.06100000e+03	7.00000000e+00	9.00000000e+00	1.30000000e+01
65	4.11000000e+03	7.00000000e+00	9.00000000e+00	1.30000000e+01
66	4.16500000e+03	7.00000000e+00	9.00000000e+00	1.30000000e+01
67	4.22700000e+03	7.00000000e+00	9.00000000e+00	1.30000000e+01
68	4.26500000e+03	7.00000000e+00	9.00000000e+00	1.30000000e+01
69	4.31700000e+03	7.00000000e+00	9.00000000e+00	1.30000000e+01
70	4.36000000e+03	7.00000000e+00	9.00000000e+00	1.30000000e+01
71	4.40500000e+03	7.00000000e+00	9.00000000e+00	1.30000000e+01
72	4.40500000e+03	7.00000000e+00	9.00000000e+00	1.30000000e+01
73	4.41800000e+03	8.00000000e+00	1.00000000e+01	1.70000000e+01
74	4.41800000e+03	9.00000000e+00	1.10000000e+01	1.80000000e+01
75	4.45700000e+03	9.00000000e+00	1.10000000e+01	1.80000000e+01
76	4.50500000e+03	9.00000000e+00	1.10000000e+01	1.80000000e+01
77	4.55300000e+03	9.00000000e+00	1.10000000e+01	1.80000000e+01
78	4.60600000e+03	9.00000000e+00	1.10000000e+01	1.80000000e+01
79	4.64200000e+03	9.00000000e+00	1.10000000e+01	1.80000000e+01
80	4.68800000e+03	9.00000000e+00	1.10000000e+01	1.80000000e+01
81	4.68800000e+03	9.00000000e+00	1.10000000e+01	1.80000000e+01
82	4.73300000e+03	9.00000000e+00	1.10000000e+01	1.80000000e+01
83	4.73300000e+03	9.00000000e+00	1.10000000e+01	1.80000000e+01
84	4.73300000e+03	9.00000000e+00	1.10000000e+01	1.80000000e+01
85	4.73300000e+03	9.00000000e+00	5.60000000e+01	1.80000000e+01
86	4.73300000e+03	9.00000000e+00	1.10000000e+01	1.80000000e+01
87	4.77000000e+03	9.00000000e+00	1.10000000e+01	1.80000000e+01
88	4.81600000e+03	9.00000000e+00	1.10000000e+01	1.80000000e+01
89	4.85400000e+03	9.00000000e+00	1.10000000e+01	1.80000000e+01
90	4.88700000e+03	9.00000000e+00	1.10000000e+01	1.80000000e+01
91	4.93600000e+03	9.00000000e+00	1.10000000e+01	1.80000000e+01
92	4.98000000e+03	9.00000000e+00	1.10000000e+01	1.80000000e+01
93	5.02000000e+03	9.00000000e+00	1.10000000e+01	1.80000000e+01
94	5.07100000e+03	9.00000000e+00	1.10000000e+01	1.80000000e+01
95	5.10900000e+03	9.00000000e+00	1.10000000e+01	1.80000000e+01
96	5.14500000e+03	9.00000000e+00	1.10000000e+01	1.80000000e+01
97	5.18800000e+03	9.00000000e+00	1.10000000e+01	1.80000000e+01
98	5.24100000e+03	9.00000000e+00	1.10000000e+01	1.80000000e+01
99	5.31500000e+03	9.00000000e+00	1.10000000e+01	1.80000000e+01
100	5.39300000e+03	9.00000000e+00	1.10000000e+01	1.80000000e+01
