# Supplementary material for: Early Prediction of Movie Box Office Success Based on Wikipedia Activity Big Data
Source: PLoS One. 2013 Aug 21;8(8):e71226. doi: 10.1371/journal.pone.0071226 (PMC3749192; doi:10.1371/journal.pone.0071226)
Supplement: Dataset S1 — The dataset under study, including the financial and Wikipedia activity data is also available at http://wwm.phy.bme.hu/SupplementaryDataS1.zip. (ZIP) [file pone.0071226.s002.zip › wikipredict_data_pack/sample_of_312/wikipedia_predictors/225]

Day_(movie_time)	Views	Users	Rigor	Edits
-500	0.00000000e+00	5.70000000e+01	6.30000000e+01	9.00000000e+01
-499	2.31800000e+03	5.60000000e+01	6.40000000e+01	9.10000000e+01
-498	4.46800000e+03	5.90000000e+01	6.50000000e+01	9.30000000e+01
-497	6.60600000e+03	6.20000000e+01	6.80000000e+01	1.02000000e+02
-496	8.73000000e+03	6.10000000e+01	6.90000000e+01	1.03000000e+02
-495	1.07550000e+04	6.50000000e+01	7.00000000e+01	1.04000000e+02
-494	1.32170000e+04	6.20000000e+01	7.10000000e+01	1.06000000e+02
-493	1.84470000e+04	7.20000000e+01	7.60000000e+01	1.13000000e+02
-492	2.10340000e+04	6.90000000e+01	8.10000000e+01	1.19000000e+02
-491	2.33410000e+04	7.00000000e+01	8.20000000e+01	1.20000000e+02
-490	2.55420000e+04	7.00000000e+01	8.50000000e+01	1.25000000e+02
-489	2.80930000e+04	7.50000000e+01	9.10000000e+01	1.32000000e+02
-488	3.16220000e+04	7.40000000e+01	9.50000000e+01	1.42000000e+02
-487	3.58100000e+04	7.90000000e+01	9.70000000e+01	1.44000000e+02
-486	3.92850000e+04	7.40000000e+01	1.00000000e+02	1.48000000e+02
-485	4.24770000e+04	7.10000000e+01	1.03000000e+02	1.53000000e+02
-484	4.61430000e+04	7.30000000e+01	1.06000000e+02	1.56000000e+02
-483	4.88250000e+04	7.70000000e+01	1.07000000e+02	1.57000000e+02
-482	5.13990000e+04	7.60000000e+01	1.12000000e+02	1.67000000e+02
-481	5.37860000e+04	7.60000000e+01	1.13000000e+02	1.71000000e+02
-480	5.63890000e+04	8.10000000e+01	1.17000000e+02	1.79000000e+02
-479	5.99110000e+04	8.20000000e+01	1.20000000e+02	1.84000000e+02
-478	6.25660000e+04	8.30000000e+01	1.26000000e+02	1.90000000e+02
-477	6.48250000e+04	8.60000000e+01	1.30000000e+02	2.00000000e+02
-476	6.71000000e+04	8.60000000e+01	1.30000000e+02	2.00000000e+02
-475	6.95640000e+04	8.60000000e+01	1.30000000e+02	2.00000000e+02
-474	7.20830000e+04	8.70000000e+01	1.33000000e+02	2.04000000e+02
-473	7.45770000e+04	9.20000000e+01	1.35000000e+02	2.06000000e+02
-472	7.68360000e+04	9.30000000e+01	1.36000000e+02	2.07000000e+02
-471	7.91130000e+04	9.40000000e+01	1.38000000e+02	2.11000000e+02
-470	8.14240000e+04	9.30000000e+01	1.41000000e+02	2.15000000e+02
-469	8.35910000e+04	9.50000000e+01	1.43000000e+02	2.18000000e+02
-468	8.59060000e+04	9.40000000e+01	1.44000000e+02	2.20000000e+02
-467	8.82400000e+04	9.40000000e+01	1.44000000e+02	2.20000000e+02
-466	9.07310000e+04	9.40000000e+01	1.44000000e+02	2.20000000e+02
-465	9.32930000e+04	1.06000000e+02	1.46000000e+02	2.22000000e+02
-464	9.53590000e+04	1.06000000e+02	1.46000000e+02	2.22000000e+02
-463	9.74740000e+04	1.06000000e+02	1.46000000e+02	2.22000000e+02
-462	9.94520000e+04	1.06000000e+02	1.46000000e+02	2.22000000e+02
-461	1.01509000e+05	1.05000000e+02	1.48000000e+02	2.24000000e+02
-460	1.03839000e+05	1.05000000e+02	1.49000000e+02	2.25000000e+02
-459	1.06422000e+05	1.05000000e+02	1.49000000e+02	2.25000000e+02
-458	1.08735000e+05	1.05000000e+02	1.49000000e+02	2.25000000e+02
-457	1.10721000e+05	1.05000000e+02	1.49000000e+02	2.25000000e+02
-456	1.12516000e+05	1.05000000e+02	1.52000000e+02	2.28000000e+02
-455	1.14444000e+05	1.05000000e+02	1.52000000e+02	2.28000000e+02
-454	1.16187000e+05	1.05000000e+02	1.52000000e+02	2.28000000e+02
-453	1.18286000e+05	1.05000000e+02	1.53000000e+02	2.29000000e+02
-452	1.20798000e+05	1.10000000e+02	1.56000000e+02	2.33000000e+02
-451	1.22948000e+05	1.14000000e+02	1.58000000e+02	2.35000000e+02
-450	1.24860000e+05	1.14000000e+02	1.58000000e+02	2.35000000e+02
-449	1.26908000e+05	1.14000000e+02	1.58000000e+02	2.35000000e+02
-448	1.28658000e+05	1.16000000e+02	1.60000000e+02	2.37000000e+02
-447	1.30444000e+05	1.17000000e+02	1.64000000e+02	2.41000000e+02
-446	1.32558000e+05	1.17000000e+02	1.64000000e+02	2.41000000e+02
-445	1.34988000e+05	1.16000000e+02	1.66000000e+02	2.46000000e+02
-444	1.34988000e+05	1.16000000e+02	1.67000000e+02	2.47000000e+02
-443	1.36832000e+05	1.16000000e+02	1.67000000e+02	2.47000000e+02
-442	1.36832000e+05	1.16000000e+02	1.67000000e+02	2.47000000e+02
-441	1.36832000e+05	1.18000000e+02	1.69000000e+02	2.49000000e+02
-440	1.36832000e+05	1.18000000e+02	1.69000000e+02	2.49000000e+02
-439	1.36832000e+05	1.14000000e+02	1.70000000e+02	2.50000000e+02
-438	1.36832000e+05	1.22000000e+02	1.85000000e+02	2.66000000e+02
-437	1.38744000e+05	1.22000000e+02	1.85000000e+02	2.66000000e+02
-436	1.40491000e+05	1.36000000e+02	1.89000000e+02	2.70000000e+02
-435	1.42155000e+05	1.36000000e+02	1.89000000e+02	2.70000000e+02
-434	1.44427000e+05	1.36000000e+02	1.89000000e+02	2.70000000e+02
-433	1.46477000e+05	1.23000000e+02	1.90000000e+02	2.71000000e+02
-432	1.48613000e+05	1.20000000e+02	1.92000000e+02	2.73000000e+02
-431	1.50914000e+05	1.20000000e+02	1.92000000e+02	2.73000000e+02
-430	1.52895000e+05	1.20000000e+02	1.92000000e+02	2.73000000e+02
-429	1.54577000e+05	1.20000000e+02	1.92000000e+02	2.73000000e+02
-428	1.56052000e+05	1.20000000e+02	1.92000000e+02	2.73000000e+02
-427	1.57808000e+05	1.20000000e+02	1.92000000e+02	2.73000000e+02
-426	1.59512000e+05	1.26000000e+02	1.93000000e+02	2.74000000e+02
-425	1.61437000e+05	1.24000000e+02	1.94000000e+02	2.75000000e+02
-424	1.63450000e+05	1.24000000e+02	1.94000000e+02	2.75000000e+02
-423	1.65351000e+05	1.24000000e+02	1.94000000e+02	2.75000000e+02
-422	1.67103000e+05	1.24000000e+02	1.94000000e+02	2.75000000e+02
-421	1.67103000e+05	1.22000000e+02	1.95000000e+02	2.76000000e+02
-420	1.67103000e+05	1.22000000e+02	1.95000000e+02	2.76000000e+02
-419	1.67103000e+05	1.22000000e+02	1.96000000e+02	2.77000000e+02
-418	1.68983000e+05	1.22000000e+02	1.96000000e+02	2.77000000e+02
-417	1.70720000e+05	1.22000000e+02	1.96000000e+02	2.77000000e+02
-416	1.72304000e+05	1.22000000e+02	1.96000000e+02	2.77000000e+02
-415	1.73735000e+05	1.22000000e+02	1.96000000e+02	2.77000000e+02
-414	1.75292000e+05	1.22000000e+02	1.96000000e+02	2.77000000e+02
-413	1.76817000e+05	1.22000000e+02	1.96000000e+02	2.77000000e+02
-412	1.78429000e+05	1.33000000e+02	1.97000000e+02	2.78000000e+02
-411	1.80468000e+05	1.33000000e+02	1.97000000e+02	2.78000000e+02
-410	1.82498000e+05	1.33000000e+02	1.97000000e+02	2.78000000e+02
-409	1.84420000e+05	1.33000000e+02	1.97000000e+02	2.78000000e+02
-408	1.86071000e+05	1.33000000e+02	1.97000000e+02	2.78000000e+02
-407	1.87931000e+05	1.33000000e+02	1.97000000e+02	2.78000000e+02
-406	1.89580000e+05	1.36000000e+02	1.98000000e+02	2.79000000e+02
-405	1.91428000e+05	1.36000000e+02	1.99000000e+02	2.80000000e+02
-404	1.93415000e+05	1.36000000e+02	1.99000000e+02	2.80000000e+02
-403	1.95517000e+05	1.36000000e+02	1.99000000e+02	2.80000000e+02
-402	1.97317000e+05	1.36000000e+02	1.99000000e+02	2.80000000e+02
-401	1.99233000e+05	1.33000000e+02	2.00000000e+02	2.81000000e+02
-400	2.01116000e+05	1.33000000e+02	2.00000000e+02	2.81000000e+02
-399	2.02979000e+05	1.34000000e+02	2.01000000e+02	2.82000000e+02
-398	2.04813000e+05	1.34000000e+02	2.01000000e+02	2.82000000e+02
-397	2.06815000e+05	1.34000000e+02	2.01000000e+02	2.82000000e+02
-396	2.09162000e+05	1.34000000e+02	2.01000000e+02	2.82000000e+02
-395	2.11239000e+05	1.34000000e+02	2.01000000e+02	2.83000000e+02
-394	2.13040000e+05	1.34000000e+02	2.01000000e+02	2.83000000e+02
-393	2.15162000e+05	1.34000000e+02	2.01000000e+02	2.83000000e+02
-392	2.17347000e+05	1.34000000e+02	2.01000000e+02	2.83000000e+02
-391	2.19796000e+05	1.34000000e+02	2.01000000e+02	2.83000000e+02
-390	2.21910000e+05	1.34000000e+02	2.01000000e+02	2.83000000e+02
-389	2.21910000e+05	1.34000000e+02	2.01000000e+02	2.83000000e+02
-388	2.23821000e+05	1.31000000e+02	2.02000000e+02	2.84000000e+02
-387	2.25351000e+05	1.36000000e+02	2.03000000e+02	2.85000000e+02
-386	2.26895000e+05	1.36000000e+02	2.03000000e+02	2.85000000e+02
-385	2.28417000e+05	1.36000000e+02	2.03000000e+02	2.85000000e+02
-384	2.30134000e+05	1.36000000e+02	2.03000000e+02	2.85000000e+02
-383	2.32022000e+05	1.36000000e+02	2.03000000e+02	2.85000000e+02
-382	2.32022000e+05	1.36000000e+02	2.03000000e+02	2.85000000e+02
-381	2.34176000e+05	1.38000000e+02	2.05000000e+02	2.87000000e+02
-380	2.35823000e+05	1.38000000e+02	2.05000000e+02	2.87000000e+02
-379	2.37449000e+05	1.38000000e+02	2.05000000e+02	2.87000000e+02
-378	2.39104000e+05	1.38000000e+02	2.05000000e+02	2.87000000e+02
-377	2.42849000e+05	1.38000000e+02	2.06000000e+02	2.88000000e+02
-376	2.45626000e+05	1.39000000e+02	2.07000000e+02	2.89000000e+02
-375	2.48809000e+05	1.35000000e+02	2.09000000e+02	2.91000000e+02
-374	2.51164000e+05	1.35000000e+02	2.09000000e+02	2.91000000e+02
-373	2.52901000e+05	1.35000000e+02	2.10000000e+02	2.92000000e+02
-372	2.54460000e+05	1.35000000e+02	2.10000000e+02	2.92000000e+02
-371	2.56224000e+05	1.35000000e+02	2.10000000e+02	2.92000000e+02
-370	2.57925000e+05	1.35000000e+02	2.10000000e+02	2.92000000e+02
-369	2.59982000e+05	1.38000000e+02	2.11000000e+02	2.93000000e+02
-368	2.62259000e+05	1.38000000e+02	2.11000000e+02	2.93000000e+02
-367	2.65702000e+05	1.39000000e+02	2.12000000e+02	2.94000000e+02
-366	2.67722000e+05	1.38000000e+02	2.13000000e+02	2.95000000e+02
-365	2.69650000e+05	1.38000000e+02	2.13000000e+02	2.95000000e+02
-364	2.71411000e+05	1.38000000e+02	2.13000000e+02	2.95000000e+02
-363	2.73494000e+05	1.38000000e+02	2.13000000e+02	2.95000000e+02
-362	2.75939000e+05	1.53000000e+02	2.15000000e+02	2.97000000e+02
-361	2.78255000e+05	1.53000000e+02	2.15000000e+02	2.97000000e+02
-360	2.80648000e+05	1.47000000e+02	2.16000000e+02	2.98000000e+02
-359	2.82375000e+05	1.47000000e+02	2.16000000e+02	2.98000000e+02
-358	2.84155000e+05	1.47000000e+02	2.17000000e+02	3.00000000e+02
-357	2.86248000e+05	1.47000000e+02	2.18000000e+02	3.02000000e+02
-356	2.88445000e+05	1.47000000e+02	2.18000000e+02	3.02000000e+02
-355	2.91073000e+05	1.55000000e+02	2.19000000e+02	3.04000000e+02
-354	2.93746000e+05	1.52000000e+02	2.20000000e+02	3.05000000e+02
-353	2.96563000e+05	1.52000000e+02	2.20000000e+02	3.05000000e+02
-352	2.99126000e+05	1.52000000e+02	2.20000000e+02	3.05000000e+02
-351	3.01910000e+05	1.52000000e+02	2.20000000e+02	3.05000000e+02
-350	3.06070000e+05	1.52000000e+02	2.20000000e+02	3.05000000e+02
-349	3.08457000e+05	1.47000000e+02	2.21000000e+02	3.06000000e+02
-348	3.11281000e+05	1.47000000e+02	2.21000000e+02	3.06000000e+02
-347	3.14536000e+05	1.49000000e+02	2.23000000e+02	3.08000000e+02
-346	3.18172000e+05	1.49000000e+02	2.23000000e+02	3.08000000e+02
-345	3.21921000e+05	1.49000000e+02	2.23000000e+02	3.08000000e+02
-344	3.25257000e+05	1.49000000e+02	2.23000000e+02	3.08000000e+02
-343	3.28842000e+05	1.49000000e+02	2.23000000e+02	3.08000000e+02
-342	3.32448000e+05	1.53000000e+02	2.25000000e+02	3.10000000e+02
-341	3.36587000e+05	1.53000000e+02	2.25000000e+02	3.10000000e+02
-340	3.40332000e+05	1.50000000e+02	2.26000000e+02	3.12000000e+02
-339	3.43320000e+05	1.51000000e+02	2.26000000e+02	3.15000000e+02
-338	3.46386000e+05	1.49000000e+02	2.27000000e+02	3.16000000e+02
-337	3.49566000e+05	1.54000000e+02	2.28000000e+02	3.19000000e+02
-336	3.52731000e+05	1.54000000e+02	2.28000000e+02	3.19000000e+02
-335	3.55762000e+05	1.54000000e+02	2.28000000e+02	3.19000000e+02
-334	3.60445000e+05	1.58000000e+02	2.29000000e+02	3.22000000e+02
-333	3.65151000e+05	1.55000000e+02	2.30000000e+02	3.23000000e+02
-332	3.68981000e+05	1.60000000e+02	2.31000000e+02	3.26000000e+02
-331	3.74438000e+05	1.60000000e+02	2.31000000e+02	3.26000000e+02
-330	3.77292000e+05	1.62000000e+02	2.33000000e+02	3.28000000e+02
-329	3.79815000e+05	1.57000000e+02	2.35000000e+02	3.30000000e+02
-328	3.82644000e+05	1.57000000e+02	2.35000000e+02	3.30000000e+02
-327	3.85917000e+05	1.61000000e+02	2.36000000e+02	3.31000000e+02
-326	3.89685000e+05	1.62000000e+02	2.37000000e+02	3.32000000e+02
-325	3.93986000e+05	1.62000000e+02	2.37000000e+02	3.32000000e+02
-324	3.96856000e+05	1.61000000e+02	2.38000000e+02	3.33000000e+02
-323	3.99053000e+05	1.65000000e+02	2.39000000e+02	3.34000000e+02
-322	4.01613000e+05	1.65000000e+02	2.39000000e+02	3.34000000e+02
-321	4.04421000e+05	1.65000000e+02	2.39000000e+02	3.34000000e+02
-320	4.04421000e+05	1.65000000e+02	2.39000000e+02	3.34000000e+02
-319	4.04421000e+05	1.71000000e+02	2.40000000e+02	3.36000000e+02
-318	4.07152000e+05	1.66000000e+02	2.40000000e+02	3.37000000e+02
-317	4.09685000e+05	1.66000000e+02	2.40000000e+02	3.37000000e+02
-316	4.12161000e+05	1.66000000e+02	2.40000000e+02	3.37000000e+02
-315	4.14410000e+05	1.64000000e+02	2.41000000e+02	3.39000000e+02
-314	4.16722000e+05	1.71000000e+02	2.42000000e+02	3.40000000e+02
-313	4.19587000e+05	1.71000000e+02	2.42000000e+02	3.40000000e+02
-312	4.22649000e+05	1.71000000e+02	2.42000000e+02	3.40000000e+02
-311	4.25124000e+05	1.71000000e+02	2.42000000e+02	3.40000000e+02
-310	4.27269000e+05	1.72000000e+02	2.44000000e+02	3.46000000e+02
-309	4.29268000e+05	1.72000000e+02	2.44000000e+02	3.46000000e+02
-308	4.31422000e+05	1.74000000e+02	2.45000000e+02	3.49000000e+02
-307	4.33652000e+05	1.74000000e+02	2.46000000e+02	3.50000000e+02
-306	4.36420000e+05	1.72000000e+02	2.47000000e+02	3.51000000e+02
-305	4.39345000e+05	1.72000000e+02	2.47000000e+02	3.51000000e+02
-304	4.39345000e+05	1.73000000e+02	2.48000000e+02	3.53000000e+02
-303	4.41348000e+05	1.75000000e+02	2.49000000e+02	3.54000000e+02
-302	4.43357000e+05	1.75000000e+02	2.49000000e+02	3.54000000e+02
-301	4.45450000e+05	1.75000000e+02	2.49000000e+02	3.54000000e+02
-300	4.47699000e+05	1.75000000e+02	2.49000000e+02	3.54000000e+02
-299	4.50172000e+05	1.80000000e+02	2.50000000e+02	3.55000000e+02
-298	4.52810000e+05	1.80000000e+02	2.50000000e+02	3.55000000e+02
-297	4.55953000e+05	1.78000000e+02	2.52000000e+02	3.57000000e+02
-296	4.58316000e+05	1.78000000e+02	2.52000000e+02	3.57000000e+02
-295	4.60166000e+05	1.78000000e+02	2.52000000e+02	3.57000000e+02
-294	4.62395000e+05	1.78000000e+02	2.52000000e+02	3.57000000e+02
-293	4.64538000e+05	1.89000000e+02	2.54000000e+02	3.63000000e+02
-292	4.67460000e+05	1.82000000e+02	2.55000000e+02	3.64000000e+02
-291	4.70528000e+05	1.91000000e+02	2.56000000e+02	3.65000000e+02
-290	4.73010000e+05	1.86000000e+02	2.57000000e+02	3.66000000e+02
-289	4.73010000e+05	1.90000000e+02	2.57000000e+02	3.68000000e+02
-288	4.74768000e+05	1.85000000e+02	2.58000000e+02	3.69000000e+02
-287	4.76601000e+05	1.90000000e+02	2.60000000e+02	3.71000000e+02
-286	4.78694000e+05	1.90000000e+02	2.60000000e+02	3.71000000e+02
-285	4.81982000e+05	1.90000000e+02	2.60000000e+02	3.71000000e+02
-284	4.84757000e+05	1.90000000e+02	2.60000000e+02	3.71000000e+02
-283	4.87019000e+05	1.90000000e+02	2.60000000e+02	3.71000000e+02
-282	4.88991000e+05	1.91000000e+02	2.61000000e+02	3.76000000e+02
-281	4.90985000e+05	1.92000000e+02	2.62000000e+02	3.77000000e+02
-280	4.93026000e+05	1.92000000e+02	2.62000000e+02	3.77000000e+02
-279	4.95220000e+05	1.92000000e+02	2.62000000e+02	3.77000000e+02
-278	4.97773000e+05	1.92000000e+02	2.62000000e+02	3.77000000e+02
-277	5.00610000e+05	1.94000000e+02	2.63000000e+02	3.78000000e+02
-276	5.03294000e+05	2.00000000e+02	2.63000000e+02	3.79000000e+02
-275	5.05521000e+05	1.94000000e+02	2.67000000e+02	3.87000000e+02
-274	5.07562000e+05	1.94000000e+02	2.67000000e+02	3.87000000e+02
-273	5.09485000e+05	1.94000000e+02	2.67000000e+02	3.87000000e+02
-272	5.11922000e+05	1.94000000e+02	2.67000000e+02	3.87000000e+02
-271	5.14620000e+05	1.92000000e+02	2.68000000e+02	3.88000000e+02
-270	5.17329000e+05	2.00000000e+02	2.69000000e+02	3.89000000e+02
-269	5.19525000e+05	2.00000000e+02	2.69000000e+02	3.89000000e+02
-268	5.21630000e+05	1.95000000e+02	2.70000000e+02	3.91000000e+02
-267	5.23505000e+05	1.95000000e+02	2.70000000e+02	3.91000000e+02
-266	5.25438000e+05	1.97000000e+02	2.71000000e+02	3.92000000e+02
-265	5.27443000e+05	1.95000000e+02	2.72000000e+02	3.93000000e+02
-264	5.30003000e+05	2.01000000e+02	2.73000000e+02	3.94000000e+02
-263	5.32397000e+05	2.00000000e+02	2.74000000e+02	3.95000000e+02
-262	5.34700000e+05	2.00000000e+02	2.77000000e+02	4.01000000e+02
-261	5.36775000e+05	2.06000000e+02	2.79000000e+02	4.03000000e+02
-260	5.38756000e+05	2.06000000e+02	2.81000000e+02	4.08000000e+02
-259	5.40794000e+05	2.06000000e+02	2.83000000e+02	4.11000000e+02
-258	5.42771000e+05	2.08000000e+02	2.85000000e+02	4.14000000e+02
-257	5.45202000e+05	2.05000000e+02	2.87000000e+02	4.17000000e+02
-256	5.47598000e+05	2.16000000e+02	2.88000000e+02	4.18000000e+02
-255	5.49823000e+05	2.16000000e+02	2.88000000e+02	4.18000000e+02
-254	5.51873000e+05	2.16000000e+02	2.88000000e+02	4.18000000e+02
-253	5.53941000e+05	2.16000000e+02	2.88000000e+02	4.18000000e+02
-252	5.56321000e+05	2.16000000e+02	2.88000000e+02	4.18000000e+02
-251	5.59694000e+05	2.16000000e+02	2.88000000e+02	4.18000000e+02
-250	5.62953000e+05	2.16000000e+02	2.88000000e+02	4.18000000e+02
-249	5.67256000e+05	2.05000000e+02	2.90000000e+02	4.20000000e+02
-248	5.70119000e+05	2.05000000e+02	2.90000000e+02	4.20000000e+02
-247	5.72718000e+05	2.05000000e+02	2.91000000e+02	4.21000000e+02
-246	5.75194000e+05	2.05000000e+02	2.91000000e+02	4.21000000e+02
-245	5.77260000e+05	2.05000000e+02	2.91000000e+02	4.21000000e+02
-244	5.79735000e+05	2.19000000e+02	2.92000000e+02	4.23000000e+02
-243	5.82128000e+05	2.19000000e+02	2.92000000e+02	4.23000000e+02
-242	5.84929000e+05	2.19000000e+02	2.92000000e+02	4.23000000e+02
-241	5.87047000e+05	2.19000000e+02	2.92000000e+02	4.23000000e+02
-240	5.89212000e+05	2.16000000e+02	2.93000000e+02	4.24000000e+02
-239	5.91112000e+05	2.16000000e+02	2.93000000e+02	4.24000000e+02
-238	5.93301000e+05	2.16000000e+02	2.93000000e+02	4.24000000e+02
-237	5.95855000e+05	2.15000000e+02	2.95000000e+02	4.28000000e+02
-236	5.98545000e+05	2.15000000e+02	2.95000000e+02	4.28000000e+02
-235	6.01254000e+05	2.10000000e+02	2.96000000e+02	4.30000000e+02
-234	6.03309000e+05	2.10000000e+02	2.96000000e+02	4.30000000e+02
-233	6.05074000e+05	2.10000000e+02	2.96000000e+02	4.30000000e+02
-232	6.06863000e+05	2.10000000e+02	2.96000000e+02	4.30000000e+02
-231	6.08718000e+05	2.10000000e+02	2.96000000e+02	4.30000000e+02
-230	6.10927000e+05	2.17000000e+02	2.98000000e+02	4.37000000e+02
-229	6.13332000e+05	2.17000000e+02	2.98000000e+02	4.37000000e+02
-228	6.16058000e+05	2.17000000e+02	2.98000000e+02	4.37000000e+02
-227	6.18178000e+05	2.24000000e+02	3.00000000e+02	4.39000000e+02
-226	6.20443000e+05	2.24000000e+02	3.00000000e+02	4.39000000e+02
-225	6.22257000e+05	2.24000000e+02	3.00000000e+02	4.39000000e+02
-224	6.24072000e+05	2.28000000e+02	3.02000000e+02	4.41000000e+02
-223	6.26102000e+05	2.28000000e+02	3.02000000e+02	4.41000000e+02
-222	6.28591000e+05	2.28000000e+02	3.02000000e+02	4.41000000e+02
-221	6.31490000e+05	2.28000000e+02	3.02000000e+02	4.41000000e+02
-220	6.34086000e+05	2.28000000e+02	3.02000000e+02	4.41000000e+02
-219	6.36042000e+05	2.28000000e+02	3.02000000e+02	4.41000000e+02
-218	6.37759000e+05	2.22000000e+02	3.03000000e+02	4.42000000e+02
-217	6.39693000e+05	2.22000000e+02	3.03000000e+02	4.42000000e+02
-216	6.41896000e+05	2.22000000e+02	3.03000000e+02	4.42000000e+02
-215	6.44288000e+05	2.22000000e+02	3.03000000e+02	4.42000000e+02
-214	6.46648000e+05	2.22000000e+02	3.03000000e+02	4.42000000e+02
-213	6.48923000e+05	2.22000000e+02	3.03000000e+02	4.42000000e+02
-212	6.50946000e+05	2.30000000e+02	3.05000000e+02	4.44000000e+02
-211	6.53045000e+05	2.30000000e+02	3.05000000e+02	4.44000000e+02
-210	6.54603000e+05	2.30000000e+02	3.05000000e+02	4.44000000e+02
-209	6.56413000e+05	2.30000000e+02	3.05000000e+02	4.44000000e+02
-208	6.60202000e+05	2.15000000e+02	3.09000000e+02	4.50000000e+02
-207	6.63687000e+05	2.15000000e+02	3.09000000e+02	4.50000000e+02
-206	6.66108000e+05	2.43000000e+02	3.11000000e+02	4.61000000e+02
-205	6.67885000e+05	2.18000000e+02	3.11000000e+02	4.67000000e+02
-204	6.69415000e+05	2.36000000e+02	3.14000000e+02	4.71000000e+02
-203	6.71533000e+05	2.36000000e+02	3.14000000e+02	4.71000000e+02
-202	6.73891000e+05	2.29000000e+02	3.16000000e+02	4.74000000e+02
-201	6.76750000e+05	2.29000000e+02	3.16000000e+02	4.74000000e+02
-200	6.80013000e+05	2.35000000e+02	3.17000000e+02	4.76000000e+02
-199	6.82776000e+05	2.35000000e+02	3.17000000e+02	4.76000000e+02
-198	6.85786000e+05	2.40000000e+02	3.20000000e+02	4.79000000e+02
-197	6.88268000e+05	2.40000000e+02	3.20000000e+02	4.79000000e+02
-196	6.90479000e+05	2.40000000e+02	3.20000000e+02	4.79000000e+02
-195	6.92574000e+05	2.40000000e+02	3.20000000e+02	4.79000000e+02
-194	6.95542000e+05	2.40000000e+02	3.20000000e+02	4.79000000e+02
-193	6.98421000e+05	2.29000000e+02	3.21000000e+02	4.80000000e+02
-192	7.01469000e+05	2.38000000e+02	3.23000000e+02	4.82000000e+02
-191	7.04285000e+05	2.38000000e+02	3.23000000e+02	4.82000000e+02
-190	7.06828000e+05	2.44000000e+02	3.24000000e+02	4.83000000e+02
-189	7.09423000e+05	2.41000000e+02	3.28000000e+02	4.90000000e+02
-188	7.12297000e+05	2.49000000e+02	3.30000000e+02	5.02000000e+02
-187	7.15650000e+05	2.58000000e+02	3.32000000e+02	5.04000000e+02
-186	7.18867000e+05	2.56000000e+02	3.36000000e+02	5.09000000e+02
-185	7.21693000e+05	2.56000000e+02	3.36000000e+02	5.09000000e+02
-184	7.24236000e+05	2.46000000e+02	3.40000000e+02	5.24000000e+02
-183	7.26544000e+05	2.63000000e+02	3.41000000e+02	5.26000000e+02
-182	7.28814000e+05	2.63000000e+02	3.41000000e+02	5.26000000e+02
-181	7.30327000e+05	2.61000000e+02	3.43000000e+02	5.35000000e+02
-180	7.31104000e+05	2.67000000e+02	3.46000000e+02	5.38000000e+02
-179	7.31738000e+05	2.54000000e+02	3.47000000e+02	5.39000000e+02
-178	7.32387000e+05	2.46000000e+02	3.48000000e+02	5.42000000e+02
-177	7.33572000e+05	2.46000000e+02	3.48000000e+02	5.42000000e+02
-176	7.35494000e+05	2.73000000e+02	3.53000000e+02	5.47000000e+02
-175	7.42071000e+05	2.62000000e+02	3.64000000e+02	5.61000000e+02
-174	7.49310000e+05	2.57000000e+02	3.71000000e+02	5.72000000e+02
-173	7.55833000e+05	2.65000000e+02	3.72000000e+02	5.73000000e+02
-172	7.61994000e+05	2.73000000e+02	3.76000000e+02	5.77000000e+02
-171	7.67512000e+05	2.55000000e+02	3.78000000e+02	5.80000000e+02
-170	7.71377000e+05	2.79000000e+02	3.81000000e+02	5.83000000e+02
-169	7.75515000e+05	2.88000000e+02	3.83000000e+02	5.86000000e+02
-168	7.78661000e+05	2.80000000e+02	3.85000000e+02	5.89000000e+02
-167	7.81678000e+05	2.80000000e+02	3.85000000e+02	5.89000000e+02
-166	7.81678000e+05	3.10000000e+02	3.86000000e+02	5.91000000e+02
-165	7.83229000e+05	2.86000000e+02	3.87000000e+02	5.92000000e+02
-164	7.83229000e+05	2.82000000e+02	3.90000000e+02	5.95000000e+02
-163	7.86495000e+05	2.82000000e+02	3.90000000e+02	5.95000000e+02
-162	7.89649000e+05	2.82000000e+02	3.90000000e+02	5.95000000e+02
-161	7.92882000e+05	2.82000000e+02	3.90000000e+02	5.95000000e+02
-160	7.96591000e+05	2.82000000e+02	3.90000000e+02	5.95000000e+02
-159	7.99563000e+05	2.99000000e+02	3.91000000e+02	5.97000000e+02
-158	8.02274000e+05	2.99000000e+02	3.91000000e+02	5.97000000e+02
-157	8.02274000e+05	2.85000000e+02	3.92000000e+02	5.98000000e+02
-156	8.05387000e+05	2.85000000e+02	3.92000000e+02	5.98000000e+02
-155	8.05387000e+05	2.85000000e+02	3.92000000e+02	5.98000000e+02
-154	8.05387000e+05	2.85000000e+02	3.92000000e+02	5.98000000e+02
-153	8.05387000e+05	2.85000000e+02	3.92000000e+02	5.98000000e+02
-152	8.05387000e+05	2.85000000e+02	3.92000000e+02	5.98000000e+02
-151	8.07900000e+05	3.03000000e+02	3.94000000e+02	6.02000000e+02
-150	8.10104000e+05	2.89000000e+02	3.96000000e+02	6.04000000e+02
-149	8.12411000e+05	2.89000000e+02	3.97000000e+02	6.05000000e+02
-148	8.14448000e+05	2.89000000e+02	3.97000000e+02	6.05000000e+02
-147	8.16480000e+05	2.89000000e+02	3.97000000e+02	6.05000000e+02
-146	8.18647000e+05	2.89000000e+02	3.97000000e+02	6.05000000e+02
-145	8.21250000e+05	2.89000000e+02	3.97000000e+02	6.05000000e+02
-144	8.24051000e+05	2.89000000e+02	3.97000000e+02	6.05000000e+02
-143	8.26564000e+05	2.89000000e+02	3.97000000e+02	6.05000000e+02
-142	8.28731000e+05	2.89000000e+02	3.97000000e+02	6.05000000e+02
-141	8.31709000e+05	2.96000000e+02	3.99000000e+02	6.07000000e+02
-140	8.35299000e+05	3.04000000e+02	4.02000000e+02	6.10000000e+02
-139	8.38779000e+05	3.04000000e+02	4.02000000e+02	6.10000000e+02
-138	8.42316000e+05	3.04000000e+02	4.02000000e+02	6.10000000e+02
-137	8.46251000e+05	3.04000000e+02	4.02000000e+02	6.10000000e+02
-136	8.50471000e+05	3.04000000e+02	4.02000000e+02	6.10000000e+02
-135	8.53857000e+05	3.04000000e+02	4.03000000e+02	6.11000000e+02
-134	8.56955000e+05	2.94000000e+02	4.04000000e+02	6.12000000e+02
-133	8.60219000e+05	3.13000000e+02	4.06000000e+02	6.14000000e+02
-132	8.63149000e+05	3.13000000e+02	4.06000000e+02	6.14000000e+02
-131	8.66586000e+05	3.13000000e+02	4.06000000e+02	6.14000000e+02
-130	8.69835000e+05	3.07000000e+02	4.07000000e+02	6.15000000e+02
-129	8.73228000e+05	3.18000000e+02	4.07000000e+02	6.16000000e+02
-128	8.76506000e+05	3.20000000e+02	4.11000000e+02	6.26000000e+02
-127	8.79437000e+05	3.16000000e+02	4.14000000e+02	6.29000000e+02
-126	8.82639000e+05	3.24000000e+02	4.16000000e+02	6.31000000e+02
-125	8.86319000e+05	3.26000000e+02	4.17000000e+02	6.33000000e+02
-124	8.89295000e+05	3.29000000e+02	4.19000000e+02	6.35000000e+02
-123	8.92278000e+05	3.24000000e+02	4.20000000e+02	6.36000000e+02
-122	8.95344000e+05	3.24000000e+02	4.20000000e+02	6.36000000e+02
-121	8.98473000e+05	3.24000000e+02	4.20000000e+02	6.36000000e+02
-120	9.01898000e+05	3.24000000e+02	4.20000000e+02	6.36000000e+02
-119	9.04742000e+05	3.24000000e+02	4.20000000e+02	6.36000000e+02
-118	9.07536000e+05	3.24000000e+02	4.20000000e+02	6.36000000e+02
-117	9.10422000e+05	3.24000000e+02	4.20000000e+02	6.36000000e+02
-116	9.13873000e+05	3.24000000e+02	4.20000000e+02	6.36000000e+02
-115	9.17316000e+05	3.28000000e+02	4.22000000e+02	6.38000000e+02
-114	9.20578000e+05	3.28000000e+02	4.22000000e+02	6.38000000e+02
-113	9.23381000e+05	2.98000000e+02	4.23000000e+02	6.40000000e+02
-112	9.26118000e+05	3.07000000e+02	4.25000000e+02	6.45000000e+02
-111	9.29172000e+05	3.10000000e+02	4.28000000e+02	6.58000000e+02
-110	9.32256000e+05	3.05000000e+02	4.34000000e+02	6.69000000e+02
-109	9.36479000e+05	3.13000000e+02	4.36000000e+02	6.71000000e+02
-108	9.40034000e+05	3.46000000e+02	4.39000000e+02	6.74000000e+02
-107	9.43116000e+05	3.14000000e+02	4.40000000e+02	6.76000000e+02
-106	9.45772000e+05	3.14000000e+02	4.40000000e+02	6.76000000e+02
-105	9.48443000e+05	3.14000000e+02	4.40000000e+02	6.76000000e+02
-104	9.51308000e+05	3.50000000e+02	4.41000000e+02	6.77000000e+02
-103	9.54336000e+05	3.50000000e+02	4.41000000e+02	6.77000000e+02
-102	9.57840000e+05	3.50000000e+02	4.41000000e+02	6.77000000e+02
-101	9.60687000e+05	3.50000000e+02	4.41000000e+02	6.77000000e+02
-100	9.63337000e+05	3.50000000e+02	4.41000000e+02	6.77000000e+02
-99	9.66276000e+05	3.50000000e+02	4.41000000e+02	6.77000000e+02
-98	9.69277000e+05	3.50000000e+02	4.41000000e+02	6.77000000e+02
-97	9.71845000e+05	3.08000000e+02	4.42000000e+02	6.78000000e+02
-96	9.74893000e+05	3.08000000e+02	4.42000000e+02	6.78000000e+02
-95	9.77996000e+05	3.08000000e+02	4.42000000e+02	6.78000000e+02
-94	9.81252000e+05	3.13000000e+02	4.45000000e+02	6.83000000e+02
-93	9.84011000e+05	3.17000000e+02	4.49000000e+02	6.87000000e+02
-92	9.86789000e+05	3.54000000e+02	4.50000000e+02	6.88000000e+02
-91	9.89187000e+05	3.54000000e+02	4.50000000e+02	6.88000000e+02
-90	9.91504000e+05	3.54000000e+02	4.50000000e+02	6.88000000e+02
-89	9.94417000e+05	3.54000000e+02	4.50000000e+02	6.88000000e+02
-88	9.97620000e+05	3.25000000e+02	4.51000000e+02	6.89000000e+02
-87	1.00017800e+06	3.25000000e+02	4.51000000e+02	6.89000000e+02
-86	1.00272500e+06	3.25000000e+02	4.51000000e+02	6.89000000e+02
-85	1.00515900e+06	3.25000000e+02	4.51000000e+02	6.89000000e+02
-84	1.00747400e+06	3.25000000e+02	4.51000000e+02	6.89000000e+02
-83	1.01040700e+06	3.25000000e+02	4.51000000e+02	6.89000000e+02
-82	1.01370600e+06	3.25000000e+02	4.51000000e+02	6.89000000e+02
-81	1.01693400e+06	3.25000000e+02	4.51000000e+02	6.89000000e+02
-80	1.01972500e+06	3.25000000e+02	4.51000000e+02	6.89000000e+02
-79	1.02220500e+06	3.25000000e+02	4.51000000e+02	6.89000000e+02
-78	1.02444900e+06	3.25000000e+02	4.51000000e+02	6.89000000e+02
-77	1.02674300e+06	3.25000000e+02	4.51000000e+02	6.89000000e+02
-76	1.02970000e+06	3.25000000e+02	4.51000000e+02	6.89000000e+02
-75	1.03400300e+06	3.57000000e+02	4.53000000e+02	6.92000000e+02
-74	1.03732200e+06	3.57000000e+02	4.53000000e+02	6.92000000e+02
-73	1.04016000e+06	3.54000000e+02	4.57000000e+02	6.97000000e+02
-72	1.04274800e+06	3.35000000e+02	4.58000000e+02	6.98000000e+02
-71	1.04514200e+06	3.26000000e+02	4.59000000e+02	6.99000000e+02
-70	1.04762200e+06	3.26000000e+02	4.59000000e+02	6.99000000e+02
-69	1.05011700e+06	3.57000000e+02	4.60000000e+02	7.00000000e+02
-68	1.05301700e+06	3.33000000e+02	4.62000000e+02	7.02000000e+02
-67	1.05638500e+06	3.33000000e+02	4.62000000e+02	7.02000000e+02
-66	1.05923800e+06	3.33000000e+02	4.62000000e+02	7.02000000e+02
-65	1.06153100e+06	3.40000000e+02	4.63000000e+02	7.03000000e+02
-64	1.06383400e+06	3.40000000e+02	4.63000000e+02	7.03000000e+02
-63	1.06633000e+06	3.21000000e+02	4.65000000e+02	7.06000000e+02
-62	1.06975900e+06	3.75000000e+02	4.67000000e+02	7.08000000e+02
-61	1.07309900e+06	3.75000000e+02	4.67000000e+02	7.08000000e+02
-60	1.07651300e+06	3.75000000e+02	4.68000000e+02	7.09000000e+02
-59	1.07979400e+06	3.75000000e+02	4.68000000e+02	7.09000000e+02
-58	1.08258900e+06	3.80000000e+02	4.71000000e+02	7.12000000e+02
-57	1.08525800e+06	3.90000000e+02	4.72000000e+02	7.13000000e+02
-56	1.08837400e+06	3.37000000e+02	4.73000000e+02	7.15000000e+02
-55	1.09119800e+06	3.49000000e+02	4.77000000e+02	7.32000000e+02
-54	1.09428400e+06	3.89000000e+02	4.80000000e+02	7.41000000e+02
-53	1.09757500e+06	3.60000000e+02	4.81000000e+02	7.42000000e+02
-52	1.10064200e+06	3.83000000e+02	4.88000000e+02	7.52000000e+02
-51	1.10329300e+06	3.86000000e+02	4.89000000e+02	7.59000000e+02
-50	1.10566600e+06	3.92000000e+02	4.89000000e+02	7.60000000e+02
-49	1.10823700e+06	3.91000000e+02	4.91000000e+02	7.63000000e+02
-48	1.11100100e+06	3.91000000e+02	4.91000000e+02	7.63000000e+02
-47	1.11429500e+06	3.91000000e+02	4.91000000e+02	7.63000000e+02
-46	1.11802400e+06	3.54000000e+02	4.93000000e+02	7.66000000e+02
-45	1.12120300e+06	3.54000000e+02	4.93000000e+02	7.66000000e+02
-44	1.12414200e+06	3.54000000e+02	4.93000000e+02	7.66000000e+02
-43	1.12693000e+06	3.54000000e+02	4.93000000e+02	7.66000000e+02
-42	1.12987000e+06	3.54000000e+02	4.93000000e+02	7.66000000e+02
-41	1.13283900e+06	4.02000000e+02	4.96000000e+02	7.72000000e+02
-40	1.13577000e+06	3.66000000e+02	4.98000000e+02	7.74000000e+02
-39	1.14031000e+06	3.66000000e+02	4.98000000e+02	7.74000000e+02
-38	1.14400100e+06	4.08000000e+02	4.99000000e+02	7.75000000e+02
-37	1.14773300e+06	4.08000000e+02	4.99000000e+02	7.75000000e+02
-36	1.15112500e+06	3.95000000e+02	5.00000000e+02	7.78000000e+02
-35	1.15473100e+06	3.95000000e+02	5.00000000e+02	7.78000000e+02
-34	1.15819400e+06	3.95000000e+02	5.00000000e+02	7.78000000e+02
-33	1.16261100e+06	3.95000000e+02	5.00000000e+02	7.78000000e+02
-32	1.16732500e+06	4.05000000e+02	5.02000000e+02	7.81000000e+02
-31	1.17154300e+06	4.04000000e+02	5.03000000e+02	7.82000000e+02
-30	1.17671600e+06	3.63000000e+02	5.04000000e+02	7.84000000e+02
-29	1.18185900e+06	3.63000000e+02	5.04000000e+02	7.84000000e+02
-28	1.18942600e+06	3.67000000e+02	5.05000000e+02	7.85000000e+02
-27	1.19460500e+06	3.88000000e+02	5.07000000e+02	7.89000000e+02
-26	1.19968900e+06	3.98000000e+02	5.11000000e+02	7.94000000e+02
-25	1.20535400e+06	3.98000000e+02	5.11000000e+02	7.94000000e+02
-24	1.21199500e+06	4.02000000e+02	5.19000000e+02	8.05000000e+02
-23	1.21736500e+06	3.68000000e+02	5.21000000e+02	8.09000000e+02
-22	1.22276400e+06	3.89000000e+02	5.26000000e+02	8.15000000e+02
-21	1.22765000e+06	3.82000000e+02	5.29000000e+02	8.18000000e+02
-20	1.23342800e+06	3.95000000e+02	5.38000000e+02	8.30000000e+02
-19	1.24167100e+06	4.26000000e+02	5.41000000e+02	8.34000000e+02
-18	1.25503200e+06	3.93000000e+02	5.45000000e+02	8.40000000e+02
-17	1.26661900e+06	4.44000000e+02	5.54000000e+02	8.55000000e+02
-16	1.27411900e+06	4.25000000e+02	5.62000000e+02	8.73000000e+02
-15	1.28141000e+06	4.20000000e+02	5.68000000e+02	8.84000000e+02
-14	1.28828000e+06	4.44000000e+02	5.72000000e+02	8.89000000e+02
-13	1.29596600e+06	4.49000000e+02	5.79000000e+02	8.96000000e+02
-12	1.30678600e+06	4.27000000e+02	5.83000000e+02	9.15000000e+02
-11	1.31811600e+06	4.41000000e+02	5.86000000e+02	9.19000000e+02
-10	1.32880500e+06	4.58000000e+02	5.90000000e+02	9.23000000e+02
-9	1.33863000e+06	4.46000000e+02	5.95000000e+02	9.31000000e+02
-8	1.35210400e+06	4.58000000e+02	6.03000000e+02	9.44000000e+02
-7	1.36487200e+06	4.57000000e+02	6.13000000e+02	9.59000000e+02
-6	1.37860300e+06	4.80000000e+02	6.20000000e+02	9.68000000e+02
-5	1.39461000e+06	4.71000000e+02	6.27000000e+02	9.76000000e+02
-4	1.41091300e+06	4.69000000e+02	6.36000000e+02	9.88000000e+02
-3	1.42639900e+06	4.18000000e+02	6.45000000e+02	1.00300000e+03
-2	1.44190400e+06	4.22000000e+02	6.50000000e+02	1.00900000e+03
-1	1.45887600e+06	4.29000000e+02	6.61000000e+02	1.02400000e+03
0	1.47623000e+06	4.39000000e+02	6.83000000e+02	1.05100000e+03
1	1.50106500e+06	4.53000000e+02	7.03000000e+02	1.08400000e+03
2	1.53075800e+06	4.76000000e+02	7.36000000e+02	1.13300000e+03
3	1.56379700e+06	4.97000000e+02	7.83000000e+02	1.21000000e+03
4	1.59671000e+06	5.14000000e+02	8.08000000e+02	1.25800000e+03
5	1.61916500e+06	5.22000000e+02	8.28000000e+02	1.28400000e+03
6	1.63614200e+06	5.34000000e+02	8.57000000e+02	1.32300000e+03
7	1.65203500e+06	5.38000000e+02	8.69000000e+02	1.33700000e+03
8	1.66667800e+06	5.47000000e+02	8.84000000e+02	1.35600000e+03
9	1.68245900e+06	5.52000000e+02	8.92000000e+02	1.36400000e+03
10	1.69915400e+06	5.61000000e+02	9.09000000e+02	1.39000000e+03
11	1.71576200e+06	5.65000000e+02	9.19000000e+02	1.40400000e+03
12	1.72908600e+06	5.71000000e+02	9.28000000e+02	1.41400000e+03
13	1.74206300e+06	5.81000000e+02	9.39000000e+02	1.42600000e+03
14	1.75772100e+06	5.87000000e+02	9.53000000e+02	1.45200000e+03
15	1.77787600e+06	5.89000000e+02	9.57000000e+02	1.45700000e+03
16	1.79003500e+06	5.91000000e+02	9.60000000e+02	1.46100000e+03
17	1.80329500e+06	5.97000000e+02	9.72000000e+02	1.48200000e+03
18	1.81777300e+06	6.01000000e+02	9.83000000e+02	1.49600000e+03
19	1.83140500e+06	6.08000000e+02	9.97000000e+02	1.51600000e+03
20	1.84555100e+06	6.15000000e+02	1.00800000e+03	1.52900000e+03
21	1.85776100e+06	6.23000000e+02	1.01700000e+03	1.54200000e+03
22	1.86831400e+06	6.28000000e+02	1.02800000e+03	1.55300000e+03
23	1.87780400e+06	6.36000000e+02	1.04100000e+03	1.57500000e+03
24	1.88912000e+06	6.43000000e+02	1.05100000e+03	1.58800000e+03
25	1.90002300e+06	6.46000000e+02	1.05900000e+03	1.60600000e+03
26	1.90843900e+06	6.51000000e+02	1.06700000e+03	1.62200000e+03
27	1.91589800e+06	6.55000000e+02	1.07300000e+03	1.63400000e+03
28	1.92306400e+06	6.59000000e+02	1.07900000e+03	1.64400000e+03
29	1.93014000e+06	6.66000000e+02	1.09400000e+03	1.66300000e+03
30	1.93713100e+06	6.70000000e+02	1.10200000e+03	1.67600000e+03
31	1.94494700e+06	6.72000000e+02	1.10800000e+03	1.68300000e+03
32	1.95301600e+06	6.77000000e+02	1.11500000e+03	1.69100000e+03
33	1.95865800e+06	6.82000000e+02	1.12800000e+03	1.70400000e+03
34	1.96355500e+06	6.83000000e+02	1.13200000e+03	1.71300000e+03
35	1.96828900e+06	6.83000000e+02	1.13200000e+03	1.71300000e+03
36	1.97327600e+06	6.83000000e+02	1.13600000e+03	1.71800000e+03
37	1.97843800e+06	6.83000000e+02	1.14000000e+03	1.72200000e+03
38	1.98660300e+06	6.86000000e+02	1.14600000e+03	1.73000000e+03
39	1.99448200e+06	6.89000000e+02	1.15100000e+03	1.73500000e+03
40	2.00023600e+06	6.92000000e+02	1.15800000e+03	1.74900000e+03
41	2.00503700e+06	6.92000000e+02	1.15900000e+03	1.75000000e+03
42	2.00952300e+06	6.92000000e+02	1.16000000e+03	1.75200000e+03
43	2.01402100e+06	6.92000000e+02	1.16900000e+03	1.76400000e+03
44	2.02115300e+06	6.97000000e+02	1.17600000e+03	1.77300000e+03
45	2.02840000e+06	6.99000000e+02	1.18100000e+03	1.77900000e+03
46	2.03358300e+06	6.99000000e+02	1.18100000e+03	1.78000000e+03
47	2.03790800e+06	7.00000000e+02	1.18400000e+03	1.78800000e+03
48	2.04200300e+06	7.00000000e+02	1.18400000e+03	1.78800000e+03
49	2.04574300e+06	7.00000000e+02	1.18500000e+03	1.78900000e+03
50	2.04956300e+06	7.02000000e+02	1.19400000e+03	1.80000000e+03
51	2.05444000e+06	7.03000000e+02	1.19600000e+03	1.80200000e+03
52	2.05921800e+06	7.05000000e+02	1.19900000e+03	1.80700000e+03
53	2.06347000e+06	7.05000000e+02	1.20100000e+03	1.81000000e+03
54	2.06705800e+06	7.07000000e+02	1.20300000e+03	1.81200000e+03
55	2.07076000e+06	7.07000000e+02	1.20500000e+03	1.81500000e+03
56	2.07427300e+06	7.07000000e+02	1.20700000e+03	1.81900000e+03
57	2.07763200e+06	7.08000000e+02	1.21000000e+03	1.82200000e+03
58	2.08147700e+06	7.09000000e+02	1.21200000e+03	1.82400000e+03
59	2.08570800e+06	7.09000000e+02	1.21600000e+03	1.82900000e+03
60	2.08920700e+06	7.10000000e+02	1.21900000e+03	1.83200000e+03
61	2.09222500e+06	7.10000000e+02	1.21900000e+03	1.83200000e+03
62	2.09508500e+06	7.11000000e+02	1.22100000e+03	1.83400000e+03
63	2.09781700e+06	7.12000000e+02	1.22200000e+03	1.83500000e+03
64	2.10054600e+06	7.12000000e+02	1.22300000e+03	1.83700000e+03
65	2.10409700e+06	7.12000000e+02	1.22300000e+03	1.83700000e+03
66	2.10816200e+06	7.13000000e+02	1.22700000e+03	1.84600000e+03
67	2.11160800e+06	7.13000000e+02	1.23000000e+03	1.85400000e+03
68	2.11444700e+06	7.14000000e+02	1.23100000e+03	1.85500000e+03
69	2.11724100e+06	7.14000000e+02	1.23100000e+03	1.85500000e+03
70	2.11971200e+06	7.15000000e+02	1.23300000e+03	1.85700000e+03
71	2.12250600e+06	7.16000000e+02	1.23500000e+03	1.86000000e+03
72	2.12600100e+06	7.16000000e+02	1.23700000e+03	1.86300000e+03
73	2.13011900e+06	7.16000000e+02	1.23700000e+03	1.86300000e+03
74	2.13387100e+06	7.16000000e+02	1.23700000e+03	1.86300000e+03
75	2.13686700e+06	7.17000000e+02	1.23900000e+03	1.86600000e+03
76	2.13944900e+06	7.17000000e+02	1.24000000e+03	1.86700000e+03
77	2.14215800e+06	7.17000000e+02	1.24000000e+03	1.86900000e+03
78	2.14489800e+06	7.18000000e+02	1.24200000e+03	1.87200000e+03
79	2.14787000e+06	7.19000000e+02	1.24400000e+03	1.87600000e+03
80	2.15126700e+06	7.19000000e+02	1.24400000e+03	1.87600000e+03
81	2.15420500e+06	7.19000000e+02	1.24700000e+03	1.87900000e+03
82	2.15662600e+06	7.20000000e+02	1.24900000e+03	1.88100000e+03
83	2.15901100e+06	7.20000000e+02	1.25000000e+03	1.88300000e+03
84	2.16125300e+06	7.22000000e+02	1.25700000e+03	1.89500000e+03
85	2.16359000e+06	7.22000000e+02	1.25700000e+03	1.89500000e+03
86	2.16737100e+06	7.23000000e+02	1.26000000e+03	1.89900000e+03
87	2.17073700e+06	7.24000000e+02	1.26400000e+03	1.90500000e+03
88	2.17373300e+06	7.24000000e+02	1.26700000e+03	1.90900000e+03
89	2.17605900e+06	7.24000000e+02	1.27200000e+03	1.91700000e+03
90	2.17843300e+06	7.25000000e+02	1.27600000e+03	1.92100000e+03
91	2.18099900e+06	7.25000000e+02	1.27600000e+03	1.92100000e+03
92	2.18406400e+06	7.30000000e+02	1.28200000e+03	1.93000000e+03
93	2.18771400e+06	7.30000000e+02	1.28300000e+03	1.93100000e+03
94	2.19205000e+06	7.30000000e+02	1.28300000e+03	1.93100000e+03
95	2.19554200e+06	7.31000000e+02	1.28400000e+03	1.93200000e+03
96	2.19872700e+06	7.32000000e+02	1.28600000e+03	1.93600000e+03
97	2.20159800e+06	7.32000000e+02	1.28600000e+03	1.93700000e+03
98	2.20426100e+06	7.33000000e+02	1.28800000e+03	1.93900000e+03
99	2.20701500e+06	7.34000000e+02	1.28900000e+03	1.94100000e+03
100	2.21048700e+06	7.35000000e+02	1.29200000e+03	1.94500000e+03
