# Supplementary material for: Early Prediction of Movie Box Office Success Based on Wikipedia Activity Big Data
Source: PLoS One. 2013 Aug 21;8(8):e71226. doi: 10.1371/journal.pone.0071226 (PMC3749192; doi:10.1371/journal.pone.0071226)
Supplement: Dataset S1 — The dataset under study, including the financial and Wikipedia activity data is also available at http://wwm.phy.bme.hu/SupplementaryDataS1.zip. (ZIP) [file pone.0071226.s002.zip › wikipredict_data_pack/sample_of_312/wikipedia_predictors/226]

Day_(movie_time)	Views	Users	Rigor	Edits
-500	0.00000000e+00	1.60000000e+01	1.70000000e+01	2.50000000e+01
-499	1.11000000e+02	1.60000000e+01	1.70000000e+01	2.50000000e+01
-498	2.37000000e+02	1.60000000e+01	1.70000000e+01	2.50000000e+01
-497	3.60000000e+02	1.60000000e+01	1.70000000e+01	2.50000000e+01
-496	4.74000000e+02	1.60000000e+01	1.70000000e+01	2.50000000e+01
-495	5.86000000e+02	1.60000000e+01	1.70000000e+01	2.50000000e+01
-494	7.32000000e+02	1.60000000e+01	1.70000000e+01	2.50000000e+01
-493	8.37000000e+02	1.60000000e+01	1.70000000e+01	2.50000000e+01
-492	9.65000000e+02	1.60000000e+01	1.70000000e+01	2.50000000e+01
-491	1.09400000e+03	1.60000000e+01	1.70000000e+01	2.50000000e+01
-490	1.20200000e+03	1.60000000e+01	1.70000000e+01	2.50000000e+01
-489	1.34400000e+03	1.60000000e+01	1.70000000e+01	2.50000000e+01
-488	1.47200000e+03	1.60000000e+01	1.70000000e+01	2.50000000e+01
-487	1.60800000e+03	1.60000000e+01	1.70000000e+01	2.50000000e+01
-486	1.71200000e+03	1.60000000e+01	1.70000000e+01	2.50000000e+01
-485	1.81500000e+03	1.60000000e+01	1.70000000e+01	2.50000000e+01
-484	1.92700000e+03	1.60000000e+01	1.70000000e+01	2.50000000e+01
-483	2.03800000e+03	1.60000000e+01	1.70000000e+01	2.50000000e+01
-482	2.13800000e+03	1.60000000e+01	1.70000000e+01	2.50000000e+01
-481	2.24700000e+03	1.60000000e+01	1.70000000e+01	2.50000000e+01
-480	2.35300000e+03	1.60000000e+01	1.70000000e+01	2.50000000e+01
-479	2.49500000e+03	1.60000000e+01	1.70000000e+01	2.50000000e+01
-478	2.61900000e+03	1.60000000e+01	1.70000000e+01	2.50000000e+01
-477	2.71600000e+03	1.60000000e+01	1.70000000e+01	2.50000000e+01
-476	2.82400000e+03	1.60000000e+01	1.70000000e+01	2.50000000e+01
-475	2.92900000e+03	1.60000000e+01	1.70000000e+01	2.50000000e+01
-474	3.04300000e+03	1.60000000e+01	1.70000000e+01	2.50000000e+01
-473	3.15400000e+03	1.60000000e+01	1.70000000e+01	2.50000000e+01
-472	3.30300000e+03	1.60000000e+01	1.70000000e+01	2.50000000e+01
-471	3.46500000e+03	1.60000000e+01	1.70000000e+01	2.50000000e+01
-470	3.58100000e+03	1.60000000e+01	1.70000000e+01	2.50000000e+01
-469	3.68900000e+03	1.60000000e+01	1.70000000e+01	2.50000000e+01
-468	3.82700000e+03	1.60000000e+01	1.70000000e+01	2.50000000e+01
-467	3.98600000e+03	1.60000000e+01	1.70000000e+01	2.50000000e+01
-466	4.14000000e+03	1.60000000e+01	1.70000000e+01	2.50000000e+01
-465	4.28800000e+03	1.60000000e+01	1.70000000e+01	2.50000000e+01
-464	4.41700000e+03	1.60000000e+01	1.70000000e+01	2.50000000e+01
-463	4.53800000e+03	1.60000000e+01	1.70000000e+01	2.50000000e+01
-462	4.68200000e+03	1.60000000e+01	1.70000000e+01	2.50000000e+01
-461	4.82000000e+03	1.60000000e+01	1.70000000e+01	2.50000000e+01
-460	4.97100000e+03	1.60000000e+01	1.70000000e+01	2.50000000e+01
-459	5.11700000e+03	1.60000000e+01	1.70000000e+01	2.50000000e+01
-458	5.33800000e+03	1.60000000e+01	1.70000000e+01	2.50000000e+01
-457	5.57000000e+03	1.60000000e+01	1.70000000e+01	2.50000000e+01
-456	5.70400000e+03	1.60000000e+01	1.70000000e+01	2.50000000e+01
-455	5.85100000e+03	1.60000000e+01	1.70000000e+01	2.50000000e+01
-454	5.98500000e+03	1.60000000e+01	1.70000000e+01	2.50000000e+01
-453	6.14800000e+03	1.60000000e+01	1.70000000e+01	2.50000000e+01
-452	6.29600000e+03	1.60000000e+01	1.70000000e+01	2.50000000e+01
-451	6.44100000e+03	1.60000000e+01	1.70000000e+01	2.50000000e+01
-450	6.55500000e+03	1.60000000e+01	1.70000000e+01	2.50000000e+01
-449	6.66600000e+03	1.60000000e+01	1.70000000e+01	2.50000000e+01
-448	6.81000000e+03	1.60000000e+01	1.70000000e+01	2.50000000e+01
-447	6.93000000e+03	1.60000000e+01	1.70000000e+01	2.50000000e+01
-446	7.08700000e+03	1.60000000e+01	1.70000000e+01	2.50000000e+01
-445	7.23200000e+03	1.60000000e+01	1.70000000e+01	2.50000000e+01
-444	7.43900000e+03	1.60000000e+01	1.70000000e+01	2.50000000e+01
-443	7.59300000e+03	1.60000000e+01	1.70000000e+01	2.50000000e+01
-442	7.71600000e+03	1.60000000e+01	1.70000000e+01	2.50000000e+01
-441	7.85000000e+03	1.60000000e+01	1.70000000e+01	2.50000000e+01
-440	7.98100000e+03	1.60000000e+01	1.70000000e+01	2.50000000e+01
-439	8.11900000e+03	1.60000000e+01	1.70000000e+01	2.50000000e+01
-438	8.26000000e+03	1.60000000e+01	1.70000000e+01	2.50000000e+01
-437	8.42300000e+03	1.60000000e+01	1.70000000e+01	2.50000000e+01
-436	8.55500000e+03	1.60000000e+01	1.70000000e+01	2.50000000e+01
-435	8.71300000e+03	1.60000000e+01	1.70000000e+01	2.50000000e+01
-434	8.83200000e+03	1.60000000e+01	1.70000000e+01	2.50000000e+01
-433	8.96500000e+03	1.60000000e+01	1.70000000e+01	2.50000000e+01
-432	9.11000000e+03	1.60000000e+01	1.70000000e+01	2.50000000e+01
-431	9.28000000e+03	1.60000000e+01	1.70000000e+01	2.50000000e+01
-430	9.41400000e+03	1.60000000e+01	1.70000000e+01	2.50000000e+01
-429	9.54000000e+03	1.60000000e+01	1.70000000e+01	2.50000000e+01
-428	9.67600000e+03	1.60000000e+01	1.70000000e+01	2.50000000e+01
-427	9.79600000e+03	1.60000000e+01	1.70000000e+01	2.50000000e+01
-426	9.90000000e+03	1.60000000e+01	1.70000000e+01	2.50000000e+01
-425	1.00410000e+04	1.60000000e+01	1.70000000e+01	2.50000000e+01
-424	1.01850000e+04	1.60000000e+01	1.70000000e+01	2.50000000e+01
-423	1.03150000e+04	1.60000000e+01	1.70000000e+01	2.50000000e+01
-422	1.04430000e+04	1.60000000e+01	1.70000000e+01	2.50000000e+01
-421	1.05580000e+04	1.60000000e+01	1.70000000e+01	2.50000000e+01
-420	1.06920000e+04	1.60000000e+01	1.70000000e+01	2.50000000e+01
-419	1.08160000e+04	1.60000000e+01	1.70000000e+01	2.50000000e+01
-418	1.09430000e+04	1.60000000e+01	1.70000000e+01	2.50000000e+01
-417	1.10720000e+04	1.60000000e+01	1.70000000e+01	2.50000000e+01
-416	1.13140000e+04	1.60000000e+01	1.70000000e+01	2.50000000e+01
-415	1.14660000e+04	1.60000000e+01	1.70000000e+01	2.50000000e+01
-414	1.16150000e+04	1.60000000e+01	1.70000000e+01	2.50000000e+01
-413	1.17500000e+04	1.60000000e+01	1.70000000e+01	2.50000000e+01
-412	1.19040000e+04	1.60000000e+01	1.70000000e+01	2.50000000e+01
-411	1.20640000e+04	1.60000000e+01	1.70000000e+01	2.50000000e+01
-410	1.22580000e+04	1.60000000e+01	1.70000000e+01	2.50000000e+01
-409	1.24220000e+04	1.60000000e+01	1.70000000e+01	2.50000000e+01
-408	1.25860000e+04	1.60000000e+01	1.70000000e+01	2.50000000e+01
-407	1.27140000e+04	1.60000000e+01	1.70000000e+01	2.50000000e+01
-406	1.28370000e+04	1.60000000e+01	1.70000000e+01	2.50000000e+01
-405	1.29520000e+04	1.60000000e+01	1.70000000e+01	2.50000000e+01
-404	1.31110000e+04	1.60000000e+01	1.70000000e+01	2.50000000e+01
-403	1.32720000e+04	1.60000000e+01	1.70000000e+01	2.50000000e+01
-402	1.34140000e+04	1.60000000e+01	1.70000000e+01	2.50000000e+01
-401	1.35150000e+04	1.60000000e+01	1.70000000e+01	2.50000000e+01
-400	1.36180000e+04	1.60000000e+01	1.70000000e+01	2.50000000e+01
-399	1.37380000e+04	1.60000000e+01	1.70000000e+01	2.50000000e+01
-398	1.38400000e+04	1.60000000e+01	1.70000000e+01	2.50000000e+01
-397	1.39500000e+04	1.60000000e+01	1.70000000e+01	2.50000000e+01
-396	1.41120000e+04	1.60000000e+01	1.70000000e+01	2.50000000e+01
-395	1.42680000e+04	1.60000000e+01	1.70000000e+01	2.50000000e+01
-394	1.43840000e+04	1.60000000e+01	1.70000000e+01	2.50000000e+01
-393	1.45060000e+04	1.60000000e+01	1.70000000e+01	2.50000000e+01
-392	1.47150000e+04	1.60000000e+01	1.70000000e+01	2.50000000e+01
-391	1.48530000e+04	1.60000000e+01	1.70000000e+01	2.50000000e+01
-390	1.49700000e+04	1.60000000e+01	1.70000000e+01	2.50000000e+01
-389	1.51120000e+04	1.60000000e+01	1.70000000e+01	2.50000000e+01
-388	1.52550000e+04	1.60000000e+01	1.70000000e+01	2.50000000e+01
-387	1.53870000e+04	1.60000000e+01	1.70000000e+01	2.50000000e+01
-386	1.55020000e+04	1.60000000e+01	1.70000000e+01	2.50000000e+01
-385	1.56490000e+04	1.70000000e+01	1.80000000e+01	2.60000000e+01
-384	1.57720000e+04	1.70000000e+01	1.80000000e+01	2.60000000e+01
-383	1.59460000e+04	1.70000000e+01	1.80000000e+01	2.60000000e+01
-382	1.61060000e+04	1.70000000e+01	1.80000000e+01	2.60000000e+01
-381	1.62540000e+04	1.70000000e+01	1.80000000e+01	2.60000000e+01
-380	1.63630000e+04	1.70000000e+01	1.80000000e+01	2.60000000e+01
-379	1.64610000e+04	1.70000000e+01	1.80000000e+01	2.60000000e+01
-378	1.65880000e+04	1.70000000e+01	1.80000000e+01	2.60000000e+01
-377	1.67030000e+04	1.70000000e+01	1.80000000e+01	2.60000000e+01
-376	1.68070000e+04	1.70000000e+01	1.80000000e+01	2.60000000e+01
-375	1.69500000e+04	1.70000000e+01	1.80000000e+01	2.60000000e+01
-374	1.70970000e+04	1.70000000e+01	1.80000000e+01	2.60000000e+01
-373	1.72270000e+04	1.70000000e+01	1.80000000e+01	2.60000000e+01
-372	1.73450000e+04	1.70000000e+01	1.80000000e+01	2.60000000e+01
-371	1.74690000e+04	1.70000000e+01	1.80000000e+01	2.60000000e+01
-370	1.75980000e+04	1.70000000e+01	1.80000000e+01	2.60000000e+01
-369	1.77120000e+04	1.70000000e+01	1.80000000e+01	2.60000000e+01
-368	1.78520000e+04	1.70000000e+01	1.80000000e+01	2.60000000e+01
-367	1.79750000e+04	1.70000000e+01	1.80000000e+01	2.60000000e+01
-366	1.81240000e+04	1.70000000e+01	1.80000000e+01	2.60000000e+01
-365	1.82420000e+04	1.70000000e+01	1.80000000e+01	2.60000000e+01
-364	1.83590000e+04	1.70000000e+01	1.80000000e+01	2.60000000e+01
-363	1.84840000e+04	1.70000000e+01	1.80000000e+01	2.60000000e+01
-362	1.85910000e+04	1.70000000e+01	1.80000000e+01	2.60000000e+01
-361	1.87240000e+04	1.70000000e+01	1.80000000e+01	2.60000000e+01
-360	1.88410000e+04	1.70000000e+01	1.80000000e+01	2.60000000e+01
-359	1.89390000e+04	1.70000000e+01	1.80000000e+01	2.60000000e+01
-358	1.90270000e+04	1.70000000e+01	1.80000000e+01	2.60000000e+01
-357	1.91370000e+04	1.70000000e+01	1.80000000e+01	2.60000000e+01
-356	1.92550000e+04	1.70000000e+01	1.80000000e+01	2.60000000e+01
-355	1.93840000e+04	1.70000000e+01	1.80000000e+01	2.60000000e+01
-354	1.95280000e+04	1.70000000e+01	1.80000000e+01	2.60000000e+01
-353	1.96370000e+04	1.70000000e+01	1.80000000e+01	2.60000000e+01
-352	1.97590000e+04	1.70000000e+01	1.80000000e+01	2.60000000e+01
-351	1.98780000e+04	1.70000000e+01	1.80000000e+01	2.60000000e+01
-350	1.99800000e+04	1.70000000e+01	1.80000000e+01	2.60000000e+01
-349	2.00980000e+04	1.70000000e+01	1.80000000e+01	2.60000000e+01
-348	2.02440000e+04	1.70000000e+01	1.80000000e+01	2.60000000e+01
-347	2.03720000e+04	1.70000000e+01	1.80000000e+01	2.60000000e+01
-346	2.05100000e+04	1.70000000e+01	1.80000000e+01	2.60000000e+01
-345	2.06240000e+04	1.70000000e+01	1.80000000e+01	2.60000000e+01
-344	2.07230000e+04	1.70000000e+01	1.80000000e+01	2.60000000e+01
-343	2.08560000e+04	1.70000000e+01	1.80000000e+01	2.60000000e+01
-342	2.09660000e+04	1.70000000e+01	1.80000000e+01	2.60000000e+01
-341	2.10940000e+04	1.70000000e+01	1.80000000e+01	2.60000000e+01
-340	2.12250000e+04	1.70000000e+01	1.80000000e+01	2.60000000e+01
-339	2.13550000e+04	1.70000000e+01	1.80000000e+01	2.60000000e+01
-338	2.14770000e+04	1.70000000e+01	1.80000000e+01	2.60000000e+01
-337	2.16210000e+04	1.70000000e+01	1.80000000e+01	2.60000000e+01
-336	2.17550000e+04	1.70000000e+01	1.80000000e+01	2.60000000e+01
-335	2.19070000e+04	1.70000000e+01	1.80000000e+01	2.60000000e+01
-334	2.20590000e+04	1.70000000e+01	1.80000000e+01	2.60000000e+01
-333	2.22090000e+04	1.70000000e+01	1.80000000e+01	2.60000000e+01
-332	2.24790000e+04	1.70000000e+01	1.80000000e+01	2.60000000e+01
-331	2.26680000e+04	1.70000000e+01	1.80000000e+01	2.60000000e+01
-330	2.28620000e+04	1.70000000e+01	1.80000000e+01	2.60000000e+01
-329	2.30620000e+04	1.70000000e+01	1.80000000e+01	2.60000000e+01
-328	2.32220000e+04	1.70000000e+01	1.80000000e+01	2.60000000e+01
-327	2.33900000e+04	1.70000000e+01	1.80000000e+01	2.60000000e+01
-326	2.35970000e+04	1.70000000e+01	1.80000000e+01	2.60000000e+01
-325	2.38620000e+04	1.70000000e+01	1.80000000e+01	2.60000000e+01
-324	2.41250000e+04	1.70000000e+01	1.80000000e+01	2.60000000e+01
-323	2.43030000e+04	1.70000000e+01	1.80000000e+01	2.60000000e+01
-322	2.44550000e+04	1.70000000e+01	1.80000000e+01	2.60000000e+01
-321	2.46010000e+04	1.70000000e+01	1.80000000e+01	2.60000000e+01
-320	2.47360000e+04	1.70000000e+01	1.80000000e+01	2.60000000e+01
-319	2.48980000e+04	1.70000000e+01	1.80000000e+01	2.60000000e+01
-318	2.50760000e+04	1.70000000e+01	1.80000000e+01	2.60000000e+01
-317	2.52290000e+04	1.70000000e+01	1.80000000e+01	2.60000000e+01
-316	2.53590000e+04	1.70000000e+01	1.80000000e+01	2.60000000e+01
-315	2.55060000e+04	1.70000000e+01	1.80000000e+01	2.60000000e+01
-314	2.56400000e+04	1.70000000e+01	1.80000000e+01	2.60000000e+01
-313	2.57610000e+04	1.70000000e+01	1.80000000e+01	2.60000000e+01
-312	2.58960000e+04	1.70000000e+01	1.80000000e+01	2.60000000e+01
-311	2.60190000e+04	1.70000000e+01	1.80000000e+01	2.60000000e+01
-310	2.61420000e+04	1.70000000e+01	1.80000000e+01	2.60000000e+01
-309	2.62660000e+04	1.70000000e+01	1.80000000e+01	2.60000000e+01
-308	2.63570000e+04	1.70000000e+01	1.80000000e+01	2.60000000e+01
-307	2.65080000e+04	1.70000000e+01	1.80000000e+01	2.60000000e+01
-306	2.66590000e+04	1.70000000e+01	1.80000000e+01	2.60000000e+01
-305	2.67740000e+04	1.70000000e+01	1.80000000e+01	2.60000000e+01
-304	2.69280000e+04	1.70000000e+01	1.80000000e+01	2.60000000e+01
-303	2.70460000e+04	1.70000000e+01	1.80000000e+01	2.60000000e+01
-302	2.71630000e+04	1.70000000e+01	1.80000000e+01	2.60000000e+01
-301	2.72780000e+04	1.70000000e+01	1.80000000e+01	2.60000000e+01
-300	2.73850000e+04	1.70000000e+01	1.80000000e+01	2.60000000e+01
-299	2.75150000e+04	1.70000000e+01	1.80000000e+01	2.60000000e+01
-298	2.76710000e+04	1.70000000e+01	1.80000000e+01	2.60000000e+01
-297	2.78080000e+04	1.70000000e+01	1.80000000e+01	2.60000000e+01
-296	2.79240000e+04	1.70000000e+01	1.80000000e+01	2.60000000e+01
-295	2.80520000e+04	1.70000000e+01	1.80000000e+01	2.60000000e+01
-294	2.81700000e+04	1.70000000e+01	1.80000000e+01	2.60000000e+01
-293	2.82730000e+04	1.70000000e+01	1.80000000e+01	2.60000000e+01
-292	2.83640000e+04	1.70000000e+01	1.80000000e+01	2.60000000e+01
-291	2.84730000e+04	1.70000000e+01	1.80000000e+01	2.60000000e+01
-290	2.85770000e+04	1.70000000e+01	1.80000000e+01	2.60000000e+01
-289	2.86890000e+04	1.70000000e+01	1.80000000e+01	2.60000000e+01
-288	2.88180000e+04	1.70000000e+01	1.80000000e+01	2.60000000e+01
-287	2.89400000e+04	1.70000000e+01	1.80000000e+01	2.60000000e+01
-286	2.90410000e+04	1.70000000e+01	1.80000000e+01	2.60000000e+01
-285	2.91570000e+04	1.80000000e+01	1.90000000e+01	2.70000000e+01
-284	2.92930000e+04	1.80000000e+01	1.90000000e+01	2.70000000e+01
-283	2.94300000e+04	1.80000000e+01	1.90000000e+01	2.70000000e+01
-282	2.95580000e+04	1.80000000e+01	1.90000000e+01	2.70000000e+01
-281	2.96790000e+04	1.80000000e+01	1.90000000e+01	2.70000000e+01
-280	2.97830000e+04	1.80000000e+01	1.90000000e+01	2.70000000e+01
-279	2.99010000e+04	1.80000000e+01	1.90000000e+01	2.70000000e+01
-278	3.00020000e+04	1.80000000e+01	1.90000000e+01	2.70000000e+01
-277	3.01170000e+04	1.80000000e+01	1.90000000e+01	2.70000000e+01
-276	3.02730000e+04	1.80000000e+01	1.90000000e+01	2.70000000e+01
-275	3.04060000e+04	1.80000000e+01	1.90000000e+01	2.70000000e+01
-274	3.05060000e+04	1.80000000e+01	1.90000000e+01	2.70000000e+01
-273	3.06360000e+04	1.80000000e+01	1.90000000e+01	2.70000000e+01
-272	3.07790000e+04	1.80000000e+01	1.90000000e+01	2.70000000e+01
-271	3.09060000e+04	1.80000000e+01	1.90000000e+01	2.70000000e+01
-270	3.10380000e+04	1.80000000e+01	1.90000000e+01	2.70000000e+01
-269	3.11830000e+04	1.80000000e+01	1.90000000e+01	2.70000000e+01
-268	3.13350000e+04	1.80000000e+01	1.90000000e+01	2.70000000e+01
-267	3.14830000e+04	1.80000000e+01	1.90000000e+01	2.70000000e+01
-266	3.16290000e+04	1.80000000e+01	1.90000000e+01	2.70000000e+01
-265	3.17790000e+04	1.80000000e+01	1.90000000e+01	2.70000000e+01
-264	3.19240000e+04	1.80000000e+01	1.90000000e+01	2.70000000e+01
-263	3.20660000e+04	1.80000000e+01	1.90000000e+01	2.70000000e+01
-262	3.21900000e+04	1.80000000e+01	1.90000000e+01	2.70000000e+01
-261	3.23670000e+04	1.80000000e+01	1.90000000e+01	2.70000000e+01
-260	3.25050000e+04	1.80000000e+01	1.90000000e+01	2.70000000e+01
-259	3.26520000e+04	1.80000000e+01	1.90000000e+01	2.70000000e+01
-258	3.27660000e+04	1.80000000e+01	1.90000000e+01	2.70000000e+01
-257	3.28870000e+04	1.80000000e+01	1.90000000e+01	2.70000000e+01
-256	3.30370000e+04	1.80000000e+01	1.90000000e+01	2.70000000e+01
-255	3.32050000e+04	1.80000000e+01	1.90000000e+01	2.70000000e+01
-254	3.33300000e+04	1.80000000e+01	1.90000000e+01	2.70000000e+01
-253	3.34780000e+04	1.80000000e+01	1.90000000e+01	2.70000000e+01
-252	3.36070000e+04	1.80000000e+01	1.90000000e+01	2.70000000e+01
-251	3.37210000e+04	1.80000000e+01	1.90000000e+01	2.70000000e+01
-250	3.38540000e+04	1.90000000e+01	2.00000000e+01	3.00000000e+01
-249	3.39980000e+04	1.90000000e+01	2.00000000e+01	3.00000000e+01
-248	3.41630000e+04	1.90000000e+01	2.00000000e+01	3.00000000e+01
-247	3.43400000e+04	1.90000000e+01	2.00000000e+01	3.00000000e+01
-246	3.44650000e+04	1.90000000e+01	2.00000000e+01	3.00000000e+01
-245	3.45830000e+04	1.90000000e+01	2.00000000e+01	3.00000000e+01
-244	3.47310000e+04	1.90000000e+01	2.00000000e+01	3.00000000e+01
-243	3.48470000e+04	1.90000000e+01	2.00000000e+01	3.00000000e+01
-242	3.49920000e+04	1.90000000e+01	2.00000000e+01	3.00000000e+01
-241	3.51210000e+04	1.90000000e+01	2.00000000e+01	3.00000000e+01
-240	3.52690000e+04	1.90000000e+01	2.00000000e+01	3.00000000e+01
-239	3.54070000e+04	1.90000000e+01	2.00000000e+01	3.00000000e+01
-238	3.55380000e+04	1.90000000e+01	2.00000000e+01	3.00000000e+01
-237	3.56880000e+04	1.90000000e+01	2.00000000e+01	3.00000000e+01
-236	3.58150000e+04	1.90000000e+01	2.00000000e+01	3.00000000e+01
-235	3.59790000e+04	1.90000000e+01	2.00000000e+01	3.00000000e+01
-234	3.61720000e+04	1.90000000e+01	2.00000000e+01	3.00000000e+01
-233	3.63330000e+04	1.90000000e+01	2.00000000e+01	3.00000000e+01
-232	3.64930000e+04	1.90000000e+01	2.00000000e+01	3.00000000e+01
-231	3.66200000e+04	1.90000000e+01	2.00000000e+01	3.00000000e+01
-230	3.67940000e+04	1.90000000e+01	2.00000000e+01	3.00000000e+01
-229	3.69470000e+04	1.90000000e+01	2.00000000e+01	3.00000000e+01
-228	3.71150000e+04	1.90000000e+01	2.00000000e+01	3.00000000e+01
-227	3.72730000e+04	2.00000000e+01	2.10000000e+01	3.10000000e+01
-226	3.74210000e+04	2.00000000e+01	2.10000000e+01	3.10000000e+01
-225	3.75790000e+04	2.10000000e+01	2.20000000e+01	3.20000000e+01
-224	3.77350000e+04	2.10000000e+01	2.20000000e+01	3.20000000e+01
-223	3.78660000e+04	2.10000000e+01	2.20000000e+01	3.20000000e+01
-222	3.80020000e+04	2.10000000e+01	2.20000000e+01	3.20000000e+01
-221	3.81550000e+04	2.10000000e+01	2.20000000e+01	3.20000000e+01
-220	3.82960000e+04	2.10000000e+01	2.20000000e+01	3.20000000e+01
-219	3.84480000e+04	2.10000000e+01	2.20000000e+01	3.20000000e+01
-218	3.86080000e+04	2.10000000e+01	2.20000000e+01	3.20000000e+01
-217	3.87660000e+04	2.10000000e+01	2.20000000e+01	3.20000000e+01
-216	3.89160000e+04	2.10000000e+01	2.20000000e+01	3.20000000e+01
-215	3.90770000e+04	2.10000000e+01	2.20000000e+01	3.20000000e+01
-214	3.92630000e+04	2.10000000e+01	2.20000000e+01	3.20000000e+01
-213	3.94100000e+04	2.10000000e+01	2.20000000e+01	3.20000000e+01
-212	3.95580000e+04	2.10000000e+01	2.20000000e+01	3.20000000e+01
-211	3.96840000e+04	2.10000000e+01	2.20000000e+01	3.20000000e+01
-210	3.98250000e+04	2.10000000e+01	2.20000000e+01	3.20000000e+01
-209	3.99940000e+04	2.10000000e+01	2.20000000e+01	3.20000000e+01
-208	4.01250000e+04	2.10000000e+01	2.20000000e+01	3.20000000e+01
-207	4.02620000e+04	2.10000000e+01	2.20000000e+01	3.20000000e+01
-206	4.02620000e+04	2.10000000e+01	2.20000000e+01	3.20000000e+01
-205	4.03940000e+04	2.10000000e+01	2.20000000e+01	3.20000000e+01
-204	4.03940000e+04	2.10000000e+01	2.20000000e+01	3.20000000e+01
-203	4.03940000e+04	2.10000000e+01	2.20000000e+01	3.20000000e+01
-202	4.03940000e+04	2.10000000e+01	2.20000000e+01	3.20000000e+01
-201	4.03940000e+04	2.10000000e+01	2.20000000e+01	3.20000000e+01
-200	4.03940000e+04	2.20000000e+01	2.30000000e+01	3.30000000e+01
-199	4.05380000e+04	2.40000000e+01	2.40000000e+01	3.70000000e+01
-198	4.06670000e+04	2.40000000e+01	2.40000000e+01	3.70000000e+01
-197	4.07890000e+04	2.40000000e+01	2.40000000e+01	3.70000000e+01
-196	4.09290000e+04	2.40000000e+01	2.50000000e+01	3.90000000e+01
-195	4.10510000e+04	2.40000000e+01	2.50000000e+01	3.90000000e+01
-194	4.12100000e+04	2.40000000e+01	2.50000000e+01	3.90000000e+01
-193	4.13570000e+04	2.40000000e+01	2.50000000e+01	3.90000000e+01
-192	4.15030000e+04	2.60000000e+01	2.70000000e+01	4.10000000e+01
-191	4.16250000e+04	2.60000000e+01	2.70000000e+01	4.10000000e+01
-190	4.17700000e+04	2.60000000e+01	2.70000000e+01	4.10000000e+01
-189	4.19150000e+04	2.60000000e+01	2.70000000e+01	4.10000000e+01
-188	4.20680000e+04	2.60000000e+01	2.70000000e+01	4.10000000e+01
-187	4.21930000e+04	2.60000000e+01	2.70000000e+01	4.30000000e+01
-186	4.23450000e+04	2.60000000e+01	2.70000000e+01	4.30000000e+01
-185	4.24960000e+04	2.60000000e+01	2.70000000e+01	4.30000000e+01
-184	4.26610000e+04	2.60000000e+01	2.70000000e+01	4.40000000e+01
-183	4.26610000e+04	2.60000000e+01	2.70000000e+01	4.40000000e+01
-182	4.26610000e+04	2.60000000e+01	2.70000000e+01	4.40000000e+01
-181	4.26610000e+04	2.60000000e+01	2.70000000e+01	4.40000000e+01
-180	4.27950000e+04	2.60000000e+01	2.70000000e+01	4.40000000e+01
-179	4.29680000e+04	2.60000000e+01	2.80000000e+01	4.50000000e+01
-178	4.31340000e+04	2.60000000e+01	2.80000000e+01	4.50000000e+01
-177	4.32660000e+04	2.60000000e+01	2.80000000e+01	4.50000000e+01
-176	4.34270000e+04	2.60000000e+01	2.80000000e+01	4.50000000e+01
-175	4.35680000e+04	2.60000000e+01	2.80000000e+01	4.50000000e+01
-174	4.37350000e+04	2.60000000e+01	2.80000000e+01	4.50000000e+01
-173	4.39030000e+04	2.60000000e+01	2.80000000e+01	4.50000000e+01
-172	4.40680000e+04	2.60000000e+01	2.90000000e+01	4.60000000e+01
-171	4.42510000e+04	2.60000000e+01	2.90000000e+01	4.60000000e+01
-170	4.44030000e+04	2.60000000e+01	2.90000000e+01	4.60000000e+01
-169	4.45530000e+04	2.60000000e+01	2.90000000e+01	4.60000000e+01
-168	4.46730000e+04	2.60000000e+01	2.90000000e+01	4.60000000e+01
-167	4.48210000e+04	2.60000000e+01	2.90000000e+01	4.60000000e+01
-166	4.49730000e+04	2.60000000e+01	2.90000000e+01	4.60000000e+01
-165	4.51070000e+04	2.60000000e+01	2.90000000e+01	4.60000000e+01
-164	4.52510000e+04	2.60000000e+01	2.90000000e+01	4.60000000e+01
-163	4.54160000e+04	2.60000000e+01	2.90000000e+01	4.60000000e+01
-162	4.55420000e+04	2.60000000e+01	2.90000000e+01	4.60000000e+01
-161	4.56930000e+04	2.60000000e+01	2.90000000e+01	4.60000000e+01
-160	4.58290000e+04	2.60000000e+01	2.90000000e+01	4.60000000e+01
-159	4.59870000e+04	2.60000000e+01	2.90000000e+01	4.60000000e+01
-158	4.61380000e+04	2.60000000e+01	2.90000000e+01	4.60000000e+01
-157	4.63020000e+04	2.60000000e+01	2.90000000e+01	4.60000000e+01
-156	4.64420000e+04	2.60000000e+01	2.90000000e+01	4.60000000e+01
-155	4.65880000e+04	2.60000000e+01	2.90000000e+01	4.60000000e+01
-154	4.67100000e+04	2.60000000e+01	2.90000000e+01	4.60000000e+01
-153	4.68500000e+04	2.60000000e+01	2.90000000e+01	4.60000000e+01
-152	4.69620000e+04	2.60000000e+01	2.90000000e+01	4.60000000e+01
-151	4.69620000e+04	2.60000000e+01	2.90000000e+01	4.60000000e+01
-150	4.71120000e+04	2.60000000e+01	2.90000000e+01	4.60000000e+01
-149	4.72060000e+04	2.60000000e+01	2.90000000e+01	4.60000000e+01
-148	4.73220000e+04	2.60000000e+01	2.90000000e+01	4.60000000e+01
-147	4.74260000e+04	2.60000000e+01	2.90000000e+01	4.60000000e+01
-146	4.75240000e+04	2.60000000e+01	2.90000000e+01	4.60000000e+01
-145	4.76630000e+04	2.60000000e+01	2.90000000e+01	4.60000000e+01
-144	4.76630000e+04	2.60000000e+01	2.90000000e+01	4.60000000e+01
-143	4.77820000e+04	2.60000000e+01	2.90000000e+01	4.60000000e+01
-142	4.78570000e+04	2.60000000e+01	2.90000000e+01	4.60000000e+01
-141	4.79450000e+04	2.60000000e+01	2.90000000e+01	4.60000000e+01
-140	4.80410000e+04	2.60000000e+01	2.90000000e+01	4.60000000e+01
-139	4.81530000e+04	2.60000000e+01	2.90000000e+01	4.60000000e+01
-138	4.82690000e+04	2.60000000e+01	2.90000000e+01	4.60000000e+01
-137	4.84170000e+04	2.60000000e+01	2.90000000e+01	4.60000000e+01
-136	4.85590000e+04	2.60000000e+01	2.90000000e+01	4.60000000e+01
-135	4.86580000e+04	2.60000000e+01	2.90000000e+01	4.60000000e+01
-134	4.87550000e+04	2.60000000e+01	2.90000000e+01	4.60000000e+01
-133	4.88480000e+04	2.60000000e+01	2.90000000e+01	4.60000000e+01
-132	4.89760000e+04	2.60000000e+01	2.90000000e+01	4.60000000e+01
-131	4.90650000e+04	2.60000000e+01	2.90000000e+01	4.60000000e+01
-130	4.91790000e+04	2.60000000e+01	2.90000000e+01	4.60000000e+01
-129	4.92890000e+04	2.60000000e+01	2.90000000e+01	4.60000000e+01
-128	4.94070000e+04	2.60000000e+01	2.90000000e+01	0.00000000e+00
-127	4.95150000e+04	2.60000000e+01	2.90000000e+01	4.60000000e+01
-126	4.96050000e+04	2.60000000e+01	2.90000000e+01	4.60000000e+01
-125	4.97130000e+04	2.60000000e+01	2.90000000e+01	4.60000000e+01
-124	4.98520000e+04	2.60000000e+01	2.90000000e+01	4.60000000e+01
-123	4.99730000e+04	2.60000000e+01	2.90000000e+01	4.60000000e+01
-122	5.00520000e+04	2.60000000e+01	2.90000000e+01	4.60000000e+01
-121	5.01370000e+04	2.60000000e+01	2.90000000e+01	4.60000000e+01
-120	5.02340000e+04	2.60000000e+01	2.90000000e+01	4.60000000e+01
-119	5.03170000e+04	2.60000000e+01	2.90000000e+01	4.60000000e+01
-118	5.04070000e+04	2.60000000e+01	2.90000000e+01	4.60000000e+01
-117	5.05140000e+04	2.60000000e+01	2.90000000e+01	4.60000000e+01
-116	5.06540000e+04	2.60000000e+01	2.90000000e+01	4.60000000e+01
-115	5.07950000e+04	2.60000000e+01	2.90000000e+01	4.60000000e+01
-114	5.09020000e+04	2.60000000e+01	2.90000000e+01	4.60000000e+01
-113	5.10180000e+04	2.60000000e+01	2.90000000e+01	4.60000000e+01
-112	5.11250000e+04	2.60000000e+01	2.90000000e+01	4.60000000e+01
-111	5.12040000e+04	2.60000000e+01	2.90000000e+01	4.60000000e+01
-110	5.13100000e+04	2.60000000e+01	2.90000000e+01	4.60000000e+01
-109	5.14330000e+04	2.60000000e+01	2.90000000e+01	4.60000000e+01
-108	5.15770000e+04	2.60000000e+01	2.90000000e+01	4.60000000e+01
-107	5.17200000e+04	2.60000000e+01	2.90000000e+01	4.60000000e+01
-106	5.18730000e+04	2.60000000e+01	2.90000000e+01	4.60000000e+01
-105	5.20130000e+04	2.60000000e+01	2.90000000e+01	4.60000000e+01
-104	5.21270000e+04	2.60000000e+01	2.90000000e+01	4.60000000e+01
-103	5.22400000e+04	2.60000000e+01	2.90000000e+01	4.60000000e+01
-102	5.23800000e+04	2.60000000e+01	2.90000000e+01	4.60000000e+01
-101	5.25100000e+04	2.80000000e+01	3.00000000e+01	5.00000000e+01
-100	5.26250000e+04	2.80000000e+01	3.00000000e+01	5.00000000e+01
-99	5.27470000e+04	2.80000000e+01	3.00000000e+01	5.00000000e+01
-98	5.28880000e+04	2.80000000e+01	3.00000000e+01	5.00000000e+01
-97	5.30350000e+04	3.00000000e+01	3.10000000e+01	5.10000000e+01
-96	5.32080000e+04	3.00000000e+01	3.10000000e+01	5.10000000e+01
-95	5.33550000e+04	3.00000000e+01	3.10000000e+01	5.10000000e+01
-94	5.34980000e+04	3.00000000e+01	3.10000000e+01	5.10000000e+01
-93	5.36340000e+04	3.00000000e+01	3.10000000e+01	5.10000000e+01
-92	5.37460000e+04	3.00000000e+01	3.10000000e+01	5.10000000e+01
-91	5.38760000e+04	3.00000000e+01	3.20000000e+01	5.30000000e+01
-90	5.39840000e+04	3.00000000e+01	3.20000000e+01	5.30000000e+01
-89	5.41050000e+04	3.00000000e+01	3.20000000e+01	5.30000000e+01
-88	5.42730000e+04	3.00000000e+01	3.20000000e+01	5.30000000e+01
-87	5.44010000e+04	3.00000000e+01	3.30000000e+01	5.40000000e+01
-86	5.45430000e+04	3.00000000e+01	3.30000000e+01	5.40000000e+01
-85	5.46730000e+04	3.00000000e+01	3.30000000e+01	5.40000000e+01
-84	5.47970000e+04	3.00000000e+01	3.30000000e+01	5.40000000e+01
-83	5.49200000e+04	3.00000000e+01	3.30000000e+01	5.40000000e+01
-82	5.49200000e+04	3.00000000e+01	3.30000000e+01	5.40000000e+01
-81	5.49200000e+04	3.00000000e+01	3.30000000e+01	5.40000000e+01
-80	5.50640000e+04	3.00000000e+01	3.30000000e+01	5.40000000e+01
-79	5.51720000e+04	3.00000000e+01	3.30000000e+01	5.40000000e+01
-78	5.53220000e+04	3.00000000e+01	3.30000000e+01	5.40000000e+01
-77	5.54920000e+04	3.00000000e+01	3.30000000e+01	5.40000000e+01
-76	5.56330000e+04	3.00000000e+01	3.30000000e+01	5.40000000e+01
-75	5.57660000e+04	3.00000000e+01	3.30000000e+01	5.40000000e+01
-74	5.59210000e+04	3.00000000e+01	3.30000000e+01	5.40000000e+01
-73	5.60710000e+04	3.00000000e+01	3.30000000e+01	5.40000000e+01
-72	5.62120000e+04	3.00000000e+01	3.30000000e+01	5.40000000e+01
-71	5.64610000e+04	3.00000000e+01	3.30000000e+01	5.40000000e+01
-70	5.66810000e+04	3.00000000e+01	3.30000000e+01	5.40000000e+01
-69	5.68980000e+04	3.00000000e+01	3.30000000e+01	5.40000000e+01
-68	5.70800000e+04	3.00000000e+01	3.30000000e+01	5.40000000e+01
-67	5.72650000e+04	3.00000000e+01	3.30000000e+01	5.40000000e+01
-66	5.72650000e+04	3.00000000e+01	3.30000000e+01	5.40000000e+01
-65	5.74950000e+04	3.00000000e+01	3.30000000e+01	5.40000000e+01
-64	5.77410000e+04	3.00000000e+01	3.30000000e+01	5.40000000e+01
-63	5.79280000e+04	3.00000000e+01	3.30000000e+01	5.40000000e+01
-62	5.81260000e+04	3.00000000e+01	3.30000000e+01	5.40000000e+01
-61	5.82940000e+04	3.00000000e+01	3.30000000e+01	5.40000000e+01
-60	5.84670000e+04	3.00000000e+01	3.30000000e+01	5.40000000e+01
-59	5.86530000e+04	3.00000000e+01	3.30000000e+01	5.40000000e+01
-58	5.88010000e+04	3.00000000e+01	3.30000000e+01	5.40000000e+01
-57	5.89110000e+04	3.00000000e+01	3.30000000e+01	5.40000000e+01
-56	5.90460000e+04	3.00000000e+01	3.30000000e+01	5.40000000e+01
-55	5.91660000e+04	3.00000000e+01	3.30000000e+01	5.40000000e+01
-54	5.93190000e+04	3.30000000e+01	3.40000000e+01	5.50000000e+01
-53	5.95370000e+04	3.30000000e+01	3.40000000e+01	5.50000000e+01
-52	5.98110000e+04	3.30000000e+01	3.40000000e+01	5.50000000e+01
-51	5.98110000e+04	3.30000000e+01	3.40000000e+01	5.50000000e+01
-50	6.00010000e+04	3.30000000e+01	3.40000000e+01	5.50000000e+01
-49	6.01690000e+04	3.30000000e+01	3.40000000e+01	5.50000000e+01
-48	6.03620000e+04	3.30000000e+01	3.40000000e+01	5.50000000e+01
-47	6.05450000e+04	3.30000000e+01	3.40000000e+01	5.50000000e+01
-46	6.06980000e+04	3.30000000e+01	3.40000000e+01	5.50000000e+01
-45	6.08230000e+04	3.30000000e+01	3.40000000e+01	5.50000000e+01
-44	6.09460000e+04	3.30000000e+01	3.40000000e+01	5.50000000e+01
-43	6.11740000e+04	3.30000000e+01	3.50000000e+01	5.60000000e+01
-42	6.13760000e+04	3.30000000e+01	3.50000000e+01	5.60000000e+01
-41	6.15270000e+04	3.30000000e+01	3.50000000e+01	5.60000000e+01
-40	6.16690000e+04	3.30000000e+01	3.50000000e+01	5.60000000e+01
-39	6.18740000e+04	3.30000000e+01	3.60000000e+01	5.70000000e+01
-38	6.20500000e+04	3.30000000e+01	3.60000000e+01	5.70000000e+01
-37	6.22120000e+04	3.30000000e+01	3.60000000e+01	5.70000000e+01
-36	6.23460000e+04	3.30000000e+01	3.60000000e+01	5.70000000e+01
-35	6.24960000e+04	3.30000000e+01	3.60000000e+01	5.70000000e+01
-34	6.26410000e+04	3.30000000e+01	3.60000000e+01	5.70000000e+01
-33	6.28140000e+04	3.30000000e+01	3.60000000e+01	5.70000000e+01
-32	6.29810000e+04	3.30000000e+01	3.60000000e+01	5.70000000e+01
-31	6.31460000e+04	3.30000000e+01	3.60000000e+01	5.70000000e+01
-30	6.32710000e+04	3.30000000e+01	3.60000000e+01	5.70000000e+01
-29	6.34200000e+04	3.30000000e+01	3.60000000e+01	5.70000000e+01
-28	6.35480000e+04	3.30000000e+01	3.60000000e+01	5.70000000e+01
-27	6.36690000e+04	3.30000000e+01	3.60000000e+01	5.70000000e+01
-26	6.38060000e+04	3.30000000e+01	3.60000000e+01	5.70000000e+01
-25	6.39660000e+04	3.30000000e+01	3.60000000e+01	5.70000000e+01
-24	6.40940000e+04	3.40000000e+01	3.70000000e+01	5.80000000e+01
-23	6.42060000e+04	3.40000000e+01	3.70000000e+01	5.80000000e+01
-22	6.43320000e+04	3.40000000e+01	3.70000000e+01	5.80000000e+01
-21	6.44610000e+04	3.40000000e+01	3.70000000e+01	5.80000000e+01
-20	6.45810000e+04	3.40000000e+01	3.70000000e+01	5.80000000e+01
-19	6.47390000e+04	3.40000000e+01	3.70000000e+01	5.80000000e+01
-18	6.48750000e+04	3.40000000e+01	3.70000000e+01	5.80000000e+01
-17	6.50410000e+04	3.40000000e+01	3.80000000e+01	5.90000000e+01
-16	6.51830000e+04	3.40000000e+01	3.80000000e+01	5.90000000e+01
-15	6.53080000e+04	3.40000000e+01	3.80000000e+01	5.90000000e+01
-14	6.54270000e+04	3.40000000e+01	3.80000000e+01	5.90000000e+01
-13	6.55660000e+04	3.40000000e+01	3.80000000e+01	5.90000000e+01
-12	6.57030000e+04	3.40000000e+01	3.80000000e+01	5.90000000e+01
-11	6.58570000e+04	3.40000000e+01	3.80000000e+01	5.90000000e+01
-10	6.60050000e+04	3.40000000e+01	3.80000000e+01	5.90000000e+01
-9	6.61280000e+04	3.40000000e+01	3.80000000e+01	5.90000000e+01
-8	6.62430000e+04	3.40000000e+01	3.80000000e+01	5.90000000e+01
-7	6.63870000e+04	3.40000000e+01	3.80000000e+01	5.90000000e+01
-6	6.65120000e+04	3.40000000e+01	3.80000000e+01	5.90000000e+01
-5	6.66420000e+04	3.40000000e+01	3.80000000e+01	5.90000000e+01
-4	6.68200000e+04	3.40000000e+01	3.80000000e+01	5.90000000e+01
-3	6.69680000e+04	3.40000000e+01	3.80000000e+01	5.90000000e+01
-2	6.71740000e+04	3.40000000e+01	3.80000000e+01	5.90000000e+01
-1	6.73350000e+04	3.40000000e+01	3.80000000e+01	5.90000000e+01
0	6.75210000e+04	3.40000000e+01	3.80000000e+01	5.90000000e+01
1	6.78010000e+04	3.40000000e+01	3.80000000e+01	5.90000000e+01
2	6.81630000e+04	3.40000000e+01	3.80000000e+01	5.90000000e+01
3	6.84500000e+04	3.40000000e+01	3.80000000e+01	5.90000000e+01
4	6.87030000e+04	3.40000000e+01	3.80000000e+01	5.90000000e+01
5	6.89690000e+04	3.40000000e+01	3.80000000e+01	5.90000000e+01
6	6.91600000e+04	3.40000000e+01	3.80000000e+01	5.90000000e+01
7	6.93660000e+04	3.40000000e+01	3.80000000e+01	5.90000000e+01
8	6.96700000e+04	3.60000000e+01	3.90000000e+01	6.20000000e+01
9	6.99210000e+04	3.60000000e+01	3.90000000e+01	6.20000000e+01
10	7.02330000e+04	3.60000000e+01	3.90000000e+01	6.20000000e+01
11	7.04980000e+04	3.60000000e+01	3.90000000e+01	6.20000000e+01
12	7.06840000e+04	3.60000000e+01	3.90000000e+01	6.20000000e+01
13	7.08500000e+04	3.60000000e+01	3.90000000e+01	6.20000000e+01
14	7.10250000e+04	3.60000000e+01	3.90000000e+01	6.20000000e+01
15	7.12010000e+04	3.60000000e+01	3.90000000e+01	6.20000000e+01
16	7.14160000e+04	3.60000000e+01	3.90000000e+01	6.20000000e+01
17	7.16940000e+04	3.60000000e+01	3.90000000e+01	6.20000000e+01
18	7.19340000e+04	3.60000000e+01	3.90000000e+01	6.20000000e+01
19	7.21410000e+04	3.60000000e+01	3.90000000e+01	6.20000000e+01
20	7.23090000e+04	3.60000000e+01	3.90000000e+01	6.20000000e+01
21	7.24810000e+04	3.60000000e+01	3.90000000e+01	6.20000000e+01
22	7.26660000e+04	3.60000000e+01	3.90000000e+01	6.20000000e+01
23	7.28450000e+04	3.60000000e+01	3.90000000e+01	6.20000000e+01
24	7.30410000e+04	3.60000000e+01	3.90000000e+01	6.20000000e+01
25	7.32010000e+04	3.60000000e+01	3.90000000e+01	6.20000000e+01
26	7.33330000e+04	3.60000000e+01	3.90000000e+01	6.20000000e+01
27	7.34720000e+04	3.60000000e+01	3.90000000e+01	6.20000000e+01
28	7.35770000e+04	3.60000000e+01	3.90000000e+01	6.20000000e+01
29	7.37080000e+04	3.60000000e+01	3.90000000e+01	6.20000000e+01
30	7.38280000e+04	3.60000000e+01	3.90000000e+01	6.20000000e+01
31	7.39800000e+04	3.60000000e+01	3.90000000e+01	6.20000000e+01
32	7.41210000e+04	3.60000000e+01	3.90000000e+01	6.20000000e+01
33	7.42260000e+04	3.60000000e+01	3.90000000e+01	6.20000000e+01
34	7.43160000e+04	3.60000000e+01	3.90000000e+01	6.20000000e+01
35	7.44290000e+04	3.90000000e+01	4.00000000e+01	6.30000000e+01
36	7.45600000e+04	3.90000000e+01	4.00000000e+01	6.30000000e+01
37	7.47170000e+04	3.90000000e+01	4.00000000e+01	6.30000000e+01
38	7.48520000e+04	3.90000000e+01	4.00000000e+01	6.30000000e+01
39	7.50080000e+04	3.90000000e+01	4.00000000e+01	6.30000000e+01
40	7.51520000e+04	3.90000000e+01	4.00000000e+01	6.30000000e+01
41	7.52840000e+04	3.90000000e+01	4.00000000e+01	6.30000000e+01
42	7.54980000e+04	3.90000000e+01	4.00000000e+01	6.30000000e+01
43	7.57350000e+04	3.90000000e+01	4.00000000e+01	6.30000000e+01
44	7.60000000e+04	3.90000000e+01	4.00000000e+01	6.30000000e+01
45	7.62610000e+04	3.90000000e+01	4.00000000e+01	6.30000000e+01
46	7.65270000e+04	3.90000000e+01	4.00000000e+01	6.30000000e+01
47	7.67730000e+04	3.90000000e+01	4.00000000e+01	6.30000000e+01
48	7.70110000e+04	3.90000000e+01	4.00000000e+01	6.30000000e+01
49	7.72560000e+04	3.90000000e+01	4.00000000e+01	6.30000000e+01
50	7.74770000e+04	3.90000000e+01	4.00000000e+01	6.30000000e+01
51	7.77580000e+04	3.90000000e+01	4.00000000e+01	6.30000000e+01
52	7.80330000e+04	3.90000000e+01	4.00000000e+01	6.30000000e+01
53	7.82780000e+04	3.90000000e+01	4.00000000e+01	6.30000000e+01
54	7.84490000e+04	3.90000000e+01	4.00000000e+01	6.30000000e+01
55	7.86300000e+04	3.90000000e+01	4.00000000e+01	6.30000000e+01
56	7.88300000e+04	3.90000000e+01	4.00000000e+01	6.30000000e+01
57	7.89550000e+04	3.90000000e+01	4.00000000e+01	6.30000000e+01
58	7.90020000e+04	3.90000000e+01	4.00000000e+01	6.30000000e+01
59	7.90380000e+04	3.70000000e+01	4.10000000e+01	6.40000000e+01
60	7.90850000e+04	3.70000000e+01	4.10000000e+01	6.40000000e+01
61	7.91710000e+04	3.70000000e+01	4.10000000e+01	6.40000000e+01
62	7.92990000e+04	3.70000000e+01	4.10000000e+01	6.40000000e+01
63	7.95070000e+04	3.70000000e+01	4.10000000e+01	6.40000000e+01
64	7.96840000e+04	3.70000000e+01	4.10000000e+01	6.40000000e+01
65	7.99030000e+04	3.80000000e+01	4.20000000e+01	6.50000000e+01
66	8.01240000e+04	3.80000000e+01	4.20000000e+01	6.50000000e+01
67	8.03230000e+04	3.80000000e+01	4.20000000e+01	6.50000000e+01
68	8.05130000e+04	3.80000000e+01	4.20000000e+01	6.50000000e+01
69	8.06940000e+04	3.80000000e+01	4.20000000e+01	6.50000000e+01
70	8.08480000e+04	3.80000000e+01	4.20000000e+01	6.50000000e+01
71	8.10090000e+04	3.80000000e+01	4.20000000e+01	6.50000000e+01
72	8.10090000e+04	3.80000000e+01	4.20000000e+01	6.50000000e+01
73	8.10980000e+04	3.80000000e+01	4.20000000e+01	6.50000000e+01
74	8.10980000e+04	3.80000000e+01	4.20000000e+01	6.50000000e+01
75	8.12540000e+04	3.80000000e+01	4.20000000e+01	6.50000000e+01
76	8.14320000e+04	3.80000000e+01	4.20000000e+01	6.50000000e+01
77	8.16190000e+04	3.80000000e+01	4.20000000e+01	6.50000000e+01
78	8.18040000e+04	3.80000000e+01	4.20000000e+01	6.50000000e+01
79	8.19650000e+04	3.80000000e+01	4.20000000e+01	6.50000000e+01
80	8.21490000e+04	3.80000000e+01	4.20000000e+01	6.50000000e+01
81	8.21490000e+04	3.80000000e+01	4.20000000e+01	6.50000000e+01
82	8.23240000e+04	3.80000000e+01	4.20000000e+01	6.50000000e+01
83	8.23240000e+04	3.90000000e+01	4.30000000e+01	6.70000000e+01
84	8.23240000e+04	3.90000000e+01	4.30000000e+01	6.70000000e+01
85	8.23240000e+04	3.90000000e+01	4.30000000e+01	6.70000000e+01
86	8.23240000e+04	3.90000000e+01	4.30000000e+01	6.70000000e+01
87	8.25090000e+04	3.90000000e+01	4.30000000e+01	6.70000000e+01
88	8.26640000e+04	3.90000000e+01	4.30000000e+01	6.70000000e+01
89	8.28090000e+04	3.90000000e+01	4.30000000e+01	6.70000000e+01
90	8.29340000e+04	3.90000000e+01	4.30000000e+01	6.70000000e+01
91	8.30640000e+04	3.90000000e+01	4.30000000e+01	6.70000000e+01
92	8.32320000e+04	3.90000000e+01	4.30000000e+01	6.70000000e+01
93	8.34210000e+04	3.90000000e+01	4.30000000e+01	6.70000000e+01
94	8.35970000e+04	3.90000000e+01	4.30000000e+01	6.70000000e+01
95	8.37560000e+04	3.90000000e+01	4.30000000e+01	6.70000000e+01
96	8.39140000e+04	3.90000000e+01	4.30000000e+01	6.70000000e+01
97	8.40540000e+04	3.90000000e+01	4.30000000e+01	6.70000000e+01
98	8.42390000e+04	3.90000000e+01	4.30000000e+01	6.70000000e+01
99	8.44840000e+04	3.90000000e+01	4.30000000e+01	6.70000000e+01
100	8.46850000e+04	3.90000000e+01	4.30000000e+01	6.70000000e+01
