# Supplementary material for: Early Prediction of Movie Box Office Success Based on Wikipedia Activity Big Data
Source: PLoS One. 2013 Aug 21;8(8):e71226. doi: 10.1371/journal.pone.0071226 (PMC3749192; doi:10.1371/journal.pone.0071226)
Supplement: Dataset S1 — The dataset under study, including the financial and Wikipedia activity data is also available at http://wwm.phy.bme.hu/SupplementaryDataS1.zip. (ZIP) [file pone.0071226.s002.zip › wikipredict_data_pack/sample_of_312/wikipedia_predictors/227]

Day_(movie_time)	Views	Users	Rigor	Edits
-500	0.00000000e+00	0.00000000e+00	0.00000000e+00	0.00000000e+00
-499	0.00000000e+00	0.00000000e+00	0.00000000e+00	0.00000000e+00
-498	0.00000000e+00	0.00000000e+00	0.00000000e+00	0.00000000e+00
-497	0.00000000e+00	0.00000000e+00	0.00000000e+00	0.00000000e+00
-496	0.00000000e+00	0.00000000e+00	0.00000000e+00	0.00000000e+00
-495	0.00000000e+00	0.00000000e+00	0.00000000e+00	0.00000000e+00
-494	0.00000000e+00	0.00000000e+00	0.00000000e+00	0.00000000e+00
-493	0.00000000e+00	0.00000000e+00	0.00000000e+00	0.00000000e+00
-492	0.00000000e+00	0.00000000e+00	0.00000000e+00	0.00000000e+00
-491	0.00000000e+00	0.00000000e+00	0.00000000e+00	0.00000000e+00
-490	0.00000000e+00	0.00000000e+00	0.00000000e+00	0.00000000e+00
-489	0.00000000e+00	0.00000000e+00	0.00000000e+00	0.00000000e+00
-488	0.00000000e+00	0.00000000e+00	0.00000000e+00	0.00000000e+00
-487	0.00000000e+00	0.00000000e+00	0.00000000e+00	0.00000000e+00
-486	0.00000000e+00	0.00000000e+00	0.00000000e+00	0.00000000e+00
-485	0.00000000e+00	0.00000000e+00	0.00000000e+00	0.00000000e+00
-484	0.00000000e+00	0.00000000e+00	0.00000000e+00	0.00000000e+00
-483	0.00000000e+00	0.00000000e+00	0.00000000e+00	0.00000000e+00
-482	0.00000000e+00	0.00000000e+00	0.00000000e+00	0.00000000e+00
-481	0.00000000e+00	0.00000000e+00	0.00000000e+00	0.00000000e+00
-480	0.00000000e+00	0.00000000e+00	0.00000000e+00	0.00000000e+00
-479	0.00000000e+00	0.00000000e+00	0.00000000e+00	0.00000000e+00
-478	0.00000000e+00	0.00000000e+00	0.00000000e+00	0.00000000e+00
-477	0.00000000e+00	0.00000000e+00	0.00000000e+00	0.00000000e+00
-476	0.00000000e+00	0.00000000e+00	0.00000000e+00	0.00000000e+00
-475	0.00000000e+00	0.00000000e+00	0.00000000e+00	0.00000000e+00
-474	0.00000000e+00	0.00000000e+00	0.00000000e+00	0.00000000e+00
-473	0.00000000e+00	0.00000000e+00	0.00000000e+00	0.00000000e+00
-472	0.00000000e+00	0.00000000e+00	0.00000000e+00	0.00000000e+00
-471	0.00000000e+00	0.00000000e+00	0.00000000e+00	0.00000000e+00
-470	0.00000000e+00	0.00000000e+00	0.00000000e+00	0.00000000e+00
-469	0.00000000e+00	0.00000000e+00	0.00000000e+00	0.00000000e+00
-468	0.00000000e+00	0.00000000e+00	0.00000000e+00	0.00000000e+00
-467	0.00000000e+00	0.00000000e+00	0.00000000e+00	0.00000000e+00
-466	0.00000000e+00	0.00000000e+00	0.00000000e+00	0.00000000e+00
-465	0.00000000e+00	0.00000000e+00	0.00000000e+00	0.00000000e+00
-464	0.00000000e+00	0.00000000e+00	0.00000000e+00	0.00000000e+00
-463	0.00000000e+00	0.00000000e+00	0.00000000e+00	0.00000000e+00
-462	0.00000000e+00	0.00000000e+00	0.00000000e+00	0.00000000e+00
-461	0.00000000e+00	0.00000000e+00	0.00000000e+00	0.00000000e+00
-460	0.00000000e+00	0.00000000e+00	0.00000000e+00	0.00000000e+00
-459	0.00000000e+00	0.00000000e+00	0.00000000e+00	0.00000000e+00
-458	0.00000000e+00	0.00000000e+00	0.00000000e+00	0.00000000e+00
-457	0.00000000e+00	0.00000000e+00	0.00000000e+00	0.00000000e+00
-456	0.00000000e+00	0.00000000e+00	0.00000000e+00	0.00000000e+00
-455	0.00000000e+00	0.00000000e+00	0.00000000e+00	0.00000000e+00
-454	0.00000000e+00	0.00000000e+00	0.00000000e+00	0.00000000e+00
-453	0.00000000e+00	0.00000000e+00	0.00000000e+00	0.00000000e+00
-452	0.00000000e+00	0.00000000e+00	0.00000000e+00	0.00000000e+00
-451	0.00000000e+00	0.00000000e+00	0.00000000e+00	0.00000000e+00
-450	0.00000000e+00	0.00000000e+00	0.00000000e+00	0.00000000e+00
-449	0.00000000e+00	0.00000000e+00	0.00000000e+00	0.00000000e+00
-448	0.00000000e+00	0.00000000e+00	0.00000000e+00	0.00000000e+00
-447	0.00000000e+00	0.00000000e+00	0.00000000e+00	0.00000000e+00
-446	0.00000000e+00	0.00000000e+00	0.00000000e+00	0.00000000e+00
-445	0.00000000e+00	0.00000000e+00	0.00000000e+00	0.00000000e+00
-444	0.00000000e+00	0.00000000e+00	0.00000000e+00	0.00000000e+00
-443	0.00000000e+00	0.00000000e+00	0.00000000e+00	0.00000000e+00
-442	0.00000000e+00	0.00000000e+00	0.00000000e+00	0.00000000e+00
-441	0.00000000e+00	0.00000000e+00	0.00000000e+00	0.00000000e+00
-440	0.00000000e+00	0.00000000e+00	0.00000000e+00	0.00000000e+00
-439	0.00000000e+00	0.00000000e+00	0.00000000e+00	0.00000000e+00
-438	0.00000000e+00	0.00000000e+00	0.00000000e+00	0.00000000e+00
-437	0.00000000e+00	0.00000000e+00	0.00000000e+00	0.00000000e+00
-436	0.00000000e+00	0.00000000e+00	0.00000000e+00	0.00000000e+00
-435	0.00000000e+00	0.00000000e+00	0.00000000e+00	0.00000000e+00
-434	0.00000000e+00	0.00000000e+00	0.00000000e+00	0.00000000e+00
-433	0.00000000e+00	0.00000000e+00	0.00000000e+00	0.00000000e+00
-432	0.00000000e+00	0.00000000e+00	0.00000000e+00	0.00000000e+00
-431	0.00000000e+00	0.00000000e+00	0.00000000e+00	0.00000000e+00
-430	0.00000000e+00	0.00000000e+00	0.00000000e+00	0.00000000e+00
-429	0.00000000e+00	0.00000000e+00	0.00000000e+00	0.00000000e+00
-428	0.00000000e+00	0.00000000e+00	0.00000000e+00	0.00000000e+00
-427	0.00000000e+00	0.00000000e+00	0.00000000e+00	0.00000000e+00
-426	0.00000000e+00	0.00000000e+00	0.00000000e+00	0.00000000e+00
-425	0.00000000e+00	0.00000000e+00	0.00000000e+00	0.00000000e+00
-424	0.00000000e+00	0.00000000e+00	0.00000000e+00	0.00000000e+00
-423	0.00000000e+00	0.00000000e+00	0.00000000e+00	0.00000000e+00
-422	0.00000000e+00	0.00000000e+00	0.00000000e+00	0.00000000e+00
-421	0.00000000e+00	0.00000000e+00	0.00000000e+00	0.00000000e+00
-420	0.00000000e+00	0.00000000e+00	0.00000000e+00	0.00000000e+00
-419	0.00000000e+00	0.00000000e+00	0.00000000e+00	0.00000000e+00
-418	0.00000000e+00	0.00000000e+00	0.00000000e+00	0.00000000e+00
-417	0.00000000e+00	0.00000000e+00	0.00000000e+00	0.00000000e+00
-416	0.00000000e+00	0.00000000e+00	0.00000000e+00	0.00000000e+00
-415	0.00000000e+00	0.00000000e+00	0.00000000e+00	0.00000000e+00
-414	0.00000000e+00	0.00000000e+00	0.00000000e+00	0.00000000e+00
-413	0.00000000e+00	0.00000000e+00	0.00000000e+00	0.00000000e+00
-412	0.00000000e+00	0.00000000e+00	0.00000000e+00	0.00000000e+00
-411	0.00000000e+00	0.00000000e+00	0.00000000e+00	0.00000000e+00
-410	0.00000000e+00	0.00000000e+00	0.00000000e+00	0.00000000e+00
-409	0.00000000e+00	0.00000000e+00	0.00000000e+00	0.00000000e+00
-408	0.00000000e+00	0.00000000e+00	0.00000000e+00	0.00000000e+00
-407	0.00000000e+00	0.00000000e+00	0.00000000e+00	0.00000000e+00
-406	0.00000000e+00	0.00000000e+00	0.00000000e+00	0.00000000e+00
-405	0.00000000e+00	0.00000000e+00	0.00000000e+00	0.00000000e+00
-404	0.00000000e+00	0.00000000e+00	0.00000000e+00	0.00000000e+00
-403	0.00000000e+00	0.00000000e+00	0.00000000e+00	0.00000000e+00
-402	0.00000000e+00	0.00000000e+00	0.00000000e+00	0.00000000e+00
-401	0.00000000e+00	0.00000000e+00	0.00000000e+00	0.00000000e+00
-400	0.00000000e+00	0.00000000e+00	0.00000000e+00	0.00000000e+00
-399	0.00000000e+00	0.00000000e+00	0.00000000e+00	0.00000000e+00
-398	0.00000000e+00	0.00000000e+00	0.00000000e+00	0.00000000e+00
-397	0.00000000e+00	0.00000000e+00	0.00000000e+00	0.00000000e+00
-396	0.00000000e+00	0.00000000e+00	0.00000000e+00	0.00000000e+00
-395	0.00000000e+00	0.00000000e+00	0.00000000e+00	0.00000000e+00
-394	0.00000000e+00	0.00000000e+00	0.00000000e+00	0.00000000e+00
-393	0.00000000e+00	0.00000000e+00	0.00000000e+00	0.00000000e+00
-392	0.00000000e+00	0.00000000e+00	0.00000000e+00	0.00000000e+00
-391	0.00000000e+00	0.00000000e+00	0.00000000e+00	0.00000000e+00
-390	0.00000000e+00	0.00000000e+00	0.00000000e+00	0.00000000e+00
-389	0.00000000e+00	0.00000000e+00	0.00000000e+00	0.00000000e+00
-388	0.00000000e+00	0.00000000e+00	0.00000000e+00	0.00000000e+00
-387	0.00000000e+00	0.00000000e+00	0.00000000e+00	0.00000000e+00
-386	0.00000000e+00	0.00000000e+00	0.00000000e+00	0.00000000e+00
-385	0.00000000e+00	0.00000000e+00	0.00000000e+00	0.00000000e+00
-384	0.00000000e+00	0.00000000e+00	0.00000000e+00	0.00000000e+00
-383	0.00000000e+00	0.00000000e+00	0.00000000e+00	0.00000000e+00
-382	0.00000000e+00	0.00000000e+00	0.00000000e+00	0.00000000e+00
-381	0.00000000e+00	0.00000000e+00	0.00000000e+00	0.00000000e+00
-380	0.00000000e+00	0.00000000e+00	0.00000000e+00	0.00000000e+00
-379	0.00000000e+00	0.00000000e+00	0.00000000e+00	0.00000000e+00
-378	0.00000000e+00	0.00000000e+00	0.00000000e+00	0.00000000e+00
-377	0.00000000e+00	0.00000000e+00	0.00000000e+00	0.00000000e+00
-376	0.00000000e+00	0.00000000e+00	0.00000000e+00	0.00000000e+00
-375	0.00000000e+00	0.00000000e+00	0.00000000e+00	0.00000000e+00
-374	0.00000000e+00	0.00000000e+00	0.00000000e+00	0.00000000e+00
-373	0.00000000e+00	0.00000000e+00	0.00000000e+00	0.00000000e+00
-372	0.00000000e+00	0.00000000e+00	0.00000000e+00	0.00000000e+00
-371	0.00000000e+00	0.00000000e+00	0.00000000e+00	0.00000000e+00
-370	0.00000000e+00	0.00000000e+00	0.00000000e+00	0.00000000e+00
-369	0.00000000e+00	0.00000000e+00	0.00000000e+00	0.00000000e+00
-368	0.00000000e+00	0.00000000e+00	0.00000000e+00	0.00000000e+00
-367	0.00000000e+00	0.00000000e+00	0.00000000e+00	0.00000000e+00
-366	0.00000000e+00	0.00000000e+00	0.00000000e+00	0.00000000e+00
-365	0.00000000e+00	0.00000000e+00	0.00000000e+00	0.00000000e+00
-364	0.00000000e+00	0.00000000e+00	0.00000000e+00	0.00000000e+00
-363	0.00000000e+00	0.00000000e+00	0.00000000e+00	0.00000000e+00
-362	0.00000000e+00	0.00000000e+00	0.00000000e+00	0.00000000e+00
-361	0.00000000e+00	0.00000000e+00	0.00000000e+00	0.00000000e+00
-360	0.00000000e+00	0.00000000e+00	0.00000000e+00	0.00000000e+00
-359	0.00000000e+00	0.00000000e+00	0.00000000e+00	0.00000000e+00
-358	0.00000000e+00	0.00000000e+00	0.00000000e+00	0.00000000e+00
-357	0.00000000e+00	0.00000000e+00	0.00000000e+00	0.00000000e+00
-356	0.00000000e+00	0.00000000e+00	0.00000000e+00	0.00000000e+00
-355	0.00000000e+00	0.00000000e+00	0.00000000e+00	0.00000000e+00
-354	0.00000000e+00	0.00000000e+00	0.00000000e+00	0.00000000e+00
-353	0.00000000e+00	0.00000000e+00	0.00000000e+00	0.00000000e+00
-352	0.00000000e+00	0.00000000e+00	0.00000000e+00	0.00000000e+00
-351	0.00000000e+00	0.00000000e+00	0.00000000e+00	0.00000000e+00
-350	0.00000000e+00	0.00000000e+00	0.00000000e+00	0.00000000e+00
-349	0.00000000e+00	0.00000000e+00	0.00000000e+00	0.00000000e+00
-348	0.00000000e+00	0.00000000e+00	0.00000000e+00	0.00000000e+00
-347	0.00000000e+00	0.00000000e+00	0.00000000e+00	0.00000000e+00
-346	0.00000000e+00	0.00000000e+00	0.00000000e+00	0.00000000e+00
-345	0.00000000e+00	0.00000000e+00	0.00000000e+00	0.00000000e+00
-344	0.00000000e+00	0.00000000e+00	0.00000000e+00	0.00000000e+00
-343	0.00000000e+00	0.00000000e+00	0.00000000e+00	0.00000000e+00
-342	0.00000000e+00	0.00000000e+00	0.00000000e+00	0.00000000e+00
-341	0.00000000e+00	0.00000000e+00	0.00000000e+00	0.00000000e+00
-340	0.00000000e+00	0.00000000e+00	0.00000000e+00	0.00000000e+00
-339	0.00000000e+00	0.00000000e+00	0.00000000e+00	0.00000000e+00
-338	0.00000000e+00	0.00000000e+00	0.00000000e+00	0.00000000e+00
-337	0.00000000e+00	0.00000000e+00	0.00000000e+00	0.00000000e+00
-336	0.00000000e+00	0.00000000e+00	0.00000000e+00	0.00000000e+00
-335	0.00000000e+00	0.00000000e+00	0.00000000e+00	0.00000000e+00
-334	0.00000000e+00	0.00000000e+00	0.00000000e+00	0.00000000e+00
-333	0.00000000e+00	0.00000000e+00	0.00000000e+00	0.00000000e+00
-332	0.00000000e+00	0.00000000e+00	0.00000000e+00	0.00000000e+00
-331	0.00000000e+00	0.00000000e+00	0.00000000e+00	0.00000000e+00
-330	0.00000000e+00	0.00000000e+00	0.00000000e+00	0.00000000e+00
-329	0.00000000e+00	0.00000000e+00	0.00000000e+00	0.00000000e+00
-328	0.00000000e+00	0.00000000e+00	0.00000000e+00	0.00000000e+00
-327	0.00000000e+00	0.00000000e+00	0.00000000e+00	0.00000000e+00
-326	0.00000000e+00	0.00000000e+00	0.00000000e+00	0.00000000e+00
-325	0.00000000e+00	0.00000000e+00	0.00000000e+00	0.00000000e+00
-324	0.00000000e+00	0.00000000e+00	0.00000000e+00	0.00000000e+00
-323	0.00000000e+00	0.00000000e+00	0.00000000e+00	0.00000000e+00
-322	0.00000000e+00	0.00000000e+00	0.00000000e+00	0.00000000e+00
-321	0.00000000e+00	0.00000000e+00	0.00000000e+00	0.00000000e+00
-320	0.00000000e+00	0.00000000e+00	0.00000000e+00	0.00000000e+00
-319	0.00000000e+00	0.00000000e+00	0.00000000e+00	0.00000000e+00
-318	0.00000000e+00	0.00000000e+00	0.00000000e+00	0.00000000e+00
-317	0.00000000e+00	0.00000000e+00	0.00000000e+00	0.00000000e+00
-316	0.00000000e+00	0.00000000e+00	0.00000000e+00	0.00000000e+00
-315	0.00000000e+00	0.00000000e+00	0.00000000e+00	0.00000000e+00
-314	8.00000000e+00	2.00000000e+00	3.00000000e+00	3.00000000e+00
-313	2.55000000e+02	5.00000000e+00	6.00000000e+00	7.00000000e+00
-312	6.48000000e+02	6.00000000e+00	7.00000000e+00	8.00000000e+00
-311	9.87000000e+02	6.00000000e+00	7.00000000e+00	8.00000000e+00
-310	1.31900000e+03	6.00000000e+00	7.00000000e+00	8.00000000e+00
-309	1.60900000e+03	7.00000000e+00	8.00000000e+00	9.00000000e+00
-308	1.86200000e+03	8.00000000e+00	9.00000000e+00	1.00000000e+01
-307	2.17800000e+03	1.00000000e+01	1.10000000e+01	1.30000000e+01
-306	2.52200000e+03	1.00000000e+01	1.20000000e+01	1.40000000e+01
-305	2.63300000e+03	1.10000000e+01	1.30000000e+01	1.60000000e+01
-304	3.03600000e+03	1.20000000e+01	1.40000000e+01	1.80000000e+01
-303	3.33900000e+03	1.20000000e+01	1.40000000e+01	1.80000000e+01
-302	3.65500000e+03	1.20000000e+01	1.40000000e+01	1.80000000e+01
-301	4.00700000e+03	1.20000000e+01	1.40000000e+01	1.80000000e+01
-300	4.39700000e+03	1.20000000e+01	1.40000000e+01	1.80000000e+01
-299	4.78100000e+03	1.20000000e+01	1.40000000e+01	1.80000000e+01
-298	5.37800000e+03	1.20000000e+01	1.40000000e+01	1.80000000e+01
-297	5.86800000e+03	1.20000000e+01	1.40000000e+01	1.80000000e+01
-296	6.24900000e+03	1.20000000e+01	1.40000000e+01	1.80000000e+01
-295	6.57800000e+03	1.20000000e+01	1.40000000e+01	1.80000000e+01
-294	6.93800000e+03	1.20000000e+01	1.40000000e+01	1.80000000e+01
-293	7.32300000e+03	1.20000000e+01	1.40000000e+01	1.80000000e+01
-292	7.68800000e+03	1.20000000e+01	1.40000000e+01	1.80000000e+01
-291	8.08800000e+03	1.20000000e+01	1.40000000e+01	1.80000000e+01
-290	8.50600000e+03	1.20000000e+01	1.40000000e+01	1.80000000e+01
-289	8.85000000e+03	1.20000000e+01	1.40000000e+01	1.80000000e+01
-288	9.23200000e+03	1.20000000e+01	1.40000000e+01	1.80000000e+01
-287	9.59700000e+03	1.20000000e+01	1.40000000e+01	1.80000000e+01
-286	9.94800000e+03	1.20000000e+01	1.40000000e+01	1.80000000e+01
-285	1.02870000e+04	1.20000000e+01	1.40000000e+01	1.80000000e+01
-284	1.06710000e+04	1.20000000e+01	1.40000000e+01	1.80000000e+01
-283	1.10710000e+04	1.20000000e+01	1.40000000e+01	1.80000000e+01
-282	1.14750000e+04	1.20000000e+01	1.40000000e+01	1.80000000e+01
-281	1.18040000e+04	1.20000000e+01	1.40000000e+01	1.80000000e+01
-280	1.21260000e+04	1.20000000e+01	1.40000000e+01	1.80000000e+01
-279	1.24530000e+04	1.20000000e+01	1.40000000e+01	1.80000000e+01
-278	1.27830000e+04	1.20000000e+01	1.40000000e+01	1.80000000e+01
-277	1.30900000e+04	1.20000000e+01	1.40000000e+01	1.80000000e+01
-276	1.34890000e+04	1.20000000e+01	1.40000000e+01	1.80000000e+01
-275	1.38920000e+04	1.20000000e+01	1.40000000e+01	1.80000000e+01
-274	1.42000000e+04	1.20000000e+01	1.40000000e+01	1.80000000e+01
-273	1.45770000e+04	1.20000000e+01	1.40000000e+01	1.80000000e+01
-272	1.48990000e+04	1.20000000e+01	1.40000000e+01	1.80000000e+01
-271	1.52580000e+04	1.20000000e+01	1.40000000e+01	1.80000000e+01
-270	1.56620000e+04	1.20000000e+01	1.40000000e+01	1.80000000e+01
-269	1.60520000e+04	1.20000000e+01	1.40000000e+01	1.80000000e+01
-268	1.63850000e+04	1.20000000e+01	1.40000000e+01	1.80000000e+01
-267	1.67120000e+04	1.20000000e+01	1.40000000e+01	1.80000000e+01
-266	1.70140000e+04	1.20000000e+01	1.40000000e+01	1.80000000e+01
-265	1.74050000e+04	1.20000000e+01	1.40000000e+01	1.80000000e+01
-264	1.77570000e+04	1.20000000e+01	1.40000000e+01	1.80000000e+01
-263	1.81870000e+04	1.20000000e+01	1.40000000e+01	1.80000000e+01
-262	1.85580000e+04	1.20000000e+01	1.40000000e+01	1.80000000e+01
-261	1.89140000e+04	1.20000000e+01	1.40000000e+01	1.80000000e+01
-260	1.93240000e+04	1.20000000e+01	1.40000000e+01	1.80000000e+01
-259	1.96560000e+04	1.20000000e+01	1.40000000e+01	1.80000000e+01
-258	2.00400000e+04	1.20000000e+01	1.40000000e+01	1.80000000e+01
-257	2.03660000e+04	1.20000000e+01	1.40000000e+01	1.80000000e+01
-256	2.07400000e+04	1.20000000e+01	1.40000000e+01	1.80000000e+01
-255	2.12900000e+04	1.20000000e+01	1.40000000e+01	1.80000000e+01
-254	2.17460000e+04	1.20000000e+01	1.40000000e+01	1.80000000e+01
-253	2.21970000e+04	1.20000000e+01	1.40000000e+01	1.80000000e+01
-252	2.27590000e+04	1.20000000e+01	1.40000000e+01	1.80000000e+01
-251	2.31480000e+04	1.20000000e+01	1.40000000e+01	1.80000000e+01
-250	2.35200000e+04	1.20000000e+01	1.40000000e+01	1.80000000e+01
-249	2.39980000e+04	1.20000000e+01	1.40000000e+01	1.80000000e+01
-248	2.44440000e+04	1.30000000e+01	1.50000000e+01	1.90000000e+01
-247	2.48370000e+04	1.30000000e+01	1.50000000e+01	1.90000000e+01
-246	2.52750000e+04	1.30000000e+01	1.50000000e+01	1.90000000e+01
-245	2.56570000e+04	1.30000000e+01	1.50000000e+01	1.90000000e+01
-244	2.60040000e+04	1.30000000e+01	1.50000000e+01	1.90000000e+01
-243	2.63580000e+04	1.30000000e+01	1.50000000e+01	1.90000000e+01
-242	2.67450000e+04	1.30000000e+01	1.50000000e+01	1.90000000e+01
-241	2.72230000e+04	1.30000000e+01	1.50000000e+01	1.90000000e+01
-240	2.76910000e+04	1.30000000e+01	1.50000000e+01	1.90000000e+01
-239	2.80130000e+04	1.30000000e+01	1.50000000e+01	1.90000000e+01
-238	2.83540000e+04	1.30000000e+01	1.50000000e+01	1.90000000e+01
-237	2.87470000e+04	1.30000000e+01	1.50000000e+01	1.90000000e+01
-236	2.90920000e+04	1.30000000e+01	1.50000000e+01	1.90000000e+01
-235	2.94850000e+04	1.40000000e+01	1.60000000e+01	2.20000000e+01
-234	2.99910000e+04	1.40000000e+01	1.60000000e+01	2.20000000e+01
-233	3.04870000e+04	1.40000000e+01	1.60000000e+01	2.20000000e+01
-232	3.09120000e+04	1.40000000e+01	1.60000000e+01	2.20000000e+01
-231	3.13680000e+04	1.40000000e+01	1.70000000e+01	2.40000000e+01
-230	3.17720000e+04	1.40000000e+01	1.70000000e+01	2.40000000e+01
-229	3.20960000e+04	1.40000000e+01	1.70000000e+01	2.40000000e+01
-228	3.24910000e+04	1.40000000e+01	1.70000000e+01	2.40000000e+01
-227	3.30260000e+04	1.40000000e+01	1.70000000e+01	2.40000000e+01
-226	3.34880000e+04	1.40000000e+01	1.70000000e+01	2.40000000e+01
-225	3.38770000e+04	1.40000000e+01	1.80000000e+01	2.50000000e+01
-224	3.43520000e+04	1.40000000e+01	1.80000000e+01	2.50000000e+01
-223	3.47800000e+04	1.40000000e+01	1.80000000e+01	2.50000000e+01
-222	3.51860000e+04	1.40000000e+01	1.80000000e+01	2.50000000e+01
-221	3.56820000e+04	1.40000000e+01	1.80000000e+01	2.50000000e+01
-220	3.62530000e+04	1.40000000e+01	1.80000000e+01	2.50000000e+01
-219	3.69000000e+04	1.40000000e+01	1.80000000e+01	2.50000000e+01
-218	3.75720000e+04	1.40000000e+01	1.80000000e+01	2.50000000e+01
-217	3.81000000e+04	1.40000000e+01	1.80000000e+01	2.50000000e+01
-216	3.86630000e+04	1.40000000e+01	1.80000000e+01	2.50000000e+01
-215	3.91940000e+04	1.50000000e+01	1.90000000e+01	2.60000000e+01
-214	3.97530000e+04	1.50000000e+01	1.90000000e+01	2.60000000e+01
-213	4.04540000e+04	1.50000000e+01	1.90000000e+01	2.60000000e+01
-212	4.10010000e+04	1.50000000e+01	1.90000000e+01	2.60000000e+01
-211	4.15480000e+04	1.50000000e+01	1.90000000e+01	2.60000000e+01
-210	4.21180000e+04	1.50000000e+01	1.90000000e+01	2.60000000e+01
-209	4.25750000e+04	1.50000000e+01	1.90000000e+01	2.60000000e+01
-208	4.30060000e+04	1.50000000e+01	1.90000000e+01	2.60000000e+01
-207	4.34820000e+04	1.50000000e+01	1.90000000e+01	2.60000000e+01
-206	4.40780000e+04	1.50000000e+01	1.90000000e+01	2.60000000e+01
-205	4.46660000e+04	1.50000000e+01	1.90000000e+01	2.60000000e+01
-204	4.52670000e+04	1.50000000e+01	1.90000000e+01	2.60000000e+01
-203	4.58230000e+04	1.50000000e+01	1.90000000e+01	2.60000000e+01
-202	4.64670000e+04	1.50000000e+01	1.90000000e+01	2.60000000e+01
-201	4.70050000e+04	1.50000000e+01	1.90000000e+01	2.60000000e+01
-200	4.76450000e+04	1.50000000e+01	1.90000000e+01	2.60000000e+01
-199	4.84150000e+04	1.50000000e+01	1.90000000e+01	2.60000000e+01
-198	4.91280000e+04	1.50000000e+01	1.90000000e+01	2.60000000e+01
-197	4.97220000e+04	1.50000000e+01	1.90000000e+01	2.60000000e+01
-196	5.03760000e+04	1.50000000e+01	1.90000000e+01	2.60000000e+01
-195	5.12740000e+04	1.50000000e+01	1.90000000e+01	2.60000000e+01
-194	5.18170000e+04	1.50000000e+01	1.90000000e+01	2.60000000e+01
-193	5.24120000e+04	1.50000000e+01	1.90000000e+01	2.60000000e+01
-192	5.29870000e+04	1.50000000e+01	1.90000000e+01	2.60000000e+01
-191	5.35730000e+04	1.50000000e+01	1.90000000e+01	2.60000000e+01
-190	5.40290000e+04	1.50000000e+01	1.90000000e+01	2.60000000e+01
-189	5.45120000e+04	1.50000000e+01	1.90000000e+01	2.60000000e+01
-188	5.50340000e+04	1.50000000e+01	1.90000000e+01	2.60000000e+01
-187	5.54400000e+04	1.50000000e+01	1.90000000e+01	2.60000000e+01
-186	5.58910000e+04	1.50000000e+01	1.90000000e+01	2.60000000e+01
-185	5.64020000e+04	1.50000000e+01	1.90000000e+01	2.60000000e+01
-184	5.69520000e+04	1.50000000e+01	1.90000000e+01	2.60000000e+01
-183	5.75130000e+04	1.50000000e+01	1.90000000e+01	2.60000000e+01
-182	5.80570000e+04	1.50000000e+01	1.90000000e+01	2.60000000e+01
-181	5.85240000e+04	1.50000000e+01	1.90000000e+01	2.60000000e+01
-180	5.89450000e+04	1.50000000e+01	1.90000000e+01	2.60000000e+01
-179	5.94580000e+04	1.50000000e+01	1.90000000e+01	2.60000000e+01
-178	6.00050000e+04	1.70000000e+01	2.00000000e+01	2.90000000e+01
-177	6.04880000e+04	1.70000000e+01	2.10000000e+01	3.00000000e+01
-176	6.09340000e+04	1.70000000e+01	2.10000000e+01	3.00000000e+01
-175	6.14750000e+04	1.70000000e+01	2.10000000e+01	3.00000000e+01
-174	6.19860000e+04	1.80000000e+01	2.20000000e+01	3.20000000e+01
-173	6.24820000e+04	1.70000000e+01	2.30000000e+01	3.30000000e+01
-172	6.29630000e+04	1.70000000e+01	2.30000000e+01	3.30000000e+01
-171	6.34900000e+04	1.70000000e+01	2.30000000e+01	3.30000000e+01
-170	6.40230000e+04	1.70000000e+01	2.30000000e+01	3.30000000e+01
-169	6.44910000e+04	1.70000000e+01	2.30000000e+01	3.30000000e+01
-168	6.49080000e+04	1.70000000e+01	2.30000000e+01	3.30000000e+01
-167	6.54170000e+04	1.70000000e+01	2.30000000e+01	3.30000000e+01
-166	6.60380000e+04	1.70000000e+01	2.30000000e+01	3.30000000e+01
-165	6.65990000e+04	1.70000000e+01	2.30000000e+01	3.30000000e+01
-164	6.71010000e+04	1.70000000e+01	2.30000000e+01	3.30000000e+01
-163	6.75900000e+04	1.70000000e+01	2.30000000e+01	3.30000000e+01
-162	6.80330000e+04	1.70000000e+01	2.30000000e+01	3.30000000e+01
-161	6.85110000e+04	1.70000000e+01	2.30000000e+01	3.30000000e+01
-160	6.89740000e+04	1.70000000e+01	2.30000000e+01	3.30000000e+01
-159	6.94890000e+04	1.70000000e+01	2.30000000e+01	3.30000000e+01
-158	7.00420000e+04	1.70000000e+01	2.30000000e+01	3.30000000e+01
-157	7.00420000e+04	1.70000000e+01	2.30000000e+01	3.30000000e+01
-156	7.05430000e+04	1.70000000e+01	2.30000000e+01	3.30000000e+01
-155	7.05430000e+04	1.80000000e+01	2.40000000e+01	3.40000000e+01
-154	7.05430000e+04	1.80000000e+01	2.40000000e+01	3.40000000e+01
-153	7.05430000e+04	1.80000000e+01	2.40000000e+01	3.40000000e+01
-152	7.05430000e+04	1.80000000e+01	2.40000000e+01	3.40000000e+01
-151	7.05430000e+04	1.80000000e+01	2.40000000e+01	3.40000000e+01
-150	7.12370000e+04	1.80000000e+01	2.40000000e+01	3.40000000e+01
-149	7.22200000e+04	1.90000000e+01	2.50000000e+01	3.50000000e+01
-148	7.28930000e+04	2.00000000e+01	2.60000000e+01	3.60000000e+01
-147	7.37700000e+04	2.00000000e+01	2.60000000e+01	3.60000000e+01
-146	7.70870000e+04	2.20000000e+01	2.80000000e+01	3.80000000e+01
-145	7.94160000e+04	2.20000000e+01	2.80000000e+01	3.80000000e+01
-144	8.15300000e+04	2.20000000e+01	2.80000000e+01	3.80000000e+01
-143	8.36450000e+04	2.20000000e+01	2.80000000e+01	3.80000000e+01
-142	8.52580000e+04	2.20000000e+01	2.80000000e+01	3.80000000e+01
-141	8.71060000e+04	2.30000000e+01	2.90000000e+01	3.90000000e+01
-140	8.85790000e+04	2.30000000e+01	2.90000000e+01	3.90000000e+01
-139	8.97960000e+04	2.30000000e+01	2.90000000e+01	3.90000000e+01
-138	9.11750000e+04	2.30000000e+01	2.90000000e+01	3.90000000e+01
-137	9.24940000e+04	2.30000000e+01	2.90000000e+01	3.90000000e+01
-136	9.36750000e+04	2.30000000e+01	2.90000000e+01	3.90000000e+01
-135	9.47520000e+04	2.30000000e+01	2.90000000e+01	3.90000000e+01
-134	9.47520000e+04	2.30000000e+01	2.90000000e+01	3.90000000e+01
-133	9.47520000e+04	2.30000000e+01	2.90000000e+01	3.90000000e+01
-132	9.47520000e+04	2.30000000e+01	2.90000000e+01	3.90000000e+01
-131	9.62760000e+04	2.30000000e+01	2.90000000e+01	3.90000000e+01
-130	9.80700000e+04	2.30000000e+01	2.90000000e+01	3.90000000e+01
-129	9.97230000e+04	2.30000000e+01	2.90000000e+01	3.90000000e+01
-128	1.00895000e+05	2.30000000e+01	2.90000000e+01	3.90000000e+01
-127	1.02047000e+05	2.30000000e+01	2.90000000e+01	3.90000000e+01
-126	1.03197000e+05	2.30000000e+01	3.00000000e+01	4.00000000e+01
-125	1.04343000e+05	2.30000000e+01	3.00000000e+01	4.00000000e+01
-124	1.05621000e+05	2.40000000e+01	3.20000000e+01	4.20000000e+01
-123	1.06991000e+05	2.80000000e+01	3.60000000e+01	4.60000000e+01
-122	1.08397000e+05	2.80000000e+01	3.60000000e+01	4.60000000e+01
-121	1.09588000e+05	3.10000000e+01	3.70000000e+01	4.90000000e+01
-120	1.11217000e+05	3.10000000e+01	3.80000000e+01	5.00000000e+01
-119	1.12256000e+05	3.10000000e+01	3.80000000e+01	5.00000000e+01
-118	1.13282000e+05	3.10000000e+01	3.80000000e+01	5.00000000e+01
-117	1.14388000e+05	3.10000000e+01	3.80000000e+01	5.00000000e+01
-116	1.15688000e+05	3.10000000e+01	3.80000000e+01	5.00000000e+01
-115	1.16857000e+05	3.10000000e+01	3.80000000e+01	5.00000000e+01
-114	1.17837000e+05	3.40000000e+01	3.90000000e+01	5.20000000e+01
-113	1.18802000e+05	3.40000000e+01	3.90000000e+01	5.20000000e+01
-112	1.19763000e+05	3.40000000e+01	3.90000000e+01	5.20000000e+01
-111	1.20841000e+05	3.40000000e+01	3.90000000e+01	5.20000000e+01
-110	1.22049000e+05	3.40000000e+01	4.00000000e+01	5.30000000e+01
-109	1.23801000e+05	3.40000000e+01	4.00000000e+01	5.30000000e+01
-108	1.25318000e+05	3.40000000e+01	4.00000000e+01	5.30000000e+01
-107	1.26388000e+05	3.40000000e+01	4.00000000e+01	5.30000000e+01
-106	1.27511000e+05	3.40000000e+01	4.00000000e+01	5.30000000e+01
-105	1.28552000e+05	3.40000000e+01	4.00000000e+01	5.30000000e+01
-104	1.29504000e+05	3.40000000e+01	4.00000000e+01	5.30000000e+01
-103	1.30587000e+05	3.40000000e+01	4.00000000e+01	5.30000000e+01
-102	1.30587000e+05	3.20000000e+01	4.10000000e+01	5.40000000e+01
-101	1.31755000e+05	3.20000000e+01	4.10000000e+01	5.40000000e+01
-100	1.32636000e+05	3.50000000e+01	4.20000000e+01	5.50000000e+01
-99	1.33366000e+05	3.50000000e+01	4.20000000e+01	5.50000000e+01
-98	1.34039000e+05	3.60000000e+01	4.30000000e+01	5.70000000e+01
-97	1.34802000e+05	3.80000000e+01	4.40000000e+01	6.30000000e+01
-96	1.35640000e+05	3.80000000e+01	4.40000000e+01	6.30000000e+01
-95	1.35640000e+05	3.80000000e+01	4.50000000e+01	6.40000000e+01
-94	1.36581000e+05	3.90000000e+01	4.60000000e+01	6.60000000e+01
-93	1.37315000e+05	3.90000000e+01	4.60000000e+01	6.60000000e+01
-92	1.38083000e+05	3.90000000e+01	4.60000000e+01	6.60000000e+01
-91	1.38857000e+05	4.10000000e+01	4.70000000e+01	6.70000000e+01
-90	1.39771000e+05	4.10000000e+01	4.70000000e+01	6.70000000e+01
-89	1.40936000e+05	4.10000000e+01	4.70000000e+01	6.70000000e+01
-88	1.42174000e+05	4.30000000e+01	4.90000000e+01	6.90000000e+01
-87	1.43309000e+05	4.30000000e+01	4.90000000e+01	6.90000000e+01
-86	1.44184000e+05	4.20000000e+01	5.00000000e+01	7.00000000e+01
-85	1.45096000e+05	4.20000000e+01	5.00000000e+01	7.00000000e+01
-84	1.45982000e+05	4.20000000e+01	5.00000000e+01	7.00000000e+01
-83	1.46873000e+05	4.20000000e+01	5.00000000e+01	7.00000000e+01
-82	1.47682000e+05	4.20000000e+01	5.00000000e+01	7.00000000e+01
-81	1.48509000e+05	4.20000000e+01	5.00000000e+01	7.00000000e+01
-80	1.49530000e+05	4.20000000e+01	5.00000000e+01	7.00000000e+01
-79	1.50348000e+05	4.20000000e+01	5.00000000e+01	7.00000000e+01
-78	1.51203000e+05	4.20000000e+01	5.00000000e+01	7.00000000e+01
-77	1.52033000e+05	4.20000000e+01	5.00000000e+01	7.00000000e+01
-76	1.52819000e+05	4.20000000e+01	5.00000000e+01	7.00000000e+01
-75	1.54471000e+05	4.50000000e+01	5.20000000e+01	7.50000000e+01
-74	1.56107000e+05	4.50000000e+01	5.20000000e+01	7.50000000e+01
-73	1.57703000e+05	4.60000000e+01	5.40000000e+01	7.80000000e+01
-72	1.59110000e+05	4.60000000e+01	5.40000000e+01	7.90000000e+01
-71	1.60306000e+05	4.60000000e+01	5.40000000e+01	7.90000000e+01
-70	1.61401000e+05	4.60000000e+01	5.40000000e+01	7.90000000e+01
-69	1.62397000e+05	4.50000000e+01	5.40000000e+01	8.20000000e+01
-68	1.63385000e+05	4.50000000e+01	5.40000000e+01	8.20000000e+01
-67	1.64604000e+05	4.50000000e+01	5.40000000e+01	8.20000000e+01
-66	1.68255000e+05	4.40000000e+01	5.60000000e+01	8.60000000e+01
-65	1.72357000e+05	4.80000000e+01	5.70000000e+01	8.70000000e+01
-64	1.74330000e+05	5.00000000e+01	5.90000000e+01	9.10000000e+01
-63	1.75609000e+05	5.00000000e+01	5.90000000e+01	9.10000000e+01
-62	1.76609000e+05	5.00000000e+01	5.90000000e+01	9.10000000e+01
-61	1.78026000e+05	5.20000000e+01	6.10000000e+01	9.30000000e+01
-60	1.79429000e+05	5.50000000e+01	6.20000000e+01	9.40000000e+01
-59	1.81077000e+05	5.60000000e+01	6.30000000e+01	9.50000000e+01
-58	1.82580000e+05	5.60000000e+01	6.30000000e+01	9.50000000e+01
-57	1.84343000e+05	5.60000000e+01	6.30000000e+01	9.50000000e+01
-56	1.86132000e+05	5.60000000e+01	6.40000000e+01	9.70000000e+01
-55	1.87466000e+05	5.60000000e+01	6.40000000e+01	9.70000000e+01
-54	1.89002000e+05	5.60000000e+01	6.40000000e+01	9.70000000e+01
-53	1.90492000e+05	5.70000000e+01	6.50000000e+01	9.90000000e+01
-52	1.91918000e+05	5.50000000e+01	6.70000000e+01	1.01000000e+02
-51	1.93991000e+05	5.50000000e+01	6.70000000e+01	1.01000000e+02
-50	1.95974000e+05	5.70000000e+01	6.80000000e+01	1.06000000e+02
-49	1.98033000e+05	5.70000000e+01	7.10000000e+01	1.13000000e+02
-48	1.99895000e+05	5.70000000e+01	7.10000000e+01	1.13000000e+02
-47	2.01946000e+05	5.70000000e+01	7.10000000e+01	1.13000000e+02
-46	2.03925000e+05	6.10000000e+01	7.20000000e+01	1.14000000e+02
-45	2.06642000e+05	5.80000000e+01	7.30000000e+01	1.15000000e+02
-44	2.08863000e+05	6.10000000e+01	7.30000000e+01	1.17000000e+02
-43	2.10678000e+05	5.70000000e+01	7.50000000e+01	1.22000000e+02
-42	2.12105000e+05	5.70000000e+01	7.50000000e+01	1.22000000e+02
-41	2.13445000e+05	6.50000000e+01	7.50000000e+01	1.23000000e+02
-40	2.15007000e+05	6.50000000e+01	7.50000000e+01	1.23000000e+02
-39	2.16944000e+05	6.50000000e+01	7.50000000e+01	1.23000000e+02
-38	2.19262000e+05	6.50000000e+01	7.50000000e+01	1.23000000e+02
-37	2.21117000e+05	6.50000000e+01	7.50000000e+01	1.23000000e+02
-36	2.22480000e+05	6.50000000e+01	7.50000000e+01	1.23000000e+02
-35	2.23671000e+05	6.10000000e+01	7.60000000e+01	1.25000000e+02
-34	2.24930000e+05	6.10000000e+01	7.60000000e+01	1.25000000e+02
-33	2.24930000e+05	6.10000000e+01	7.60000000e+01	1.25000000e+02
-32	2.24930000e+05	6.10000000e+01	7.60000000e+01	1.25000000e+02
-31	2.26528000e+05	6.10000000e+01	7.60000000e+01	1.25000000e+02
-30	2.27928000e+05	6.00000000e+01	7.80000000e+01	1.27000000e+02
-29	2.29578000e+05	6.80000000e+01	8.60000000e+01	1.39000000e+02
-28	2.31340000e+05	7.90000000e+01	9.10000000e+01	1.46000000e+02
-27	2.33302000e+05	7.40000000e+01	9.30000000e+01	1.48000000e+02
-26	2.35708000e+05	8.30000000e+01	9.60000000e+01	1.54000000e+02
-25	2.39996000e+05	8.10000000e+01	9.70000000e+01	1.55000000e+02
-24	2.49696000e+05	8.60000000e+01	9.80000000e+01	1.57000000e+02
-23	2.65580000e+05	8.50000000e+01	1.05000000e+02	1.67000000e+02
-22	2.82268000e+05	9.10000000e+01	1.09000000e+02	1.71000000e+02
-21	2.98071000e+05	1.00000000e+02	1.22000000e+02	1.89000000e+02
-20	3.09165000e+05	1.00000000e+02	1.22000000e+02	1.89000000e+02
-19	3.18872000e+05	1.00000000e+02	1.22000000e+02	1.89000000e+02
-18	3.27791000e+05	1.00000000e+02	1.22000000e+02	1.89000000e+02
-17	3.27791000e+05	1.00000000e+02	1.22000000e+02	1.89000000e+02
-16	3.40033000e+05	1.00000000e+02	1.22000000e+02	1.89000000e+02
-15	3.55866000e+05	1.00000000e+02	1.22000000e+02	1.89000000e+02
-14	3.69353000e+05	1.03000000e+02	1.23000000e+02	1.91000000e+02
-13	3.79565000e+05	9.90000000e+01	1.24000000e+02	1.93000000e+02
-12	3.88431000e+05	1.08000000e+02	1.28000000e+02	1.98000000e+02
-11	3.96285000e+05	1.04000000e+02	1.35000000e+02	2.08000000e+02
-10	4.06052000e+05	1.04000000e+02	1.35000000e+02	2.08000000e+02
-9	4.17076000e+05	1.04000000e+02	1.37000000e+02	2.10000000e+02
-8	4.28491000e+05	1.07000000e+02	1.38000000e+02	2.11000000e+02
-7	4.40015000e+05	1.07000000e+02	1.38000000e+02	2.11000000e+02
-6	4.52161000e+05	1.07000000e+02	1.38000000e+02	2.11000000e+02
-5	4.63041000e+05	1.04000000e+02	1.39000000e+02	2.12000000e+02
-4	4.74794000e+05	1.06000000e+02	1.40000000e+02	2.13000000e+02
-3	4.88620000e+05	1.08000000e+02	1.42000000e+02	2.15000000e+02
-2	4.88620000e+05	1.07000000e+02	1.44000000e+02	2.17000000e+02
-1	5.02703000e+05	1.16000000e+02	1.44000000e+02	2.18000000e+02
0	5.19825000e+05	1.06000000e+02	1.44000000e+02	2.20000000e+02
1	5.53852000e+05	1.12000000e+02	1.47000000e+02	2.24000000e+02
2	5.96104000e+05	1.15000000e+02	1.54000000e+02	2.34000000e+02
3	6.30303000e+05	1.21000000e+02	1.55000000e+02	2.35000000e+02
4	6.61399000e+05	1.24000000e+02	1.57000000e+02	2.37000000e+02
5	6.82633000e+05	1.30000000e+02	1.60000000e+02	2.44000000e+02
6	6.98527000e+05	1.26000000e+02	1.62000000e+02	2.46000000e+02
7	7.13549000e+05	1.30000000e+02	1.69000000e+02	2.53000000e+02
8	7.30850000e+05	1.34000000e+02	1.85000000e+02	2.77000000e+02
9	7.47566000e+05	1.45000000e+02	1.89000000e+02	2.83000000e+02
10	7.62865000e+05	1.51000000e+02	2.08000000e+02	3.06000000e+02
11	7.74699000e+05	1.56000000e+02	2.19000000e+02	3.23000000e+02
12	7.82845000e+05	1.62000000e+02	2.25000000e+02	3.30000000e+02
13	7.89931000e+05	1.62000000e+02	2.28000000e+02	3.34000000e+02
14	7.96259000e+05	1.73000000e+02	2.38000000e+02	3.44000000e+02
15	8.03622000e+05	1.78000000e+02	2.52000000e+02	3.59000000e+02
16	8.12552000e+05	1.89000000e+02	2.60000000e+02	3.68000000e+02
17	8.20794000e+05	1.89000000e+02	2.65000000e+02	3.75000000e+02
18	8.28030000e+05	1.99000000e+02	2.71000000e+02	3.81000000e+02
19	8.33757000e+05	1.95000000e+02	2.75000000e+02	3.88000000e+02
20	8.39565000e+05	2.03000000e+02	2.81000000e+02	3.94000000e+02
21	8.44430000e+05	2.04000000e+02	2.85000000e+02	3.98000000e+02
22	8.49661000e+05	2.04000000e+02	2.85000000e+02	3.98000000e+02
23	8.55314000e+05	2.04000000e+02	2.85000000e+02	3.98000000e+02
24	8.60880000e+05	2.06000000e+02	2.86000000e+02	3.99000000e+02
25	8.64940000e+05	2.06000000e+02	2.87000000e+02	4.00000000e+02
26	8.68509000e+05	2.11000000e+02	2.91000000e+02	4.04000000e+02
27	8.72037000e+05	2.11000000e+02	2.91000000e+02	4.04000000e+02
28	8.75188000e+05	2.11000000e+02	2.91000000e+02	4.04000000e+02
29	8.78622000e+05	2.11000000e+02	2.91000000e+02	4.04000000e+02
30	8.82395000e+05	2.11000000e+02	2.91000000e+02	4.04000000e+02
31	8.86382000e+05	2.09000000e+02	2.92000000e+02	4.05000000e+02
32	8.89831000e+05	2.08000000e+02	2.93000000e+02	4.06000000e+02
33	8.92871000e+05	2.18000000e+02	2.97000000e+02	4.11000000e+02
34	8.95923000e+05	2.18000000e+02	2.97000000e+02	4.11000000e+02
35	8.98724000e+05	2.18000000e+02	2.97000000e+02	4.11000000e+02
36	9.01714000e+05	2.19000000e+02	2.98000000e+02	4.12000000e+02
37	9.05146000e+05	2.18000000e+02	3.01000000e+02	4.15000000e+02
38	9.08622000e+05	2.23000000e+02	3.03000000e+02	4.17000000e+02
39	9.11663000e+05	2.23000000e+02	3.03000000e+02	4.17000000e+02
40	9.14027000e+05	2.20000000e+02	3.05000000e+02	4.19000000e+02
41	9.16360000e+05	2.25000000e+02	3.07000000e+02	4.21000000e+02
42	9.18645000e+05	2.25000000e+02	3.07000000e+02	4.21000000e+02
43	9.21167000e+05	2.21000000e+02	3.11000000e+02	4.28000000e+02
44	9.23747000e+05	2.21000000e+02	3.11000000e+02	4.28000000e+02
45	9.26740000e+05	2.21000000e+02	3.12000000e+02	4.30000000e+02
46	9.29108000e+05	2.21000000e+02	3.12000000e+02	4.30000000e+02
47	9.31341000e+05	2.22000000e+02	3.13000000e+02	4.31000000e+02
48	9.33369000e+05	2.27000000e+02	3.15000000e+02	4.33000000e+02
49	9.35513000e+05	2.27000000e+02	3.15000000e+02	4.33000000e+02
50	9.37992000e+05	2.27000000e+02	3.15000000e+02	4.33000000e+02
51	9.41618000e+05	2.27000000e+02	3.15000000e+02	4.33000000e+02
52	9.47447000e+05	2.21000000e+02	3.18000000e+02	4.37000000e+02
53	9.52333000e+05	2.21000000e+02	3.18000000e+02	4.37000000e+02
54	9.56088000e+05	2.21000000e+02	3.18000000e+02	4.37000000e+02
55	9.59649000e+05	2.28000000e+02	3.21000000e+02	4.41000000e+02
56	9.63219000e+05	2.28000000e+02	3.21000000e+02	4.41000000e+02
57	9.67597000e+05	2.33000000e+02	3.27000000e+02	4.47000000e+02
58	9.72403000e+05	2.33000000e+02	3.27000000e+02	4.47000000e+02
59	9.77522000e+05	2.41000000e+02	3.30000000e+02	4.51000000e+02
60	9.81527000e+05	2.43000000e+02	3.31000000e+02	4.52000000e+02
61	9.84812000e+05	2.43000000e+02	3.31000000e+02	4.52000000e+02
62	9.87888000e+05	2.44000000e+02	3.32000000e+02	4.53000000e+02
63	9.90959000e+05	2.40000000e+02	3.34000000e+02	4.55000000e+02
64	9.94447000e+05	2.40000000e+02	3.34000000e+02	4.55000000e+02
65	9.98440000e+05	2.43000000e+02	3.35000000e+02	4.57000000e+02
66	1.00268800e+06	2.43000000e+02	3.35000000e+02	4.57000000e+02
67	1.00632700e+06	2.43000000e+02	3.35000000e+02	4.57000000e+02
68	1.00911400e+06	2.43000000e+02	3.35000000e+02	4.57000000e+02
69	1.01157700e+06	2.43000000e+02	3.35000000e+02	4.57000000e+02
70	1.01405200e+06	2.43000000e+02	3.35000000e+02	4.57000000e+02
71	1.01681600e+06	2.43000000e+02	3.35000000e+02	4.57000000e+02
72	1.01985300e+06	2.40000000e+02	3.36000000e+02	4.58000000e+02
73	1.02297800e+06	2.40000000e+02	3.36000000e+02	4.58000000e+02
74	1.02596700e+06	2.40000000e+02	3.36000000e+02	4.58000000e+02
75	1.02834400e+06	2.40000000e+02	3.36000000e+02	4.58000000e+02
76	1.03083700e+06	2.40000000e+02	3.36000000e+02	4.58000000e+02
77	1.03270800e+06	2.40000000e+02	3.36000000e+02	4.58000000e+02
78	1.03489600e+06	2.44000000e+02	3.41000000e+02	4.64000000e+02
79	1.03775700e+06	2.44000000e+02	3.41000000e+02	4.64000000e+02
80	1.04074500e+06	2.47000000e+02	3.42000000e+02	4.65000000e+02
81	1.04306700e+06	2.47000000e+02	3.42000000e+02	4.65000000e+02
82	1.04478100e+06	2.49000000e+02	3.44000000e+02	4.68000000e+02
83	1.04640000e+06	2.49000000e+02	3.44000000e+02	4.68000000e+02
84	1.04833900e+06	2.49000000e+02	3.44000000e+02	4.68000000e+02
85	1.05062500e+06	2.49000000e+02	3.44000000e+02	4.68000000e+02
86	1.05326000e+06	2.51000000e+02	3.49000000e+02	4.74000000e+02
87	1.05617300e+06	2.46000000e+02	3.50000000e+02	4.75000000e+02
88	1.05846800e+06	2.46000000e+02	3.50000000e+02	4.75000000e+02
89	1.06072600e+06	2.46000000e+02	3.50000000e+02	4.75000000e+02
90	1.06302500e+06	2.46000000e+02	3.50000000e+02	4.75000000e+02
91	1.06545000e+06	2.45000000e+02	3.52000000e+02	4.77000000e+02
92	1.06787400e+06	2.45000000e+02	3.52000000e+02	4.77000000e+02
93	1.07085000e+06	2.45000000e+02	3.52000000e+02	4.77000000e+02
94	1.07386400e+06	2.45000000e+02	3.52000000e+02	4.77000000e+02
95	1.07664100e+06	2.45000000e+02	3.52000000e+02	4.77000000e+02
96	1.07897800e+06	2.47000000e+02	3.53000000e+02	4.78000000e+02
97	1.08146400e+06	2.59000000e+02	3.57000000e+02	4.83000000e+02
98	1.08396800e+06	2.54000000e+02	3.59000000e+02	4.85000000e+02
99	1.08643300e+06	2.54000000e+02	3.59000000e+02	4.85000000e+02
100	1.08922400e+06	2.63000000e+02	3.60000000e+02	4.86000000e+02
