# Supplementary material for: Early Prediction of Movie Box Office Success Based on Wikipedia Activity Big Data
Source: PLoS One. 2013 Aug 21;8(8):e71226. doi: 10.1371/journal.pone.0071226 (PMC3749192; doi:10.1371/journal.pone.0071226)
Supplement: Dataset S1 — The dataset under study, including the financial and Wikipedia activity data is also available at http://wwm.phy.bme.hu/SupplementaryDataS1.zip. (ZIP) [file pone.0071226.s002.zip › wikipredict_data_pack/sample_of_312/wikipedia_predictors/228]

Day_(movie_time)	Views	Users	Rigor	Edits
-500	0.00000000e+00	0.00000000e+00	0.00000000e+00	0.00000000e+00
-499	0.00000000e+00	0.00000000e+00	0.00000000e+00	0.00000000e+00
-498	0.00000000e+00	0.00000000e+00	0.00000000e+00	0.00000000e+00
-497	0.00000000e+00	0.00000000e+00	0.00000000e+00	0.00000000e+00
-496	1.10000000e+01	0.00000000e+00	0.00000000e+00	0.00000000e+00
-495	2.10000000e+01	0.00000000e+00	0.00000000e+00	0.00000000e+00
-494	3.80000000e+01	0.00000000e+00	0.00000000e+00	0.00000000e+00
-493	5.10000000e+01	0.00000000e+00	0.00000000e+00	0.00000000e+00
-492	6.00000000e+01	0.00000000e+00	0.00000000e+00	0.00000000e+00
-491	6.80000000e+01	0.00000000e+00	0.00000000e+00	0.00000000e+00
-490	7.80000000e+01	0.00000000e+00	0.00000000e+00	0.00000000e+00
-489	9.10000000e+01	0.00000000e+00	0.00000000e+00	0.00000000e+00
-488	9.30000000e+01	0.00000000e+00	0.00000000e+00	0.00000000e+00
-487	9.70000000e+01	0.00000000e+00	0.00000000e+00	0.00000000e+00
-486	1.07000000e+02	0.00000000e+00	0.00000000e+00	0.00000000e+00
-485	1.22000000e+02	0.00000000e+00	0.00000000e+00	0.00000000e+00
-484	1.29000000e+02	0.00000000e+00	0.00000000e+00	0.00000000e+00
-483	1.34000000e+02	0.00000000e+00	0.00000000e+00	0.00000000e+00
-482	1.52000000e+02	0.00000000e+00	0.00000000e+00	0.00000000e+00
-481	1.67000000e+02	0.00000000e+00	0.00000000e+00	0.00000000e+00
-480	1.74000000e+02	0.00000000e+00	0.00000000e+00	0.00000000e+00
-479	1.81000000e+02	0.00000000e+00	0.00000000e+00	0.00000000e+00
-478	1.88000000e+02	0.00000000e+00	0.00000000e+00	0.00000000e+00
-477	1.93000000e+02	0.00000000e+00	0.00000000e+00	0.00000000e+00
-476	1.98000000e+02	0.00000000e+00	0.00000000e+00	0.00000000e+00
-475	2.02000000e+02	0.00000000e+00	0.00000000e+00	0.00000000e+00
-474	2.06000000e+02	0.00000000e+00	0.00000000e+00	0.00000000e+00
-473	2.13000000e+02	0.00000000e+00	0.00000000e+00	0.00000000e+00
-472	2.18000000e+02	0.00000000e+00	0.00000000e+00	0.00000000e+00
-471	2.21000000e+02	0.00000000e+00	0.00000000e+00	0.00000000e+00
-470	2.23000000e+02	0.00000000e+00	0.00000000e+00	0.00000000e+00
-469	2.29000000e+02	0.00000000e+00	0.00000000e+00	0.00000000e+00
-468	2.30000000e+02	0.00000000e+00	0.00000000e+00	0.00000000e+00
-467	2.32000000e+02	0.00000000e+00	0.00000000e+00	0.00000000e+00
-466	2.33000000e+02	0.00000000e+00	0.00000000e+00	0.00000000e+00
-465	2.37000000e+02	0.00000000e+00	0.00000000e+00	0.00000000e+00
-464	2.40000000e+02	0.00000000e+00	0.00000000e+00	0.00000000e+00
-463	2.43000000e+02	0.00000000e+00	0.00000000e+00	0.00000000e+00
-462	2.48000000e+02	0.00000000e+00	0.00000000e+00	0.00000000e+00
-461	2.51000000e+02	0.00000000e+00	0.00000000e+00	0.00000000e+00
-460	2.54000000e+02	0.00000000e+00	0.00000000e+00	0.00000000e+00
-459	2.55000000e+02	0.00000000e+00	0.00000000e+00	0.00000000e+00
-458	2.58000000e+02	0.00000000e+00	0.00000000e+00	0.00000000e+00
-457	2.59000000e+02	0.00000000e+00	0.00000000e+00	0.00000000e+00
-456	2.61000000e+02	0.00000000e+00	0.00000000e+00	0.00000000e+00
-455	2.65000000e+02	0.00000000e+00	0.00000000e+00	0.00000000e+00
-454	2.68000000e+02	0.00000000e+00	0.00000000e+00	0.00000000e+00
-453	2.70000000e+02	0.00000000e+00	0.00000000e+00	0.00000000e+00
-452	2.72000000e+02	0.00000000e+00	0.00000000e+00	0.00000000e+00
-451	2.73000000e+02	0.00000000e+00	0.00000000e+00	0.00000000e+00
-450	2.75000000e+02	0.00000000e+00	0.00000000e+00	0.00000000e+00
-449	2.79000000e+02	0.00000000e+00	0.00000000e+00	0.00000000e+00
-448	2.80000000e+02	0.00000000e+00	0.00000000e+00	0.00000000e+00
-447	2.82000000e+02	0.00000000e+00	0.00000000e+00	0.00000000e+00
-446	2.88000000e+02	0.00000000e+00	0.00000000e+00	0.00000000e+00
-445	2.90000000e+02	0.00000000e+00	0.00000000e+00	0.00000000e+00
-444	2.93000000e+02	0.00000000e+00	0.00000000e+00	0.00000000e+00
-443	2.97000000e+02	0.00000000e+00	0.00000000e+00	0.00000000e+00
-442	3.03000000e+02	0.00000000e+00	0.00000000e+00	0.00000000e+00
-441	3.06000000e+02	0.00000000e+00	0.00000000e+00	0.00000000e+00
-440	3.08000000e+02	0.00000000e+00	0.00000000e+00	0.00000000e+00
-439	3.12000000e+02	0.00000000e+00	0.00000000e+00	0.00000000e+00
-438	3.18000000e+02	0.00000000e+00	0.00000000e+00	0.00000000e+00
-437	3.26000000e+02	0.00000000e+00	0.00000000e+00	0.00000000e+00
-436	3.33000000e+02	0.00000000e+00	0.00000000e+00	0.00000000e+00
-435	3.37000000e+02	0.00000000e+00	0.00000000e+00	0.00000000e+00
-434	3.41000000e+02	0.00000000e+00	0.00000000e+00	0.00000000e+00
-433	3.45000000e+02	0.00000000e+00	0.00000000e+00	0.00000000e+00
-432	3.49000000e+02	0.00000000e+00	0.00000000e+00	0.00000000e+00
-431	3.55000000e+02	0.00000000e+00	0.00000000e+00	0.00000000e+00
-430	3.59000000e+02	0.00000000e+00	0.00000000e+00	0.00000000e+00
-429	3.61000000e+02	0.00000000e+00	0.00000000e+00	0.00000000e+00
-428	3.66000000e+02	0.00000000e+00	0.00000000e+00	0.00000000e+00
-427	3.71000000e+02	0.00000000e+00	0.00000000e+00	0.00000000e+00
-426	3.76000000e+02	0.00000000e+00	0.00000000e+00	0.00000000e+00
-425	3.79000000e+02	0.00000000e+00	0.00000000e+00	0.00000000e+00
-424	3.80000000e+02	0.00000000e+00	0.00000000e+00	0.00000000e+00
-423	3.88000000e+02	0.00000000e+00	0.00000000e+00	0.00000000e+00
-422	3.90000000e+02	0.00000000e+00	0.00000000e+00	0.00000000e+00
-421	3.97000000e+02	0.00000000e+00	0.00000000e+00	0.00000000e+00
-420	3.99000000e+02	0.00000000e+00	0.00000000e+00	0.00000000e+00
-419	4.07000000e+02	0.00000000e+00	0.00000000e+00	0.00000000e+00
-418	4.10000000e+02	0.00000000e+00	0.00000000e+00	0.00000000e+00
-417	4.17000000e+02	0.00000000e+00	0.00000000e+00	0.00000000e+00
-416	4.20000000e+02	0.00000000e+00	0.00000000e+00	0.00000000e+00
-415	4.25000000e+02	0.00000000e+00	0.00000000e+00	0.00000000e+00
-414	4.29000000e+02	0.00000000e+00	0.00000000e+00	0.00000000e+00
-413	4.34000000e+02	0.00000000e+00	0.00000000e+00	0.00000000e+00
-412	4.35000000e+02	0.00000000e+00	0.00000000e+00	0.00000000e+00
-411	4.37000000e+02	0.00000000e+00	0.00000000e+00	0.00000000e+00
-410	4.41000000e+02	0.00000000e+00	0.00000000e+00	0.00000000e+00
-409	4.44000000e+02	0.00000000e+00	0.00000000e+00	0.00000000e+00
-408	4.45000000e+02	0.00000000e+00	0.00000000e+00	0.00000000e+00
-407	4.46000000e+02	0.00000000e+00	0.00000000e+00	0.00000000e+00
-406	4.47000000e+02	0.00000000e+00	0.00000000e+00	0.00000000e+00
-405	4.48000000e+02	0.00000000e+00	0.00000000e+00	0.00000000e+00
-404	4.48000000e+02	0.00000000e+00	0.00000000e+00	0.00000000e+00
-403	4.52000000e+02	0.00000000e+00	0.00000000e+00	0.00000000e+00
-402	4.58000000e+02	0.00000000e+00	0.00000000e+00	0.00000000e+00
-401	4.64000000e+02	0.00000000e+00	0.00000000e+00	0.00000000e+00
-400	4.70000000e+02	0.00000000e+00	0.00000000e+00	0.00000000e+00
-399	4.73000000e+02	0.00000000e+00	0.00000000e+00	0.00000000e+00
-398	4.74000000e+02	0.00000000e+00	0.00000000e+00	0.00000000e+00
-397	4.77000000e+02	0.00000000e+00	0.00000000e+00	0.00000000e+00
-396	4.82000000e+02	0.00000000e+00	0.00000000e+00	0.00000000e+00
-395	4.90000000e+02	0.00000000e+00	0.00000000e+00	0.00000000e+00
-394	4.94000000e+02	0.00000000e+00	0.00000000e+00	0.00000000e+00
-393	4.98000000e+02	0.00000000e+00	0.00000000e+00	0.00000000e+00
-392	5.00000000e+02	0.00000000e+00	0.00000000e+00	0.00000000e+00
-391	5.01000000e+02	0.00000000e+00	0.00000000e+00	0.00000000e+00
-390	5.03000000e+02	0.00000000e+00	0.00000000e+00	0.00000000e+00
-389	5.09000000e+02	0.00000000e+00	0.00000000e+00	0.00000000e+00
-388	5.14000000e+02	0.00000000e+00	0.00000000e+00	0.00000000e+00
-387	5.18000000e+02	0.00000000e+00	0.00000000e+00	0.00000000e+00
-386	5.20000000e+02	0.00000000e+00	0.00000000e+00	0.00000000e+00
-385	5.24000000e+02	0.00000000e+00	0.00000000e+00	0.00000000e+00
-384	5.24000000e+02	0.00000000e+00	0.00000000e+00	0.00000000e+00
-383	5.28000000e+02	0.00000000e+00	0.00000000e+00	0.00000000e+00
-382	5.32000000e+02	0.00000000e+00	0.00000000e+00	0.00000000e+00
-381	5.35000000e+02	0.00000000e+00	0.00000000e+00	0.00000000e+00
-380	5.43000000e+02	0.00000000e+00	0.00000000e+00	0.00000000e+00
-379	5.48000000e+02	0.00000000e+00	0.00000000e+00	0.00000000e+00
-378	5.52000000e+02	0.00000000e+00	0.00000000e+00	0.00000000e+00
-377	5.56000000e+02	0.00000000e+00	0.00000000e+00	0.00000000e+00
-376	5.56000000e+02	0.00000000e+00	0.00000000e+00	0.00000000e+00
-375	5.60000000e+02	0.00000000e+00	0.00000000e+00	0.00000000e+00
-374	5.68000000e+02	0.00000000e+00	0.00000000e+00	0.00000000e+00
-373	5.74000000e+02	0.00000000e+00	0.00000000e+00	0.00000000e+00
-372	5.79000000e+02	0.00000000e+00	0.00000000e+00	0.00000000e+00
-371	5.84000000e+02	0.00000000e+00	0.00000000e+00	0.00000000e+00
-370	5.88000000e+02	0.00000000e+00	0.00000000e+00	0.00000000e+00
-369	5.90000000e+02	0.00000000e+00	0.00000000e+00	0.00000000e+00
-368	5.97000000e+02	0.00000000e+00	0.00000000e+00	0.00000000e+00
-367	6.06000000e+02	0.00000000e+00	0.00000000e+00	0.00000000e+00
-366	6.07000000e+02	0.00000000e+00	0.00000000e+00	0.00000000e+00
-365	6.10000000e+02	0.00000000e+00	0.00000000e+00	0.00000000e+00
-364	6.16000000e+02	0.00000000e+00	0.00000000e+00	0.00000000e+00
-363	6.20000000e+02	0.00000000e+00	0.00000000e+00	0.00000000e+00
-362	6.22000000e+02	0.00000000e+00	0.00000000e+00	0.00000000e+00
-361	6.26000000e+02	0.00000000e+00	0.00000000e+00	0.00000000e+00
-360	6.31000000e+02	0.00000000e+00	0.00000000e+00	0.00000000e+00
-359	6.35000000e+02	0.00000000e+00	0.00000000e+00	0.00000000e+00
-358	6.45000000e+02	0.00000000e+00	0.00000000e+00	0.00000000e+00
-357	6.49000000e+02	0.00000000e+00	0.00000000e+00	0.00000000e+00
-356	6.53000000e+02	0.00000000e+00	0.00000000e+00	0.00000000e+00
-355	6.56000000e+02	0.00000000e+00	0.00000000e+00	0.00000000e+00
-354	6.64000000e+02	0.00000000e+00	0.00000000e+00	0.00000000e+00
-353	6.68000000e+02	0.00000000e+00	0.00000000e+00	0.00000000e+00
-352	6.70000000e+02	0.00000000e+00	0.00000000e+00	0.00000000e+00
-351	6.71000000e+02	0.00000000e+00	0.00000000e+00	0.00000000e+00
-350	6.76000000e+02	0.00000000e+00	0.00000000e+00	0.00000000e+00
-349	6.78000000e+02	0.00000000e+00	0.00000000e+00	0.00000000e+00
-348	6.82000000e+02	0.00000000e+00	0.00000000e+00	0.00000000e+00
-347	6.86000000e+02	0.00000000e+00	0.00000000e+00	0.00000000e+00
-346	6.90000000e+02	0.00000000e+00	0.00000000e+00	0.00000000e+00
-345	6.94000000e+02	0.00000000e+00	0.00000000e+00	0.00000000e+00
-344	6.95000000e+02	0.00000000e+00	0.00000000e+00	0.00000000e+00
-343	6.95000000e+02	0.00000000e+00	0.00000000e+00	0.00000000e+00
-342	6.98000000e+02	0.00000000e+00	0.00000000e+00	0.00000000e+00
-341	7.00000000e+02	0.00000000e+00	0.00000000e+00	0.00000000e+00
-340	7.04000000e+02	0.00000000e+00	0.00000000e+00	0.00000000e+00
-339	7.09000000e+02	0.00000000e+00	0.00000000e+00	0.00000000e+00
-338	7.17000000e+02	0.00000000e+00	0.00000000e+00	0.00000000e+00
-337	7.22000000e+02	0.00000000e+00	0.00000000e+00	0.00000000e+00
-336	7.28000000e+02	0.00000000e+00	0.00000000e+00	0.00000000e+00
-335	7.35000000e+02	0.00000000e+00	0.00000000e+00	0.00000000e+00
-334	7.37000000e+02	0.00000000e+00	0.00000000e+00	0.00000000e+00
-333	7.40000000e+02	0.00000000e+00	0.00000000e+00	0.00000000e+00
-332	7.45000000e+02	0.00000000e+00	0.00000000e+00	0.00000000e+00
-331	7.49000000e+02	0.00000000e+00	0.00000000e+00	0.00000000e+00
-330	7.49000000e+02	0.00000000e+00	0.00000000e+00	0.00000000e+00
-329	7.51000000e+02	0.00000000e+00	0.00000000e+00	0.00000000e+00
-328	7.55000000e+02	0.00000000e+00	0.00000000e+00	0.00000000e+00
-327	7.58000000e+02	0.00000000e+00	0.00000000e+00	0.00000000e+00
-326	7.83000000e+02	1.00000000e+00	1.00000000e+00	3.00000000e+00
-325	8.41000000e+02	1.00000000e+00	1.00000000e+00	3.00000000e+00
-324	9.14000000e+02	1.00000000e+00	1.00000000e+00	4.00000000e+00
-323	9.95000000e+02	1.00000000e+00	1.00000000e+00	4.00000000e+00
-322	1.04900000e+03	1.00000000e+00	1.00000000e+00	4.00000000e+00
-321	1.11100000e+03	1.00000000e+00	1.00000000e+00	4.00000000e+00
-320	1.17700000e+03	1.00000000e+00	1.00000000e+00	4.00000000e+00
-319	1.24600000e+03	1.00000000e+00	1.00000000e+00	4.00000000e+00
-318	1.24600000e+03	1.00000000e+00	1.00000000e+00	4.00000000e+00
-317	1.32100000e+03	1.00000000e+00	1.00000000e+00	4.00000000e+00
-316	1.32100000e+03	2.00000000e+00	2.00000000e+00	5.00000000e+00
-315	1.32100000e+03	2.00000000e+00	2.00000000e+00	5.00000000e+00
-314	1.32100000e+03	2.00000000e+00	2.00000000e+00	5.00000000e+00
-313	1.32100000e+03	2.00000000e+00	2.00000000e+00	5.00000000e+00
-312	1.32100000e+03	2.00000000e+00	2.00000000e+00	5.00000000e+00
-311	1.38900000e+03	2.00000000e+00	2.00000000e+00	5.00000000e+00
-310	1.43000000e+03	2.00000000e+00	2.00000000e+00	5.00000000e+00
-309	1.46700000e+03	2.00000000e+00	2.00000000e+00	5.00000000e+00
-308	1.50400000e+03	2.00000000e+00	2.00000000e+00	5.00000000e+00
-307	1.54200000e+03	2.00000000e+00	2.00000000e+00	5.00000000e+00
-306	1.57300000e+03	2.00000000e+00	2.00000000e+00	5.00000000e+00
-305	1.62500000e+03	2.00000000e+00	2.00000000e+00	5.00000000e+00
-304	1.67200000e+03	2.00000000e+00	2.00000000e+00	5.00000000e+00
-303	1.70300000e+03	2.00000000e+00	2.00000000e+00	5.00000000e+00
-302	1.74300000e+03	2.00000000e+00	2.00000000e+00	5.00000000e+00
-301	1.78800000e+03	2.00000000e+00	2.00000000e+00	5.00000000e+00
-300	1.83700000e+03	2.00000000e+00	2.00000000e+00	5.00000000e+00
-299	1.88200000e+03	2.00000000e+00	2.00000000e+00	5.00000000e+00
-298	1.92700000e+03	2.00000000e+00	2.00000000e+00	5.00000000e+00
-297	1.98100000e+03	2.00000000e+00	2.00000000e+00	5.00000000e+00
-296	2.03500000e+03	2.00000000e+00	2.00000000e+00	5.00000000e+00
-295	2.03500000e+03	2.00000000e+00	2.00000000e+00	5.00000000e+00
-294	2.03500000e+03	2.00000000e+00	2.00000000e+00	5.00000000e+00
-293	2.03500000e+03	2.00000000e+00	2.00000000e+00	5.00000000e+00
-292	2.07100000e+03	2.00000000e+00	2.00000000e+00	5.00000000e+00
-291	2.11500000e+03	2.00000000e+00	2.00000000e+00	5.00000000e+00
-290	2.14500000e+03	2.00000000e+00	2.00000000e+00	5.00000000e+00
-289	2.18000000e+03	2.00000000e+00	2.00000000e+00	5.00000000e+00
-288	2.22600000e+03	2.00000000e+00	2.00000000e+00	5.00000000e+00
-287	2.25800000e+03	2.00000000e+00	2.00000000e+00	5.00000000e+00
-286	2.30000000e+03	2.00000000e+00	2.00000000e+00	5.00000000e+00
-285	2.35200000e+03	2.00000000e+00	2.00000000e+00	5.00000000e+00
-284	2.42400000e+03	2.00000000e+00	2.00000000e+00	5.00000000e+00
-283	2.49600000e+03	2.00000000e+00	2.00000000e+00	5.00000000e+00
-282	2.55200000e+03	2.00000000e+00	2.00000000e+00	5.00000000e+00
-281	2.60700000e+03	2.00000000e+00	2.00000000e+00	5.00000000e+00
-280	2.68200000e+03	2.00000000e+00	2.00000000e+00	5.00000000e+00
-279	2.73500000e+03	2.00000000e+00	2.00000000e+00	5.00000000e+00
-278	2.76700000e+03	2.00000000e+00	2.00000000e+00	5.00000000e+00
-277	2.80800000e+03	2.00000000e+00	2.00000000e+00	5.00000000e+00
-276	2.91500000e+03	2.00000000e+00	2.00000000e+00	5.00000000e+00
-275	3.03900000e+03	2.00000000e+00	2.00000000e+00	5.00000000e+00
-274	3.14900000e+03	2.00000000e+00	2.00000000e+00	5.00000000e+00
-273	3.26200000e+03	2.00000000e+00	2.00000000e+00	5.00000000e+00
-272	3.34900000e+03	2.00000000e+00	2.00000000e+00	5.00000000e+00
-271	3.41200000e+03	2.00000000e+00	2.00000000e+00	5.00000000e+00
-270	3.48000000e+03	2.00000000e+00	2.00000000e+00	5.00000000e+00
-269	3.55600000e+03	2.00000000e+00	2.00000000e+00	5.00000000e+00
-268	3.61600000e+03	2.00000000e+00	2.00000000e+00	5.00000000e+00
-267	3.68500000e+03	2.00000000e+00	2.00000000e+00	5.00000000e+00
-266	3.74700000e+03	2.00000000e+00	2.00000000e+00	5.00000000e+00
-265	3.82500000e+03	2.00000000e+00	2.00000000e+00	5.00000000e+00
-264	3.89700000e+03	2.00000000e+00	2.00000000e+00	5.00000000e+00
-263	3.89700000e+03	2.00000000e+00	2.00000000e+00	5.00000000e+00
-262	3.96000000e+03	2.00000000e+00	2.00000000e+00	5.00000000e+00
-261	4.00000000e+03	2.00000000e+00	2.00000000e+00	5.00000000e+00
-260	4.04400000e+03	2.00000000e+00	2.00000000e+00	5.00000000e+00
-259	4.07600000e+03	2.00000000e+00	2.00000000e+00	5.00000000e+00
-258	4.11100000e+03	2.00000000e+00	2.00000000e+00	5.00000000e+00
-257	4.15300000e+03	2.00000000e+00	2.00000000e+00	5.00000000e+00
-256	4.15300000e+03	2.00000000e+00	2.00000000e+00	5.00000000e+00
-255	4.20000000e+03	2.00000000e+00	2.00000000e+00	5.00000000e+00
-254	4.24000000e+03	2.00000000e+00	2.00000000e+00	5.00000000e+00
-253	4.27300000e+03	2.00000000e+00	2.00000000e+00	5.00000000e+00
-252	4.30900000e+03	2.00000000e+00	2.00000000e+00	5.00000000e+00
-251	4.35300000e+03	2.00000000e+00	2.00000000e+00	5.00000000e+00
-250	4.40900000e+03	2.00000000e+00	2.00000000e+00	5.00000000e+00
-249	4.45200000e+03	2.00000000e+00	2.00000000e+00	5.00000000e+00
-248	4.50000000e+03	2.00000000e+00	2.00000000e+00	5.00000000e+00
-247	4.53800000e+03	2.00000000e+00	2.00000000e+00	5.00000000e+00
-246	4.58700000e+03	2.00000000e+00	2.00000000e+00	5.00000000e+00
-245	4.62600000e+03	2.00000000e+00	2.00000000e+00	5.00000000e+00
-244	4.66400000e+03	2.00000000e+00	2.00000000e+00	5.00000000e+00
-243	4.69300000e+03	2.00000000e+00	2.00000000e+00	5.00000000e+00
-242	4.73900000e+03	2.00000000e+00	2.00000000e+00	5.00000000e+00
-241	4.79700000e+03	2.00000000e+00	2.00000000e+00	5.00000000e+00
-240	4.85200000e+03	2.00000000e+00	2.00000000e+00	5.00000000e+00
-239	4.89500000e+03	2.00000000e+00	2.00000000e+00	5.00000000e+00
-238	4.93500000e+03	2.00000000e+00	2.00000000e+00	5.00000000e+00
-237	4.97000000e+03	2.00000000e+00	2.00000000e+00	5.00000000e+00
-236	5.02000000e+03	2.00000000e+00	2.00000000e+00	5.00000000e+00
-235	5.07100000e+03	2.00000000e+00	2.00000000e+00	5.00000000e+00
-234	5.11600000e+03	2.00000000e+00	2.00000000e+00	5.00000000e+00
-233	5.16400000e+03	2.00000000e+00	2.00000000e+00	5.00000000e+00
-232	5.20500000e+03	2.00000000e+00	2.00000000e+00	5.00000000e+00
-231	5.26700000e+03	2.00000000e+00	2.00000000e+00	5.00000000e+00
-230	5.33600000e+03	2.00000000e+00	2.00000000e+00	5.00000000e+00
-229	5.38900000e+03	2.00000000e+00	2.00000000e+00	5.00000000e+00
-228	5.46500000e+03	2.00000000e+00	2.00000000e+00	5.00000000e+00
-227	5.52600000e+03	2.00000000e+00	2.00000000e+00	5.00000000e+00
-226	5.59500000e+03	2.00000000e+00	2.00000000e+00	5.00000000e+00
-225	5.67000000e+03	2.00000000e+00	2.00000000e+00	5.00000000e+00
-224	5.73400000e+03	2.00000000e+00	2.00000000e+00	5.00000000e+00
-223	5.77200000e+03	2.00000000e+00	2.00000000e+00	5.00000000e+00
-222	5.83200000e+03	2.00000000e+00	2.00000000e+00	5.00000000e+00
-221	5.90600000e+03	2.00000000e+00	2.00000000e+00	5.00000000e+00
-220	5.97500000e+03	2.00000000e+00	2.00000000e+00	5.00000000e+00
-219	6.05100000e+03	2.00000000e+00	2.00000000e+00	5.00000000e+00
-218	6.11500000e+03	2.00000000e+00	2.00000000e+00	5.00000000e+00
-217	6.18900000e+03	2.00000000e+00	2.00000000e+00	5.00000000e+00
-216	6.25300000e+03	2.00000000e+00	2.00000000e+00	5.00000000e+00
-215	6.32400000e+03	2.00000000e+00	2.00000000e+00	5.00000000e+00
-214	6.38400000e+03	2.00000000e+00	2.00000000e+00	5.00000000e+00
-213	6.43600000e+03	2.00000000e+00	2.00000000e+00	5.00000000e+00
-212	6.51800000e+03	3.00000000e+00	3.00000000e+00	6.00000000e+00
-211	6.62000000e+03	3.00000000e+00	3.00000000e+00	6.00000000e+00
-210	6.69800000e+03	3.00000000e+00	3.00000000e+00	6.00000000e+00
-209	6.79000000e+03	3.00000000e+00	3.00000000e+00	6.00000000e+00
-208	6.85900000e+03	3.00000000e+00	3.00000000e+00	6.00000000e+00
-207	6.91900000e+03	3.00000000e+00	3.00000000e+00	6.00000000e+00
-206	6.98500000e+03	3.00000000e+00	3.00000000e+00	6.00000000e+00
-205	7.06200000e+03	3.00000000e+00	3.00000000e+00	6.00000000e+00
-204	7.12400000e+03	3.00000000e+00	3.00000000e+00	6.00000000e+00
-203	7.15900000e+03	3.00000000e+00	3.00000000e+00	6.00000000e+00
-202	7.22700000e+03	3.00000000e+00	3.00000000e+00	6.00000000e+00
-201	7.27000000e+03	3.00000000e+00	3.00000000e+00	6.00000000e+00
-200	7.33500000e+03	3.00000000e+00	3.00000000e+00	6.00000000e+00
-199	7.38900000e+03	3.00000000e+00	3.00000000e+00	6.00000000e+00
-198	7.43900000e+03	3.00000000e+00	3.00000000e+00	6.00000000e+00
-197	7.47200000e+03	3.00000000e+00	3.00000000e+00	6.00000000e+00
-196	7.53000000e+03	3.00000000e+00	3.00000000e+00	6.00000000e+00
-195	7.57300000e+03	3.00000000e+00	3.00000000e+00	6.00000000e+00
-194	7.57300000e+03	3.00000000e+00	3.00000000e+00	6.00000000e+00
-193	7.57300000e+03	3.00000000e+00	3.00000000e+00	6.00000000e+00
-192	7.62900000e+03	3.00000000e+00	3.00000000e+00	6.00000000e+00
-191	7.68800000e+03	3.00000000e+00	3.00000000e+00	6.00000000e+00
-190	7.73000000e+03	3.00000000e+00	3.00000000e+00	6.00000000e+00
-189	7.78500000e+03	3.00000000e+00	3.00000000e+00	6.00000000e+00
-188	7.83600000e+03	3.00000000e+00	3.00000000e+00	6.00000000e+00
-187	7.88400000e+03	3.00000000e+00	3.00000000e+00	6.00000000e+00
-186	7.94100000e+03	3.00000000e+00	3.00000000e+00	6.00000000e+00
-185	7.98600000e+03	3.00000000e+00	3.00000000e+00	6.00000000e+00
-184	8.02900000e+03	3.00000000e+00	3.00000000e+00	6.00000000e+00
-183	8.06600000e+03	3.00000000e+00	3.00000000e+00	6.00000000e+00
-182	8.10400000e+03	3.00000000e+00	3.00000000e+00	6.00000000e+00
-181	8.13700000e+03	3.00000000e+00	3.00000000e+00	6.00000000e+00
-180	8.18800000e+03	3.00000000e+00	3.00000000e+00	6.00000000e+00
-179	8.22800000e+03	3.00000000e+00	3.00000000e+00	6.00000000e+00
-178	8.22800000e+03	3.00000000e+00	3.00000000e+00	6.00000000e+00
-177	8.31300000e+03	5.00000000e+00	5.00000000e+00	1.00000000e+01
-176	8.37100000e+03	5.00000000e+00	5.00000000e+00	1.00000000e+01
-175	8.40800000e+03	5.00000000e+00	5.00000000e+00	1.00000000e+01
-174	8.45000000e+03	5.00000000e+00	5.00000000e+00	1.00000000e+01
-173	8.48500000e+03	5.00000000e+00	5.00000000e+00	1.00000000e+01
-172	8.52500000e+03	5.00000000e+00	5.00000000e+00	1.00000000e+01
-171	8.58800000e+03	5.00000000e+00	6.00000000e+00	1.10000000e+01
-170	8.64500000e+03	5.00000000e+00	6.00000000e+00	1.10000000e+01
-169	8.67900000e+03	5.00000000e+00	6.00000000e+00	1.10000000e+01
-168	8.72500000e+03	5.00000000e+00	6.00000000e+00	1.10000000e+01
-167	8.76800000e+03	5.00000000e+00	6.00000000e+00	1.10000000e+01
-166	8.84000000e+03	5.00000000e+00	6.00000000e+00	1.10000000e+01
-165	8.87600000e+03	5.00000000e+00	6.00000000e+00	1.10000000e+01
-164	8.92700000e+03	5.00000000e+00	6.00000000e+00	1.10000000e+01
-163	8.92700000e+03	5.00000000e+00	6.00000000e+00	1.10000000e+01
-162	8.96400000e+03	5.00000000e+00	6.00000000e+00	1.10000000e+01
-161	9.07600000e+03	5.00000000e+00	6.00000000e+00	1.10000000e+01
-160	9.14500000e+03	5.00000000e+00	6.00000000e+00	1.10000000e+01
-159	9.19100000e+03	5.00000000e+00	6.00000000e+00	1.10000000e+01
-158	9.29100000e+03	5.00000000e+00	6.00000000e+00	1.10000000e+01
-157	9.35900000e+03	5.00000000e+00	6.00000000e+00	1.10000000e+01
-156	9.42300000e+03	5.00000000e+00	6.00000000e+00	1.10000000e+01
-155	9.51500000e+03	5.00000000e+00	6.00000000e+00	1.10000000e+01
-154	9.75600000e+03	5.00000000e+00	6.00000000e+00	1.10000000e+01
-153	1.00360000e+04	5.00000000e+00	6.00000000e+00	1.20000000e+01
-152	1.01820000e+04	5.00000000e+00	6.00000000e+00	1.20000000e+01
-151	1.02790000e+04	5.00000000e+00	6.00000000e+00	1.20000000e+01
-150	1.03580000e+04	5.00000000e+00	6.00000000e+00	1.20000000e+01
-149	1.04760000e+04	5.00000000e+00	6.00000000e+00	1.20000000e+01
-148	1.05890000e+04	5.00000000e+00	6.00000000e+00	1.20000000e+01
-147	1.06930000e+04	5.00000000e+00	6.00000000e+00	1.20000000e+01
-146	1.08140000e+04	5.00000000e+00	6.00000000e+00	1.20000000e+01
-145	1.09640000e+04	5.00000000e+00	6.00000000e+00	1.20000000e+01
-144	1.10850000e+04	5.00000000e+00	6.00000000e+00	1.20000000e+01
-143	1.11850000e+04	5.00000000e+00	6.00000000e+00	1.20000000e+01
-142	1.12770000e+04	5.00000000e+00	6.00000000e+00	1.20000000e+01
-141	1.13570000e+04	6.00000000e+00	7.00000000e+00	1.30000000e+01
-140	1.14790000e+04	7.00000000e+00	8.00000000e+00	1.40000000e+01
-139	1.15900000e+04	7.00000000e+00	8.00000000e+00	1.40000000e+01
-138	1.17230000e+04	7.00000000e+00	8.00000000e+00	1.40000000e+01
-137	1.18610000e+04	7.00000000e+00	8.00000000e+00	1.40000000e+01
-136	1.19510000e+04	7.00000000e+00	8.00000000e+00	1.40000000e+01
-135	1.20610000e+04	7.00000000e+00	8.00000000e+00	1.40000000e+01
-134	1.21410000e+04	7.00000000e+00	8.00000000e+00	1.40000000e+01
-133	1.22460000e+04	7.00000000e+00	8.00000000e+00	1.40000000e+01
-132	1.23820000e+04	7.00000000e+00	9.00000000e+00	1.50000000e+01
-131	1.24860000e+04	7.00000000e+00	9.00000000e+00	1.50000000e+01
-130	1.26260000e+04	7.00000000e+00	9.00000000e+00	1.50000000e+01
-129	1.27630000e+04	7.00000000e+00	9.00000000e+00	1.50000000e+01
-128	1.28930000e+04	7.00000000e+00	9.00000000e+00	1.64000000e+02
-127	1.30270000e+04	7.00000000e+00	9.00000000e+00	1.50000000e+01
-126	1.33810000e+04	7.00000000e+00	9.00000000e+00	1.50000000e+01
-125	1.36530000e+04	7.00000000e+00	9.00000000e+00	1.50000000e+01
-124	1.39860000e+04	7.00000000e+00	9.00000000e+00	1.50000000e+01
-123	1.43840000e+04	7.00000000e+00	9.00000000e+00	1.50000000e+01
-122	1.47260000e+04	7.00000000e+00	9.00000000e+00	1.50000000e+01
-121	1.49600000e+04	7.00000000e+00	9.00000000e+00	1.50000000e+01
-120	1.52660000e+04	7.00000000e+00	9.00000000e+00	1.50000000e+01
-119	1.57230000e+04	8.00000000e+00	1.00000000e+01	1.60000000e+01
-118	1.61450000e+04	8.00000000e+00	1.00000000e+01	1.60000000e+01
-117	1.66670000e+04	8.00000000e+00	1.00000000e+01	1.60000000e+01
-116	1.72730000e+04	8.00000000e+00	1.00000000e+01	1.60000000e+01
-115	1.78220000e+04	8.00000000e+00	1.00000000e+01	1.60000000e+01
-114	1.82830000e+04	1.10000000e+01	1.10000000e+01	2.20000000e+01
-113	1.86720000e+04	1.10000000e+01	1.10000000e+01	2.20000000e+01
-112	1.90540000e+04	1.10000000e+01	1.10000000e+01	2.20000000e+01
-111	2.13320000e+04	1.10000000e+01	1.20000000e+01	2.40000000e+01
-110	2.28100000e+04	1.10000000e+01	1.20000000e+01	2.40000000e+01
-109	2.40340000e+04	1.10000000e+01	1.20000000e+01	2.40000000e+01
-108	2.49930000e+04	1.10000000e+01	1.20000000e+01	2.40000000e+01
-107	2.56780000e+04	1.10000000e+01	1.20000000e+01	2.40000000e+01
-106	2.65910000e+04	1.10000000e+01	1.20000000e+01	2.40000000e+01
-105	2.73060000e+04	1.10000000e+01	1.20000000e+01	2.40000000e+01
-104	2.81990000e+04	1.20000000e+01	1.30000000e+01	2.50000000e+01
-103	2.94150000e+04	1.20000000e+01	1.40000000e+01	2.60000000e+01
-102	3.07460000e+04	1.50000000e+01	1.50000000e+01	2.70000000e+01
-101	3.22090000e+04	1.50000000e+01	1.50000000e+01	2.70000000e+01
-100	3.31050000e+04	1.50000000e+01	1.50000000e+01	2.70000000e+01
-99	3.38720000e+04	1.50000000e+01	1.50000000e+01	2.70000000e+01
-98	3.56130000e+04	1.70000000e+01	1.70000000e+01	3.00000000e+01
-97	3.77180000e+04	1.70000000e+01	1.70000000e+01	3.00000000e+01
-96	3.93410000e+04	1.70000000e+01	1.70000000e+01	3.00000000e+01
-95	4.08990000e+04	1.80000000e+01	1.80000000e+01	3.20000000e+01
-94	4.21760000e+04	1.80000000e+01	1.80000000e+01	3.20000000e+01
-93	4.33010000e+04	1.80000000e+01	1.80000000e+01	3.20000000e+01
-92	4.42250000e+04	1.80000000e+01	1.90000000e+01	3.30000000e+01
-91	4.50660000e+04	1.80000000e+01	1.90000000e+01	3.30000000e+01
-90	4.58420000e+04	1.90000000e+01	2.00000000e+01	3.40000000e+01
-89	4.65790000e+04	1.90000000e+01	2.00000000e+01	3.40000000e+01
-88	4.72190000e+04	1.90000000e+01	2.00000000e+01	3.40000000e+01
-87	4.79870000e+04	2.00000000e+01	2.20000000e+01	3.80000000e+01
-86	4.85230000e+04	2.00000000e+01	2.20000000e+01	3.80000000e+01
-85	4.90070000e+04	2.00000000e+01	2.20000000e+01	3.80000000e+01
-84	4.93950000e+04	2.00000000e+01	2.20000000e+01	3.80000000e+01
-83	4.98410000e+04	2.30000000e+01	2.30000000e+01	4.10000000e+01
-82	5.06250000e+04	2.30000000e+01	2.30000000e+01	4.10000000e+01
-81	5.11370000e+04	2.30000000e+01	2.30000000e+01	4.10000000e+01
-80	5.17220000e+04	2.30000000e+01	2.30000000e+01	4.10000000e+01
-79	5.22750000e+04	2.10000000e+01	2.40000000e+01	4.20000000e+01
-78	5.26860000e+04	2.10000000e+01	2.40000000e+01	4.20000000e+01
-77	5.33990000e+04	2.10000000e+01	2.40000000e+01	4.20000000e+01
-76	5.40920000e+04	2.40000000e+01	2.50000000e+01	4.30000000e+01
-75	5.47030000e+04	2.30000000e+01	2.60000000e+01	4.40000000e+01
-74	5.53420000e+04	2.40000000e+01	2.70000000e+01	4.80000000e+01
-73	5.58320000e+04	2.40000000e+01	2.70000000e+01	4.80000000e+01
-72	5.63180000e+04	2.60000000e+01	2.80000000e+01	4.90000000e+01
-71	5.68840000e+04	2.60000000e+01	2.90000000e+01	5.00000000e+01
-70	5.74610000e+04	2.60000000e+01	2.90000000e+01	5.00000000e+01
-69	5.82350000e+04	2.60000000e+01	3.10000000e+01	5.20000000e+01
-68	5.94490000e+04	2.60000000e+01	3.10000000e+01	5.20000000e+01
-67	6.07460000e+04	2.90000000e+01	3.30000000e+01	5.70000000e+01
-66	6.20870000e+04	2.90000000e+01	3.30000000e+01	5.70000000e+01
-65	6.31800000e+04	2.90000000e+01	3.30000000e+01	5.70000000e+01
-64	6.41370000e+04	2.90000000e+01	3.30000000e+01	5.70000000e+01
-63	6.50050000e+04	2.90000000e+01	3.30000000e+01	5.70000000e+01
-62	6.58340000e+04	2.90000000e+01	3.30000000e+01	5.70000000e+01
-61	6.67840000e+04	2.90000000e+01	3.30000000e+01	5.70000000e+01
-60	6.77060000e+04	3.00000000e+01	3.40000000e+01	5.80000000e+01
-59	6.85180000e+04	3.00000000e+01	3.40000000e+01	5.80000000e+01
-58	6.91850000e+04	3.00000000e+01	3.40000000e+01	5.80000000e+01
-57	6.97340000e+04	3.00000000e+01	3.40000000e+01	5.80000000e+01
-56	7.02420000e+04	3.00000000e+01	3.40000000e+01	5.80000000e+01
-55	7.06270000e+04	3.00000000e+01	3.40000000e+01	5.80000000e+01
-54	7.07770000e+04	3.00000000e+01	3.40000000e+01	5.80000000e+01
-53	7.08650000e+04	3.00000000e+01	3.40000000e+01	5.80000000e+01
-52	7.09840000e+04	3.00000000e+01	3.50000000e+01	6.00000000e+01
-51	7.11730000e+04	3.00000000e+01	3.50000000e+01	6.00000000e+01
-50	7.14700000e+04	3.00000000e+01	3.50000000e+01	6.00000000e+01
-49	7.18500000e+04	3.00000000e+01	3.50000000e+01	6.00000000e+01
-48	7.22100000e+04	3.00000000e+01	3.50000000e+01	6.00000000e+01
-47	7.27120000e+04	3.00000000e+01	3.50000000e+01	6.00000000e+01
-46	7.31510000e+04	3.00000000e+01	3.50000000e+01	6.00000000e+01
-45	7.36310000e+04	3.00000000e+01	3.50000000e+01	6.00000000e+01
-44	7.39870000e+04	3.00000000e+01	3.50000000e+01	6.00000000e+01
-43	7.43750000e+04	3.00000000e+01	3.50000000e+01	6.00000000e+01
-42	7.46880000e+04	3.00000000e+01	3.50000000e+01	6.00000000e+01
-41	7.50280000e+04	3.00000000e+01	3.50000000e+01	6.00000000e+01
-40	7.50280000e+04	3.00000000e+01	3.50000000e+01	6.00000000e+01
-39	7.51640000e+04	3.00000000e+01	3.50000000e+01	6.00000000e+01
-38	7.51640000e+04	3.00000000e+01	3.50000000e+01	6.00000000e+01
-37	7.57180000e+04	3.00000000e+01	3.50000000e+01	6.00000000e+01
-36	7.62660000e+04	3.20000000e+01	3.70000000e+01	6.20000000e+01
-35	7.67200000e+04	3.20000000e+01	3.70000000e+01	6.20000000e+01
-34	7.71450000e+04	3.20000000e+01	3.70000000e+01	6.20000000e+01
-33	7.75060000e+04	3.20000000e+01	3.70000000e+01	6.20000000e+01
-32	7.79450000e+04	3.20000000e+01	3.70000000e+01	6.20000000e+01
-31	7.79450000e+04	3.20000000e+01	3.70000000e+01	6.20000000e+01
-30	7.84020000e+04	3.30000000e+01	3.80000000e+01	6.30000000e+01
-29	7.84020000e+04	3.30000000e+01	3.80000000e+01	6.30000000e+01
-28	7.84020000e+04	3.30000000e+01	3.80000000e+01	6.30000000e+01
-27	7.84020000e+04	3.30000000e+01	3.80000000e+01	6.30000000e+01
-26	7.84020000e+04	3.30000000e+01	3.80000000e+01	6.30000000e+01
-25	7.90980000e+04	3.60000000e+01	3.90000000e+01	6.40000000e+01
-24	7.97750000e+04	3.60000000e+01	3.90000000e+01	6.40000000e+01
-23	8.03260000e+04	3.60000000e+01	3.90000000e+01	6.40000000e+01
-22	8.07570000e+04	3.60000000e+01	3.90000000e+01	6.40000000e+01
-21	8.16150000e+04	3.50000000e+01	4.00000000e+01	6.60000000e+01
-20	8.22340000e+04	3.50000000e+01	4.00000000e+01	6.60000000e+01
-19	8.27750000e+04	3.50000000e+01	4.00000000e+01	6.60000000e+01
-18	8.33510000e+04	3.50000000e+01	4.00000000e+01	6.60000000e+01
-17	8.39080000e+04	3.50000000e+01	4.00000000e+01	6.60000000e+01
-16	8.43840000e+04	3.50000000e+01	4.00000000e+01	6.60000000e+01
-15	8.48260000e+04	3.50000000e+01	4.00000000e+01	6.60000000e+01
-14	8.54410000e+04	3.50000000e+01	4.00000000e+01	6.60000000e+01
-13	8.60780000e+04	3.50000000e+01	4.00000000e+01	6.60000000e+01
-12	8.67070000e+04	3.50000000e+01	4.00000000e+01	6.60000000e+01
-11	8.73900000e+04	3.50000000e+01	4.00000000e+01	6.60000000e+01
-10	8.82630000e+04	3.50000000e+01	4.00000000e+01	6.60000000e+01
-9	8.91200000e+04	3.50000000e+01	4.10000000e+01	6.70000000e+01
-8	8.99740000e+04	3.50000000e+01	4.10000000e+01	6.70000000e+01
-7	9.09470000e+04	3.50000000e+01	4.10000000e+01	6.70000000e+01
-6	9.19630000e+04	3.80000000e+01	4.20000000e+01	7.00000000e+01
-5	9.28130000e+04	3.80000000e+01	4.20000000e+01	7.00000000e+01
-4	9.36400000e+04	3.80000000e+01	4.20000000e+01	7.00000000e+01
-3	9.47910000e+04	3.80000000e+01	4.20000000e+01	7.00000000e+01
-2	9.62050000e+04	3.90000000e+01	4.30000000e+01	7.20000000e+01
-1	9.80740000e+04	3.90000000e+01	4.30000000e+01	7.20000000e+01
0	1.00439000e+05	3.90000000e+01	4.30000000e+01	7.20000000e+01
1	1.02904000e+05	4.00000000e+01	4.40000000e+01	7.30000000e+01
2	1.04883000e+05	4.20000000e+01	4.50000000e+01	7.40000000e+01
3	1.07365000e+05	4.20000000e+01	4.50000000e+01	7.40000000e+01
4	1.09762000e+05	4.20000000e+01	4.50000000e+01	7.40000000e+01
5	1.11467000e+05	4.20000000e+01	4.50000000e+01	7.40000000e+01
6	1.12773000e+05	4.20000000e+01	4.50000000e+01	7.40000000e+01
7	1.13988000e+05	4.20000000e+01	4.60000000e+01	7.50000000e+01
8	1.15297000e+05	4.20000000e+01	4.60000000e+01	7.50000000e+01
9	1.16415000e+05	4.20000000e+01	4.60000000e+01	7.50000000e+01
10	1.17737000e+05	4.20000000e+01	4.60000000e+01	7.50000000e+01
11	1.19105000e+05	4.20000000e+01	4.60000000e+01	7.50000000e+01
12	1.20354000e+05	4.20000000e+01	4.60000000e+01	7.50000000e+01
13	1.21435000e+05	4.20000000e+01	4.60000000e+01	7.50000000e+01
14	1.22478000e+05	4.20000000e+01	4.60000000e+01	7.50000000e+01
15	1.23621000e+05	4.20000000e+01	4.60000000e+01	7.50000000e+01
16	1.24782000e+05	4.20000000e+01	4.60000000e+01	7.50000000e+01
17	1.26034000e+05	4.20000000e+01	4.60000000e+01	7.50000000e+01
18	1.27178000e+05	4.20000000e+01	4.60000000e+01	7.50000000e+01
19	1.28173000e+05	4.20000000e+01	4.60000000e+01	7.50000000e+01
20	1.29249000e+05	4.20000000e+01	4.60000000e+01	7.50000000e+01
21	1.31213000e+05	4.20000000e+01	4.60000000e+01	7.50000000e+01
22	1.33983000e+05	4.20000000e+01	4.60000000e+01	7.50000000e+01
23	1.36830000e+05	4.20000000e+01	4.70000000e+01	7.60000000e+01
24	1.39169000e+05	4.20000000e+01	4.70000000e+01	7.60000000e+01
25	1.41237000e+05	4.20000000e+01	4.70000000e+01	7.60000000e+01
26	1.42980000e+05	4.20000000e+01	4.70000000e+01	7.60000000e+01
27	1.44689000e+05	4.20000000e+01	4.70000000e+01	7.60000000e+01
28	1.46574000e+05	4.20000000e+01	4.70000000e+01	7.60000000e+01
29	1.48394000e+05	4.40000000e+01	4.80000000e+01	7.70000000e+01
30	1.50124000e+05	4.30000000e+01	4.90000000e+01	7.80000000e+01
31	1.51935000e+05	4.30000000e+01	4.90000000e+01	7.80000000e+01
32	1.53914000e+05	4.30000000e+01	4.90000000e+01	7.80000000e+01
33	1.56506000e+05	4.30000000e+01	4.90000000e+01	7.80000000e+01
34	1.58748000e+05	4.80000000e+01	5.10000000e+01	8.00000000e+01
35	1.60574000e+05	4.80000000e+01	5.10000000e+01	8.00000000e+01
36	1.62248000e+05	4.80000000e+01	5.10000000e+01	8.00000000e+01
37	1.63934000e+05	4.80000000e+01	5.10000000e+01	8.00000000e+01
38	1.65874000e+05	4.80000000e+01	5.10000000e+01	8.00000000e+01
39	1.67545000e+05	4.70000000e+01	5.20000000e+01	8.10000000e+01
40	1.68951000e+05	4.90000000e+01	5.30000000e+01	8.30000000e+01
41	1.70394000e+05	4.90000000e+01	5.30000000e+01	8.30000000e+01
42	1.72127000e+05	4.90000000e+01	5.30000000e+01	8.30000000e+01
43	1.73473000e+05	4.90000000e+01	5.30000000e+01	8.30000000e+01
44	1.75016000e+05	4.90000000e+01	5.30000000e+01	8.30000000e+01
45	1.76563000e+05	4.90000000e+01	5.30000000e+01	8.30000000e+01
46	1.77947000e+05	4.90000000e+01	5.30000000e+01	8.30000000e+01
47	1.79113000e+05	4.70000000e+01	5.40000000e+01	8.40000000e+01
48	1.80184000e+05	4.70000000e+01	5.40000000e+01	8.40000000e+01
49	1.81290000e+05	4.70000000e+01	5.40000000e+01	8.40000000e+01
50	1.82302000e+05	4.70000000e+01	5.40000000e+01	8.40000000e+01
51	1.83401000e+05	5.10000000e+01	5.50000000e+01	8.50000000e+01
52	1.84627000e+05	4.80000000e+01	5.60000000e+01	8.60000000e+01
53	1.85832000e+05	4.80000000e+01	5.60000000e+01	8.60000000e+01
54	1.86902000e+05	4.80000000e+01	5.60000000e+01	8.60000000e+01
55	1.87860000e+05	4.80000000e+01	5.60000000e+01	8.60000000e+01
56	1.88863000e+05	4.80000000e+01	5.60000000e+01	8.60000000e+01
57	1.90016000e+05	4.80000000e+01	5.60000000e+01	8.60000000e+01
58	1.91564000e+05	4.80000000e+01	5.60000000e+01	8.60000000e+01
59	1.93201000e+05	4.80000000e+01	5.60000000e+01	8.60000000e+01
60	1.94621000e+05	4.80000000e+01	5.60000000e+01	8.60000000e+01
61	1.96226000e+05	4.80000000e+01	5.60000000e+01	8.60000000e+01
62	1.97902000e+05	4.80000000e+01	5.60000000e+01	8.60000000e+01
63	1.99312000e+05	4.80000000e+01	5.60000000e+01	8.60000000e+01
64	2.00892000e+05	4.80000000e+01	5.60000000e+01	8.60000000e+01
65	2.02435000e+05	4.80000000e+01	5.60000000e+01	8.60000000e+01
66	2.04101000e+05	4.80000000e+01	5.60000000e+01	8.60000000e+01
67	2.05655000e+05	5.50000000e+01	5.70000000e+01	8.90000000e+01
68	2.07270000e+05	5.50000000e+01	5.70000000e+01	8.90000000e+01
69	2.08273000e+05	4.80000000e+01	5.80000000e+01	9.00000000e+01
70	2.09316000e+05	5.10000000e+01	5.90000000e+01	9.10000000e+01
71	2.10387000e+05	5.10000000e+01	5.90000000e+01	9.10000000e+01
72	2.11482000e+05	5.10000000e+01	5.90000000e+01	9.10000000e+01
73	2.12760000e+05	5.10000000e+01	5.90000000e+01	9.10000000e+01
74	2.13808000e+05	5.10000000e+01	6.00000000e+01	9.30000000e+01
75	2.14679000e+05	5.10000000e+01	6.00000000e+01	9.30000000e+01
76	2.15490000e+05	5.10000000e+01	6.00000000e+01	9.30000000e+01
77	2.16284000e+05	5.10000000e+01	6.00000000e+01	9.30000000e+01
78	2.17148000e+05	5.50000000e+01	6.10000000e+01	9.40000000e+01
79	2.18129000e+05	5.50000000e+01	6.10000000e+01	9.40000000e+01
80	2.19185000e+05	5.50000000e+01	6.10000000e+01	9.40000000e+01
81	2.20090000e+05	5.50000000e+01	6.10000000e+01	9.40000000e+01
82	2.20957000e+05	5.50000000e+01	6.10000000e+01	9.40000000e+01
83	2.21675000e+05	5.50000000e+01	6.10000000e+01	9.40000000e+01
84	2.22481000e+05	5.50000000e+01	6.10000000e+01	9.40000000e+01
85	2.23205000e+05	5.50000000e+01	1.47000000e+02	9.40000000e+01
86	2.24029000e+05	5.50000000e+01	6.10000000e+01	9.40000000e+01
87	2.24947000e+05	5.50000000e+01	6.10000000e+01	9.40000000e+01
88	2.25773000e+05	5.50000000e+01	6.10000000e+01	9.40000000e+01
89	2.26518000e+05	5.50000000e+01	6.10000000e+01	9.40000000e+01
90	2.27225000e+05	5.50000000e+01	6.10000000e+01	9.40000000e+01
91	2.28013000e+05	5.50000000e+01	6.10000000e+01	9.40000000e+01
92	2.28805000e+05	5.50000000e+01	6.10000000e+01	9.40000000e+01
93	2.29616000e+05	5.50000000e+01	6.10000000e+01	9.40000000e+01
94	2.30545000e+05	5.50000000e+01	6.10000000e+01	9.40000000e+01
95	2.31317000e+05	5.50000000e+01	6.10000000e+01	9.40000000e+01
96	2.32118000e+05	5.50000000e+01	6.10000000e+01	9.40000000e+01
97	2.32821000e+05	5.50000000e+01	6.10000000e+01	9.40000000e+01
98	2.33529000e+05	5.50000000e+01	6.10000000e+01	9.40000000e+01
99	2.34269000e+05	5.50000000e+01	6.10000000e+01	9.40000000e+01
100	2.35084000e+05	5.50000000e+01	6.10000000e+01	9.40000000e+01
