# Supplementary material for: Early Prediction of Movie Box Office Success Based on Wikipedia Activity Big Data
Source: PLoS One. 2013 Aug 21;8(8):e71226. doi: 10.1371/journal.pone.0071226 (PMC3749192; doi:10.1371/journal.pone.0071226)
Supplement: Dataset S1 — The dataset under study, including the financial and Wikipedia activity data is also available at http://wwm.phy.bme.hu/SupplementaryDataS1.zip. (ZIP) [file pone.0071226.s002.zip › wikipredict_data_pack/sample_of_312/wikipedia_predictors/229]

Day_(movie_time)	Views	Users	Rigor	Edits
-500	0.00000000e+00	0.00000000e+00	0.00000000e+00	0.00000000e+00
-499	0.00000000e+00	0.00000000e+00	0.00000000e+00	0.00000000e+00
-498	0.00000000e+00	0.00000000e+00	0.00000000e+00	0.00000000e+00
-497	0.00000000e+00	0.00000000e+00	0.00000000e+00	0.00000000e+00
-496	0.00000000e+00	0.00000000e+00	0.00000000e+00	0.00000000e+00
-495	0.00000000e+00	0.00000000e+00	0.00000000e+00	0.00000000e+00
-494	0.00000000e+00	0.00000000e+00	0.00000000e+00	0.00000000e+00
-493	0.00000000e+00	0.00000000e+00	0.00000000e+00	0.00000000e+00
-492	0.00000000e+00	0.00000000e+00	0.00000000e+00	0.00000000e+00
-491	0.00000000e+00	0.00000000e+00	0.00000000e+00	0.00000000e+00
-490	0.00000000e+00	0.00000000e+00	0.00000000e+00	0.00000000e+00
-489	0.00000000e+00	0.00000000e+00	0.00000000e+00	0.00000000e+00
-488	0.00000000e+00	0.00000000e+00	0.00000000e+00	0.00000000e+00
-487	0.00000000e+00	0.00000000e+00	0.00000000e+00	0.00000000e+00
-486	0.00000000e+00	0.00000000e+00	0.00000000e+00	0.00000000e+00
-485	0.00000000e+00	0.00000000e+00	0.00000000e+00	0.00000000e+00
-484	0.00000000e+00	0.00000000e+00	0.00000000e+00	0.00000000e+00
-483	0.00000000e+00	0.00000000e+00	0.00000000e+00	0.00000000e+00
-482	0.00000000e+00	0.00000000e+00	0.00000000e+00	0.00000000e+00
-481	0.00000000e+00	0.00000000e+00	0.00000000e+00	0.00000000e+00
-480	0.00000000e+00	0.00000000e+00	0.00000000e+00	0.00000000e+00
-479	0.00000000e+00	0.00000000e+00	0.00000000e+00	0.00000000e+00
-478	0.00000000e+00	0.00000000e+00	0.00000000e+00	0.00000000e+00
-477	0.00000000e+00	0.00000000e+00	0.00000000e+00	0.00000000e+00
-476	0.00000000e+00	0.00000000e+00	0.00000000e+00	0.00000000e+00
-475	0.00000000e+00	0.00000000e+00	0.00000000e+00	0.00000000e+00
-474	0.00000000e+00	0.00000000e+00	0.00000000e+00	0.00000000e+00
-473	0.00000000e+00	0.00000000e+00	0.00000000e+00	0.00000000e+00
-472	0.00000000e+00	0.00000000e+00	0.00000000e+00	0.00000000e+00
-471	0.00000000e+00	0.00000000e+00	0.00000000e+00	0.00000000e+00
-470	0.00000000e+00	0.00000000e+00	0.00000000e+00	0.00000000e+00
-469	0.00000000e+00	0.00000000e+00	0.00000000e+00	0.00000000e+00
-468	0.00000000e+00	0.00000000e+00	0.00000000e+00	0.00000000e+00
-467	0.00000000e+00	0.00000000e+00	0.00000000e+00	0.00000000e+00
-466	0.00000000e+00	0.00000000e+00	0.00000000e+00	0.00000000e+00
-465	0.00000000e+00	0.00000000e+00	0.00000000e+00	0.00000000e+00
-464	0.00000000e+00	0.00000000e+00	0.00000000e+00	0.00000000e+00
-463	0.00000000e+00	0.00000000e+00	0.00000000e+00	0.00000000e+00
-462	0.00000000e+00	0.00000000e+00	0.00000000e+00	0.00000000e+00
-461	0.00000000e+00	0.00000000e+00	0.00000000e+00	0.00000000e+00
-460	0.00000000e+00	0.00000000e+00	0.00000000e+00	0.00000000e+00
-459	0.00000000e+00	0.00000000e+00	0.00000000e+00	0.00000000e+00
-458	0.00000000e+00	0.00000000e+00	0.00000000e+00	0.00000000e+00
-457	0.00000000e+00	0.00000000e+00	0.00000000e+00	0.00000000e+00
-456	0.00000000e+00	0.00000000e+00	0.00000000e+00	0.00000000e+00
-455	0.00000000e+00	0.00000000e+00	0.00000000e+00	0.00000000e+00
-454	0.00000000e+00	0.00000000e+00	0.00000000e+00	0.00000000e+00
-453	0.00000000e+00	0.00000000e+00	0.00000000e+00	0.00000000e+00
-452	0.00000000e+00	0.00000000e+00	0.00000000e+00	0.00000000e+00
-451	0.00000000e+00	0.00000000e+00	0.00000000e+00	0.00000000e+00
-450	0.00000000e+00	0.00000000e+00	0.00000000e+00	0.00000000e+00
-449	0.00000000e+00	0.00000000e+00	0.00000000e+00	0.00000000e+00
-448	0.00000000e+00	0.00000000e+00	0.00000000e+00	0.00000000e+00
-447	0.00000000e+00	0.00000000e+00	0.00000000e+00	0.00000000e+00
-446	0.00000000e+00	0.00000000e+00	0.00000000e+00	0.00000000e+00
-445	0.00000000e+00	0.00000000e+00	0.00000000e+00	0.00000000e+00
-444	0.00000000e+00	0.00000000e+00	0.00000000e+00	0.00000000e+00
-443	0.00000000e+00	0.00000000e+00	0.00000000e+00	0.00000000e+00
-442	0.00000000e+00	0.00000000e+00	0.00000000e+00	0.00000000e+00
-441	0.00000000e+00	0.00000000e+00	0.00000000e+00	0.00000000e+00
-440	0.00000000e+00	0.00000000e+00	0.00000000e+00	0.00000000e+00
-439	0.00000000e+00	0.00000000e+00	0.00000000e+00	0.00000000e+00
-438	0.00000000e+00	0.00000000e+00	0.00000000e+00	0.00000000e+00
-437	0.00000000e+00	0.00000000e+00	0.00000000e+00	0.00000000e+00
-436	0.00000000e+00	0.00000000e+00	0.00000000e+00	0.00000000e+00
-435	0.00000000e+00	0.00000000e+00	0.00000000e+00	0.00000000e+00
-434	0.00000000e+00	0.00000000e+00	0.00000000e+00	0.00000000e+00
-433	0.00000000e+00	0.00000000e+00	0.00000000e+00	0.00000000e+00
-432	0.00000000e+00	0.00000000e+00	0.00000000e+00	0.00000000e+00
-431	0.00000000e+00	0.00000000e+00	0.00000000e+00	0.00000000e+00
-430	0.00000000e+00	0.00000000e+00	0.00000000e+00	0.00000000e+00
-429	0.00000000e+00	0.00000000e+00	0.00000000e+00	0.00000000e+00
-428	0.00000000e+00	0.00000000e+00	0.00000000e+00	0.00000000e+00
-427	0.00000000e+00	0.00000000e+00	0.00000000e+00	0.00000000e+00
-426	0.00000000e+00	0.00000000e+00	0.00000000e+00	0.00000000e+00
-425	0.00000000e+00	0.00000000e+00	0.00000000e+00	0.00000000e+00
-424	0.00000000e+00	0.00000000e+00	0.00000000e+00	0.00000000e+00
-423	0.00000000e+00	0.00000000e+00	0.00000000e+00	0.00000000e+00
-422	0.00000000e+00	0.00000000e+00	0.00000000e+00	0.00000000e+00
-421	0.00000000e+00	0.00000000e+00	0.00000000e+00	0.00000000e+00
-420	0.00000000e+00	0.00000000e+00	0.00000000e+00	0.00000000e+00
-419	0.00000000e+00	0.00000000e+00	0.00000000e+00	0.00000000e+00
-418	0.00000000e+00	0.00000000e+00	0.00000000e+00	0.00000000e+00
-417	0.00000000e+00	0.00000000e+00	0.00000000e+00	0.00000000e+00
-416	0.00000000e+00	0.00000000e+00	0.00000000e+00	0.00000000e+00
-415	0.00000000e+00	0.00000000e+00	0.00000000e+00	0.00000000e+00
-414	0.00000000e+00	0.00000000e+00	0.00000000e+00	0.00000000e+00
-413	0.00000000e+00	0.00000000e+00	0.00000000e+00	0.00000000e+00
-412	0.00000000e+00	0.00000000e+00	0.00000000e+00	0.00000000e+00
-411	0.00000000e+00	0.00000000e+00	0.00000000e+00	0.00000000e+00
-410	0.00000000e+00	0.00000000e+00	0.00000000e+00	0.00000000e+00
-409	0.00000000e+00	0.00000000e+00	0.00000000e+00	0.00000000e+00
-408	0.00000000e+00	0.00000000e+00	0.00000000e+00	0.00000000e+00
-407	0.00000000e+00	0.00000000e+00	0.00000000e+00	0.00000000e+00
-406	0.00000000e+00	0.00000000e+00	0.00000000e+00	0.00000000e+00
-405	0.00000000e+00	0.00000000e+00	0.00000000e+00	0.00000000e+00
-404	0.00000000e+00	0.00000000e+00	0.00000000e+00	0.00000000e+00
-403	0.00000000e+00	0.00000000e+00	0.00000000e+00	0.00000000e+00
-402	0.00000000e+00	0.00000000e+00	0.00000000e+00	0.00000000e+00
-401	0.00000000e+00	0.00000000e+00	0.00000000e+00	0.00000000e+00
-400	0.00000000e+00	0.00000000e+00	0.00000000e+00	0.00000000e+00
-399	0.00000000e+00	0.00000000e+00	0.00000000e+00	0.00000000e+00
-398	0.00000000e+00	0.00000000e+00	0.00000000e+00	0.00000000e+00
-397	0.00000000e+00	0.00000000e+00	0.00000000e+00	0.00000000e+00
-396	0.00000000e+00	0.00000000e+00	0.00000000e+00	0.00000000e+00
-395	0.00000000e+00	0.00000000e+00	0.00000000e+00	0.00000000e+00
-394	0.00000000e+00	0.00000000e+00	0.00000000e+00	0.00000000e+00
-393	0.00000000e+00	0.00000000e+00	0.00000000e+00	0.00000000e+00
-392	0.00000000e+00	0.00000000e+00	0.00000000e+00	0.00000000e+00
-391	0.00000000e+00	0.00000000e+00	0.00000000e+00	0.00000000e+00
-390	0.00000000e+00	0.00000000e+00	0.00000000e+00	0.00000000e+00
-389	0.00000000e+00	0.00000000e+00	0.00000000e+00	0.00000000e+00
-388	0.00000000e+00	0.00000000e+00	0.00000000e+00	0.00000000e+00
-387	0.00000000e+00	0.00000000e+00	0.00000000e+00	0.00000000e+00
-386	0.00000000e+00	0.00000000e+00	0.00000000e+00	0.00000000e+00
-385	0.00000000e+00	0.00000000e+00	0.00000000e+00	0.00000000e+00
-384	0.00000000e+00	0.00000000e+00	0.00000000e+00	0.00000000e+00
-383	0.00000000e+00	0.00000000e+00	0.00000000e+00	0.00000000e+00
-382	0.00000000e+00	0.00000000e+00	0.00000000e+00	0.00000000e+00
-381	0.00000000e+00	0.00000000e+00	0.00000000e+00	0.00000000e+00
-380	0.00000000e+00	0.00000000e+00	0.00000000e+00	0.00000000e+00
-379	0.00000000e+00	0.00000000e+00	0.00000000e+00	0.00000000e+00
-378	0.00000000e+00	0.00000000e+00	0.00000000e+00	0.00000000e+00
-377	0.00000000e+00	0.00000000e+00	0.00000000e+00	0.00000000e+00
-376	0.00000000e+00	0.00000000e+00	0.00000000e+00	0.00000000e+00
-375	0.00000000e+00	0.00000000e+00	0.00000000e+00	0.00000000e+00
-374	0.00000000e+00	0.00000000e+00	0.00000000e+00	0.00000000e+00
-373	0.00000000e+00	0.00000000e+00	0.00000000e+00	0.00000000e+00
-372	0.00000000e+00	0.00000000e+00	0.00000000e+00	0.00000000e+00
-371	0.00000000e+00	0.00000000e+00	0.00000000e+00	0.00000000e+00
-370	0.00000000e+00	0.00000000e+00	0.00000000e+00	0.00000000e+00
-369	0.00000000e+00	0.00000000e+00	0.00000000e+00	0.00000000e+00
-368	0.00000000e+00	0.00000000e+00	0.00000000e+00	0.00000000e+00
-367	0.00000000e+00	0.00000000e+00	0.00000000e+00	0.00000000e+00
-366	0.00000000e+00	0.00000000e+00	0.00000000e+00	0.00000000e+00
-365	0.00000000e+00	0.00000000e+00	0.00000000e+00	0.00000000e+00
-364	0.00000000e+00	0.00000000e+00	0.00000000e+00	0.00000000e+00
-363	0.00000000e+00	0.00000000e+00	0.00000000e+00	0.00000000e+00
-362	0.00000000e+00	0.00000000e+00	0.00000000e+00	0.00000000e+00
-361	0.00000000e+00	0.00000000e+00	0.00000000e+00	0.00000000e+00
-360	0.00000000e+00	0.00000000e+00	0.00000000e+00	0.00000000e+00
-359	0.00000000e+00	0.00000000e+00	0.00000000e+00	0.00000000e+00
-358	0.00000000e+00	0.00000000e+00	0.00000000e+00	0.00000000e+00
-357	0.00000000e+00	0.00000000e+00	0.00000000e+00	0.00000000e+00
-356	0.00000000e+00	0.00000000e+00	0.00000000e+00	0.00000000e+00
-355	0.00000000e+00	0.00000000e+00	0.00000000e+00	0.00000000e+00
-354	0.00000000e+00	0.00000000e+00	0.00000000e+00	0.00000000e+00
-353	0.00000000e+00	0.00000000e+00	0.00000000e+00	0.00000000e+00
-352	0.00000000e+00	0.00000000e+00	0.00000000e+00	0.00000000e+00
-351	0.00000000e+00	0.00000000e+00	0.00000000e+00	0.00000000e+00
-350	0.00000000e+00	0.00000000e+00	0.00000000e+00	0.00000000e+00
-349	0.00000000e+00	0.00000000e+00	0.00000000e+00	0.00000000e+00
-348	0.00000000e+00	0.00000000e+00	0.00000000e+00	0.00000000e+00
-347	0.00000000e+00	0.00000000e+00	0.00000000e+00	0.00000000e+00
-346	0.00000000e+00	0.00000000e+00	0.00000000e+00	0.00000000e+00
-345	0.00000000e+00	0.00000000e+00	0.00000000e+00	0.00000000e+00
-344	0.00000000e+00	0.00000000e+00	0.00000000e+00	0.00000000e+00
-343	0.00000000e+00	0.00000000e+00	0.00000000e+00	0.00000000e+00
-342	0.00000000e+00	0.00000000e+00	0.00000000e+00	0.00000000e+00
-341	0.00000000e+00	0.00000000e+00	0.00000000e+00	0.00000000e+00
-340	0.00000000e+00	0.00000000e+00	0.00000000e+00	0.00000000e+00
-339	0.00000000e+00	0.00000000e+00	0.00000000e+00	0.00000000e+00
-338	0.00000000e+00	0.00000000e+00	0.00000000e+00	0.00000000e+00
-337	0.00000000e+00	0.00000000e+00	0.00000000e+00	0.00000000e+00
-336	0.00000000e+00	0.00000000e+00	0.00000000e+00	0.00000000e+00
-335	0.00000000e+00	0.00000000e+00	0.00000000e+00	0.00000000e+00
-334	0.00000000e+00	0.00000000e+00	0.00000000e+00	0.00000000e+00
-333	0.00000000e+00	0.00000000e+00	0.00000000e+00	0.00000000e+00
-332	0.00000000e+00	0.00000000e+00	0.00000000e+00	0.00000000e+00
-331	0.00000000e+00	0.00000000e+00	0.00000000e+00	0.00000000e+00
-330	0.00000000e+00	0.00000000e+00	0.00000000e+00	0.00000000e+00
-329	0.00000000e+00	0.00000000e+00	0.00000000e+00	0.00000000e+00
-328	0.00000000e+00	0.00000000e+00	0.00000000e+00	0.00000000e+00
-327	0.00000000e+00	0.00000000e+00	0.00000000e+00	0.00000000e+00
-326	0.00000000e+00	0.00000000e+00	0.00000000e+00	0.00000000e+00
-325	0.00000000e+00	0.00000000e+00	0.00000000e+00	0.00000000e+00
-324	0.00000000e+00	0.00000000e+00	0.00000000e+00	0.00000000e+00
-323	0.00000000e+00	0.00000000e+00	0.00000000e+00	0.00000000e+00
-322	0.00000000e+00	0.00000000e+00	0.00000000e+00	0.00000000e+00
-321	0.00000000e+00	0.00000000e+00	0.00000000e+00	0.00000000e+00
-320	0.00000000e+00	0.00000000e+00	0.00000000e+00	0.00000000e+00
-319	0.00000000e+00	0.00000000e+00	0.00000000e+00	0.00000000e+00
-318	0.00000000e+00	0.00000000e+00	0.00000000e+00	0.00000000e+00
-317	0.00000000e+00	0.00000000e+00	0.00000000e+00	0.00000000e+00
-316	0.00000000e+00	0.00000000e+00	0.00000000e+00	0.00000000e+00
-315	0.00000000e+00	0.00000000e+00	0.00000000e+00	0.00000000e+00
-314	0.00000000e+00	0.00000000e+00	0.00000000e+00	0.00000000e+00
-313	0.00000000e+00	0.00000000e+00	0.00000000e+00	0.00000000e+00
-312	0.00000000e+00	0.00000000e+00	0.00000000e+00	0.00000000e+00
-311	0.00000000e+00	0.00000000e+00	0.00000000e+00	0.00000000e+00
-310	0.00000000e+00	0.00000000e+00	0.00000000e+00	0.00000000e+00
-309	0.00000000e+00	0.00000000e+00	0.00000000e+00	0.00000000e+00
-308	0.00000000e+00	0.00000000e+00	0.00000000e+00	0.00000000e+00
-307	0.00000000e+00	0.00000000e+00	0.00000000e+00	0.00000000e+00
-306	0.00000000e+00	0.00000000e+00	0.00000000e+00	0.00000000e+00
-305	0.00000000e+00	0.00000000e+00	0.00000000e+00	0.00000000e+00
-304	0.00000000e+00	0.00000000e+00	0.00000000e+00	0.00000000e+00
-303	0.00000000e+00	0.00000000e+00	0.00000000e+00	0.00000000e+00
-302	0.00000000e+00	0.00000000e+00	0.00000000e+00	0.00000000e+00
-301	0.00000000e+00	0.00000000e+00	0.00000000e+00	0.00000000e+00
-300	0.00000000e+00	0.00000000e+00	0.00000000e+00	0.00000000e+00
-299	0.00000000e+00	0.00000000e+00	0.00000000e+00	0.00000000e+00
-298	0.00000000e+00	0.00000000e+00	0.00000000e+00	0.00000000e+00
-297	0.00000000e+00	0.00000000e+00	0.00000000e+00	0.00000000e+00
-296	0.00000000e+00	0.00000000e+00	0.00000000e+00	0.00000000e+00
-295	0.00000000e+00	0.00000000e+00	0.00000000e+00	0.00000000e+00
-294	0.00000000e+00	0.00000000e+00	0.00000000e+00	0.00000000e+00
-293	0.00000000e+00	0.00000000e+00	0.00000000e+00	0.00000000e+00
-292	0.00000000e+00	0.00000000e+00	0.00000000e+00	0.00000000e+00
-291	0.00000000e+00	0.00000000e+00	0.00000000e+00	0.00000000e+00
-290	0.00000000e+00	0.00000000e+00	0.00000000e+00	0.00000000e+00
-289	0.00000000e+00	0.00000000e+00	0.00000000e+00	0.00000000e+00
-288	0.00000000e+00	0.00000000e+00	0.00000000e+00	0.00000000e+00
-287	0.00000000e+00	0.00000000e+00	0.00000000e+00	0.00000000e+00
-286	0.00000000e+00	0.00000000e+00	0.00000000e+00	0.00000000e+00
-285	0.00000000e+00	0.00000000e+00	0.00000000e+00	0.00000000e+00
-284	0.00000000e+00	0.00000000e+00	0.00000000e+00	0.00000000e+00
-283	0.00000000e+00	0.00000000e+00	0.00000000e+00	0.00000000e+00
-282	0.00000000e+00	0.00000000e+00	0.00000000e+00	0.00000000e+00
-281	0.00000000e+00	0.00000000e+00	0.00000000e+00	0.00000000e+00
-280	0.00000000e+00	0.00000000e+00	0.00000000e+00	0.00000000e+00
-279	0.00000000e+00	0.00000000e+00	0.00000000e+00	0.00000000e+00
-278	0.00000000e+00	0.00000000e+00	0.00000000e+00	0.00000000e+00
-277	0.00000000e+00	0.00000000e+00	0.00000000e+00	0.00000000e+00
-276	0.00000000e+00	0.00000000e+00	0.00000000e+00	0.00000000e+00
-275	0.00000000e+00	0.00000000e+00	0.00000000e+00	0.00000000e+00
-274	0.00000000e+00	0.00000000e+00	0.00000000e+00	0.00000000e+00
-273	0.00000000e+00	0.00000000e+00	0.00000000e+00	0.00000000e+00
-272	0.00000000e+00	0.00000000e+00	0.00000000e+00	0.00000000e+00
-271	0.00000000e+00	0.00000000e+00	0.00000000e+00	0.00000000e+00
-270	0.00000000e+00	0.00000000e+00	0.00000000e+00	0.00000000e+00
-269	0.00000000e+00	0.00000000e+00	0.00000000e+00	0.00000000e+00
-268	0.00000000e+00	0.00000000e+00	0.00000000e+00	0.00000000e+00
-267	0.00000000e+00	0.00000000e+00	0.00000000e+00	0.00000000e+00
-266	0.00000000e+00	0.00000000e+00	0.00000000e+00	0.00000000e+00
-265	0.00000000e+00	0.00000000e+00	0.00000000e+00	0.00000000e+00
-264	0.00000000e+00	0.00000000e+00	0.00000000e+00	0.00000000e+00
-263	0.00000000e+00	0.00000000e+00	0.00000000e+00	0.00000000e+00
-262	0.00000000e+00	0.00000000e+00	0.00000000e+00	0.00000000e+00
-261	0.00000000e+00	0.00000000e+00	0.00000000e+00	0.00000000e+00
-260	0.00000000e+00	0.00000000e+00	0.00000000e+00	0.00000000e+00
-259	0.00000000e+00	0.00000000e+00	0.00000000e+00	0.00000000e+00
-258	0.00000000e+00	0.00000000e+00	0.00000000e+00	0.00000000e+00
-257	0.00000000e+00	0.00000000e+00	0.00000000e+00	0.00000000e+00
-256	0.00000000e+00	0.00000000e+00	0.00000000e+00	0.00000000e+00
-255	0.00000000e+00	0.00000000e+00	0.00000000e+00	0.00000000e+00
-254	0.00000000e+00	0.00000000e+00	0.00000000e+00	0.00000000e+00
-253	0.00000000e+00	0.00000000e+00	0.00000000e+00	0.00000000e+00
-252	0.00000000e+00	0.00000000e+00	0.00000000e+00	0.00000000e+00
-251	0.00000000e+00	0.00000000e+00	0.00000000e+00	0.00000000e+00
-250	0.00000000e+00	0.00000000e+00	0.00000000e+00	0.00000000e+00
-249	0.00000000e+00	0.00000000e+00	0.00000000e+00	0.00000000e+00
-248	0.00000000e+00	0.00000000e+00	0.00000000e+00	0.00000000e+00
-247	0.00000000e+00	0.00000000e+00	0.00000000e+00	0.00000000e+00
-246	0.00000000e+00	0.00000000e+00	0.00000000e+00	0.00000000e+00
-245	0.00000000e+00	0.00000000e+00	0.00000000e+00	0.00000000e+00
-244	0.00000000e+00	0.00000000e+00	0.00000000e+00	0.00000000e+00
-243	0.00000000e+00	0.00000000e+00	0.00000000e+00	0.00000000e+00
-242	0.00000000e+00	0.00000000e+00	0.00000000e+00	0.00000000e+00
-241	0.00000000e+00	0.00000000e+00	0.00000000e+00	0.00000000e+00
-240	0.00000000e+00	0.00000000e+00	0.00000000e+00	0.00000000e+00
-239	0.00000000e+00	0.00000000e+00	0.00000000e+00	0.00000000e+00
-238	0.00000000e+00	0.00000000e+00	0.00000000e+00	0.00000000e+00
-237	0.00000000e+00	0.00000000e+00	0.00000000e+00	0.00000000e+00
-236	0.00000000e+00	0.00000000e+00	0.00000000e+00	0.00000000e+00
-235	0.00000000e+00	0.00000000e+00	0.00000000e+00	0.00000000e+00
-234	0.00000000e+00	0.00000000e+00	0.00000000e+00	0.00000000e+00
-233	0.00000000e+00	0.00000000e+00	0.00000000e+00	0.00000000e+00
-232	0.00000000e+00	0.00000000e+00	0.00000000e+00	0.00000000e+00
-231	0.00000000e+00	0.00000000e+00	0.00000000e+00	0.00000000e+00
-230	0.00000000e+00	0.00000000e+00	0.00000000e+00	0.00000000e+00
-229	0.00000000e+00	0.00000000e+00	0.00000000e+00	0.00000000e+00
-228	0.00000000e+00	0.00000000e+00	0.00000000e+00	0.00000000e+00
-227	0.00000000e+00	0.00000000e+00	0.00000000e+00	0.00000000e+00
-226	0.00000000e+00	0.00000000e+00	0.00000000e+00	0.00000000e+00
-225	0.00000000e+00	0.00000000e+00	0.00000000e+00	0.00000000e+00
-224	0.00000000e+00	0.00000000e+00	0.00000000e+00	0.00000000e+00
-223	0.00000000e+00	0.00000000e+00	0.00000000e+00	0.00000000e+00
-222	0.00000000e+00	0.00000000e+00	0.00000000e+00	0.00000000e+00
-221	0.00000000e+00	0.00000000e+00	0.00000000e+00	0.00000000e+00
-220	0.00000000e+00	0.00000000e+00	0.00000000e+00	0.00000000e+00
-219	0.00000000e+00	0.00000000e+00	0.00000000e+00	0.00000000e+00
-218	0.00000000e+00	0.00000000e+00	0.00000000e+00	0.00000000e+00
-217	0.00000000e+00	0.00000000e+00	0.00000000e+00	0.00000000e+00
-216	0.00000000e+00	0.00000000e+00	0.00000000e+00	0.00000000e+00
-215	0.00000000e+00	0.00000000e+00	0.00000000e+00	0.00000000e+00
-214	0.00000000e+00	0.00000000e+00	0.00000000e+00	0.00000000e+00
-213	0.00000000e+00	0.00000000e+00	0.00000000e+00	0.00000000e+00
-212	0.00000000e+00	0.00000000e+00	0.00000000e+00	0.00000000e+00
-211	0.00000000e+00	0.00000000e+00	0.00000000e+00	0.00000000e+00
-210	0.00000000e+00	0.00000000e+00	0.00000000e+00	0.00000000e+00
-209	0.00000000e+00	0.00000000e+00	0.00000000e+00	0.00000000e+00
-208	0.00000000e+00	0.00000000e+00	0.00000000e+00	0.00000000e+00
-207	0.00000000e+00	0.00000000e+00	0.00000000e+00	0.00000000e+00
-206	0.00000000e+00	0.00000000e+00	0.00000000e+00	0.00000000e+00
-205	0.00000000e+00	0.00000000e+00	0.00000000e+00	0.00000000e+00
-204	0.00000000e+00	0.00000000e+00	0.00000000e+00	0.00000000e+00
-203	0.00000000e+00	0.00000000e+00	0.00000000e+00	0.00000000e+00
-202	0.00000000e+00	0.00000000e+00	0.00000000e+00	0.00000000e+00
-201	0.00000000e+00	0.00000000e+00	0.00000000e+00	0.00000000e+00
-200	0.00000000e+00	0.00000000e+00	0.00000000e+00	0.00000000e+00
-199	0.00000000e+00	0.00000000e+00	0.00000000e+00	0.00000000e+00
-198	0.00000000e+00	0.00000000e+00	0.00000000e+00	0.00000000e+00
-197	0.00000000e+00	0.00000000e+00	0.00000000e+00	0.00000000e+00
-196	0.00000000e+00	0.00000000e+00	0.00000000e+00	0.00000000e+00
-195	0.00000000e+00	0.00000000e+00	0.00000000e+00	0.00000000e+00
-194	0.00000000e+00	0.00000000e+00	0.00000000e+00	0.00000000e+00
-193	0.00000000e+00	0.00000000e+00	0.00000000e+00	0.00000000e+00
-192	0.00000000e+00	0.00000000e+00	0.00000000e+00	0.00000000e+00
-191	0.00000000e+00	0.00000000e+00	0.00000000e+00	0.00000000e+00
-190	0.00000000e+00	0.00000000e+00	0.00000000e+00	0.00000000e+00
-189	0.00000000e+00	0.00000000e+00	0.00000000e+00	0.00000000e+00
-188	0.00000000e+00	0.00000000e+00	0.00000000e+00	0.00000000e+00
-187	0.00000000e+00	0.00000000e+00	0.00000000e+00	0.00000000e+00
-186	0.00000000e+00	0.00000000e+00	0.00000000e+00	0.00000000e+00
-185	0.00000000e+00	0.00000000e+00	0.00000000e+00	0.00000000e+00
-184	0.00000000e+00	0.00000000e+00	0.00000000e+00	0.00000000e+00
-183	0.00000000e+00	0.00000000e+00	0.00000000e+00	0.00000000e+00
-182	0.00000000e+00	0.00000000e+00	0.00000000e+00	0.00000000e+00
-181	0.00000000e+00	0.00000000e+00	0.00000000e+00	0.00000000e+00
-180	0.00000000e+00	0.00000000e+00	0.00000000e+00	0.00000000e+00
-179	1.00000000e+00	0.00000000e+00	0.00000000e+00	0.00000000e+00
-178	1.00000000e+00	0.00000000e+00	0.00000000e+00	0.00000000e+00
-177	1.00000000e+00	0.00000000e+00	0.00000000e+00	0.00000000e+00
-176	1.00000000e+00	0.00000000e+00	0.00000000e+00	0.00000000e+00
-175	1.00000000e+00	0.00000000e+00	0.00000000e+00	0.00000000e+00
-174	1.00000000e+00	0.00000000e+00	0.00000000e+00	0.00000000e+00
-173	1.00000000e+00	0.00000000e+00	0.00000000e+00	0.00000000e+00
-172	1.00000000e+00	0.00000000e+00	0.00000000e+00	0.00000000e+00
-171	1.00000000e+00	0.00000000e+00	0.00000000e+00	0.00000000e+00
-170	1.00000000e+00	0.00000000e+00	0.00000000e+00	0.00000000e+00
-169	1.00000000e+00	0.00000000e+00	0.00000000e+00	0.00000000e+00
-168	1.00000000e+00	0.00000000e+00	0.00000000e+00	0.00000000e+00
-167	1.00000000e+00	0.00000000e+00	0.00000000e+00	0.00000000e+00
-166	1.00000000e+00	0.00000000e+00	0.00000000e+00	0.00000000e+00
-165	1.00000000e+00	0.00000000e+00	0.00000000e+00	0.00000000e+00
-164	1.00000000e+00	0.00000000e+00	0.00000000e+00	0.00000000e+00
-163	1.00000000e+00	0.00000000e+00	0.00000000e+00	0.00000000e+00
-162	1.00000000e+00	0.00000000e+00	0.00000000e+00	0.00000000e+00
-161	1.00000000e+00	0.00000000e+00	0.00000000e+00	0.00000000e+00
-160	1.00000000e+00	0.00000000e+00	0.00000000e+00	0.00000000e+00
-159	1.00000000e+00	0.00000000e+00	0.00000000e+00	0.00000000e+00
-158	1.00000000e+00	0.00000000e+00	0.00000000e+00	0.00000000e+00
-157	1.00000000e+00	0.00000000e+00	0.00000000e+00	0.00000000e+00
-156	1.00000000e+00	0.00000000e+00	0.00000000e+00	0.00000000e+00
-155	1.00000000e+00	0.00000000e+00	0.00000000e+00	0.00000000e+00
-154	1.00000000e+00	0.00000000e+00	0.00000000e+00	0.00000000e+00
-153	1.00000000e+00	0.00000000e+00	0.00000000e+00	0.00000000e+00
-152	1.00000000e+00	0.00000000e+00	0.00000000e+00	0.00000000e+00
-151	1.00000000e+00	0.00000000e+00	0.00000000e+00	0.00000000e+00
-150	1.00000000e+00	0.00000000e+00	0.00000000e+00	0.00000000e+00
-149	1.00000000e+00	0.00000000e+00	0.00000000e+00	0.00000000e+00
-148	1.00000000e+00	0.00000000e+00	0.00000000e+00	0.00000000e+00
-147	1.00000000e+00	0.00000000e+00	0.00000000e+00	0.00000000e+00
-146	1.00000000e+00	0.00000000e+00	0.00000000e+00	0.00000000e+00
-145	1.00000000e+00	0.00000000e+00	0.00000000e+00	0.00000000e+00
-144	1.00000000e+00	0.00000000e+00	0.00000000e+00	0.00000000e+00
-143	1.00000000e+00	0.00000000e+00	0.00000000e+00	0.00000000e+00
-142	1.00000000e+00	0.00000000e+00	0.00000000e+00	0.00000000e+00
-141	1.00000000e+00	0.00000000e+00	0.00000000e+00	0.00000000e+00
-140	1.00000000e+00	0.00000000e+00	0.00000000e+00	0.00000000e+00
-139	1.00000000e+00	0.00000000e+00	0.00000000e+00	0.00000000e+00
-138	1.00000000e+00	0.00000000e+00	0.00000000e+00	0.00000000e+00
-137	1.00000000e+00	0.00000000e+00	0.00000000e+00	0.00000000e+00
-136	1.00000000e+00	0.00000000e+00	0.00000000e+00	0.00000000e+00
-135	1.00000000e+00	0.00000000e+00	0.00000000e+00	0.00000000e+00
-134	1.00000000e+00	0.00000000e+00	0.00000000e+00	0.00000000e+00
-133	1.00000000e+00	0.00000000e+00	0.00000000e+00	0.00000000e+00
-132	1.00000000e+00	0.00000000e+00	0.00000000e+00	0.00000000e+00
-131	1.00000000e+00	0.00000000e+00	0.00000000e+00	0.00000000e+00
-130	1.00000000e+00	0.00000000e+00	0.00000000e+00	0.00000000e+00
-129	1.00000000e+00	0.00000000e+00	0.00000000e+00	0.00000000e+00
-128	1.00000000e+00	0.00000000e+00	0.00000000e+00	7.00000000e+00
-127	1.00000000e+00	0.00000000e+00	0.00000000e+00	0.00000000e+00
-126	1.00000000e+00	0.00000000e+00	0.00000000e+00	0.00000000e+00
-125	1.00000000e+00	0.00000000e+00	0.00000000e+00	0.00000000e+00
-124	1.00000000e+00	0.00000000e+00	0.00000000e+00	0.00000000e+00
-123	1.00000000e+00	0.00000000e+00	0.00000000e+00	0.00000000e+00
-122	1.00000000e+00	0.00000000e+00	0.00000000e+00	0.00000000e+00
-121	1.00000000e+00	0.00000000e+00	0.00000000e+00	0.00000000e+00
-120	1.00000000e+00	0.00000000e+00	0.00000000e+00	0.00000000e+00
-119	1.00000000e+00	0.00000000e+00	0.00000000e+00	0.00000000e+00
-118	1.00000000e+00	0.00000000e+00	0.00000000e+00	0.00000000e+00
-117	1.00000000e+00	0.00000000e+00	0.00000000e+00	0.00000000e+00
-116	1.00000000e+00	0.00000000e+00	0.00000000e+00	0.00000000e+00
-115	1.00000000e+00	0.00000000e+00	0.00000000e+00	0.00000000e+00
-114	1.00000000e+00	0.00000000e+00	0.00000000e+00	0.00000000e+00
-113	1.00000000e+00	0.00000000e+00	0.00000000e+00	0.00000000e+00
-112	1.00000000e+00	0.00000000e+00	0.00000000e+00	0.00000000e+00
-111	1.00000000e+00	0.00000000e+00	0.00000000e+00	0.00000000e+00
-110	1.00000000e+00	0.00000000e+00	0.00000000e+00	0.00000000e+00
-109	1.00000000e+00	0.00000000e+00	0.00000000e+00	0.00000000e+00
-108	1.00000000e+00	0.00000000e+00	0.00000000e+00	0.00000000e+00
-107	1.00000000e+00	0.00000000e+00	0.00000000e+00	0.00000000e+00
-106	1.00000000e+00	0.00000000e+00	0.00000000e+00	0.00000000e+00
-105	1.00000000e+00	0.00000000e+00	0.00000000e+00	0.00000000e+00
-104	1.00000000e+00	0.00000000e+00	0.00000000e+00	0.00000000e+00
-103	1.00000000e+00	0.00000000e+00	0.00000000e+00	0.00000000e+00
-102	1.00000000e+00	0.00000000e+00	0.00000000e+00	0.00000000e+00
-101	1.00000000e+00	0.00000000e+00	0.00000000e+00	0.00000000e+00
-100	1.00000000e+00	0.00000000e+00	0.00000000e+00	0.00000000e+00
-99	1.00000000e+00	0.00000000e+00	0.00000000e+00	0.00000000e+00
-98	1.00000000e+00	0.00000000e+00	0.00000000e+00	0.00000000e+00
-97	1.00000000e+00	0.00000000e+00	0.00000000e+00	0.00000000e+00
-96	1.00000000e+00	0.00000000e+00	0.00000000e+00	0.00000000e+00
-95	1.00000000e+00	0.00000000e+00	0.00000000e+00	0.00000000e+00
-94	1.00000000e+00	0.00000000e+00	0.00000000e+00	0.00000000e+00
-93	1.00000000e+00	0.00000000e+00	0.00000000e+00	0.00000000e+00
-92	1.00000000e+00	0.00000000e+00	0.00000000e+00	0.00000000e+00
-91	1.00000000e+00	0.00000000e+00	0.00000000e+00	0.00000000e+00
-90	1.00000000e+00	0.00000000e+00	0.00000000e+00	0.00000000e+00
-89	1.00000000e+00	0.00000000e+00	0.00000000e+00	0.00000000e+00
-88	1.00000000e+00	0.00000000e+00	0.00000000e+00	0.00000000e+00
-87	1.00000000e+00	0.00000000e+00	0.00000000e+00	0.00000000e+00
-86	1.00000000e+00	0.00000000e+00	0.00000000e+00	0.00000000e+00
-85	1.00000000e+00	0.00000000e+00	0.00000000e+00	0.00000000e+00
-84	1.00000000e+00	0.00000000e+00	0.00000000e+00	0.00000000e+00
-83	1.00000000e+00	0.00000000e+00	0.00000000e+00	0.00000000e+00
-82	1.00000000e+00	0.00000000e+00	0.00000000e+00	0.00000000e+00
-81	1.00000000e+00	0.00000000e+00	0.00000000e+00	0.00000000e+00
-80	1.00000000e+00	0.00000000e+00	0.00000000e+00	0.00000000e+00
-79	1.00000000e+00	0.00000000e+00	0.00000000e+00	0.00000000e+00
-78	1.00000000e+00	0.00000000e+00	0.00000000e+00	0.00000000e+00
-77	1.00000000e+00	0.00000000e+00	0.00000000e+00	0.00000000e+00
-76	1.00000000e+00	0.00000000e+00	0.00000000e+00	0.00000000e+00
-75	1.00000000e+00	0.00000000e+00	0.00000000e+00	0.00000000e+00
-74	1.00000000e+00	0.00000000e+00	0.00000000e+00	0.00000000e+00
-73	1.00000000e+00	0.00000000e+00	0.00000000e+00	0.00000000e+00
-72	1.00000000e+00	0.00000000e+00	0.00000000e+00	0.00000000e+00
-71	1.00000000e+00	0.00000000e+00	0.00000000e+00	0.00000000e+00
-70	1.00000000e+00	0.00000000e+00	0.00000000e+00	0.00000000e+00
-69	1.00000000e+00	0.00000000e+00	0.00000000e+00	0.00000000e+00
-68	1.00000000e+00	0.00000000e+00	0.00000000e+00	0.00000000e+00
-67	1.00000000e+00	0.00000000e+00	0.00000000e+00	0.00000000e+00
-66	1.00000000e+00	0.00000000e+00	0.00000000e+00	0.00000000e+00
-65	1.00000000e+00	0.00000000e+00	0.00000000e+00	0.00000000e+00
-64	1.00000000e+00	0.00000000e+00	0.00000000e+00	0.00000000e+00
-63	1.00000000e+00	0.00000000e+00	0.00000000e+00	0.00000000e+00
-62	1.00000000e+00	0.00000000e+00	0.00000000e+00	0.00000000e+00
-61	1.00000000e+00	0.00000000e+00	0.00000000e+00	0.00000000e+00
-60	1.00000000e+00	0.00000000e+00	0.00000000e+00	0.00000000e+00
-59	1.00000000e+00	0.00000000e+00	0.00000000e+00	0.00000000e+00
-58	1.00000000e+00	0.00000000e+00	0.00000000e+00	0.00000000e+00
-57	1.00000000e+00	0.00000000e+00	0.00000000e+00	0.00000000e+00
-56	1.00000000e+00	0.00000000e+00	0.00000000e+00	0.00000000e+00
-55	1.00000000e+00	0.00000000e+00	0.00000000e+00	0.00000000e+00
-54	1.00000000e+00	0.00000000e+00	0.00000000e+00	0.00000000e+00
-53	1.00000000e+00	0.00000000e+00	0.00000000e+00	0.00000000e+00
-52	1.00000000e+00	0.00000000e+00	0.00000000e+00	0.00000000e+00
-51	1.00000000e+00	0.00000000e+00	0.00000000e+00	0.00000000e+00
-50	1.00000000e+00	0.00000000e+00	0.00000000e+00	0.00000000e+00
-49	1.00000000e+00	0.00000000e+00	0.00000000e+00	0.00000000e+00
-48	1.00000000e+00	0.00000000e+00	0.00000000e+00	0.00000000e+00
-47	1.00000000e+00	0.00000000e+00	0.00000000e+00	0.00000000e+00
-46	1.00000000e+00	0.00000000e+00	0.00000000e+00	0.00000000e+00
-45	1.00000000e+00	0.00000000e+00	0.00000000e+00	0.00000000e+00
-44	1.00000000e+00	0.00000000e+00	0.00000000e+00	0.00000000e+00
-43	1.00000000e+00	0.00000000e+00	0.00000000e+00	0.00000000e+00
-42	1.00000000e+00	0.00000000e+00	0.00000000e+00	0.00000000e+00
-41	1.00000000e+00	0.00000000e+00	0.00000000e+00	0.00000000e+00
-40	1.00000000e+00	0.00000000e+00	0.00000000e+00	0.00000000e+00
-39	1.00000000e+00	0.00000000e+00	0.00000000e+00	0.00000000e+00
-38	1.00000000e+00	0.00000000e+00	0.00000000e+00	0.00000000e+00
-37	1.00000000e+00	0.00000000e+00	0.00000000e+00	0.00000000e+00
-36	1.00000000e+00	0.00000000e+00	0.00000000e+00	0.00000000e+00
-35	1.00000000e+00	0.00000000e+00	0.00000000e+00	0.00000000e+00
-34	1.00000000e+00	0.00000000e+00	0.00000000e+00	0.00000000e+00
-33	1.00000000e+00	0.00000000e+00	0.00000000e+00	0.00000000e+00
-32	1.00000000e+00	0.00000000e+00	0.00000000e+00	0.00000000e+00
-31	1.00000000e+00	0.00000000e+00	0.00000000e+00	0.00000000e+00
-30	1.00000000e+00	0.00000000e+00	0.00000000e+00	0.00000000e+00
-29	1.00000000e+00	0.00000000e+00	0.00000000e+00	0.00000000e+00
-28	1.00000000e+00	0.00000000e+00	0.00000000e+00	0.00000000e+00
-27	1.00000000e+00	0.00000000e+00	0.00000000e+00	0.00000000e+00
-26	1.00000000e+00	0.00000000e+00	0.00000000e+00	0.00000000e+00
-25	1.00000000e+00	0.00000000e+00	0.00000000e+00	0.00000000e+00
-24	1.00000000e+00	0.00000000e+00	0.00000000e+00	0.00000000e+00
-23	1.00000000e+00	0.00000000e+00	0.00000000e+00	0.00000000e+00
-22	1.00000000e+00	0.00000000e+00	0.00000000e+00	0.00000000e+00
-21	1.00000000e+00	1.00000000e+00	1.00000000e+00	6.00000000e+00
-20	1.00000000e+00	1.00000000e+00	1.00000000e+00	6.00000000e+00
-19	1.00000000e+00	1.00000000e+00	1.00000000e+00	6.00000000e+00
-18	1.80000000e+01	1.00000000e+00	1.00000000e+00	6.00000000e+00
-17	5.00000000e+01	1.00000000e+00	1.00000000e+00	6.00000000e+00
-16	1.00000000e+02	1.00000000e+00	1.00000000e+00	6.00000000e+00
-15	1.21000000e+02	1.00000000e+00	1.00000000e+00	6.00000000e+00
-14	1.43000000e+02	1.00000000e+00	1.00000000e+00	6.00000000e+00
-13	1.85000000e+02	1.00000000e+00	1.00000000e+00	6.00000000e+00
-12	2.02000000e+02	1.00000000e+00	1.00000000e+00	6.00000000e+00
-11	2.25000000e+02	1.00000000e+00	1.00000000e+00	6.00000000e+00
-10	2.56000000e+02	1.00000000e+00	1.00000000e+00	6.00000000e+00
-9	3.22000000e+02	1.00000000e+00	1.00000000e+00	6.00000000e+00
-8	4.16000000e+02	1.00000000e+00	1.00000000e+00	6.00000000e+00
-7	5.10000000e+02	1.00000000e+00	1.00000000e+00	6.00000000e+00
-6	5.78000000e+02	1.00000000e+00	1.00000000e+00	6.00000000e+00
-5	6.54000000e+02	1.00000000e+00	1.00000000e+00	6.00000000e+00
-4	6.91000000e+02	1.00000000e+00	1.00000000e+00	6.00000000e+00
-3	7.60000000e+02	1.00000000e+00	1.00000000e+00	6.00000000e+00
-2	8.96000000e+02	1.00000000e+00	1.00000000e+00	6.00000000e+00
-1	1.19100000e+03	2.00000000e+00	2.00000000e+00	7.00000000e+00
0	1.43700000e+03	2.00000000e+00	2.00000000e+00	7.00000000e+00
1	1.61800000e+03	2.00000000e+00	2.00000000e+00	7.00000000e+00
2	1.74600000e+03	2.00000000e+00	2.00000000e+00	7.00000000e+00
3	1.90600000e+03	3.00000000e+00	3.00000000e+00	1.30000000e+01
4	2.02300000e+03	4.00000000e+00	4.00000000e+00	1.70000000e+01
5	2.17400000e+03	4.00000000e+00	4.00000000e+00	1.70000000e+01
6	2.28900000e+03	4.00000000e+00	4.00000000e+00	1.70000000e+01
7	2.40900000e+03	5.00000000e+00	5.00000000e+00	1.80000000e+01
8	2.50500000e+03	5.00000000e+00	5.00000000e+00	1.80000000e+01
9	2.57700000e+03	5.00000000e+00	5.00000000e+00	1.80000000e+01
10	2.68900000e+03	5.00000000e+00	5.00000000e+00	1.80000000e+01
11	2.78300000e+03	5.00000000e+00	5.00000000e+00	1.80000000e+01
12	2.87100000e+03	5.00000000e+00	5.00000000e+00	1.80000000e+01
13	2.97700000e+03	5.00000000e+00	5.00000000e+00	1.80000000e+01
14	3.08400000e+03	5.00000000e+00	5.00000000e+00	1.80000000e+01
15	3.17200000e+03	5.00000000e+00	5.00000000e+00	1.80000000e+01
16	3.23100000e+03	5.00000000e+00	5.00000000e+00	1.80000000e+01
17	3.27900000e+03	5.00000000e+00	5.00000000e+00	1.80000000e+01
18	3.33800000e+03	5.00000000e+00	5.00000000e+00	1.80000000e+01
19	3.39000000e+03	5.00000000e+00	5.00000000e+00	1.80000000e+01
20	3.44100000e+03	5.00000000e+00	5.00000000e+00	1.80000000e+01
21	3.51300000e+03	5.00000000e+00	5.00000000e+00	1.80000000e+01
22	3.55800000e+03	5.00000000e+00	5.00000000e+00	1.80000000e+01
23	3.62100000e+03	5.00000000e+00	5.00000000e+00	1.80000000e+01
24	3.70600000e+03	5.00000000e+00	5.00000000e+00	1.80000000e+01
25	3.81100000e+03	5.00000000e+00	5.00000000e+00	1.80000000e+01
26	3.85800000e+03	5.00000000e+00	5.00000000e+00	1.80000000e+01
27	3.92500000e+03	5.00000000e+00	5.00000000e+00	1.80000000e+01
28	3.99500000e+03	5.00000000e+00	5.00000000e+00	1.80000000e+01
29	4.05000000e+03	5.00000000e+00	5.00000000e+00	1.80000000e+01
30	4.12300000e+03	6.00000000e+00	6.00000000e+00	2.00000000e+01
31	4.14600000e+03	6.00000000e+00	6.00000000e+00	2.00000000e+01
32	4.17000000e+03	6.00000000e+00	6.00000000e+00	2.00000000e+01
33	4.20400000e+03	6.00000000e+00	6.00000000e+00	2.00000000e+01
34	4.22300000e+03	6.00000000e+00	6.00000000e+00	2.00000000e+01
35	4.23900000e+03	6.00000000e+00	6.00000000e+00	2.00000000e+01
36	4.26300000e+03	6.00000000e+00	6.00000000e+00	2.00000000e+01
37	4.28300000e+03	6.00000000e+00	6.00000000e+00	2.00000000e+01
38	4.30600000e+03	6.00000000e+00	6.00000000e+00	2.00000000e+01
39	4.33400000e+03	6.00000000e+00	6.00000000e+00	2.00000000e+01
40	4.36700000e+03	6.00000000e+00	6.00000000e+00	2.00000000e+01
41	4.40000000e+03	6.00000000e+00	6.00000000e+00	2.00000000e+01
42	4.43900000e+03	6.00000000e+00	6.00000000e+00	2.00000000e+01
43	4.46400000e+03	6.00000000e+00	6.00000000e+00	2.00000000e+01
44	4.49100000e+03	6.00000000e+00	6.00000000e+00	2.00000000e+01
45	4.52400000e+03	6.00000000e+00	6.00000000e+00	2.10000000e+01
46	4.54900000e+03	6.00000000e+00	6.00000000e+00	2.10000000e+01
47	4.57000000e+03	6.00000000e+00	6.00000000e+00	2.10000000e+01
48	4.59000000e+03	6.00000000e+00	6.00000000e+00	2.10000000e+01
49	4.61500000e+03	6.00000000e+00	6.00000000e+00	2.10000000e+01
50	4.64200000e+03	6.00000000e+00	6.00000000e+00	2.10000000e+01
51	4.66500000e+03	6.00000000e+00	6.00000000e+00	2.10000000e+01
52	4.74800000e+03	6.00000000e+00	6.00000000e+00	2.10000000e+01
53	4.83300000e+03	6.00000000e+00	6.00000000e+00	2.10000000e+01
54	4.89800000e+03	6.00000000e+00	6.00000000e+00	2.10000000e+01
55	4.96600000e+03	6.00000000e+00	6.00000000e+00	2.10000000e+01
56	5.03100000e+03	6.00000000e+00	6.00000000e+00	2.10000000e+01
57	5.09400000e+03	6.00000000e+00	6.00000000e+00	2.10000000e+01
58	5.18400000e+03	6.00000000e+00	6.00000000e+00	2.10000000e+01
59	5.26800000e+03	6.00000000e+00	6.00000000e+00	2.10000000e+01
60	5.33500000e+03	6.00000000e+00	6.00000000e+00	2.10000000e+01
61	5.42000000e+03	6.00000000e+00	6.00000000e+00	2.10000000e+01
62	5.47500000e+03	6.00000000e+00	6.00000000e+00	2.10000000e+01
63	5.54200000e+03	6.00000000e+00	6.00000000e+00	2.10000000e+01
64	5.59700000e+03	6.00000000e+00	6.00000000e+00	2.10000000e+01
65	5.65900000e+03	6.00000000e+00	6.00000000e+00	2.10000000e+01
66	5.72400000e+03	6.00000000e+00	6.00000000e+00	2.10000000e+01
67	5.79000000e+03	6.00000000e+00	6.00000000e+00	2.10000000e+01
68	5.84200000e+03	6.00000000e+00	6.00000000e+00	2.10000000e+01
69	5.89700000e+03	6.00000000e+00	6.00000000e+00	2.10000000e+01
70	5.95700000e+03	6.00000000e+00	6.00000000e+00	2.10000000e+01
71	6.00300000e+03	6.00000000e+00	6.00000000e+00	2.10000000e+01
72	6.06900000e+03	6.00000000e+00	6.00000000e+00	2.10000000e+01
73	6.12800000e+03	6.00000000e+00	6.00000000e+00	2.10000000e+01
74	6.19300000e+03	6.00000000e+00	6.00000000e+00	2.10000000e+01
75	6.25400000e+03	6.00000000e+00	6.00000000e+00	2.10000000e+01
76	6.30200000e+03	6.00000000e+00	6.00000000e+00	2.10000000e+01
77	6.34800000e+03	6.00000000e+00	6.00000000e+00	2.10000000e+01
78	6.40900000e+03	6.00000000e+00	6.00000000e+00	2.10000000e+01
79	6.48500000e+03	6.00000000e+00	6.00000000e+00	2.10000000e+01
80	6.56100000e+03	6.00000000e+00	6.00000000e+00	2.10000000e+01
81	6.64000000e+03	6.00000000e+00	6.00000000e+00	2.10000000e+01
82	6.71200000e+03	6.00000000e+00	6.00000000e+00	2.10000000e+01
83	6.76200000e+03	6.00000000e+00	6.00000000e+00	2.10000000e+01
84	6.83000000e+03	6.00000000e+00	6.00000000e+00	2.10000000e+01
85	6.91900000e+03	6.00000000e+00	1.10000000e+01	2.10000000e+01
86	7.00200000e+03	6.00000000e+00	6.00000000e+00	2.20000000e+01
87	7.07400000e+03	6.00000000e+00	6.00000000e+00	2.20000000e+01
88	7.15900000e+03	6.00000000e+00	6.00000000e+00	2.20000000e+01
89	7.21300000e+03	6.00000000e+00	6.00000000e+00	2.20000000e+01
90	7.29600000e+03	6.00000000e+00	6.00000000e+00	2.20000000e+01
91	7.37400000e+03	6.00000000e+00	6.00000000e+00	2.20000000e+01
92	7.44500000e+03	6.00000000e+00	6.00000000e+00	2.20000000e+01
93	7.52100000e+03	6.00000000e+00	6.00000000e+00	2.20000000e+01
94	7.61700000e+03	6.00000000e+00	6.00000000e+00	2.20000000e+01
95	7.71400000e+03	6.00000000e+00	6.00000000e+00	2.20000000e+01
96	7.85800000e+03	6.00000000e+00	6.00000000e+00	2.20000000e+01
97	7.97300000e+03	6.00000000e+00	6.00000000e+00	2.20000000e+01
98	8.07000000e+03	6.00000000e+00	6.00000000e+00	2.20000000e+01
99	8.17900000e+03	6.00000000e+00	6.00000000e+00	2.20000000e+01
100	8.37400000e+03	6.00000000e+00	6.00000000e+00	2.20000000e+01
