# Supplementary material for: Early Prediction of Movie Box Office Success Based on Wikipedia Activity Big Data
Source: PLoS One. 2013 Aug 21;8(8):e71226. doi: 10.1371/journal.pone.0071226 (PMC3749192; doi:10.1371/journal.pone.0071226)
Supplement: Dataset S1 — The dataset under study, including the financial and Wikipedia activity data is also available at http://wwm.phy.bme.hu/SupplementaryDataS1.zip. (ZIP) [file pone.0071226.s002.zip › wikipredict_data_pack/sample_of_312/wikipedia_predictors/230]

Day_(movie_time)	Views	Users	Rigor	Edits
-500	0.00000000e+00	1.07000000e+02	1.07000000e+02	1.95000000e+02
-499	3.34400000e+03	1.09000000e+02	1.08000000e+02	1.96000000e+02
-498	6.12500000e+03	1.09000000e+02	1.08000000e+02	1.96000000e+02
-497	8.93100000e+03	1.09000000e+02	1.08000000e+02	1.96000000e+02
-496	1.18850000e+04	1.11000000e+02	1.10000000e+02	1.98000000e+02
-495	1.49870000e+04	9.70000000e+01	1.13000000e+02	2.01000000e+02
-494	1.99110000e+04	1.07000000e+02	1.14000000e+02	2.04000000e+02
-493	2.48970000e+04	1.06000000e+02	1.15000000e+02	2.05000000e+02
-492	3.04320000e+04	1.12000000e+02	1.20000000e+02	2.12000000e+02
-491	3.65340000e+04	1.17000000e+02	1.24000000e+02	2.22000000e+02
-490	4.19060000e+04	1.20000000e+02	1.26000000e+02	2.26000000e+02
-489	4.67980000e+04	1.14000000e+02	1.28000000e+02	2.28000000e+02
-488	5.13480000e+04	1.21000000e+02	1.31000000e+02	2.31000000e+02
-487	5.58200000e+04	1.34000000e+02	1.38000000e+02	2.48000000e+02
-486	6.11570000e+04	1.35000000e+02	1.41000000e+02	2.52000000e+02
-485	6.68700000e+04	1.36000000e+02	1.47000000e+02	2.62000000e+02
-484	7.14600000e+04	1.44000000e+02	1.50000000e+02	2.68000000e+02
-483	7.63630000e+04	1.43000000e+02	1.51000000e+02	2.69000000e+02
-482	8.11270000e+04	1.58000000e+02	1.61000000e+02	2.95000000e+02
-481	8.57100000e+04	1.55000000e+02	1.64000000e+02	3.07000000e+02
-480	9.10720000e+04	1.72000000e+02	1.67000000e+02	3.28000000e+02
-479	9.64390000e+04	1.74000000e+02	1.68000000e+02	3.29000000e+02
-478	1.01140000e+05	1.74000000e+02	1.68000000e+02	3.29000000e+02
-477	1.05480000e+05	1.63000000e+02	1.70000000e+02	3.33000000e+02
-476	1.09530000e+05	1.64000000e+02	1.74000000e+02	3.39000000e+02
-475	1.13804000e+05	1.83000000e+02	1.79000000e+02	3.45000000e+02
-474	1.17606000e+05	1.83000000e+02	1.79000000e+02	3.45000000e+02
-473	1.21993000e+05	1.93000000e+02	1.82000000e+02	3.49000000e+02
-472	1.26814000e+05	1.93000000e+02	1.82000000e+02	3.49000000e+02
-471	1.30856000e+05	1.93000000e+02	1.82000000e+02	3.49000000e+02
-470	1.34750000e+05	1.93000000e+02	1.82000000e+02	3.49000000e+02
-469	1.38536000e+05	1.76000000e+02	1.83000000e+02	3.50000000e+02
-468	1.42511000e+05	1.76000000e+02	1.83000000e+02	3.50000000e+02
-467	1.46460000e+05	1.78000000e+02	1.85000000e+02	3.59000000e+02
-466	1.51325000e+05	1.78000000e+02	1.85000000e+02	3.59000000e+02
-465	1.56099000e+05	1.84000000e+02	1.88000000e+02	3.64000000e+02
-464	1.59953000e+05	1.91000000e+02	1.91000000e+02	3.71000000e+02
-463	1.63883000e+05	1.91000000e+02	1.91000000e+02	3.71000000e+02
-462	1.67769000e+05	1.87000000e+02	1.93000000e+02	3.76000000e+02
-461	1.71115000e+05	2.01000000e+02	1.94000000e+02	3.89000000e+02
-460	1.74674000e+05	2.01000000e+02	1.94000000e+02	3.89000000e+02
-459	1.78456000e+05	2.01000000e+02	1.94000000e+02	3.89000000e+02
-458	1.82499000e+05	2.01000000e+02	1.94000000e+02	3.89000000e+02
-457	1.86470000e+05	2.01000000e+02	1.94000000e+02	3.89000000e+02
-456	1.91104000e+05	1.87000000e+02	1.95000000e+02	3.90000000e+02
-455	1.95741000e+05	1.96000000e+02	1.96000000e+02	3.91000000e+02
-454	2.01046000e+05	2.07000000e+02	1.98000000e+02	3.94000000e+02
-453	2.05855000e+05	1.92000000e+02	2.00000000e+02	3.97000000e+02
-452	2.10829000e+05	2.01000000e+02	2.02000000e+02	4.00000000e+02
-451	2.16931000e+05	1.96000000e+02	2.08000000e+02	4.18000000e+02
-450	2.21618000e+05	1.99000000e+02	2.09000000e+02	4.19000000e+02
-449	2.26278000e+05	2.06000000e+02	2.11000000e+02	4.27000000e+02
-448	2.31638000e+05	2.23000000e+02	2.16000000e+02	4.36000000e+02
-447	2.37274000e+05	2.18000000e+02	2.19000000e+02	4.47000000e+02
-446	2.42873000e+05	2.28000000e+02	2.21000000e+02	4.57000000e+02
-445	2.47915000e+05	2.32000000e+02	2.22000000e+02	4.58000000e+02
-444	2.53517000e+05	2.23000000e+02	2.23000000e+02	4.59000000e+02
-443	2.60990000e+05	2.36000000e+02	2.27000000e+02	4.70000000e+02
-442	2.66120000e+05	2.26000000e+02	2.36000000e+02	4.89000000e+02
-441	2.71623000e+05	2.39000000e+02	2.39000000e+02	4.98000000e+02
-440	2.76717000e+05	2.31000000e+02	2.40000000e+02	5.01000000e+02
-439	2.81445000e+05	2.31000000e+02	2.40000000e+02	5.01000000e+02
-438	2.86525000e+05	2.31000000e+02	2.40000000e+02	5.01000000e+02
-437	2.91976000e+05	2.25000000e+02	2.42000000e+02	5.04000000e+02
-436	2.98066000e+05	2.34000000e+02	2.50000000e+02	5.28000000e+02
-435	3.04293000e+05	2.43000000e+02	2.55000000e+02	5.44000000e+02
-434	3.10317000e+05	2.58000000e+02	2.57000000e+02	5.48000000e+02
-433	3.16770000e+05	2.41000000e+02	2.62000000e+02	5.54000000e+02
-432	3.21795000e+05	2.56000000e+02	2.65000000e+02	5.68000000e+02
-431	3.27377000e+05	2.67000000e+02	2.69000000e+02	5.74000000e+02
-430	3.33396000e+05	2.66000000e+02	2.71000000e+02	5.82000000e+02
-429	3.39621000e+05	2.65000000e+02	2.73000000e+02	5.85000000e+02
-428	3.46758000e+05	2.66000000e+02	2.76000000e+02	5.92000000e+02
-427	3.52870000e+05	2.66000000e+02	2.76000000e+02	5.92000000e+02
-426	3.58068000e+05	2.87000000e+02	2.78000000e+02	5.96000000e+02
-425	3.62992000e+05	2.80000000e+02	2.81000000e+02	6.01000000e+02
-424	3.69302000e+05	2.81000000e+02	2.82000000e+02	6.02000000e+02
-423	3.76520000e+05	2.81000000e+02	2.84000000e+02	6.04000000e+02
-422	3.83116000e+05	2.76000000e+02	2.88000000e+02	6.18000000e+02
-421	3.89166000e+05	2.91000000e+02	2.95000000e+02	6.31000000e+02
-420	3.94518000e+05	3.09000000e+02	2.99000000e+02	6.36000000e+02
-419	3.99515000e+05	2.88000000e+02	3.03000000e+02	6.41000000e+02
-418	4.04377000e+05	2.92000000e+02	3.06000000e+02	6.44000000e+02
-417	4.09995000e+05	3.05000000e+02	3.08000000e+02	6.46000000e+02
-416	4.16242000e+05	3.12000000e+02	3.09000000e+02	6.47000000e+02
-415	4.21806000e+05	3.16000000e+02	3.14000000e+02	6.63000000e+02
-414	4.27511000e+05	3.19000000e+02	3.15000000e+02	6.64000000e+02
-413	4.32675000e+05	3.12000000e+02	3.19000000e+02	6.70000000e+02
-412	4.37683000e+05	3.15000000e+02	3.22000000e+02	6.73000000e+02
-411	4.42019000e+05	3.11000000e+02	3.23000000e+02	6.75000000e+02
-410	4.46984000e+05	3.11000000e+02	3.23000000e+02	6.76000000e+02
-409	4.52533000e+05	3.20000000e+02	3.24000000e+02	6.78000000e+02
-408	4.57932000e+05	3.35000000e+02	3.28000000e+02	6.87000000e+02
-407	4.62997000e+05	3.16000000e+02	3.29000000e+02	6.88000000e+02
-406	4.68319000e+05	3.16000000e+02	3.31000000e+02	6.92000000e+02
-405	4.73143000e+05	3.16000000e+02	3.31000000e+02	6.92000000e+02
-404	4.77972000e+05	3.16000000e+02	3.31000000e+02	6.92000000e+02
-403	4.82697000e+05	3.27000000e+02	3.33000000e+02	7.04000000e+02
-402	4.89811000e+05	3.19000000e+02	3.36000000e+02	7.08000000e+02
-401	4.95620000e+05	3.26000000e+02	3.38000000e+02	7.10000000e+02
-400	5.01156000e+05	3.15000000e+02	3.40000000e+02	7.13000000e+02
-399	5.06982000e+05	3.30000000e+02	3.43000000e+02	7.16000000e+02
-398	5.12545000e+05	3.31000000e+02	3.44000000e+02	7.19000000e+02
-397	5.16766000e+05	3.32000000e+02	3.46000000e+02	7.32000000e+02
-396	5.21699000e+05	3.32000000e+02	3.46000000e+02	7.32000000e+02
-395	5.28036000e+05	3.29000000e+02	3.47000000e+02	7.33000000e+02
-394	5.34206000e+05	3.22000000e+02	3.49000000e+02	7.35000000e+02
-393	5.39530000e+05	3.38000000e+02	3.51000000e+02	7.40000000e+02
-392	5.45326000e+05	3.39000000e+02	3.53000000e+02	7.44000000e+02
-391	5.50350000e+05	3.36000000e+02	3.54000000e+02	7.45000000e+02
-390	5.55103000e+05	3.36000000e+02	3.54000000e+02	7.45000000e+02
-389	5.60896000e+05	3.43000000e+02	3.56000000e+02	7.47000000e+02
-388	5.67462000e+05	3.36000000e+02	3.57000000e+02	7.48000000e+02
-387	5.73836000e+05	3.54000000e+02	3.59000000e+02	7.50000000e+02
-386	5.80225000e+05	3.54000000e+02	3.59000000e+02	7.50000000e+02
-385	5.86745000e+05	3.54000000e+02	3.59000000e+02	7.50000000e+02
-384	5.92993000e+05	3.45000000e+02	3.61000000e+02	7.53000000e+02
-383	5.98247000e+05	3.28000000e+02	3.62000000e+02	7.60000000e+02
-382	6.04561000e+05	3.46000000e+02	3.63000000e+02	7.61000000e+02
-381	6.11365000e+05	3.46000000e+02	3.63000000e+02	7.61000000e+02
-380	6.17149000e+05	3.64000000e+02	3.69000000e+02	7.84000000e+02
-379	6.22709000e+05	3.69000000e+02	3.71000000e+02	7.97000000e+02
-378	6.28981000e+05	3.85000000e+02	3.74000000e+02	8.05000000e+02
-377	6.34211000e+05	3.84000000e+02	3.79000000e+02	8.18000000e+02
-376	6.39002000e+05	3.77000000e+02	3.82000000e+02	8.21000000e+02
-375	6.45886000e+05	3.95000000e+02	3.84000000e+02	8.26000000e+02
-374	6.53477000e+05	3.96000000e+02	3.89000000e+02	8.36000000e+02
-373	6.59524000e+05	3.92000000e+02	3.94000000e+02	8.42000000e+02
-372	6.65403000e+05	3.98000000e+02	3.97000000e+02	8.46000000e+02
-371	6.71109000e+05	3.86000000e+02	4.01000000e+02	8.54000000e+02
-370	6.77532000e+05	3.87000000e+02	4.06000000e+02	8.59000000e+02
-369	6.82522000e+05	3.96000000e+02	4.08000000e+02	8.62000000e+02
-368	6.88384000e+05	4.14000000e+02	4.09000000e+02	8.63000000e+02
-367	6.94422000e+05	4.16000000e+02	4.11000000e+02	8.65000000e+02
-366	7.01069000e+05	4.27000000e+02	4.12000000e+02	8.66000000e+02
-365	7.07396000e+05	4.22000000e+02	4.13000000e+02	8.67000000e+02
-364	7.13052000e+05	4.03000000e+02	4.15000000e+02	8.71000000e+02
-363	7.20398000e+05	4.22000000e+02	4.16000000e+02	8.72000000e+02
-362	7.27755000e+05	4.05000000e+02	4.19000000e+02	8.75000000e+02
-361	7.34807000e+05	4.19000000e+02	4.20000000e+02	8.77000000e+02
-360	7.44372000e+05	4.02000000e+02	4.25000000e+02	8.82000000e+02
-359	7.55248000e+05	4.09000000e+02	4.31000000e+02	8.88000000e+02
-358	7.65549000e+05	4.30000000e+02	4.34000000e+02	8.93000000e+02
-357	7.74897000e+05	4.45000000e+02	4.41000000e+02	9.05000000e+02
-356	7.82256000e+05	4.10000000e+02	4.43000000e+02	9.09000000e+02
-355	7.88410000e+05	4.39000000e+02	4.45000000e+02	9.13000000e+02
-354	7.94909000e+05	4.22000000e+02	4.46000000e+02	9.14000000e+02
-353	8.02380000e+05	4.40000000e+02	4.47000000e+02	9.17000000e+02
-352	8.10915000e+05	4.40000000e+02	4.47000000e+02	9.17000000e+02
-351	8.18380000e+05	4.45000000e+02	4.48000000e+02	9.18000000e+02
-350	8.25560000e+05	4.45000000e+02	4.48000000e+02	9.18000000e+02
-349	8.33345000e+05	4.41000000e+02	4.49000000e+02	9.19000000e+02
-348	8.40310000e+05	4.48000000e+02	4.50000000e+02	9.21000000e+02
-347	8.48874000e+05	4.48000000e+02	4.50000000e+02	9.21000000e+02
-346	8.58172000e+05	4.47000000e+02	4.51000000e+02	9.22000000e+02
-345	8.65887000e+05	4.54000000e+02	4.53000000e+02	9.25000000e+02
-344	8.74480000e+05	4.55000000e+02	4.54000000e+02	9.27000000e+02
-343	8.82416000e+05	4.61000000e+02	4.56000000e+02	9.29000000e+02
-342	8.89379000e+05	4.57000000e+02	4.58000000e+02	9.31000000e+02
-341	8.95648000e+05	4.47000000e+02	4.59000000e+02	9.32000000e+02
-340	9.02154000e+05	4.47000000e+02	4.59000000e+02	9.32000000e+02
-339	9.09370000e+05	4.45000000e+02	4.62000000e+02	9.35000000e+02
-338	9.16753000e+05	4.45000000e+02	4.62000000e+02	9.35000000e+02
-337	9.23772000e+05	4.45000000e+02	4.62000000e+02	9.35000000e+02
-336	9.29304000e+05	4.49000000e+02	4.63000000e+02	9.36000000e+02
-335	9.35432000e+05	4.65000000e+02	4.65000000e+02	9.38000000e+02
-334	9.42188000e+05	4.48000000e+02	4.67000000e+02	9.40000000e+02
-333	9.50388000e+05	4.51000000e+02	4.69000000e+02	9.44000000e+02
-332	9.58937000e+05	4.58000000e+02	4.70000000e+02	9.46000000e+02
-331	9.67839000e+05	4.55000000e+02	4.71000000e+02	9.49000000e+02
-330	9.74663000e+05	4.55000000e+02	4.71000000e+02	9.49000000e+02
-329	9.80828000e+05	4.66000000e+02	4.72000000e+02	9.51000000e+02
-328	9.87047000e+05	4.81000000e+02	4.74000000e+02	9.54000000e+02
-327	9.93086000e+05	4.81000000e+02	4.75000000e+02	9.55000000e+02
-326	9.99315000e+05	4.68000000e+02	4.76000000e+02	9.56000000e+02
-325	9.99315000e+05	4.81000000e+02	4.81000000e+02	9.61000000e+02
-324	1.00528100e+06	4.81000000e+02	4.81000000e+02	9.61000000e+02
-323	1.00528100e+06	4.78000000e+02	4.82000000e+02	9.63000000e+02
-322	1.00528100e+06	4.81000000e+02	4.83000000e+02	9.64000000e+02
-321	1.00528100e+06	4.81000000e+02	4.83000000e+02	9.64000000e+02
-320	1.00528100e+06	4.81000000e+02	4.83000000e+02	9.64000000e+02
-319	1.00528100e+06	4.81000000e+02	4.83000000e+02	9.64000000e+02
-318	1.01338600e+06	4.81000000e+02	4.83000000e+02	9.64000000e+02
-317	1.02026000e+06	4.81000000e+02	4.83000000e+02	9.64000000e+02
-316	1.02673100e+06	4.74000000e+02	4.85000000e+02	9.66000000e+02
-315	1.03229400e+06	4.95000000e+02	4.86000000e+02	9.67000000e+02
-314	1.03808900e+06	5.00000000e+02	4.87000000e+02	9.68000000e+02
-313	1.04538700e+06	5.00000000e+02	4.87000000e+02	9.68000000e+02
-312	1.05364000e+06	5.00000000e+02	4.87000000e+02	9.68000000e+02
-311	1.06038900e+06	4.86000000e+02	4.88000000e+02	9.69000000e+02
-310	1.06689400e+06	4.86000000e+02	4.88000000e+02	9.69000000e+02
-309	1.07357400e+06	4.86000000e+02	4.88000000e+02	9.69000000e+02
-308	1.08051800e+06	4.86000000e+02	4.88000000e+02	9.69000000e+02
-307	1.08691500e+06	4.86000000e+02	4.88000000e+02	9.69000000e+02
-306	1.09254500e+06	4.86000000e+02	4.88000000e+02	9.69000000e+02
-305	1.09897200e+06	4.70000000e+02	4.89000000e+02	9.70000000e+02
-304	1.10509900e+06	4.87000000e+02	4.90000000e+02	9.71000000e+02
-303	1.11189200e+06	4.87000000e+02	4.90000000e+02	9.71000000e+02
-302	1.11189200e+06	4.72000000e+02	4.95000000e+02	9.76000000e+02
-301	1.11189200e+06	4.72000000e+02	4.95000000e+02	9.76000000e+02
-300	1.11189200e+06	4.80000000e+02	4.96000000e+02	9.77000000e+02
-299	1.11846500e+06	4.97000000e+02	4.98000000e+02	9.79000000e+02
-298	1.12495800e+06	4.90000000e+02	5.01000000e+02	9.82000000e+02
-297	1.13159800e+06	5.10000000e+02	5.02000000e+02	9.83000000e+02
-296	1.13750100e+06	4.92000000e+02	5.03000000e+02	9.84000000e+02
-295	1.14358400e+06	5.00000000e+02	5.04000000e+02	9.85000000e+02
-294	1.14941200e+06	5.00000000e+02	5.05000000e+02	9.87000000e+02
-293	1.15559200e+06	4.92000000e+02	5.06000000e+02	9.88000000e+02
-292	1.16170400e+06	4.78000000e+02	5.07000000e+02	9.89000000e+02
-291	1.16864200e+06	4.91000000e+02	5.08000000e+02	9.90000000e+02
-290	1.17560800e+06	5.16000000e+02	5.09000000e+02	9.91000000e+02
-289	1.18298000e+06	4.92000000e+02	5.12000000e+02	9.95000000e+02
-288	1.18956800e+06	4.25000000e+02	5.15000000e+02	1.00100000e+03
-287	1.19544700e+06	4.26000000e+02	5.16000000e+02	1.00300000e+03
-286	1.20116900e+06	4.28000000e+02	5.18000000e+02	1.00500000e+03
-285	1.20607800e+06	4.29000000e+02	5.22000000e+02	1.01100000e+03
-284	1.21173200e+06	4.31000000e+02	5.25000000e+02	1.01400000e+03
-283	1.21831700e+06	4.32000000e+02	5.29000000e+02	1.02200000e+03
-282	1.22547600e+06	4.34000000e+02	5.36000000e+02	1.02900000e+03
-281	1.23148600e+06	4.34000000e+02	5.37000000e+02	1.03000000e+03
-280	1.23761500e+06	4.36000000e+02	5.39000000e+02	1.03200000e+03
-279	1.24406600e+06	4.38000000e+02	5.41000000e+02	1.04200000e+03
-278	1.24993800e+06	4.42000000e+02	5.47000000e+02	1.04900000e+03
-277	1.25614600e+06	4.44000000e+02	5.49000000e+02	1.05100000e+03
-276	1.26264100e+06	4.45000000e+02	5.50000000e+02	1.05200000e+03
-275	1.26835500e+06	4.45000000e+02	5.50000000e+02	1.05200000e+03
-274	1.27413800e+06	4.45000000e+02	5.50000000e+02	1.05200000e+03
-273	1.28001800e+06	4.45000000e+02	5.50000000e+02	1.05200000e+03
-272	1.28579800e+06	4.46000000e+02	5.51000000e+02	1.05300000e+03
-271	1.29144400e+06	4.46000000e+02	5.51000000e+02	1.05300000e+03
-270	1.29144400e+06	4.47000000e+02	5.53000000e+02	1.05600000e+03
-269	1.29743700e+06	4.48000000e+02	5.55000000e+02	1.05800000e+03
-268	1.30238700e+06	4.48000000e+02	5.55000000e+02	1.05800000e+03
-267	1.30734000e+06	4.49000000e+02	5.56000000e+02	1.05900000e+03
-266	1.31221600e+06	4.49000000e+02	5.57000000e+02	1.06000000e+03
-265	1.31742000e+06	4.49000000e+02	5.57000000e+02	1.06000000e+03
-264	1.32207800e+06	4.49000000e+02	5.57000000e+02	1.06000000e+03
-263	1.32207800e+06	4.50000000e+02	5.58000000e+02	1.06100000e+03
-262	1.32711800e+06	4.51000000e+02	5.60000000e+02	1.06400000e+03
-261	1.33157500e+06	4.52000000e+02	5.61000000e+02	1.06500000e+03
-260	1.33643100e+06	4.53000000e+02	5.62000000e+02	1.06600000e+03
-259	1.34102200e+06	4.54000000e+02	5.63000000e+02	1.06700000e+03
-258	1.34648800e+06	4.54000000e+02	5.64000000e+02	1.06900000e+03
-257	1.35161600e+06	4.54000000e+02	5.64000000e+02	1.06900000e+03
-256	1.35690200e+06	4.54000000e+02	5.64000000e+02	1.06900000e+03
-255	1.36217800e+06	4.54000000e+02	5.64000000e+02	1.06900000e+03
-254	1.36699400e+06	4.54000000e+02	5.64000000e+02	1.06900000e+03
-253	1.37194000e+06	4.54000000e+02	5.64000000e+02	1.06900000e+03
-252	1.37699400e+06	4.55000000e+02	5.66000000e+02	1.07300000e+03
-251	1.38277900e+06	4.55000000e+02	5.67000000e+02	1.07400000e+03
-250	1.38793100e+06	4.55000000e+02	5.67000000e+02	1.07400000e+03
-249	1.39330000e+06	4.55000000e+02	5.67000000e+02	1.07400000e+03
-248	1.39980300e+06	4.55000000e+02	5.67000000e+02	1.07400000e+03
-247	1.40496800e+06	4.55000000e+02	5.67000000e+02	1.07400000e+03
-246	1.40968700e+06	4.55000000e+02	5.67000000e+02	1.07400000e+03
-245	1.41444300e+06	4.55000000e+02	5.67000000e+02	1.07400000e+03
-244	1.41947400e+06	4.55000000e+02	5.67000000e+02	1.07400000e+03
-243	1.42464800e+06	4.57000000e+02	5.69000000e+02	1.07600000e+03
-242	1.42949300e+06	4.59000000e+02	5.71000000e+02	1.07800000e+03
-241	1.43457800e+06	4.59000000e+02	5.71000000e+02	1.07800000e+03
-240	1.43930100e+06	4.59000000e+02	5.71000000e+02	1.07800000e+03
-239	1.44378800e+06	4.59000000e+02	5.71000000e+02	1.07800000e+03
-238	1.44878100e+06	4.59000000e+02	5.71000000e+02	1.07800000e+03
-237	1.45411800e+06	4.62000000e+02	5.75000000e+02	1.08200000e+03
-236	1.45919900e+06	4.62000000e+02	5.75000000e+02	1.08200000e+03
-235	1.46631700e+06	4.65000000e+02	5.78000000e+02	1.08500000e+03
-234	1.48980800e+06	4.72000000e+02	5.85000000e+02	1.09400000e+03
-233	1.50139300e+06	4.73000000e+02	5.87000000e+02	1.09600000e+03
-232	1.51045600e+06	4.73000000e+02	5.87000000e+02	1.09600000e+03
-231	1.51737700e+06	4.74000000e+02	5.88000000e+02	1.09700000e+03
-230	1.52286300e+06	4.74000000e+02	5.88000000e+02	1.09700000e+03
-229	1.52885200e+06	4.74000000e+02	5.88000000e+02	1.09700000e+03
-228	1.53510300e+06	4.74000000e+02	5.88000000e+02	1.09700000e+03
-227	1.54370300e+06	4.74000000e+02	5.88000000e+02	1.09700000e+03
-226	1.55260200e+06	4.77000000e+02	5.91000000e+02	1.10000000e+03
-225	1.56042400e+06	4.77000000e+02	5.91000000e+02	1.10000000e+03
-224	1.56875300e+06	4.77000000e+02	5.91000000e+02	1.10000000e+03
-223	1.57624800e+06	4.78000000e+02	5.92000000e+02	1.10300000e+03
-222	1.58622500e+06	4.79000000e+02	5.93000000e+02	1.10400000e+03
-221	1.59470000e+06	4.80000000e+02	5.94000000e+02	1.10600000e+03
-220	1.60317100e+06	4.80000000e+02	5.94000000e+02	1.10600000e+03
-219	1.61335700e+06	4.81000000e+02	5.95000000e+02	1.11000000e+03
-218	1.64179500e+06	4.82000000e+02	5.96000000e+02	1.11100000e+03
-217	1.67178400e+06	4.83000000e+02	5.97000000e+02	1.11200000e+03
-216	1.68446200e+06	4.86000000e+02	6.00000000e+02	1.11600000e+03
-215	1.69627100e+06	4.86000000e+02	6.00000000e+02	1.11600000e+03
-214	1.70644100e+06	4.88000000e+02	6.02000000e+02	1.11800000e+03
-213	1.71963900e+06	4.89000000e+02	6.03000000e+02	1.11900000e+03
-212	1.73215000e+06	4.93000000e+02	6.07000000e+02	1.12500000e+03
-211	1.74220900e+06	4.94000000e+02	6.08000000e+02	1.12700000e+03
-210	1.75189900e+06	4.94000000e+02	6.08000000e+02	1.12700000e+03
-209	1.76130800e+06	4.94000000e+02	6.08000000e+02	1.12700000e+03
-208	1.77050500e+06	4.94000000e+02	6.08000000e+02	1.12700000e+03
-207	1.77988300e+06	4.94000000e+02	6.08000000e+02	1.12700000e+03
-206	1.78989100e+06	4.94000000e+02	6.08000000e+02	1.12700000e+03
-205	1.79971600e+06	4.94000000e+02	6.08000000e+02	1.12700000e+03
-204	1.80742400e+06	4.95000000e+02	6.09000000e+02	1.12800000e+03
-203	1.81514100e+06	4.95000000e+02	6.09000000e+02	1.12800000e+03
-202	1.82359000e+06	4.95000000e+02	6.09000000e+02	1.12800000e+03
-201	1.82359000e+06	4.96000000e+02	6.10000000e+02	1.12900000e+03
-200	1.82359000e+06	4.96000000e+02	6.10000000e+02	1.12900000e+03
-199	1.83224300e+06	4.97000000e+02	6.11000000e+02	1.13000000e+03
-198	1.84025800e+06	4.98000000e+02	6.12000000e+02	1.13100000e+03
-197	1.84784600e+06	4.99000000e+02	6.14000000e+02	1.13300000e+03
-196	1.85513100e+06	5.03000000e+02	6.19000000e+02	1.13800000e+03
-195	1.86352300e+06	5.03000000e+02	6.19000000e+02	1.13800000e+03
-194	1.87103300e+06	5.05000000e+02	6.21000000e+02	1.14000000e+03
-193	1.87951100e+06	5.05000000e+02	6.21000000e+02	1.14000000e+03
-192	1.88688400e+06	5.05000000e+02	6.21000000e+02	1.14000000e+03
-191	1.89456400e+06	5.07000000e+02	6.23000000e+02	1.14300000e+03
-190	1.90156300e+06	5.07000000e+02	6.23000000e+02	1.14300000e+03
-189	1.90869300e+06	5.08000000e+02	6.24000000e+02	1.14400000e+03
-188	1.91537000e+06	5.08000000e+02	6.24000000e+02	1.14400000e+03
-187	1.92330500e+06	5.08000000e+02	6.24000000e+02	1.14400000e+03
-186	1.93138000e+06	5.08000000e+02	6.24000000e+02	1.14400000e+03
-185	1.93138000e+06	5.08000000e+02	6.24000000e+02	1.14400000e+03
-184	1.93787800e+06	5.08000000e+02	6.24000000e+02	1.14400000e+03
-183	1.94443200e+06	5.10000000e+02	6.26000000e+02	1.14700000e+03
-182	1.95250800e+06	5.10000000e+02	6.26000000e+02	1.14700000e+03
-181	1.96045700e+06	5.10000000e+02	6.26000000e+02	1.14700000e+03
-180	1.96710800e+06	5.10000000e+02	6.26000000e+02	1.14700000e+03
-179	1.97338700e+06	5.10000000e+02	6.26000000e+02	1.14700000e+03
-178	1.98021500e+06	5.10000000e+02	6.26000000e+02	1.14700000e+03
-177	1.98661100e+06	5.10000000e+02	6.26000000e+02	1.14700000e+03
-176	1.99175900e+06	5.10000000e+02	6.26000000e+02	1.14700000e+03
-175	1.99778200e+06	5.11000000e+02	6.28000000e+02	1.15100000e+03
-174	2.00328000e+06	5.13000000e+02	6.30000000e+02	1.15600000e+03
-173	2.00890200e+06	5.14000000e+02	6.31000000e+02	1.15700000e+03
-172	2.01605300e+06	5.18000000e+02	6.35000000e+02	1.16600000e+03
-171	2.02358900e+06	5.18000000e+02	6.35000000e+02	1.16600000e+03
-170	2.02358900e+06	5.18000000e+02	6.35000000e+02	1.16600000e+03
-169	2.02880100e+06	5.18000000e+02	6.35000000e+02	1.16600000e+03
-168	2.03389800e+06	5.20000000e+02	6.37000000e+02	1.16800000e+03
-167	2.03989200e+06	5.20000000e+02	6.37000000e+02	1.16800000e+03
-166	2.04664400e+06	5.22000000e+02	6.39000000e+02	1.17000000e+03
-165	2.05341300e+06	5.22000000e+02	6.39000000e+02	1.17000000e+03
-164	2.05945000e+06	5.23000000e+02	6.40000000e+02	1.17100000e+03
-163	2.06503600e+06	5.23000000e+02	6.40000000e+02	1.17100000e+03
-162	2.07083600e+06	5.23000000e+02	6.40000000e+02	1.17100000e+03
-161	2.07669300e+06	5.23000000e+02	6.40000000e+02	1.17100000e+03
-160	2.08290800e+06	5.23000000e+02	6.40000000e+02	1.17100000e+03
-159	2.08903700e+06	5.24000000e+02	6.41000000e+02	1.17200000e+03
-158	2.09509200e+06	5.25000000e+02	6.42000000e+02	1.17300000e+03
-157	2.10148000e+06	5.25000000e+02	6.42000000e+02	1.17300000e+03
-156	2.10762200e+06	5.26000000e+02	6.43000000e+02	1.17400000e+03
-155	2.11342100e+06	5.26000000e+02	6.43000000e+02	1.17400000e+03
-154	2.11895500e+06	5.26000000e+02	6.43000000e+02	1.17400000e+03
-153	2.12507100e+06	5.26000000e+02	6.43000000e+02	1.17400000e+03
-152	2.13188900e+06	5.26000000e+02	6.43000000e+02	1.17400000e+03
-151	2.13750100e+06	5.26000000e+02	6.43000000e+02	1.17400000e+03
-150	2.14387500e+06	5.26000000e+02	6.43000000e+02	1.17400000e+03
-149	2.15101300e+06	5.27000000e+02	6.45000000e+02	1.17600000e+03
-148	2.15678200e+06	5.29000000e+02	6.48000000e+02	1.18100000e+03
-147	2.16428800e+06	5.29000000e+02	6.49000000e+02	1.18200000e+03
-146	2.17183200e+06	5.31000000e+02	6.52000000e+02	1.18600000e+03
-145	2.17878900e+06	5.34000000e+02	6.55000000e+02	1.19100000e+03
-144	2.18615400e+06	5.34000000e+02	6.55000000e+02	1.19100000e+03
-143	2.19417400e+06	5.34000000e+02	6.55000000e+02	1.19100000e+03
-142	2.20154400e+06	5.35000000e+02	6.57000000e+02	1.19300000e+03
-141	2.20770300e+06	5.35000000e+02	6.57000000e+02	1.19300000e+03
-140	2.21348500e+06	5.35000000e+02	6.57000000e+02	1.19300000e+03
-139	2.21977600e+06	5.36000000e+02	6.58000000e+02	1.19400000e+03
-138	2.22614000e+06	5.39000000e+02	6.61000000e+02	1.19800000e+03
-137	2.23267300e+06	5.39000000e+02	6.61000000e+02	1.19800000e+03
-136	2.23975300e+06	5.42000000e+02	6.64000000e+02	1.20200000e+03
-135	2.24586400e+06	5.43000000e+02	6.65000000e+02	1.20400000e+03
-134	2.25628100e+06	5.49000000e+02	6.71000000e+02	1.21000000e+03
-133	2.29244100e+06	5.57000000e+02	6.80000000e+02	1.22600000e+03
-132	2.31954400e+06	5.62000000e+02	6.86000000e+02	1.23300000e+03
-131	2.33800200e+06	5.64000000e+02	6.88000000e+02	1.23500000e+03
-130	2.35813800e+06	5.65000000e+02	6.89000000e+02	1.23600000e+03
-129	2.37571000e+06	5.67000000e+02	6.91000000e+02	1.23800000e+03
-128	2.38928000e+06	5.72000000e+02	6.96000000e+02	1.24300000e+03
-127	2.40132700e+06	5.72000000e+02	6.96000000e+02	1.24300000e+03
-126	2.41231600e+06	5.72000000e+02	6.96000000e+02	1.24300000e+03
-125	2.42302500e+06	5.79000000e+02	7.04000000e+02	1.25600000e+03
-124	2.43301300e+06	5.83000000e+02	7.09000000e+02	1.26100000e+03
-123	2.44371200e+06	5.83000000e+02	7.09000000e+02	1.26100000e+03
-122	2.45320900e+06	5.85000000e+02	7.12000000e+02	1.26500000e+03
-121	2.46263900e+06	5.90000000e+02	7.17000000e+02	1.27000000e+03
-120	2.47096400e+06	5.90000000e+02	7.18000000e+02	1.27200000e+03
-119	2.47943000e+06	5.93000000e+02	7.22000000e+02	1.27700000e+03
-118	2.48913900e+06	5.93000000e+02	7.22000000e+02	1.27700000e+03
-117	2.49930100e+06	5.95000000e+02	7.25000000e+02	1.28100000e+03
-116	2.50907900e+06	6.02000000e+02	7.32000000e+02	1.28800000e+03
-115	2.51985100e+06	6.03000000e+02	7.33000000e+02	1.28900000e+03
-114	2.52927500e+06	6.04000000e+02	7.34000000e+02	1.29400000e+03
-113	2.53786100e+06	6.04000000e+02	7.34000000e+02	1.29400000e+03
-112	2.54891300e+06	6.04000000e+02	7.34000000e+02	1.29400000e+03
-111	2.56085200e+06	6.05000000e+02	7.36000000e+02	1.29600000e+03
-110	2.57148200e+06	6.05000000e+02	7.36000000e+02	1.29600000e+03
-109	2.58300000e+06	6.06000000e+02	7.37000000e+02	1.29800000e+03
-108	2.59487300e+06	6.08000000e+02	7.39000000e+02	1.30000000e+03
-107	2.60521400e+06	6.08000000e+02	7.40000000e+02	1.30100000e+03
-106	2.61446600e+06	6.08000000e+02	7.40000000e+02	1.30100000e+03
-105	2.62432100e+06	6.08000000e+02	7.40000000e+02	1.30100000e+03
-104	2.63439300e+06	6.10000000e+02	7.42000000e+02	1.30300000e+03
-103	2.64444700e+06	6.12000000e+02	7.44000000e+02	1.30500000e+03
-102	2.65491300e+06	6.14000000e+02	7.46000000e+02	1.30700000e+03
-101	2.66612600e+06	6.14000000e+02	7.47000000e+02	1.30800000e+03
-100	2.67702100e+06	6.16000000e+02	7.49000000e+02	1.31000000e+03
-99	2.68646300e+06	6.18000000e+02	7.51000000e+02	1.31200000e+03
-98	2.69620100e+06	6.18000000e+02	7.51000000e+02	1.31200000e+03
-97	2.70681700e+06	6.20000000e+02	7.53000000e+02	1.31600000e+03
-96	2.71807900e+06	6.20000000e+02	7.53000000e+02	1.31600000e+03
-95	2.72866400e+06	6.21000000e+02	7.54000000e+02	1.31900000e+03
-94	2.74017000e+06	6.21000000e+02	7.54000000e+02	1.31900000e+03
-93	2.74962900e+06	6.22000000e+02	7.55000000e+02	1.32000000e+03
-92	2.75845700e+06	6.22000000e+02	7.55000000e+02	1.32000000e+03
-91	2.76563000e+06	6.25000000e+02	7.60000000e+02	1.32700000e+03
-90	2.77314900e+06	6.25000000e+02	7.60000000e+02	1.32700000e+03
-89	2.78214600e+06	6.25000000e+02	7.60000000e+02	1.32700000e+03
-88	2.79209700e+06	6.27000000e+02	7.63000000e+02	1.33000000e+03
-87	2.80118400e+06	6.27000000e+02	7.63000000e+02	1.33000000e+03
-86	2.80768500e+06	6.29000000e+02	7.66000000e+02	1.33600000e+03
-85	2.81378700e+06	6.31000000e+02	7.68000000e+02	1.33800000e+03
-84	2.82128800e+06	6.31000000e+02	7.68000000e+02	1.33800000e+03
-83	2.82942700e+06	6.32000000e+02	7.70000000e+02	1.34000000e+03
-82	2.83732300e+06	6.34000000e+02	7.73000000e+02	1.34400000e+03
-81	2.84576000e+06	6.34000000e+02	7.73000000e+02	1.34400000e+03
-80	2.85407000e+06	6.34000000e+02	7.73000000e+02	1.34400000e+03
-79	2.86144100e+06	6.34000000e+02	7.73000000e+02	1.34400000e+03
-78	2.86946900e+06	6.34000000e+02	7.73000000e+02	1.34400000e+03
-77	2.87872700e+06	6.35000000e+02	7.75000000e+02	1.34700000e+03
-76	2.88720300e+06	6.36000000e+02	7.78000000e+02	1.35000000e+03
-75	2.89600100e+06	6.36000000e+02	7.79000000e+02	1.35100000e+03
-74	2.90784000e+06	6.37000000e+02	7.80000000e+02	1.35200000e+03
-73	2.91909200e+06	6.37000000e+02	7.81000000e+02	1.35300000e+03
-72	2.92928300e+06	6.39000000e+02	7.84000000e+02	1.35900000e+03
-71	2.94074200e+06	6.39000000e+02	7.84000000e+02	1.35900000e+03
-70	2.95038800e+06	6.40000000e+02	7.87000000e+02	1.36300000e+03
-69	2.96334200e+06	6.41000000e+02	7.89000000e+02	1.36500000e+03
-68	2.97464400e+06	6.41000000e+02	7.91000000e+02	1.36700000e+03
-67	2.98594400e+06	6.41000000e+02	7.91000000e+02	1.36700000e+03
-66	2.99775300e+06	6.48000000e+02	7.99000000e+02	1.37500000e+03
-65	3.00732900e+06	6.49000000e+02	8.01000000e+02	1.37800000e+03
-64	3.01640600e+06	6.50000000e+02	8.02000000e+02	1.37900000e+03
-63	3.02576400e+06	6.51000000e+02	8.03000000e+02	1.38000000e+03
-62	3.03241200e+06	6.52000000e+02	8.05000000e+02	1.38200000e+03
-61	3.03531700e+06	6.53000000e+02	8.06000000e+02	1.38300000e+03
-60	3.03770900e+06	6.57000000e+02	8.10000000e+02	1.38700000e+03
-59	3.04114800e+06	6.57000000e+02	8.10000000e+02	1.38700000e+03
-58	3.04609800e+06	6.60000000e+02	8.15000000e+02	1.39400000e+03
-57	3.05847700e+06	6.63000000e+02	8.20000000e+02	1.40300000e+03
-56	3.06871200e+06	6.65000000e+02	8.23000000e+02	1.40600000e+03
-55	3.08004000e+06	6.65000000e+02	8.25000000e+02	1.40800000e+03
-54	3.09086600e+06	6.66000000e+02	8.27000000e+02	1.41000000e+03
-53	3.10365400e+06	6.66000000e+02	8.27000000e+02	1.41000000e+03
-52	3.11800100e+06	6.67000000e+02	8.28000000e+02	1.41100000e+03
-51	3.12758900e+06	6.68000000e+02	8.32000000e+02	1.41600000e+03
-50	3.13895800e+06	6.69000000e+02	8.33000000e+02	1.41700000e+03
-49	3.14793300e+06	6.70000000e+02	8.36000000e+02	1.42000000e+03
-48	3.15774100e+06	6.71000000e+02	8.37000000e+02	1.42300000e+03
-47	3.15774100e+06	6.73000000e+02	8.39000000e+02	1.42700000e+03
-46	3.16313200e+06	6.76000000e+02	8.43000000e+02	1.43800000e+03
-45	3.16313200e+06	6.77000000e+02	8.44000000e+02	1.43900000e+03
-44	3.17541700e+06	6.78000000e+02	8.45000000e+02	1.44000000e+03
-43	3.18743600e+06	6.80000000e+02	8.47000000e+02	1.44300000e+03
-42	3.19909100e+06	6.80000000e+02	8.47000000e+02	1.44300000e+03
-41	3.21125700e+06	6.80000000e+02	8.47000000e+02	1.44300000e+03
-40	3.22190200e+06	6.81000000e+02	8.49000000e+02	1.44500000e+03
-39	3.23307500e+06	6.83000000e+02	8.51000000e+02	1.44800000e+03
-38	3.23307500e+06	6.85000000e+02	8.54000000e+02	1.45200000e+03
-37	3.24639500e+06	6.89000000e+02	8.59000000e+02	1.46200000e+03
-36	3.24639500e+06	6.90000000e+02	8.60000000e+02	1.46300000e+03
-35	3.24639500e+06	6.93000000e+02	8.64000000e+02	1.46800000e+03
-34	3.24639500e+06	6.94000000e+02	8.65000000e+02	1.46900000e+03
-33	3.24639500e+06	6.94000000e+02	8.65000000e+02	1.46900000e+03
-32	3.26012300e+06	6.98000000e+02	8.69000000e+02	1.47500000e+03
-31	3.27497400e+06	6.98000000e+02	8.69000000e+02	1.47500000e+03
-30	3.29598600e+06	7.01000000e+02	8.72000000e+02	1.47800000e+03
-29	3.32324600e+06	7.06000000e+02	8.77000000e+02	1.48300000e+03
-28	3.34523500e+06	7.07000000e+02	8.78000000e+02	1.48400000e+03
-27	3.36920600e+06	7.09000000e+02	8.80000000e+02	1.48600000e+03
-26	3.39112300e+06	7.09000000e+02	8.80000000e+02	1.48600000e+03
-25	3.41183900e+06	7.14000000e+02	8.88000000e+02	1.49900000e+03
-24	3.43202400e+06	7.15000000e+02	8.90000000e+02	1.50200000e+03
-23	3.45607100e+06	7.20000000e+02	8.97000000e+02	1.51000000e+03
-22	3.47868500e+06	7.22000000e+02	9.00000000e+02	1.51300000e+03
-21	3.51402200e+06	7.26000000e+02	9.05000000e+02	1.52000000e+03
-20	3.55225300e+06	7.33000000e+02	9.15000000e+02	1.53200000e+03
-19	3.57791000e+06	7.37000000e+02	9.20000000e+02	1.53800000e+03
-18	3.60259400e+06	7.39000000e+02	9.24000000e+02	1.54400000e+03
-17	3.63097200e+06	7.44000000e+02	9.30000000e+02	1.55200000e+03
-16	3.65915700e+06	7.45000000e+02	9.31000000e+02	1.55300000e+03
-15	3.68740800e+06	7.46000000e+02	9.33000000e+02	1.55600000e+03
-14	3.71676600e+06	7.49000000e+02	9.37000000e+02	1.56400000e+03
-13	3.74303900e+06	7.53000000e+02	9.42000000e+02	1.57100000e+03
-12	3.76946900e+06	7.62000000e+02	9.51000000e+02	1.58100000e+03
-11	3.80122300e+06	7.67000000e+02	9.57000000e+02	1.58700000e+03
-10	3.84297000e+06	7.71000000e+02	9.64000000e+02	1.59400000e+03
-9	3.89591800e+06	7.72000000e+02	9.66000000e+02	1.59700000e+03
-8	3.96291100e+06	7.78000000e+02	9.74000000e+02	1.60600000e+03
-7	4.02340500e+06	7.85000000e+02	9.87000000e+02	1.62100000e+03
-6	4.07339600e+06	7.92000000e+02	9.95000000e+02	1.62900000e+03
-5	4.11341100e+06	7.97000000e+02	1.00200000e+03	1.63900000e+03
-4	4.15784400e+06	8.01000000e+02	1.00900000e+03	1.64600000e+03
-3	4.21856300e+06	8.06000000e+02	1.02300000e+03	1.66000000e+03
-2	4.28733500e+06	8.25000000e+02	1.04800000e+03	1.70800000e+03
-1	4.35102000e+06	8.41000000e+02	1.06600000e+03	1.73000000e+03
0	4.42944900e+06	8.47000000e+02	1.07500000e+03	1.74500000e+03
1	4.55998100e+06	8.53000000e+02	1.08700000e+03	1.75900000e+03
2	4.68163600e+06	8.60000000e+02	1.09700000e+03	1.77300000e+03
3	4.81236500e+06	8.71000000e+02	1.12700000e+03	1.84000000e+03
4	4.94100200e+06	8.77000000e+02	1.14200000e+03	1.86500000e+03
5	5.02818800e+06	8.80000000e+02	1.15700000e+03	1.89700000e+03
6	5.10116900e+06	8.84000000e+02	1.16600000e+03	1.91600000e+03
7	5.16928200e+06	8.88000000e+02	1.17500000e+03	1.92700000e+03
8	5.24012900e+06	8.90000000e+02	1.18300000e+03	1.93500000e+03
9	5.30809000e+06	8.95000000e+02	1.19100000e+03	1.95500000e+03
10	5.37894500e+06	8.96000000e+02	1.19700000e+03	1.96800000e+03
11	5.45340500e+06	8.98000000e+02	1.20700000e+03	1.98200000e+03
12	5.50569100e+06	9.00000000e+02	1.21200000e+03	1.98900000e+03
13	5.55698800e+06	9.01000000e+02	1.21800000e+03	1.99700000e+03
14	5.60692500e+06	9.05000000e+02	1.22700000e+03	2.00900000e+03
15	5.65237900e+06	9.11000000e+02	1.24200000e+03	2.03900000e+03
16	5.70102400e+06	9.19000000e+02	1.25600000e+03	2.05300000e+03
17	5.75989800e+06	9.30000000e+02	1.27100000e+03	2.07300000e+03
18	5.82058200e+06	9.41000000e+02	1.28900000e+03	2.09500000e+03
19	5.86712800e+06	9.48000000e+02	1.29900000e+03	2.10600000e+03
20	5.91024400e+06	9.59000000e+02	1.31700000e+03	2.12600000e+03
21	5.95019700e+06	9.67000000e+02	1.33100000e+03	2.14200000e+03
22	5.98770900e+06	9.73000000e+02	1.33900000e+03	2.15000000e+03
23	6.02563100e+06	9.78000000e+02	1.34600000e+03	2.15800000e+03
24	6.06404300e+06	9.83000000e+02	1.35200000e+03	2.16500000e+03
25	6.10337700e+06	9.86000000e+02	1.35600000e+03	2.17000000e+03
26	6.13528300e+06	9.90000000e+02	1.36200000e+03	2.17800000e+03
27	6.16329300e+06	9.93000000e+02	1.36600000e+03	2.18500000e+03
28	6.18983800e+06	9.95000000e+02	1.37000000e+03	2.18900000e+03
29	6.21834600e+06	9.97000000e+02	1.37200000e+03	2.19100000e+03
30	6.24496000e+06	1.00000000e+03	1.37600000e+03	2.19500000e+03
31	6.27415800e+06	1.00400000e+03	1.38200000e+03	2.20300000e+03
32	6.30113300e+06	1.00700000e+03	1.39100000e+03	2.21300000e+03
33	6.32320000e+06	1.00800000e+03	1.39300000e+03	2.22500000e+03
34	6.34352100e+06	1.01000000e+03	1.39700000e+03	2.23000000e+03
35	6.36284900e+06	1.01200000e+03	1.39900000e+03	2.23300000e+03
36	6.38214600e+06	1.01300000e+03	1.41000000e+03	2.24800000e+03
37	6.40215000e+06	1.01700000e+03	1.42500000e+03	2.27300000e+03
38	6.42382500e+06	1.02000000e+03	1.43200000e+03	2.28300000e+03
39	6.44316200e+06	1.02500000e+03	1.44300000e+03	2.29900000e+03
40	6.45964300e+06	1.02800000e+03	1.44900000e+03	2.30900000e+03
41	6.47468100e+06	1.03300000e+03	1.45400000e+03	2.31400000e+03
42	6.48971300e+06	1.03500000e+03	1.45900000e+03	2.32000000e+03
43	6.50544000e+06	1.03600000e+03	1.46100000e+03	2.32400000e+03
44	6.52108900e+06	1.03800000e+03	1.46400000e+03	2.32800000e+03
45	6.53852800e+06	1.04100000e+03	1.47300000e+03	2.33700000e+03
46	6.55367800e+06	1.04300000e+03	1.47500000e+03	2.33900000e+03
47	6.56679800e+06	1.04300000e+03	1.47500000e+03	2.33900000e+03
48	6.57860800e+06	1.04600000e+03	1.48200000e+03	2.34600000e+03
49	6.59076900e+06	1.04600000e+03	1.48200000e+03	2.34600000e+03
50	6.60275700e+06	1.04600000e+03	1.48200000e+03	2.34600000e+03
51	6.61582200e+06	1.04700000e+03	1.48600000e+03	2.35000000e+03
52	6.62986200e+06	1.04700000e+03	1.48600000e+03	2.35000000e+03
53	6.64272600e+06	1.04800000e+03	1.49000000e+03	2.35500000e+03
54	6.65425600e+06	1.04800000e+03	1.49000000e+03	2.35500000e+03
55	6.66520600e+06	1.04800000e+03	1.49000000e+03	2.35500000e+03
56	6.67589200e+06	1.04900000e+03	1.49400000e+03	2.35900000e+03
57	6.68657200e+06	1.05100000e+03	1.49700000e+03	2.36500000e+03
58	6.69770200e+06	1.05300000e+03	1.50100000e+03	2.37000000e+03
59	6.70977600e+06	1.05400000e+03	1.50200000e+03	2.37100000e+03
60	6.72122100e+06	1.05500000e+03	1.50400000e+03	2.37600000e+03
61	6.73144100e+06	1.05700000e+03	1.50700000e+03	2.38100000e+03
62	6.74102400e+06	1.05700000e+03	1.50700000e+03	2.38100000e+03
63	6.75095300e+06	1.05900000e+03	1.51100000e+03	2.38600000e+03
64	6.76125600e+06	1.06000000e+03	1.51300000e+03	2.38900000e+03
65	6.77199800e+06	1.06000000e+03	1.51300000e+03	2.38900000e+03
66	6.78362500e+06	1.06200000e+03	1.51600000e+03	2.39300000e+03
67	6.79391200e+06	1.06600000e+03	1.52300000e+03	2.40700000e+03
68	6.80280200e+06	1.06600000e+03	1.52400000e+03	2.40800000e+03
69	6.81240900e+06	1.06700000e+03	1.52500000e+03	2.40900000e+03
70	6.82145100e+06	1.06700000e+03	1.52600000e+03	2.41000000e+03
71	6.83037800e+06	1.06700000e+03	1.52600000e+03	2.41000000e+03
72	6.83983200e+06	1.06900000e+03	1.52900000e+03	2.41300000e+03
73	6.85001800e+06	1.07000000e+03	1.53100000e+03	2.41500000e+03
74	6.85919800e+06	1.07000000e+03	1.53400000e+03	2.41800000e+03
75	6.86766100e+06	1.07000000e+03	1.53400000e+03	2.41800000e+03
76	6.87560500e+06	1.07000000e+03	1.53400000e+03	2.41800000e+03
77	6.88408900e+06	1.07000000e+03	1.53400000e+03	2.41800000e+03
78	6.89176700e+06	1.07000000e+03	1.53400000e+03	2.41800000e+03
79	6.89991300e+06	1.07100000e+03	1.53500000e+03	2.41900000e+03
80	6.90887000e+06	1.07400000e+03	1.54000000e+03	2.42400000e+03
81	6.91748900e+06	1.07400000e+03	1.54000000e+03	2.42400000e+03
82	6.92543100e+06	1.07500000e+03	1.54200000e+03	2.42700000e+03
83	6.93315800e+06	1.07600000e+03	1.54600000e+03	2.43100000e+03
84	6.94138400e+06	1.07700000e+03	1.54700000e+03	2.43300000e+03
85	6.94965900e+06	1.07900000e+03	1.55000000e+03	2.43600000e+03
86	6.95789800e+06	1.08000000e+03	1.55100000e+03	2.43700000e+03
87	6.96743700e+06	1.08200000e+03	1.55300000e+03	2.44100000e+03
88	6.97636500e+06	1.08300000e+03	1.55500000e+03	2.44300000e+03
89	6.98423000e+06	1.08300000e+03	1.55500000e+03	2.44300000e+03
90	6.99187800e+06	1.08400000e+03	1.55600000e+03	2.44500000e+03
91	6.99999600e+06	1.08500000e+03	1.55700000e+03	2.44600000e+03
92	7.00847000e+06	1.08500000e+03	1.55700000e+03	2.44600000e+03
93	7.01687000e+06	1.08700000e+03	1.56000000e+03	2.45000000e+03
94	7.02532000e+06	1.08900000e+03	1.56300000e+03	2.45300000e+03
95	7.03326600e+06	1.09100000e+03	1.56500000e+03	2.45500000e+03
96	7.04105500e+06	1.09200000e+03	1.56700000e+03	2.45700000e+03
97	7.04828900e+06	1.09200000e+03	1.56700000e+03	2.45700000e+03
98	7.05605500e+06	1.09300000e+03	1.56900000e+03	2.45900000e+03
99	7.06506900e+06	1.09300000e+03	1.56900000e+03	2.45900000e+03
100	7.07556900e+06	1.09600000e+03	1.57300000e+03	2.46300000e+03
