# Supplementary material for: Early Prediction of Movie Box Office Success Based on Wikipedia Activity Big Data
Source: PLoS One. 2013 Aug 21;8(8):e71226. doi: 10.1371/journal.pone.0071226 (PMC3749192; doi:10.1371/journal.pone.0071226)
Supplement: Dataset S1 — The dataset under study, including the financial and Wikipedia activity data is also available at http://wwm.phy.bme.hu/SupplementaryDataS1.zip. (ZIP) [file pone.0071226.s002.zip › wikipredict_data_pack/sample_of_312/wikipedia_predictors/231]

Day_(movie_time)	Views	Users	Rigor	Edits
-500	0.00000000e+00	0.00000000e+00	0.00000000e+00	0.00000000e+00
-499	0.00000000e+00	0.00000000e+00	0.00000000e+00	0.00000000e+00
-498	0.00000000e+00	0.00000000e+00	0.00000000e+00	0.00000000e+00
-497	1.00000000e+00	0.00000000e+00	0.00000000e+00	0.00000000e+00
-496	1.00000000e+00	0.00000000e+00	0.00000000e+00	0.00000000e+00
-495	1.00000000e+00	0.00000000e+00	0.00000000e+00	0.00000000e+00
-494	1.00000000e+00	0.00000000e+00	0.00000000e+00	0.00000000e+00
-493	1.00000000e+00	0.00000000e+00	0.00000000e+00	0.00000000e+00
-492	1.00000000e+00	0.00000000e+00	0.00000000e+00	0.00000000e+00
-491	1.00000000e+00	0.00000000e+00	0.00000000e+00	0.00000000e+00
-490	1.00000000e+00	0.00000000e+00	0.00000000e+00	0.00000000e+00
-489	1.00000000e+00	0.00000000e+00	0.00000000e+00	0.00000000e+00
-488	1.00000000e+00	0.00000000e+00	0.00000000e+00	0.00000000e+00
-487	1.00000000e+00	0.00000000e+00	0.00000000e+00	0.00000000e+00
-486	1.00000000e+00	0.00000000e+00	0.00000000e+00	0.00000000e+00
-485	1.00000000e+00	0.00000000e+00	0.00000000e+00	0.00000000e+00
-484	1.00000000e+00	0.00000000e+00	0.00000000e+00	0.00000000e+00
-483	1.00000000e+00	0.00000000e+00	0.00000000e+00	0.00000000e+00
-482	1.00000000e+00	0.00000000e+00	0.00000000e+00	0.00000000e+00
-481	1.00000000e+00	0.00000000e+00	0.00000000e+00	0.00000000e+00
-480	1.00000000e+00	0.00000000e+00	0.00000000e+00	0.00000000e+00
-479	1.00000000e+00	0.00000000e+00	0.00000000e+00	0.00000000e+00
-478	1.00000000e+00	0.00000000e+00	0.00000000e+00	0.00000000e+00
-477	1.00000000e+00	0.00000000e+00	0.00000000e+00	0.00000000e+00
-476	1.00000000e+00	0.00000000e+00	0.00000000e+00	0.00000000e+00
-475	1.00000000e+00	0.00000000e+00	0.00000000e+00	0.00000000e+00
-474	1.00000000e+00	0.00000000e+00	0.00000000e+00	0.00000000e+00
-473	1.00000000e+00	0.00000000e+00	0.00000000e+00	0.00000000e+00
-472	1.00000000e+00	0.00000000e+00	0.00000000e+00	0.00000000e+00
-471	1.00000000e+00	0.00000000e+00	0.00000000e+00	0.00000000e+00
-470	1.00000000e+00	0.00000000e+00	0.00000000e+00	0.00000000e+00
-469	1.00000000e+00	0.00000000e+00	0.00000000e+00	0.00000000e+00
-468	1.00000000e+00	0.00000000e+00	0.00000000e+00	0.00000000e+00
-467	1.00000000e+00	0.00000000e+00	0.00000000e+00	0.00000000e+00
-466	1.00000000e+00	0.00000000e+00	0.00000000e+00	0.00000000e+00
-465	1.00000000e+00	0.00000000e+00	0.00000000e+00	0.00000000e+00
-464	1.00000000e+00	0.00000000e+00	0.00000000e+00	0.00000000e+00
-463	1.00000000e+00	0.00000000e+00	0.00000000e+00	0.00000000e+00
-462	1.00000000e+00	1.00000000e+00	1.00000000e+00	1.00000000e+00
-461	1.68000000e+02	1.00000000e+00	1.00000000e+00	1.00000000e+00
-460	3.55000000e+02	1.00000000e+00	1.00000000e+00	1.00000000e+00
-459	5.20000000e+02	1.00000000e+00	1.00000000e+00	1.00000000e+00
-458	7.10000000e+02	1.00000000e+00	1.00000000e+00	1.00000000e+00
-457	8.40000000e+02	1.00000000e+00	1.00000000e+00	1.00000000e+00
-456	9.99000000e+02	1.00000000e+00	1.00000000e+00	1.00000000e+00
-455	1.13500000e+03	1.00000000e+00	1.00000000e+00	1.00000000e+00
-454	1.27500000e+03	1.00000000e+00	1.00000000e+00	1.00000000e+00
-453	1.42800000e+03	1.00000000e+00	1.00000000e+00	1.00000000e+00
-452	1.60700000e+03	1.00000000e+00	1.00000000e+00	1.00000000e+00
-451	1.80300000e+03	1.00000000e+00	1.00000000e+00	1.00000000e+00
-450	1.94000000e+03	1.00000000e+00	1.00000000e+00	1.00000000e+00
-449	2.06900000e+03	1.00000000e+00	1.00000000e+00	1.00000000e+00
-448	2.22600000e+03	3.00000000e+00	3.00000000e+00	3.00000000e+00
-447	2.38200000e+03	4.00000000e+00	4.00000000e+00	4.00000000e+00
-446	2.52800000e+03	4.00000000e+00	4.00000000e+00	4.00000000e+00
-445	2.69400000e+03	4.00000000e+00	4.00000000e+00	4.00000000e+00
-444	2.85900000e+03	4.00000000e+00	4.00000000e+00	4.00000000e+00
-443	3.02500000e+03	4.00000000e+00	4.00000000e+00	4.00000000e+00
-442	3.18300000e+03	4.00000000e+00	4.00000000e+00	4.00000000e+00
-441	3.34800000e+03	4.00000000e+00	4.00000000e+00	4.00000000e+00
-440	3.51400000e+03	4.00000000e+00	4.00000000e+00	4.00000000e+00
-439	3.65600000e+03	4.00000000e+00	4.00000000e+00	4.00000000e+00
-438	3.83700000e+03	4.00000000e+00	4.00000000e+00	4.00000000e+00
-437	4.03100000e+03	4.00000000e+00	4.00000000e+00	4.00000000e+00
-436	4.19600000e+03	4.00000000e+00	4.00000000e+00	4.00000000e+00
-435	4.35000000e+03	4.00000000e+00	4.00000000e+00	4.00000000e+00
-434	4.52100000e+03	4.00000000e+00	4.00000000e+00	4.00000000e+00
-433	4.69700000e+03	4.00000000e+00	4.00000000e+00	4.00000000e+00
-432	4.87100000e+03	4.00000000e+00	4.00000000e+00	4.00000000e+00
-431	5.09200000e+03	4.00000000e+00	4.00000000e+00	4.00000000e+00
-430	5.29600000e+03	4.00000000e+00	4.00000000e+00	4.00000000e+00
-429	5.49500000e+03	4.00000000e+00	4.00000000e+00	4.00000000e+00
-428	5.64200000e+03	4.00000000e+00	4.00000000e+00	4.00000000e+00
-427	5.82600000e+03	4.00000000e+00	4.00000000e+00	4.00000000e+00
-426	6.01900000e+03	4.00000000e+00	4.00000000e+00	4.00000000e+00
-425	6.24100000e+03	4.00000000e+00	4.00000000e+00	4.00000000e+00
-424	6.43700000e+03	4.00000000e+00	4.00000000e+00	4.00000000e+00
-423	6.66600000e+03	4.00000000e+00	4.00000000e+00	4.00000000e+00
-422	6.85800000e+03	4.00000000e+00	4.00000000e+00	4.00000000e+00
-421	7.05000000e+03	4.00000000e+00	4.00000000e+00	4.00000000e+00
-420	7.30000000e+03	4.00000000e+00	4.00000000e+00	4.00000000e+00
-419	7.54400000e+03	4.00000000e+00	4.00000000e+00	4.00000000e+00
-418	7.72500000e+03	4.00000000e+00	4.00000000e+00	4.00000000e+00
-417	7.93100000e+03	4.00000000e+00	4.00000000e+00	4.00000000e+00
-416	8.16900000e+03	4.00000000e+00	4.00000000e+00	4.00000000e+00
-415	8.36400000e+03	4.00000000e+00	4.00000000e+00	4.00000000e+00
-414	8.56900000e+03	4.00000000e+00	4.00000000e+00	4.00000000e+00
-413	8.74200000e+03	5.00000000e+00	5.00000000e+00	7.00000000e+00
-412	8.92400000e+03	5.00000000e+00	5.00000000e+00	7.00000000e+00
-411	9.10600000e+03	5.00000000e+00	5.00000000e+00	7.00000000e+00
-410	9.30200000e+03	5.00000000e+00	5.00000000e+00	7.00000000e+00
-409	9.50700000e+03	5.00000000e+00	5.00000000e+00	7.00000000e+00
-408	9.79600000e+03	6.00000000e+00	6.00000000e+00	8.00000000e+00
-407	1.00760000e+04	6.00000000e+00	6.00000000e+00	8.00000000e+00
-406	1.03450000e+04	7.00000000e+00	7.00000000e+00	9.00000000e+00
-405	1.05630000e+04	8.00000000e+00	8.00000000e+00	1.10000000e+01
-404	1.07400000e+04	8.00000000e+00	8.00000000e+00	1.10000000e+01
-403	1.09610000e+04	8.00000000e+00	8.00000000e+00	1.10000000e+01
-402	1.12200000e+04	8.00000000e+00	8.00000000e+00	1.10000000e+01
-401	1.14210000e+04	8.00000000e+00	8.00000000e+00	1.10000000e+01
-400	1.16350000e+04	1.10000000e+01	9.00000000e+00	1.20000000e+01
-399	1.18290000e+04	1.10000000e+01	9.00000000e+00	1.20000000e+01
-398	1.19880000e+04	1.10000000e+01	9.00000000e+00	1.20000000e+01
-397	1.21370000e+04	1.10000000e+01	9.00000000e+00	1.20000000e+01
-396	1.23280000e+04	1.10000000e+01	9.00000000e+00	1.20000000e+01
-395	1.25360000e+04	1.10000000e+01	9.00000000e+00	1.20000000e+01
-394	1.27780000e+04	1.10000000e+01	9.00000000e+00	1.20000000e+01
-393	1.30200000e+04	1.10000000e+01	9.00000000e+00	1.20000000e+01
-392	1.32070000e+04	1.10000000e+01	9.00000000e+00	1.20000000e+01
-391	1.34630000e+04	1.10000000e+01	9.00000000e+00	1.20000000e+01
-390	1.36750000e+04	1.10000000e+01	9.00000000e+00	1.20000000e+01
-389	1.39190000e+04	1.10000000e+01	9.00000000e+00	1.20000000e+01
-388	1.41490000e+04	1.10000000e+01	9.00000000e+00	1.20000000e+01
-387	1.43540000e+04	1.10000000e+01	9.00000000e+00	1.20000000e+01
-386	1.45790000e+04	1.10000000e+01	9.00000000e+00	1.20000000e+01
-385	1.47620000e+04	1.10000000e+01	9.00000000e+00	1.20000000e+01
-384	1.49220000e+04	1.10000000e+01	9.00000000e+00	1.20000000e+01
-383	1.50900000e+04	1.10000000e+01	9.00000000e+00	1.20000000e+01
-382	1.52660000e+04	1.10000000e+01	9.00000000e+00	1.20000000e+01
-381	1.54950000e+04	1.10000000e+01	9.00000000e+00	1.20000000e+01
-380	1.56790000e+04	1.10000000e+01	9.00000000e+00	1.20000000e+01
-379	1.58650000e+04	1.10000000e+01	9.00000000e+00	1.20000000e+01
-378	1.60910000e+04	1.10000000e+01	9.00000000e+00	1.20000000e+01
-377	1.63110000e+04	1.10000000e+01	9.00000000e+00	1.20000000e+01
-376	1.64850000e+04	1.10000000e+01	9.00000000e+00	1.20000000e+01
-375	1.67190000e+04	1.10000000e+01	9.00000000e+00	1.20000000e+01
-374	1.69630000e+04	1.10000000e+01	9.00000000e+00	1.20000000e+01
-373	1.72000000e+04	1.10000000e+01	9.00000000e+00	1.20000000e+01
-372	1.74370000e+04	1.10000000e+01	9.00000000e+00	1.20000000e+01
-371	1.77120000e+04	1.10000000e+01	9.00000000e+00	1.20000000e+01
-370	1.81640000e+04	1.10000000e+01	9.00000000e+00	1.20000000e+01
-369	1.84400000e+04	1.10000000e+01	9.00000000e+00	1.20000000e+01
-368	1.87230000e+04	1.10000000e+01	9.00000000e+00	1.20000000e+01
-367	1.90670000e+04	1.10000000e+01	9.00000000e+00	1.20000000e+01
-366	1.93550000e+04	1.10000000e+01	9.00000000e+00	1.20000000e+01
-365	1.95860000e+04	1.10000000e+01	9.00000000e+00	1.20000000e+01
-364	1.98480000e+04	1.10000000e+01	9.00000000e+00	1.20000000e+01
-363	2.00870000e+04	1.00000000e+01	1.00000000e+01	1.30000000e+01
-362	2.02960000e+04	1.00000000e+01	1.00000000e+01	1.30000000e+01
-361	2.05900000e+04	1.00000000e+01	1.00000000e+01	1.30000000e+01
-360	2.09010000e+04	1.00000000e+01	1.00000000e+01	1.30000000e+01
-359	2.11480000e+04	1.00000000e+01	1.00000000e+01	1.30000000e+01
-358	2.14010000e+04	1.00000000e+01	1.00000000e+01	1.30000000e+01
-357	2.16190000e+04	1.00000000e+01	1.00000000e+01	1.30000000e+01
-356	2.18650000e+04	1.00000000e+01	1.00000000e+01	1.30000000e+01
-355	2.20790000e+04	1.00000000e+01	1.00000000e+01	1.30000000e+01
-354	2.23810000e+04	1.00000000e+01	1.00000000e+01	1.30000000e+01
-353	2.26610000e+04	1.00000000e+01	1.00000000e+01	1.30000000e+01
-352	2.29960000e+04	1.00000000e+01	1.00000000e+01	1.30000000e+01
-351	2.32920000e+04	1.00000000e+01	1.00000000e+01	1.30000000e+01
-350	2.34790000e+04	1.00000000e+01	1.00000000e+01	1.30000000e+01
-349	2.37490000e+04	1.00000000e+01	1.00000000e+01	1.30000000e+01
-348	2.39870000e+04	1.00000000e+01	1.00000000e+01	1.30000000e+01
-347	2.42110000e+04	1.00000000e+01	1.00000000e+01	1.30000000e+01
-346	2.44700000e+04	1.00000000e+01	1.00000000e+01	1.30000000e+01
-345	2.46860000e+04	1.00000000e+01	1.00000000e+01	1.30000000e+01
-344	2.49120000e+04	1.00000000e+01	1.00000000e+01	1.30000000e+01
-343	2.51320000e+04	1.00000000e+01	1.00000000e+01	1.30000000e+01
-342	2.53470000e+04	1.00000000e+01	1.00000000e+01	1.30000000e+01
-341	2.55280000e+04	1.00000000e+01	1.00000000e+01	1.30000000e+01
-340	2.57550000e+04	1.00000000e+01	1.00000000e+01	1.30000000e+01
-339	2.59900000e+04	1.00000000e+01	1.00000000e+01	1.30000000e+01
-338	2.62380000e+04	1.00000000e+01	1.00000000e+01	1.30000000e+01
-337	2.64210000e+04	1.00000000e+01	1.00000000e+01	1.30000000e+01
-336	2.66230000e+04	1.00000000e+01	1.00000000e+01	1.30000000e+01
-335	2.68070000e+04	1.00000000e+01	1.00000000e+01	1.30000000e+01
-334	2.70120000e+04	1.00000000e+01	1.00000000e+01	1.30000000e+01
-333	2.72170000e+04	1.00000000e+01	1.00000000e+01	1.30000000e+01
-332	2.74280000e+04	1.00000000e+01	1.00000000e+01	1.30000000e+01
-331	2.76510000e+04	1.00000000e+01	1.00000000e+01	1.30000000e+01
-330	2.78760000e+04	1.00000000e+01	1.00000000e+01	1.30000000e+01
-329	2.80800000e+04	1.00000000e+01	1.00000000e+01	1.30000000e+01
-328	2.82800000e+04	1.00000000e+01	1.00000000e+01	1.30000000e+01
-327	2.84460000e+04	1.00000000e+01	1.00000000e+01	1.30000000e+01
-326	2.86860000e+04	1.00000000e+01	1.00000000e+01	1.30000000e+01
-325	2.88750000e+04	1.00000000e+01	1.00000000e+01	1.30000000e+01
-324	2.90830000e+04	1.00000000e+01	1.00000000e+01	1.30000000e+01
-323	2.92810000e+04	1.00000000e+01	1.00000000e+01	1.30000000e+01
-322	2.94780000e+04	1.00000000e+01	1.00000000e+01	1.30000000e+01
-321	2.96590000e+04	1.00000000e+01	1.00000000e+01	1.30000000e+01
-320	2.98600000e+04	1.00000000e+01	1.00000000e+01	1.30000000e+01
-319	3.00700000e+04	1.00000000e+01	1.00000000e+01	1.30000000e+01
-318	3.02570000e+04	1.00000000e+01	1.00000000e+01	1.30000000e+01
-317	3.04370000e+04	1.00000000e+01	1.00000000e+01	1.30000000e+01
-316	3.06150000e+04	1.00000000e+01	1.00000000e+01	1.30000000e+01
-315	3.07780000e+04	1.00000000e+01	1.00000000e+01	1.30000000e+01
-314	3.09490000e+04	1.00000000e+01	1.00000000e+01	1.30000000e+01
-313	3.11230000e+04	1.10000000e+01	1.10000000e+01	1.40000000e+01
-312	3.13080000e+04	1.10000000e+01	1.10000000e+01	1.40000000e+01
-311	3.13080000e+04	1.10000000e+01	1.10000000e+01	1.40000000e+01
-310	3.14840000e+04	1.10000000e+01	1.10000000e+01	1.40000000e+01
-309	3.14840000e+04	1.10000000e+01	1.10000000e+01	1.40000000e+01
-308	3.14840000e+04	1.10000000e+01	1.20000000e+01	1.50000000e+01
-307	3.14840000e+04	1.10000000e+01	1.20000000e+01	1.50000000e+01
-306	3.14840000e+04	1.10000000e+01	1.20000000e+01	1.50000000e+01
-305	3.14840000e+04	1.10000000e+01	1.20000000e+01	1.50000000e+01
-304	3.17900000e+04	1.10000000e+01	1.20000000e+01	1.50000000e+01
-303	3.20020000e+04	1.10000000e+01	1.20000000e+01	1.50000000e+01
-302	3.22000000e+04	1.10000000e+01	1.20000000e+01	1.50000000e+01
-301	3.24030000e+04	1.10000000e+01	1.20000000e+01	1.50000000e+01
-300	3.26060000e+04	1.10000000e+01	1.20000000e+01	1.50000000e+01
-299	3.28190000e+04	1.10000000e+01	1.20000000e+01	1.50000000e+01
-298	3.30610000e+04	1.10000000e+01	1.20000000e+01	1.50000000e+01
-297	3.34550000e+04	1.10000000e+01	1.20000000e+01	1.50000000e+01
-296	3.37410000e+04	1.10000000e+01	1.20000000e+01	1.50000000e+01
-295	3.40770000e+04	1.10000000e+01	1.20000000e+01	1.50000000e+01
-294	3.44020000e+04	1.10000000e+01	1.20000000e+01	1.50000000e+01
-293	3.46340000e+04	1.10000000e+01	1.20000000e+01	1.50000000e+01
-292	3.48630000e+04	1.10000000e+01	1.20000000e+01	1.50000000e+01
-291	3.51480000e+04	1.10000000e+01	1.20000000e+01	1.50000000e+01
-290	3.55190000e+04	1.10000000e+01	1.20000000e+01	1.50000000e+01
-289	3.58370000e+04	1.30000000e+01	1.40000000e+01	2.10000000e+01
-288	3.58370000e+04	1.60000000e+01	1.40000000e+01	2.30000000e+01
-287	3.58370000e+04	1.60000000e+01	1.40000000e+01	2.30000000e+01
-286	3.58370000e+04	1.60000000e+01	1.40000000e+01	2.30000000e+01
-285	3.61520000e+04	1.60000000e+01	1.40000000e+01	2.30000000e+01
-284	3.64580000e+04	1.60000000e+01	1.40000000e+01	2.30000000e+01
-283	3.68270000e+04	1.60000000e+01	1.40000000e+01	2.30000000e+01
-282	3.71030000e+04	1.60000000e+01	1.40000000e+01	2.30000000e+01
-281	3.74130000e+04	1.60000000e+01	1.40000000e+01	2.30000000e+01
-280	3.77010000e+04	1.60000000e+01	1.40000000e+01	2.30000000e+01
-279	3.80770000e+04	1.60000000e+01	1.40000000e+01	2.30000000e+01
-278	3.84140000e+04	1.60000000e+01	1.40000000e+01	2.30000000e+01
-277	3.87620000e+04	1.60000000e+01	1.40000000e+01	2.30000000e+01
-276	3.91680000e+04	1.60000000e+01	1.40000000e+01	2.30000000e+01
-275	3.94510000e+04	1.60000000e+01	1.40000000e+01	2.30000000e+01
-274	3.97400000e+04	1.60000000e+01	1.40000000e+01	2.30000000e+01
-273	4.00230000e+04	1.60000000e+01	1.40000000e+01	2.30000000e+01
-272	4.02630000e+04	1.60000000e+01	1.40000000e+01	2.30000000e+01
-271	4.04500000e+04	1.60000000e+01	1.40000000e+01	2.30000000e+01
-270	4.07210000e+04	1.60000000e+01	1.40000000e+01	2.30000000e+01
-269	4.10750000e+04	1.60000000e+01	1.40000000e+01	2.30000000e+01
-268	4.13880000e+04	1.60000000e+01	1.40000000e+01	2.30000000e+01
-267	4.16660000e+04	1.60000000e+01	1.40000000e+01	2.30000000e+01
-266	4.19370000e+04	1.60000000e+01	1.40000000e+01	2.30000000e+01
-265	4.22160000e+04	1.60000000e+01	1.50000000e+01	2.40000000e+01
-264	4.24590000e+04	1.60000000e+01	1.50000000e+01	2.40000000e+01
-263	4.27060000e+04	1.60000000e+01	1.50000000e+01	2.40000000e+01
-262	4.30170000e+04	1.60000000e+01	1.50000000e+01	2.40000000e+01
-261	4.32860000e+04	1.60000000e+01	1.50000000e+01	2.40000000e+01
-260	4.35560000e+04	1.60000000e+01	1.50000000e+01	2.40000000e+01
-259	4.37820000e+04	1.60000000e+01	1.50000000e+01	2.40000000e+01
-258	4.39970000e+04	1.60000000e+01	1.50000000e+01	2.40000000e+01
-257	4.42270000e+04	1.70000000e+01	1.60000000e+01	2.50000000e+01
-256	4.42270000e+04	1.70000000e+01	1.60000000e+01	2.50000000e+01
-255	4.44860000e+04	1.70000000e+01	1.60000000e+01	2.50000000e+01
-254	4.46700000e+04	1.70000000e+01	1.60000000e+01	2.50000000e+01
-253	4.48620000e+04	1.70000000e+01	1.60000000e+01	2.50000000e+01
-252	4.50350000e+04	1.70000000e+01	1.60000000e+01	2.50000000e+01
-251	4.52850000e+04	1.70000000e+01	1.60000000e+01	2.50000000e+01
-250	4.54400000e+04	1.70000000e+01	1.60000000e+01	2.50000000e+01
-249	4.54400000e+04	1.70000000e+01	1.60000000e+01	2.50000000e+01
-248	4.56800000e+04	1.70000000e+01	1.60000000e+01	2.50000000e+01
-247	4.58340000e+04	1.70000000e+01	1.60000000e+01	2.50000000e+01
-246	4.60270000e+04	1.70000000e+01	1.60000000e+01	2.50000000e+01
-245	4.61830000e+04	1.70000000e+01	1.60000000e+01	2.50000000e+01
-244	4.64140000e+04	1.70000000e+01	1.60000000e+01	2.50000000e+01
-243	4.66310000e+04	1.70000000e+01	1.60000000e+01	2.50000000e+01
-242	4.68850000e+04	1.70000000e+01	1.60000000e+01	2.50000000e+01
-241	4.71540000e+04	1.70000000e+01	1.60000000e+01	2.50000000e+01
-240	4.73740000e+04	1.70000000e+01	1.60000000e+01	2.50000000e+01
-239	4.75520000e+04	1.70000000e+01	1.60000000e+01	2.50000000e+01
-238	4.77410000e+04	1.70000000e+01	1.60000000e+01	2.50000000e+01
-237	4.79350000e+04	1.70000000e+01	1.60000000e+01	2.50000000e+01
-236	4.80980000e+04	1.70000000e+01	1.60000000e+01	2.50000000e+01
-235	4.83350000e+04	1.70000000e+01	1.60000000e+01	2.50000000e+01
-234	4.85970000e+04	1.70000000e+01	1.60000000e+01	2.50000000e+01
-233	4.87970000e+04	1.70000000e+01	1.60000000e+01	2.50000000e+01
-232	4.89790000e+04	1.70000000e+01	1.60000000e+01	2.50000000e+01
-231	4.91450000e+04	1.70000000e+01	1.60000000e+01	2.50000000e+01
-230	4.93240000e+04	1.70000000e+01	1.60000000e+01	2.50000000e+01
-229	4.95100000e+04	1.70000000e+01	1.60000000e+01	2.50000000e+01
-228	4.97340000e+04	1.70000000e+01	1.60000000e+01	2.50000000e+01
-227	4.99560000e+04	1.70000000e+01	1.60000000e+01	2.50000000e+01
-226	5.01360000e+04	1.70000000e+01	1.60000000e+01	2.50000000e+01
-225	5.03260000e+04	1.70000000e+01	1.60000000e+01	2.50000000e+01
-224	5.05220000e+04	1.70000000e+01	1.60000000e+01	2.50000000e+01
-223	5.07540000e+04	1.70000000e+01	1.60000000e+01	2.50000000e+01
-222	5.09330000e+04	1.70000000e+01	1.60000000e+01	2.50000000e+01
-221	5.11230000e+04	1.70000000e+01	1.60000000e+01	2.50000000e+01
-220	5.13480000e+04	1.70000000e+01	1.60000000e+01	2.50000000e+01
-219	5.15460000e+04	1.70000000e+01	1.60000000e+01	2.50000000e+01
-218	5.17940000e+04	1.80000000e+01	1.70000000e+01	2.60000000e+01
-217	5.19990000e+04	1.90000000e+01	1.80000000e+01	3.20000000e+01
-216	5.21490000e+04	1.90000000e+01	1.80000000e+01	3.20000000e+01
-215	5.23510000e+04	1.90000000e+01	1.80000000e+01	3.20000000e+01
-214	5.26090000e+04	1.90000000e+01	1.80000000e+01	3.20000000e+01
-213	5.28620000e+04	1.90000000e+01	1.80000000e+01	3.20000000e+01
-212	5.31200000e+04	1.90000000e+01	1.80000000e+01	3.20000000e+01
-211	5.33960000e+04	1.90000000e+01	1.80000000e+01	3.20000000e+01
-210	5.36590000e+04	1.90000000e+01	1.80000000e+01	3.20000000e+01
-209	5.38630000e+04	1.90000000e+01	1.80000000e+01	3.20000000e+01
-208	5.41450000e+04	1.90000000e+01	1.80000000e+01	3.20000000e+01
-207	5.44080000e+04	1.90000000e+01	1.80000000e+01	3.20000000e+01
-206	5.46720000e+04	1.90000000e+01	1.80000000e+01	3.20000000e+01
-205	5.48690000e+04	1.90000000e+01	1.80000000e+01	3.20000000e+01
-204	5.51510000e+04	1.90000000e+01	1.80000000e+01	3.20000000e+01
-203	5.54150000e+04	1.80000000e+01	1.90000000e+01	3.30000000e+01
-202	5.56690000e+04	1.80000000e+01	1.90000000e+01	3.30000000e+01
-201	5.59380000e+04	1.80000000e+01	1.90000000e+01	3.30000000e+01
-200	5.62000000e+04	1.80000000e+01	1.90000000e+01	3.30000000e+01
-199	5.64670000e+04	1.80000000e+01	1.90000000e+01	3.30000000e+01
-198	5.67200000e+04	1.80000000e+01	1.90000000e+01	3.30000000e+01
-197	5.69020000e+04	1.80000000e+01	1.90000000e+01	3.30000000e+01
-196	5.71180000e+04	1.80000000e+01	1.90000000e+01	3.30000000e+01
-195	5.73300000e+04	2.20000000e+01	2.00000000e+01	3.40000000e+01
-194	5.75730000e+04	2.20000000e+01	2.00000000e+01	3.40000000e+01
-193	5.78440000e+04	2.20000000e+01	2.00000000e+01	3.40000000e+01
-192	5.81910000e+04	2.30000000e+01	2.10000000e+01	3.50000000e+01
-191	5.84300000e+04	2.30000000e+01	2.10000000e+01	3.50000000e+01
-190	5.86400000e+04	2.30000000e+01	2.10000000e+01	3.50000000e+01
-189	5.88870000e+04	2.30000000e+01	2.10000000e+01	3.50000000e+01
-188	5.92070000e+04	2.30000000e+01	2.10000000e+01	3.50000000e+01
-187	5.92070000e+04	2.30000000e+01	2.10000000e+01	3.50000000e+01
-186	5.92070000e+04	2.30000000e+01	2.10000000e+01	3.50000000e+01
-185	5.95140000e+04	2.30000000e+01	2.10000000e+01	3.50000000e+01
-184	5.98790000e+04	2.30000000e+01	2.10000000e+01	3.50000000e+01
-183	6.02700000e+04	2.30000000e+01	2.10000000e+01	3.50000000e+01
-182	6.06320000e+04	2.30000000e+01	2.10000000e+01	3.50000000e+01
-181	6.09490000e+04	2.30000000e+01	2.10000000e+01	3.50000000e+01
-180	6.12670000e+04	2.40000000e+01	2.30000000e+01	3.70000000e+01
-179	6.15810000e+04	2.40000000e+01	2.30000000e+01	3.70000000e+01
-178	6.18540000e+04	2.40000000e+01	2.30000000e+01	3.70000000e+01
-177	6.20800000e+04	2.40000000e+01	2.30000000e+01	3.70000000e+01
-176	6.22830000e+04	2.40000000e+01	2.30000000e+01	3.70000000e+01
-175	6.25090000e+04	2.40000000e+01	2.30000000e+01	3.70000000e+01
-174	6.27140000e+04	2.40000000e+01	2.30000000e+01	3.70000000e+01
-173	6.29510000e+04	2.40000000e+01	2.30000000e+01	3.70000000e+01
-172	6.32050000e+04	2.40000000e+01	2.30000000e+01	3.70000000e+01
-171	6.32050000e+04	2.40000000e+01	2.30000000e+01	3.70000000e+01
-170	6.34200000e+04	2.40000000e+01	2.30000000e+01	3.70000000e+01
-169	6.36430000e+04	2.40000000e+01	2.30000000e+01	3.70000000e+01
-168	6.38590000e+04	2.40000000e+01	2.30000000e+01	3.70000000e+01
-167	6.40860000e+04	2.40000000e+01	2.30000000e+01	3.70000000e+01
-166	6.42980000e+04	2.40000000e+01	2.30000000e+01	3.70000000e+01
-165	6.45220000e+04	2.40000000e+01	2.30000000e+01	3.70000000e+01
-164	6.48000000e+04	2.40000000e+01	2.30000000e+01	3.70000000e+01
-163	6.50410000e+04	2.40000000e+01	2.30000000e+01	3.70000000e+01
-162	6.52480000e+04	2.40000000e+01	2.30000000e+01	3.70000000e+01
-161	6.54960000e+04	2.40000000e+01	2.40000000e+01	3.80000000e+01
-160	6.57070000e+04	2.40000000e+01	2.40000000e+01	3.80000000e+01
-159	6.59310000e+04	2.40000000e+01	2.40000000e+01	3.80000000e+01
-158	6.61750000e+04	2.40000000e+01	2.40000000e+01	3.80000000e+01
-157	6.64480000e+04	2.40000000e+01	2.40000000e+01	3.80000000e+01
-156	6.64480000e+04	2.40000000e+01	2.40000000e+01	3.80000000e+01
-155	6.66420000e+04	2.40000000e+01	2.40000000e+01	3.80000000e+01
-154	6.68170000e+04	2.40000000e+01	2.40000000e+01	3.80000000e+01
-153	6.70130000e+04	2.40000000e+01	2.40000000e+01	3.80000000e+01
-152	6.72280000e+04	2.40000000e+01	2.40000000e+01	3.80000000e+01
-151	6.74400000e+04	2.40000000e+01	2.40000000e+01	3.80000000e+01
-150	6.76760000e+04	2.40000000e+01	2.40000000e+01	3.80000000e+01
-149	6.78810000e+04	2.40000000e+01	2.40000000e+01	3.80000000e+01
-148	6.80790000e+04	2.40000000e+01	2.40000000e+01	3.80000000e+01
-147	6.82980000e+04	2.40000000e+01	2.40000000e+01	3.80000000e+01
-146	6.84990000e+04	2.40000000e+01	2.40000000e+01	3.80000000e+01
-145	6.87210000e+04	2.40000000e+01	2.40000000e+01	3.80000000e+01
-144	6.89620000e+04	2.40000000e+01	2.40000000e+01	3.80000000e+01
-143	6.92230000e+04	2.40000000e+01	2.40000000e+01	3.80000000e+01
-142	6.94510000e+04	2.40000000e+01	2.40000000e+01	3.80000000e+01
-141	6.96370000e+04	2.40000000e+01	2.40000000e+01	3.80000000e+01
-140	6.98360000e+04	2.40000000e+01	2.40000000e+01	3.80000000e+01
-139	7.00610000e+04	2.40000000e+01	2.40000000e+01	3.80000000e+01
-138	7.03160000e+04	2.40000000e+01	2.40000000e+01	3.80000000e+01
-137	7.05440000e+04	2.40000000e+01	2.40000000e+01	3.80000000e+01
-136	7.08120000e+04	2.40000000e+01	2.40000000e+01	3.80000000e+01
-135	7.10470000e+04	2.40000000e+01	2.40000000e+01	3.80000000e+01
-134	7.12500000e+04	2.40000000e+01	2.40000000e+01	3.80000000e+01
-133	7.14550000e+04	2.40000000e+01	2.40000000e+01	3.80000000e+01
-132	7.17310000e+04	2.40000000e+01	2.40000000e+01	3.80000000e+01
-131	7.19740000e+04	2.40000000e+01	2.40000000e+01	3.80000000e+01
-130	7.22000000e+04	2.40000000e+01	2.40000000e+01	3.80000000e+01
-129	7.24820000e+04	2.40000000e+01	2.40000000e+01	3.80000000e+01
-128	7.27710000e+04	2.40000000e+01	2.40000000e+01	0.00000000e+00
-127	7.29510000e+04	2.40000000e+01	2.40000000e+01	3.80000000e+01
-126	7.31270000e+04	2.40000000e+01	2.40000000e+01	3.80000000e+01
-125	7.33680000e+04	2.40000000e+01	2.40000000e+01	3.80000000e+01
-124	7.36130000e+04	2.40000000e+01	2.40000000e+01	3.80000000e+01
-123	7.39480000e+04	2.40000000e+01	2.40000000e+01	3.80000000e+01
-122	7.42270000e+04	2.40000000e+01	2.40000000e+01	3.80000000e+01
-121	7.45070000e+04	2.40000000e+01	2.40000000e+01	3.80000000e+01
-120	7.47420000e+04	2.40000000e+01	2.40000000e+01	3.80000000e+01
-119	7.49340000e+04	2.40000000e+01	2.40000000e+01	3.80000000e+01
-118	7.51790000e+04	2.40000000e+01	2.40000000e+01	3.80000000e+01
-117	7.54350000e+04	2.40000000e+01	2.50000000e+01	4.00000000e+01
-116	7.57000000e+04	2.40000000e+01	2.50000000e+01	4.00000000e+01
-115	7.59810000e+04	2.40000000e+01	2.50000000e+01	4.00000000e+01
-114	7.61840000e+04	2.40000000e+01	2.50000000e+01	4.00000000e+01
-113	7.63990000e+04	2.40000000e+01	2.50000000e+01	4.00000000e+01
-112	7.66190000e+04	2.40000000e+01	2.50000000e+01	4.00000000e+01
-111	7.68480000e+04	2.40000000e+01	2.50000000e+01	4.00000000e+01
-110	7.70500000e+04	2.40000000e+01	2.50000000e+01	4.00000000e+01
-109	7.72850000e+04	2.40000000e+01	2.50000000e+01	4.00000000e+01
-108	7.75140000e+04	2.40000000e+01	2.50000000e+01	4.00000000e+01
-107	7.77610000e+04	2.40000000e+01	2.50000000e+01	4.00000000e+01
-106	7.79470000e+04	2.40000000e+01	2.50000000e+01	4.00000000e+01
-105	7.81370000e+04	2.40000000e+01	2.50000000e+01	4.00000000e+01
-104	7.83520000e+04	2.40000000e+01	2.50000000e+01	4.00000000e+01
-103	7.85630000e+04	2.40000000e+01	2.50000000e+01	4.00000000e+01
-102	7.87710000e+04	2.40000000e+01	2.50000000e+01	4.00000000e+01
-101	7.90300000e+04	2.40000000e+01	2.50000000e+01	4.00000000e+01
-100	7.92480000e+04	2.40000000e+01	2.50000000e+01	4.00000000e+01
-99	7.94420000e+04	2.40000000e+01	2.50000000e+01	4.00000000e+01
-98	7.96460000e+04	2.40000000e+01	2.50000000e+01	4.00000000e+01
-97	7.98350000e+04	2.40000000e+01	2.50000000e+01	4.00000000e+01
-96	8.00500000e+04	2.40000000e+01	2.50000000e+01	4.00000000e+01
-95	8.02860000e+04	2.40000000e+01	2.50000000e+01	4.00000000e+01
-94	8.04960000e+04	2.40000000e+01	2.50000000e+01	4.00000000e+01
-93	8.07000000e+04	2.40000000e+01	2.50000000e+01	4.00000000e+01
-92	8.08900000e+04	2.40000000e+01	2.50000000e+01	4.00000000e+01
-91	8.12030000e+04	2.40000000e+01	2.50000000e+01	4.00000000e+01
-90	8.14720000e+04	2.40000000e+01	2.50000000e+01	4.00000000e+01
-89	8.16840000e+04	2.40000000e+01	2.50000000e+01	4.00000000e+01
-88	8.19110000e+04	2.40000000e+01	2.50000000e+01	4.00000000e+01
-87	8.22000000e+04	2.40000000e+01	2.50000000e+01	4.00000000e+01
-86	8.24310000e+04	2.40000000e+01	2.50000000e+01	4.00000000e+01
-85	8.26250000e+04	2.40000000e+01	2.50000000e+01	4.00000000e+01
-84	8.28490000e+04	2.40000000e+01	2.50000000e+01	4.00000000e+01
-83	8.30710000e+04	2.40000000e+01	2.50000000e+01	4.00000000e+01
-82	8.32810000e+04	2.40000000e+01	2.50000000e+01	4.00000000e+01
-81	8.34850000e+04	2.40000000e+01	2.50000000e+01	4.00000000e+01
-80	8.37120000e+04	2.40000000e+01	2.50000000e+01	4.00000000e+01
-79	8.39350000e+04	2.40000000e+01	2.50000000e+01	4.00000000e+01
-78	8.41510000e+04	2.40000000e+01	2.50000000e+01	4.00000000e+01
-77	8.43330000e+04	2.40000000e+01	2.50000000e+01	4.00000000e+01
-76	8.45130000e+04	2.40000000e+01	2.50000000e+01	4.00000000e+01
-75	8.47490000e+04	2.40000000e+01	2.50000000e+01	4.00000000e+01
-74	8.49760000e+04	2.40000000e+01	2.50000000e+01	4.00000000e+01
-73	8.52160000e+04	2.40000000e+01	2.50000000e+01	4.00000000e+01
-72	8.53800000e+04	2.40000000e+01	2.50000000e+01	4.00000000e+01
-71	8.55170000e+04	2.40000000e+01	2.50000000e+01	4.00000000e+01
-70	8.56940000e+04	2.40000000e+01	2.50000000e+01	4.00000000e+01
-69	8.58830000e+04	2.40000000e+01	2.50000000e+01	4.00000000e+01
-68	8.60720000e+04	2.40000000e+01	2.50000000e+01	4.00000000e+01
-67	8.63700000e+04	2.40000000e+01	2.50000000e+01	4.00000000e+01
-66	8.65840000e+04	2.40000000e+01	2.50000000e+01	4.00000000e+01
-65	8.67940000e+04	2.40000000e+01	2.50000000e+01	4.00000000e+01
-64	8.69810000e+04	2.40000000e+01	2.50000000e+01	4.00000000e+01
-63	8.72010000e+04	2.40000000e+01	2.50000000e+01	4.00000000e+01
-62	8.73750000e+04	2.40000000e+01	2.50000000e+01	4.00000000e+01
-61	8.75490000e+04	2.40000000e+01	2.50000000e+01	4.00000000e+01
-60	8.77300000e+04	2.40000000e+01	2.50000000e+01	4.00000000e+01
-59	8.79500000e+04	2.40000000e+01	2.50000000e+01	4.00000000e+01
-58	8.81620000e+04	2.40000000e+01	2.50000000e+01	4.00000000e+01
-57	8.83580000e+04	2.40000000e+01	2.50000000e+01	4.00000000e+01
-56	8.85420000e+04	2.40000000e+01	2.50000000e+01	4.00000000e+01
-55	8.87870000e+04	2.40000000e+01	2.50000000e+01	4.00000000e+01
-54	8.90170000e+04	2.40000000e+01	2.50000000e+01	4.00000000e+01
-53	8.92850000e+04	2.40000000e+01	2.50000000e+01	4.00000000e+01
-52	8.96200000e+04	2.40000000e+01	2.50000000e+01	4.00000000e+01
-51	8.99520000e+04	2.40000000e+01	2.50000000e+01	4.00000000e+01
-50	9.01830000e+04	2.40000000e+01	2.50000000e+01	4.00000000e+01
-49	9.03610000e+04	2.40000000e+01	2.50000000e+01	4.00000000e+01
-48	9.06490000e+04	2.40000000e+01	2.50000000e+01	4.00000000e+01
-47	9.07190000e+04	2.50000000e+01	2.60000000e+01	4.10000000e+01
-46	9.07700000e+04	2.50000000e+01	2.60000000e+01	4.10000000e+01
-45	9.08280000e+04	2.50000000e+01	2.70000000e+01	4.20000000e+01
-44	9.09430000e+04	2.50000000e+01	2.70000000e+01	4.20000000e+01
-43	9.11170000e+04	2.50000000e+01	2.70000000e+01	4.20000000e+01
-42	9.13740000e+04	2.50000000e+01	2.70000000e+01	4.20000000e+01
-41	9.16360000e+04	2.80000000e+01	2.80000000e+01	4.30000000e+01
-40	9.19110000e+04	2.80000000e+01	2.80000000e+01	4.30000000e+01
-39	9.21670000e+04	2.80000000e+01	2.80000000e+01	4.30000000e+01
-38	9.24620000e+04	2.80000000e+01	2.80000000e+01	4.30000000e+01
-37	9.27060000e+04	2.80000000e+01	2.80000000e+01	4.30000000e+01
-36	9.29810000e+04	2.80000000e+01	2.80000000e+01	4.30000000e+01
-35	9.32110000e+04	2.80000000e+01	2.80000000e+01	4.30000000e+01
-34	9.34880000e+04	2.80000000e+01	2.80000000e+01	4.30000000e+01
-33	9.34880000e+04	2.80000000e+01	2.80000000e+01	4.30000000e+01
-32	9.35940000e+04	2.80000000e+01	2.80000000e+01	4.30000000e+01
-31	9.35940000e+04	2.80000000e+01	2.80000000e+01	4.30000000e+01
-30	9.38520000e+04	2.80000000e+01	2.80000000e+01	4.30000000e+01
-29	9.42060000e+04	2.90000000e+01	2.90000000e+01	4.40000000e+01
-28	9.45010000e+04	2.90000000e+01	2.90000000e+01	4.40000000e+01
-27	9.47310000e+04	2.90000000e+01	2.90000000e+01	4.40000000e+01
-26	9.49570000e+04	2.90000000e+01	2.90000000e+01	4.40000000e+01
-25	9.52030000e+04	2.90000000e+01	3.00000000e+01	4.50000000e+01
-24	9.52030000e+04	2.90000000e+01	3.00000000e+01	4.50000000e+01
-23	9.54510000e+04	2.90000000e+01	3.00000000e+01	4.50000000e+01
-22	9.54510000e+04	2.90000000e+01	3.00000000e+01	4.50000000e+01
-21	9.54510000e+04	2.90000000e+01	3.00000000e+01	4.50000000e+01
-20	9.54510000e+04	2.90000000e+01	3.00000000e+01	4.50000000e+01
-19	9.54510000e+04	2.90000000e+01	3.00000000e+01	4.50000000e+01
-18	9.57240000e+04	2.90000000e+01	3.00000000e+01	4.50000000e+01
-17	9.59390000e+04	2.90000000e+01	3.00000000e+01	4.50000000e+01
-16	9.61990000e+04	2.90000000e+01	3.00000000e+01	4.50000000e+01
-15	9.64330000e+04	2.90000000e+01	3.00000000e+01	4.50000000e+01
-14	9.66610000e+04	2.90000000e+01	3.00000000e+01	4.50000000e+01
-13	9.69090000e+04	2.90000000e+01	3.00000000e+01	4.50000000e+01
-12	9.72160000e+04	3.00000000e+01	3.10000000e+01	5.10000000e+01
-11	9.74780000e+04	3.00000000e+01	3.10000000e+01	5.10000000e+01
-10	9.77650000e+04	3.00000000e+01	3.10000000e+01	5.10000000e+01
-9	9.81630000e+04	3.00000000e+01	3.10000000e+01	5.10000000e+01
-8	9.86270000e+04	3.00000000e+01	3.10000000e+01	5.10000000e+01
-7	9.90670000e+04	3.00000000e+01	3.10000000e+01	5.10000000e+01
-6	9.94600000e+04	3.00000000e+01	3.10000000e+01	5.10000000e+01
-5	9.98440000e+04	3.00000000e+01	3.10000000e+01	5.10000000e+01
-4	1.00503000e+05	3.00000000e+01	3.10000000e+01	5.10000000e+01
-3	1.01071000e+05	3.00000000e+01	3.10000000e+01	5.10000000e+01
-2	1.01689000e+05	3.00000000e+01	3.10000000e+01	5.10000000e+01
-1	1.03501000e+05	3.00000000e+01	3.20000000e+01	5.20000000e+01
0	1.05147000e+05	3.30000000e+01	3.40000000e+01	5.40000000e+01
1	1.06263000e+05	3.40000000e+01	3.50000000e+01	5.50000000e+01
2	1.07269000e+05	3.60000000e+01	3.70000000e+01	5.80000000e+01
3	1.08342000e+05	3.60000000e+01	3.70000000e+01	5.80000000e+01
4	1.09538000e+05	3.60000000e+01	3.70000000e+01	5.80000000e+01
5	1.10516000e+05	3.60000000e+01	3.80000000e+01	5.90000000e+01
6	1.11297000e+05	3.60000000e+01	3.80000000e+01	5.90000000e+01
7	1.11924000e+05	3.60000000e+01	3.80000000e+01	5.90000000e+01
8	1.12560000e+05	3.60000000e+01	3.80000000e+01	5.90000000e+01
9	1.13125000e+05	3.60000000e+01	3.90000000e+01	6.00000000e+01
10	1.13788000e+05	3.60000000e+01	3.90000000e+01	6.00000000e+01
11	1.14441000e+05	3.60000000e+01	3.90000000e+01	6.00000000e+01
12	1.15003000e+05	3.60000000e+01	3.90000000e+01	6.00000000e+01
13	1.15544000e+05	3.60000000e+01	3.90000000e+01	6.00000000e+01
14	1.16049000e+05	3.60000000e+01	3.90000000e+01	6.00000000e+01
15	1.16719000e+05	3.60000000e+01	3.90000000e+01	6.00000000e+01
16	1.17145000e+05	3.60000000e+01	3.90000000e+01	6.00000000e+01
17	1.17761000e+05	3.60000000e+01	3.90000000e+01	6.00000000e+01
18	1.18321000e+05	3.60000000e+01	3.90000000e+01	6.00000000e+01
19	1.18874000e+05	3.60000000e+01	3.90000000e+01	6.00000000e+01
20	1.19365000e+05	3.60000000e+01	3.90000000e+01	6.00000000e+01
21	1.19820000e+05	3.60000000e+01	3.90000000e+01	6.00000000e+01
22	1.20298000e+05	3.60000000e+01	3.90000000e+01	6.00000000e+01
23	1.20721000e+05	3.60000000e+01	3.90000000e+01	6.00000000e+01
24	1.21240000e+05	3.60000000e+01	3.90000000e+01	6.00000000e+01
25	1.21731000e+05	3.60000000e+01	3.90000000e+01	6.00000000e+01
26	1.22244000e+05	3.60000000e+01	3.90000000e+01	6.00000000e+01
27	1.22748000e+05	3.60000000e+01	3.90000000e+01	6.00000000e+01
28	1.23168000e+05	3.60000000e+01	3.90000000e+01	6.00000000e+01
29	1.23560000e+05	3.60000000e+01	3.90000000e+01	6.00000000e+01
30	1.23960000e+05	3.60000000e+01	3.90000000e+01	6.00000000e+01
31	1.24367000e+05	3.60000000e+01	3.90000000e+01	6.00000000e+01
32	1.24778000e+05	3.60000000e+01	3.90000000e+01	6.00000000e+01
33	1.25190000e+05	3.60000000e+01	3.90000000e+01	6.00000000e+01
34	1.25602000e+05	3.60000000e+01	3.90000000e+01	6.00000000e+01
35	1.25993000e+05	3.60000000e+01	3.90000000e+01	6.00000000e+01
36	1.26398000e+05	3.60000000e+01	3.90000000e+01	6.00000000e+01
37	1.26814000e+05	3.60000000e+01	3.90000000e+01	6.00000000e+01
38	1.27192000e+05	3.60000000e+01	3.90000000e+01	6.00000000e+01
39	1.27609000e+05	3.60000000e+01	3.90000000e+01	6.00000000e+01
40	1.28016000e+05	3.60000000e+01	3.90000000e+01	6.00000000e+01
41	1.28474000e+05	3.60000000e+01	3.90000000e+01	6.00000000e+01
42	1.28910000e+05	3.60000000e+01	3.90000000e+01	6.00000000e+01
43	1.29320000e+05	3.60000000e+01	3.90000000e+01	6.00000000e+01
44	1.29717000e+05	3.60000000e+01	3.90000000e+01	6.00000000e+01
45	1.30163000e+05	3.60000000e+01	3.90000000e+01	6.00000000e+01
46	1.30524000e+05	3.60000000e+01	4.00000000e+01	6.10000000e+01
47	1.30891000e+05	3.70000000e+01	4.10000000e+01	6.20000000e+01
48	1.31289000e+05	3.70000000e+01	4.10000000e+01	6.20000000e+01
49	1.31609000e+05	3.70000000e+01	4.10000000e+01	6.20000000e+01
50	1.32018000e+05	3.70000000e+01	4.10000000e+01	6.20000000e+01
51	1.32404000e+05	3.70000000e+01	4.10000000e+01	6.20000000e+01
52	1.32866000e+05	3.70000000e+01	4.10000000e+01	6.20000000e+01
53	1.33271000e+05	3.70000000e+01	4.10000000e+01	6.20000000e+01
54	1.33619000e+05	3.70000000e+01	4.10000000e+01	6.20000000e+01
55	1.33942000e+05	3.70000000e+01	4.10000000e+01	6.20000000e+01
56	1.34262000e+05	3.70000000e+01	4.10000000e+01	6.20000000e+01
57	1.34634000e+05	3.70000000e+01	4.10000000e+01	6.20000000e+01
58	1.35084000e+05	3.70000000e+01	4.10000000e+01	6.20000000e+01
59	1.35503000e+05	3.70000000e+01	4.10000000e+01	6.20000000e+01
60	1.35990000e+05	3.70000000e+01	4.20000000e+01	6.30000000e+01
61	1.36375000e+05	3.70000000e+01	4.20000000e+01	6.30000000e+01
62	1.36659000e+05	3.70000000e+01	4.20000000e+01	6.30000000e+01
63	1.36974000e+05	3.70000000e+01	4.20000000e+01	6.30000000e+01
64	1.37293000e+05	3.70000000e+01	4.20000000e+01	6.30000000e+01
65	1.37568000e+05	3.70000000e+01	4.20000000e+01	6.30000000e+01
66	1.37910000e+05	3.70000000e+01	4.20000000e+01	6.30000000e+01
67	1.38319000e+05	3.70000000e+01	4.20000000e+01	6.30000000e+01
68	1.38651000e+05	3.70000000e+01	4.20000000e+01	6.30000000e+01
69	1.38912000e+05	3.70000000e+01	4.20000000e+01	6.30000000e+01
70	1.39182000e+05	3.70000000e+01	4.20000000e+01	6.30000000e+01
71	1.39444000e+05	3.70000000e+01	4.20000000e+01	6.30000000e+01
72	1.39756000e+05	3.70000000e+01	4.20000000e+01	6.30000000e+01
73	1.40062000e+05	3.70000000e+01	4.20000000e+01	6.30000000e+01
74	1.40628000e+05	3.70000000e+01	4.20000000e+01	6.30000000e+01
75	1.41427000e+05	3.70000000e+01	4.20000000e+01	6.30000000e+01
76	1.42019000e+05	3.70000000e+01	4.20000000e+01	6.30000000e+01
77	1.42531000e+05	3.70000000e+01	4.20000000e+01	6.30000000e+01
78	1.42952000e+05	3.70000000e+01	4.20000000e+01	6.30000000e+01
79	1.43350000e+05	3.70000000e+01	4.20000000e+01	6.30000000e+01
80	1.43802000e+05	3.70000000e+01	4.20000000e+01	6.30000000e+01
81	1.44234000e+05	3.70000000e+01	4.20000000e+01	6.30000000e+01
82	1.44614000e+05	3.70000000e+01	4.20000000e+01	6.30000000e+01
83	1.44939000e+05	3.70000000e+01	4.20000000e+01	6.30000000e+01
84	1.45284000e+05	3.70000000e+01	4.20000000e+01	6.30000000e+01
85	1.45656000e+05	3.70000000e+01	4.20000000e+01	6.30000000e+01
86	1.45978000e+05	3.70000000e+01	4.20000000e+01	6.30000000e+01
87	1.46327000e+05	3.70000000e+01	4.20000000e+01	6.30000000e+01
88	1.46736000e+05	3.70000000e+01	4.20000000e+01	6.30000000e+01
89	1.47053000e+05	3.70000000e+01	4.20000000e+01	6.30000000e+01
90	1.47369000e+05	3.70000000e+01	4.20000000e+01	6.30000000e+01
91	1.47703000e+05	3.70000000e+01	4.20000000e+01	6.30000000e+01
92	1.48008000e+05	3.70000000e+01	4.20000000e+01	6.30000000e+01
93	1.48311000e+05	3.70000000e+01	4.20000000e+01	6.30000000e+01
94	1.48662000e+05	3.70000000e+01	4.20000000e+01	6.30000000e+01
95	1.49049000e+05	3.70000000e+01	4.20000000e+01	6.30000000e+01
96	1.49407000e+05	3.70000000e+01	4.20000000e+01	6.30000000e+01
97	1.49714000e+05	3.70000000e+01	4.20000000e+01	6.30000000e+01
98	1.50038000e+05	3.70000000e+01	4.20000000e+01	6.30000000e+01
99	1.50359000e+05	3.70000000e+01	4.20000000e+01	6.30000000e+01
100	1.50693000e+05	3.70000000e+01	4.20000000e+01	6.30000000e+01
