# Supplementary material for: Early Prediction of Movie Box Office Success Based on Wikipedia Activity Big Data
Source: PLoS One. 2013 Aug 21;8(8):e71226. doi: 10.1371/journal.pone.0071226 (PMC3749192; doi:10.1371/journal.pone.0071226)
Supplement: Dataset S1 — The dataset under study, including the financial and Wikipedia activity data is also available at http://wwm.phy.bme.hu/SupplementaryDataS1.zip. (ZIP) [file pone.0071226.s002.zip › wikipredict_data_pack/sample_of_312/wikipedia_predictors/232]

Day_(movie_time)	Views	Users	Rigor	Edits
-500	0.00000000e+00	3.00000000e+00	3.00000000e+00	5.00000000e+00
-499	1.24800000e+03	3.00000000e+00	3.00000000e+00	5.00000000e+00
-498	2.60000000e+03	3.00000000e+00	3.00000000e+00	5.00000000e+00
-497	3.98600000e+03	3.00000000e+00	3.00000000e+00	5.00000000e+00
-496	5.04800000e+03	3.00000000e+00	3.00000000e+00	5.00000000e+00
-495	6.11100000e+03	3.00000000e+00	3.00000000e+00	5.00000000e+00
-494	7.31200000e+03	3.00000000e+00	3.00000000e+00	5.00000000e+00
-493	8.58000000e+03	3.00000000e+00	3.00000000e+00	5.00000000e+00
-492	9.66100000e+03	4.00000000e+00	4.00000000e+00	6.00000000e+00
-491	1.08660000e+04	4.00000000e+00	4.00000000e+00	6.00000000e+00
-490	1.25870000e+04	4.00000000e+00	4.00000000e+00	6.00000000e+00
-489	1.43420000e+04	4.00000000e+00	4.00000000e+00	6.00000000e+00
-488	1.56100000e+04	4.00000000e+00	4.00000000e+00	6.00000000e+00
-487	1.69400000e+04	5.00000000e+00	5.00000000e+00	8.00000000e+00
-486	1.85120000e+04	6.00000000e+00	6.00000000e+00	9.00000000e+00
-485	1.98920000e+04	6.00000000e+00	6.00000000e+00	9.00000000e+00
-484	2.11150000e+04	6.00000000e+00	6.00000000e+00	9.00000000e+00
-483	2.23470000e+04	6.00000000e+00	6.00000000e+00	9.00000000e+00
-482	2.35110000e+04	7.00000000e+00	7.00000000e+00	1.00000000e+01
-481	2.45280000e+04	7.00000000e+00	7.00000000e+00	1.00000000e+01
-480	2.56520000e+04	7.00000000e+00	7.00000000e+00	1.00000000e+01
-479	2.71280000e+04	7.00000000e+00	7.00000000e+00	1.00000000e+01
-478	2.83270000e+04	9.00000000e+00	8.00000000e+00	1.10000000e+01
-477	2.95420000e+04	9.00000000e+00	8.00000000e+00	1.10000000e+01
-476	3.07820000e+04	9.00000000e+00	8.00000000e+00	1.10000000e+01
-475	3.21220000e+04	9.00000000e+00	8.00000000e+00	1.10000000e+01
-474	3.32530000e+04	9.00000000e+00	8.00000000e+00	1.10000000e+01
-473	3.44740000e+04	9.00000000e+00	8.00000000e+00	1.10000000e+01
-472	3.58760000e+04	9.00000000e+00	8.00000000e+00	1.10000000e+01
-471	3.72210000e+04	9.00000000e+00	8.00000000e+00	1.10000000e+01
-470	3.86220000e+04	9.00000000e+00	8.00000000e+00	1.10000000e+01
-469	4.00140000e+04	9.00000000e+00	8.00000000e+00	1.10000000e+01
-468	4.12100000e+04	9.00000000e+00	8.00000000e+00	1.10000000e+01
-467	4.24550000e+04	9.00000000e+00	9.00000000e+00	1.30000000e+01
-466	4.36980000e+04	9.00000000e+00	9.00000000e+00	1.30000000e+01
-465	4.51450000e+04	9.00000000e+00	9.00000000e+00	1.30000000e+01
-464	4.63580000e+04	9.00000000e+00	9.00000000e+00	1.30000000e+01
-463	4.75420000e+04	9.00000000e+00	9.00000000e+00	1.30000000e+01
-462	4.87450000e+04	9.00000000e+00	9.00000000e+00	1.30000000e+01
-461	5.00700000e+04	9.00000000e+00	9.00000000e+00	1.30000000e+01
-460	5.14970000e+04	9.00000000e+00	9.00000000e+00	1.30000000e+01
-459	5.30440000e+04	9.00000000e+00	9.00000000e+00	1.30000000e+01
-458	5.46780000e+04	9.00000000e+00	9.00000000e+00	1.30000000e+01
-457	5.61640000e+04	9.00000000e+00	9.00000000e+00	1.30000000e+01
-456	5.75280000e+04	9.00000000e+00	9.00000000e+00	1.30000000e+01
-455	5.88710000e+04	9.00000000e+00	9.00000000e+00	1.30000000e+01
-454	6.00930000e+04	9.00000000e+00	9.00000000e+00	1.30000000e+01
-453	6.12680000e+04	9.00000000e+00	9.00000000e+00	1.30000000e+01
-452	6.26130000e+04	1.20000000e+01	1.00000000e+01	1.60000000e+01
-451	6.38230000e+04	1.20000000e+01	1.00000000e+01	1.60000000e+01
-450	6.49510000e+04	1.30000000e+01	1.10000000e+01	1.70000000e+01
-449	6.60460000e+04	1.30000000e+01	1.10000000e+01	1.70000000e+01
-448	6.71570000e+04	1.30000000e+01	1.10000000e+01	1.70000000e+01
-447	6.83650000e+04	1.30000000e+01	1.10000000e+01	1.70000000e+01
-446	6.95250000e+04	1.30000000e+01	1.10000000e+01	1.70000000e+01
-445	7.08420000e+04	1.30000000e+01	1.10000000e+01	1.70000000e+01
-444	7.08420000e+04	1.30000000e+01	1.10000000e+01	1.70000000e+01
-443	7.20840000e+04	1.30000000e+01	1.10000000e+01	1.70000000e+01
-442	7.20840000e+04	1.30000000e+01	1.10000000e+01	1.70000000e+01
-441	7.20840000e+04	1.30000000e+01	1.20000000e+01	1.80000000e+01
-440	7.20840000e+04	1.30000000e+01	1.20000000e+01	1.80000000e+01
-439	7.20840000e+04	1.30000000e+01	1.20000000e+01	1.80000000e+01
-438	7.20840000e+04	1.30000000e+01	1.20000000e+01	1.80000000e+01
-437	7.35020000e+04	1.30000000e+01	1.20000000e+01	1.80000000e+01
-436	7.47760000e+04	1.30000000e+01	1.20000000e+01	1.80000000e+01
-435	7.59050000e+04	1.30000000e+01	1.20000000e+01	1.80000000e+01
-434	7.70080000e+04	1.30000000e+01	1.20000000e+01	1.80000000e+01
-433	7.81130000e+04	1.30000000e+01	1.20000000e+01	1.80000000e+01
-432	7.93280000e+04	1.30000000e+01	1.20000000e+01	1.80000000e+01
-431	8.06460000e+04	1.30000000e+01	1.20000000e+01	1.80000000e+01
-430	8.19620000e+04	1.30000000e+01	1.20000000e+01	1.80000000e+01
-429	8.31410000e+04	1.30000000e+01	1.20000000e+01	1.80000000e+01
-428	8.46250000e+04	1.30000000e+01	1.20000000e+01	1.80000000e+01
-427	8.58110000e+04	1.30000000e+01	1.20000000e+01	1.80000000e+01
-426	8.72360000e+04	1.50000000e+01	1.40000000e+01	2.00000000e+01
-425	8.83960000e+04	1.50000000e+01	1.40000000e+01	2.00000000e+01
-424	8.96720000e+04	1.50000000e+01	1.40000000e+01	2.00000000e+01
-423	9.09590000e+04	1.50000000e+01	1.40000000e+01	2.00000000e+01
-422	9.22690000e+04	1.50000000e+01	1.40000000e+01	2.00000000e+01
-421	9.22690000e+04	1.50000000e+01	1.40000000e+01	2.00000000e+01
-420	9.22690000e+04	1.50000000e+01	1.40000000e+01	2.00000000e+01
-419	9.22690000e+04	1.50000000e+01	1.40000000e+01	2.00000000e+01
-418	9.33800000e+04	1.50000000e+01	1.40000000e+01	2.00000000e+01
-417	9.46330000e+04	1.50000000e+01	1.40000000e+01	2.00000000e+01
-416	9.59010000e+04	1.50000000e+01	1.40000000e+01	2.00000000e+01
-415	9.70610000e+04	1.50000000e+01	1.40000000e+01	2.00000000e+01
-414	9.81880000e+04	1.50000000e+01	1.40000000e+01	2.00000000e+01
-413	9.93400000e+04	1.50000000e+01	1.40000000e+01	2.00000000e+01
-412	1.00561000e+05	1.50000000e+01	1.40000000e+01	2.00000000e+01
-411	1.01859000e+05	1.50000000e+01	1.40000000e+01	2.00000000e+01
-410	1.03126000e+05	1.50000000e+01	1.40000000e+01	2.00000000e+01
-409	1.04475000e+05	1.50000000e+01	1.40000000e+01	2.00000000e+01
-408	1.05723000e+05	1.50000000e+01	1.40000000e+01	2.00000000e+01
-407	1.06899000e+05	1.50000000e+01	1.40000000e+01	2.00000000e+01
-406	1.08105000e+05	1.50000000e+01	1.40000000e+01	2.00000000e+01
-405	1.09382000e+05	1.50000000e+01	1.40000000e+01	2.00000000e+01
-404	1.10561000e+05	1.50000000e+01	1.40000000e+01	2.00000000e+01
-403	1.11857000e+05	1.50000000e+01	1.40000000e+01	2.00000000e+01
-402	1.13250000e+05	1.50000000e+01	1.40000000e+01	2.00000000e+01
-401	1.14567000e+05	1.50000000e+01	1.40000000e+01	2.00000000e+01
-400	1.15972000e+05	1.50000000e+01	1.40000000e+01	2.00000000e+01
-399	1.17379000e+05	1.50000000e+01	1.40000000e+01	2.00000000e+01
-398	1.18805000e+05	1.50000000e+01	1.40000000e+01	2.00000000e+01
-397	1.20040000e+05	1.50000000e+01	1.40000000e+01	2.00000000e+01
-396	1.21568000e+05	1.50000000e+01	1.40000000e+01	2.00000000e+01
-395	1.22993000e+05	1.50000000e+01	1.40000000e+01	2.00000000e+01
-394	1.24289000e+05	1.50000000e+01	1.40000000e+01	2.00000000e+01
-393	1.26465000e+05	1.70000000e+01	1.50000000e+01	2.20000000e+01
-392	1.28518000e+05	1.70000000e+01	1.50000000e+01	2.20000000e+01
-391	1.30418000e+05	1.70000000e+01	1.50000000e+01	2.20000000e+01
-390	1.32545000e+05	1.70000000e+01	1.50000000e+01	2.30000000e+01
-389	1.32545000e+05	1.70000000e+01	1.50000000e+01	2.30000000e+01
-388	1.34790000e+05	1.70000000e+01	1.50000000e+01	2.30000000e+01
-387	1.36463000e+05	1.70000000e+01	1.50000000e+01	2.30000000e+01
-386	1.37934000e+05	1.70000000e+01	1.50000000e+01	2.30000000e+01
-385	1.39669000e+05	1.70000000e+01	1.50000000e+01	2.30000000e+01
-384	1.41292000e+05	1.70000000e+01	1.50000000e+01	2.30000000e+01
-383	1.43021000e+05	1.70000000e+01	1.50000000e+01	2.30000000e+01
-382	1.43021000e+05	1.70000000e+01	1.50000000e+01	2.30000000e+01
-381	1.45029000e+05	1.70000000e+01	1.50000000e+01	2.30000000e+01
-380	1.46574000e+05	1.70000000e+01	1.50000000e+01	2.30000000e+01
-379	1.48084000e+05	1.70000000e+01	1.50000000e+01	2.30000000e+01
-378	1.49542000e+05	1.70000000e+01	1.50000000e+01	2.30000000e+01
-377	1.51238000e+05	1.70000000e+01	1.50000000e+01	2.30000000e+01
-376	1.53018000e+05	1.70000000e+01	1.50000000e+01	2.30000000e+01
-375	1.54869000e+05	1.70000000e+01	1.50000000e+01	2.30000000e+01
-374	1.56826000e+05	1.70000000e+01	1.50000000e+01	2.30000000e+01
-373	1.58500000e+05	1.70000000e+01	1.50000000e+01	2.30000000e+01
-372	1.60066000e+05	1.70000000e+01	1.50000000e+01	2.30000000e+01
-371	1.61959000e+05	1.70000000e+01	1.50000000e+01	2.30000000e+01
-370	1.63867000e+05	1.70000000e+01	1.50000000e+01	2.30000000e+01
-369	1.65919000e+05	1.70000000e+01	1.50000000e+01	2.30000000e+01
-368	1.68009000e+05	1.70000000e+01	1.50000000e+01	2.30000000e+01
-367	1.70427000e+05	1.70000000e+01	1.50000000e+01	2.30000000e+01
-366	1.72520000e+05	1.70000000e+01	1.50000000e+01	2.30000000e+01
-365	1.74405000e+05	1.70000000e+01	1.50000000e+01	2.30000000e+01
-364	1.76126000e+05	1.70000000e+01	1.50000000e+01	2.30000000e+01
-363	1.77827000e+05	1.70000000e+01	1.50000000e+01	2.30000000e+01
-362	1.79777000e+05	1.70000000e+01	1.50000000e+01	2.30000000e+01
-361	1.81692000e+05	1.70000000e+01	1.50000000e+01	2.30000000e+01
-360	1.83727000e+05	1.70000000e+01	1.50000000e+01	2.30000000e+01
-359	1.85524000e+05	1.70000000e+01	1.50000000e+01	2.30000000e+01
-358	1.87352000e+05	1.70000000e+01	1.50000000e+01	2.30000000e+01
-357	1.89243000e+05	1.60000000e+01	1.60000000e+01	2.40000000e+01
-356	1.91198000e+05	1.80000000e+01	1.70000000e+01	2.50000000e+01
-355	1.93305000e+05	1.80000000e+01	1.70000000e+01	2.50000000e+01
-354	1.95514000e+05	1.80000000e+01	1.70000000e+01	2.50000000e+01
-353	1.98422000e+05	1.80000000e+01	1.70000000e+01	2.50000000e+01
-352	2.00855000e+05	1.90000000e+01	1.80000000e+01	2.60000000e+01
-351	2.03368000e+05	1.90000000e+01	1.80000000e+01	2.60000000e+01
-350	2.05473000e+05	1.90000000e+01	1.80000000e+01	2.60000000e+01
-349	2.07197000e+05	1.90000000e+01	1.80000000e+01	2.60000000e+01
-348	2.09278000e+05	2.20000000e+01	2.00000000e+01	2.80000000e+01
-347	2.11563000e+05	2.20000000e+01	2.00000000e+01	2.80000000e+01
-346	2.14082000e+05	2.10000000e+01	2.10000000e+01	2.90000000e+01
-345	2.16359000e+05	2.10000000e+01	2.10000000e+01	2.90000000e+01
-344	2.18980000e+05	2.10000000e+01	2.10000000e+01	2.90000000e+01
-343	2.21376000e+05	2.10000000e+01	2.10000000e+01	2.90000000e+01
-342	2.23582000e+05	2.30000000e+01	2.20000000e+01	3.00000000e+01
-341	2.26190000e+05	2.60000000e+01	2.40000000e+01	3.20000000e+01
-340	2.28679000e+05	2.60000000e+01	2.40000000e+01	3.20000000e+01
-339	2.30980000e+05	2.60000000e+01	2.40000000e+01	3.20000000e+01
-338	2.33169000e+05	2.70000000e+01	2.60000000e+01	3.40000000e+01
-337	2.35495000e+05	2.70000000e+01	2.60000000e+01	3.40000000e+01
-336	2.38168000e+05	2.70000000e+01	2.60000000e+01	3.40000000e+01
-335	2.40943000e+05	2.70000000e+01	2.60000000e+01	3.40000000e+01
-334	2.43827000e+05	2.70000000e+01	2.60000000e+01	3.40000000e+01
-333	2.46446000e+05	2.90000000e+01	2.70000000e+01	3.50000000e+01
-332	2.49309000e+05	3.10000000e+01	2.90000000e+01	3.70000000e+01
-331	2.51940000e+05	3.10000000e+01	2.90000000e+01	3.70000000e+01
-330	2.54172000e+05	3.10000000e+01	3.10000000e+01	4.00000000e+01
-329	2.56441000e+05	3.50000000e+01	3.40000000e+01	4.30000000e+01
-328	2.58572000e+05	3.60000000e+01	3.50000000e+01	4.40000000e+01
-327	2.60975000e+05	3.60000000e+01	3.50000000e+01	4.40000000e+01
-326	2.63574000e+05	3.70000000e+01	3.60000000e+01	4.50000000e+01
-325	2.66487000e+05	3.90000000e+01	3.90000000e+01	4.80000000e+01
-324	2.68802000e+05	4.00000000e+01	4.00000000e+01	4.90000000e+01
-323	2.70853000e+05	4.00000000e+01	4.00000000e+01	4.90000000e+01
-322	2.72663000e+05	4.00000000e+01	4.00000000e+01	4.90000000e+01
-321	2.74705000e+05	4.00000000e+01	4.00000000e+01	4.90000000e+01
-320	2.74705000e+05	4.00000000e+01	4.00000000e+01	4.90000000e+01
-319	2.74705000e+05	4.00000000e+01	4.00000000e+01	4.90000000e+01
-318	2.76972000e+05	4.00000000e+01	4.00000000e+01	4.90000000e+01
-317	2.78912000e+05	4.00000000e+01	4.00000000e+01	4.90000000e+01
-316	2.80911000e+05	4.10000000e+01	4.10000000e+01	5.00000000e+01
-315	2.82757000e+05	4.10000000e+01	4.10000000e+01	5.00000000e+01
-314	2.84524000e+05	4.10000000e+01	4.10000000e+01	5.00000000e+01
-313	2.86504000e+05	4.10000000e+01	4.10000000e+01	5.00000000e+01
-312	2.88707000e+05	4.10000000e+01	4.10000000e+01	5.00000000e+01
-311	2.91049000e+05	4.10000000e+01	4.10000000e+01	5.00000000e+01
-310	2.94568000e+05	4.10000000e+01	4.10000000e+01	5.00000000e+01
-309	2.96548000e+05	4.10000000e+01	4.10000000e+01	5.00000000e+01
-308	2.98671000e+05	4.10000000e+01	4.10000000e+01	5.00000000e+01
-307	3.00557000e+05	4.20000000e+01	4.20000000e+01	5.10000000e+01
-306	3.02535000e+05	4.20000000e+01	4.20000000e+01	5.10000000e+01
-305	3.04597000e+05	4.20000000e+01	4.20000000e+01	5.10000000e+01
-304	3.04597000e+05	4.20000000e+01	4.20000000e+01	5.10000000e+01
-303	3.06254000e+05	4.20000000e+01	4.20000000e+01	5.10000000e+01
-302	3.07874000e+05	4.20000000e+01	4.20000000e+01	5.10000000e+01
-301	3.09649000e+05	4.20000000e+01	4.20000000e+01	5.10000000e+01
-300	3.11462000e+05	4.20000000e+01	4.20000000e+01	5.10000000e+01
-299	3.13379000e+05	4.20000000e+01	4.20000000e+01	5.10000000e+01
-298	3.15322000e+05	4.20000000e+01	4.20000000e+01	5.10000000e+01
-297	3.17377000e+05	4.20000000e+01	4.20000000e+01	5.10000000e+01
-296	3.19109000e+05	4.20000000e+01	4.20000000e+01	5.10000000e+01
-295	3.20836000e+05	4.20000000e+01	4.20000000e+01	5.10000000e+01
-294	3.22563000e+05	4.20000000e+01	4.20000000e+01	5.10000000e+01
-293	3.24119000e+05	4.20000000e+01	4.20000000e+01	5.10000000e+01
-292	3.25815000e+05	4.20000000e+01	4.20000000e+01	5.10000000e+01
-291	3.27901000e+05	4.20000000e+01	4.20000000e+01	5.10000000e+01
-290	3.29255000e+05	4.20000000e+01	4.30000000e+01	5.20000000e+01
-289	3.29255000e+05	4.20000000e+01	4.30000000e+01	5.20000000e+01
-288	3.30609000e+05	4.20000000e+01	4.30000000e+01	5.20000000e+01
-287	3.31957000e+05	4.20000000e+01	4.30000000e+01	5.20000000e+01
-286	3.33437000e+05	4.20000000e+01	4.40000000e+01	5.30000000e+01
-285	3.35240000e+05	4.20000000e+01	4.40000000e+01	5.30000000e+01
-284	3.37039000e+05	4.90000000e+01	4.50000000e+01	5.80000000e+01
-283	3.38709000e+05	4.90000000e+01	4.50000000e+01	5.80000000e+01
-282	3.40301000e+05	4.90000000e+01	4.50000000e+01	5.80000000e+01
-281	3.41817000e+05	4.80000000e+01	4.60000000e+01	5.90000000e+01
-280	3.43515000e+05	4.80000000e+01	4.60000000e+01	5.90000000e+01
-279	3.45245000e+05	4.80000000e+01	4.70000000e+01	6.00000000e+01
-278	3.47088000e+05	4.80000000e+01	4.70000000e+01	6.00000000e+01
-277	3.48970000e+05	4.90000000e+01	4.80000000e+01	6.10000000e+01
-276	3.51083000e+05	5.00000000e+01	4.90000000e+01	6.20000000e+01
-275	3.52818000e+05	4.80000000e+01	5.00000000e+01	6.30000000e+01
-274	3.54386000e+05	5.20000000e+01	5.20000000e+01	6.50000000e+01
-273	3.56186000e+05	5.60000000e+01	5.30000000e+01	6.60000000e+01
-272	3.58032000e+05	5.60000000e+01	5.30000000e+01	6.60000000e+01
-271	3.60265000e+05	5.60000000e+01	5.30000000e+01	6.60000000e+01
-270	3.62151000e+05	5.60000000e+01	5.30000000e+01	6.60000000e+01
-269	3.63971000e+05	5.60000000e+01	5.30000000e+01	6.60000000e+01
-268	3.65816000e+05	5.60000000e+01	5.30000000e+01	6.60000000e+01
-267	3.67548000e+05	5.60000000e+01	5.30000000e+01	6.60000000e+01
-266	3.69171000e+05	5.60000000e+01	5.30000000e+01	6.60000000e+01
-265	3.70879000e+05	5.60000000e+01	5.30000000e+01	6.60000000e+01
-264	3.72656000e+05	5.60000000e+01	5.50000000e+01	6.80000000e+01
-263	3.74777000e+05	5.60000000e+01	5.50000000e+01	6.80000000e+01
-262	3.76517000e+05	5.60000000e+01	5.50000000e+01	6.80000000e+01
-261	3.78156000e+05	5.60000000e+01	5.50000000e+01	6.80000000e+01
-260	3.79732000e+05	5.60000000e+01	5.50000000e+01	6.80000000e+01
-259	3.81277000e+05	5.60000000e+01	5.50000000e+01	6.80000000e+01
-258	3.83114000e+05	5.60000000e+01	5.50000000e+01	6.80000000e+01
-257	3.84996000e+05	5.60000000e+01	5.50000000e+01	6.80000000e+01
-256	3.87004000e+05	5.80000000e+01	5.70000000e+01	7.10000000e+01
-255	3.89212000e+05	5.80000000e+01	5.70000000e+01	7.10000000e+01
-254	3.91045000e+05	5.80000000e+01	5.70000000e+01	7.10000000e+01
-253	3.92743000e+05	6.10000000e+01	5.80000000e+01	7.20000000e+01
-252	3.94434000e+05	6.20000000e+01	5.90000000e+01	7.50000000e+01
-251	3.96126000e+05	6.20000000e+01	5.90000000e+01	7.50000000e+01
-250	3.97951000e+05	6.20000000e+01	5.90000000e+01	7.50000000e+01
-249	3.99913000e+05	6.20000000e+01	5.90000000e+01	7.50000000e+01
-248	4.01915000e+05	6.20000000e+01	5.90000000e+01	7.50000000e+01
-247	4.03515000e+05	6.00000000e+01	6.10000000e+01	8.10000000e+01
-246	4.05175000e+05	6.80000000e+01	6.20000000e+01	8.20000000e+01
-245	4.06976000e+05	6.80000000e+01	6.20000000e+01	8.20000000e+01
-244	4.08955000e+05	6.80000000e+01	6.20000000e+01	8.20000000e+01
-243	4.10951000e+05	6.80000000e+01	6.20000000e+01	8.20000000e+01
-242	4.13194000e+05	6.30000000e+01	6.30000000e+01	8.30000000e+01
-241	4.15209000e+05	6.30000000e+01	6.30000000e+01	8.30000000e+01
-240	4.17113000e+05	6.20000000e+01	6.40000000e+01	8.40000000e+01
-239	4.18691000e+05	6.20000000e+01	6.40000000e+01	8.40000000e+01
-238	4.20304000e+05	6.20000000e+01	6.40000000e+01	8.40000000e+01
-237	4.22251000e+05	6.20000000e+01	6.40000000e+01	8.40000000e+01
-236	4.24602000e+05	6.20000000e+01	6.40000000e+01	8.40000000e+01
-235	4.26647000e+05	6.30000000e+01	6.50000000e+01	8.50000000e+01
-234	4.28588000e+05	6.90000000e+01	6.70000000e+01	8.70000000e+01
-233	4.30325000e+05	6.90000000e+01	6.70000000e+01	8.70000000e+01
-232	4.31960000e+05	7.10000000e+01	6.80000000e+01	8.80000000e+01
-231	4.33566000e+05	7.10000000e+01	6.80000000e+01	8.80000000e+01
-230	4.35288000e+05	7.10000000e+01	6.80000000e+01	8.80000000e+01
-229	4.37223000e+05	6.90000000e+01	6.90000000e+01	9.00000000e+01
-228	4.39507000e+05	6.90000000e+01	6.90000000e+01	9.00000000e+01
-227	4.41805000e+05	6.90000000e+01	6.90000000e+01	9.00000000e+01
-226	4.43717000e+05	7.10000000e+01	7.00000000e+01	9.20000000e+01
-225	4.45600000e+05	7.10000000e+01	7.00000000e+01	9.20000000e+01
-224	4.47633000e+05	7.40000000e+01	7.10000000e+01	9.30000000e+01
-223	4.49986000e+05	7.40000000e+01	7.10000000e+01	9.30000000e+01
-222	4.52497000e+05	7.50000000e+01	7.30000000e+01	9.50000000e+01
-221	4.55073000e+05	7.50000000e+01	7.30000000e+01	9.50000000e+01
-220	4.57639000e+05	7.50000000e+01	7.30000000e+01	9.50000000e+01
-219	4.60534000e+05	7.50000000e+01	7.30000000e+01	9.50000000e+01
-218	4.63249000e+05	7.50000000e+01	7.30000000e+01	9.50000000e+01
-217	4.65328000e+05	7.50000000e+01	7.30000000e+01	9.50000000e+01
-216	4.67327000e+05	7.50000000e+01	7.50000000e+01	9.70000000e+01
-215	4.69280000e+05	7.50000000e+01	7.50000000e+01	9.70000000e+01
-214	4.71235000e+05	7.50000000e+01	7.50000000e+01	9.70000000e+01
-213	4.73292000e+05	7.50000000e+01	7.50000000e+01	9.70000000e+01
-212	4.75112000e+05	7.50000000e+01	7.50000000e+01	9.70000000e+01
-211	4.76881000e+05	7.50000000e+01	7.50000000e+01	9.70000000e+01
-210	4.78458000e+05	7.50000000e+01	7.50000000e+01	9.70000000e+01
-209	4.79891000e+05	7.50000000e+01	7.50000000e+01	9.70000000e+01
-208	4.81674000e+05	7.50000000e+01	7.50000000e+01	9.70000000e+01
-207	4.83491000e+05	7.50000000e+01	7.50000000e+01	9.70000000e+01
-206	4.85175000e+05	7.50000000e+01	7.50000000e+01	9.70000000e+01
-205	4.86735000e+05	7.50000000e+01	7.50000000e+01	9.70000000e+01
-204	4.87944000e+05	7.60000000e+01	7.60000000e+01	1.00000000e+02
-203	4.89496000e+05	7.60000000e+01	7.60000000e+01	1.00000000e+02
-202	4.91069000e+05	7.60000000e+01	7.60000000e+01	1.00000000e+02
-201	4.92727000e+05	7.60000000e+01	7.60000000e+01	1.00000000e+02
-200	4.94569000e+05	7.90000000e+01	7.70000000e+01	1.01000000e+02
-199	4.96067000e+05	7.90000000e+01	7.70000000e+01	1.01000000e+02
-198	4.97556000e+05	7.90000000e+01	7.70000000e+01	1.01000000e+02
-197	4.99147000e+05	7.90000000e+01	7.70000000e+01	1.01000000e+02
-196	5.00703000e+05	7.90000000e+01	7.70000000e+01	1.01000000e+02
-195	5.02149000e+05	7.90000000e+01	7.70000000e+01	1.01000000e+02
-194	5.04099000e+05	7.90000000e+01	7.70000000e+01	1.01000000e+02
-193	5.05853000e+05	7.90000000e+01	7.70000000e+01	1.01000000e+02
-192	5.07677000e+05	8.00000000e+01	7.80000000e+01	1.02000000e+02
-191	5.09603000e+05	8.00000000e+01	7.80000000e+01	1.02000000e+02
-190	5.11422000e+05	8.10000000e+01	7.90000000e+01	1.03000000e+02
-189	5.13168000e+05	8.10000000e+01	7.90000000e+01	1.03000000e+02
-188	5.15211000e+05	8.10000000e+01	7.90000000e+01	1.03000000e+02
-187	5.17684000e+05	8.10000000e+01	7.90000000e+01	1.03000000e+02
-186	5.20574000e+05	8.10000000e+01	7.90000000e+01	1.03000000e+02
-185	5.23328000e+05	8.10000000e+01	7.90000000e+01	1.03000000e+02
-184	5.25947000e+05	8.10000000e+01	7.90000000e+01	1.03000000e+02
-183	5.28205000e+05	8.10000000e+01	7.90000000e+01	1.03000000e+02
-182	5.30164000e+05	8.10000000e+01	7.90000000e+01	1.03000000e+02
-181	5.31365000e+05	8.10000000e+01	7.90000000e+01	1.03000000e+02
-180	5.31854000e+05	8.10000000e+01	7.90000000e+01	1.03000000e+02
-179	5.32223000e+05	8.10000000e+01	7.90000000e+01	1.03000000e+02
-178	5.32611000e+05	8.10000000e+01	7.90000000e+01	1.03000000e+02
-177	5.33409000e+05	8.10000000e+01	7.90000000e+01	1.03000000e+02
-176	5.34623000e+05	8.10000000e+01	7.90000000e+01	1.03000000e+02
-175	5.36522000e+05	8.20000000e+01	8.00000000e+01	1.06000000e+02
-174	5.38410000e+05	8.20000000e+01	8.00000000e+01	1.06000000e+02
-173	5.40531000e+05	8.20000000e+01	8.00000000e+01	1.06000000e+02
-172	5.42739000e+05	8.20000000e+01	8.00000000e+01	1.06000000e+02
-171	5.44993000e+05	8.20000000e+01	8.00000000e+01	1.06000000e+02
-170	5.47185000e+05	8.20000000e+01	8.00000000e+01	1.06000000e+02
-169	5.49125000e+05	8.20000000e+01	8.00000000e+01	1.06000000e+02
-168	5.50985000e+05	8.20000000e+01	8.10000000e+01	1.07000000e+02
-167	5.52833000e+05	8.20000000e+01	8.10000000e+01	1.07000000e+02
-166	5.52833000e+05	8.60000000e+01	8.20000000e+01	1.08000000e+02
-165	5.53732000e+05	8.60000000e+01	8.20000000e+01	1.08000000e+02
-164	5.53732000e+05	8.60000000e+01	8.20000000e+01	1.08000000e+02
-163	5.56002000e+05	8.60000000e+01	8.20000000e+01	1.08000000e+02
-162	5.58091000e+05	8.40000000e+01	8.40000000e+01	1.12000000e+02
-161	5.60142000e+05	8.70000000e+01	8.50000000e+01	1.13000000e+02
-160	5.62164000e+05	8.70000000e+01	8.60000000e+01	1.16000000e+02
-159	5.63898000e+05	9.20000000e+01	8.70000000e+01	1.17000000e+02
-158	5.65532000e+05	9.00000000e+01	8.80000000e+01	1.19000000e+02
-157	5.65532000e+05	9.00000000e+01	8.80000000e+01	1.19000000e+02
-156	5.67341000e+05	9.00000000e+01	8.80000000e+01	1.19000000e+02
-155	5.67341000e+05	9.40000000e+01	9.10000000e+01	1.31000000e+02
-154	5.67341000e+05	9.40000000e+01	9.10000000e+01	1.31000000e+02
-153	5.67341000e+05	9.40000000e+01	9.10000000e+01	1.31000000e+02
-152	5.67341000e+05	9.40000000e+01	9.10000000e+01	1.31000000e+02
-151	5.69252000e+05	9.40000000e+01	9.10000000e+01	1.31000000e+02
-150	5.71025000e+05	9.40000000e+01	9.10000000e+01	1.31000000e+02
-149	5.72845000e+05	9.20000000e+01	9.40000000e+01	1.34000000e+02
-148	5.74726000e+05	9.40000000e+01	9.60000000e+01	1.40000000e+02
-147	5.76897000e+05	9.50000000e+01	9.70000000e+01	1.41000000e+02
-146	5.79049000e+05	9.50000000e+01	9.70000000e+01	1.41000000e+02
-145	5.81385000e+05	9.70000000e+01	9.80000000e+01	1.42000000e+02
-144	5.84073000e+05	9.70000000e+01	9.80000000e+01	1.42000000e+02
-143	5.87025000e+05	9.70000000e+01	9.80000000e+01	1.42000000e+02
-142	5.89303000e+05	9.70000000e+01	9.80000000e+01	1.42000000e+02
-141	5.91326000e+05	9.70000000e+01	9.80000000e+01	1.42000000e+02
-140	5.93791000e+05	9.70000000e+01	9.80000000e+01	1.42000000e+02
-139	5.96414000e+05	9.70000000e+01	9.90000000e+01	1.43000000e+02
-138	5.98947000e+05	1.00000000e+02	1.00000000e+02	1.44000000e+02
-137	6.01903000e+05	1.00000000e+02	1.00000000e+02	1.44000000e+02
-136	6.05500000e+05	1.00000000e+02	1.00000000e+02	1.44000000e+02
-135	6.08500000e+05	1.00000000e+02	1.00000000e+02	1.44000000e+02
-134	6.11290000e+05	1.00000000e+02	1.00000000e+02	1.44000000e+02
-133	6.14829000e+05	1.00000000e+02	1.01000000e+02	1.45000000e+02
-132	6.17825000e+05	1.00000000e+02	1.01000000e+02	1.45000000e+02
-131	6.20667000e+05	1.00000000e+02	1.01000000e+02	1.45000000e+02
-130	6.23462000e+05	1.00000000e+02	1.03000000e+02	1.48000000e+02
-129	6.26803000e+05	1.00000000e+02	1.03000000e+02	1.48000000e+02
-128	6.30005000e+05	1.02000000e+02	1.05000000e+02	1.50000000e+02
-127	6.33154000e+05	1.02000000e+02	1.05000000e+02	1.50000000e+02
-126	6.36417000e+05	1.02000000e+02	1.05000000e+02	1.50000000e+02
-125	6.40125000e+05	1.02000000e+02	1.05000000e+02	1.50000000e+02
-124	6.43464000e+05	1.02000000e+02	1.05000000e+02	1.50000000e+02
-123	6.47170000e+05	1.02000000e+02	1.05000000e+02	1.50000000e+02
-122	6.51207000e+05	1.02000000e+02	1.05000000e+02	1.50000000e+02
-121	6.54575000e+05	1.02000000e+02	1.05000000e+02	1.50000000e+02
-120	6.57856000e+05	1.11000000e+02	1.12000000e+02	1.60000000e+02
-119	6.61175000e+05	1.09000000e+02	1.15000000e+02	1.64000000e+02
-118	6.64304000e+05	1.09000000e+02	1.15000000e+02	1.64000000e+02
-117	6.66540000e+05	1.09000000e+02	1.15000000e+02	1.64000000e+02
-116	6.69228000e+05	1.09000000e+02	1.15000000e+02	1.64000000e+02
-115	6.71826000e+05	1.09000000e+02	1.15000000e+02	1.64000000e+02
-114	6.74245000e+05	1.09000000e+02	1.15000000e+02	1.64000000e+02
-113	6.76423000e+05	1.09000000e+02	1.15000000e+02	1.64000000e+02
-112	6.78775000e+05	1.09000000e+02	1.15000000e+02	1.64000000e+02
-111	6.80915000e+05	1.09000000e+02	1.15000000e+02	1.64000000e+02
-110	6.83122000e+05	1.09000000e+02	1.15000000e+02	1.64000000e+02
-109	6.85633000e+05	1.09000000e+02	1.15000000e+02	1.64000000e+02
-108	6.88179000e+05	1.09000000e+02	1.15000000e+02	1.64000000e+02
-107	6.90575000e+05	1.16000000e+02	1.17000000e+02	1.66000000e+02
-106	6.92729000e+05	1.16000000e+02	1.17000000e+02	1.66000000e+02
-105	6.95058000e+05	1.16000000e+02	1.17000000e+02	1.66000000e+02
-104	6.96910000e+05	1.16000000e+02	1.17000000e+02	1.66000000e+02
-103	6.98873000e+05	1.16000000e+02	1.17000000e+02	1.66000000e+02
-102	7.01136000e+05	1.16000000e+02	1.17000000e+02	1.66000000e+02
-101	7.03671000e+05	1.16000000e+02	1.17000000e+02	1.66000000e+02
-100	7.05695000e+05	1.16000000e+02	1.17000000e+02	1.66000000e+02
-99	7.07545000e+05	1.16000000e+02	1.17000000e+02	1.66000000e+02
-98	7.09495000e+05	1.16000000e+02	1.17000000e+02	1.66000000e+02
-97	7.11389000e+05	1.16000000e+02	1.17000000e+02	1.66000000e+02
-96	7.13245000e+05	1.16000000e+02	1.17000000e+02	1.66000000e+02
-95	7.15265000e+05	1.16000000e+02	1.17000000e+02	1.66000000e+02
-94	7.17549000e+05	1.16000000e+02	1.17000000e+02	1.66000000e+02
-93	7.19529000e+05	1.17000000e+02	1.20000000e+02	1.71000000e+02
-92	7.21503000e+05	1.16000000e+02	1.21000000e+02	1.72000000e+02
-91	7.23357000e+05	1.16000000e+02	1.21000000e+02	1.72000000e+02
-90	7.25088000e+05	1.16000000e+02	1.21000000e+02	1.72000000e+02
-89	7.26918000e+05	1.16000000e+02	1.22000000e+02	1.73000000e+02
-88	7.29137000e+05	1.16000000e+02	1.22000000e+02	1.73000000e+02
-87	7.31429000e+05	1.16000000e+02	1.22000000e+02	1.73000000e+02
-86	7.33311000e+05	1.16000000e+02	1.22000000e+02	1.73000000e+02
-85	7.35203000e+05	1.16000000e+02	1.22000000e+02	1.73000000e+02
-84	7.47806000e+05	1.21000000e+02	1.29000000e+02	1.83000000e+02
-83	7.61603000e+05	1.19000000e+02	1.30000000e+02	1.84000000e+02
-82	7.73798000e+05	1.21000000e+02	1.34000000e+02	1.88000000e+02
-81	7.81343000e+05	1.28000000e+02	1.36000000e+02	1.91000000e+02
-80	7.87410000e+05	1.28000000e+02	1.36000000e+02	1.91000000e+02
-79	7.91468000e+05	1.25000000e+02	1.37000000e+02	1.92000000e+02
-78	7.94878000e+05	1.30000000e+02	1.40000000e+02	1.97000000e+02
-77	7.97963000e+05	1.30000000e+02	1.40000000e+02	1.97000000e+02
-76	8.01136000e+05	1.30000000e+02	1.40000000e+02	1.97000000e+02
-75	8.03979000e+05	1.30000000e+02	1.41000000e+02	1.98000000e+02
-74	8.06973000e+05	1.32000000e+02	1.42000000e+02	1.99000000e+02
-73	8.10132000e+05	1.33000000e+02	1.43000000e+02	2.01000000e+02
-72	8.12430000e+05	1.34000000e+02	1.44000000e+02	2.02000000e+02
-71	8.14544000e+05	1.37000000e+02	1.46000000e+02	2.04000000e+02
-70	8.16655000e+05	1.37000000e+02	1.46000000e+02	2.04000000e+02
-69	8.18765000e+05	1.37000000e+02	1.46000000e+02	2.04000000e+02
-68	8.21075000e+05	1.37000000e+02	1.46000000e+02	2.04000000e+02
-67	8.23488000e+05	1.37000000e+02	1.46000000e+02	2.04000000e+02
-66	8.26146000e+05	1.37000000e+02	1.46000000e+02	2.04000000e+02
-65	8.28122000e+05	1.37000000e+02	1.46000000e+02	2.04000000e+02
-64	8.30200000e+05	1.37000000e+02	1.46000000e+02	2.04000000e+02
-63	8.32123000e+05	1.37000000e+02	1.46000000e+02	2.04000000e+02
-62	8.34111000e+05	1.37000000e+02	1.46000000e+02	2.04000000e+02
-61	8.36544000e+05	1.37000000e+02	1.46000000e+02	2.04000000e+02
-60	8.39115000e+05	1.37000000e+02	1.46000000e+02	2.04000000e+02
-59	8.41738000e+05	1.37000000e+02	1.46000000e+02	2.04000000e+02
-58	8.43834000e+05	1.37000000e+02	1.46000000e+02	2.04000000e+02
-57	8.45934000e+05	1.37000000e+02	1.47000000e+02	2.05000000e+02
-56	8.47989000e+05	1.37000000e+02	1.47000000e+02	2.05000000e+02
-55	8.50103000e+05	1.37000000e+02	1.47000000e+02	2.05000000e+02
-54	8.52167000e+05	1.37000000e+02	1.47000000e+02	2.05000000e+02
-53	8.54482000e+05	1.37000000e+02	1.47000000e+02	2.05000000e+02
-52	8.59075000e+05	1.43000000e+02	1.50000000e+02	2.09000000e+02
-51	8.62356000e+05	1.43000000e+02	1.50000000e+02	2.09000000e+02
-50	8.65067000e+05	1.38000000e+02	1.53000000e+02	2.13000000e+02
-49	8.67510000e+05	1.38000000e+02	1.53000000e+02	2.13000000e+02
-48	8.69823000e+05	1.43000000e+02	1.54000000e+02	2.14000000e+02
-47	8.72016000e+05	1.43000000e+02	1.54000000e+02	2.14000000e+02
-46	8.74599000e+05	1.43000000e+02	1.54000000e+02	2.14000000e+02
-45	8.77234000e+05	1.43000000e+02	1.54000000e+02	2.14000000e+02
-44	8.79719000e+05	1.44000000e+02	1.56000000e+02	2.16000000e+02
-43	8.82037000e+05	1.44000000e+02	1.56000000e+02	2.16000000e+02
-42	8.84363000e+05	1.44000000e+02	1.56000000e+02	2.16000000e+02
-41	8.86457000e+05	1.44000000e+02	1.56000000e+02	2.16000000e+02
-40	8.88784000e+05	1.44000000e+02	1.56000000e+02	2.16000000e+02
-39	8.91493000e+05	1.44000000e+02	1.56000000e+02	2.16000000e+02
-38	8.94295000e+05	1.44000000e+02	1.56000000e+02	2.16000000e+02
-37	8.96918000e+05	1.44000000e+02	1.56000000e+02	2.16000000e+02
-36	8.99181000e+05	1.44000000e+02	1.56000000e+02	2.16000000e+02
-35	9.01560000e+05	1.44000000e+02	1.56000000e+02	2.16000000e+02
-34	9.05041000e+05	1.44000000e+02	1.56000000e+02	2.16000000e+02
-33	9.07873000e+05	1.44000000e+02	1.56000000e+02	2.16000000e+02
-32	9.10639000e+05	1.44000000e+02	1.56000000e+02	2.16000000e+02
-31	9.13194000e+05	1.44000000e+02	1.56000000e+02	2.16000000e+02
-30	9.15579000e+05	1.44000000e+02	1.56000000e+02	2.16000000e+02
-29	9.18137000e+05	1.44000000e+02	1.56000000e+02	2.16000000e+02
-28	9.21104000e+05	1.44000000e+02	1.57000000e+02	2.20000000e+02
-27	9.23687000e+05	1.44000000e+02	1.57000000e+02	2.20000000e+02
-26	9.26307000e+05	1.48000000e+02	1.58000000e+02	2.21000000e+02
-25	9.28873000e+05	1.46000000e+02	1.61000000e+02	2.24000000e+02
-24	9.31477000e+05	1.47000000e+02	1.62000000e+02	2.25000000e+02
-23	9.33827000e+05	1.47000000e+02	1.62000000e+02	2.25000000e+02
-22	9.36291000e+05	1.48000000e+02	1.67000000e+02	2.34000000e+02
-21	9.38785000e+05	1.48000000e+02	1.67000000e+02	2.34000000e+02
-20	9.41434000e+05	1.48000000e+02	1.67000000e+02	2.34000000e+02
-19	9.45971000e+05	1.51000000e+02	1.68000000e+02	2.37000000e+02
-18	9.52175000e+05	1.55000000e+02	1.69000000e+02	2.38000000e+02
-17	9.72620000e+05	1.54000000e+02	1.70000000e+02	2.39000000e+02
-16	9.80007000e+05	1.54000000e+02	1.70000000e+02	2.39000000e+02
-15	9.88654000e+05	1.54000000e+02	1.70000000e+02	2.39000000e+02
-14	9.96075000e+05	1.56000000e+02	1.71000000e+02	2.40000000e+02
-13	1.00243200e+06	1.59000000e+02	1.72000000e+02	2.42000000e+02
-12	1.00833300e+06	1.59000000e+02	1.72000000e+02	2.42000000e+02
-11	1.01516500e+06	1.59000000e+02	1.72000000e+02	2.42000000e+02
-10	1.02619900e+06	1.58000000e+02	1.75000000e+02	2.45000000e+02
-9	1.03219900e+06	1.58000000e+02	1.75000000e+02	2.45000000e+02
-8	1.03863100e+06	1.58000000e+02	1.75000000e+02	2.45000000e+02
-7	1.04654400e+06	1.62000000e+02	1.76000000e+02	2.46000000e+02
-6	1.05474100e+06	1.61000000e+02	1.77000000e+02	2.48000000e+02
-5	1.06302900e+06	1.61000000e+02	1.77000000e+02	2.48000000e+02
-4	1.07216100e+06	1.67000000e+02	1.79000000e+02	2.65000000e+02
-3	1.08118600e+06	1.71000000e+02	1.84000000e+02	2.83000000e+02
-2	1.09213800e+06	1.73000000e+02	1.90000000e+02	2.89000000e+02
-1	1.10494900e+06	1.75000000e+02	1.94000000e+02	2.93000000e+02
0	1.11929100e+06	1.78000000e+02	1.97000000e+02	2.97000000e+02
1	1.13734600e+06	1.89000000e+02	2.09000000e+02	3.16000000e+02
2	1.15125700e+06	2.01000000e+02	2.18000000e+02	3.30000000e+02
3	1.16313100e+06	2.02000000e+02	2.23000000e+02	3.41000000e+02
4	1.17770700e+06	2.09000000e+02	2.26000000e+02	3.44000000e+02
5	1.19783500e+06	2.09000000e+02	2.32000000e+02	3.53000000e+02
6	1.21744100e+06	2.17000000e+02	2.35000000e+02	3.57000000e+02
7	1.24247900e+06	2.20000000e+02	2.41000000e+02	3.64000000e+02
8	1.26628900e+06	2.27000000e+02	2.50000000e+02	3.75000000e+02
9	1.28914500e+06	2.34000000e+02	2.55000000e+02	3.80000000e+02
10	1.31302200e+06	2.40000000e+02	2.66000000e+02	3.91000000e+02
11	1.33833600e+06	2.43000000e+02	2.73000000e+02	4.02000000e+02
12	1.35606300e+06	2.52000000e+02	2.78000000e+02	4.14000000e+02
13	1.37493700e+06	2.53000000e+02	2.81000000e+02	4.17000000e+02
14	1.39145800e+06	2.55000000e+02	2.83000000e+02	4.19000000e+02
15	1.40521100e+06	2.61000000e+02	2.87000000e+02	4.25000000e+02
16	1.41780800e+06	2.66000000e+02	2.89000000e+02	4.27000000e+02
17	1.43555000e+06	2.52000000e+02	2.91000000e+02	4.29000000e+02
18	1.45339500e+06	2.49000000e+02	2.95000000e+02	4.34000000e+02
19	1.46995100e+06	2.52000000e+02	2.97000000e+02	4.36000000e+02
20	1.48789900e+06	2.69000000e+02	3.00000000e+02	4.40000000e+02
21	1.50474100e+06	2.72000000e+02	3.02000000e+02	4.42000000e+02
22	1.52139700e+06	2.72000000e+02	3.02000000e+02	4.42000000e+02
23	1.54162700e+06	2.71000000e+02	3.03000000e+02	4.43000000e+02
24	1.57027000e+06	2.75000000e+02	3.06000000e+02	4.46000000e+02
25	1.59522000e+06	2.72000000e+02	3.12000000e+02	4.53000000e+02
26	1.61367500e+06	2.79000000e+02	3.14000000e+02	4.56000000e+02
27	1.63034600e+06	2.78000000e+02	3.17000000e+02	4.60000000e+02
28	1.64797400e+06	2.78000000e+02	3.17000000e+02	4.60000000e+02
29	1.66596900e+06	2.84000000e+02	3.19000000e+02	4.64000000e+02
30	1.68570500e+06	2.74000000e+02	3.20000000e+02	4.65000000e+02
31	1.70880400e+06	2.87000000e+02	3.21000000e+02	4.66000000e+02
32	1.72826100e+06	2.80000000e+02	3.23000000e+02	4.68000000e+02
33	1.74185100e+06	2.91000000e+02	3.28000000e+02	4.74000000e+02
34	1.75552400e+06	2.87000000e+02	3.30000000e+02	4.76000000e+02
35	1.76899700e+06	3.01000000e+02	3.36000000e+02	4.84000000e+02
36	1.78285000e+06	2.95000000e+02	3.37000000e+02	4.86000000e+02
37	1.80033100e+06	3.01000000e+02	3.42000000e+02	4.91000000e+02
38	1.82190100e+06	3.04000000e+02	3.48000000e+02	4.99000000e+02
39	1.86948500e+06	3.21000000e+02	3.63000000e+02	5.18000000e+02
40	1.89237400e+06	3.17000000e+02	3.64000000e+02	5.19000000e+02
41	1.90873900e+06	3.27000000e+02	3.67000000e+02	5.27000000e+02
42	1.92354200e+06	3.27000000e+02	3.67000000e+02	5.27000000e+02
43	1.93719300e+06	3.27000000e+02	3.68000000e+02	5.28000000e+02
44	1.95370500e+06	3.30000000e+02	3.75000000e+02	5.38000000e+02
45	1.97293300e+06	3.35000000e+02	3.77000000e+02	5.40000000e+02
46	1.98835600e+06	3.35000000e+02	3.77000000e+02	5.40000000e+02
47	2.01412300e+06	3.29000000e+02	3.79000000e+02	5.42000000e+02
48	2.03829400e+06	3.45000000e+02	3.86000000e+02	5.55000000e+02
49	2.05586200e+06	3.45000000e+02	3.95000000e+02	5.64000000e+02
50	2.07229700e+06	3.47000000e+02	3.99000000e+02	5.70000000e+02
51	2.09059100e+06	3.52000000e+02	4.01000000e+02	5.72000000e+02
52	2.11261400e+06	3.48000000e+02	4.06000000e+02	5.77000000e+02
53	2.14192700e+06	3.72000000e+02	4.19000000e+02	5.95000000e+02
54	2.16074700e+06	3.66000000e+02	4.23000000e+02	5.99000000e+02
55	2.17760500e+06	3.60000000e+02	4.25000000e+02	6.01000000e+02
56	2.19403600e+06	3.60000000e+02	4.25000000e+02	6.01000000e+02
57	2.21070700e+06	3.67000000e+02	4.26000000e+02	6.03000000e+02
58	2.22956800e+06	3.71000000e+02	4.30000000e+02	6.07000000e+02
59	2.25248800e+06	3.71000000e+02	4.30000000e+02	6.07000000e+02
60	2.26964300e+06	3.71000000e+02	4.32000000e+02	6.09000000e+02
61	2.28411000e+06	3.72000000e+02	4.33000000e+02	6.10000000e+02
62	2.29789200e+06	3.77000000e+02	4.35000000e+02	6.12000000e+02
63	2.31177000e+06	3.70000000e+02	4.39000000e+02	6.18000000e+02
64	2.32450900e+06	3.72000000e+02	4.40000000e+02	6.20000000e+02
65	2.33950400e+06	3.69000000e+02	4.41000000e+02	6.21000000e+02
66	2.35827100e+06	3.81000000e+02	4.45000000e+02	6.25000000e+02
67	2.37435000e+06	3.76000000e+02	4.52000000e+02	6.33000000e+02
68	2.38596300e+06	3.90000000e+02	4.55000000e+02	6.36000000e+02
69	2.39718500e+06	3.90000000e+02	4.58000000e+02	6.41000000e+02
70	2.40682900e+06	3.90000000e+02	4.58000000e+02	6.41000000e+02
71	2.41654900e+06	3.93000000e+02	4.59000000e+02	6.42000000e+02
72	2.42766400e+06	3.95000000e+02	4.61000000e+02	6.44000000e+02
73	2.44276300e+06	3.95000000e+02	4.65000000e+02	6.49000000e+02
74	2.45742400e+06	3.98000000e+02	4.71000000e+02	6.56000000e+02
75	2.46915200e+06	3.98000000e+02	4.71000000e+02	6.56000000e+02
76	2.48000400e+06	3.98000000e+02	4.71000000e+02	6.56000000e+02
77	2.49096100e+06	4.11000000e+02	4.75000000e+02	6.61000000e+02
78	2.50413700e+06	4.08000000e+02	4.76000000e+02	6.62000000e+02
79	2.51906900e+06	4.08000000e+02	4.76000000e+02	6.62000000e+02
80	2.54000300e+06	4.12000000e+02	4.78000000e+02	6.64000000e+02
81	2.65060300e+06	4.17000000e+02	4.95000000e+02	6.88000000e+02
82	2.68197600e+06	4.21000000e+02	4.97000000e+02	6.90000000e+02
83	2.70281000e+06	4.28000000e+02	4.98000000e+02	6.92000000e+02
84	2.71830700e+06	4.24000000e+02	5.00000000e+02	6.94000000e+02
85	2.73312400e+06	4.24000000e+02	5.00000000e+02	6.94000000e+02
86	2.74921700e+06	4.24000000e+02	5.01000000e+02	6.95000000e+02
87	2.76815300e+06	4.32000000e+02	5.10000000e+02	7.06000000e+02
88	2.78396300e+06	4.32000000e+02	5.10000000e+02	7.06000000e+02
89	2.79556700e+06	4.32000000e+02	5.10000000e+02	7.06000000e+02
90	2.80637900e+06	4.21000000e+02	5.11000000e+02	7.07000000e+02
91	2.81708300e+06	4.40000000e+02	5.15000000e+02	7.11000000e+02
92	2.82715200e+06	4.40000000e+02	5.15000000e+02	7.11000000e+02
93	2.83934100e+06	4.48000000e+02	5.17000000e+02	7.13000000e+02
94	2.85494300e+06	4.45000000e+02	5.20000000e+02	7.17000000e+02
95	2.86796900e+06	4.45000000e+02	5.20000000e+02	7.17000000e+02
96	2.88098500e+06	4.39000000e+02	5.23000000e+02	7.20000000e+02
97	2.90214700e+06	4.49000000e+02	5.24000000e+02	7.21000000e+02
98	2.92072400e+06	4.43000000e+02	5.25000000e+02	7.22000000e+02
99	2.93765400e+06	4.53000000e+02	5.27000000e+02	7.24000000e+02
100	2.96377900e+06	4.56000000e+02	5.28000000e+02	7.25000000e+02
