# Supplementary material for: Early Prediction of Movie Box Office Success Based on Wikipedia Activity Big Data
Source: PLoS One. 2013 Aug 21;8(8):e71226. doi: 10.1371/journal.pone.0071226 (PMC3749192; doi:10.1371/journal.pone.0071226)
Supplement: Dataset S1 — The dataset under study, including the financial and Wikipedia activity data is also available at http://wwm.phy.bme.hu/SupplementaryDataS1.zip. (ZIP) [file pone.0071226.s002.zip › wikipredict_data_pack/sample_of_312/wikipedia_predictors/233]

Day_(movie_time)	Views	Users	Rigor	Edits
-500	0.00000000e+00	0.00000000e+00	0.00000000e+00	0.00000000e+00
-499	0.00000000e+00	0.00000000e+00	0.00000000e+00	0.00000000e+00
-498	0.00000000e+00	0.00000000e+00	0.00000000e+00	0.00000000e+00
-497	0.00000000e+00	0.00000000e+00	0.00000000e+00	0.00000000e+00
-496	0.00000000e+00	0.00000000e+00	0.00000000e+00	0.00000000e+00
-495	0.00000000e+00	0.00000000e+00	0.00000000e+00	0.00000000e+00
-494	0.00000000e+00	0.00000000e+00	0.00000000e+00	0.00000000e+00
-493	0.00000000e+00	0.00000000e+00	0.00000000e+00	0.00000000e+00
-492	0.00000000e+00	0.00000000e+00	0.00000000e+00	0.00000000e+00
-491	0.00000000e+00	0.00000000e+00	0.00000000e+00	0.00000000e+00
-490	0.00000000e+00	0.00000000e+00	0.00000000e+00	0.00000000e+00
-489	0.00000000e+00	0.00000000e+00	0.00000000e+00	0.00000000e+00
-488	0.00000000e+00	0.00000000e+00	0.00000000e+00	0.00000000e+00
-487	0.00000000e+00	0.00000000e+00	0.00000000e+00	0.00000000e+00
-486	0.00000000e+00	0.00000000e+00	0.00000000e+00	0.00000000e+00
-485	0.00000000e+00	0.00000000e+00	0.00000000e+00	0.00000000e+00
-484	0.00000000e+00	0.00000000e+00	0.00000000e+00	0.00000000e+00
-483	0.00000000e+00	0.00000000e+00	0.00000000e+00	0.00000000e+00
-482	0.00000000e+00	0.00000000e+00	0.00000000e+00	0.00000000e+00
-481	0.00000000e+00	0.00000000e+00	0.00000000e+00	0.00000000e+00
-480	0.00000000e+00	0.00000000e+00	0.00000000e+00	0.00000000e+00
-479	0.00000000e+00	0.00000000e+00	0.00000000e+00	0.00000000e+00
-478	0.00000000e+00	0.00000000e+00	0.00000000e+00	0.00000000e+00
-477	0.00000000e+00	0.00000000e+00	0.00000000e+00	0.00000000e+00
-476	0.00000000e+00	0.00000000e+00	0.00000000e+00	0.00000000e+00
-475	0.00000000e+00	0.00000000e+00	0.00000000e+00	0.00000000e+00
-474	0.00000000e+00	0.00000000e+00	0.00000000e+00	0.00000000e+00
-473	0.00000000e+00	0.00000000e+00	0.00000000e+00	0.00000000e+00
-472	0.00000000e+00	0.00000000e+00	0.00000000e+00	0.00000000e+00
-471	0.00000000e+00	0.00000000e+00	0.00000000e+00	0.00000000e+00
-470	0.00000000e+00	0.00000000e+00	0.00000000e+00	0.00000000e+00
-469	0.00000000e+00	0.00000000e+00	0.00000000e+00	0.00000000e+00
-468	0.00000000e+00	0.00000000e+00	0.00000000e+00	0.00000000e+00
-467	0.00000000e+00	0.00000000e+00	0.00000000e+00	0.00000000e+00
-466	0.00000000e+00	0.00000000e+00	0.00000000e+00	0.00000000e+00
-465	0.00000000e+00	0.00000000e+00	0.00000000e+00	0.00000000e+00
-464	0.00000000e+00	0.00000000e+00	0.00000000e+00	0.00000000e+00
-463	0.00000000e+00	0.00000000e+00	0.00000000e+00	0.00000000e+00
-462	0.00000000e+00	0.00000000e+00	0.00000000e+00	0.00000000e+00
-461	0.00000000e+00	0.00000000e+00	0.00000000e+00	0.00000000e+00
-460	0.00000000e+00	0.00000000e+00	0.00000000e+00	0.00000000e+00
-459	0.00000000e+00	0.00000000e+00	0.00000000e+00	0.00000000e+00
-458	0.00000000e+00	0.00000000e+00	0.00000000e+00	0.00000000e+00
-457	0.00000000e+00	0.00000000e+00	0.00000000e+00	0.00000000e+00
-456	0.00000000e+00	0.00000000e+00	0.00000000e+00	0.00000000e+00
-455	0.00000000e+00	0.00000000e+00	0.00000000e+00	0.00000000e+00
-454	0.00000000e+00	0.00000000e+00	0.00000000e+00	0.00000000e+00
-453	0.00000000e+00	0.00000000e+00	0.00000000e+00	0.00000000e+00
-452	0.00000000e+00	0.00000000e+00	0.00000000e+00	0.00000000e+00
-451	0.00000000e+00	0.00000000e+00	0.00000000e+00	0.00000000e+00
-450	0.00000000e+00	0.00000000e+00	0.00000000e+00	0.00000000e+00
-449	0.00000000e+00	0.00000000e+00	0.00000000e+00	0.00000000e+00
-448	0.00000000e+00	0.00000000e+00	0.00000000e+00	0.00000000e+00
-447	0.00000000e+00	0.00000000e+00	0.00000000e+00	0.00000000e+00
-446	0.00000000e+00	0.00000000e+00	0.00000000e+00	0.00000000e+00
-445	0.00000000e+00	0.00000000e+00	0.00000000e+00	0.00000000e+00
-444	0.00000000e+00	0.00000000e+00	0.00000000e+00	0.00000000e+00
-443	0.00000000e+00	0.00000000e+00	0.00000000e+00	0.00000000e+00
-442	0.00000000e+00	0.00000000e+00	0.00000000e+00	0.00000000e+00
-441	0.00000000e+00	0.00000000e+00	0.00000000e+00	0.00000000e+00
-440	0.00000000e+00	0.00000000e+00	0.00000000e+00	0.00000000e+00
-439	0.00000000e+00	0.00000000e+00	0.00000000e+00	0.00000000e+00
-438	0.00000000e+00	0.00000000e+00	0.00000000e+00	0.00000000e+00
-437	0.00000000e+00	0.00000000e+00	0.00000000e+00	0.00000000e+00
-436	0.00000000e+00	0.00000000e+00	0.00000000e+00	0.00000000e+00
-435	0.00000000e+00	0.00000000e+00	0.00000000e+00	0.00000000e+00
-434	0.00000000e+00	0.00000000e+00	0.00000000e+00	0.00000000e+00
-433	0.00000000e+00	0.00000000e+00	0.00000000e+00	0.00000000e+00
-432	0.00000000e+00	0.00000000e+00	0.00000000e+00	0.00000000e+00
-431	0.00000000e+00	0.00000000e+00	0.00000000e+00	0.00000000e+00
-430	0.00000000e+00	0.00000000e+00	0.00000000e+00	0.00000000e+00
-429	0.00000000e+00	0.00000000e+00	0.00000000e+00	0.00000000e+00
-428	0.00000000e+00	0.00000000e+00	0.00000000e+00	0.00000000e+00
-427	0.00000000e+00	0.00000000e+00	0.00000000e+00	0.00000000e+00
-426	0.00000000e+00	0.00000000e+00	0.00000000e+00	0.00000000e+00
-425	0.00000000e+00	0.00000000e+00	0.00000000e+00	0.00000000e+00
-424	0.00000000e+00	0.00000000e+00	0.00000000e+00	0.00000000e+00
-423	0.00000000e+00	0.00000000e+00	0.00000000e+00	0.00000000e+00
-422	0.00000000e+00	0.00000000e+00	0.00000000e+00	0.00000000e+00
-421	0.00000000e+00	0.00000000e+00	0.00000000e+00	0.00000000e+00
-420	0.00000000e+00	0.00000000e+00	0.00000000e+00	0.00000000e+00
-419	0.00000000e+00	0.00000000e+00	0.00000000e+00	0.00000000e+00
-418	0.00000000e+00	0.00000000e+00	0.00000000e+00	0.00000000e+00
-417	0.00000000e+00	0.00000000e+00	0.00000000e+00	0.00000000e+00
-416	0.00000000e+00	0.00000000e+00	0.00000000e+00	0.00000000e+00
-415	0.00000000e+00	0.00000000e+00	0.00000000e+00	0.00000000e+00
-414	0.00000000e+00	0.00000000e+00	0.00000000e+00	0.00000000e+00
-413	0.00000000e+00	0.00000000e+00	0.00000000e+00	0.00000000e+00
-412	0.00000000e+00	0.00000000e+00	0.00000000e+00	0.00000000e+00
-411	0.00000000e+00	0.00000000e+00	0.00000000e+00	0.00000000e+00
-410	0.00000000e+00	0.00000000e+00	0.00000000e+00	0.00000000e+00
-409	0.00000000e+00	0.00000000e+00	0.00000000e+00	0.00000000e+00
-408	0.00000000e+00	0.00000000e+00	0.00000000e+00	0.00000000e+00
-407	0.00000000e+00	0.00000000e+00	0.00000000e+00	0.00000000e+00
-406	0.00000000e+00	0.00000000e+00	0.00000000e+00	0.00000000e+00
-405	0.00000000e+00	0.00000000e+00	0.00000000e+00	0.00000000e+00
-404	0.00000000e+00	0.00000000e+00	0.00000000e+00	0.00000000e+00
-403	0.00000000e+00	0.00000000e+00	0.00000000e+00	0.00000000e+00
-402	0.00000000e+00	0.00000000e+00	0.00000000e+00	0.00000000e+00
-401	0.00000000e+00	0.00000000e+00	0.00000000e+00	0.00000000e+00
-400	0.00000000e+00	0.00000000e+00	0.00000000e+00	0.00000000e+00
-399	0.00000000e+00	0.00000000e+00	0.00000000e+00	0.00000000e+00
-398	0.00000000e+00	0.00000000e+00	0.00000000e+00	0.00000000e+00
-397	0.00000000e+00	0.00000000e+00	0.00000000e+00	0.00000000e+00
-396	0.00000000e+00	0.00000000e+00	0.00000000e+00	0.00000000e+00
-395	0.00000000e+00	0.00000000e+00	0.00000000e+00	0.00000000e+00
-394	0.00000000e+00	0.00000000e+00	0.00000000e+00	0.00000000e+00
-393	0.00000000e+00	0.00000000e+00	0.00000000e+00	0.00000000e+00
-392	0.00000000e+00	0.00000000e+00	0.00000000e+00	0.00000000e+00
-391	0.00000000e+00	0.00000000e+00	0.00000000e+00	0.00000000e+00
-390	0.00000000e+00	0.00000000e+00	0.00000000e+00	0.00000000e+00
-389	0.00000000e+00	0.00000000e+00	0.00000000e+00	0.00000000e+00
-388	0.00000000e+00	0.00000000e+00	0.00000000e+00	0.00000000e+00
-387	0.00000000e+00	0.00000000e+00	0.00000000e+00	0.00000000e+00
-386	0.00000000e+00	0.00000000e+00	0.00000000e+00	0.00000000e+00
-385	0.00000000e+00	0.00000000e+00	0.00000000e+00	0.00000000e+00
-384	0.00000000e+00	0.00000000e+00	0.00000000e+00	0.00000000e+00
-383	0.00000000e+00	0.00000000e+00	0.00000000e+00	0.00000000e+00
-382	0.00000000e+00	0.00000000e+00	0.00000000e+00	0.00000000e+00
-381	0.00000000e+00	0.00000000e+00	0.00000000e+00	0.00000000e+00
-380	0.00000000e+00	0.00000000e+00	0.00000000e+00	0.00000000e+00
-379	0.00000000e+00	0.00000000e+00	0.00000000e+00	0.00000000e+00
-378	0.00000000e+00	0.00000000e+00	0.00000000e+00	0.00000000e+00
-377	0.00000000e+00	0.00000000e+00	0.00000000e+00	0.00000000e+00
-376	0.00000000e+00	0.00000000e+00	0.00000000e+00	0.00000000e+00
-375	0.00000000e+00	0.00000000e+00	0.00000000e+00	0.00000000e+00
-374	0.00000000e+00	0.00000000e+00	0.00000000e+00	0.00000000e+00
-373	0.00000000e+00	0.00000000e+00	0.00000000e+00	0.00000000e+00
-372	0.00000000e+00	0.00000000e+00	0.00000000e+00	0.00000000e+00
-371	0.00000000e+00	0.00000000e+00	0.00000000e+00	0.00000000e+00
-370	0.00000000e+00	0.00000000e+00	0.00000000e+00	0.00000000e+00
-369	0.00000000e+00	0.00000000e+00	0.00000000e+00	0.00000000e+00
-368	0.00000000e+00	0.00000000e+00	0.00000000e+00	0.00000000e+00
-367	0.00000000e+00	0.00000000e+00	0.00000000e+00	0.00000000e+00
-366	0.00000000e+00	0.00000000e+00	0.00000000e+00	0.00000000e+00
-365	0.00000000e+00	0.00000000e+00	0.00000000e+00	0.00000000e+00
-364	0.00000000e+00	0.00000000e+00	0.00000000e+00	0.00000000e+00
-363	0.00000000e+00	0.00000000e+00	0.00000000e+00	0.00000000e+00
-362	0.00000000e+00	0.00000000e+00	0.00000000e+00	0.00000000e+00
-361	0.00000000e+00	0.00000000e+00	0.00000000e+00	0.00000000e+00
-360	0.00000000e+00	0.00000000e+00	0.00000000e+00	0.00000000e+00
-359	0.00000000e+00	0.00000000e+00	0.00000000e+00	0.00000000e+00
-358	0.00000000e+00	0.00000000e+00	0.00000000e+00	0.00000000e+00
-357	0.00000000e+00	0.00000000e+00	0.00000000e+00	0.00000000e+00
-356	0.00000000e+00	0.00000000e+00	0.00000000e+00	0.00000000e+00
-355	0.00000000e+00	0.00000000e+00	0.00000000e+00	0.00000000e+00
-354	0.00000000e+00	0.00000000e+00	0.00000000e+00	0.00000000e+00
-353	0.00000000e+00	0.00000000e+00	0.00000000e+00	0.00000000e+00
-352	0.00000000e+00	0.00000000e+00	0.00000000e+00	0.00000000e+00
-351	0.00000000e+00	0.00000000e+00	0.00000000e+00	0.00000000e+00
-350	0.00000000e+00	0.00000000e+00	0.00000000e+00	0.00000000e+00
-349	0.00000000e+00	0.00000000e+00	0.00000000e+00	0.00000000e+00
-348	0.00000000e+00	0.00000000e+00	0.00000000e+00	0.00000000e+00
-347	0.00000000e+00	0.00000000e+00	0.00000000e+00	0.00000000e+00
-346	0.00000000e+00	0.00000000e+00	0.00000000e+00	0.00000000e+00
-345	0.00000000e+00	0.00000000e+00	0.00000000e+00	0.00000000e+00
-344	0.00000000e+00	0.00000000e+00	0.00000000e+00	0.00000000e+00
-343	0.00000000e+00	0.00000000e+00	0.00000000e+00	0.00000000e+00
-342	0.00000000e+00	0.00000000e+00	0.00000000e+00	0.00000000e+00
-341	0.00000000e+00	0.00000000e+00	0.00000000e+00	0.00000000e+00
-340	0.00000000e+00	0.00000000e+00	0.00000000e+00	0.00000000e+00
-339	0.00000000e+00	0.00000000e+00	0.00000000e+00	0.00000000e+00
-338	0.00000000e+00	0.00000000e+00	0.00000000e+00	0.00000000e+00
-337	0.00000000e+00	0.00000000e+00	0.00000000e+00	0.00000000e+00
-336	0.00000000e+00	0.00000000e+00	0.00000000e+00	0.00000000e+00
-335	0.00000000e+00	0.00000000e+00	0.00000000e+00	0.00000000e+00
-334	0.00000000e+00	0.00000000e+00	0.00000000e+00	0.00000000e+00
-333	0.00000000e+00	0.00000000e+00	0.00000000e+00	0.00000000e+00
-332	0.00000000e+00	0.00000000e+00	0.00000000e+00	0.00000000e+00
-331	0.00000000e+00	0.00000000e+00	0.00000000e+00	0.00000000e+00
-330	0.00000000e+00	0.00000000e+00	0.00000000e+00	0.00000000e+00
-329	0.00000000e+00	0.00000000e+00	0.00000000e+00	0.00000000e+00
-328	0.00000000e+00	0.00000000e+00	0.00000000e+00	0.00000000e+00
-327	0.00000000e+00	0.00000000e+00	0.00000000e+00	0.00000000e+00
-326	0.00000000e+00	0.00000000e+00	0.00000000e+00	0.00000000e+00
-325	0.00000000e+00	0.00000000e+00	0.00000000e+00	0.00000000e+00
-324	0.00000000e+00	0.00000000e+00	0.00000000e+00	0.00000000e+00
-323	0.00000000e+00	0.00000000e+00	0.00000000e+00	0.00000000e+00
-322	0.00000000e+00	0.00000000e+00	0.00000000e+00	0.00000000e+00
-321	0.00000000e+00	0.00000000e+00	0.00000000e+00	0.00000000e+00
-320	0.00000000e+00	0.00000000e+00	0.00000000e+00	0.00000000e+00
-319	0.00000000e+00	0.00000000e+00	0.00000000e+00	0.00000000e+00
-318	0.00000000e+00	0.00000000e+00	0.00000000e+00	0.00000000e+00
-317	2.00000000e+00	0.00000000e+00	0.00000000e+00	0.00000000e+00
-316	2.00000000e+00	0.00000000e+00	0.00000000e+00	0.00000000e+00
-315	2.00000000e+00	0.00000000e+00	0.00000000e+00	0.00000000e+00
-314	2.00000000e+00	0.00000000e+00	0.00000000e+00	0.00000000e+00
-313	2.00000000e+00	0.00000000e+00	0.00000000e+00	0.00000000e+00
-312	2.00000000e+00	0.00000000e+00	0.00000000e+00	0.00000000e+00
-311	2.00000000e+00	0.00000000e+00	0.00000000e+00	0.00000000e+00
-310	2.00000000e+00	0.00000000e+00	0.00000000e+00	0.00000000e+00
-309	2.00000000e+00	0.00000000e+00	0.00000000e+00	0.00000000e+00
-308	2.00000000e+00	0.00000000e+00	0.00000000e+00	0.00000000e+00
-307	2.00000000e+00	0.00000000e+00	0.00000000e+00	0.00000000e+00
-306	2.00000000e+00	0.00000000e+00	0.00000000e+00	0.00000000e+00
-305	2.00000000e+00	0.00000000e+00	0.00000000e+00	0.00000000e+00
-304	2.00000000e+00	0.00000000e+00	0.00000000e+00	0.00000000e+00
-303	2.00000000e+00	0.00000000e+00	0.00000000e+00	0.00000000e+00
-302	2.00000000e+00	0.00000000e+00	0.00000000e+00	0.00000000e+00
-301	2.00000000e+00	0.00000000e+00	0.00000000e+00	0.00000000e+00
-300	2.00000000e+00	0.00000000e+00	0.00000000e+00	0.00000000e+00
-299	2.00000000e+00	0.00000000e+00	0.00000000e+00	0.00000000e+00
-298	2.00000000e+00	0.00000000e+00	0.00000000e+00	0.00000000e+00
-297	2.00000000e+00	0.00000000e+00	0.00000000e+00	0.00000000e+00
-296	2.00000000e+00	0.00000000e+00	0.00000000e+00	0.00000000e+00
-295	2.00000000e+00	0.00000000e+00	0.00000000e+00	0.00000000e+00
-294	2.00000000e+00	0.00000000e+00	0.00000000e+00	0.00000000e+00
-293	2.00000000e+00	0.00000000e+00	0.00000000e+00	0.00000000e+00
-292	2.00000000e+00	0.00000000e+00	0.00000000e+00	0.00000000e+00
-291	2.00000000e+00	0.00000000e+00	0.00000000e+00	0.00000000e+00
-290	2.00000000e+00	0.00000000e+00	0.00000000e+00	0.00000000e+00
-289	2.00000000e+00	0.00000000e+00	0.00000000e+00	0.00000000e+00
-288	2.00000000e+00	0.00000000e+00	0.00000000e+00	0.00000000e+00
-287	2.00000000e+00	0.00000000e+00	0.00000000e+00	0.00000000e+00
-286	2.00000000e+00	0.00000000e+00	0.00000000e+00	0.00000000e+00
-285	2.00000000e+00	0.00000000e+00	0.00000000e+00	0.00000000e+00
-284	2.00000000e+00	0.00000000e+00	0.00000000e+00	0.00000000e+00
-283	2.00000000e+00	0.00000000e+00	0.00000000e+00	0.00000000e+00
-282	2.00000000e+00	0.00000000e+00	0.00000000e+00	0.00000000e+00
-281	2.00000000e+00	0.00000000e+00	0.00000000e+00	0.00000000e+00
-280	2.00000000e+00	0.00000000e+00	0.00000000e+00	0.00000000e+00
-279	2.00000000e+00	0.00000000e+00	0.00000000e+00	0.00000000e+00
-278	2.00000000e+00	0.00000000e+00	0.00000000e+00	0.00000000e+00
-277	2.00000000e+00	0.00000000e+00	0.00000000e+00	0.00000000e+00
-276	2.00000000e+00	0.00000000e+00	0.00000000e+00	0.00000000e+00
-275	2.00000000e+00	0.00000000e+00	0.00000000e+00	0.00000000e+00
-274	2.00000000e+00	0.00000000e+00	0.00000000e+00	0.00000000e+00
-273	2.00000000e+00	0.00000000e+00	0.00000000e+00	0.00000000e+00
-272	2.00000000e+00	0.00000000e+00	0.00000000e+00	0.00000000e+00
-271	2.00000000e+00	0.00000000e+00	0.00000000e+00	0.00000000e+00
-270	2.00000000e+00	0.00000000e+00	0.00000000e+00	0.00000000e+00
-269	2.00000000e+00	0.00000000e+00	0.00000000e+00	0.00000000e+00
-268	2.00000000e+00	0.00000000e+00	0.00000000e+00	0.00000000e+00
-267	2.00000000e+00	0.00000000e+00	0.00000000e+00	0.00000000e+00
-266	2.00000000e+00	0.00000000e+00	0.00000000e+00	0.00000000e+00
-265	2.00000000e+00	0.00000000e+00	0.00000000e+00	0.00000000e+00
-264	2.00000000e+00	0.00000000e+00	0.00000000e+00	0.00000000e+00
-263	2.00000000e+00	0.00000000e+00	0.00000000e+00	0.00000000e+00
-262	2.00000000e+00	0.00000000e+00	0.00000000e+00	0.00000000e+00
-261	2.00000000e+00	0.00000000e+00	0.00000000e+00	0.00000000e+00
-260	2.00000000e+00	0.00000000e+00	0.00000000e+00	0.00000000e+00
-259	2.00000000e+00	0.00000000e+00	0.00000000e+00	0.00000000e+00
-258	2.00000000e+00	0.00000000e+00	0.00000000e+00	0.00000000e+00
-257	2.00000000e+00	0.00000000e+00	0.00000000e+00	0.00000000e+00
-256	2.00000000e+00	0.00000000e+00	0.00000000e+00	0.00000000e+00
-255	2.00000000e+00	0.00000000e+00	0.00000000e+00	0.00000000e+00
-254	2.00000000e+00	0.00000000e+00	0.00000000e+00	0.00000000e+00
-253	2.00000000e+00	0.00000000e+00	0.00000000e+00	0.00000000e+00
-252	2.00000000e+00	0.00000000e+00	0.00000000e+00	0.00000000e+00
-251	2.00000000e+00	0.00000000e+00	0.00000000e+00	0.00000000e+00
-250	2.00000000e+00	0.00000000e+00	0.00000000e+00	0.00000000e+00
-249	2.00000000e+00	0.00000000e+00	0.00000000e+00	0.00000000e+00
-248	2.00000000e+00	0.00000000e+00	0.00000000e+00	0.00000000e+00
-247	2.00000000e+00	0.00000000e+00	0.00000000e+00	0.00000000e+00
-246	2.00000000e+00	0.00000000e+00	0.00000000e+00	0.00000000e+00
-245	2.00000000e+00	0.00000000e+00	0.00000000e+00	0.00000000e+00
-244	2.00000000e+00	0.00000000e+00	0.00000000e+00	0.00000000e+00
-243	2.00000000e+00	0.00000000e+00	0.00000000e+00	0.00000000e+00
-242	2.00000000e+00	0.00000000e+00	0.00000000e+00	0.00000000e+00
-241	2.00000000e+00	0.00000000e+00	0.00000000e+00	0.00000000e+00
-240	2.00000000e+00	0.00000000e+00	0.00000000e+00	0.00000000e+00
-239	2.00000000e+00	0.00000000e+00	0.00000000e+00	0.00000000e+00
-238	2.00000000e+00	0.00000000e+00	0.00000000e+00	0.00000000e+00
-237	2.00000000e+00	0.00000000e+00	0.00000000e+00	0.00000000e+00
-236	2.00000000e+00	0.00000000e+00	0.00000000e+00	0.00000000e+00
-235	2.00000000e+00	0.00000000e+00	0.00000000e+00	0.00000000e+00
-234	2.00000000e+00	0.00000000e+00	0.00000000e+00	0.00000000e+00
-233	2.00000000e+00	0.00000000e+00	0.00000000e+00	0.00000000e+00
-232	2.00000000e+00	0.00000000e+00	0.00000000e+00	0.00000000e+00
-231	2.00000000e+00	0.00000000e+00	0.00000000e+00	0.00000000e+00
-230	2.00000000e+00	0.00000000e+00	0.00000000e+00	0.00000000e+00
-229	2.00000000e+00	0.00000000e+00	0.00000000e+00	0.00000000e+00
-228	2.00000000e+00	0.00000000e+00	0.00000000e+00	0.00000000e+00
-227	2.00000000e+00	0.00000000e+00	0.00000000e+00	0.00000000e+00
-226	2.00000000e+00	0.00000000e+00	0.00000000e+00	0.00000000e+00
-225	2.00000000e+00	0.00000000e+00	0.00000000e+00	0.00000000e+00
-224	2.00000000e+00	0.00000000e+00	0.00000000e+00	0.00000000e+00
-223	2.00000000e+00	0.00000000e+00	0.00000000e+00	0.00000000e+00
-222	2.00000000e+00	0.00000000e+00	0.00000000e+00	0.00000000e+00
-221	2.00000000e+00	0.00000000e+00	0.00000000e+00	0.00000000e+00
-220	2.00000000e+00	0.00000000e+00	0.00000000e+00	0.00000000e+00
-219	2.00000000e+00	0.00000000e+00	0.00000000e+00	0.00000000e+00
-218	2.00000000e+00	0.00000000e+00	0.00000000e+00	0.00000000e+00
-217	4.00000000e+00	0.00000000e+00	0.00000000e+00	0.00000000e+00
-216	4.00000000e+00	0.00000000e+00	0.00000000e+00	0.00000000e+00
-215	4.00000000e+00	0.00000000e+00	0.00000000e+00	0.00000000e+00
-214	4.00000000e+00	0.00000000e+00	0.00000000e+00	0.00000000e+00
-213	4.00000000e+00	0.00000000e+00	0.00000000e+00	0.00000000e+00
-212	4.00000000e+00	0.00000000e+00	0.00000000e+00	0.00000000e+00
-211	4.00000000e+00	0.00000000e+00	0.00000000e+00	0.00000000e+00
-210	4.00000000e+00	0.00000000e+00	0.00000000e+00	0.00000000e+00
-209	4.00000000e+00	0.00000000e+00	0.00000000e+00	0.00000000e+00
-208	4.00000000e+00	0.00000000e+00	0.00000000e+00	0.00000000e+00
-207	4.00000000e+00	0.00000000e+00	0.00000000e+00	0.00000000e+00
-206	4.00000000e+00	0.00000000e+00	0.00000000e+00	0.00000000e+00
-205	4.00000000e+00	0.00000000e+00	0.00000000e+00	0.00000000e+00
-204	4.00000000e+00	0.00000000e+00	0.00000000e+00	0.00000000e+00
-203	4.00000000e+00	0.00000000e+00	0.00000000e+00	0.00000000e+00
-202	4.00000000e+00	0.00000000e+00	0.00000000e+00	0.00000000e+00
-201	4.00000000e+00	0.00000000e+00	0.00000000e+00	0.00000000e+00
-200	4.00000000e+00	0.00000000e+00	0.00000000e+00	0.00000000e+00
-199	4.00000000e+00	0.00000000e+00	0.00000000e+00	0.00000000e+00
-198	4.00000000e+00	0.00000000e+00	0.00000000e+00	0.00000000e+00
-197	4.00000000e+00	0.00000000e+00	0.00000000e+00	0.00000000e+00
-196	4.00000000e+00	0.00000000e+00	0.00000000e+00	0.00000000e+00
-195	4.00000000e+00	0.00000000e+00	0.00000000e+00	0.00000000e+00
-194	4.00000000e+00	0.00000000e+00	0.00000000e+00	0.00000000e+00
-193	4.00000000e+00	0.00000000e+00	0.00000000e+00	0.00000000e+00
-192	4.00000000e+00	0.00000000e+00	0.00000000e+00	0.00000000e+00
-191	4.00000000e+00	0.00000000e+00	0.00000000e+00	0.00000000e+00
-190	4.00000000e+00	0.00000000e+00	0.00000000e+00	0.00000000e+00
-189	4.00000000e+00	0.00000000e+00	0.00000000e+00	0.00000000e+00
-188	4.00000000e+00	0.00000000e+00	0.00000000e+00	0.00000000e+00
-187	4.00000000e+00	0.00000000e+00	0.00000000e+00	0.00000000e+00
-186	4.00000000e+00	0.00000000e+00	0.00000000e+00	0.00000000e+00
-185	4.00000000e+00	0.00000000e+00	0.00000000e+00	0.00000000e+00
-184	4.00000000e+00	0.00000000e+00	0.00000000e+00	0.00000000e+00
-183	4.00000000e+00	0.00000000e+00	0.00000000e+00	0.00000000e+00
-182	4.00000000e+00	0.00000000e+00	0.00000000e+00	0.00000000e+00
-181	4.00000000e+00	0.00000000e+00	0.00000000e+00	0.00000000e+00
-180	4.00000000e+00	0.00000000e+00	0.00000000e+00	0.00000000e+00
-179	4.00000000e+00	0.00000000e+00	0.00000000e+00	0.00000000e+00
-178	4.00000000e+00	0.00000000e+00	0.00000000e+00	0.00000000e+00
-177	4.00000000e+00	0.00000000e+00	0.00000000e+00	0.00000000e+00
-176	4.00000000e+00	0.00000000e+00	0.00000000e+00	0.00000000e+00
-175	4.00000000e+00	0.00000000e+00	0.00000000e+00	0.00000000e+00
-174	4.00000000e+00	0.00000000e+00	0.00000000e+00	0.00000000e+00
-173	4.00000000e+00	0.00000000e+00	0.00000000e+00	0.00000000e+00
-172	4.00000000e+00	0.00000000e+00	0.00000000e+00	0.00000000e+00
-171	4.00000000e+00	0.00000000e+00	0.00000000e+00	0.00000000e+00
-170	4.00000000e+00	0.00000000e+00	0.00000000e+00	0.00000000e+00
-169	4.00000000e+00	0.00000000e+00	0.00000000e+00	0.00000000e+00
-168	4.00000000e+00	0.00000000e+00	0.00000000e+00	0.00000000e+00
-167	4.00000000e+00	0.00000000e+00	0.00000000e+00	0.00000000e+00
-166	4.00000000e+00	0.00000000e+00	0.00000000e+00	0.00000000e+00
-165	4.00000000e+00	0.00000000e+00	0.00000000e+00	0.00000000e+00
-164	4.00000000e+00	0.00000000e+00	0.00000000e+00	0.00000000e+00
-163	4.00000000e+00	0.00000000e+00	0.00000000e+00	0.00000000e+00
-162	4.00000000e+00	0.00000000e+00	0.00000000e+00	0.00000000e+00
-161	4.00000000e+00	0.00000000e+00	0.00000000e+00	0.00000000e+00
-160	4.00000000e+00	0.00000000e+00	0.00000000e+00	0.00000000e+00
-159	4.00000000e+00	0.00000000e+00	0.00000000e+00	0.00000000e+00
-158	4.00000000e+00	0.00000000e+00	0.00000000e+00	0.00000000e+00
-157	4.00000000e+00	0.00000000e+00	0.00000000e+00	0.00000000e+00
-156	4.00000000e+00	0.00000000e+00	0.00000000e+00	0.00000000e+00
-155	4.00000000e+00	0.00000000e+00	0.00000000e+00	0.00000000e+00
-154	4.00000000e+00	0.00000000e+00	0.00000000e+00	0.00000000e+00
-153	4.00000000e+00	0.00000000e+00	0.00000000e+00	0.00000000e+00
-152	4.00000000e+00	0.00000000e+00	0.00000000e+00	0.00000000e+00
-151	4.00000000e+00	0.00000000e+00	0.00000000e+00	0.00000000e+00
-150	4.00000000e+00	0.00000000e+00	0.00000000e+00	0.00000000e+00
-149	4.00000000e+00	0.00000000e+00	0.00000000e+00	0.00000000e+00
-148	4.00000000e+00	0.00000000e+00	0.00000000e+00	0.00000000e+00
-147	4.00000000e+00	0.00000000e+00	0.00000000e+00	0.00000000e+00
-146	4.00000000e+00	0.00000000e+00	0.00000000e+00	0.00000000e+00
-145	4.00000000e+00	0.00000000e+00	0.00000000e+00	0.00000000e+00
-144	4.00000000e+00	0.00000000e+00	0.00000000e+00	0.00000000e+00
-143	4.00000000e+00	0.00000000e+00	0.00000000e+00	0.00000000e+00
-142	4.00000000e+00	0.00000000e+00	0.00000000e+00	0.00000000e+00
-141	4.00000000e+00	0.00000000e+00	0.00000000e+00	0.00000000e+00
-140	4.00000000e+00	0.00000000e+00	0.00000000e+00	0.00000000e+00
-139	4.00000000e+00	0.00000000e+00	0.00000000e+00	0.00000000e+00
-138	4.00000000e+00	0.00000000e+00	0.00000000e+00	0.00000000e+00
-137	4.00000000e+00	0.00000000e+00	0.00000000e+00	0.00000000e+00
-136	4.00000000e+00	0.00000000e+00	0.00000000e+00	0.00000000e+00
-135	4.00000000e+00	0.00000000e+00	0.00000000e+00	0.00000000e+00
-134	4.00000000e+00	0.00000000e+00	0.00000000e+00	0.00000000e+00
-133	4.00000000e+00	0.00000000e+00	0.00000000e+00	0.00000000e+00
-132	4.00000000e+00	0.00000000e+00	0.00000000e+00	0.00000000e+00
-131	4.00000000e+00	0.00000000e+00	0.00000000e+00	0.00000000e+00
-130	4.00000000e+00	0.00000000e+00	0.00000000e+00	0.00000000e+00
-129	4.00000000e+00	0.00000000e+00	0.00000000e+00	0.00000000e+00
-128	4.00000000e+00	0.00000000e+00	0.00000000e+00	0.00000000e+00
-127	4.00000000e+00	0.00000000e+00	0.00000000e+00	0.00000000e+00
-126	4.00000000e+00	0.00000000e+00	0.00000000e+00	0.00000000e+00
-125	4.00000000e+00	0.00000000e+00	0.00000000e+00	0.00000000e+00
-124	4.00000000e+00	0.00000000e+00	0.00000000e+00	0.00000000e+00
-123	4.00000000e+00	0.00000000e+00	0.00000000e+00	0.00000000e+00
-122	4.00000000e+00	0.00000000e+00	0.00000000e+00	0.00000000e+00
-121	4.00000000e+00	0.00000000e+00	0.00000000e+00	0.00000000e+00
-120	4.00000000e+00	0.00000000e+00	0.00000000e+00	0.00000000e+00
-119	4.00000000e+00	0.00000000e+00	0.00000000e+00	0.00000000e+00
-118	4.00000000e+00	0.00000000e+00	0.00000000e+00	0.00000000e+00
-117	4.00000000e+00	0.00000000e+00	0.00000000e+00	0.00000000e+00
-116	4.00000000e+00	0.00000000e+00	0.00000000e+00	0.00000000e+00
-115	5.00000000e+00	0.00000000e+00	0.00000000e+00	0.00000000e+00
-114	5.00000000e+00	0.00000000e+00	0.00000000e+00	0.00000000e+00
-113	5.00000000e+00	0.00000000e+00	0.00000000e+00	0.00000000e+00
-112	5.00000000e+00	0.00000000e+00	0.00000000e+00	0.00000000e+00
-111	5.00000000e+00	0.00000000e+00	0.00000000e+00	0.00000000e+00
-110	5.00000000e+00	0.00000000e+00	0.00000000e+00	0.00000000e+00
-109	5.00000000e+00	0.00000000e+00	0.00000000e+00	0.00000000e+00
-108	5.00000000e+00	0.00000000e+00	0.00000000e+00	0.00000000e+00
-107	5.00000000e+00	0.00000000e+00	0.00000000e+00	0.00000000e+00
-106	5.00000000e+00	0.00000000e+00	0.00000000e+00	0.00000000e+00
-105	5.00000000e+00	0.00000000e+00	0.00000000e+00	0.00000000e+00
-104	5.00000000e+00	0.00000000e+00	0.00000000e+00	0.00000000e+00
-103	5.00000000e+00	0.00000000e+00	0.00000000e+00	0.00000000e+00
-102	5.00000000e+00	0.00000000e+00	0.00000000e+00	0.00000000e+00
-101	5.00000000e+00	0.00000000e+00	0.00000000e+00	0.00000000e+00
-100	5.00000000e+00	0.00000000e+00	0.00000000e+00	0.00000000e+00
-99	5.00000000e+00	0.00000000e+00	0.00000000e+00	0.00000000e+00
-98	5.00000000e+00	0.00000000e+00	0.00000000e+00	0.00000000e+00
-97	5.00000000e+00	0.00000000e+00	0.00000000e+00	0.00000000e+00
-96	5.00000000e+00	0.00000000e+00	0.00000000e+00	0.00000000e+00
-95	5.00000000e+00	0.00000000e+00	0.00000000e+00	0.00000000e+00
-94	5.00000000e+00	0.00000000e+00	0.00000000e+00	0.00000000e+00
-93	5.00000000e+00	0.00000000e+00	0.00000000e+00	0.00000000e+00
-92	5.00000000e+00	0.00000000e+00	0.00000000e+00	0.00000000e+00
-91	5.00000000e+00	0.00000000e+00	0.00000000e+00	0.00000000e+00
-90	5.00000000e+00	0.00000000e+00	0.00000000e+00	0.00000000e+00
-89	5.00000000e+00	0.00000000e+00	0.00000000e+00	0.00000000e+00
-88	5.00000000e+00	0.00000000e+00	0.00000000e+00	0.00000000e+00
-87	5.00000000e+00	0.00000000e+00	0.00000000e+00	0.00000000e+00
-86	5.00000000e+00	0.00000000e+00	0.00000000e+00	0.00000000e+00
-85	5.00000000e+00	0.00000000e+00	0.00000000e+00	0.00000000e+00
-84	5.00000000e+00	0.00000000e+00	0.00000000e+00	0.00000000e+00
-83	5.00000000e+00	0.00000000e+00	0.00000000e+00	0.00000000e+00
-82	5.00000000e+00	0.00000000e+00	0.00000000e+00	0.00000000e+00
-81	6.00000000e+00	0.00000000e+00	0.00000000e+00	0.00000000e+00
-80	6.00000000e+00	0.00000000e+00	0.00000000e+00	0.00000000e+00
-79	6.00000000e+00	0.00000000e+00	0.00000000e+00	0.00000000e+00
-78	6.00000000e+00	0.00000000e+00	0.00000000e+00	0.00000000e+00
-77	6.00000000e+00	0.00000000e+00	0.00000000e+00	0.00000000e+00
-76	6.00000000e+00	0.00000000e+00	0.00000000e+00	0.00000000e+00
-75	6.00000000e+00	0.00000000e+00	0.00000000e+00	0.00000000e+00
-74	6.00000000e+00	0.00000000e+00	0.00000000e+00	0.00000000e+00
-73	6.00000000e+00	0.00000000e+00	0.00000000e+00	0.00000000e+00
-72	6.00000000e+00	0.00000000e+00	0.00000000e+00	0.00000000e+00
-71	6.00000000e+00	0.00000000e+00	0.00000000e+00	0.00000000e+00
-70	6.00000000e+00	0.00000000e+00	0.00000000e+00	0.00000000e+00
-69	6.00000000e+00	0.00000000e+00	0.00000000e+00	0.00000000e+00
-68	6.00000000e+00	0.00000000e+00	0.00000000e+00	0.00000000e+00
-67	6.00000000e+00	0.00000000e+00	0.00000000e+00	0.00000000e+00
-66	7.00000000e+00	0.00000000e+00	0.00000000e+00	0.00000000e+00
-65	7.00000000e+00	0.00000000e+00	0.00000000e+00	0.00000000e+00
-64	7.00000000e+00	0.00000000e+00	0.00000000e+00	0.00000000e+00
-63	7.00000000e+00	0.00000000e+00	0.00000000e+00	0.00000000e+00
-62	7.00000000e+00	0.00000000e+00	0.00000000e+00	0.00000000e+00
-61	7.00000000e+00	0.00000000e+00	0.00000000e+00	0.00000000e+00
-60	7.00000000e+00	0.00000000e+00	0.00000000e+00	0.00000000e+00
-59	7.00000000e+00	0.00000000e+00	0.00000000e+00	0.00000000e+00
-58	8.00000000e+00	0.00000000e+00	0.00000000e+00	0.00000000e+00
-57	9.00000000e+00	0.00000000e+00	0.00000000e+00	0.00000000e+00
-56	1.10000000e+01	0.00000000e+00	0.00000000e+00	0.00000000e+00
-55	1.30000000e+01	0.00000000e+00	0.00000000e+00	0.00000000e+00
-54	1.60000000e+01	0.00000000e+00	0.00000000e+00	0.00000000e+00
-53	1.70000000e+01	0.00000000e+00	0.00000000e+00	0.00000000e+00
-52	2.00000000e+01	0.00000000e+00	0.00000000e+00	0.00000000e+00
-51	2.20000000e+01	0.00000000e+00	0.00000000e+00	0.00000000e+00
-50	2.30000000e+01	0.00000000e+00	0.00000000e+00	0.00000000e+00
-49	2.50000000e+01	0.00000000e+00	0.00000000e+00	0.00000000e+00
-48	3.00000000e+01	0.00000000e+00	0.00000000e+00	0.00000000e+00
-47	3.10000000e+01	0.00000000e+00	0.00000000e+00	0.00000000e+00
-46	3.10000000e+01	0.00000000e+00	0.00000000e+00	0.00000000e+00
-45	3.10000000e+01	0.00000000e+00	0.00000000e+00	0.00000000e+00
-44	3.20000000e+01	0.00000000e+00	0.00000000e+00	0.00000000e+00
-43	3.20000000e+01	0.00000000e+00	0.00000000e+00	0.00000000e+00
-42	3.20000000e+01	0.00000000e+00	0.00000000e+00	0.00000000e+00
-41	3.20000000e+01	0.00000000e+00	0.00000000e+00	0.00000000e+00
-40	3.20000000e+01	0.00000000e+00	0.00000000e+00	0.00000000e+00
-39	3.20000000e+01	0.00000000e+00	0.00000000e+00	0.00000000e+00
-38	3.20000000e+01	0.00000000e+00	0.00000000e+00	0.00000000e+00
-37	3.20000000e+01	0.00000000e+00	0.00000000e+00	0.00000000e+00
-36	3.20000000e+01	0.00000000e+00	0.00000000e+00	0.00000000e+00
-35	3.20000000e+01	0.00000000e+00	0.00000000e+00	0.00000000e+00
-34	3.20000000e+01	0.00000000e+00	0.00000000e+00	0.00000000e+00
-33	3.30000000e+01	0.00000000e+00	0.00000000e+00	0.00000000e+00
-32	3.30000000e+01	0.00000000e+00	0.00000000e+00	0.00000000e+00
-31	3.30000000e+01	0.00000000e+00	0.00000000e+00	0.00000000e+00
-30	3.60000000e+01	0.00000000e+00	0.00000000e+00	0.00000000e+00
-29	3.60000000e+01	0.00000000e+00	0.00000000e+00	0.00000000e+00
-28	3.60000000e+01	0.00000000e+00	0.00000000e+00	0.00000000e+00
-27	3.60000000e+01	0.00000000e+00	0.00000000e+00	0.00000000e+00
-26	3.60000000e+01	0.00000000e+00	0.00000000e+00	0.00000000e+00
-25	3.60000000e+01	0.00000000e+00	0.00000000e+00	0.00000000e+00
-24	3.60000000e+01	0.00000000e+00	0.00000000e+00	0.00000000e+00
-23	3.60000000e+01	0.00000000e+00	0.00000000e+00	0.00000000e+00
-22	3.60000000e+01	0.00000000e+00	0.00000000e+00	0.00000000e+00
-21	3.60000000e+01	0.00000000e+00	0.00000000e+00	0.00000000e+00
-20	3.60000000e+01	0.00000000e+00	0.00000000e+00	0.00000000e+00
-19	5.90000000e+01	1.00000000e+00	1.00000000e+00	2.00000000e+00
-18	6.70000000e+01	1.00000000e+00	1.00000000e+00	3.00000000e+00
-17	7.20000000e+01	1.00000000e+00	1.00000000e+00	3.00000000e+00
-16	7.50000000e+01	1.00000000e+00	1.00000000e+00	3.00000000e+00
-15	8.30000000e+01	1.00000000e+00	1.00000000e+00	3.00000000e+00
-14	8.80000000e+01	1.00000000e+00	1.00000000e+00	3.00000000e+00
-13	9.90000000e+01	1.00000000e+00	1.00000000e+00	3.00000000e+00
-12	1.61000000e+02	2.00000000e+00	2.00000000e+00	4.00000000e+00
-11	2.28000000e+02	3.00000000e+00	3.00000000e+00	6.00000000e+00
-10	2.73000000e+02	3.00000000e+00	3.00000000e+00	6.00000000e+00
-9	3.92000000e+02	3.00000000e+00	3.00000000e+00	6.00000000e+00
-8	4.46000000e+02	3.00000000e+00	3.00000000e+00	6.00000000e+00
-7	4.86000000e+02	3.00000000e+00	3.00000000e+00	6.00000000e+00
-6	5.28000000e+02	3.00000000e+00	3.00000000e+00	6.00000000e+00
-5	5.61000000e+02	3.00000000e+00	3.00000000e+00	6.00000000e+00
-4	6.03000000e+02	3.00000000e+00	3.00000000e+00	6.00000000e+00
-3	6.47000000e+02	3.00000000e+00	3.00000000e+00	6.00000000e+00
-2	7.06000000e+02	3.00000000e+00	3.00000000e+00	6.00000000e+00
-1	7.57000000e+02	3.00000000e+00	3.00000000e+00	6.00000000e+00
0	7.97000000e+02	3.00000000e+00	3.00000000e+00	6.00000000e+00
1	8.95000000e+02	3.00000000e+00	3.00000000e+00	6.00000000e+00
2	8.95000000e+02	3.00000000e+00	3.00000000e+00	6.00000000e+00
3	8.95000000e+02	3.00000000e+00	3.00000000e+00	6.00000000e+00
4	9.33000000e+02	3.00000000e+00	3.00000000e+00	6.00000000e+00
5	9.48000000e+02	3.00000000e+00	3.00000000e+00	6.00000000e+00
6	9.72000000e+02	3.00000000e+00	3.00000000e+00	6.00000000e+00
7	9.88000000e+02	3.00000000e+00	3.00000000e+00	6.00000000e+00
8	1.00700000e+03	3.00000000e+00	3.00000000e+00	6.00000000e+00
9	1.04200000e+03	3.00000000e+00	3.00000000e+00	6.00000000e+00
10	1.07600000e+03	4.00000000e+00	4.00000000e+00	7.00000000e+00
11	1.09400000e+03	4.00000000e+00	4.00000000e+00	7.00000000e+00
12	1.10700000e+03	4.00000000e+00	4.00000000e+00	7.00000000e+00
13	1.12500000e+03	4.00000000e+00	4.00000000e+00	7.00000000e+00
14	1.13700000e+03	4.00000000e+00	4.00000000e+00	7.00000000e+00
15	1.14400000e+03	4.00000000e+00	4.00000000e+00	7.00000000e+00
16	1.16100000e+03	4.00000000e+00	4.00000000e+00	7.00000000e+00
17	1.18800000e+03	4.00000000e+00	4.00000000e+00	7.00000000e+00
18	1.18800000e+03	4.00000000e+00	4.00000000e+00	7.00000000e+00
19	1.20400000e+03	4.00000000e+00	4.00000000e+00	7.00000000e+00
20	1.21300000e+03	4.00000000e+00	4.00000000e+00	7.00000000e+00
21	1.21800000e+03	4.00000000e+00	4.00000000e+00	7.00000000e+00
22	1.22900000e+03	4.00000000e+00	4.00000000e+00	7.00000000e+00
23	1.23400000e+03	4.00000000e+00	4.00000000e+00	7.00000000e+00
24	1.24600000e+03	4.00000000e+00	4.00000000e+00	7.00000000e+00
25	1.25300000e+03	4.00000000e+00	4.00000000e+00	7.00000000e+00
26	1.26100000e+03	4.00000000e+00	4.00000000e+00	7.00000000e+00
27	1.26600000e+03	4.00000000e+00	4.00000000e+00	7.00000000e+00
28	1.27800000e+03	4.00000000e+00	4.00000000e+00	7.00000000e+00
29	1.29000000e+03	4.00000000e+00	4.00000000e+00	7.00000000e+00
30	1.30200000e+03	4.00000000e+00	4.00000000e+00	7.00000000e+00
31	1.30900000e+03	4.00000000e+00	4.00000000e+00	7.00000000e+00
32	1.31600000e+03	4.00000000e+00	4.00000000e+00	7.00000000e+00
33	1.31600000e+03	4.00000000e+00	4.00000000e+00	7.00000000e+00
34	1.34900000e+03	5.00000000e+00	5.00000000e+00	8.00000000e+00
35	1.38600000e+03	5.00000000e+00	5.00000000e+00	8.00000000e+00
36	1.40100000e+03	5.00000000e+00	5.00000000e+00	8.00000000e+00
37	1.41500000e+03	5.00000000e+00	5.00000000e+00	8.00000000e+00
38	1.45100000e+03	5.00000000e+00	5.00000000e+00	8.00000000e+00
39	1.47300000e+03	5.00000000e+00	5.00000000e+00	8.00000000e+00
40	1.48700000e+03	5.00000000e+00	5.00000000e+00	8.00000000e+00
41	1.49600000e+03	5.00000000e+00	5.00000000e+00	8.00000000e+00
42	1.50200000e+03	5.00000000e+00	5.00000000e+00	8.00000000e+00
43	1.51200000e+03	5.00000000e+00	5.00000000e+00	8.00000000e+00
44	1.51700000e+03	5.00000000e+00	5.00000000e+00	8.00000000e+00
45	1.52200000e+03	5.00000000e+00	5.00000000e+00	8.00000000e+00
46	1.53100000e+03	5.00000000e+00	5.00000000e+00	8.00000000e+00
47	1.53800000e+03	5.00000000e+00	5.00000000e+00	8.00000000e+00
48	1.54100000e+03	5.00000000e+00	5.00000000e+00	8.00000000e+00
49	1.54200000e+03	5.00000000e+00	5.00000000e+00	8.00000000e+00
50	1.55400000e+03	5.00000000e+00	5.00000000e+00	8.00000000e+00
51	1.57900000e+03	6.00000000e+00	6.00000000e+00	9.00000000e+00
52	1.59000000e+03	6.00000000e+00	6.00000000e+00	9.00000000e+00
53	1.59500000e+03	6.00000000e+00	6.00000000e+00	9.00000000e+00
54	1.60300000e+03	6.00000000e+00	6.00000000e+00	9.00000000e+00
55	1.60900000e+03	6.00000000e+00	6.00000000e+00	9.00000000e+00
56	1.61600000e+03	6.00000000e+00	6.00000000e+00	9.00000000e+00
57	1.62300000e+03	6.00000000e+00	6.00000000e+00	9.00000000e+00
58	1.63600000e+03	6.00000000e+00	6.00000000e+00	9.00000000e+00
59	1.64300000e+03	6.00000000e+00	6.00000000e+00	9.00000000e+00
60	1.65200000e+03	6.00000000e+00	6.00000000e+00	9.00000000e+00
61	1.66100000e+03	6.00000000e+00	6.00000000e+00	9.00000000e+00
62	1.67600000e+03	6.00000000e+00	6.00000000e+00	9.00000000e+00
63	1.68800000e+03	6.00000000e+00	6.00000000e+00	9.00000000e+00
64	1.70100000e+03	6.00000000e+00	6.00000000e+00	9.00000000e+00
65	1.71700000e+03	6.00000000e+00	6.00000000e+00	9.00000000e+00
66	1.73300000e+03	6.00000000e+00	6.00000000e+00	9.00000000e+00
67	1.75800000e+03	7.00000000e+00	7.00000000e+00	1.00000000e+01
68	1.77300000e+03	7.00000000e+00	7.00000000e+00	1.00000000e+01
69	1.78500000e+03	7.00000000e+00	7.00000000e+00	1.00000000e+01
70	1.80100000e+03	7.00000000e+00	7.00000000e+00	1.00000000e+01
71	1.80900000e+03	7.00000000e+00	7.00000000e+00	1.00000000e+01
72	1.81900000e+03	7.00000000e+00	7.00000000e+00	1.00000000e+01
73	1.82300000e+03	7.00000000e+00	7.00000000e+00	1.00000000e+01
74	1.83100000e+03	7.00000000e+00	7.00000000e+00	1.00000000e+01
75	1.84100000e+03	7.00000000e+00	7.00000000e+00	1.00000000e+01
76	1.85400000e+03	7.00000000e+00	7.00000000e+00	1.00000000e+01
77	1.86100000e+03	7.00000000e+00	7.00000000e+00	1.00000000e+01
78	1.86900000e+03	7.00000000e+00	7.00000000e+00	1.00000000e+01
79	1.87500000e+03	7.00000000e+00	7.00000000e+00	1.00000000e+01
80	1.88900000e+03	7.00000000e+00	8.00000000e+00	1.20000000e+01
81	1.92500000e+03	7.00000000e+00	8.00000000e+00	1.20000000e+01
82	1.93800000e+03	7.00000000e+00	8.00000000e+00	1.20000000e+01
83	1.94600000e+03	7.00000000e+00	8.00000000e+00	1.20000000e+01
84	1.95300000e+03	7.00000000e+00	8.00000000e+00	1.20000000e+01
85	1.96600000e+03	7.00000000e+00	6.10000000e+01	1.20000000e+01
86	1.98000000e+03	7.00000000e+00	8.00000000e+00	1.20000000e+01
87	1.98800000e+03	7.00000000e+00	8.00000000e+00	1.20000000e+01
88	2.00000000e+03	7.00000000e+00	8.00000000e+00	1.20000000e+01
89	2.01500000e+03	7.00000000e+00	8.00000000e+00	1.20000000e+01
90	2.02300000e+03	7.00000000e+00	8.00000000e+00	1.20000000e+01
91	2.04100000e+03	7.00000000e+00	8.00000000e+00	1.20000000e+01
92	2.06200000e+03	7.00000000e+00	8.00000000e+00	1.20000000e+01
93	2.06800000e+03	7.00000000e+00	8.00000000e+00	1.20000000e+01
94	2.07500000e+03	7.00000000e+00	8.00000000e+00	1.20000000e+01
95	2.09000000e+03	7.00000000e+00	8.00000000e+00	1.20000000e+01
96	2.09900000e+03	7.00000000e+00	8.00000000e+00	1.20000000e+01
97	2.10800000e+03	7.00000000e+00	8.00000000e+00	1.20000000e+01
98	2.12700000e+03	7.00000000e+00	8.00000000e+00	1.20000000e+01
99	2.14300000e+03	7.00000000e+00	8.00000000e+00	1.20000000e+01
100	2.16100000e+03	7.00000000e+00	8.00000000e+00	1.20000000e+01
