# Supplementary material for: Early Prediction of Movie Box Office Success Based on Wikipedia Activity Big Data
Source: PLoS One. 2013 Aug 21;8(8):e71226. doi: 10.1371/journal.pone.0071226 (PMC3749192; doi:10.1371/journal.pone.0071226)
Supplement: Dataset S1 — The dataset under study, including the financial and Wikipedia activity data is also available at http://wwm.phy.bme.hu/SupplementaryDataS1.zip. (ZIP) [file pone.0071226.s002.zip › wikipredict_data_pack/sample_of_312/wikipedia_predictors/234]

Day_(movie_time)	Views	Users	Rigor	Edits
-500	0.00000000e+00	0.00000000e+00	0.00000000e+00	0.00000000e+00
-499	3.00000000e+00	0.00000000e+00	0.00000000e+00	0.00000000e+00
-498	6.00000000e+00	0.00000000e+00	0.00000000e+00	0.00000000e+00
-497	1.00000000e+01	0.00000000e+00	0.00000000e+00	0.00000000e+00
-496	1.20000000e+01	0.00000000e+00	0.00000000e+00	0.00000000e+00
-495	1.40000000e+01	0.00000000e+00	0.00000000e+00	0.00000000e+00
-494	1.50000000e+01	0.00000000e+00	0.00000000e+00	0.00000000e+00
-493	1.80000000e+01	0.00000000e+00	0.00000000e+00	0.00000000e+00
-492	1.90000000e+01	0.00000000e+00	0.00000000e+00	0.00000000e+00
-491	1.90000000e+01	0.00000000e+00	0.00000000e+00	0.00000000e+00
-490	2.10000000e+01	0.00000000e+00	0.00000000e+00	0.00000000e+00
-489	2.50000000e+01	0.00000000e+00	0.00000000e+00	0.00000000e+00
-488	2.80000000e+01	0.00000000e+00	0.00000000e+00	0.00000000e+00
-487	3.30000000e+01	0.00000000e+00	0.00000000e+00	0.00000000e+00
-486	3.80000000e+01	0.00000000e+00	0.00000000e+00	0.00000000e+00
-485	4.10000000e+01	0.00000000e+00	0.00000000e+00	0.00000000e+00
-484	4.10000000e+01	0.00000000e+00	0.00000000e+00	0.00000000e+00
-483	4.20000000e+01	0.00000000e+00	0.00000000e+00	0.00000000e+00
-482	4.20000000e+01	0.00000000e+00	0.00000000e+00	0.00000000e+00
-481	4.40000000e+01	0.00000000e+00	0.00000000e+00	0.00000000e+00
-480	5.80000000e+01	0.00000000e+00	0.00000000e+00	0.00000000e+00
-479	6.70000000e+01	0.00000000e+00	0.00000000e+00	0.00000000e+00
-478	7.00000000e+01	0.00000000e+00	0.00000000e+00	0.00000000e+00
-477	7.20000000e+01	0.00000000e+00	0.00000000e+00	0.00000000e+00
-476	7.20000000e+01	0.00000000e+00	0.00000000e+00	0.00000000e+00
-475	7.50000000e+01	0.00000000e+00	0.00000000e+00	0.00000000e+00
-474	7.70000000e+01	0.00000000e+00	0.00000000e+00	0.00000000e+00
-473	8.40000000e+01	0.00000000e+00	0.00000000e+00	0.00000000e+00
-472	8.90000000e+01	0.00000000e+00	0.00000000e+00	0.00000000e+00
-471	9.10000000e+01	0.00000000e+00	0.00000000e+00	0.00000000e+00
-470	9.40000000e+01	0.00000000e+00	0.00000000e+00	0.00000000e+00
-469	1.00000000e+02	0.00000000e+00	0.00000000e+00	0.00000000e+00
-468	1.04000000e+02	0.00000000e+00	0.00000000e+00	0.00000000e+00
-467	1.09000000e+02	0.00000000e+00	0.00000000e+00	0.00000000e+00
-466	1.11000000e+02	0.00000000e+00	0.00000000e+00	0.00000000e+00
-465	1.12000000e+02	0.00000000e+00	0.00000000e+00	0.00000000e+00
-464	1.16000000e+02	0.00000000e+00	0.00000000e+00	0.00000000e+00
-463	1.23000000e+02	0.00000000e+00	0.00000000e+00	0.00000000e+00
-462	1.28000000e+02	0.00000000e+00	0.00000000e+00	0.00000000e+00
-461	1.30000000e+02	0.00000000e+00	0.00000000e+00	0.00000000e+00
-460	1.36000000e+02	0.00000000e+00	0.00000000e+00	0.00000000e+00
-459	1.43000000e+02	0.00000000e+00	0.00000000e+00	0.00000000e+00
-458	1.44000000e+02	0.00000000e+00	0.00000000e+00	0.00000000e+00
-457	1.50000000e+02	0.00000000e+00	0.00000000e+00	0.00000000e+00
-456	1.63000000e+02	0.00000000e+00	0.00000000e+00	0.00000000e+00
-455	1.67000000e+02	0.00000000e+00	0.00000000e+00	0.00000000e+00
-454	1.72000000e+02	0.00000000e+00	0.00000000e+00	0.00000000e+00
-453	1.76000000e+02	0.00000000e+00	0.00000000e+00	0.00000000e+00
-452	1.81000000e+02	0.00000000e+00	0.00000000e+00	0.00000000e+00
-451	1.85000000e+02	0.00000000e+00	0.00000000e+00	0.00000000e+00
-450	1.87000000e+02	0.00000000e+00	0.00000000e+00	0.00000000e+00
-449	1.90000000e+02	0.00000000e+00	0.00000000e+00	0.00000000e+00
-448	1.96000000e+02	0.00000000e+00	0.00000000e+00	0.00000000e+00
-447	2.00000000e+02	0.00000000e+00	0.00000000e+00	0.00000000e+00
-446	2.03000000e+02	0.00000000e+00	0.00000000e+00	0.00000000e+00
-445	2.04000000e+02	0.00000000e+00	0.00000000e+00	0.00000000e+00
-444	2.09000000e+02	0.00000000e+00	0.00000000e+00	0.00000000e+00
-443	2.12000000e+02	0.00000000e+00	0.00000000e+00	0.00000000e+00
-442	2.18000000e+02	0.00000000e+00	0.00000000e+00	0.00000000e+00
-441	2.26000000e+02	0.00000000e+00	0.00000000e+00	0.00000000e+00
-440	2.28000000e+02	0.00000000e+00	0.00000000e+00	0.00000000e+00
-439	2.30000000e+02	0.00000000e+00	0.00000000e+00	0.00000000e+00
-438	2.38000000e+02	0.00000000e+00	0.00000000e+00	0.00000000e+00
-437	2.41000000e+02	0.00000000e+00	0.00000000e+00	0.00000000e+00
-436	2.44000000e+02	0.00000000e+00	0.00000000e+00	0.00000000e+00
-435	2.46000000e+02	0.00000000e+00	0.00000000e+00	0.00000000e+00
-434	2.51000000e+02	0.00000000e+00	0.00000000e+00	0.00000000e+00
-433	2.51000000e+02	0.00000000e+00	0.00000000e+00	0.00000000e+00
-432	2.53000000e+02	0.00000000e+00	0.00000000e+00	0.00000000e+00
-431	2.56000000e+02	0.00000000e+00	0.00000000e+00	0.00000000e+00
-430	2.60000000e+02	0.00000000e+00	0.00000000e+00	0.00000000e+00
-429	2.68000000e+02	0.00000000e+00	0.00000000e+00	0.00000000e+00
-428	2.72000000e+02	0.00000000e+00	0.00000000e+00	0.00000000e+00
-427	2.78000000e+02	0.00000000e+00	0.00000000e+00	0.00000000e+00
-426	2.82000000e+02	0.00000000e+00	0.00000000e+00	0.00000000e+00
-425	2.89000000e+02	0.00000000e+00	0.00000000e+00	0.00000000e+00
-424	2.93000000e+02	0.00000000e+00	0.00000000e+00	0.00000000e+00
-423	2.99000000e+02	0.00000000e+00	0.00000000e+00	0.00000000e+00
-422	3.02000000e+02	0.00000000e+00	0.00000000e+00	0.00000000e+00
-421	3.03000000e+02	0.00000000e+00	0.00000000e+00	0.00000000e+00
-420	3.04000000e+02	0.00000000e+00	0.00000000e+00	0.00000000e+00
-419	3.07000000e+02	0.00000000e+00	0.00000000e+00	0.00000000e+00
-418	3.13000000e+02	0.00000000e+00	0.00000000e+00	0.00000000e+00
-417	3.14000000e+02	0.00000000e+00	0.00000000e+00	0.00000000e+00
-416	3.21000000e+02	0.00000000e+00	0.00000000e+00	0.00000000e+00
-415	3.23000000e+02	0.00000000e+00	0.00000000e+00	0.00000000e+00
-414	3.28000000e+02	0.00000000e+00	0.00000000e+00	0.00000000e+00
-413	3.33000000e+02	0.00000000e+00	0.00000000e+00	0.00000000e+00
-412	3.36000000e+02	0.00000000e+00	0.00000000e+00	0.00000000e+00
-411	3.39000000e+02	0.00000000e+00	0.00000000e+00	0.00000000e+00
-410	3.42000000e+02	0.00000000e+00	0.00000000e+00	0.00000000e+00
-409	3.42000000e+02	0.00000000e+00	0.00000000e+00	0.00000000e+00
-408	3.48000000e+02	0.00000000e+00	0.00000000e+00	0.00000000e+00
-407	3.56000000e+02	0.00000000e+00	0.00000000e+00	0.00000000e+00
-406	3.59000000e+02	0.00000000e+00	0.00000000e+00	0.00000000e+00
-405	3.60000000e+02	0.00000000e+00	0.00000000e+00	0.00000000e+00
-404	3.66000000e+02	0.00000000e+00	0.00000000e+00	0.00000000e+00
-403	3.69000000e+02	0.00000000e+00	0.00000000e+00	0.00000000e+00
-402	3.73000000e+02	0.00000000e+00	0.00000000e+00	0.00000000e+00
-401	3.76000000e+02	0.00000000e+00	0.00000000e+00	0.00000000e+00
-400	3.80000000e+02	0.00000000e+00	0.00000000e+00	0.00000000e+00
-399	3.82000000e+02	0.00000000e+00	0.00000000e+00	0.00000000e+00
-398	3.89000000e+02	0.00000000e+00	0.00000000e+00	0.00000000e+00
-397	3.93000000e+02	0.00000000e+00	0.00000000e+00	0.00000000e+00
-396	3.95000000e+02	0.00000000e+00	0.00000000e+00	0.00000000e+00
-395	3.97000000e+02	0.00000000e+00	0.00000000e+00	0.00000000e+00
-394	3.99000000e+02	0.00000000e+00	0.00000000e+00	0.00000000e+00
-393	4.01000000e+02	0.00000000e+00	0.00000000e+00	0.00000000e+00
-392	4.11000000e+02	0.00000000e+00	0.00000000e+00	0.00000000e+00
-391	4.16000000e+02	0.00000000e+00	0.00000000e+00	0.00000000e+00
-390	4.17000000e+02	0.00000000e+00	0.00000000e+00	0.00000000e+00
-389	4.21000000e+02	0.00000000e+00	0.00000000e+00	0.00000000e+00
-388	4.24000000e+02	0.00000000e+00	0.00000000e+00	0.00000000e+00
-387	4.28000000e+02	0.00000000e+00	0.00000000e+00	0.00000000e+00
-386	4.29000000e+02	0.00000000e+00	0.00000000e+00	0.00000000e+00
-385	4.32000000e+02	0.00000000e+00	0.00000000e+00	0.00000000e+00
-384	4.34000000e+02	0.00000000e+00	0.00000000e+00	0.00000000e+00
-383	4.38000000e+02	0.00000000e+00	0.00000000e+00	0.00000000e+00
-382	4.43000000e+02	0.00000000e+00	0.00000000e+00	0.00000000e+00
-381	4.46000000e+02	0.00000000e+00	0.00000000e+00	0.00000000e+00
-380	4.53000000e+02	0.00000000e+00	0.00000000e+00	0.00000000e+00
-379	4.54000000e+02	0.00000000e+00	0.00000000e+00	0.00000000e+00
-378	4.56000000e+02	0.00000000e+00	0.00000000e+00	0.00000000e+00
-377	4.57000000e+02	0.00000000e+00	0.00000000e+00	0.00000000e+00
-376	4.60000000e+02	0.00000000e+00	0.00000000e+00	0.00000000e+00
-375	4.64000000e+02	0.00000000e+00	0.00000000e+00	0.00000000e+00
-374	4.69000000e+02	0.00000000e+00	0.00000000e+00	0.00000000e+00
-373	4.73000000e+02	0.00000000e+00	0.00000000e+00	0.00000000e+00
-372	4.75000000e+02	0.00000000e+00	0.00000000e+00	0.00000000e+00
-371	4.80000000e+02	0.00000000e+00	0.00000000e+00	0.00000000e+00
-370	4.82000000e+02	0.00000000e+00	0.00000000e+00	0.00000000e+00
-369	4.84000000e+02	0.00000000e+00	0.00000000e+00	0.00000000e+00
-368	4.86000000e+02	0.00000000e+00	0.00000000e+00	0.00000000e+00
-367	4.88000000e+02	0.00000000e+00	0.00000000e+00	0.00000000e+00
-366	4.92000000e+02	0.00000000e+00	0.00000000e+00	0.00000000e+00
-365	4.94000000e+02	0.00000000e+00	0.00000000e+00	0.00000000e+00
-364	4.97000000e+02	0.00000000e+00	0.00000000e+00	0.00000000e+00
-363	4.99000000e+02	0.00000000e+00	0.00000000e+00	0.00000000e+00
-362	5.02000000e+02	0.00000000e+00	0.00000000e+00	0.00000000e+00
-361	5.05000000e+02	0.00000000e+00	0.00000000e+00	0.00000000e+00
-360	5.09000000e+02	0.00000000e+00	0.00000000e+00	0.00000000e+00
-359	5.13000000e+02	0.00000000e+00	0.00000000e+00	0.00000000e+00
-358	5.17000000e+02	0.00000000e+00	0.00000000e+00	0.00000000e+00
-357	5.18000000e+02	0.00000000e+00	0.00000000e+00	0.00000000e+00
-356	5.22000000e+02	0.00000000e+00	0.00000000e+00	0.00000000e+00
-355	5.28000000e+02	0.00000000e+00	0.00000000e+00	0.00000000e+00
-354	5.37000000e+02	0.00000000e+00	0.00000000e+00	0.00000000e+00
-353	5.39000000e+02	0.00000000e+00	0.00000000e+00	0.00000000e+00
-352	5.40000000e+02	0.00000000e+00	0.00000000e+00	0.00000000e+00
-351	5.42000000e+02	0.00000000e+00	0.00000000e+00	0.00000000e+00
-350	5.46000000e+02	0.00000000e+00	0.00000000e+00	0.00000000e+00
-349	5.49000000e+02	0.00000000e+00	0.00000000e+00	0.00000000e+00
-348	5.50000000e+02	0.00000000e+00	0.00000000e+00	0.00000000e+00
-347	5.56000000e+02	0.00000000e+00	0.00000000e+00	0.00000000e+00
-346	5.62000000e+02	0.00000000e+00	0.00000000e+00	0.00000000e+00
-345	5.64000000e+02	0.00000000e+00	0.00000000e+00	0.00000000e+00
-344	5.71000000e+02	0.00000000e+00	0.00000000e+00	0.00000000e+00
-343	5.74000000e+02	0.00000000e+00	0.00000000e+00	0.00000000e+00
-342	5.77000000e+02	0.00000000e+00	0.00000000e+00	0.00000000e+00
-341	5.80000000e+02	0.00000000e+00	0.00000000e+00	0.00000000e+00
-340	5.88000000e+02	0.00000000e+00	0.00000000e+00	0.00000000e+00
-339	5.92000000e+02	0.00000000e+00	0.00000000e+00	0.00000000e+00
-338	5.98000000e+02	0.00000000e+00	0.00000000e+00	0.00000000e+00
-337	6.03000000e+02	0.00000000e+00	0.00000000e+00	0.00000000e+00
-336	6.03000000e+02	0.00000000e+00	0.00000000e+00	0.00000000e+00
-335	6.11000000e+02	0.00000000e+00	0.00000000e+00	0.00000000e+00
-334	6.14000000e+02	0.00000000e+00	0.00000000e+00	0.00000000e+00
-333	6.15000000e+02	0.00000000e+00	0.00000000e+00	0.00000000e+00
-332	6.18000000e+02	0.00000000e+00	0.00000000e+00	0.00000000e+00
-331	6.23000000e+02	0.00000000e+00	0.00000000e+00	0.00000000e+00
-330	6.33000000e+02	0.00000000e+00	0.00000000e+00	0.00000000e+00
-329	6.38000000e+02	0.00000000e+00	0.00000000e+00	0.00000000e+00
-328	6.41000000e+02	0.00000000e+00	0.00000000e+00	0.00000000e+00
-327	6.45000000e+02	0.00000000e+00	0.00000000e+00	0.00000000e+00
-326	6.45000000e+02	0.00000000e+00	0.00000000e+00	0.00000000e+00
-325	6.46000000e+02	0.00000000e+00	0.00000000e+00	0.00000000e+00
-324	6.49000000e+02	0.00000000e+00	0.00000000e+00	0.00000000e+00
-323	6.52000000e+02	0.00000000e+00	0.00000000e+00	0.00000000e+00
-322	6.57000000e+02	0.00000000e+00	0.00000000e+00	0.00000000e+00
-321	6.62000000e+02	0.00000000e+00	0.00000000e+00	0.00000000e+00
-320	6.65000000e+02	0.00000000e+00	0.00000000e+00	0.00000000e+00
-319	6.69000000e+02	0.00000000e+00	0.00000000e+00	0.00000000e+00
-318	6.71000000e+02	0.00000000e+00	0.00000000e+00	0.00000000e+00
-317	6.73000000e+02	0.00000000e+00	0.00000000e+00	0.00000000e+00
-316	6.80000000e+02	0.00000000e+00	0.00000000e+00	0.00000000e+00
-315	6.85000000e+02	0.00000000e+00	0.00000000e+00	0.00000000e+00
-314	6.90000000e+02	0.00000000e+00	0.00000000e+00	0.00000000e+00
-313	6.92000000e+02	0.00000000e+00	0.00000000e+00	0.00000000e+00
-312	7.02000000e+02	0.00000000e+00	0.00000000e+00	0.00000000e+00
-311	7.10000000e+02	0.00000000e+00	0.00000000e+00	0.00000000e+00
-310	7.14000000e+02	0.00000000e+00	0.00000000e+00	0.00000000e+00
-309	7.15000000e+02	0.00000000e+00	0.00000000e+00	0.00000000e+00
-308	7.18000000e+02	0.00000000e+00	0.00000000e+00	0.00000000e+00
-307	7.20000000e+02	0.00000000e+00	0.00000000e+00	0.00000000e+00
-306	7.24000000e+02	0.00000000e+00	0.00000000e+00	0.00000000e+00
-305	7.26000000e+02	0.00000000e+00	0.00000000e+00	0.00000000e+00
-304	7.31000000e+02	0.00000000e+00	0.00000000e+00	0.00000000e+00
-303	7.33000000e+02	0.00000000e+00	0.00000000e+00	0.00000000e+00
-302	7.35000000e+02	0.00000000e+00	0.00000000e+00	0.00000000e+00
-301	7.40000000e+02	0.00000000e+00	0.00000000e+00	0.00000000e+00
-300	7.43000000e+02	0.00000000e+00	0.00000000e+00	0.00000000e+00
-299	7.44000000e+02	0.00000000e+00	0.00000000e+00	0.00000000e+00
-298	7.48000000e+02	0.00000000e+00	0.00000000e+00	0.00000000e+00
-297	7.54000000e+02	0.00000000e+00	0.00000000e+00	0.00000000e+00
-296	7.55000000e+02	0.00000000e+00	0.00000000e+00	0.00000000e+00
-295	7.59000000e+02	0.00000000e+00	0.00000000e+00	0.00000000e+00
-294	7.61000000e+02	0.00000000e+00	0.00000000e+00	0.00000000e+00
-293	7.62000000e+02	0.00000000e+00	0.00000000e+00	0.00000000e+00
-292	7.68000000e+02	0.00000000e+00	0.00000000e+00	0.00000000e+00
-291	7.71000000e+02	0.00000000e+00	0.00000000e+00	0.00000000e+00
-290	7.73000000e+02	0.00000000e+00	0.00000000e+00	0.00000000e+00
-289	7.80000000e+02	0.00000000e+00	0.00000000e+00	0.00000000e+00
-288	7.82000000e+02	0.00000000e+00	0.00000000e+00	0.00000000e+00
-287	7.84000000e+02	0.00000000e+00	0.00000000e+00	0.00000000e+00
-286	7.91000000e+02	0.00000000e+00	0.00000000e+00	0.00000000e+00
-285	7.94000000e+02	0.00000000e+00	0.00000000e+00	0.00000000e+00
-284	7.97000000e+02	0.00000000e+00	0.00000000e+00	0.00000000e+00
-283	8.04000000e+02	0.00000000e+00	0.00000000e+00	0.00000000e+00
-282	8.08000000e+02	0.00000000e+00	0.00000000e+00	0.00000000e+00
-281	8.10000000e+02	0.00000000e+00	0.00000000e+00	0.00000000e+00
-280	8.10000000e+02	0.00000000e+00	0.00000000e+00	0.00000000e+00
-279	8.14000000e+02	0.00000000e+00	0.00000000e+00	0.00000000e+00
-278	8.15000000e+02	0.00000000e+00	0.00000000e+00	0.00000000e+00
-277	8.16000000e+02	0.00000000e+00	0.00000000e+00	0.00000000e+00
-276	8.18000000e+02	0.00000000e+00	0.00000000e+00	0.00000000e+00
-275	8.21000000e+02	0.00000000e+00	0.00000000e+00	0.00000000e+00
-274	8.24000000e+02	0.00000000e+00	0.00000000e+00	0.00000000e+00
-273	8.28000000e+02	0.00000000e+00	0.00000000e+00	0.00000000e+00
-272	8.29000000e+02	0.00000000e+00	0.00000000e+00	0.00000000e+00
-271	8.31000000e+02	0.00000000e+00	0.00000000e+00	0.00000000e+00
-270	8.37000000e+02	0.00000000e+00	0.00000000e+00	0.00000000e+00
-269	8.42000000e+02	0.00000000e+00	0.00000000e+00	0.00000000e+00
-268	8.48000000e+02	0.00000000e+00	0.00000000e+00	0.00000000e+00
-267	8.54000000e+02	0.00000000e+00	0.00000000e+00	0.00000000e+00
-266	8.57000000e+02	0.00000000e+00	0.00000000e+00	0.00000000e+00
-265	8.61000000e+02	0.00000000e+00	0.00000000e+00	0.00000000e+00
-264	8.67000000e+02	0.00000000e+00	0.00000000e+00	0.00000000e+00
-263	8.75000000e+02	0.00000000e+00	0.00000000e+00	0.00000000e+00
-262	8.82000000e+02	0.00000000e+00	0.00000000e+00	0.00000000e+00
-261	8.89000000e+02	0.00000000e+00	0.00000000e+00	0.00000000e+00
-260	8.95000000e+02	0.00000000e+00	0.00000000e+00	0.00000000e+00
-259	9.03000000e+02	0.00000000e+00	0.00000000e+00	0.00000000e+00
-258	9.06000000e+02	0.00000000e+00	0.00000000e+00	0.00000000e+00
-257	9.09000000e+02	0.00000000e+00	0.00000000e+00	0.00000000e+00
-256	9.15000000e+02	0.00000000e+00	0.00000000e+00	0.00000000e+00
-255	9.26000000e+02	0.00000000e+00	0.00000000e+00	0.00000000e+00
-254	9.30000000e+02	0.00000000e+00	0.00000000e+00	0.00000000e+00
-253	9.35000000e+02	0.00000000e+00	0.00000000e+00	0.00000000e+00
-252	9.38000000e+02	0.00000000e+00	0.00000000e+00	0.00000000e+00
-251	9.44000000e+02	0.00000000e+00	0.00000000e+00	0.00000000e+00
-250	9.47000000e+02	0.00000000e+00	0.00000000e+00	0.00000000e+00
-249	9.54000000e+02	0.00000000e+00	0.00000000e+00	0.00000000e+00
-248	9.59000000e+02	0.00000000e+00	0.00000000e+00	0.00000000e+00
-247	9.62000000e+02	0.00000000e+00	0.00000000e+00	0.00000000e+00
-246	9.64000000e+02	0.00000000e+00	0.00000000e+00	0.00000000e+00
-245	9.67000000e+02	0.00000000e+00	0.00000000e+00	0.00000000e+00
-244	9.69000000e+02	0.00000000e+00	0.00000000e+00	0.00000000e+00
-243	9.75000000e+02	0.00000000e+00	0.00000000e+00	0.00000000e+00
-242	9.83000000e+02	0.00000000e+00	0.00000000e+00	0.00000000e+00
-241	9.89000000e+02	0.00000000e+00	0.00000000e+00	0.00000000e+00
-240	9.91000000e+02	0.00000000e+00	0.00000000e+00	0.00000000e+00
-239	9.96000000e+02	0.00000000e+00	0.00000000e+00	0.00000000e+00
-238	1.00000000e+03	0.00000000e+00	0.00000000e+00	0.00000000e+00
-237	1.01400000e+03	0.00000000e+00	0.00000000e+00	0.00000000e+00
-236	1.02200000e+03	0.00000000e+00	0.00000000e+00	0.00000000e+00
-235	1.02900000e+03	0.00000000e+00	0.00000000e+00	0.00000000e+00
-234	1.03800000e+03	0.00000000e+00	0.00000000e+00	0.00000000e+00
-233	1.04500000e+03	0.00000000e+00	0.00000000e+00	0.00000000e+00
-232	1.05100000e+03	0.00000000e+00	0.00000000e+00	0.00000000e+00
-231	1.06000000e+03	0.00000000e+00	0.00000000e+00	0.00000000e+00
-230	1.06200000e+03	0.00000000e+00	0.00000000e+00	0.00000000e+00
-229	1.06700000e+03	0.00000000e+00	0.00000000e+00	0.00000000e+00
-228	1.07200000e+03	0.00000000e+00	0.00000000e+00	0.00000000e+00
-227	1.07600000e+03	0.00000000e+00	0.00000000e+00	0.00000000e+00
-226	1.07900000e+03	0.00000000e+00	0.00000000e+00	0.00000000e+00
-225	1.07900000e+03	0.00000000e+00	0.00000000e+00	0.00000000e+00
-224	1.08100000e+03	0.00000000e+00	0.00000000e+00	0.00000000e+00
-223	1.08700000e+03	0.00000000e+00	0.00000000e+00	0.00000000e+00
-222	1.09000000e+03	0.00000000e+00	0.00000000e+00	0.00000000e+00
-221	1.09500000e+03	0.00000000e+00	0.00000000e+00	0.00000000e+00
-220	1.09500000e+03	0.00000000e+00	0.00000000e+00	0.00000000e+00
-219	1.09600000e+03	0.00000000e+00	0.00000000e+00	0.00000000e+00
-218	1.09600000e+03	0.00000000e+00	0.00000000e+00	0.00000000e+00
-217	1.09600000e+03	0.00000000e+00	0.00000000e+00	0.00000000e+00
-216	1.09600000e+03	0.00000000e+00	0.00000000e+00	0.00000000e+00
-215	1.09600000e+03	0.00000000e+00	0.00000000e+00	0.00000000e+00
-214	1.09600000e+03	0.00000000e+00	0.00000000e+00	0.00000000e+00
-213	1.09800000e+03	0.00000000e+00	0.00000000e+00	0.00000000e+00
-212	1.09900000e+03	0.00000000e+00	0.00000000e+00	0.00000000e+00
-211	1.10200000e+03	0.00000000e+00	0.00000000e+00	0.00000000e+00
-210	1.10300000e+03	0.00000000e+00	0.00000000e+00	0.00000000e+00
-209	1.10800000e+03	0.00000000e+00	0.00000000e+00	0.00000000e+00
-208	1.11000000e+03	0.00000000e+00	0.00000000e+00	0.00000000e+00
-207	1.11200000e+03	0.00000000e+00	0.00000000e+00	0.00000000e+00
-206	1.11800000e+03	0.00000000e+00	0.00000000e+00	0.00000000e+00
-205	1.12400000e+03	0.00000000e+00	0.00000000e+00	0.00000000e+00
-204	1.12700000e+03	0.00000000e+00	0.00000000e+00	0.00000000e+00
-203	1.13300000e+03	0.00000000e+00	0.00000000e+00	0.00000000e+00
-202	1.13500000e+03	0.00000000e+00	0.00000000e+00	0.00000000e+00
-201	1.13500000e+03	0.00000000e+00	0.00000000e+00	0.00000000e+00
-200	1.13600000e+03	0.00000000e+00	0.00000000e+00	0.00000000e+00
-199	1.13900000e+03	0.00000000e+00	0.00000000e+00	0.00000000e+00
-198	1.14300000e+03	0.00000000e+00	0.00000000e+00	0.00000000e+00
-197	1.14300000e+03	0.00000000e+00	0.00000000e+00	0.00000000e+00
-196	1.14300000e+03	0.00000000e+00	0.00000000e+00	0.00000000e+00
-195	1.14300000e+03	0.00000000e+00	0.00000000e+00	0.00000000e+00
-194	1.14700000e+03	0.00000000e+00	0.00000000e+00	0.00000000e+00
-193	1.15500000e+03	0.00000000e+00	0.00000000e+00	0.00000000e+00
-192	1.16000000e+03	0.00000000e+00	0.00000000e+00	0.00000000e+00
-191	1.16500000e+03	0.00000000e+00	0.00000000e+00	0.00000000e+00
-190	1.17100000e+03	0.00000000e+00	0.00000000e+00	0.00000000e+00
-189	1.17600000e+03	0.00000000e+00	0.00000000e+00	0.00000000e+00
-188	1.18400000e+03	0.00000000e+00	0.00000000e+00	0.00000000e+00
-187	1.19200000e+03	0.00000000e+00	0.00000000e+00	0.00000000e+00
-186	1.20100000e+03	0.00000000e+00	0.00000000e+00	0.00000000e+00
-185	1.20600000e+03	0.00000000e+00	0.00000000e+00	0.00000000e+00
-184	1.21300000e+03	0.00000000e+00	0.00000000e+00	0.00000000e+00
-183	1.21500000e+03	0.00000000e+00	0.00000000e+00	0.00000000e+00
-182	1.21700000e+03	0.00000000e+00	0.00000000e+00	0.00000000e+00
-181	1.21900000e+03	0.00000000e+00	0.00000000e+00	0.00000000e+00
-180	1.22100000e+03	0.00000000e+00	0.00000000e+00	0.00000000e+00
-179	1.22500000e+03	0.00000000e+00	0.00000000e+00	0.00000000e+00
-178	1.22800000e+03	0.00000000e+00	0.00000000e+00	0.00000000e+00
-177	1.23400000e+03	0.00000000e+00	0.00000000e+00	0.00000000e+00
-176	1.23600000e+03	0.00000000e+00	0.00000000e+00	0.00000000e+00
-175	1.23900000e+03	0.00000000e+00	0.00000000e+00	0.00000000e+00
-174	1.24400000e+03	0.00000000e+00	0.00000000e+00	0.00000000e+00
-173	1.24800000e+03	0.00000000e+00	0.00000000e+00	0.00000000e+00
-172	1.25200000e+03	0.00000000e+00	0.00000000e+00	0.00000000e+00
-171	1.25300000e+03	0.00000000e+00	0.00000000e+00	0.00000000e+00
-170	1.25700000e+03	0.00000000e+00	0.00000000e+00	0.00000000e+00
-169	1.25700000e+03	0.00000000e+00	0.00000000e+00	0.00000000e+00
-168	1.25900000e+03	0.00000000e+00	0.00000000e+00	0.00000000e+00
-167	1.26100000e+03	0.00000000e+00	0.00000000e+00	0.00000000e+00
-166	1.26600000e+03	0.00000000e+00	0.00000000e+00	0.00000000e+00
-165	1.26600000e+03	0.00000000e+00	0.00000000e+00	0.00000000e+00
-164	1.26900000e+03	0.00000000e+00	0.00000000e+00	0.00000000e+00
-163	1.27000000e+03	0.00000000e+00	0.00000000e+00	0.00000000e+00
-162	1.27200000e+03	0.00000000e+00	0.00000000e+00	0.00000000e+00
-161	1.27300000e+03	0.00000000e+00	0.00000000e+00	0.00000000e+00
-160	1.27500000e+03	0.00000000e+00	0.00000000e+00	0.00000000e+00
-159	1.27800000e+03	0.00000000e+00	0.00000000e+00	0.00000000e+00
-158	1.27800000e+03	0.00000000e+00	0.00000000e+00	0.00000000e+00
-157	1.28000000e+03	0.00000000e+00	0.00000000e+00	0.00000000e+00
-156	1.28100000e+03	0.00000000e+00	0.00000000e+00	0.00000000e+00
-155	1.28300000e+03	0.00000000e+00	0.00000000e+00	0.00000000e+00
-154	1.28800000e+03	0.00000000e+00	0.00000000e+00	0.00000000e+00
-153	1.28800000e+03	0.00000000e+00	0.00000000e+00	0.00000000e+00
-152	1.29300000e+03	0.00000000e+00	0.00000000e+00	0.00000000e+00
-151	1.29800000e+03	0.00000000e+00	0.00000000e+00	0.00000000e+00
-150	1.29900000e+03	0.00000000e+00	0.00000000e+00	0.00000000e+00
-149	1.29900000e+03	0.00000000e+00	0.00000000e+00	0.00000000e+00
-148	1.30200000e+03	0.00000000e+00	0.00000000e+00	0.00000000e+00
-147	1.30400000e+03	0.00000000e+00	0.00000000e+00	0.00000000e+00
-146	1.30500000e+03	0.00000000e+00	0.00000000e+00	0.00000000e+00
-145	1.30600000e+03	0.00000000e+00	0.00000000e+00	0.00000000e+00
-144	1.30800000e+03	0.00000000e+00	0.00000000e+00	0.00000000e+00
-143	1.31000000e+03	0.00000000e+00	0.00000000e+00	0.00000000e+00
-142	1.31300000e+03	0.00000000e+00	0.00000000e+00	0.00000000e+00
-141	1.31300000e+03	0.00000000e+00	0.00000000e+00	0.00000000e+00
-140	1.31500000e+03	0.00000000e+00	0.00000000e+00	0.00000000e+00
-139	1.31700000e+03	0.00000000e+00	0.00000000e+00	0.00000000e+00
-138	1.32000000e+03	0.00000000e+00	0.00000000e+00	0.00000000e+00
-137	1.32400000e+03	0.00000000e+00	0.00000000e+00	0.00000000e+00
-136	1.32500000e+03	0.00000000e+00	0.00000000e+00	0.00000000e+00
-135	1.32800000e+03	0.00000000e+00	0.00000000e+00	0.00000000e+00
-134	1.32800000e+03	0.00000000e+00	0.00000000e+00	0.00000000e+00
-133	1.33200000e+03	0.00000000e+00	0.00000000e+00	0.00000000e+00
-132	1.33600000e+03	0.00000000e+00	0.00000000e+00	0.00000000e+00
-131	1.33700000e+03	0.00000000e+00	0.00000000e+00	0.00000000e+00
-130	1.33900000e+03	0.00000000e+00	0.00000000e+00	0.00000000e+00
-129	1.34800000e+03	0.00000000e+00	0.00000000e+00	0.00000000e+00
-128	1.35100000e+03	0.00000000e+00	0.00000000e+00	9.00000000e+00
-127	1.36000000e+03	0.00000000e+00	0.00000000e+00	0.00000000e+00
-126	1.36400000e+03	0.00000000e+00	0.00000000e+00	0.00000000e+00
-125	1.37000000e+03	0.00000000e+00	0.00000000e+00	0.00000000e+00
-124	1.37300000e+03	0.00000000e+00	0.00000000e+00	0.00000000e+00
-123	1.37600000e+03	0.00000000e+00	0.00000000e+00	0.00000000e+00
-122	1.37800000e+03	0.00000000e+00	0.00000000e+00	0.00000000e+00
-121	1.38300000e+03	0.00000000e+00	0.00000000e+00	0.00000000e+00
-120	1.38700000e+03	0.00000000e+00	0.00000000e+00	0.00000000e+00
-119	1.39500000e+03	0.00000000e+00	0.00000000e+00	0.00000000e+00
-118	1.39500000e+03	0.00000000e+00	0.00000000e+00	0.00000000e+00
-117	1.40400000e+03	0.00000000e+00	0.00000000e+00	0.00000000e+00
-116	1.41000000e+03	0.00000000e+00	0.00000000e+00	0.00000000e+00
-115	1.41400000e+03	0.00000000e+00	0.00000000e+00	0.00000000e+00
-114	1.42100000e+03	0.00000000e+00	0.00000000e+00	0.00000000e+00
-113	1.43100000e+03	0.00000000e+00	0.00000000e+00	0.00000000e+00
-112	1.43600000e+03	0.00000000e+00	0.00000000e+00	0.00000000e+00
-111	1.43700000e+03	0.00000000e+00	0.00000000e+00	0.00000000e+00
-110	1.44300000e+03	0.00000000e+00	0.00000000e+00	0.00000000e+00
-109	1.44800000e+03	0.00000000e+00	0.00000000e+00	0.00000000e+00
-108	1.45000000e+03	0.00000000e+00	0.00000000e+00	0.00000000e+00
-107	1.45200000e+03	0.00000000e+00	0.00000000e+00	0.00000000e+00
-106	1.45500000e+03	0.00000000e+00	0.00000000e+00	0.00000000e+00
-105	1.46200000e+03	0.00000000e+00	0.00000000e+00	0.00000000e+00
-104	1.46300000e+03	0.00000000e+00	0.00000000e+00	0.00000000e+00
-103	1.46700000e+03	0.00000000e+00	0.00000000e+00	0.00000000e+00
-102	1.47200000e+03	0.00000000e+00	0.00000000e+00	0.00000000e+00
-101	1.48200000e+03	0.00000000e+00	0.00000000e+00	0.00000000e+00
-100	1.48600000e+03	0.00000000e+00	0.00000000e+00	0.00000000e+00
-99	1.49300000e+03	0.00000000e+00	0.00000000e+00	0.00000000e+00
-98	1.49500000e+03	0.00000000e+00	0.00000000e+00	0.00000000e+00
-97	1.49700000e+03	0.00000000e+00	0.00000000e+00	0.00000000e+00
-96	1.49700000e+03	0.00000000e+00	0.00000000e+00	0.00000000e+00
-95	1.49700000e+03	0.00000000e+00	0.00000000e+00	0.00000000e+00
-94	1.50000000e+03	0.00000000e+00	0.00000000e+00	0.00000000e+00
-93	1.50200000e+03	0.00000000e+00	0.00000000e+00	0.00000000e+00
-92	1.50900000e+03	0.00000000e+00	0.00000000e+00	0.00000000e+00
-91	1.51200000e+03	0.00000000e+00	0.00000000e+00	0.00000000e+00
-90	1.51400000e+03	0.00000000e+00	0.00000000e+00	0.00000000e+00
-89	1.51900000e+03	0.00000000e+00	0.00000000e+00	0.00000000e+00
-88	1.52100000e+03	0.00000000e+00	0.00000000e+00	0.00000000e+00
-87	1.52500000e+03	0.00000000e+00	0.00000000e+00	0.00000000e+00
-86	1.52500000e+03	0.00000000e+00	0.00000000e+00	0.00000000e+00
-85	1.52600000e+03	0.00000000e+00	0.00000000e+00	0.00000000e+00
-84	1.52700000e+03	0.00000000e+00	0.00000000e+00	0.00000000e+00
-83	1.54000000e+03	0.00000000e+00	0.00000000e+00	0.00000000e+00
-82	1.54900000e+03	0.00000000e+00	0.00000000e+00	0.00000000e+00
-81	1.55500000e+03	0.00000000e+00	0.00000000e+00	0.00000000e+00
-80	1.55500000e+03	0.00000000e+00	0.00000000e+00	0.00000000e+00
-79	1.55700000e+03	0.00000000e+00	0.00000000e+00	0.00000000e+00
-78	1.56100000e+03	0.00000000e+00	0.00000000e+00	0.00000000e+00
-77	1.56500000e+03	0.00000000e+00	0.00000000e+00	0.00000000e+00
-76	1.56900000e+03	0.00000000e+00	0.00000000e+00	0.00000000e+00
-75	1.57200000e+03	0.00000000e+00	0.00000000e+00	0.00000000e+00
-74	1.57500000e+03	0.00000000e+00	0.00000000e+00	0.00000000e+00
-73	1.57800000e+03	0.00000000e+00	0.00000000e+00	0.00000000e+00
-72	1.58100000e+03	0.00000000e+00	0.00000000e+00	0.00000000e+00
-71	1.58600000e+03	0.00000000e+00	0.00000000e+00	0.00000000e+00
-70	1.58700000e+03	0.00000000e+00	0.00000000e+00	0.00000000e+00
-69	1.58900000e+03	0.00000000e+00	0.00000000e+00	0.00000000e+00
-68	1.59200000e+03	0.00000000e+00	0.00000000e+00	0.00000000e+00
-67	1.59300000e+03	0.00000000e+00	0.00000000e+00	0.00000000e+00
-66	1.59800000e+03	0.00000000e+00	0.00000000e+00	0.00000000e+00
-65	1.59800000e+03	0.00000000e+00	0.00000000e+00	0.00000000e+00
-64	1.60100000e+03	0.00000000e+00	0.00000000e+00	0.00000000e+00
-63	1.60400000e+03	0.00000000e+00	0.00000000e+00	0.00000000e+00
-62	1.60500000e+03	0.00000000e+00	0.00000000e+00	0.00000000e+00
-61	1.60900000e+03	0.00000000e+00	0.00000000e+00	0.00000000e+00
-60	1.61200000e+03	0.00000000e+00	0.00000000e+00	0.00000000e+00
-59	1.61300000e+03	0.00000000e+00	0.00000000e+00	0.00000000e+00
-58	1.61400000e+03	0.00000000e+00	0.00000000e+00	0.00000000e+00
-57	1.61700000e+03	0.00000000e+00	0.00000000e+00	0.00000000e+00
-56	1.63000000e+03	1.00000000e+00	1.00000000e+00	2.00000000e+00
-55	1.78800000e+03	1.00000000e+00	1.00000000e+00	2.00000000e+00
-54	1.88800000e+03	1.00000000e+00	1.00000000e+00	2.00000000e+00
-53	1.98800000e+03	1.00000000e+00	1.00000000e+00	2.00000000e+00
-52	2.06000000e+03	1.00000000e+00	1.00000000e+00	2.00000000e+00
-51	2.13400000e+03	1.00000000e+00	1.00000000e+00	2.00000000e+00
-50	2.19200000e+03	1.00000000e+00	1.00000000e+00	2.00000000e+00
-49	2.21700000e+03	1.00000000e+00	1.00000000e+00	2.00000000e+00
-48	2.25900000e+03	1.00000000e+00	1.00000000e+00	2.00000000e+00
-47	2.30700000e+03	1.00000000e+00	1.00000000e+00	2.00000000e+00
-46	2.34500000e+03	1.00000000e+00	1.00000000e+00	2.00000000e+00
-45	2.38000000e+03	1.00000000e+00	1.00000000e+00	2.00000000e+00
-44	2.41700000e+03	1.00000000e+00	1.00000000e+00	2.00000000e+00
-43	2.46000000e+03	1.00000000e+00	1.00000000e+00	2.00000000e+00
-42	2.49700000e+03	1.00000000e+00	1.00000000e+00	2.00000000e+00
-41	2.53700000e+03	1.00000000e+00	1.00000000e+00	2.00000000e+00
-40	2.58800000e+03	1.00000000e+00	1.00000000e+00	2.00000000e+00
-39	2.62200000e+03	1.00000000e+00	1.00000000e+00	2.00000000e+00
-38	2.67200000e+03	2.00000000e+00	2.00000000e+00	3.00000000e+00
-37	2.72700000e+03	2.00000000e+00	2.00000000e+00	3.00000000e+00
-36	2.78700000e+03	2.00000000e+00	2.00000000e+00	3.00000000e+00
-35	2.82400000e+03	2.00000000e+00	2.00000000e+00	3.00000000e+00
-34	2.87500000e+03	2.00000000e+00	2.00000000e+00	3.00000000e+00
-33	2.91600000e+03	2.00000000e+00	2.00000000e+00	3.00000000e+00
-32	2.96700000e+03	2.00000000e+00	2.00000000e+00	3.00000000e+00
-31	3.02500000e+03	3.00000000e+00	3.00000000e+00	4.00000000e+00
-30	3.08400000e+03	3.00000000e+00	3.00000000e+00	4.00000000e+00
-29	3.15600000e+03	3.00000000e+00	3.00000000e+00	4.00000000e+00
-28	3.23600000e+03	4.00000000e+00	4.00000000e+00	5.00000000e+00
-27	3.38900000e+03	5.00000000e+00	5.00000000e+00	6.00000000e+00
-26	3.51700000e+03	5.00000000e+00	5.00000000e+00	6.00000000e+00
-25	3.64300000e+03	5.00000000e+00	5.00000000e+00	6.00000000e+00
-24	3.72100000e+03	5.00000000e+00	5.00000000e+00	6.00000000e+00
-23	3.80200000e+03	5.00000000e+00	5.00000000e+00	6.00000000e+00
-22	3.88200000e+03	5.00000000e+00	5.00000000e+00	6.00000000e+00
-21	3.95300000e+03	5.00000000e+00	5.00000000e+00	6.00000000e+00
-20	4.02700000e+03	5.00000000e+00	5.00000000e+00	6.00000000e+00
-19	4.10000000e+03	5.00000000e+00	5.00000000e+00	6.00000000e+00
-18	4.18600000e+03	5.00000000e+00	5.00000000e+00	6.00000000e+00
-17	4.26200000e+03	5.00000000e+00	5.00000000e+00	6.00000000e+00
-16	4.32300000e+03	5.00000000e+00	5.00000000e+00	6.00000000e+00
-15	4.40100000e+03	5.00000000e+00	5.00000000e+00	6.00000000e+00
-14	4.48700000e+03	5.00000000e+00	5.00000000e+00	6.00000000e+00
-13	4.57800000e+03	5.00000000e+00	5.00000000e+00	6.00000000e+00
-12	4.65700000e+03	5.00000000e+00	5.00000000e+00	6.00000000e+00
-11	4.72700000e+03	5.00000000e+00	5.00000000e+00	6.00000000e+00
-10	4.80400000e+03	5.00000000e+00	5.00000000e+00	6.00000000e+00
-9	4.90500000e+03	8.00000000e+00	7.00000000e+00	1.00000000e+01
-8	4.96300000e+03	8.00000000e+00	7.00000000e+00	1.00000000e+01
-7	5.02700000e+03	8.00000000e+00	7.00000000e+00	1.00000000e+01
-6	5.09500000e+03	8.00000000e+00	7.00000000e+00	1.00000000e+01
-5	5.15000000e+03	8.00000000e+00	7.00000000e+00	1.00000000e+01
-4	5.22100000e+03	8.00000000e+00	7.00000000e+00	1.00000000e+01
-3	5.28500000e+03	8.00000000e+00	7.00000000e+00	1.00000000e+01
-2	5.35600000e+03	8.00000000e+00	7.00000000e+00	1.00000000e+01
-1	5.42700000e+03	8.00000000e+00	7.00000000e+00	1.00000000e+01
0	5.60500000e+03	8.00000000e+00	7.00000000e+00	1.00000000e+01
1	5.69800000e+03	8.00000000e+00	7.00000000e+00	1.00000000e+01
2	5.77700000e+03	8.00000000e+00	7.00000000e+00	1.00000000e+01
3	5.85600000e+03	8.00000000e+00	7.00000000e+00	1.00000000e+01
4	5.89600000e+03	8.00000000e+00	7.00000000e+00	1.00000000e+01
5	5.93900000e+03	8.00000000e+00	7.00000000e+00	1.00000000e+01
6	6.00100000e+03	9.00000000e+00	8.00000000e+00	1.10000000e+01
7	6.14500000e+03	9.00000000e+00	8.00000000e+00	1.10000000e+01
8	6.28600000e+03	9.00000000e+00	8.00000000e+00	1.10000000e+01
9	6.36100000e+03	9.00000000e+00	8.00000000e+00	1.10000000e+01
10	6.44800000e+03	9.00000000e+00	8.00000000e+00	1.10000000e+01
11	6.52800000e+03	9.00000000e+00	8.00000000e+00	1.10000000e+01
12	6.58500000e+03	9.00000000e+00	8.00000000e+00	1.10000000e+01
13	6.65700000e+03	1.00000000e+01	9.00000000e+00	1.20000000e+01
14	6.70400000e+03	1.00000000e+01	9.00000000e+00	1.20000000e+01
15	6.75900000e+03	1.00000000e+01	9.00000000e+00	1.20000000e+01
16	6.81200000e+03	1.00000000e+01	9.00000000e+00	1.20000000e+01
17	6.84900000e+03	1.00000000e+01	9.00000000e+00	1.20000000e+01
18	6.89600000e+03	1.00000000e+01	9.00000000e+00	1.20000000e+01
19	6.94200000e+03	1.00000000e+01	1.00000000e+01	1.30000000e+01
20	6.97600000e+03	1.00000000e+01	1.00000000e+01	1.30000000e+01
21	7.01800000e+03	1.00000000e+01	1.00000000e+01	1.30000000e+01
22	7.06900000e+03	1.00000000e+01	1.00000000e+01	1.30000000e+01
23	7.11700000e+03	1.00000000e+01	1.00000000e+01	1.30000000e+01
24	7.16400000e+03	1.00000000e+01	1.00000000e+01	1.30000000e+01
25	7.20700000e+03	1.00000000e+01	1.00000000e+01	1.30000000e+01
26	7.23800000e+03	1.00000000e+01	1.00000000e+01	1.30000000e+01
27	7.28700000e+03	1.20000000e+01	1.20000000e+01	1.50000000e+01
28	7.46300000e+03	1.30000000e+01	1.30000000e+01	1.60000000e+01
29	7.69500000e+03	1.30000000e+01	1.30000000e+01	1.60000000e+01
30	7.86400000e+03	1.30000000e+01	1.30000000e+01	1.60000000e+01
31	8.03600000e+03	1.30000000e+01	1.30000000e+01	1.60000000e+01
32	8.14300000e+03	1.30000000e+01	1.30000000e+01	1.60000000e+01
33	8.26600000e+03	1.30000000e+01	1.30000000e+01	1.60000000e+01
34	8.36300000e+03	1.30000000e+01	1.30000000e+01	1.60000000e+01
35	8.46600000e+03	1.30000000e+01	1.30000000e+01	1.60000000e+01
36	8.57300000e+03	1.30000000e+01	1.30000000e+01	1.60000000e+01
37	8.73100000e+03	1.30000000e+01	1.30000000e+01	1.60000000e+01
38	8.86100000e+03	1.30000000e+01	1.30000000e+01	1.60000000e+01
39	8.98900000e+03	1.30000000e+01	1.30000000e+01	1.60000000e+01
40	9.06900000e+03	1.30000000e+01	1.30000000e+01	1.60000000e+01
41	9.14900000e+03	1.30000000e+01	1.30000000e+01	1.60000000e+01
42	9.23700000e+03	1.30000000e+01	1.30000000e+01	1.60000000e+01
43	9.29000000e+03	1.30000000e+01	1.30000000e+01	1.60000000e+01
44	9.31000000e+03	1.30000000e+01	1.30000000e+01	1.60000000e+01
45	9.32200000e+03	1.30000000e+01	1.30000000e+01	1.60000000e+01
46	9.34200000e+03	1.30000000e+01	1.30000000e+01	1.60000000e+01
47	9.38600000e+03	1.30000000e+01	1.30000000e+01	1.60000000e+01
48	9.43000000e+03	1.30000000e+01	1.30000000e+01	1.60000000e+01
49	9.49900000e+03	1.30000000e+01	1.30000000e+01	1.60000000e+01
50	9.56000000e+03	1.30000000e+01	1.30000000e+01	1.60000000e+01
51	9.67400000e+03	1.30000000e+01	1.30000000e+01	1.60000000e+01
52	9.80300000e+03	1.30000000e+01	1.30000000e+01	1.60000000e+01
53	9.88800000e+03	1.30000000e+01	1.30000000e+01	1.60000000e+01
54	9.95000000e+03	1.30000000e+01	1.30000000e+01	1.60000000e+01
55	1.00410000e+04	1.30000000e+01	1.30000000e+01	1.60000000e+01
56	1.00920000e+04	1.30000000e+01	1.30000000e+01	1.60000000e+01
57	1.01500000e+04	1.30000000e+01	1.30000000e+01	1.60000000e+01
58	1.01500000e+04	1.30000000e+01	1.30000000e+01	1.60000000e+01
59	1.01760000e+04	1.30000000e+01	1.30000000e+01	1.60000000e+01
60	1.01760000e+04	1.30000000e+01	1.30000000e+01	1.60000000e+01
61	1.02390000e+04	1.30000000e+01	1.30000000e+01	1.60000000e+01
62	1.03230000e+04	1.50000000e+01	1.50000000e+01	1.90000000e+01
63	1.04000000e+04	1.50000000e+01	1.50000000e+01	1.90000000e+01
64	1.04600000e+04	1.50000000e+01	1.50000000e+01	1.90000000e+01
65	1.05150000e+04	1.50000000e+01	1.50000000e+01	1.90000000e+01
66	1.05890000e+04	1.50000000e+01	1.50000000e+01	1.90000000e+01
67	1.05890000e+04	1.50000000e+01	1.50000000e+01	1.90000000e+01
68	1.06490000e+04	1.50000000e+01	1.50000000e+01	1.90000000e+01
69	1.06490000e+04	1.50000000e+01	1.50000000e+01	1.90000000e+01
70	1.06490000e+04	1.50000000e+01	1.50000000e+01	1.90000000e+01
71	1.06490000e+04	1.50000000e+01	1.50000000e+01	1.90000000e+01
72	1.06490000e+04	1.50000000e+01	1.50000000e+01	1.90000000e+01
73	1.07020000e+04	1.50000000e+01	1.50000000e+01	1.90000000e+01
74	1.07660000e+04	1.50000000e+01	1.50000000e+01	1.90000000e+01
75	1.08250000e+04	1.50000000e+01	1.50000000e+01	1.90000000e+01
76	1.09110000e+04	1.50000000e+01	1.60000000e+01	2.10000000e+01
77	1.09820000e+04	1.50000000e+01	1.60000000e+01	2.10000000e+01
78	1.10480000e+04	1.50000000e+01	1.60000000e+01	2.10000000e+01
79	1.11090000e+04	1.50000000e+01	1.60000000e+01	2.10000000e+01
80	1.11760000e+04	1.50000000e+01	1.60000000e+01	2.10000000e+01
81	1.12380000e+04	1.50000000e+01	1.60000000e+01	2.10000000e+01
82	1.12910000e+04	1.50000000e+01	1.60000000e+01	2.10000000e+01
83	1.13430000e+04	1.50000000e+01	1.60000000e+01	2.10000000e+01
84	1.14180000e+04	1.50000000e+01	1.60000000e+01	2.10000000e+01
85	1.14920000e+04	1.50000000e+01	1.80000000e+01	2.10000000e+01
86	1.16010000e+04	1.50000000e+01	1.60000000e+01	2.10000000e+01
87	1.17060000e+04	1.50000000e+01	1.60000000e+01	2.10000000e+01
88	1.18120000e+04	1.50000000e+01	1.60000000e+01	2.10000000e+01
89	1.18840000e+04	1.50000000e+01	1.60000000e+01	2.10000000e+01
90	1.19520000e+04	1.50000000e+01	1.60000000e+01	2.10000000e+01
91	1.20520000e+04	1.50000000e+01	1.60000000e+01	2.10000000e+01
92	1.21500000e+04	1.50000000e+01	1.60000000e+01	2.10000000e+01
93	1.22990000e+04	1.50000000e+01	1.60000000e+01	2.10000000e+01
94	1.24280000e+04	1.50000000e+01	1.60000000e+01	2.10000000e+01
95	1.25520000e+04	1.50000000e+01	1.60000000e+01	2.10000000e+01
96	1.26650000e+04	1.60000000e+01	1.70000000e+01	2.20000000e+01
97	1.27600000e+04	1.60000000e+01	1.70000000e+01	2.20000000e+01
98	1.28920000e+04	1.60000000e+01	1.70000000e+01	2.20000000e+01
99	1.30370000e+04	1.60000000e+01	1.70000000e+01	2.20000000e+01
100	1.31950000e+04	1.60000000e+01	1.70000000e+01	2.20000000e+01
