# Supplementary material for: Early Prediction of Movie Box Office Success Based on Wikipedia Activity Big Data
Source: PLoS One. 2013 Aug 21;8(8):e71226. doi: 10.1371/journal.pone.0071226 (PMC3749192; doi:10.1371/journal.pone.0071226)
Supplement: Dataset S1 — The dataset under study, including the financial and Wikipedia activity data is also available at http://wwm.phy.bme.hu/SupplementaryDataS1.zip. (ZIP) [file pone.0071226.s002.zip › wikipredict_data_pack/sample_of_312/wikipedia_predictors/235]

Day_(movie_time)	Views	Users	Rigor	Edits
-500	0.00000000e+00	2.00000000e+00	3.00000000e+00	1.30000000e+01
-499	2.10000000e+01	2.00000000e+00	3.00000000e+00	1.30000000e+01
-498	3.60000000e+01	2.00000000e+00	3.00000000e+00	1.30000000e+01
-497	5.20000000e+01	2.00000000e+00	3.00000000e+00	1.30000000e+01
-496	8.40000000e+01	3.00000000e+00	4.00000000e+00	1.50000000e+01
-495	9.60000000e+01	3.00000000e+00	4.00000000e+00	1.50000000e+01
-494	1.37000000e+02	4.00000000e+00	5.00000000e+00	1.60000000e+01
-493	1.73000000e+02	4.00000000e+00	5.00000000e+00	1.60000000e+01
-492	2.10000000e+02	4.00000000e+00	5.00000000e+00	1.60000000e+01
-491	2.37000000e+02	4.00000000e+00	5.00000000e+00	1.60000000e+01
-490	2.67000000e+02	4.00000000e+00	5.00000000e+00	1.60000000e+01
-489	2.84000000e+02	4.00000000e+00	5.00000000e+00	1.60000000e+01
-488	3.11000000e+02	4.00000000e+00	5.00000000e+00	1.60000000e+01
-487	3.42000000e+02	4.00000000e+00	5.00000000e+00	1.60000000e+01
-486	3.55000000e+02	4.00000000e+00	5.00000000e+00	1.60000000e+01
-485	4.40000000e+02	4.00000000e+00	5.00000000e+00	1.60000000e+01
-484	4.93000000e+02	4.00000000e+00	5.00000000e+00	1.60000000e+01
-483	5.26000000e+02	4.00000000e+00	5.00000000e+00	1.60000000e+01
-482	5.64000000e+02	4.00000000e+00	5.00000000e+00	1.60000000e+01
-481	5.98000000e+02	4.00000000e+00	5.00000000e+00	1.60000000e+01
-480	6.40000000e+02	5.00000000e+00	6.00000000e+00	1.70000000e+01
-479	6.67000000e+02	5.00000000e+00	6.00000000e+00	1.70000000e+01
-478	6.89000000e+02	5.00000000e+00	6.00000000e+00	1.70000000e+01
-477	7.16000000e+02	5.00000000e+00	6.00000000e+00	1.70000000e+01
-476	7.44000000e+02	5.00000000e+00	6.00000000e+00	1.70000000e+01
-475	7.87000000e+02	5.00000000e+00	6.00000000e+00	1.70000000e+01
-474	8.14000000e+02	5.00000000e+00	6.00000000e+00	1.70000000e+01
-473	8.53000000e+02	5.00000000e+00	6.00000000e+00	1.70000000e+01
-472	8.79000000e+02	5.00000000e+00	6.00000000e+00	1.70000000e+01
-471	9.06000000e+02	5.00000000e+00	6.00000000e+00	1.70000000e+01
-470	9.34000000e+02	5.00000000e+00	6.00000000e+00	1.70000000e+01
-469	9.82000000e+02	5.00000000e+00	6.00000000e+00	1.70000000e+01
-468	1.00700000e+03	5.00000000e+00	6.00000000e+00	1.70000000e+01
-467	1.03300000e+03	5.00000000e+00	6.00000000e+00	1.70000000e+01
-466	1.06800000e+03	5.00000000e+00	6.00000000e+00	1.70000000e+01
-465	1.09400000e+03	5.00000000e+00	6.00000000e+00	1.70000000e+01
-464	1.11500000e+03	5.00000000e+00	6.00000000e+00	1.70000000e+01
-463	1.14000000e+03	5.00000000e+00	6.00000000e+00	1.70000000e+01
-462	1.17800000e+03	5.00000000e+00	6.00000000e+00	1.70000000e+01
-461	1.20800000e+03	5.00000000e+00	6.00000000e+00	1.70000000e+01
-460	1.23200000e+03	5.00000000e+00	6.00000000e+00	1.70000000e+01
-459	1.26500000e+03	5.00000000e+00	6.00000000e+00	1.70000000e+01
-458	1.29100000e+03	5.00000000e+00	6.00000000e+00	1.70000000e+01
-457	1.32300000e+03	5.00000000e+00	6.00000000e+00	1.70000000e+01
-456	1.33900000e+03	5.00000000e+00	6.00000000e+00	1.70000000e+01
-455	1.36700000e+03	5.00000000e+00	6.00000000e+00	1.70000000e+01
-454	1.38900000e+03	5.00000000e+00	6.00000000e+00	1.70000000e+01
-453	1.40300000e+03	5.00000000e+00	6.00000000e+00	1.70000000e+01
-452	1.43100000e+03	5.00000000e+00	6.00000000e+00	1.70000000e+01
-451	1.46600000e+03	5.00000000e+00	6.00000000e+00	1.70000000e+01
-450	1.49500000e+03	5.00000000e+00	6.00000000e+00	1.70000000e+01
-449	1.51700000e+03	5.00000000e+00	6.00000000e+00	1.70000000e+01
-448	1.53000000e+03	5.00000000e+00	6.00000000e+00	1.70000000e+01
-447	1.54800000e+03	5.00000000e+00	6.00000000e+00	1.70000000e+01
-446	1.57400000e+03	5.00000000e+00	6.00000000e+00	1.70000000e+01
-445	1.59900000e+03	5.00000000e+00	6.00000000e+00	1.70000000e+01
-444	1.62400000e+03	5.00000000e+00	6.00000000e+00	1.70000000e+01
-443	1.64100000e+03	5.00000000e+00	6.00000000e+00	1.70000000e+01
-442	1.66000000e+03	5.00000000e+00	6.00000000e+00	1.70000000e+01
-441	1.67900000e+03	5.00000000e+00	6.00000000e+00	1.70000000e+01
-440	1.69700000e+03	5.00000000e+00	6.00000000e+00	1.70000000e+01
-439	1.71200000e+03	5.00000000e+00	6.00000000e+00	1.70000000e+01
-438	1.73200000e+03	5.00000000e+00	6.00000000e+00	1.70000000e+01
-437	1.75300000e+03	5.00000000e+00	6.00000000e+00	1.70000000e+01
-436	1.77300000e+03	5.00000000e+00	6.00000000e+00	1.70000000e+01
-435	1.79600000e+03	5.00000000e+00	6.00000000e+00	1.70000000e+01
-434	1.82000000e+03	5.00000000e+00	6.00000000e+00	1.70000000e+01
-433	1.84100000e+03	5.00000000e+00	6.00000000e+00	1.70000000e+01
-432	1.86300000e+03	5.00000000e+00	6.00000000e+00	1.70000000e+01
-431	1.89400000e+03	5.00000000e+00	6.00000000e+00	1.70000000e+01
-430	1.93200000e+03	5.00000000e+00	6.00000000e+00	1.70000000e+01
-429	1.95200000e+03	5.00000000e+00	6.00000000e+00	1.70000000e+01
-428	1.97900000e+03	5.00000000e+00	6.00000000e+00	1.70000000e+01
-427	1.99700000e+03	5.00000000e+00	6.00000000e+00	1.70000000e+01
-426	2.01700000e+03	5.00000000e+00	6.00000000e+00	1.70000000e+01
-425	2.04400000e+03	5.00000000e+00	6.00000000e+00	1.70000000e+01
-424	2.07900000e+03	5.00000000e+00	6.00000000e+00	1.70000000e+01
-423	2.10800000e+03	5.00000000e+00	6.00000000e+00	1.70000000e+01
-422	2.14200000e+03	5.00000000e+00	6.00000000e+00	1.70000000e+01
-421	2.16000000e+03	5.00000000e+00	6.00000000e+00	1.70000000e+01
-420	2.19300000e+03	5.00000000e+00	6.00000000e+00	1.70000000e+01
-419	2.22200000e+03	5.00000000e+00	6.00000000e+00	1.70000000e+01
-418	2.25300000e+03	5.00000000e+00	6.00000000e+00	1.70000000e+01
-417	2.27900000e+03	5.00000000e+00	6.00000000e+00	1.70000000e+01
-416	2.32300000e+03	5.00000000e+00	6.00000000e+00	1.70000000e+01
-415	2.35600000e+03	5.00000000e+00	6.00000000e+00	1.70000000e+01
-414	2.37900000e+03	5.00000000e+00	6.00000000e+00	1.70000000e+01
-413	2.40900000e+03	5.00000000e+00	6.00000000e+00	1.70000000e+01
-412	2.44000000e+03	5.00000000e+00	6.00000000e+00	1.70000000e+01
-411	2.47700000e+03	5.00000000e+00	6.00000000e+00	1.70000000e+01
-410	2.51500000e+03	5.00000000e+00	6.00000000e+00	1.70000000e+01
-409	2.54600000e+03	5.00000000e+00	6.00000000e+00	1.70000000e+01
-408	2.58100000e+03	5.00000000e+00	6.00000000e+00	1.70000000e+01
-407	2.61800000e+03	5.00000000e+00	6.00000000e+00	1.70000000e+01
-406	2.64300000e+03	5.00000000e+00	6.00000000e+00	1.70000000e+01
-405	2.66900000e+03	5.00000000e+00	6.00000000e+00	1.70000000e+01
-404	2.70100000e+03	5.00000000e+00	6.00000000e+00	1.70000000e+01
-403	2.72200000e+03	5.00000000e+00	6.00000000e+00	1.70000000e+01
-402	2.74900000e+03	5.00000000e+00	6.00000000e+00	1.70000000e+01
-401	2.77700000e+03	5.00000000e+00	6.00000000e+00	1.70000000e+01
-400	2.79900000e+03	7.00000000e+00	8.00000000e+00	2.00000000e+01
-399	2.82200000e+03	7.00000000e+00	8.00000000e+00	2.00000000e+01
-398	2.84700000e+03	7.00000000e+00	8.00000000e+00	2.00000000e+01
-397	2.87800000e+03	7.00000000e+00	8.00000000e+00	2.00000000e+01
-396	2.91100000e+03	7.00000000e+00	8.00000000e+00	2.00000000e+01
-395	2.93300000e+03	7.00000000e+00	8.00000000e+00	2.00000000e+01
-394	2.95700000e+03	7.00000000e+00	8.00000000e+00	2.00000000e+01
-393	2.98100000e+03	7.00000000e+00	8.00000000e+00	2.00000000e+01
-392	3.00500000e+03	7.00000000e+00	8.00000000e+00	2.00000000e+01
-391	3.04000000e+03	7.00000000e+00	8.00000000e+00	2.00000000e+01
-390	3.07200000e+03	7.00000000e+00	8.00000000e+00	2.00000000e+01
-389	3.10400000e+03	7.00000000e+00	8.00000000e+00	2.00000000e+01
-388	3.13200000e+03	7.00000000e+00	8.00000000e+00	2.00000000e+01
-387	3.16200000e+03	7.00000000e+00	8.00000000e+00	2.00000000e+01
-386	3.19300000e+03	7.00000000e+00	8.00000000e+00	2.00000000e+01
-385	3.21700000e+03	7.00000000e+00	8.00000000e+00	2.00000000e+01
-384	3.25600000e+03	7.00000000e+00	8.00000000e+00	2.00000000e+01
-383	3.28200000e+03	7.00000000e+00	8.00000000e+00	2.00000000e+01
-382	3.31600000e+03	7.00000000e+00	8.00000000e+00	2.00000000e+01
-381	3.36500000e+03	7.00000000e+00	8.00000000e+00	2.00000000e+01
-380	3.40000000e+03	7.00000000e+00	8.00000000e+00	2.00000000e+01
-379	3.43500000e+03	7.00000000e+00	8.00000000e+00	2.00000000e+01
-378	3.45800000e+03	7.00000000e+00	8.00000000e+00	2.00000000e+01
-377	3.48600000e+03	7.00000000e+00	8.00000000e+00	2.00000000e+01
-376	3.51000000e+03	7.00000000e+00	8.00000000e+00	2.00000000e+01
-375	3.53800000e+03	7.00000000e+00	8.00000000e+00	2.00000000e+01
-374	3.56600000e+03	7.00000000e+00	8.00000000e+00	2.00000000e+01
-373	3.59500000e+03	7.00000000e+00	8.00000000e+00	2.00000000e+01
-372	3.63400000e+03	7.00000000e+00	8.00000000e+00	2.00000000e+01
-371	3.66600000e+03	7.00000000e+00	8.00000000e+00	2.00000000e+01
-370	3.69600000e+03	7.00000000e+00	8.00000000e+00	2.00000000e+01
-369	3.72500000e+03	7.00000000e+00	8.00000000e+00	2.00000000e+01
-368	3.76600000e+03	7.00000000e+00	8.00000000e+00	2.00000000e+01
-367	3.80100000e+03	7.00000000e+00	8.00000000e+00	2.00000000e+01
-366	3.82100000e+03	7.00000000e+00	8.00000000e+00	2.00000000e+01
-365	3.83500000e+03	7.00000000e+00	8.00000000e+00	2.00000000e+01
-364	3.86300000e+03	7.00000000e+00	8.00000000e+00	2.00000000e+01
-363	3.92000000e+03	7.00000000e+00	9.00000000e+00	2.10000000e+01
-362	3.95200000e+03	7.00000000e+00	9.00000000e+00	2.10000000e+01
-361	3.98700000e+03	7.00000000e+00	9.00000000e+00	2.10000000e+01
-360	4.03300000e+03	7.00000000e+00	9.00000000e+00	2.10000000e+01
-359	4.06800000e+03	7.00000000e+00	9.00000000e+00	2.10000000e+01
-358	4.08900000e+03	7.00000000e+00	9.00000000e+00	2.10000000e+01
-357	4.11300000e+03	7.00000000e+00	9.00000000e+00	2.10000000e+01
-356	4.13900000e+03	7.00000000e+00	9.00000000e+00	2.10000000e+01
-355	4.16400000e+03	7.00000000e+00	9.00000000e+00	2.10000000e+01
-354	4.18200000e+03	7.00000000e+00	9.00000000e+00	2.10000000e+01
-353	4.22200000e+03	7.00000000e+00	1.00000000e+01	2.20000000e+01
-352	4.25100000e+03	7.00000000e+00	1.00000000e+01	2.20000000e+01
-351	4.28500000e+03	7.00000000e+00	1.00000000e+01	2.20000000e+01
-350	4.30900000e+03	7.00000000e+00	1.00000000e+01	2.20000000e+01
-349	4.35000000e+03	7.00000000e+00	1.00000000e+01	2.20000000e+01
-348	4.39900000e+03	7.00000000e+00	1.00000000e+01	2.20000000e+01
-347	4.44400000e+03	7.00000000e+00	1.00000000e+01	2.20000000e+01
-346	4.47700000e+03	7.00000000e+00	1.00000000e+01	2.20000000e+01
-345	4.52300000e+03	7.00000000e+00	1.00000000e+01	2.20000000e+01
-344	4.56400000e+03	7.00000000e+00	1.00000000e+01	2.20000000e+01
-343	4.60200000e+03	7.00000000e+00	1.00000000e+01	2.20000000e+01
-342	4.62200000e+03	7.00000000e+00	1.00000000e+01	2.20000000e+01
-341	4.66000000e+03	7.00000000e+00	1.00000000e+01	2.20000000e+01
-340	4.68500000e+03	7.00000000e+00	1.00000000e+01	2.20000000e+01
-339	4.70500000e+03	7.00000000e+00	1.00000000e+01	2.20000000e+01
-338	4.74400000e+03	7.00000000e+00	1.00000000e+01	2.20000000e+01
-337	4.77900000e+03	7.00000000e+00	1.00000000e+01	2.20000000e+01
-336	4.80800000e+03	7.00000000e+00	1.00000000e+01	2.20000000e+01
-335	4.83000000e+03	7.00000000e+00	1.00000000e+01	2.20000000e+01
-334	4.84900000e+03	7.00000000e+00	1.00000000e+01	2.20000000e+01
-333	4.89400000e+03	7.00000000e+00	1.00000000e+01	2.20000000e+01
-332	4.93300000e+03	7.00000000e+00	1.00000000e+01	2.20000000e+01
-331	4.98600000e+03	7.00000000e+00	1.00000000e+01	2.20000000e+01
-330	5.01600000e+03	7.00000000e+00	1.00000000e+01	2.20000000e+01
-329	5.05000000e+03	7.00000000e+00	1.00000000e+01	2.20000000e+01
-328	5.08000000e+03	7.00000000e+00	1.00000000e+01	2.20000000e+01
-327	5.11100000e+03	7.00000000e+00	1.00000000e+01	2.20000000e+01
-326	5.14300000e+03	7.00000000e+00	1.00000000e+01	2.20000000e+01
-325	5.18100000e+03	7.00000000e+00	1.00000000e+01	2.20000000e+01
-324	5.21300000e+03	7.00000000e+00	1.00000000e+01	2.20000000e+01
-323	5.23200000e+03	7.00000000e+00	1.00000000e+01	2.20000000e+01
-322	5.27200000e+03	7.00000000e+00	1.00000000e+01	2.20000000e+01
-321	5.43700000e+03	7.00000000e+00	1.00000000e+01	2.20000000e+01
-320	5.52500000e+03	7.00000000e+00	1.00000000e+01	2.20000000e+01
-319	5.59600000e+03	7.00000000e+00	1.00000000e+01	2.20000000e+01
-318	5.63600000e+03	7.00000000e+00	1.00000000e+01	2.20000000e+01
-317	5.67300000e+03	7.00000000e+00	1.00000000e+01	2.20000000e+01
-316	5.70100000e+03	7.00000000e+00	1.00000000e+01	2.20000000e+01
-315	5.72900000e+03	7.00000000e+00	1.00000000e+01	2.20000000e+01
-314	5.75300000e+03	7.00000000e+00	1.00000000e+01	2.20000000e+01
-313	5.78800000e+03	7.00000000e+00	1.00000000e+01	2.20000000e+01
-312	5.83600000e+03	7.00000000e+00	1.00000000e+01	2.20000000e+01
-311	5.86200000e+03	7.00000000e+00	1.00000000e+01	2.20000000e+01
-310	5.88700000e+03	7.00000000e+00	1.00000000e+01	2.20000000e+01
-309	5.91300000e+03	7.00000000e+00	1.00000000e+01	2.20000000e+01
-308	5.94400000e+03	7.00000000e+00	1.00000000e+01	2.20000000e+01
-307	5.96100000e+03	7.00000000e+00	1.00000000e+01	2.20000000e+01
-306	5.99900000e+03	7.00000000e+00	1.00000000e+01	2.20000000e+01
-305	6.02700000e+03	7.00000000e+00	1.00000000e+01	2.20000000e+01
-304	6.06200000e+03	7.00000000e+00	1.00000000e+01	2.20000000e+01
-303	6.08800000e+03	8.00000000e+00	1.10000000e+01	2.30000000e+01
-302	6.12400000e+03	8.00000000e+00	1.10000000e+01	2.30000000e+01
-301	6.14700000e+03	8.00000000e+00	1.10000000e+01	2.30000000e+01
-300	6.19900000e+03	8.00000000e+00	1.10000000e+01	2.30000000e+01
-299	6.21600000e+03	8.00000000e+00	1.10000000e+01	2.30000000e+01
-298	6.23800000e+03	8.00000000e+00	1.10000000e+01	2.30000000e+01
-297	6.27500000e+03	8.00000000e+00	1.10000000e+01	2.30000000e+01
-296	6.30700000e+03	8.00000000e+00	1.10000000e+01	2.30000000e+01
-295	6.32700000e+03	8.00000000e+00	1.10000000e+01	2.30000000e+01
-294	6.37000000e+03	8.00000000e+00	1.10000000e+01	2.30000000e+01
-293	6.40300000e+03	8.00000000e+00	1.10000000e+01	2.30000000e+01
-292	6.42700000e+03	8.00000000e+00	1.10000000e+01	2.30000000e+01
-291	6.45500000e+03	8.00000000e+00	1.10000000e+01	2.30000000e+01
-290	6.48300000e+03	8.00000000e+00	1.10000000e+01	2.30000000e+01
-289	6.51700000e+03	8.00000000e+00	1.10000000e+01	2.30000000e+01
-288	6.54700000e+03	8.00000000e+00	1.10000000e+01	2.30000000e+01
-287	6.58800000e+03	8.00000000e+00	1.10000000e+01	2.30000000e+01
-286	6.62300000e+03	8.00000000e+00	1.10000000e+01	2.30000000e+01
-285	6.66100000e+03	8.00000000e+00	1.10000000e+01	2.30000000e+01
-284	6.71600000e+03	8.00000000e+00	1.10000000e+01	2.30000000e+01
-283	6.78900000e+03	8.00000000e+00	1.10000000e+01	2.30000000e+01
-282	6.83400000e+03	8.00000000e+00	1.10000000e+01	2.30000000e+01
-281	6.89600000e+03	8.00000000e+00	1.10000000e+01	2.30000000e+01
-280	6.94600000e+03	8.00000000e+00	1.10000000e+01	2.30000000e+01
-279	6.99400000e+03	8.00000000e+00	1.10000000e+01	2.30000000e+01
-278	7.05100000e+03	8.00000000e+00	1.10000000e+01	2.30000000e+01
-277	7.13100000e+03	8.00000000e+00	1.10000000e+01	2.30000000e+01
-276	7.19700000e+03	8.00000000e+00	1.10000000e+01	2.30000000e+01
-275	7.25800000e+03	8.00000000e+00	1.10000000e+01	2.30000000e+01
-274	7.31400000e+03	8.00000000e+00	1.10000000e+01	2.30000000e+01
-273	7.37200000e+03	8.00000000e+00	1.10000000e+01	2.30000000e+01
-272	7.42700000e+03	8.00000000e+00	1.10000000e+01	2.30000000e+01
-271	7.47700000e+03	8.00000000e+00	1.10000000e+01	2.30000000e+01
-270	7.52000000e+03	8.00000000e+00	1.10000000e+01	2.30000000e+01
-269	7.59300000e+03	8.00000000e+00	1.10000000e+01	2.30000000e+01
-268	7.64400000e+03	8.00000000e+00	1.10000000e+01	2.30000000e+01
-267	7.70600000e+03	8.00000000e+00	1.10000000e+01	2.30000000e+01
-266	7.75300000e+03	8.00000000e+00	1.10000000e+01	2.30000000e+01
-265	7.79000000e+03	8.00000000e+00	1.10000000e+01	2.30000000e+01
-264	7.84700000e+03	8.00000000e+00	1.10000000e+01	2.30000000e+01
-263	7.90100000e+03	8.00000000e+00	1.10000000e+01	2.30000000e+01
-262	7.95300000e+03	9.00000000e+00	1.20000000e+01	2.40000000e+01
-261	8.00400000e+03	9.00000000e+00	1.20000000e+01	2.40000000e+01
-260	8.04100000e+03	9.00000000e+00	1.20000000e+01	2.40000000e+01
-259	8.07700000e+03	9.00000000e+00	1.20000000e+01	2.40000000e+01
-258	8.10200000e+03	9.00000000e+00	1.20000000e+01	2.40000000e+01
-257	8.13400000e+03	9.00000000e+00	1.20000000e+01	2.40000000e+01
-256	8.18100000e+03	9.00000000e+00	1.20000000e+01	2.40000000e+01
-255	8.24600000e+03	9.00000000e+00	1.20000000e+01	2.40000000e+01
-254	8.28700000e+03	9.00000000e+00	1.20000000e+01	2.40000000e+01
-253	8.31100000e+03	9.00000000e+00	1.20000000e+01	2.40000000e+01
-252	8.34400000e+03	9.00000000e+00	1.20000000e+01	2.40000000e+01
-251	8.37700000e+03	9.00000000e+00	1.20000000e+01	2.40000000e+01
-250	8.40500000e+03	9.00000000e+00	1.20000000e+01	2.40000000e+01
-249	8.43400000e+03	9.00000000e+00	1.20000000e+01	2.40000000e+01
-248	8.45500000e+03	9.00000000e+00	1.20000000e+01	2.40000000e+01
-247	8.48700000e+03	9.00000000e+00	1.20000000e+01	2.40000000e+01
-246	8.52200000e+03	9.00000000e+00	1.20000000e+01	2.40000000e+01
-245	8.55600000e+03	9.00000000e+00	1.20000000e+01	2.40000000e+01
-244	8.59000000e+03	9.00000000e+00	1.20000000e+01	2.40000000e+01
-243	8.62300000e+03	9.00000000e+00	1.20000000e+01	2.40000000e+01
-242	8.65000000e+03	9.00000000e+00	1.20000000e+01	2.40000000e+01
-241	8.69600000e+03	9.00000000e+00	1.20000000e+01	2.40000000e+01
-240	8.72700000e+03	9.00000000e+00	1.20000000e+01	2.40000000e+01
-239	8.76300000e+03	9.00000000e+00	1.20000000e+01	2.40000000e+01
-238	8.79200000e+03	9.00000000e+00	1.20000000e+01	2.40000000e+01
-237	8.81800000e+03	9.00000000e+00	1.20000000e+01	2.40000000e+01
-236	8.85400000e+03	9.00000000e+00	1.20000000e+01	2.40000000e+01
-235	8.88900000e+03	9.00000000e+00	1.20000000e+01	2.40000000e+01
-234	8.91600000e+03	9.00000000e+00	1.20000000e+01	2.40000000e+01
-233	8.95300000e+03	9.00000000e+00	1.20000000e+01	2.40000000e+01
-232	8.99000000e+03	9.00000000e+00	1.20000000e+01	2.40000000e+01
-231	9.03000000e+03	9.00000000e+00	1.20000000e+01	2.40000000e+01
-230	9.06400000e+03	9.00000000e+00	1.20000000e+01	2.40000000e+01
-229	9.09300000e+03	9.00000000e+00	1.20000000e+01	2.40000000e+01
-228	9.12700000e+03	9.00000000e+00	1.20000000e+01	2.40000000e+01
-227	9.16400000e+03	9.00000000e+00	1.20000000e+01	2.40000000e+01
-226	9.19600000e+03	9.00000000e+00	1.20000000e+01	2.40000000e+01
-225	9.22500000e+03	9.00000000e+00	1.20000000e+01	2.40000000e+01
-224	9.24500000e+03	9.00000000e+00	1.20000000e+01	2.40000000e+01
-223	9.27600000e+03	9.00000000e+00	1.20000000e+01	2.40000000e+01
-222	9.29100000e+03	9.00000000e+00	1.20000000e+01	2.40000000e+01
-221	9.32100000e+03	9.00000000e+00	1.20000000e+01	2.40000000e+01
-220	9.36000000e+03	9.00000000e+00	1.20000000e+01	2.40000000e+01
-219	9.40300000e+03	9.00000000e+00	1.20000000e+01	2.40000000e+01
-218	9.43800000e+03	9.00000000e+00	1.20000000e+01	2.40000000e+01
-217	9.48200000e+03	9.00000000e+00	1.20000000e+01	2.40000000e+01
-216	9.52400000e+03	9.00000000e+00	1.20000000e+01	2.40000000e+01
-215	9.55900000e+03	9.00000000e+00	1.20000000e+01	2.40000000e+01
-214	9.59600000e+03	9.00000000e+00	1.20000000e+01	2.40000000e+01
-213	9.63100000e+03	9.00000000e+00	1.20000000e+01	2.40000000e+01
-212	9.65000000e+03	9.00000000e+00	1.20000000e+01	2.40000000e+01
-211	9.68700000e+03	9.00000000e+00	1.20000000e+01	2.40000000e+01
-210	9.70200000e+03	9.00000000e+00	1.20000000e+01	2.40000000e+01
-209	9.73600000e+03	9.00000000e+00	1.20000000e+01	2.40000000e+01
-208	9.76000000e+03	9.00000000e+00	1.20000000e+01	2.40000000e+01
-207	9.78700000e+03	9.00000000e+00	1.20000000e+01	2.40000000e+01
-206	9.80600000e+03	9.00000000e+00	1.20000000e+01	2.40000000e+01
-205	9.82700000e+03	9.00000000e+00	1.20000000e+01	2.40000000e+01
-204	9.85000000e+03	9.00000000e+00	1.20000000e+01	2.40000000e+01
-203	9.86200000e+03	9.00000000e+00	1.20000000e+01	2.40000000e+01
-202	9.88200000e+03	9.00000000e+00	1.20000000e+01	2.40000000e+01
-201	9.91100000e+03	9.00000000e+00	1.20000000e+01	2.40000000e+01
-200	9.93300000e+03	9.00000000e+00	1.20000000e+01	2.40000000e+01
-199	9.95300000e+03	9.00000000e+00	1.20000000e+01	2.40000000e+01
-198	1.00020000e+04	9.00000000e+00	1.20000000e+01	2.40000000e+01
-197	1.00290000e+04	9.00000000e+00	1.20000000e+01	2.40000000e+01
-196	1.00570000e+04	9.00000000e+00	1.20000000e+01	2.40000000e+01
-195	1.00880000e+04	9.00000000e+00	1.20000000e+01	2.40000000e+01
-194	1.01220000e+04	9.00000000e+00	1.20000000e+01	2.40000000e+01
-193	1.01430000e+04	9.00000000e+00	1.20000000e+01	2.40000000e+01
-192	1.01670000e+04	9.00000000e+00	1.20000000e+01	2.40000000e+01
-191	1.01820000e+04	9.00000000e+00	1.20000000e+01	2.40000000e+01
-190	1.02110000e+04	9.00000000e+00	1.20000000e+01	2.40000000e+01
-189	1.02340000e+04	9.00000000e+00	1.20000000e+01	2.40000000e+01
-188	1.02610000e+04	9.00000000e+00	1.20000000e+01	2.40000000e+01
-187	1.02840000e+04	9.00000000e+00	1.20000000e+01	2.40000000e+01
-186	1.03090000e+04	9.00000000e+00	1.20000000e+01	2.40000000e+01
-185	1.03320000e+04	9.00000000e+00	1.20000000e+01	2.40000000e+01
-184	1.03640000e+04	9.00000000e+00	1.20000000e+01	2.40000000e+01
-183	1.03900000e+04	9.00000000e+00	1.20000000e+01	2.40000000e+01
-182	1.04210000e+04	9.00000000e+00	1.20000000e+01	2.40000000e+01
-181	1.04320000e+04	9.00000000e+00	1.20000000e+01	2.40000000e+01
-180	1.04510000e+04	9.00000000e+00	1.20000000e+01	2.40000000e+01
-179	1.04870000e+04	9.00000000e+00	1.20000000e+01	2.40000000e+01
-178	1.05280000e+04	9.00000000e+00	1.20000000e+01	2.40000000e+01
-177	1.05600000e+04	9.00000000e+00	1.20000000e+01	2.40000000e+01
-176	1.05860000e+04	9.00000000e+00	1.20000000e+01	2.40000000e+01
-175	1.06080000e+04	9.00000000e+00	1.20000000e+01	2.40000000e+01
-174	1.06280000e+04	9.00000000e+00	1.20000000e+01	2.40000000e+01
-173	1.06560000e+04	9.00000000e+00	1.20000000e+01	2.40000000e+01
-172	1.06770000e+04	9.00000000e+00	1.20000000e+01	2.40000000e+01
-171	1.06770000e+04	9.00000000e+00	1.20000000e+01	2.40000000e+01
-170	1.06980000e+04	9.00000000e+00	1.20000000e+01	2.40000000e+01
-169	1.06980000e+04	9.00000000e+00	1.20000000e+01	2.40000000e+01
-168	1.06980000e+04	9.00000000e+00	1.20000000e+01	2.40000000e+01
-167	1.06980000e+04	9.00000000e+00	1.20000000e+01	2.40000000e+01
-166	1.06980000e+04	9.00000000e+00	1.20000000e+01	2.40000000e+01
-165	1.06980000e+04	9.00000000e+00	1.20000000e+01	2.40000000e+01
-164	1.07270000e+04	9.00000000e+00	1.20000000e+01	2.40000000e+01
-163	1.07520000e+04	9.00000000e+00	1.20000000e+01	2.40000000e+01
-162	1.07680000e+04	9.00000000e+00	1.20000000e+01	2.40000000e+01
-161	1.07920000e+04	9.00000000e+00	1.20000000e+01	2.40000000e+01
-160	1.08250000e+04	9.00000000e+00	1.20000000e+01	2.40000000e+01
-159	1.08620000e+04	9.00000000e+00	1.20000000e+01	2.40000000e+01
-158	1.08880000e+04	9.00000000e+00	1.20000000e+01	2.40000000e+01
-157	1.09150000e+04	9.00000000e+00	1.20000000e+01	2.40000000e+01
-156	1.09340000e+04	9.00000000e+00	1.20000000e+01	2.40000000e+01
-155	1.09660000e+04	9.00000000e+00	1.20000000e+01	2.40000000e+01
-154	1.09860000e+04	9.00000000e+00	1.20000000e+01	2.40000000e+01
-153	1.10110000e+04	9.00000000e+00	1.20000000e+01	2.40000000e+01
-152	1.10370000e+04	9.00000000e+00	1.20000000e+01	2.40000000e+01
-151	1.10780000e+04	9.00000000e+00	1.20000000e+01	2.40000000e+01
-150	1.11060000e+04	9.00000000e+00	1.20000000e+01	2.40000000e+01
-149	1.11400000e+04	9.00000000e+00	1.20000000e+01	2.40000000e+01
-148	1.11400000e+04	9.00000000e+00	1.20000000e+01	2.40000000e+01
-147	1.11400000e+04	9.00000000e+00	1.20000000e+01	2.40000000e+01
-146	1.11400000e+04	9.00000000e+00	1.20000000e+01	2.40000000e+01
-145	1.11620000e+04	9.00000000e+00	1.20000000e+01	2.40000000e+01
-144	1.11980000e+04	9.00000000e+00	1.20000000e+01	2.40000000e+01
-143	1.12360000e+04	9.00000000e+00	1.20000000e+01	2.40000000e+01
-142	1.12640000e+04	9.00000000e+00	1.20000000e+01	2.40000000e+01
-141	1.12810000e+04	9.00000000e+00	1.20000000e+01	2.40000000e+01
-140	1.13030000e+04	9.00000000e+00	1.20000000e+01	2.40000000e+01
-139	1.13340000e+04	9.00000000e+00	1.20000000e+01	2.40000000e+01
-138	1.13640000e+04	9.00000000e+00	1.20000000e+01	2.40000000e+01
-137	1.14160000e+04	9.00000000e+00	1.20000000e+01	2.40000000e+01
-136	1.14540000e+04	9.00000000e+00	1.20000000e+01	2.40000000e+01
-135	1.14820000e+04	9.00000000e+00	1.20000000e+01	2.40000000e+01
-134	1.15100000e+04	9.00000000e+00	1.20000000e+01	2.40000000e+01
-133	1.15410000e+04	9.00000000e+00	1.20000000e+01	2.40000000e+01
-132	1.15620000e+04	9.00000000e+00	1.20000000e+01	2.40000000e+01
-131	1.15850000e+04	9.00000000e+00	1.20000000e+01	2.40000000e+01
-130	1.16090000e+04	9.00000000e+00	1.20000000e+01	2.40000000e+01
-129	1.16440000e+04	9.00000000e+00	1.20000000e+01	2.40000000e+01
-128	1.16730000e+04	9.00000000e+00	1.20000000e+01	0.00000000e+00
-127	1.17070000e+04	9.00000000e+00	1.20000000e+01	2.40000000e+01
-126	1.17440000e+04	9.00000000e+00	1.20000000e+01	2.40000000e+01
-125	1.17810000e+04	9.00000000e+00	1.20000000e+01	2.40000000e+01
-124	1.18280000e+04	9.00000000e+00	1.20000000e+01	2.40000000e+01
-123	1.18590000e+04	9.00000000e+00	1.20000000e+01	2.40000000e+01
-122	1.18990000e+04	9.00000000e+00	1.20000000e+01	2.40000000e+01
-121	1.19280000e+04	1.00000000e+01	1.30000000e+01	2.50000000e+01
-120	1.19570000e+04	1.00000000e+01	1.30000000e+01	2.50000000e+01
-119	1.19840000e+04	1.00000000e+01	1.30000000e+01	2.50000000e+01
-118	1.20220000e+04	1.00000000e+01	1.30000000e+01	2.50000000e+01
-117	1.20730000e+04	1.00000000e+01	1.30000000e+01	2.50000000e+01
-116	1.20730000e+04	1.00000000e+01	1.30000000e+01	2.50000000e+01
-115	1.21250000e+04	1.00000000e+01	1.30000000e+01	2.50000000e+01
-114	1.21580000e+04	1.00000000e+01	1.30000000e+01	2.50000000e+01
-113	1.21740000e+04	1.00000000e+01	1.30000000e+01	2.50000000e+01
-112	1.22090000e+04	1.10000000e+01	1.40000000e+01	2.60000000e+01
-111	1.22500000e+04	1.10000000e+01	1.40000000e+01	2.60000000e+01
-110	1.22870000e+04	1.10000000e+01	1.40000000e+01	2.60000000e+01
-109	1.22870000e+04	1.10000000e+01	1.40000000e+01	2.60000000e+01
-108	1.23190000e+04	1.10000000e+01	1.40000000e+01	2.60000000e+01
-107	1.23460000e+04	1.10000000e+01	1.40000000e+01	2.60000000e+01
-106	1.23670000e+04	1.10000000e+01	1.40000000e+01	2.60000000e+01
-105	1.24010000e+04	1.10000000e+01	1.40000000e+01	2.60000000e+01
-104	1.24470000e+04	1.10000000e+01	1.40000000e+01	2.60000000e+01
-103	1.24780000e+04	1.10000000e+01	1.40000000e+01	2.60000000e+01
-102	1.25130000e+04	1.10000000e+01	1.40000000e+01	2.60000000e+01
-101	1.25340000e+04	1.10000000e+01	1.40000000e+01	2.60000000e+01
-100	1.25460000e+04	1.10000000e+01	1.40000000e+01	2.60000000e+01
-99	1.25720000e+04	1.10000000e+01	1.40000000e+01	2.60000000e+01
-98	1.25960000e+04	1.10000000e+01	1.40000000e+01	2.60000000e+01
-97	1.26210000e+04	1.10000000e+01	1.40000000e+01	2.60000000e+01
-96	1.26450000e+04	1.10000000e+01	1.40000000e+01	2.60000000e+01
-95	1.26730000e+04	1.10000000e+01	1.40000000e+01	2.60000000e+01
-94	1.27060000e+04	1.10000000e+01	1.40000000e+01	2.60000000e+01
-93	1.27360000e+04	1.10000000e+01	1.40000000e+01	2.60000000e+01
-92	1.27590000e+04	1.10000000e+01	1.40000000e+01	2.60000000e+01
-91	1.27740000e+04	1.10000000e+01	1.40000000e+01	2.60000000e+01
-90	1.27910000e+04	1.10000000e+01	1.40000000e+01	2.60000000e+01
-89	1.28190000e+04	1.10000000e+01	1.40000000e+01	2.60000000e+01
-88	1.28520000e+04	1.10000000e+01	1.40000000e+01	2.60000000e+01
-87	1.28810000e+04	1.10000000e+01	1.40000000e+01	2.60000000e+01
-86	1.28990000e+04	1.10000000e+01	1.40000000e+01	2.60000000e+01
-85	1.29230000e+04	1.10000000e+01	1.40000000e+01	2.60000000e+01
-84	1.29500000e+04	1.10000000e+01	1.40000000e+01	2.60000000e+01
-83	1.29750000e+04	1.10000000e+01	1.40000000e+01	2.60000000e+01
-82	1.30020000e+04	1.10000000e+01	1.40000000e+01	2.60000000e+01
-81	1.30210000e+04	1.10000000e+01	1.40000000e+01	2.60000000e+01
-80	1.30390000e+04	1.10000000e+01	1.40000000e+01	2.60000000e+01
-79	1.30630000e+04	1.10000000e+01	1.40000000e+01	2.60000000e+01
-78	1.30890000e+04	1.10000000e+01	1.40000000e+01	2.60000000e+01
-77	1.31040000e+04	1.10000000e+01	1.40000000e+01	2.60000000e+01
-76	1.31280000e+04	1.10000000e+01	1.40000000e+01	2.60000000e+01
-75	1.31620000e+04	1.10000000e+01	1.40000000e+01	2.60000000e+01
-74	1.31780000e+04	1.10000000e+01	1.40000000e+01	2.60000000e+01
-73	1.32000000e+04	1.10000000e+01	1.40000000e+01	2.60000000e+01
-72	1.32240000e+04	1.10000000e+01	1.40000000e+01	2.60000000e+01
-71	1.32540000e+04	1.10000000e+01	1.40000000e+01	2.60000000e+01
-70	1.32910000e+04	1.10000000e+01	1.40000000e+01	2.60000000e+01
-69	1.33140000e+04	1.10000000e+01	1.40000000e+01	2.60000000e+01
-68	1.33380000e+04	1.10000000e+01	1.40000000e+01	2.60000000e+01
-67	1.33700000e+04	1.10000000e+01	1.40000000e+01	2.60000000e+01
-66	1.33940000e+04	1.10000000e+01	1.40000000e+01	2.60000000e+01
-65	1.34140000e+04	1.10000000e+01	1.40000000e+01	2.60000000e+01
-64	1.34430000e+04	1.10000000e+01	1.40000000e+01	2.60000000e+01
-63	1.34730000e+04	1.10000000e+01	1.40000000e+01	2.60000000e+01
-62	1.35090000e+04	1.10000000e+01	1.40000000e+01	2.60000000e+01
-61	1.35190000e+04	1.10000000e+01	1.40000000e+01	2.60000000e+01
-60	1.35510000e+04	1.10000000e+01	1.40000000e+01	2.60000000e+01
-59	1.35700000e+04	1.10000000e+01	1.40000000e+01	2.60000000e+01
-58	1.35990000e+04	1.10000000e+01	1.40000000e+01	2.60000000e+01
-57	1.36190000e+04	1.10000000e+01	1.40000000e+01	2.60000000e+01
-56	1.36350000e+04	1.10000000e+01	1.40000000e+01	2.60000000e+01
-55	1.36480000e+04	1.20000000e+01	1.50000000e+01	2.70000000e+01
-54	1.36760000e+04	1.20000000e+01	1.50000000e+01	2.70000000e+01
-53	1.37050000e+04	1.20000000e+01	1.50000000e+01	2.70000000e+01
-52	1.37410000e+04	1.20000000e+01	1.50000000e+01	2.70000000e+01
-51	1.37810000e+04	1.20000000e+01	1.50000000e+01	2.70000000e+01
-50	1.38010000e+04	1.20000000e+01	1.50000000e+01	2.70000000e+01
-49	1.38260000e+04	1.20000000e+01	1.50000000e+01	2.70000000e+01
-48	1.38580000e+04	1.20000000e+01	1.50000000e+01	2.70000000e+01
-47	1.38580000e+04	1.20000000e+01	1.50000000e+01	2.70000000e+01
-46	1.38580000e+04	1.20000000e+01	1.50000000e+01	2.70000000e+01
-45	1.38860000e+04	1.20000000e+01	1.50000000e+01	2.70000000e+01
-44	1.39030000e+04	1.20000000e+01	1.50000000e+01	2.70000000e+01
-43	1.39280000e+04	1.20000000e+01	1.50000000e+01	2.70000000e+01
-42	1.39470000e+04	1.20000000e+01	1.50000000e+01	2.70000000e+01
-41	1.39700000e+04	1.20000000e+01	1.50000000e+01	2.70000000e+01
-40	1.39900000e+04	1.20000000e+01	1.50000000e+01	2.70000000e+01
-39	1.40170000e+04	1.20000000e+01	1.50000000e+01	2.70000000e+01
-38	1.40440000e+04	1.20000000e+01	1.50000000e+01	2.70000000e+01
-37	1.40670000e+04	1.20000000e+01	1.50000000e+01	2.70000000e+01
-36	1.40880000e+04	1.20000000e+01	1.50000000e+01	2.70000000e+01
-35	1.41230000e+04	1.20000000e+01	1.50000000e+01	2.70000000e+01
-34	1.41420000e+04	1.20000000e+01	1.50000000e+01	2.70000000e+01
-33	1.41690000e+04	1.20000000e+01	1.50000000e+01	2.70000000e+01
-32	1.42050000e+04	1.20000000e+01	1.50000000e+01	2.70000000e+01
-31	1.42050000e+04	1.20000000e+01	1.50000000e+01	2.70000000e+01
-30	1.42260000e+04	1.20000000e+01	1.50000000e+01	2.70000000e+01
-29	1.42500000e+04	1.20000000e+01	1.50000000e+01	2.70000000e+01
-28	1.42670000e+04	1.20000000e+01	1.50000000e+01	2.70000000e+01
-27	1.43030000e+04	1.20000000e+01	1.50000000e+01	2.70000000e+01
-26	1.43380000e+04	1.20000000e+01	1.50000000e+01	2.70000000e+01
-25	1.43600000e+04	1.20000000e+01	1.50000000e+01	2.70000000e+01
-24	1.43870000e+04	1.20000000e+01	1.50000000e+01	2.70000000e+01
-23	1.44070000e+04	1.20000000e+01	1.50000000e+01	2.70000000e+01
-22	1.44230000e+04	1.20000000e+01	1.50000000e+01	2.70000000e+01
-21	1.44450000e+04	1.20000000e+01	1.50000000e+01	2.70000000e+01
-20	1.44640000e+04	1.20000000e+01	1.50000000e+01	2.70000000e+01
-19	1.44960000e+04	1.20000000e+01	1.50000000e+01	2.70000000e+01
-18	1.45180000e+04	1.20000000e+01	1.50000000e+01	2.70000000e+01
-17	1.45520000e+04	1.20000000e+01	1.50000000e+01	2.70000000e+01
-16	1.45520000e+04	1.20000000e+01	1.50000000e+01	2.70000000e+01
-15	1.45830000e+04	1.30000000e+01	1.60000000e+01	2.90000000e+01
-14	1.46090000e+04	1.30000000e+01	1.60000000e+01	2.90000000e+01
-13	1.46350000e+04	1.30000000e+01	1.60000000e+01	2.90000000e+01
-12	1.46530000e+04	1.30000000e+01	1.60000000e+01	2.90000000e+01
-11	1.46900000e+04	1.30000000e+01	1.60000000e+01	2.90000000e+01
-10	1.47250000e+04	1.30000000e+01	1.60000000e+01	2.90000000e+01
-9	1.47550000e+04	1.30000000e+01	1.60000000e+01	2.90000000e+01
-8	1.47760000e+04	1.30000000e+01	1.60000000e+01	2.90000000e+01
-7	1.48090000e+04	1.30000000e+01	1.60000000e+01	2.90000000e+01
-6	1.50520000e+04	1.30000000e+01	1.60000000e+01	2.90000000e+01
-5	1.52470000e+04	1.30000000e+01	1.60000000e+01	2.90000000e+01
-4	1.53950000e+04	1.30000000e+01	1.60000000e+01	2.90000000e+01
-3	1.55310000e+04	1.30000000e+01	1.60000000e+01	2.90000000e+01
-2	1.56680000e+04	1.30000000e+01	1.60000000e+01	2.90000000e+01
-1	1.58250000e+04	1.30000000e+01	1.60000000e+01	2.90000000e+01
0	1.59410000e+04	1.30000000e+01	1.60000000e+01	2.90000000e+01
1	1.60340000e+04	1.30000000e+01	1.60000000e+01	2.90000000e+01
2	1.61310000e+04	1.30000000e+01	1.60000000e+01	2.90000000e+01
3	1.62130000e+04	1.30000000e+01	1.60000000e+01	2.90000000e+01
4	1.62680000e+04	1.30000000e+01	1.60000000e+01	2.90000000e+01
5	1.63280000e+04	1.30000000e+01	1.60000000e+01	2.90000000e+01
6	1.63850000e+04	1.30000000e+01	1.60000000e+01	2.90000000e+01
7	1.64490000e+04	1.30000000e+01	1.60000000e+01	2.90000000e+01
8	1.65170000e+04	1.30000000e+01	1.60000000e+01	2.90000000e+01
9	1.65850000e+04	1.40000000e+01	1.70000000e+01	3.00000000e+01
10	1.66410000e+04	1.40000000e+01	1.70000000e+01	3.00000000e+01
11	1.66850000e+04	1.40000000e+01	1.70000000e+01	3.00000000e+01
12	1.67210000e+04	1.40000000e+01	1.70000000e+01	3.00000000e+01
13	1.67680000e+04	1.40000000e+01	1.70000000e+01	3.00000000e+01
14	1.68090000e+04	1.40000000e+01	1.70000000e+01	3.00000000e+01
15	1.68800000e+04	1.40000000e+01	1.70000000e+01	3.00000000e+01
16	1.69810000e+04	1.40000000e+01	1.70000000e+01	3.00000000e+01
17	1.70550000e+04	1.40000000e+01	1.70000000e+01	3.00000000e+01
18	1.71260000e+04	1.40000000e+01	1.70000000e+01	3.00000000e+01
19	1.71750000e+04	1.40000000e+01	1.70000000e+01	3.00000000e+01
20	1.72110000e+04	1.40000000e+01	1.70000000e+01	3.00000000e+01
21	1.72530000e+04	1.40000000e+01	1.70000000e+01	3.00000000e+01
22	1.72900000e+04	1.40000000e+01	1.70000000e+01	3.00000000e+01
23	1.73380000e+04	1.40000000e+01	1.70000000e+01	3.00000000e+01
24	1.73750000e+04	1.40000000e+01	1.70000000e+01	3.00000000e+01
25	1.74210000e+04	1.40000000e+01	1.70000000e+01	3.00000000e+01
26	1.74590000e+04	1.40000000e+01	1.70000000e+01	3.00000000e+01
27	1.74960000e+04	1.40000000e+01	1.70000000e+01	3.00000000e+01
28	1.75270000e+04	1.40000000e+01	1.70000000e+01	3.00000000e+01
29	1.75610000e+04	1.40000000e+01	1.70000000e+01	3.00000000e+01
30	1.75960000e+04	1.40000000e+01	1.70000000e+01	3.00000000e+01
31	1.76210000e+04	1.40000000e+01	1.70000000e+01	3.00000000e+01
32	1.76390000e+04	1.40000000e+01	1.70000000e+01	3.00000000e+01
33	1.76690000e+04	1.40000000e+01	1.70000000e+01	3.00000000e+01
34	1.77010000e+04	1.40000000e+01	1.70000000e+01	3.00000000e+01
35	1.77360000e+04	1.40000000e+01	1.70000000e+01	3.00000000e+01
36	1.77670000e+04	1.40000000e+01	1.70000000e+01	3.00000000e+01
37	1.78100000e+04	1.40000000e+01	1.70000000e+01	3.00000000e+01
38	1.78490000e+04	1.40000000e+01	1.70000000e+01	3.00000000e+01
39	1.78920000e+04	1.40000000e+01	1.70000000e+01	3.00000000e+01
40	1.79280000e+04	1.40000000e+01	1.70000000e+01	3.00000000e+01
41	1.79620000e+04	1.40000000e+01	1.70000000e+01	3.00000000e+01
42	1.79960000e+04	1.40000000e+01	1.70000000e+01	3.00000000e+01
43	1.80380000e+04	1.40000000e+01	1.70000000e+01	3.00000000e+01
44	1.81050000e+04	1.40000000e+01	1.70000000e+01	3.00000000e+01
45	1.81760000e+04	1.40000000e+01	1.70000000e+01	3.00000000e+01
46	1.82310000e+04	1.40000000e+01	1.70000000e+01	3.00000000e+01
47	1.82710000e+04	1.40000000e+01	1.70000000e+01	3.00000000e+01
48	1.83230000e+04	1.40000000e+01	1.70000000e+01	3.00000000e+01
49	1.83690000e+04	1.40000000e+01	1.70000000e+01	3.00000000e+01
50	1.84230000e+04	1.40000000e+01	1.70000000e+01	3.00000000e+01
51	1.84560000e+04	1.40000000e+01	1.70000000e+01	3.00000000e+01
52	1.85020000e+04	1.40000000e+01	1.70000000e+01	3.00000000e+01
53	1.85540000e+04	1.40000000e+01	1.70000000e+01	3.00000000e+01
54	1.85890000e+04	1.40000000e+01	1.70000000e+01	3.00000000e+01
55	1.86180000e+04	1.40000000e+01	1.70000000e+01	3.00000000e+01
56	1.86450000e+04	1.40000000e+01	1.70000000e+01	3.00000000e+01
57	1.86790000e+04	1.40000000e+01	1.70000000e+01	3.00000000e+01
58	1.87190000e+04	1.40000000e+01	1.70000000e+01	3.00000000e+01
59	1.87560000e+04	1.40000000e+01	1.70000000e+01	3.00000000e+01
60	1.87860000e+04	1.40000000e+01	1.70000000e+01	3.00000000e+01
61	1.88080000e+04	1.40000000e+01	1.70000000e+01	3.00000000e+01
62	1.88450000e+04	1.40000000e+01	1.70000000e+01	3.00000000e+01
63	1.88730000e+04	1.40000000e+01	1.70000000e+01	3.00000000e+01
64	1.89070000e+04	1.40000000e+01	1.70000000e+01	3.00000000e+01
65	1.89470000e+04	1.40000000e+01	1.70000000e+01	3.00000000e+01
66	1.89910000e+04	1.40000000e+01	1.70000000e+01	3.00000000e+01
67	1.90190000e+04	1.40000000e+01	1.70000000e+01	3.00000000e+01
68	1.90470000e+04	1.40000000e+01	1.70000000e+01	3.00000000e+01
69	1.90630000e+04	1.40000000e+01	1.70000000e+01	3.00000000e+01
70	1.90910000e+04	1.40000000e+01	1.70000000e+01	3.00000000e+01
71	1.91110000e+04	1.40000000e+01	1.70000000e+01	3.00000000e+01
72	1.91490000e+04	1.40000000e+01	1.70000000e+01	3.00000000e+01
73	1.91850000e+04	1.40000000e+01	1.70000000e+01	3.00000000e+01
74	1.92180000e+04	1.40000000e+01	1.70000000e+01	3.00000000e+01
75	1.92520000e+04	1.40000000e+01	1.70000000e+01	3.00000000e+01
76	1.92680000e+04	1.40000000e+01	1.70000000e+01	3.00000000e+01
77	1.92890000e+04	1.40000000e+01	1.70000000e+01	3.00000000e+01
78	1.93130000e+04	1.40000000e+01	1.70000000e+01	3.00000000e+01
79	1.93410000e+04	1.40000000e+01	1.70000000e+01	3.00000000e+01
80	1.93740000e+04	1.40000000e+01	1.70000000e+01	3.00000000e+01
81	1.94150000e+04	1.40000000e+01	1.70000000e+01	3.00000000e+01
82	1.94420000e+04	1.40000000e+01	1.70000000e+01	3.00000000e+01
83	1.94870000e+04	1.40000000e+01	1.70000000e+01	3.00000000e+01
84	1.95160000e+04	1.40000000e+01	1.70000000e+01	3.00000000e+01
85	1.95510000e+04	1.40000000e+01	1.30000000e+01	3.00000000e+01
86	1.95800000e+04	1.40000000e+01	1.70000000e+01	3.00000000e+01
87	1.96060000e+04	1.40000000e+01	1.70000000e+01	3.00000000e+01
88	1.96260000e+04	1.40000000e+01	1.70000000e+01	3.00000000e+01
89	1.96540000e+04	1.40000000e+01	1.70000000e+01	3.00000000e+01
90	1.96840000e+04	1.40000000e+01	1.70000000e+01	3.00000000e+01
91	1.97050000e+04	1.40000000e+01	1.70000000e+01	3.00000000e+01
92	1.97300000e+04	1.50000000e+01	1.80000000e+01	3.10000000e+01
93	1.97320000e+04	1.50000000e+01	1.80000000e+01	3.10000000e+01
94	1.97340000e+04	1.50000000e+01	1.80000000e+01	3.10000000e+01
95	1.97400000e+04	1.50000000e+01	1.80000000e+01	3.10000000e+01
96	1.97450000e+04	1.50000000e+01	1.80000000e+01	3.10000000e+01
97	1.97550000e+04	1.50000000e+01	1.80000000e+01	3.10000000e+01
98	1.97720000e+04	1.50000000e+01	1.80000000e+01	3.10000000e+01
99	1.98000000e+04	1.50000000e+01	1.80000000e+01	3.10000000e+01
100	1.98260000e+04	1.50000000e+01	1.80000000e+01	3.10000000e+01
