# Supplementary material for: Early Prediction of Movie Box Office Success Based on Wikipedia Activity Big Data
Source: PLoS One. 2013 Aug 21;8(8):e71226. doi: 10.1371/journal.pone.0071226 (PMC3749192; doi:10.1371/journal.pone.0071226)
Supplement: Dataset S1 — The dataset under study, including the financial and Wikipedia activity data is also available at http://wwm.phy.bme.hu/SupplementaryDataS1.zip. (ZIP) [file pone.0071226.s002.zip › wikipredict_data_pack/sample_of_312/wikipedia_predictors/236]

Day_(movie_time)	Views	Users	Rigor	Edits
-500	0.00000000e+00	2.50000000e+01	2.70000000e+01	4.50000000e+01
-499	1.88000000e+02	2.50000000e+01	2.70000000e+01	4.50000000e+01
-498	3.39000000e+02	2.50000000e+01	2.70000000e+01	4.50000000e+01
-497	5.07000000e+02	2.50000000e+01	2.70000000e+01	4.50000000e+01
-496	6.90000000e+02	2.60000000e+01	2.70000000e+01	4.60000000e+01
-495	8.60000000e+02	2.60000000e+01	2.70000000e+01	4.60000000e+01
-494	1.05400000e+03	2.60000000e+01	2.70000000e+01	4.60000000e+01
-493	1.24700000e+03	2.60000000e+01	2.70000000e+01	4.60000000e+01
-492	1.41100000e+03	2.60000000e+01	2.70000000e+01	4.60000000e+01
-491	1.56700000e+03	2.60000000e+01	2.70000000e+01	4.60000000e+01
-490	1.68600000e+03	2.60000000e+01	2.70000000e+01	4.60000000e+01
-489	1.78600000e+03	2.60000000e+01	2.70000000e+01	4.60000000e+01
-488	1.88900000e+03	2.60000000e+01	2.70000000e+01	4.60000000e+01
-487	1.98100000e+03	2.60000000e+01	2.70000000e+01	4.60000000e+01
-486	2.08600000e+03	2.60000000e+01	2.70000000e+01	4.60000000e+01
-485	2.19300000e+03	2.60000000e+01	2.70000000e+01	4.60000000e+01
-484	2.29100000e+03	2.60000000e+01	2.70000000e+01	4.60000000e+01
-483	2.36800000e+03	2.60000000e+01	2.70000000e+01	4.60000000e+01
-482	2.45000000e+03	2.60000000e+01	2.70000000e+01	4.60000000e+01
-481	2.55000000e+03	2.60000000e+01	2.70000000e+01	4.60000000e+01
-480	2.64400000e+03	2.50000000e+01	2.80000000e+01	4.70000000e+01
-479	2.72600000e+03	2.50000000e+01	2.80000000e+01	4.70000000e+01
-478	2.82800000e+03	2.50000000e+01	2.80000000e+01	4.70000000e+01
-477	2.91300000e+03	2.50000000e+01	2.80000000e+01	4.70000000e+01
-476	3.01200000e+03	2.50000000e+01	2.80000000e+01	4.70000000e+01
-475	3.09100000e+03	2.50000000e+01	2.80000000e+01	4.70000000e+01
-474	3.18100000e+03	2.50000000e+01	2.80000000e+01	4.70000000e+01
-473	3.28600000e+03	2.50000000e+01	2.80000000e+01	4.70000000e+01
-472	3.40800000e+03	2.50000000e+01	2.80000000e+01	4.70000000e+01
-471	3.52200000e+03	2.50000000e+01	2.80000000e+01	4.70000000e+01
-470	3.66400000e+03	2.50000000e+01	2.80000000e+01	4.70000000e+01
-469	3.75600000e+03	2.50000000e+01	2.80000000e+01	4.70000000e+01
-468	3.88800000e+03	2.50000000e+01	2.80000000e+01	4.70000000e+01
-467	4.02300000e+03	2.50000000e+01	2.80000000e+01	4.70000000e+01
-466	4.14200000e+03	2.50000000e+01	2.80000000e+01	4.70000000e+01
-465	4.23600000e+03	2.50000000e+01	2.80000000e+01	4.70000000e+01
-464	4.33200000e+03	2.50000000e+01	2.80000000e+01	4.70000000e+01
-463	4.42600000e+03	2.50000000e+01	2.80000000e+01	4.70000000e+01
-462	4.53400000e+03	2.50000000e+01	2.80000000e+01	4.70000000e+01
-461	4.65000000e+03	2.50000000e+01	2.80000000e+01	4.70000000e+01
-460	4.76200000e+03	2.50000000e+01	2.80000000e+01	4.70000000e+01
-459	4.76200000e+03	2.50000000e+01	2.80000000e+01	4.70000000e+01
-458	4.84300000e+03	2.50000000e+01	2.80000000e+01	4.70000000e+01
-457	4.84300000e+03	2.50000000e+01	2.80000000e+01	4.70000000e+01
-456	4.84300000e+03	2.50000000e+01	2.80000000e+01	4.70000000e+01
-455	4.84300000e+03	2.50000000e+01	2.80000000e+01	4.70000000e+01
-454	4.84300000e+03	2.50000000e+01	2.80000000e+01	4.70000000e+01
-453	4.84300000e+03	2.50000000e+01	2.80000000e+01	4.70000000e+01
-452	4.94200000e+03	2.50000000e+01	2.80000000e+01	4.70000000e+01
-451	5.03300000e+03	2.50000000e+01	2.80000000e+01	4.70000000e+01
-450	5.12800000e+03	2.50000000e+01	2.80000000e+01	4.70000000e+01
-449	5.22300000e+03	2.50000000e+01	2.80000000e+01	4.70000000e+01
-448	5.32900000e+03	2.50000000e+01	2.80000000e+01	4.70000000e+01
-447	5.40300000e+03	2.50000000e+01	2.80000000e+01	4.70000000e+01
-446	5.50400000e+03	2.50000000e+01	2.80000000e+01	4.70000000e+01
-445	5.60000000e+03	2.50000000e+01	2.80000000e+01	4.70000000e+01
-444	5.68800000e+03	2.50000000e+01	2.80000000e+01	4.70000000e+01
-443	5.78600000e+03	2.50000000e+01	2.80000000e+01	4.70000000e+01
-442	5.87500000e+03	2.50000000e+01	2.80000000e+01	4.70000000e+01
-441	5.96900000e+03	2.50000000e+01	2.80000000e+01	4.70000000e+01
-440	6.07000000e+03	2.50000000e+01	2.80000000e+01	4.70000000e+01
-439	6.18600000e+03	2.50000000e+01	2.80000000e+01	4.70000000e+01
-438	6.28300000e+03	2.50000000e+01	2.80000000e+01	4.70000000e+01
-437	6.35900000e+03	2.50000000e+01	2.80000000e+01	4.70000000e+01
-436	6.35900000e+03	2.50000000e+01	2.80000000e+01	4.70000000e+01
-435	6.35900000e+03	2.50000000e+01	2.80000000e+01	4.70000000e+01
-434	6.35900000e+03	2.50000000e+01	2.80000000e+01	4.70000000e+01
-433	6.47500000e+03	2.50000000e+01	2.80000000e+01	4.70000000e+01
-432	6.57300000e+03	2.50000000e+01	2.80000000e+01	4.70000000e+01
-431	6.67800000e+03	2.50000000e+01	2.80000000e+01	4.70000000e+01
-430	6.76600000e+03	2.50000000e+01	2.80000000e+01	4.70000000e+01
-429	6.85900000e+03	2.50000000e+01	2.80000000e+01	4.70000000e+01
-428	6.93900000e+03	2.50000000e+01	2.80000000e+01	4.70000000e+01
-427	7.01700000e+03	2.50000000e+01	2.80000000e+01	4.70000000e+01
-426	7.10400000e+03	2.50000000e+01	2.80000000e+01	4.70000000e+01
-425	7.21500000e+03	2.50000000e+01	2.80000000e+01	4.70000000e+01
-424	7.33300000e+03	2.50000000e+01	2.80000000e+01	4.70000000e+01
-423	7.43100000e+03	2.50000000e+01	2.80000000e+01	4.70000000e+01
-422	7.52800000e+03	2.50000000e+01	2.80000000e+01	4.70000000e+01
-421	7.62200000e+03	2.50000000e+01	2.80000000e+01	4.70000000e+01
-420	7.73900000e+03	2.50000000e+01	2.80000000e+01	4.70000000e+01
-419	7.82400000e+03	2.50000000e+01	2.80000000e+01	4.70000000e+01
-418	7.92600000e+03	2.50000000e+01	2.80000000e+01	4.70000000e+01
-417	8.07000000e+03	2.50000000e+01	2.80000000e+01	4.70000000e+01
-416	8.16700000e+03	2.50000000e+01	2.80000000e+01	4.70000000e+01
-415	8.31900000e+03	2.50000000e+01	2.80000000e+01	4.70000000e+01
-414	8.42200000e+03	2.50000000e+01	2.80000000e+01	4.70000000e+01
-413	8.52900000e+03	2.50000000e+01	2.80000000e+01	4.70000000e+01
-412	8.64600000e+03	2.50000000e+01	2.80000000e+01	4.70000000e+01
-411	8.77400000e+03	2.50000000e+01	2.80000000e+01	4.70000000e+01
-410	8.92500000e+03	2.50000000e+01	2.90000000e+01	4.80000000e+01
-409	9.02600000e+03	2.50000000e+01	2.90000000e+01	4.80000000e+01
-408	9.14200000e+03	2.50000000e+01	2.90000000e+01	4.80000000e+01
-407	9.29700000e+03	2.50000000e+01	2.90000000e+01	4.80000000e+01
-406	9.40800000e+03	2.50000000e+01	2.90000000e+01	4.80000000e+01
-405	9.51800000e+03	2.50000000e+01	2.90000000e+01	4.80000000e+01
-404	9.51800000e+03	2.50000000e+01	2.90000000e+01	4.80000000e+01
-403	9.62200000e+03	2.50000000e+01	2.90000000e+01	4.80000000e+01
-402	9.71700000e+03	2.50000000e+01	2.90000000e+01	4.80000000e+01
-401	9.79700000e+03	2.50000000e+01	2.90000000e+01	4.80000000e+01
-400	9.87900000e+03	2.50000000e+01	2.90000000e+01	4.80000000e+01
-399	9.96200000e+03	2.50000000e+01	2.90000000e+01	4.80000000e+01
-398	1.00530000e+04	2.50000000e+01	2.90000000e+01	4.80000000e+01
-397	1.00530000e+04	2.50000000e+01	2.90000000e+01	4.80000000e+01
-396	1.01470000e+04	2.50000000e+01	2.90000000e+01	4.80000000e+01
-395	1.02350000e+04	2.50000000e+01	2.90000000e+01	4.80000000e+01
-394	1.03150000e+04	2.50000000e+01	2.90000000e+01	4.80000000e+01
-393	1.03920000e+04	2.50000000e+01	2.90000000e+01	4.80000000e+01
-392	1.04860000e+04	2.50000000e+01	2.90000000e+01	4.80000000e+01
-391	1.05860000e+04	2.50000000e+01	2.90000000e+01	4.80000000e+01
-390	1.06800000e+04	2.50000000e+01	2.90000000e+01	4.80000000e+01
-389	1.07910000e+04	2.50000000e+01	2.90000000e+01	4.80000000e+01
-388	1.08950000e+04	2.50000000e+01	2.90000000e+01	4.80000000e+01
-387	1.09790000e+04	2.50000000e+01	2.90000000e+01	4.80000000e+01
-386	1.10710000e+04	2.50000000e+01	2.90000000e+01	4.80000000e+01
-385	1.11540000e+04	2.50000000e+01	2.90000000e+01	4.80000000e+01
-384	1.12460000e+04	2.50000000e+01	2.90000000e+01	4.80000000e+01
-383	1.13250000e+04	2.50000000e+01	2.90000000e+01	4.80000000e+01
-382	1.13960000e+04	2.50000000e+01	2.90000000e+01	4.80000000e+01
-381	1.14740000e+04	2.50000000e+01	2.90000000e+01	4.80000000e+01
-380	1.15730000e+04	2.50000000e+01	2.90000000e+01	4.80000000e+01
-379	1.16640000e+04	2.50000000e+01	2.90000000e+01	4.80000000e+01
-378	1.17470000e+04	2.50000000e+01	2.90000000e+01	4.80000000e+01
-377	1.18430000e+04	2.50000000e+01	2.90000000e+01	4.80000000e+01
-376	1.19200000e+04	2.50000000e+01	2.90000000e+01	4.80000000e+01
-375	1.20070000e+04	2.50000000e+01	2.90000000e+01	4.80000000e+01
-374	1.20810000e+04	2.50000000e+01	2.90000000e+01	4.80000000e+01
-373	1.21720000e+04	2.50000000e+01	2.90000000e+01	4.80000000e+01
-372	1.22570000e+04	2.50000000e+01	2.90000000e+01	4.80000000e+01
-371	1.23520000e+04	2.50000000e+01	2.90000000e+01	4.80000000e+01
-370	1.24390000e+04	2.50000000e+01	2.90000000e+01	4.80000000e+01
-369	1.25310000e+04	2.50000000e+01	2.90000000e+01	4.80000000e+01
-368	1.26170000e+04	2.50000000e+01	2.90000000e+01	4.80000000e+01
-367	1.27120000e+04	2.50000000e+01	2.90000000e+01	4.80000000e+01
-366	1.28010000e+04	2.50000000e+01	2.90000000e+01	4.80000000e+01
-365	1.28830000e+04	2.50000000e+01	2.90000000e+01	4.80000000e+01
-364	1.29560000e+04	2.50000000e+01	2.90000000e+01	4.80000000e+01
-363	1.30360000e+04	2.50000000e+01	2.90000000e+01	4.80000000e+01
-362	1.31320000e+04	2.50000000e+01	2.90000000e+01	4.80000000e+01
-361	1.32450000e+04	2.50000000e+01	2.90000000e+01	4.80000000e+01
-360	1.33480000e+04	2.50000000e+01	2.90000000e+01	4.80000000e+01
-359	1.34620000e+04	2.50000000e+01	2.90000000e+01	4.80000000e+01
-358	1.35680000e+04	2.50000000e+01	2.90000000e+01	4.80000000e+01
-357	1.36430000e+04	2.50000000e+01	2.90000000e+01	4.80000000e+01
-356	1.37630000e+04	2.50000000e+01	2.90000000e+01	4.80000000e+01
-355	1.38620000e+04	2.50000000e+01	2.90000000e+01	4.80000000e+01
-354	1.39720000e+04	2.50000000e+01	2.90000000e+01	4.80000000e+01
-353	1.40650000e+04	2.50000000e+01	2.90000000e+01	4.80000000e+01
-352	1.41600000e+04	2.60000000e+01	3.00000000e+01	4.90000000e+01
-351	1.42980000e+04	2.60000000e+01	3.00000000e+01	4.90000000e+01
-350	1.43970000e+04	2.60000000e+01	3.00000000e+01	4.90000000e+01
-349	1.44960000e+04	2.60000000e+01	3.00000000e+01	4.90000000e+01
-348	1.45700000e+04	2.60000000e+01	3.00000000e+01	4.90000000e+01
-347	1.46860000e+04	2.60000000e+01	3.00000000e+01	4.90000000e+01
-346	1.47760000e+04	2.60000000e+01	3.00000000e+01	4.90000000e+01
-345	1.48760000e+04	2.60000000e+01	3.00000000e+01	4.90000000e+01
-344	1.49390000e+04	2.60000000e+01	3.00000000e+01	4.90000000e+01
-343	1.50220000e+04	2.60000000e+01	3.00000000e+01	4.90000000e+01
-342	1.51390000e+04	2.70000000e+01	3.10000000e+01	5.00000000e+01
-341	1.52700000e+04	2.80000000e+01	3.20000000e+01	5.10000000e+01
-340	1.52910000e+04	2.80000000e+01	3.20000000e+01	5.10000000e+01
-339	1.53140000e+04	2.80000000e+01	3.20000000e+01	5.10000000e+01
-338	1.53470000e+04	2.80000000e+01	3.20000000e+01	5.10000000e+01
-337	1.53760000e+04	2.80000000e+01	3.20000000e+01	5.10000000e+01
-336	1.54260000e+04	2.70000000e+01	3.30000000e+01	5.40000000e+01
-335	1.54260000e+04	2.70000000e+01	3.30000000e+01	5.40000000e+01
-334	1.54260000e+04	2.70000000e+01	3.30000000e+01	5.40000000e+01
-333	1.54930000e+04	2.70000000e+01	3.30000000e+01	5.40000000e+01
-332	1.55430000e+04	2.70000000e+01	3.30000000e+01	5.40000000e+01
-331	1.55930000e+04	2.70000000e+01	3.30000000e+01	5.40000000e+01
-330	1.57150000e+04	2.70000000e+01	3.30000000e+01	5.40000000e+01
-329	1.57800000e+04	2.70000000e+01	3.30000000e+01	5.40000000e+01
-328	1.58330000e+04	2.70000000e+01	3.30000000e+01	5.40000000e+01
-327	1.58860000e+04	2.70000000e+01	3.30000000e+01	5.40000000e+01
-326	1.59570000e+04	2.70000000e+01	3.30000000e+01	5.40000000e+01
-325	1.60230000e+04	2.70000000e+01	3.30000000e+01	5.40000000e+01
-324	1.60890000e+04	2.70000000e+01	3.30000000e+01	5.40000000e+01
-323	1.61500000e+04	2.70000000e+01	3.30000000e+01	5.40000000e+01
-322	1.62120000e+04	2.70000000e+01	3.30000000e+01	5.40000000e+01
-321	1.62860000e+04	2.70000000e+01	3.30000000e+01	5.40000000e+01
-320	1.63610000e+04	2.70000000e+01	3.30000000e+01	5.40000000e+01
-319	1.63610000e+04	2.70000000e+01	3.30000000e+01	5.50000000e+01
-318	1.64240000e+04	2.70000000e+01	3.30000000e+01	5.50000000e+01
-317	1.64940000e+04	2.70000000e+01	3.30000000e+01	5.50000000e+01
-316	1.65690000e+04	2.70000000e+01	3.30000000e+01	5.50000000e+01
-315	1.66610000e+04	2.70000000e+01	3.30000000e+01	5.50000000e+01
-314	1.67430000e+04	2.70000000e+01	3.30000000e+01	5.50000000e+01
-313	1.68080000e+04	2.70000000e+01	3.30000000e+01	5.50000000e+01
-312	1.68830000e+04	2.70000000e+01	3.30000000e+01	5.50000000e+01
-311	1.70200000e+04	2.70000000e+01	3.40000000e+01	5.60000000e+01
-310	1.72830000e+04	3.30000000e+01	3.60000000e+01	5.90000000e+01
-309	1.74820000e+04	3.30000000e+01	3.60000000e+01	5.90000000e+01
-308	1.76210000e+04	3.30000000e+01	3.60000000e+01	5.90000000e+01
-307	1.77310000e+04	3.30000000e+01	3.60000000e+01	5.90000000e+01
-306	1.78750000e+04	3.30000000e+01	3.60000000e+01	5.90000000e+01
-305	1.80230000e+04	3.30000000e+01	3.60000000e+01	5.90000000e+01
-304	1.80230000e+04	3.30000000e+01	3.60000000e+01	5.90000000e+01
-303	1.81710000e+04	3.30000000e+01	3.60000000e+01	5.90000000e+01
-302	1.83410000e+04	3.20000000e+01	3.70000000e+01	6.80000000e+01
-301	1.84610000e+04	3.20000000e+01	3.70000000e+01	6.80000000e+01
-300	1.85540000e+04	3.20000000e+01	3.70000000e+01	6.80000000e+01
-299	1.86450000e+04	3.20000000e+01	3.70000000e+01	6.80000000e+01
-298	1.88090000e+04	3.20000000e+01	3.70000000e+01	6.80000000e+01
-297	1.89130000e+04	3.50000000e+01	3.80000000e+01	6.90000000e+01
-296	1.90020000e+04	3.30000000e+01	3.90000000e+01	7.00000000e+01
-295	1.90920000e+04	3.30000000e+01	3.90000000e+01	7.00000000e+01
-294	1.92160000e+04	3.50000000e+01	4.10000000e+01	7.20000000e+01
-293	1.93500000e+04	3.90000000e+01	4.20000000e+01	7.30000000e+01
-292	1.94560000e+04	3.90000000e+01	4.20000000e+01	7.30000000e+01
-291	1.96080000e+04	4.10000000e+01	4.30000000e+01	7.70000000e+01
-290	1.97260000e+04	4.10000000e+01	4.30000000e+01	7.70000000e+01
-289	1.98600000e+04	4.10000000e+01	4.30000000e+01	7.70000000e+01
-288	1.99380000e+04	4.10000000e+01	4.30000000e+01	7.70000000e+01
-287	2.00500000e+04	4.10000000e+01	4.30000000e+01	7.70000000e+01
-286	2.01660000e+04	4.10000000e+01	4.30000000e+01	7.70000000e+01
-285	2.02600000e+04	4.10000000e+01	4.30000000e+01	7.70000000e+01
-284	2.03550000e+04	4.10000000e+01	4.30000000e+01	7.70000000e+01
-283	2.04800000e+04	3.80000000e+01	4.40000000e+01	7.80000000e+01
-282	2.06110000e+04	3.80000000e+01	4.40000000e+01	7.80000000e+01
-281	2.07760000e+04	3.60000000e+01	4.50000000e+01	7.90000000e+01
-280	2.08990000e+04	3.60000000e+01	4.50000000e+01	7.90000000e+01
-279	2.09990000e+04	3.60000000e+01	4.50000000e+01	7.90000000e+01
-278	2.11000000e+04	3.60000000e+01	4.50000000e+01	7.90000000e+01
-277	2.12320000e+04	3.60000000e+01	4.50000000e+01	7.90000000e+01
-276	2.13740000e+04	3.60000000e+01	4.50000000e+01	7.90000000e+01
-275	2.15100000e+04	3.60000000e+01	4.50000000e+01	7.90000000e+01
-274	2.16130000e+04	3.70000000e+01	4.60000000e+01	8.00000000e+01
-273	2.17330000e+04	3.70000000e+01	4.60000000e+01	8.00000000e+01
-272	2.18110000e+04	3.70000000e+01	4.60000000e+01	8.00000000e+01
-271	2.18970000e+04	3.70000000e+01	4.60000000e+01	8.00000000e+01
-270	2.20480000e+04	4.10000000e+01	4.70000000e+01	8.30000000e+01
-269	2.21410000e+04	4.10000000e+01	4.70000000e+01	8.30000000e+01
-268	2.22580000e+04	4.00000000e+01	4.80000000e+01	8.40000000e+01
-267	2.23840000e+04	4.60000000e+01	5.00000000e+01	8.80000000e+01
-266	2.25080000e+04	4.60000000e+01	5.00000000e+01	8.80000000e+01
-265	2.26090000e+04	4.60000000e+01	5.00000000e+01	8.80000000e+01
-264	2.27230000e+04	4.60000000e+01	5.00000000e+01	8.80000000e+01
-263	2.28190000e+04	4.60000000e+01	5.00000000e+01	8.80000000e+01
-262	2.29130000e+04	4.60000000e+01	5.00000000e+01	8.80000000e+01
-261	2.30310000e+04	4.60000000e+01	5.00000000e+01	8.80000000e+01
-260	2.31600000e+04	4.60000000e+01	5.00000000e+01	8.80000000e+01
-259	2.32570000e+04	4.60000000e+01	5.00000000e+01	8.80000000e+01
-258	2.33650000e+04	4.60000000e+01	5.00000000e+01	8.80000000e+01
-257	2.34890000e+04	4.60000000e+01	5.00000000e+01	8.80000000e+01
-256	2.35890000e+04	4.60000000e+01	5.00000000e+01	8.80000000e+01
-255	2.36920000e+04	4.60000000e+01	5.00000000e+01	8.80000000e+01
-254	2.38040000e+04	4.10000000e+01	5.10000000e+01	9.00000000e+01
-253	2.39400000e+04	4.40000000e+01	5.30000000e+01	9.40000000e+01
-252	2.40310000e+04	4.40000000e+01	5.30000000e+01	9.40000000e+01
-251	2.41440000e+04	4.70000000e+01	5.40000000e+01	9.50000000e+01
-250	2.42390000e+04	4.70000000e+01	5.40000000e+01	9.50000000e+01
-249	2.43480000e+04	4.70000000e+01	5.40000000e+01	9.50000000e+01
-248	2.44510000e+04	4.70000000e+01	5.40000000e+01	9.50000000e+01
-247	2.45710000e+04	4.70000000e+01	5.40000000e+01	9.50000000e+01
-246	2.46820000e+04	4.60000000e+01	5.60000000e+01	9.70000000e+01
-245	2.47770000e+04	4.60000000e+01	5.60000000e+01	9.70000000e+01
-244	2.48570000e+04	4.60000000e+01	5.60000000e+01	9.70000000e+01
-243	2.49320000e+04	4.60000000e+01	5.60000000e+01	9.70000000e+01
-242	2.50560000e+04	4.60000000e+01	5.60000000e+01	9.70000000e+01
-241	2.52150000e+04	4.60000000e+01	5.60000000e+01	9.70000000e+01
-240	2.53370000e+04	4.60000000e+01	5.60000000e+01	9.70000000e+01
-239	2.54390000e+04	4.60000000e+01	5.60000000e+01	9.70000000e+01
-238	2.55370000e+04	4.60000000e+01	5.60000000e+01	9.70000000e+01
-237	2.56310000e+04	4.60000000e+01	5.60000000e+01	9.70000000e+01
-236	2.57520000e+04	4.60000000e+01	5.60000000e+01	9.70000000e+01
-235	2.58320000e+04	4.60000000e+01	5.60000000e+01	9.70000000e+01
-234	2.59370000e+04	4.60000000e+01	5.60000000e+01	9.70000000e+01
-233	2.60130000e+04	4.60000000e+01	5.60000000e+01	9.70000000e+01
-232	2.60960000e+04	4.60000000e+01	5.60000000e+01	9.70000000e+01
-231	2.61820000e+04	4.60000000e+01	5.60000000e+01	9.70000000e+01
-230	2.62710000e+04	4.60000000e+01	5.60000000e+01	9.70000000e+01
-229	2.63570000e+04	4.60000000e+01	5.60000000e+01	9.70000000e+01
-228	2.64590000e+04	4.60000000e+01	5.60000000e+01	9.70000000e+01
-227	2.65680000e+04	4.60000000e+01	5.60000000e+01	9.70000000e+01
-226	2.66470000e+04	4.60000000e+01	5.60000000e+01	9.70000000e+01
-225	2.67230000e+04	4.60000000e+01	5.60000000e+01	9.70000000e+01
-224	2.68010000e+04	4.60000000e+01	5.70000000e+01	9.80000000e+01
-223	2.69620000e+04	4.60000000e+01	5.70000000e+01	9.80000000e+01
-222	2.70860000e+04	4.60000000e+01	5.70000000e+01	9.80000000e+01
-221	2.71990000e+04	4.60000000e+01	5.70000000e+01	9.80000000e+01
-220	2.72960000e+04	4.60000000e+01	5.70000000e+01	9.80000000e+01
-219	2.73600000e+04	4.60000000e+01	5.70000000e+01	9.80000000e+01
-218	2.74470000e+04	4.60000000e+01	5.70000000e+01	9.80000000e+01
-217	2.75360000e+04	4.60000000e+01	5.70000000e+01	9.80000000e+01
-216	2.76330000e+04	4.60000000e+01	5.70000000e+01	9.80000000e+01
-215	2.77630000e+04	5.30000000e+01	5.80000000e+01	9.90000000e+01
-214	2.78880000e+04	5.30000000e+01	5.80000000e+01	9.90000000e+01
-213	2.80290000e+04	5.30000000e+01	5.80000000e+01	9.90000000e+01
-212	2.81360000e+04	5.30000000e+01	5.80000000e+01	9.90000000e+01
-211	2.82610000e+04	5.30000000e+01	5.80000000e+01	9.90000000e+01
-210	2.83970000e+04	5.30000000e+01	5.80000000e+01	9.90000000e+01
-209	2.86480000e+04	4.40000000e+01	5.80000000e+01	1.01000000e+02
-208	2.88840000e+04	4.40000000e+01	5.80000000e+01	1.01000000e+02
-207	2.91340000e+04	4.40000000e+01	5.80000000e+01	1.01000000e+02
-206	2.94130000e+04	4.40000000e+01	5.80000000e+01	1.01000000e+02
-205	2.97020000e+04	5.00000000e+01	6.00000000e+01	1.03000000e+02
-204	3.00090000e+04	5.70000000e+01	6.10000000e+01	1.04000000e+02
-203	3.03190000e+04	5.70000000e+01	6.10000000e+01	1.04000000e+02
-202	3.06070000e+04	5.70000000e+01	6.10000000e+01	1.04000000e+02
-201	3.09450000e+04	5.70000000e+01	6.10000000e+01	1.04000000e+02
-200	3.12570000e+04	5.70000000e+01	6.10000000e+01	1.04000000e+02
-199	3.15520000e+04	5.70000000e+01	6.10000000e+01	1.04000000e+02
-198	3.23570000e+04	5.70000000e+01	6.10000000e+01	1.04000000e+02
-197	3.30840000e+04	5.70000000e+01	6.10000000e+01	1.04000000e+02
-196	3.33230000e+04	5.70000000e+01	6.10000000e+01	1.05000000e+02
-195	3.33930000e+04	5.70000000e+01	6.10000000e+01	1.05000000e+02
-194	3.34560000e+04	5.70000000e+01	6.10000000e+01	1.05000000e+02
-193	3.35530000e+04	5.70000000e+01	6.10000000e+01	1.05000000e+02
-192	3.38120000e+04	5.70000000e+01	6.10000000e+01	1.05000000e+02
-191	3.45080000e+04	5.70000000e+01	6.10000000e+01	1.05000000e+02
-190	3.55570000e+04	5.50000000e+01	6.20000000e+01	1.08000000e+02
-189	3.61640000e+04	5.60000000e+01	6.40000000e+01	1.10000000e+02
-188	3.67230000e+04	5.60000000e+01	6.40000000e+01	1.10000000e+02
-187	3.72820000e+04	5.60000000e+01	6.40000000e+01	1.10000000e+02
-186	3.77840000e+04	5.40000000e+01	6.50000000e+01	1.13000000e+02
-185	3.81000000e+04	5.40000000e+01	6.50000000e+01	1.13000000e+02
-184	3.84520000e+04	5.60000000e+01	6.70000000e+01	1.15000000e+02
-183	3.88190000e+04	5.90000000e+01	6.90000000e+01	1.20000000e+02
-182	3.91750000e+04	5.90000000e+01	6.90000000e+01	1.20000000e+02
-181	3.91750000e+04	6.20000000e+01	7.00000000e+01	1.21000000e+02
-180	3.92890000e+04	6.20000000e+01	7.00000000e+01	1.21000000e+02
-179	3.92890000e+04	6.20000000e+01	7.00000000e+01	1.21000000e+02
-178	3.95920000e+04	6.20000000e+01	7.00000000e+01	1.21000000e+02
-177	3.99030000e+04	6.20000000e+01	7.00000000e+01	1.21000000e+02
-176	4.02640000e+04	6.20000000e+01	7.00000000e+01	1.21000000e+02
-175	4.05870000e+04	6.20000000e+01	7.00000000e+01	1.21000000e+02
-174	4.08640000e+04	6.20000000e+01	7.00000000e+01	1.21000000e+02
-173	4.11240000e+04	6.20000000e+01	7.00000000e+01	1.21000000e+02
-172	4.11240000e+04	6.20000000e+01	7.00000000e+01	1.21000000e+02
-171	4.14060000e+04	6.20000000e+01	7.00000000e+01	1.21000000e+02
-170	4.14060000e+04	6.20000000e+01	7.00000000e+01	1.21000000e+02
-169	4.14060000e+04	6.10000000e+01	7.10000000e+01	1.22000000e+02
-168	4.14060000e+04	6.10000000e+01	7.10000000e+01	1.22000000e+02
-167	4.14060000e+04	6.10000000e+01	7.10000000e+01	1.22000000e+02
-166	4.18260000e+04	6.10000000e+01	7.10000000e+01	1.22000000e+02
-165	4.24820000e+04	6.10000000e+01	7.10000000e+01	1.22000000e+02
-164	4.29230000e+04	6.00000000e+01	7.20000000e+01	1.23000000e+02
-163	4.32560000e+04	6.20000000e+01	7.30000000e+01	1.24000000e+02
-162	4.35050000e+04	6.20000000e+01	7.30000000e+01	1.24000000e+02
-161	4.38300000e+04	6.20000000e+01	7.40000000e+01	1.25000000e+02
-160	4.41680000e+04	6.20000000e+01	7.40000000e+01	1.25000000e+02
-159	4.45060000e+04	6.20000000e+01	7.40000000e+01	1.25000000e+02
-158	4.48380000e+04	6.40000000e+01	7.50000000e+01	1.26000000e+02
-157	4.51190000e+04	6.40000000e+01	7.50000000e+01	1.26000000e+02
-156	4.53770000e+04	6.40000000e+01	7.50000000e+01	1.26000000e+02
-155	4.57780000e+04	6.40000000e+01	7.50000000e+01	1.26000000e+02
-154	4.62260000e+04	6.40000000e+01	7.50000000e+01	1.26000000e+02
-153	4.66690000e+04	6.40000000e+01	7.50000000e+01	1.26000000e+02
-152	4.71180000e+04	6.40000000e+01	7.50000000e+01	1.26000000e+02
-151	4.76670000e+04	6.40000000e+01	7.50000000e+01	1.26000000e+02
-150	4.81390000e+04	6.40000000e+01	7.50000000e+01	1.26000000e+02
-149	4.87140000e+04	6.70000000e+01	7.60000000e+01	1.28000000e+02
-148	4.92130000e+04	6.70000000e+01	7.60000000e+01	1.28000000e+02
-147	4.96330000e+04	6.70000000e+01	7.60000000e+01	1.28000000e+02
-146	5.00870000e+04	6.70000000e+01	7.60000000e+01	1.28000000e+02
-145	5.05030000e+04	6.70000000e+01	7.60000000e+01	1.28000000e+02
-144	5.10100000e+04	6.50000000e+01	7.70000000e+01	1.29000000e+02
-143	5.14850000e+04	6.50000000e+01	7.70000000e+01	1.29000000e+02
-142	5.19260000e+04	7.20000000e+01	7.90000000e+01	1.31000000e+02
-141	5.24340000e+04	6.60000000e+01	8.10000000e+01	1.37000000e+02
-140	5.29610000e+04	6.80000000e+01	8.40000000e+01	1.44000000e+02
-139	5.33660000e+04	6.80000000e+01	8.40000000e+01	1.44000000e+02
-138	5.38200000e+04	7.00000000e+01	8.60000000e+01	1.48000000e+02
-137	5.43140000e+04	7.00000000e+01	8.80000000e+01	1.54000000e+02
-136	5.48440000e+04	7.40000000e+01	9.00000000e+01	1.58000000e+02
-135	5.53850000e+04	7.40000000e+01	9.00000000e+01	1.58000000e+02
-134	5.61650000e+04	6.90000000e+01	9.00000000e+01	1.60000000e+02
-133	5.69780000e+04	6.90000000e+01	9.00000000e+01	1.61000000e+02
-132	5.75630000e+04	6.90000000e+01	9.00000000e+01	1.61000000e+02
-131	5.83490000e+04	7.50000000e+01	9.60000000e+01	1.72000000e+02
-130	5.91420000e+04	7.50000000e+01	9.60000000e+01	1.72000000e+02
-129	5.99330000e+04	7.50000000e+01	9.80000000e+01	1.74000000e+02
-128	6.06810000e+04	7.50000000e+01	1.00000000e+02	1.76000000e+02
-127	6.18920000e+04	7.80000000e+01	1.08000000e+02	1.90000000e+02
-126	6.35770000e+04	7.80000000e+01	1.11000000e+02	1.93000000e+02
-125	6.48050000e+04	7.80000000e+01	1.11000000e+02	1.93000000e+02
-124	6.61170000e+04	7.60000000e+01	1.14000000e+02	1.96000000e+02
-123	6.74350000e+04	8.00000000e+01	1.16000000e+02	1.98000000e+02
-122	6.84460000e+04	8.00000000e+01	1.16000000e+02	1.98000000e+02
-121	6.96050000e+04	7.90000000e+01	1.19000000e+02	2.01000000e+02
-120	7.08090000e+04	7.90000000e+01	1.19000000e+02	2.01000000e+02
-119	7.18410000e+04	7.90000000e+01	1.19000000e+02	2.01000000e+02
-118	7.27750000e+04	7.90000000e+01	1.19000000e+02	2.01000000e+02
-117	7.36540000e+04	7.90000000e+01	1.19000000e+02	2.01000000e+02
-116	7.46250000e+04	7.90000000e+01	1.19000000e+02	2.01000000e+02
-115	7.55910000e+04	7.90000000e+01	1.19000000e+02	2.01000000e+02
-114	7.64180000e+04	7.90000000e+01	1.19000000e+02	2.01000000e+02
-113	7.71650000e+04	8.00000000e+01	1.20000000e+02	2.02000000e+02
-112	7.79840000e+04	8.10000000e+01	1.21000000e+02	2.04000000e+02
-111	7.87230000e+04	8.10000000e+01	1.21000000e+02	2.04000000e+02
-110	7.97170000e+04	8.10000000e+01	1.21000000e+02	2.04000000e+02
-109	8.06460000e+04	8.10000000e+01	1.21000000e+02	2.04000000e+02
-108	8.13680000e+04	8.10000000e+01	1.23000000e+02	2.07000000e+02
-107	8.21510000e+04	8.50000000e+01	1.24000000e+02	2.08000000e+02
-106	8.29220000e+04	9.00000000e+01	1.25000000e+02	2.09000000e+02
-105	8.35850000e+04	9.10000000e+01	1.26000000e+02	2.10000000e+02
-104	8.42360000e+04	8.90000000e+01	1.28000000e+02	2.12000000e+02
-103	8.51750000e+04	8.90000000e+01	1.28000000e+02	2.12000000e+02
-102	8.63170000e+04	8.90000000e+01	1.28000000e+02	2.12000000e+02
-101	8.70430000e+04	8.90000000e+01	1.28000000e+02	2.12000000e+02
-100	8.77100000e+04	8.90000000e+01	1.28000000e+02	2.12000000e+02
-99	8.83870000e+04	8.90000000e+01	1.28000000e+02	2.12000000e+02
-98	8.99190000e+04	8.90000000e+01	1.28000000e+02	2.12000000e+02
-97	9.07570000e+04	8.90000000e+01	1.28000000e+02	2.12000000e+02
-96	9.14750000e+04	8.90000000e+01	1.28000000e+02	2.12000000e+02
-95	9.20850000e+04	8.90000000e+01	1.28000000e+02	2.12000000e+02
-94	9.26110000e+04	9.30000000e+01	1.30000000e+02	2.14000000e+02
-93	9.31550000e+04	9.30000000e+01	1.30000000e+02	2.14000000e+02
-92	9.36420000e+04	9.30000000e+01	1.30000000e+02	2.14000000e+02
-91	9.41460000e+04	9.20000000e+01	1.31000000e+02	2.15000000e+02
-90	9.46740000e+04	9.60000000e+01	1.33000000e+02	2.17000000e+02
-89	9.52380000e+04	9.50000000e+01	1.34000000e+02	2.19000000e+02
-88	9.57430000e+04	9.80000000e+01	1.35000000e+02	2.20000000e+02
-87	9.62490000e+04	9.80000000e+01	1.35000000e+02	2.20000000e+02
-86	9.67350000e+04	9.80000000e+01	1.35000000e+02	2.20000000e+02
-85	9.71810000e+04	9.80000000e+01	1.35000000e+02	2.20000000e+02
-84	9.76230000e+04	9.80000000e+01	1.35000000e+02	2.20000000e+02
-83	9.80580000e+04	9.80000000e+01	1.35000000e+02	2.20000000e+02
-82	9.85860000e+04	9.50000000e+01	1.36000000e+02	2.21000000e+02
-81	9.90370000e+04	9.50000000e+01	1.36000000e+02	2.21000000e+02
-80	9.94780000e+04	9.50000000e+01	1.36000000e+02	2.21000000e+02
-79	9.98870000e+04	9.50000000e+01	1.36000000e+02	2.21000000e+02
-78	1.00330000e+05	9.50000000e+01	1.36000000e+02	2.21000000e+02
-77	1.00789000e+05	9.50000000e+01	1.36000000e+02	2.21000000e+02
-76	1.01273000e+05	9.50000000e+01	1.36000000e+02	2.21000000e+02
-75	1.01763000e+05	9.50000000e+01	1.36000000e+02	2.21000000e+02
-74	1.02361000e+05	9.50000000e+01	1.36000000e+02	2.21000000e+02
-73	1.02871000e+05	9.50000000e+01	1.36000000e+02	2.21000000e+02
-72	1.03353000e+05	9.50000000e+01	1.36000000e+02	2.21000000e+02
-71	1.03883000e+05	9.50000000e+01	1.36000000e+02	2.21000000e+02
-70	1.04330000e+05	9.50000000e+01	1.36000000e+02	2.21000000e+02
-69	1.04895000e+05	9.80000000e+01	1.37000000e+02	2.22000000e+02
-68	1.05552000e+05	9.80000000e+01	1.37000000e+02	2.22000000e+02
-67	1.06126000e+05	9.80000000e+01	1.37000000e+02	2.22000000e+02
-66	1.06606000e+05	9.80000000e+01	1.37000000e+02	2.22000000e+02
-65	1.07087000e+05	9.80000000e+01	1.37000000e+02	2.22000000e+02
-64	1.07524000e+05	9.80000000e+01	1.37000000e+02	2.22000000e+02
-63	1.08016000e+05	9.40000000e+01	1.38000000e+02	2.24000000e+02
-62	1.08524000e+05	9.40000000e+01	1.38000000e+02	2.24000000e+02
-61	1.09079000e+05	9.40000000e+01	1.38000000e+02	2.24000000e+02
-60	1.09616000e+05	1.01000000e+02	1.39000000e+02	2.25000000e+02
-59	1.10181000e+05	1.01000000e+02	1.39000000e+02	2.25000000e+02
-58	1.10681000e+05	1.01000000e+02	1.39000000e+02	2.25000000e+02
-57	1.11227000e+05	1.03000000e+02	1.40000000e+02	2.26000000e+02
-56	1.11745000e+05	1.02000000e+02	1.41000000e+02	2.27000000e+02
-55	1.12244000e+05	1.02000000e+02	1.41000000e+02	2.27000000e+02
-54	1.12769000e+05	1.02000000e+02	1.41000000e+02	2.27000000e+02
-53	1.13465000e+05	1.04000000e+02	1.42000000e+02	2.28000000e+02
-52	1.14142000e+05	1.04000000e+02	1.42000000e+02	2.28000000e+02
-51	1.14714000e+05	1.04000000e+02	1.43000000e+02	2.29000000e+02
-50	1.15316000e+05	1.04000000e+02	1.43000000e+02	2.29000000e+02
-49	1.16165000e+05	1.04000000e+02	1.43000000e+02	2.29000000e+02
-48	1.17133000e+05	1.04000000e+02	1.43000000e+02	2.29000000e+02
-47	1.18207000e+05	1.04000000e+02	1.43000000e+02	2.29000000e+02
-46	1.19174000e+05	1.04000000e+02	1.43000000e+02	2.29000000e+02
-45	1.19939000e+05	1.04000000e+02	1.43000000e+02	2.29000000e+02
-44	1.20728000e+05	1.04000000e+02	1.43000000e+02	2.29000000e+02
-43	1.21319000e+05	1.04000000e+02	1.43000000e+02	2.29000000e+02
-42	1.21872000e+05	1.04000000e+02	1.43000000e+02	2.29000000e+02
-41	1.22409000e+05	1.04000000e+02	1.43000000e+02	2.29000000e+02
-40	1.22932000e+05	1.04000000e+02	1.43000000e+02	2.29000000e+02
-39	1.23534000e+05	1.04000000e+02	1.43000000e+02	2.29000000e+02
-38	1.24432000e+05	1.04000000e+02	1.43000000e+02	2.29000000e+02
-37	1.25030000e+05	1.04000000e+02	1.43000000e+02	2.29000000e+02
-36	1.25556000e+05	1.04000000e+02	1.43000000e+02	2.29000000e+02
-35	1.26111000e+05	1.04000000e+02	1.43000000e+02	2.29000000e+02
-34	1.26629000e+05	1.04000000e+02	1.43000000e+02	2.29000000e+02
-33	1.27231000e+05	1.04000000e+02	1.43000000e+02	2.29000000e+02
-32	1.27882000e+05	1.04000000e+02	1.43000000e+02	2.29000000e+02
-31	1.28368000e+05	1.04000000e+02	1.43000000e+02	2.29000000e+02
-30	1.28915000e+05	1.08000000e+02	1.44000000e+02	2.30000000e+02
-29	1.29407000e+05	1.08000000e+02	1.44000000e+02	2.30000000e+02
-28	1.29970000e+05	1.08000000e+02	1.44000000e+02	2.30000000e+02
-27	1.30537000e+05	1.08000000e+02	1.44000000e+02	2.30000000e+02
-26	1.31195000e+05	1.08000000e+02	1.44000000e+02	2.30000000e+02
-25	1.31729000e+05	1.04000000e+02	1.45000000e+02	2.31000000e+02
-24	1.32215000e+05	1.04000000e+02	1.45000000e+02	2.31000000e+02
-23	1.32751000e+05	1.04000000e+02	1.45000000e+02	2.31000000e+02
-22	1.33308000e+05	1.07000000e+02	1.46000000e+02	2.32000000e+02
-21	1.33916000e+05	1.07000000e+02	1.47000000e+02	2.33000000e+02
-20	1.34626000e+05	1.07000000e+02	1.47000000e+02	2.33000000e+02
-19	1.35486000e+05	1.07000000e+02	1.47000000e+02	2.33000000e+02
-18	1.36242000e+05	1.07000000e+02	1.47000000e+02	2.33000000e+02
-17	1.36986000e+05	1.07000000e+02	1.47000000e+02	2.33000000e+02
-16	1.37711000e+05	1.07000000e+02	1.47000000e+02	2.33000000e+02
-15	1.38329000e+05	1.07000000e+02	1.47000000e+02	2.33000000e+02
-14	1.39012000e+05	1.07000000e+02	1.47000000e+02	2.33000000e+02
-13	1.39718000e+05	1.07000000e+02	1.47000000e+02	2.33000000e+02
-12	1.40467000e+05	1.07000000e+02	1.47000000e+02	2.33000000e+02
-11	1.41276000e+05	1.07000000e+02	1.47000000e+02	2.33000000e+02
-10	1.42987000e+05	1.05000000e+02	1.48000000e+02	2.34000000e+02
-9	1.44844000e+05	1.05000000e+02	1.48000000e+02	2.34000000e+02
-8	1.46119000e+05	1.05000000e+02	1.48000000e+02	2.34000000e+02
-7	1.47325000e+05	1.05000000e+02	1.48000000e+02	2.34000000e+02
-6	1.48734000e+05	1.05000000e+02	1.48000000e+02	2.34000000e+02
-5	1.49785000e+05	1.05000000e+02	1.48000000e+02	2.34000000e+02
-4	1.51066000e+05	1.05000000e+02	1.48000000e+02	2.34000000e+02
-3	1.52317000e+05	1.05000000e+02	1.48000000e+02	2.34000000e+02
-2	1.54109000e+05	1.05000000e+02	1.48000000e+02	2.34000000e+02
-1	1.55723000e+05	1.05000000e+02	1.48000000e+02	2.34000000e+02
0	1.57055000e+05	1.05000000e+02	1.48000000e+02	2.34000000e+02
1	1.58863000e+05	1.05000000e+02	1.48000000e+02	2.34000000e+02
2	1.61044000e+05	1.05000000e+02	1.48000000e+02	2.34000000e+02
3	1.63337000e+05	1.03000000e+02	1.49000000e+02	2.35000000e+02
4	1.65191000e+05	1.03000000e+02	1.49000000e+02	2.35000000e+02
5	1.67068000e+05	1.03000000e+02	1.49000000e+02	2.35000000e+02
6	1.68811000e+05	1.02000000e+02	1.49000000e+02	2.36000000e+02
7	1.70408000e+05	1.09000000e+02	1.50000000e+02	2.37000000e+02
8	1.71948000e+05	1.09000000e+02	1.50000000e+02	2.37000000e+02
9	1.73834000e+05	1.09000000e+02	1.51000000e+02	2.38000000e+02
10	1.75674000e+05	1.09000000e+02	1.51000000e+02	2.38000000e+02
11	1.77155000e+05	1.09000000e+02	1.51000000e+02	2.38000000e+02
12	1.78559000e+05	1.11000000e+02	1.52000000e+02	2.39000000e+02
13	1.79899000e+05	1.11000000e+02	1.52000000e+02	2.39000000e+02
14	1.81273000e+05	1.11000000e+02	1.52000000e+02	2.39000000e+02
15	1.82651000e+05	1.08000000e+02	1.53000000e+02	2.40000000e+02
16	1.84126000e+05	1.08000000e+02	1.53000000e+02	2.40000000e+02
17	1.85479000e+05	1.08000000e+02	1.53000000e+02	2.40000000e+02
18	1.86774000e+05	1.08000000e+02	1.53000000e+02	2.40000000e+02
19	1.87893000e+05	1.10000000e+02	1.54000000e+02	2.41000000e+02
20	1.89241000e+05	1.10000000e+02	1.54000000e+02	2.41000000e+02
21	1.90681000e+05	1.10000000e+02	1.54000000e+02	2.41000000e+02
22	1.92347000e+05	1.10000000e+02	1.54000000e+02	2.41000000e+02
23	1.94569000e+05	1.10000000e+02	1.54000000e+02	2.41000000e+02
24	1.99745000e+05	1.14000000e+02	1.56000000e+02	2.43000000e+02
25	2.02265000e+05	1.14000000e+02	1.56000000e+02	2.43000000e+02
26	2.04001000e+05	1.14000000e+02	1.56000000e+02	2.43000000e+02
27	2.05467000e+05	1.14000000e+02	1.56000000e+02	2.43000000e+02
28	2.06844000e+05	1.14000000e+02	1.56000000e+02	2.43000000e+02
29	2.08456000e+05	1.15000000e+02	1.58000000e+02	2.47000000e+02
30	2.10256000e+05	1.15000000e+02	1.59000000e+02	2.48000000e+02
31	2.11883000e+05	1.15000000e+02	1.59000000e+02	2.48000000e+02
32	2.19733000e+05	1.17000000e+02	1.61000000e+02	2.51000000e+02
33	2.26518000e+05	1.20000000e+02	1.62000000e+02	2.52000000e+02
34	2.30080000e+05	1.20000000e+02	1.62000000e+02	2.52000000e+02
35	2.32920000e+05	1.25000000e+02	1.63000000e+02	2.53000000e+02
36	2.36339000e+05	1.21000000e+02	1.66000000e+02	2.57000000e+02
37	2.39596000e+05	1.25000000e+02	1.69000000e+02	2.62000000e+02
38	2.42526000e+05	1.25000000e+02	1.69000000e+02	2.62000000e+02
39	2.44823000e+05	1.25000000e+02	1.69000000e+02	2.62000000e+02
40	2.47127000e+05	1.25000000e+02	1.69000000e+02	2.62000000e+02
41	2.49239000e+05	1.25000000e+02	1.69000000e+02	2.62000000e+02
42	2.51480000e+05	1.25000000e+02	1.69000000e+02	2.62000000e+02
43	2.53869000e+05	1.25000000e+02	1.69000000e+02	2.62000000e+02
44	2.56812000e+05	1.30000000e+02	1.70000000e+02	2.63000000e+02
45	2.59297000e+05	1.30000000e+02	1.70000000e+02	2.63000000e+02
46	2.61546000e+05	1.30000000e+02	1.70000000e+02	2.63000000e+02
47	2.64365000e+05	1.30000000e+02	1.70000000e+02	2.63000000e+02
48	2.67194000e+05	1.30000000e+02	1.70000000e+02	2.63000000e+02
49	2.69816000e+05	1.30000000e+02	1.70000000e+02	2.63000000e+02
50	2.73075000e+05	1.30000000e+02	1.70000000e+02	2.63000000e+02
51	2.76733000e+05	1.30000000e+02	1.71000000e+02	2.64000000e+02
52	2.80123000e+05	1.30000000e+02	1.71000000e+02	2.64000000e+02
53	2.82703000e+05	1.30000000e+02	1.71000000e+02	2.64000000e+02
54	2.86342000e+05	1.30000000e+02	1.72000000e+02	2.65000000e+02
55	2.89104000e+05	1.33000000e+02	1.73000000e+02	2.67000000e+02
56	2.91385000e+05	1.33000000e+02	1.74000000e+02	2.68000000e+02
57	2.93986000e+05	1.33000000e+02	1.74000000e+02	2.68000000e+02
58	2.97068000e+05	1.33000000e+02	1.74000000e+02	2.68000000e+02
59	3.00199000e+05	1.35000000e+02	1.75000000e+02	2.69000000e+02
60	3.02595000e+05	1.33000000e+02	1.76000000e+02	2.70000000e+02
61	3.04856000e+05	1.33000000e+02	1.76000000e+02	2.70000000e+02
62	3.07348000e+05	1.35000000e+02	1.78000000e+02	2.73000000e+02
63	3.09958000e+05	1.35000000e+02	1.78000000e+02	2.73000000e+02
64	3.13262000e+05	1.35000000e+02	1.78000000e+02	2.73000000e+02
65	3.18028000e+05	1.41000000e+02	1.82000000e+02	2.79000000e+02
66	3.32900000e+05	1.49000000e+02	1.86000000e+02	2.83000000e+02
67	3.37580000e+05	1.48000000e+02	1.87000000e+02	2.84000000e+02
68	3.40686000e+05	1.48000000e+02	1.87000000e+02	2.84000000e+02
69	3.42845000e+05	1.47000000e+02	1.88000000e+02	2.85000000e+02
70	3.45104000e+05	1.47000000e+02	1.88000000e+02	2.85000000e+02
71	3.47489000e+05	1.47000000e+02	1.88000000e+02	2.85000000e+02
72	3.50404000e+05	1.47000000e+02	1.92000000e+02	2.91000000e+02
73	3.52611000e+05	1.47000000e+02	1.92000000e+02	2.91000000e+02
74	3.54274000e+05	1.52000000e+02	1.93000000e+02	2.92000000e+02
75	3.55785000e+05	1.52000000e+02	1.93000000e+02	2.92000000e+02
76	3.57244000e+05	1.52000000e+02	1.93000000e+02	2.92000000e+02
77	3.58698000e+05	1.52000000e+02	1.93000000e+02	2.92000000e+02
78	3.60357000e+05	1.49000000e+02	1.94000000e+02	2.93000000e+02
79	3.62413000e+05	1.49000000e+02	1.94000000e+02	2.93000000e+02
80	3.64150000e+05	1.51000000e+02	1.95000000e+02	2.94000000e+02
81	3.65446000e+05	1.51000000e+02	1.95000000e+02	2.94000000e+02
82	3.66765000e+05	1.56000000e+02	1.96000000e+02	2.95000000e+02
83	3.68201000e+05	1.56000000e+02	1.96000000e+02	2.95000000e+02
84	3.69647000e+05	1.56000000e+02	1.96000000e+02	2.95000000e+02
85	3.71344000e+05	1.56000000e+02	1.96000000e+02	2.95000000e+02
86	3.73025000e+05	1.56000000e+02	1.96000000e+02	2.95000000e+02
87	3.74523000e+05	1.56000000e+02	1.96000000e+02	2.95000000e+02
88	3.75852000e+05	1.56000000e+02	1.96000000e+02	2.95000000e+02
89	3.77089000e+05	1.56000000e+02	1.96000000e+02	2.95000000e+02
90	3.78544000e+05	1.56000000e+02	1.96000000e+02	2.95000000e+02
91	3.79895000e+05	1.51000000e+02	1.97000000e+02	2.96000000e+02
92	3.81467000e+05	1.51000000e+02	1.97000000e+02	2.96000000e+02
93	3.83066000e+05	1.51000000e+02	1.97000000e+02	2.96000000e+02
94	3.84637000e+05	1.51000000e+02	1.97000000e+02	2.96000000e+02
95	3.85842000e+05	1.59000000e+02	1.99000000e+02	2.98000000e+02
96	3.87031000e+05	1.59000000e+02	1.99000000e+02	2.98000000e+02
97	3.88273000e+05	1.59000000e+02	1.99000000e+02	2.98000000e+02
98	3.89415000e+05	1.59000000e+02	1.99000000e+02	2.98000000e+02
99	3.90743000e+05	1.59000000e+02	1.99000000e+02	2.98000000e+02
100	3.92269000e+05	1.59000000e+02	1.99000000e+02	2.98000000e+02
