# Supplementary material for: Early Prediction of Movie Box Office Success Based on Wikipedia Activity Big Data
Source: PLoS One. 2013 Aug 21;8(8):e71226. doi: 10.1371/journal.pone.0071226 (PMC3749192; doi:10.1371/journal.pone.0071226)
Supplement: Dataset S1 — The dataset under study, including the financial and Wikipedia activity data is also available at http://wwm.phy.bme.hu/SupplementaryDataS1.zip. (ZIP) [file pone.0071226.s002.zip › wikipredict_data_pack/sample_of_312/wikipedia_predictors/237]

Day_(movie_time)	Views	Users	Rigor	Edits
-500	0.00000000e+00	0.00000000e+00	0.00000000e+00	0.00000000e+00
-499	0.00000000e+00	0.00000000e+00	0.00000000e+00	0.00000000e+00
-498	0.00000000e+00	0.00000000e+00	0.00000000e+00	0.00000000e+00
-497	0.00000000e+00	0.00000000e+00	0.00000000e+00	0.00000000e+00
-496	0.00000000e+00	0.00000000e+00	0.00000000e+00	0.00000000e+00
-495	0.00000000e+00	0.00000000e+00	0.00000000e+00	0.00000000e+00
-494	1.00000000e+00	0.00000000e+00	0.00000000e+00	0.00000000e+00
-493	5.00000000e+00	0.00000000e+00	0.00000000e+00	0.00000000e+00
-492	8.00000000e+00	0.00000000e+00	0.00000000e+00	0.00000000e+00
-491	1.10000000e+01	0.00000000e+00	0.00000000e+00	0.00000000e+00
-490	1.50000000e+01	0.00000000e+00	0.00000000e+00	0.00000000e+00
-489	1.90000000e+01	0.00000000e+00	0.00000000e+00	0.00000000e+00
-488	2.40000000e+01	0.00000000e+00	0.00000000e+00	0.00000000e+00
-487	2.80000000e+01	0.00000000e+00	0.00000000e+00	0.00000000e+00
-486	3.30000000e+01	0.00000000e+00	0.00000000e+00	0.00000000e+00
-485	3.70000000e+01	0.00000000e+00	0.00000000e+00	0.00000000e+00
-484	4.70000000e+01	0.00000000e+00	0.00000000e+00	0.00000000e+00
-483	5.20000000e+01	0.00000000e+00	0.00000000e+00	0.00000000e+00
-482	5.80000000e+01	0.00000000e+00	0.00000000e+00	0.00000000e+00
-481	6.20000000e+01	0.00000000e+00	0.00000000e+00	0.00000000e+00
-480	6.50000000e+01	0.00000000e+00	0.00000000e+00	0.00000000e+00
-479	6.80000000e+01	0.00000000e+00	0.00000000e+00	0.00000000e+00
-478	7.80000000e+01	0.00000000e+00	0.00000000e+00	0.00000000e+00
-477	8.30000000e+01	0.00000000e+00	0.00000000e+00	0.00000000e+00
-476	8.60000000e+01	0.00000000e+00	0.00000000e+00	0.00000000e+00
-475	9.00000000e+01	0.00000000e+00	0.00000000e+00	0.00000000e+00
-474	9.70000000e+01	0.00000000e+00	0.00000000e+00	0.00000000e+00
-473	1.05000000e+02	0.00000000e+00	0.00000000e+00	0.00000000e+00
-472	1.08000000e+02	0.00000000e+00	0.00000000e+00	0.00000000e+00
-471	1.14000000e+02	0.00000000e+00	0.00000000e+00	0.00000000e+00
-470	1.22000000e+02	0.00000000e+00	0.00000000e+00	0.00000000e+00
-469	1.24000000e+02	0.00000000e+00	0.00000000e+00	0.00000000e+00
-468	1.31000000e+02	0.00000000e+00	0.00000000e+00	0.00000000e+00
-467	1.42000000e+02	0.00000000e+00	0.00000000e+00	0.00000000e+00
-466	1.52000000e+02	0.00000000e+00	0.00000000e+00	0.00000000e+00
-465	1.60000000e+02	0.00000000e+00	0.00000000e+00	0.00000000e+00
-464	1.65000000e+02	0.00000000e+00	0.00000000e+00	0.00000000e+00
-463	1.77000000e+02	0.00000000e+00	0.00000000e+00	0.00000000e+00
-462	1.89000000e+02	0.00000000e+00	0.00000000e+00	0.00000000e+00
-461	1.98000000e+02	0.00000000e+00	0.00000000e+00	0.00000000e+00
-460	2.11000000e+02	0.00000000e+00	0.00000000e+00	0.00000000e+00
-459	2.23000000e+02	0.00000000e+00	0.00000000e+00	0.00000000e+00
-458	2.38000000e+02	0.00000000e+00	0.00000000e+00	0.00000000e+00
-457	2.41000000e+02	0.00000000e+00	0.00000000e+00	0.00000000e+00
-456	2.52000000e+02	0.00000000e+00	0.00000000e+00	0.00000000e+00
-455	2.63000000e+02	0.00000000e+00	0.00000000e+00	0.00000000e+00
-454	2.91000000e+02	0.00000000e+00	0.00000000e+00	0.00000000e+00
-453	3.00000000e+02	0.00000000e+00	0.00000000e+00	0.00000000e+00
-452	3.11000000e+02	0.00000000e+00	0.00000000e+00	0.00000000e+00
-451	3.20000000e+02	0.00000000e+00	0.00000000e+00	0.00000000e+00
-450	3.26000000e+02	0.00000000e+00	0.00000000e+00	0.00000000e+00
-449	3.29000000e+02	0.00000000e+00	0.00000000e+00	0.00000000e+00
-448	3.38000000e+02	0.00000000e+00	0.00000000e+00	0.00000000e+00
-447	3.45000000e+02	0.00000000e+00	0.00000000e+00	0.00000000e+00
-446	3.55000000e+02	0.00000000e+00	0.00000000e+00	0.00000000e+00
-445	3.70000000e+02	0.00000000e+00	0.00000000e+00	0.00000000e+00
-444	3.79000000e+02	0.00000000e+00	0.00000000e+00	0.00000000e+00
-443	3.83000000e+02	0.00000000e+00	0.00000000e+00	0.00000000e+00
-442	3.90000000e+02	0.00000000e+00	0.00000000e+00	0.00000000e+00
-441	3.96000000e+02	0.00000000e+00	0.00000000e+00	0.00000000e+00
-440	3.98000000e+02	0.00000000e+00	0.00000000e+00	0.00000000e+00
-439	4.03000000e+02	0.00000000e+00	0.00000000e+00	0.00000000e+00
-438	4.09000000e+02	0.00000000e+00	0.00000000e+00	0.00000000e+00
-437	4.14000000e+02	0.00000000e+00	0.00000000e+00	0.00000000e+00
-436	4.18000000e+02	0.00000000e+00	0.00000000e+00	0.00000000e+00
-435	4.22000000e+02	0.00000000e+00	0.00000000e+00	0.00000000e+00
-434	4.28000000e+02	0.00000000e+00	0.00000000e+00	0.00000000e+00
-433	4.37000000e+02	0.00000000e+00	0.00000000e+00	0.00000000e+00
-432	4.44000000e+02	0.00000000e+00	0.00000000e+00	0.00000000e+00
-431	4.51000000e+02	0.00000000e+00	0.00000000e+00	0.00000000e+00
-430	4.61000000e+02	0.00000000e+00	0.00000000e+00	0.00000000e+00
-429	4.64000000e+02	0.00000000e+00	0.00000000e+00	0.00000000e+00
-428	4.70000000e+02	0.00000000e+00	0.00000000e+00	0.00000000e+00
-427	4.75000000e+02	0.00000000e+00	0.00000000e+00	0.00000000e+00
-426	4.78000000e+02	0.00000000e+00	0.00000000e+00	0.00000000e+00
-425	4.81000000e+02	0.00000000e+00	0.00000000e+00	0.00000000e+00
-424	4.84000000e+02	0.00000000e+00	0.00000000e+00	0.00000000e+00
-423	4.84000000e+02	0.00000000e+00	0.00000000e+00	0.00000000e+00
-422	4.86000000e+02	0.00000000e+00	0.00000000e+00	0.00000000e+00
-421	4.87000000e+02	0.00000000e+00	0.00000000e+00	0.00000000e+00
-420	4.91000000e+02	0.00000000e+00	0.00000000e+00	0.00000000e+00
-419	4.97000000e+02	0.00000000e+00	0.00000000e+00	0.00000000e+00
-418	5.04000000e+02	0.00000000e+00	0.00000000e+00	0.00000000e+00
-417	5.04000000e+02	0.00000000e+00	0.00000000e+00	0.00000000e+00
-416	5.06000000e+02	0.00000000e+00	0.00000000e+00	0.00000000e+00
-415	5.11000000e+02	0.00000000e+00	0.00000000e+00	0.00000000e+00
-414	5.14000000e+02	0.00000000e+00	0.00000000e+00	0.00000000e+00
-413	5.14000000e+02	0.00000000e+00	0.00000000e+00	0.00000000e+00
-412	5.19000000e+02	0.00000000e+00	0.00000000e+00	0.00000000e+00
-411	5.21000000e+02	0.00000000e+00	0.00000000e+00	0.00000000e+00
-410	5.33000000e+02	1.00000000e+00	1.00000000e+00	1.00000000e+00
-409	5.67000000e+02	1.00000000e+00	1.00000000e+00	1.00000000e+00
-408	6.10000000e+02	1.00000000e+00	1.00000000e+00	1.00000000e+00
-407	6.40000000e+02	1.00000000e+00	1.00000000e+00	1.00000000e+00
-406	6.89000000e+02	1.00000000e+00	1.00000000e+00	1.00000000e+00
-405	7.22000000e+02	1.00000000e+00	1.00000000e+00	1.00000000e+00
-404	7.54000000e+02	2.00000000e+00	2.00000000e+00	2.00000000e+00
-403	8.01000000e+02	2.00000000e+00	2.00000000e+00	2.00000000e+00
-402	8.40000000e+02	2.00000000e+00	2.00000000e+00	2.00000000e+00
-401	8.78000000e+02	2.00000000e+00	2.00000000e+00	2.00000000e+00
-400	9.12000000e+02	2.00000000e+00	2.00000000e+00	2.00000000e+00
-399	9.52000000e+02	2.00000000e+00	2.00000000e+00	2.00000000e+00
-398	1.01300000e+03	2.00000000e+00	2.00000000e+00	2.00000000e+00
-397	1.04500000e+03	2.00000000e+00	2.00000000e+00	2.00000000e+00
-396	1.08600000e+03	2.00000000e+00	2.00000000e+00	2.00000000e+00
-395	1.12900000e+03	2.00000000e+00	2.00000000e+00	2.00000000e+00
-394	1.15900000e+03	2.00000000e+00	2.00000000e+00	2.00000000e+00
-393	1.18700000e+03	2.00000000e+00	2.00000000e+00	2.00000000e+00
-392	1.23100000e+03	2.00000000e+00	2.00000000e+00	2.00000000e+00
-391	1.27000000e+03	2.00000000e+00	2.00000000e+00	2.00000000e+00
-390	1.30400000e+03	2.00000000e+00	2.00000000e+00	2.00000000e+00
-389	1.33500000e+03	2.00000000e+00	2.00000000e+00	2.00000000e+00
-388	1.37200000e+03	2.00000000e+00	2.00000000e+00	2.00000000e+00
-387	1.40700000e+03	2.00000000e+00	2.00000000e+00	2.00000000e+00
-386	1.43400000e+03	2.00000000e+00	2.00000000e+00	2.00000000e+00
-385	1.46000000e+03	3.00000000e+00	3.00000000e+00	3.00000000e+00
-384	1.49400000e+03	3.00000000e+00	3.00000000e+00	3.00000000e+00
-383	1.52600000e+03	3.00000000e+00	3.00000000e+00	3.00000000e+00
-382	1.55800000e+03	3.00000000e+00	3.00000000e+00	3.00000000e+00
-381	1.59200000e+03	3.00000000e+00	3.00000000e+00	3.00000000e+00
-380	1.62100000e+03	3.00000000e+00	3.00000000e+00	3.00000000e+00
-379	1.66000000e+03	3.00000000e+00	3.00000000e+00	3.00000000e+00
-378	1.73900000e+03	3.00000000e+00	3.00000000e+00	3.00000000e+00
-377	1.77700000e+03	3.00000000e+00	3.00000000e+00	3.00000000e+00
-376	1.81300000e+03	3.00000000e+00	3.00000000e+00	3.00000000e+00
-375	1.87100000e+03	4.00000000e+00	4.00000000e+00	4.00000000e+00
-374	1.92100000e+03	4.00000000e+00	4.00000000e+00	4.00000000e+00
-373	1.95500000e+03	4.00000000e+00	4.00000000e+00	4.00000000e+00
-372	2.00700000e+03	4.00000000e+00	4.00000000e+00	4.00000000e+00
-371	2.04200000e+03	4.00000000e+00	4.00000000e+00	4.00000000e+00
-370	2.07800000e+03	4.00000000e+00	4.00000000e+00	4.00000000e+00
-369	2.14600000e+03	4.00000000e+00	4.00000000e+00	4.00000000e+00
-368	2.18800000e+03	4.00000000e+00	4.00000000e+00	4.00000000e+00
-367	2.23300000e+03	4.00000000e+00	4.00000000e+00	4.00000000e+00
-366	2.28400000e+03	4.00000000e+00	4.00000000e+00	4.00000000e+00
-365	2.33600000e+03	4.00000000e+00	4.00000000e+00	4.00000000e+00
-364	2.39000000e+03	4.00000000e+00	4.00000000e+00	4.00000000e+00
-363	2.42100000e+03	4.00000000e+00	4.00000000e+00	4.00000000e+00
-362	2.44600000e+03	4.00000000e+00	4.00000000e+00	4.00000000e+00
-361	2.48200000e+03	4.00000000e+00	4.00000000e+00	4.00000000e+00
-360	2.51900000e+03	4.00000000e+00	4.00000000e+00	4.00000000e+00
-359	2.54500000e+03	4.00000000e+00	4.00000000e+00	4.00000000e+00
-358	2.59700000e+03	4.00000000e+00	4.00000000e+00	4.00000000e+00
-357	2.63200000e+03	4.00000000e+00	4.00000000e+00	4.00000000e+00
-356	2.66300000e+03	4.00000000e+00	4.00000000e+00	4.00000000e+00
-355	2.70000000e+03	4.00000000e+00	4.00000000e+00	4.00000000e+00
-354	2.73500000e+03	4.00000000e+00	4.00000000e+00	4.00000000e+00
-353	2.78500000e+03	4.00000000e+00	4.00000000e+00	4.00000000e+00
-352	2.81700000e+03	4.00000000e+00	4.00000000e+00	4.00000000e+00
-351	2.85100000e+03	4.00000000e+00	4.00000000e+00	4.00000000e+00
-350	2.90200000e+03	4.00000000e+00	4.00000000e+00	4.00000000e+00
-349	2.94600000e+03	4.00000000e+00	4.00000000e+00	4.00000000e+00
-348	2.99300000e+03	5.00000000e+00	5.00000000e+00	5.00000000e+00
-347	3.02800000e+03	5.00000000e+00	5.00000000e+00	5.00000000e+00
-346	3.06900000e+03	5.00000000e+00	5.00000000e+00	5.00000000e+00
-345	3.10200000e+03	5.00000000e+00	5.00000000e+00	5.00000000e+00
-344	3.13400000e+03	5.00000000e+00	5.00000000e+00	5.00000000e+00
-343	3.16400000e+03	5.00000000e+00	5.00000000e+00	5.00000000e+00
-342	3.18800000e+03	5.00000000e+00	5.00000000e+00	5.00000000e+00
-341	3.22000000e+03	5.00000000e+00	5.00000000e+00	5.00000000e+00
-340	3.25100000e+03	5.00000000e+00	5.00000000e+00	5.00000000e+00
-339	3.29000000e+03	5.00000000e+00	5.00000000e+00	5.00000000e+00
-338	3.32100000e+03	5.00000000e+00	5.00000000e+00	5.00000000e+00
-337	3.35100000e+03	5.00000000e+00	5.00000000e+00	5.00000000e+00
-336	3.39400000e+03	5.00000000e+00	5.00000000e+00	5.00000000e+00
-335	3.42700000e+03	5.00000000e+00	5.00000000e+00	5.00000000e+00
-334	3.45900000e+03	5.00000000e+00	5.00000000e+00	5.00000000e+00
-333	3.51100000e+03	5.00000000e+00	5.00000000e+00	5.00000000e+00
-332	3.55800000e+03	5.00000000e+00	5.00000000e+00	5.00000000e+00
-331	3.59400000e+03	5.00000000e+00	5.00000000e+00	5.00000000e+00
-330	3.62900000e+03	5.00000000e+00	5.00000000e+00	5.00000000e+00
-329	3.67000000e+03	5.00000000e+00	5.00000000e+00	5.00000000e+00
-328	3.71300000e+03	5.00000000e+00	5.00000000e+00	5.00000000e+00
-327	3.74900000e+03	5.00000000e+00	5.00000000e+00	5.00000000e+00
-326	3.79600000e+03	5.00000000e+00	5.00000000e+00	5.00000000e+00
-325	3.84400000e+03	5.00000000e+00	5.00000000e+00	5.00000000e+00
-324	3.88300000e+03	5.00000000e+00	5.00000000e+00	5.00000000e+00
-323	3.93000000e+03	5.00000000e+00	5.00000000e+00	5.00000000e+00
-322	3.98200000e+03	6.00000000e+00	6.00000000e+00	6.00000000e+00
-321	4.01200000e+03	6.00000000e+00	6.00000000e+00	6.00000000e+00
-320	4.05800000e+03	6.00000000e+00	6.00000000e+00	6.00000000e+00
-319	4.11100000e+03	6.00000000e+00	6.00000000e+00	6.00000000e+00
-318	4.16200000e+03	6.00000000e+00	6.00000000e+00	6.00000000e+00
-317	4.20400000e+03	6.00000000e+00	6.00000000e+00	6.00000000e+00
-316	4.25000000e+03	6.00000000e+00	6.00000000e+00	6.00000000e+00
-315	4.27800000e+03	6.00000000e+00	6.00000000e+00	6.00000000e+00
-314	4.32200000e+03	6.00000000e+00	6.00000000e+00	6.00000000e+00
-313	4.35700000e+03	6.00000000e+00	6.00000000e+00	6.00000000e+00
-312	4.39400000e+03	6.00000000e+00	6.00000000e+00	6.00000000e+00
-311	4.43800000e+03	6.00000000e+00	6.00000000e+00	6.00000000e+00
-310	4.48000000e+03	6.00000000e+00	6.00000000e+00	6.00000000e+00
-309	4.53300000e+03	6.00000000e+00	6.00000000e+00	6.00000000e+00
-308	4.58900000e+03	6.00000000e+00	6.00000000e+00	6.00000000e+00
-307	4.62600000e+03	7.00000000e+00	7.00000000e+00	7.00000000e+00
-306	4.67400000e+03	7.00000000e+00	7.00000000e+00	7.00000000e+00
-305	4.70900000e+03	7.00000000e+00	7.00000000e+00	7.00000000e+00
-304	4.76000000e+03	7.00000000e+00	7.00000000e+00	7.00000000e+00
-303	4.79900000e+03	7.00000000e+00	7.00000000e+00	7.00000000e+00
-302	4.85800000e+03	7.00000000e+00	7.00000000e+00	7.00000000e+00
-301	4.93700000e+03	7.00000000e+00	7.00000000e+00	7.00000000e+00
-300	4.99200000e+03	7.00000000e+00	7.00000000e+00	7.00000000e+00
-299	5.06600000e+03	7.00000000e+00	7.00000000e+00	7.00000000e+00
-298	5.14000000e+03	7.00000000e+00	7.00000000e+00	7.00000000e+00
-297	5.21700000e+03	7.00000000e+00	7.00000000e+00	7.00000000e+00
-296	5.28800000e+03	7.00000000e+00	7.00000000e+00	7.00000000e+00
-295	5.35500000e+03	7.00000000e+00	7.00000000e+00	7.00000000e+00
-294	5.40800000e+03	7.00000000e+00	7.00000000e+00	7.00000000e+00
-293	5.45400000e+03	7.00000000e+00	7.00000000e+00	7.00000000e+00
-292	5.50600000e+03	7.00000000e+00	7.00000000e+00	7.00000000e+00
-291	5.56500000e+03	7.00000000e+00	7.00000000e+00	7.00000000e+00
-290	5.64000000e+03	7.00000000e+00	7.00000000e+00	7.00000000e+00
-289	5.72700000e+03	7.00000000e+00	7.00000000e+00	7.00000000e+00
-288	5.78300000e+03	7.00000000e+00	7.00000000e+00	7.00000000e+00
-287	5.82400000e+03	7.00000000e+00	7.00000000e+00	7.00000000e+00
-286	5.87600000e+03	7.00000000e+00	7.00000000e+00	7.00000000e+00
-285	5.92700000e+03	7.00000000e+00	7.00000000e+00	7.00000000e+00
-284	5.97000000e+03	7.00000000e+00	7.00000000e+00	7.00000000e+00
-283	6.04800000e+03	7.00000000e+00	7.00000000e+00	7.00000000e+00
-282	6.11200000e+03	7.00000000e+00	7.00000000e+00	7.00000000e+00
-281	6.17500000e+03	7.00000000e+00	7.00000000e+00	7.00000000e+00
-280	6.24900000e+03	7.00000000e+00	7.00000000e+00	7.00000000e+00
-279	6.31100000e+03	7.00000000e+00	7.00000000e+00	7.00000000e+00
-278	6.34800000e+03	7.00000000e+00	7.00000000e+00	7.00000000e+00
-277	6.42600000e+03	7.00000000e+00	7.00000000e+00	7.00000000e+00
-276	6.52200000e+03	7.00000000e+00	7.00000000e+00	7.00000000e+00
-275	6.60900000e+03	7.00000000e+00	7.00000000e+00	7.00000000e+00
-274	6.67400000e+03	7.00000000e+00	7.00000000e+00	7.00000000e+00
-273	6.74900000e+03	7.00000000e+00	7.00000000e+00	7.00000000e+00
-272	6.79300000e+03	7.00000000e+00	7.00000000e+00	7.00000000e+00
-271	6.86700000e+03	7.00000000e+00	7.00000000e+00	7.00000000e+00
-270	6.93100000e+03	7.00000000e+00	7.00000000e+00	7.00000000e+00
-269	6.99600000e+03	7.00000000e+00	7.00000000e+00	7.00000000e+00
-268	7.05800000e+03	7.00000000e+00	7.00000000e+00	7.00000000e+00
-267	7.11000000e+03	7.00000000e+00	7.00000000e+00	7.00000000e+00
-266	7.20600000e+03	7.00000000e+00	7.00000000e+00	7.00000000e+00
-265	7.28600000e+03	7.00000000e+00	7.00000000e+00	7.00000000e+00
-264	7.36300000e+03	7.00000000e+00	7.00000000e+00	7.00000000e+00
-263	7.41900000e+03	7.00000000e+00	7.00000000e+00	7.00000000e+00
-262	7.49300000e+03	7.00000000e+00	7.00000000e+00	7.00000000e+00
-261	7.55500000e+03	7.00000000e+00	7.00000000e+00	7.00000000e+00
-260	7.63000000e+03	7.00000000e+00	7.00000000e+00	7.00000000e+00
-259	7.70800000e+03	7.00000000e+00	7.00000000e+00	7.00000000e+00
-258	7.76500000e+03	7.00000000e+00	7.00000000e+00	7.00000000e+00
-257	7.84100000e+03	7.00000000e+00	7.00000000e+00	7.00000000e+00
-256	7.90200000e+03	7.00000000e+00	7.00000000e+00	7.00000000e+00
-255	7.99100000e+03	7.00000000e+00	7.00000000e+00	7.00000000e+00
-254	8.08100000e+03	7.00000000e+00	7.00000000e+00	7.00000000e+00
-253	8.15300000e+03	7.00000000e+00	7.00000000e+00	7.00000000e+00
-252	8.21900000e+03	7.00000000e+00	7.00000000e+00	7.00000000e+00
-251	8.27200000e+03	7.00000000e+00	7.00000000e+00	7.00000000e+00
-250	8.32400000e+03	7.00000000e+00	7.00000000e+00	7.00000000e+00
-249	8.38400000e+03	7.00000000e+00	7.00000000e+00	7.00000000e+00
-248	8.46800000e+03	7.00000000e+00	7.00000000e+00	7.00000000e+00
-247	8.54800000e+03	7.00000000e+00	7.00000000e+00	7.00000000e+00
-246	8.62700000e+03	8.00000000e+00	8.00000000e+00	8.00000000e+00
-245	8.70200000e+03	8.00000000e+00	8.00000000e+00	8.00000000e+00
-244	8.75200000e+03	8.00000000e+00	8.00000000e+00	8.00000000e+00
-243	8.82000000e+03	8.00000000e+00	8.00000000e+00	8.00000000e+00
-242	8.90200000e+03	8.00000000e+00	8.00000000e+00	8.00000000e+00
-241	8.96500000e+03	8.00000000e+00	8.00000000e+00	8.00000000e+00
-240	9.03900000e+03	8.00000000e+00	8.00000000e+00	8.00000000e+00
-239	9.10500000e+03	8.00000000e+00	8.00000000e+00	8.00000000e+00
-238	9.15200000e+03	8.00000000e+00	8.00000000e+00	8.00000000e+00
-237	9.22900000e+03	8.00000000e+00	8.00000000e+00	8.00000000e+00
-236	9.28000000e+03	8.00000000e+00	8.00000000e+00	8.00000000e+00
-235	9.35100000e+03	8.00000000e+00	8.00000000e+00	8.00000000e+00
-234	9.41900000e+03	8.00000000e+00	8.00000000e+00	8.00000000e+00
-233	9.49600000e+03	8.00000000e+00	8.00000000e+00	8.00000000e+00
-232	9.59600000e+03	8.00000000e+00	8.00000000e+00	8.00000000e+00
-231	9.76100000e+03	8.00000000e+00	8.00000000e+00	8.00000000e+00
-230	9.89900000e+03	8.00000000e+00	8.00000000e+00	8.00000000e+00
-229	1.00310000e+04	8.00000000e+00	8.00000000e+00	8.00000000e+00
-228	1.01890000e+04	8.00000000e+00	8.00000000e+00	8.00000000e+00
-227	1.03750000e+04	8.00000000e+00	8.00000000e+00	8.00000000e+00
-226	1.05280000e+04	8.00000000e+00	8.00000000e+00	8.00000000e+00
-225	1.06890000e+04	8.00000000e+00	8.00000000e+00	8.00000000e+00
-224	1.08400000e+04	8.00000000e+00	8.00000000e+00	8.00000000e+00
-223	1.09960000e+04	8.00000000e+00	8.00000000e+00	8.00000000e+00
-222	1.11240000e+04	8.00000000e+00	8.00000000e+00	8.00000000e+00
-221	1.13200000e+04	8.00000000e+00	8.00000000e+00	8.00000000e+00
-220	1.15100000e+04	8.00000000e+00	8.00000000e+00	8.00000000e+00
-219	1.16590000e+04	8.00000000e+00	8.00000000e+00	8.00000000e+00
-218	1.17830000e+04	8.00000000e+00	8.00000000e+00	8.00000000e+00
-217	1.19150000e+04	8.00000000e+00	8.00000000e+00	8.00000000e+00
-216	1.20540000e+04	8.00000000e+00	8.00000000e+00	8.00000000e+00
-215	1.22040000e+04	8.00000000e+00	8.00000000e+00	8.00000000e+00
-214	1.23970000e+04	8.00000000e+00	8.00000000e+00	8.00000000e+00
-213	1.26220000e+04	8.00000000e+00	8.00000000e+00	8.00000000e+00
-212	1.28140000e+04	8.00000000e+00	8.00000000e+00	8.00000000e+00
-211	1.29470000e+04	8.00000000e+00	8.00000000e+00	8.00000000e+00
-210	1.31160000e+04	8.00000000e+00	8.00000000e+00	8.00000000e+00
-209	1.33220000e+04	8.00000000e+00	8.00000000e+00	8.00000000e+00
-208	1.34920000e+04	8.00000000e+00	8.00000000e+00	8.00000000e+00
-207	1.37300000e+04	8.00000000e+00	8.00000000e+00	8.00000000e+00
-206	1.37300000e+04	8.00000000e+00	8.00000000e+00	8.00000000e+00
-205	1.39060000e+04	8.00000000e+00	8.00000000e+00	8.00000000e+00
-204	1.39060000e+04	9.00000000e+00	9.00000000e+00	9.00000000e+00
-203	1.39060000e+04	9.00000000e+00	9.00000000e+00	9.00000000e+00
-202	1.39060000e+04	9.00000000e+00	9.00000000e+00	9.00000000e+00
-201	1.39060000e+04	9.00000000e+00	9.00000000e+00	9.00000000e+00
-200	1.39060000e+04	9.00000000e+00	9.00000000e+00	9.00000000e+00
-199	1.41180000e+04	9.00000000e+00	9.00000000e+00	9.00000000e+00
-198	1.43400000e+04	9.00000000e+00	9.00000000e+00	9.00000000e+00
-197	1.44790000e+04	9.00000000e+00	9.00000000e+00	9.00000000e+00
-196	1.46340000e+04	9.00000000e+00	9.00000000e+00	9.00000000e+00
-195	1.47940000e+04	9.00000000e+00	9.00000000e+00	9.00000000e+00
-194	1.49920000e+04	9.00000000e+00	9.00000000e+00	9.00000000e+00
-193	1.51920000e+04	9.00000000e+00	9.00000000e+00	9.00000000e+00
-192	1.54280000e+04	9.00000000e+00	9.00000000e+00	9.00000000e+00
-191	1.55630000e+04	9.00000000e+00	9.00000000e+00	9.00000000e+00
-190	1.57490000e+04	9.00000000e+00	9.00000000e+00	9.00000000e+00
-189	1.58940000e+04	9.00000000e+00	9.00000000e+00	9.00000000e+00
-188	1.60720000e+04	9.00000000e+00	9.00000000e+00	9.00000000e+00
-187	1.62320000e+04	9.00000000e+00	9.00000000e+00	9.00000000e+00
-186	1.64020000e+04	9.00000000e+00	9.00000000e+00	9.00000000e+00
-185	1.66070000e+04	9.00000000e+00	9.00000000e+00	9.00000000e+00
-184	1.67890000e+04	9.00000000e+00	9.00000000e+00	9.00000000e+00
-183	1.67890000e+04	9.00000000e+00	9.00000000e+00	9.00000000e+00
-182	1.67890000e+04	9.00000000e+00	9.00000000e+00	9.00000000e+00
-181	1.67890000e+04	9.00000000e+00	9.00000000e+00	9.00000000e+00
-180	1.70110000e+04	9.00000000e+00	9.00000000e+00	9.00000000e+00
-179	1.72190000e+04	9.00000000e+00	9.00000000e+00	9.00000000e+00
-178	1.74650000e+04	9.00000000e+00	9.00000000e+00	9.00000000e+00
-177	1.76300000e+04	9.00000000e+00	9.00000000e+00	9.00000000e+00
-176	1.77770000e+04	9.00000000e+00	9.00000000e+00	9.00000000e+00
-175	1.79410000e+04	9.00000000e+00	9.00000000e+00	9.00000000e+00
-174	1.80600000e+04	9.00000000e+00	9.00000000e+00	9.00000000e+00
-173	1.82160000e+04	9.00000000e+00	9.00000000e+00	9.00000000e+00
-172	1.83630000e+04	9.00000000e+00	9.00000000e+00	9.00000000e+00
-171	1.85860000e+04	9.00000000e+00	9.00000000e+00	9.00000000e+00
-170	1.87640000e+04	9.00000000e+00	9.00000000e+00	9.00000000e+00
-169	1.89360000e+04	9.00000000e+00	9.00000000e+00	9.00000000e+00
-168	1.90950000e+04	9.00000000e+00	9.00000000e+00	9.00000000e+00
-167	1.92230000e+04	9.00000000e+00	9.00000000e+00	9.00000000e+00
-166	1.93660000e+04	9.00000000e+00	9.00000000e+00	9.00000000e+00
-165	1.95160000e+04	9.00000000e+00	9.00000000e+00	9.00000000e+00
-164	1.97100000e+04	9.00000000e+00	9.00000000e+00	9.00000000e+00
-163	1.98560000e+04	9.00000000e+00	9.00000000e+00	9.00000000e+00
-162	2.00140000e+04	1.00000000e+01	1.00000000e+01	1.00000000e+01
-161	2.01690000e+04	1.00000000e+01	1.00000000e+01	1.00000000e+01
-160	2.03030000e+04	1.00000000e+01	1.00000000e+01	1.00000000e+01
-159	2.04260000e+04	1.00000000e+01	1.00000000e+01	1.00000000e+01
-158	2.05800000e+04	1.00000000e+01	1.00000000e+01	1.00000000e+01
-157	2.07500000e+04	1.00000000e+01	1.00000000e+01	1.00000000e+01
-156	2.09120000e+04	1.00000000e+01	1.00000000e+01	1.00000000e+01
-155	2.10520000e+04	1.00000000e+01	1.00000000e+01	1.00000000e+01
-154	2.11960000e+04	1.00000000e+01	1.00000000e+01	1.00000000e+01
-153	2.13050000e+04	1.00000000e+01	1.00000000e+01	1.00000000e+01
-152	2.14480000e+04	1.00000000e+01	1.00000000e+01	1.00000000e+01
-151	2.14480000e+04	1.00000000e+01	1.00000000e+01	1.00000000e+01
-150	2.16560000e+04	1.00000000e+01	1.00000000e+01	1.00000000e+01
-149	2.17820000e+04	1.00000000e+01	1.00000000e+01	1.00000000e+01
-148	2.18980000e+04	1.00000000e+01	1.00000000e+01	1.00000000e+01
-147	2.20240000e+04	1.00000000e+01	1.00000000e+01	1.00000000e+01
-146	2.21420000e+04	1.00000000e+01	1.00000000e+01	1.00000000e+01
-145	2.22300000e+04	1.00000000e+01	1.00000000e+01	1.00000000e+01
-144	2.22300000e+04	1.00000000e+01	1.00000000e+01	1.00000000e+01
-143	2.23620000e+04	1.00000000e+01	1.00000000e+01	1.00000000e+01
-142	2.24660000e+04	1.00000000e+01	1.00000000e+01	1.00000000e+01
-141	2.25660000e+04	1.00000000e+01	1.00000000e+01	1.00000000e+01
-140	2.26540000e+04	1.00000000e+01	1.00000000e+01	1.00000000e+01
-139	2.27650000e+04	1.00000000e+01	1.00000000e+01	1.00000000e+01
-138	2.28670000e+04	1.00000000e+01	1.00000000e+01	1.00000000e+01
-137	2.30060000e+04	1.00000000e+01	1.00000000e+01	1.00000000e+01
-136	2.31300000e+04	1.00000000e+01	1.00000000e+01	1.00000000e+01
-135	2.32400000e+04	1.00000000e+01	1.00000000e+01	1.00000000e+01
-134	2.33200000e+04	1.00000000e+01	1.00000000e+01	1.00000000e+01
-133	2.34350000e+04	1.00000000e+01	1.00000000e+01	1.00000000e+01
-132	2.35420000e+04	1.00000000e+01	1.00000000e+01	1.00000000e+01
-131	2.36430000e+04	1.00000000e+01	1.00000000e+01	1.00000000e+01
-130	2.37470000e+04	1.00000000e+01	1.00000000e+01	1.00000000e+01
-129	2.38870000e+04	1.00000000e+01	1.00000000e+01	1.00000000e+01
-128	2.40010000e+04	1.00000000e+01	1.00000000e+01	1.00000000e+01
-127	2.41350000e+04	1.00000000e+01	1.00000000e+01	1.00000000e+01
-126	2.42360000e+04	1.00000000e+01	1.00000000e+01	1.00000000e+01
-125	2.43340000e+04	1.00000000e+01	1.00000000e+01	1.00000000e+01
-124	2.44660000e+04	1.00000000e+01	1.00000000e+01	1.00000000e+01
-123	2.46020000e+04	1.00000000e+01	1.00000000e+01	1.00000000e+01
-122	2.48220000e+04	1.00000000e+01	1.00000000e+01	1.00000000e+01
-121	2.50110000e+04	1.00000000e+01	1.00000000e+01	1.00000000e+01
-120	2.51420000e+04	1.00000000e+01	1.00000000e+01	1.00000000e+01
-119	2.52780000e+04	1.00000000e+01	1.00000000e+01	1.00000000e+01
-118	2.54220000e+04	1.10000000e+01	1.10000000e+01	1.10000000e+01
-117	2.55530000e+04	1.10000000e+01	1.10000000e+01	1.10000000e+01
-116	2.56970000e+04	1.10000000e+01	1.10000000e+01	1.10000000e+01
-115	2.58800000e+04	1.10000000e+01	1.10000000e+01	1.10000000e+01
-114	2.60710000e+04	1.20000000e+01	1.20000000e+01	1.20000000e+01
-113	2.62410000e+04	1.20000000e+01	1.20000000e+01	1.20000000e+01
-112	2.63910000e+04	1.20000000e+01	1.20000000e+01	1.20000000e+01
-111	2.65180000e+04	1.20000000e+01	1.20000000e+01	1.20000000e+01
-110	2.66450000e+04	1.20000000e+01	1.20000000e+01	1.20000000e+01
-109	2.68110000e+04	1.20000000e+01	1.20000000e+01	1.20000000e+01
-108	2.69840000e+04	1.20000000e+01	1.20000000e+01	1.20000000e+01
-107	2.71360000e+04	1.20000000e+01	1.20000000e+01	1.20000000e+01
-106	2.73040000e+04	1.20000000e+01	1.20000000e+01	1.20000000e+01
-105	2.74300000e+04	1.20000000e+01	1.20000000e+01	1.20000000e+01
-104	2.75600000e+04	1.20000000e+01	1.20000000e+01	1.20000000e+01
-103	2.77250000e+04	1.20000000e+01	1.20000000e+01	1.20000000e+01
-102	2.78840000e+04	1.20000000e+01	1.20000000e+01	1.20000000e+01
-101	2.80060000e+04	1.20000000e+01	1.20000000e+01	1.20000000e+01
-100	2.81620000e+04	1.20000000e+01	1.20000000e+01	1.20000000e+01
-99	2.83230000e+04	1.20000000e+01	1.20000000e+01	1.20000000e+01
-98	2.84850000e+04	1.20000000e+01	1.20000000e+01	1.20000000e+01
-97	2.86510000e+04	1.20000000e+01	1.20000000e+01	1.20000000e+01
-96	2.88250000e+04	1.20000000e+01	1.20000000e+01	1.20000000e+01
-95	2.90150000e+04	1.20000000e+01	1.20000000e+01	1.20000000e+01
-94	2.92180000e+04	1.20000000e+01	1.20000000e+01	1.20000000e+01
-93	2.93930000e+04	1.20000000e+01	1.20000000e+01	1.20000000e+01
-92	2.95380000e+04	1.20000000e+01	1.20000000e+01	1.20000000e+01
-91	2.97110000e+04	1.20000000e+01	1.20000000e+01	1.20000000e+01
-90	2.98610000e+04	1.20000000e+01	1.20000000e+01	1.20000000e+01
-89	3.00450000e+04	1.20000000e+01	1.30000000e+01	1.30000000e+01
-88	3.02220000e+04	1.20000000e+01	1.30000000e+01	1.30000000e+01
-87	3.04160000e+04	1.20000000e+01	1.30000000e+01	1.30000000e+01
-86	3.05900000e+04	1.20000000e+01	1.30000000e+01	1.30000000e+01
-85	3.07630000e+04	1.20000000e+01	1.30000000e+01	1.30000000e+01
-84	3.08790000e+04	1.20000000e+01	1.30000000e+01	1.30000000e+01
-83	3.10110000e+04	1.20000000e+01	1.30000000e+01	1.30000000e+01
-82	3.10110000e+04	1.20000000e+01	1.30000000e+01	1.30000000e+01
-81	3.10110000e+04	1.20000000e+01	1.30000000e+01	1.30000000e+01
-80	3.11840000e+04	1.20000000e+01	1.30000000e+01	1.30000000e+01
-79	3.13290000e+04	1.20000000e+01	1.30000000e+01	1.30000000e+01
-78	3.14670000e+04	1.20000000e+01	1.30000000e+01	1.30000000e+01
-77	3.16080000e+04	1.20000000e+01	1.30000000e+01	1.30000000e+01
-76	3.17640000e+04	1.20000000e+01	1.30000000e+01	1.30000000e+01
-75	3.18870000e+04	1.20000000e+01	1.30000000e+01	1.30000000e+01
-74	3.20460000e+04	1.20000000e+01	1.30000000e+01	1.30000000e+01
-73	3.21650000e+04	1.20000000e+01	1.30000000e+01	1.30000000e+01
-72	3.23120000e+04	1.20000000e+01	1.30000000e+01	1.30000000e+01
-71	3.24740000e+04	1.20000000e+01	1.30000000e+01	1.30000000e+01
-70	3.26360000e+04	1.20000000e+01	1.30000000e+01	1.30000000e+01
-69	3.27930000e+04	1.20000000e+01	1.30000000e+01	1.30000000e+01
-68	3.29650000e+04	1.20000000e+01	1.30000000e+01	1.30000000e+01
-67	3.31420000e+04	1.20000000e+01	1.30000000e+01	1.30000000e+01
-66	3.31420000e+04	1.20000000e+01	1.30000000e+01	1.30000000e+01
-65	3.33400000e+04	1.20000000e+01	1.30000000e+01	1.30000000e+01
-64	3.34820000e+04	1.20000000e+01	1.30000000e+01	1.30000000e+01
-63	3.36650000e+04	1.20000000e+01	1.30000000e+01	1.30000000e+01
-62	3.38310000e+04	1.20000000e+01	1.30000000e+01	1.30000000e+01
-61	3.39870000e+04	1.20000000e+01	1.30000000e+01	1.30000000e+01
-60	3.41610000e+04	1.20000000e+01	1.30000000e+01	1.30000000e+01
-59	3.43630000e+04	1.20000000e+01	1.30000000e+01	1.30000000e+01
-58	3.45290000e+04	1.20000000e+01	1.30000000e+01	1.30000000e+01
-57	3.46500000e+04	1.20000000e+01	1.30000000e+01	1.30000000e+01
-56	3.47940000e+04	1.20000000e+01	1.30000000e+01	1.30000000e+01
-55	3.49870000e+04	1.20000000e+01	1.30000000e+01	1.30000000e+01
-54	3.51220000e+04	1.20000000e+01	1.30000000e+01	1.30000000e+01
-53	3.53020000e+04	1.20000000e+01	1.30000000e+01	1.30000000e+01
-52	3.54460000e+04	1.20000000e+01	1.30000000e+01	1.30000000e+01
-51	3.54460000e+04	1.20000000e+01	1.30000000e+01	1.30000000e+01
-50	3.55790000e+04	1.20000000e+01	1.30000000e+01	1.30000000e+01
-49	3.56710000e+04	1.20000000e+01	1.30000000e+01	1.30000000e+01
-48	3.59340000e+04	1.20000000e+01	1.30000000e+01	1.30000000e+01
-47	3.66600000e+04	1.40000000e+01	1.50000000e+01	2.30000000e+01
-46	3.73920000e+04	1.40000000e+01	1.50000000e+01	2.30000000e+01
-45	3.80970000e+04	1.50000000e+01	1.60000000e+01	2.40000000e+01
-44	3.86850000e+04	1.60000000e+01	1.70000000e+01	2.50000000e+01
-43	3.90780000e+04	1.60000000e+01	1.70000000e+01	2.50000000e+01
-42	3.95990000e+04	1.60000000e+01	1.70000000e+01	2.50000000e+01
-41	4.00530000e+04	1.60000000e+01	1.70000000e+01	2.50000000e+01
-40	4.04890000e+04	1.60000000e+01	1.70000000e+01	2.50000000e+01
-39	4.09520000e+04	1.70000000e+01	1.80000000e+01	2.70000000e+01
-38	4.15280000e+04	1.70000000e+01	1.80000000e+01	2.70000000e+01
-37	4.19300000e+04	1.70000000e+01	1.80000000e+01	2.70000000e+01
-36	4.22820000e+04	1.70000000e+01	1.80000000e+01	2.70000000e+01
-35	4.26750000e+04	1.70000000e+01	1.80000000e+01	2.70000000e+01
-34	4.30960000e+04	1.70000000e+01	1.80000000e+01	2.70000000e+01
-33	4.35090000e+04	1.70000000e+01	1.80000000e+01	2.70000000e+01
-32	4.38030000e+04	1.70000000e+01	1.80000000e+01	2.70000000e+01
-31	4.43450000e+04	1.90000000e+01	1.90000000e+01	3.10000000e+01
-30	4.47440000e+04	1.90000000e+01	1.90000000e+01	3.10000000e+01
-29	4.52020000e+04	1.90000000e+01	1.90000000e+01	3.10000000e+01
-28	4.56630000e+04	1.90000000e+01	1.90000000e+01	3.10000000e+01
-27	4.60440000e+04	1.90000000e+01	1.90000000e+01	3.10000000e+01
-26	4.64550000e+04	1.90000000e+01	1.90000000e+01	3.10000000e+01
-25	4.69040000e+04	1.90000000e+01	1.90000000e+01	3.10000000e+01
-24	4.72850000e+04	1.90000000e+01	1.90000000e+01	3.10000000e+01
-23	4.76130000e+04	1.90000000e+01	1.90000000e+01	3.10000000e+01
-22	4.79170000e+04	1.90000000e+01	1.90000000e+01	3.10000000e+01
-21	4.82520000e+04	1.90000000e+01	1.90000000e+01	3.10000000e+01
-20	4.85530000e+04	1.90000000e+01	1.90000000e+01	3.10000000e+01
-19	4.88970000e+04	1.90000000e+01	1.90000000e+01	3.10000000e+01
-18	4.92540000e+04	1.90000000e+01	1.90000000e+01	3.10000000e+01
-17	4.96140000e+04	1.90000000e+01	1.90000000e+01	3.10000000e+01
-16	4.99270000e+04	1.90000000e+01	1.90000000e+01	3.10000000e+01
-15	5.02390000e+04	1.90000000e+01	1.90000000e+01	3.10000000e+01
-14	5.15490000e+04	1.90000000e+01	1.90000000e+01	3.10000000e+01
-13	5.20410000e+04	1.90000000e+01	1.90000000e+01	3.10000000e+01
-12	5.23790000e+04	1.90000000e+01	1.90000000e+01	3.10000000e+01
-11	5.28130000e+04	1.90000000e+01	1.90000000e+01	3.10000000e+01
-10	5.33400000e+04	1.90000000e+01	1.90000000e+01	3.10000000e+01
-9	5.40310000e+04	1.90000000e+01	1.90000000e+01	3.10000000e+01
-8	5.49030000e+04	1.90000000e+01	1.90000000e+01	3.10000000e+01
-7	5.57480000e+04	1.90000000e+01	1.90000000e+01	3.10000000e+01
-6	5.73790000e+04	1.90000000e+01	1.90000000e+01	3.10000000e+01
-5	5.85420000e+04	1.90000000e+01	1.90000000e+01	3.10000000e+01
-4	5.97880000e+04	2.00000000e+01	2.10000000e+01	3.30000000e+01
-3	6.10790000e+04	2.00000000e+01	2.10000000e+01	3.30000000e+01
-2	6.24480000e+04	2.00000000e+01	2.10000000e+01	3.30000000e+01
-1	6.37650000e+04	2.00000000e+01	2.10000000e+01	3.30000000e+01
0	6.55440000e+04	2.00000000e+01	2.10000000e+01	3.30000000e+01
1	6.88540000e+04	2.00000000e+01	2.10000000e+01	3.30000000e+01
2	7.23130000e+04	2.00000000e+01	2.10000000e+01	3.30000000e+01
3	7.47620000e+04	2.00000000e+01	2.10000000e+01	3.30000000e+01
4	7.69920000e+04	2.00000000e+01	2.10000000e+01	3.30000000e+01
5	7.92500000e+04	2.00000000e+01	2.10000000e+01	3.30000000e+01
6	8.11740000e+04	2.00000000e+01	2.10000000e+01	3.30000000e+01
7	8.29140000e+04	2.00000000e+01	2.10000000e+01	3.30000000e+01
8	8.66690000e+04	2.00000000e+01	2.10000000e+01	3.30000000e+01
9	8.97400000e+04	2.00000000e+01	2.10000000e+01	3.30000000e+01
10	9.22800000e+04	2.00000000e+01	2.10000000e+01	3.30000000e+01
11	9.41230000e+04	2.00000000e+01	2.10000000e+01	3.30000000e+01
12	9.54870000e+04	2.30000000e+01	2.30000000e+01	3.50000000e+01
13	9.66970000e+04	2.40000000e+01	2.50000000e+01	3.70000000e+01
14	9.76720000e+04	2.40000000e+01	2.50000000e+01	3.70000000e+01
15	9.87270000e+04	2.40000000e+01	2.50000000e+01	3.70000000e+01
16	9.98100000e+04	2.40000000e+01	2.50000000e+01	3.70000000e+01
17	1.00981000e+05	2.40000000e+01	2.50000000e+01	3.70000000e+01
18	1.02040000e+05	2.40000000e+01	2.50000000e+01	3.70000000e+01
19	1.02895000e+05	2.60000000e+01	2.60000000e+01	3.80000000e+01
20	1.03653000e+05	2.60000000e+01	2.60000000e+01	3.80000000e+01
21	1.04402000e+05	2.60000000e+01	2.60000000e+01	3.80000000e+01
22	1.05188000e+05	2.60000000e+01	2.60000000e+01	3.80000000e+01
23	1.05930000e+05	2.60000000e+01	2.60000000e+01	3.80000000e+01
24	1.06663000e+05	2.60000000e+01	2.60000000e+01	3.80000000e+01
25	1.07341000e+05	2.60000000e+01	2.60000000e+01	3.80000000e+01
26	1.07871000e+05	2.60000000e+01	2.60000000e+01	3.80000000e+01
27	1.08449000e+05	2.60000000e+01	2.60000000e+01	3.80000000e+01
28	1.08959000e+05	2.60000000e+01	2.60000000e+01	3.80000000e+01
29	1.09582000e+05	2.60000000e+01	2.60000000e+01	3.80000000e+01
30	1.10284000e+05	2.60000000e+01	2.60000000e+01	3.80000000e+01
31	1.10989000e+05	2.60000000e+01	2.60000000e+01	3.80000000e+01
32	1.11633000e+05	2.60000000e+01	2.60000000e+01	3.80000000e+01
33	1.12080000e+05	2.60000000e+01	2.60000000e+01	3.80000000e+01
34	1.12465000e+05	2.60000000e+01	2.60000000e+01	3.80000000e+01
35	1.12974000e+05	2.60000000e+01	2.60000000e+01	3.80000000e+01
36	1.13473000e+05	2.60000000e+01	2.60000000e+01	3.80000000e+01
37	1.14048000e+05	2.60000000e+01	2.60000000e+01	3.80000000e+01
38	1.14674000e+05	2.60000000e+01	2.60000000e+01	3.80000000e+01
39	1.15144000e+05	2.60000000e+01	2.60000000e+01	3.80000000e+01
40	1.15664000e+05	2.70000000e+01	2.70000000e+01	3.90000000e+01
41	1.16118000e+05	2.70000000e+01	2.70000000e+01	3.90000000e+01
42	1.16594000e+05	2.70000000e+01	2.70000000e+01	3.90000000e+01
43	1.16941000e+05	2.70000000e+01	2.70000000e+01	3.90000000e+01
44	1.17450000e+05	2.70000000e+01	2.70000000e+01	3.90000000e+01
45	1.18008000e+05	2.70000000e+01	2.70000000e+01	3.90000000e+01
46	1.18480000e+05	2.70000000e+01	2.70000000e+01	3.90000000e+01
47	1.18991000e+05	2.70000000e+01	2.70000000e+01	3.90000000e+01
48	1.19463000e+05	2.70000000e+01	2.70000000e+01	3.90000000e+01
49	1.19958000e+05	2.70000000e+01	2.70000000e+01	3.90000000e+01
50	1.20503000e+05	2.70000000e+01	2.70000000e+01	3.90000000e+01
51	1.21134000e+05	2.70000000e+01	2.70000000e+01	3.90000000e+01
52	1.21799000e+05	2.70000000e+01	2.70000000e+01	3.90000000e+01
53	1.22383000e+05	2.70000000e+01	2.70000000e+01	3.90000000e+01
54	1.22851000e+05	2.70000000e+01	2.70000000e+01	3.90000000e+01
55	1.23298000e+05	2.70000000e+01	2.70000000e+01	3.90000000e+01
56	1.23804000e+05	2.70000000e+01	2.70000000e+01	3.90000000e+01
57	1.24087000e+05	2.70000000e+01	2.70000000e+01	3.90000000e+01
58	1.24208000e+05	2.70000000e+01	2.70000000e+01	3.90000000e+01
59	1.24310000e+05	2.70000000e+01	2.70000000e+01	3.90000000e+01
60	1.24405000e+05	2.70000000e+01	2.70000000e+01	3.90000000e+01
61	1.24652000e+05	2.70000000e+01	2.70000000e+01	3.90000000e+01
62	1.24967000e+05	2.70000000e+01	2.70000000e+01	3.90000000e+01
63	1.25457000e+05	2.70000000e+01	2.70000000e+01	3.90000000e+01
64	1.25896000e+05	2.70000000e+01	2.70000000e+01	3.90000000e+01
65	1.26422000e+05	2.70000000e+01	2.70000000e+01	3.90000000e+01
66	1.26955000e+05	2.70000000e+01	2.70000000e+01	3.90000000e+01
67	1.27484000e+05	2.70000000e+01	2.70000000e+01	3.90000000e+01
68	1.27937000e+05	2.70000000e+01	2.70000000e+01	3.90000000e+01
69	1.28402000e+05	2.70000000e+01	2.70000000e+01	3.90000000e+01
70	1.28815000e+05	2.70000000e+01	2.70000000e+01	3.90000000e+01
71	1.29210000e+05	2.70000000e+01	2.70000000e+01	3.90000000e+01
72	1.29210000e+05	2.80000000e+01	2.80000000e+01	4.00000000e+01
73	1.29353000e+05	2.80000000e+01	2.80000000e+01	4.00000000e+01
74	1.29353000e+05	2.90000000e+01	2.90000000e+01	4.10000000e+01
75	1.29840000e+05	2.90000000e+01	2.90000000e+01	4.10000000e+01
76	1.30279000e+05	2.90000000e+01	2.90000000e+01	4.10000000e+01
77	1.30721000e+05	2.90000000e+01	2.90000000e+01	4.10000000e+01
78	1.31144000e+05	2.90000000e+01	2.90000000e+01	4.10000000e+01
79	1.31545000e+05	2.90000000e+01	2.90000000e+01	4.10000000e+01
80	1.31974000e+05	3.00000000e+01	3.00000000e+01	4.20000000e+01
81	1.31974000e+05	3.00000000e+01	3.00000000e+01	4.20000000e+01
82	1.32402000e+05	3.00000000e+01	3.00000000e+01	4.20000000e+01
83	1.32402000e+05	3.00000000e+01	3.00000000e+01	4.20000000e+01
84	1.32402000e+05	3.00000000e+01	3.00000000e+01	4.20000000e+01
85	1.32402000e+05	3.00000000e+01	3.00000000e+01	4.20000000e+01
86	1.32402000e+05	3.00000000e+01	3.00000000e+01	4.20000000e+01
87	1.32835000e+05	3.00000000e+01	3.00000000e+01	4.20000000e+01
88	1.33237000e+05	3.00000000e+01	3.00000000e+01	4.20000000e+01
89	1.33660000e+05	3.00000000e+01	3.00000000e+01	4.20000000e+01
90	1.34091000e+05	3.00000000e+01	3.00000000e+01	4.20000000e+01
91	1.34509000e+05	3.00000000e+01	3.00000000e+01	4.20000000e+01
92	1.34948000e+05	3.00000000e+01	3.00000000e+01	4.20000000e+01
93	1.35410000e+05	3.00000000e+01	3.00000000e+01	4.20000000e+01
94	1.35907000e+05	3.00000000e+01	3.00000000e+01	4.20000000e+01
95	1.36348000e+05	3.10000000e+01	3.10000000e+01	4.30000000e+01
96	1.36762000e+05	3.20000000e+01	3.20000000e+01	4.40000000e+01
97	1.37163000e+05	3.20000000e+01	3.20000000e+01	4.40000000e+01
98	1.37682000e+05	3.20000000e+01	3.20000000e+01	4.40000000e+01
99	1.38294000e+05	3.20000000e+01	3.20000000e+01	4.40000000e+01
100	1.38892000e+05	3.20000000e+01	3.20000000e+01	4.40000000e+01
