# Supplementary material for: Early Prediction of Movie Box Office Success Based on Wikipedia Activity Big Data
Source: PLoS One. 2013 Aug 21;8(8):e71226. doi: 10.1371/journal.pone.0071226 (PMC3749192; doi:10.1371/journal.pone.0071226)
Supplement: Dataset S1 — The dataset under study, including the financial and Wikipedia activity data is also available at http://wwm.phy.bme.hu/SupplementaryDataS1.zip. (ZIP) [file pone.0071226.s002.zip › wikipredict_data_pack/sample_of_312/wikipedia_predictors/238]

Day_(movie_time)	Views	Users	Rigor	Edits
-500	0.00000000e+00	0.00000000e+00	0.00000000e+00	0.00000000e+00
-499	0.00000000e+00	0.00000000e+00	0.00000000e+00	0.00000000e+00
-498	0.00000000e+00	0.00000000e+00	0.00000000e+00	0.00000000e+00
-497	0.00000000e+00	0.00000000e+00	0.00000000e+00	0.00000000e+00
-496	0.00000000e+00	0.00000000e+00	0.00000000e+00	0.00000000e+00
-495	0.00000000e+00	0.00000000e+00	0.00000000e+00	0.00000000e+00
-494	0.00000000e+00	0.00000000e+00	0.00000000e+00	0.00000000e+00
-493	0.00000000e+00	0.00000000e+00	0.00000000e+00	0.00000000e+00
-492	0.00000000e+00	0.00000000e+00	0.00000000e+00	0.00000000e+00
-491	0.00000000e+00	0.00000000e+00	0.00000000e+00	0.00000000e+00
-490	0.00000000e+00	0.00000000e+00	0.00000000e+00	0.00000000e+00
-489	0.00000000e+00	0.00000000e+00	0.00000000e+00	0.00000000e+00
-488	0.00000000e+00	0.00000000e+00	0.00000000e+00	0.00000000e+00
-487	0.00000000e+00	0.00000000e+00	0.00000000e+00	0.00000000e+00
-486	0.00000000e+00	0.00000000e+00	0.00000000e+00	0.00000000e+00
-485	0.00000000e+00	0.00000000e+00	0.00000000e+00	0.00000000e+00
-484	0.00000000e+00	0.00000000e+00	0.00000000e+00	0.00000000e+00
-483	0.00000000e+00	0.00000000e+00	0.00000000e+00	0.00000000e+00
-482	0.00000000e+00	0.00000000e+00	0.00000000e+00	0.00000000e+00
-481	0.00000000e+00	0.00000000e+00	0.00000000e+00	0.00000000e+00
-480	0.00000000e+00	0.00000000e+00	0.00000000e+00	0.00000000e+00
-479	0.00000000e+00	0.00000000e+00	0.00000000e+00	0.00000000e+00
-478	0.00000000e+00	0.00000000e+00	0.00000000e+00	0.00000000e+00
-477	0.00000000e+00	0.00000000e+00	0.00000000e+00	0.00000000e+00
-476	0.00000000e+00	0.00000000e+00	0.00000000e+00	0.00000000e+00
-475	0.00000000e+00	0.00000000e+00	0.00000000e+00	0.00000000e+00
-474	0.00000000e+00	0.00000000e+00	0.00000000e+00	0.00000000e+00
-473	0.00000000e+00	0.00000000e+00	0.00000000e+00	0.00000000e+00
-472	0.00000000e+00	0.00000000e+00	0.00000000e+00	0.00000000e+00
-471	0.00000000e+00	0.00000000e+00	0.00000000e+00	0.00000000e+00
-470	0.00000000e+00	0.00000000e+00	0.00000000e+00	0.00000000e+00
-469	0.00000000e+00	0.00000000e+00	0.00000000e+00	0.00000000e+00
-468	0.00000000e+00	0.00000000e+00	0.00000000e+00	0.00000000e+00
-467	0.00000000e+00	0.00000000e+00	0.00000000e+00	0.00000000e+00
-466	0.00000000e+00	0.00000000e+00	0.00000000e+00	0.00000000e+00
-465	0.00000000e+00	0.00000000e+00	0.00000000e+00	0.00000000e+00
-464	0.00000000e+00	0.00000000e+00	0.00000000e+00	0.00000000e+00
-463	0.00000000e+00	0.00000000e+00	0.00000000e+00	0.00000000e+00
-462	0.00000000e+00	0.00000000e+00	0.00000000e+00	0.00000000e+00
-461	0.00000000e+00	0.00000000e+00	0.00000000e+00	0.00000000e+00
-460	0.00000000e+00	0.00000000e+00	0.00000000e+00	0.00000000e+00
-459	0.00000000e+00	0.00000000e+00	0.00000000e+00	0.00000000e+00
-458	0.00000000e+00	0.00000000e+00	0.00000000e+00	0.00000000e+00
-457	0.00000000e+00	0.00000000e+00	0.00000000e+00	0.00000000e+00
-456	0.00000000e+00	0.00000000e+00	0.00000000e+00	0.00000000e+00
-455	0.00000000e+00	0.00000000e+00	0.00000000e+00	0.00000000e+00
-454	0.00000000e+00	0.00000000e+00	0.00000000e+00	0.00000000e+00
-453	0.00000000e+00	0.00000000e+00	0.00000000e+00	0.00000000e+00
-452	0.00000000e+00	0.00000000e+00	0.00000000e+00	0.00000000e+00
-451	0.00000000e+00	0.00000000e+00	0.00000000e+00	0.00000000e+00
-450	0.00000000e+00	0.00000000e+00	0.00000000e+00	0.00000000e+00
-449	0.00000000e+00	0.00000000e+00	0.00000000e+00	0.00000000e+00
-448	0.00000000e+00	0.00000000e+00	0.00000000e+00	0.00000000e+00
-447	0.00000000e+00	0.00000000e+00	0.00000000e+00	0.00000000e+00
-446	0.00000000e+00	0.00000000e+00	0.00000000e+00	0.00000000e+00
-445	0.00000000e+00	0.00000000e+00	0.00000000e+00	0.00000000e+00
-444	0.00000000e+00	0.00000000e+00	0.00000000e+00	0.00000000e+00
-443	0.00000000e+00	0.00000000e+00	0.00000000e+00	0.00000000e+00
-442	0.00000000e+00	0.00000000e+00	0.00000000e+00	0.00000000e+00
-441	0.00000000e+00	0.00000000e+00	0.00000000e+00	0.00000000e+00
-440	0.00000000e+00	0.00000000e+00	0.00000000e+00	0.00000000e+00
-439	0.00000000e+00	0.00000000e+00	0.00000000e+00	0.00000000e+00
-438	0.00000000e+00	0.00000000e+00	0.00000000e+00	0.00000000e+00
-437	0.00000000e+00	0.00000000e+00	0.00000000e+00	0.00000000e+00
-436	0.00000000e+00	0.00000000e+00	0.00000000e+00	0.00000000e+00
-435	0.00000000e+00	0.00000000e+00	0.00000000e+00	0.00000000e+00
-434	0.00000000e+00	0.00000000e+00	0.00000000e+00	0.00000000e+00
-433	0.00000000e+00	0.00000000e+00	0.00000000e+00	0.00000000e+00
-432	0.00000000e+00	0.00000000e+00	0.00000000e+00	0.00000000e+00
-431	0.00000000e+00	0.00000000e+00	0.00000000e+00	0.00000000e+00
-430	0.00000000e+00	0.00000000e+00	0.00000000e+00	0.00000000e+00
-429	0.00000000e+00	0.00000000e+00	0.00000000e+00	0.00000000e+00
-428	1.00000000e+00	0.00000000e+00	0.00000000e+00	0.00000000e+00
-427	1.00000000e+00	0.00000000e+00	0.00000000e+00	0.00000000e+00
-426	1.00000000e+00	0.00000000e+00	0.00000000e+00	0.00000000e+00
-425	1.00000000e+00	0.00000000e+00	0.00000000e+00	0.00000000e+00
-424	1.00000000e+00	0.00000000e+00	0.00000000e+00	0.00000000e+00
-423	1.00000000e+00	0.00000000e+00	0.00000000e+00	0.00000000e+00
-422	1.00000000e+00	0.00000000e+00	0.00000000e+00	0.00000000e+00
-421	1.00000000e+00	0.00000000e+00	0.00000000e+00	0.00000000e+00
-420	2.00000000e+00	0.00000000e+00	0.00000000e+00	0.00000000e+00
-419	2.00000000e+00	0.00000000e+00	0.00000000e+00	0.00000000e+00
-418	2.00000000e+00	0.00000000e+00	0.00000000e+00	0.00000000e+00
-417	2.00000000e+00	0.00000000e+00	0.00000000e+00	0.00000000e+00
-416	3.00000000e+00	0.00000000e+00	0.00000000e+00	0.00000000e+00
-415	3.00000000e+00	0.00000000e+00	0.00000000e+00	0.00000000e+00
-414	3.00000000e+00	0.00000000e+00	0.00000000e+00	0.00000000e+00
-413	3.00000000e+00	0.00000000e+00	0.00000000e+00	0.00000000e+00
-412	3.00000000e+00	0.00000000e+00	0.00000000e+00	0.00000000e+00
-411	3.00000000e+00	0.00000000e+00	0.00000000e+00	0.00000000e+00
-410	3.00000000e+00	0.00000000e+00	0.00000000e+00	0.00000000e+00
-409	3.00000000e+00	0.00000000e+00	0.00000000e+00	0.00000000e+00
-408	3.00000000e+00	0.00000000e+00	0.00000000e+00	0.00000000e+00
-407	3.00000000e+00	0.00000000e+00	0.00000000e+00	0.00000000e+00
-406	4.00000000e+00	0.00000000e+00	0.00000000e+00	0.00000000e+00
-405	4.00000000e+00	0.00000000e+00	0.00000000e+00	0.00000000e+00
-404	4.00000000e+00	0.00000000e+00	0.00000000e+00	0.00000000e+00
-403	4.00000000e+00	0.00000000e+00	0.00000000e+00	0.00000000e+00
-402	4.00000000e+00	0.00000000e+00	0.00000000e+00	0.00000000e+00
-401	4.00000000e+00	0.00000000e+00	0.00000000e+00	0.00000000e+00
-400	4.00000000e+00	0.00000000e+00	0.00000000e+00	0.00000000e+00
-399	4.00000000e+00	0.00000000e+00	0.00000000e+00	0.00000000e+00
-398	4.00000000e+00	0.00000000e+00	0.00000000e+00	0.00000000e+00
-397	4.00000000e+00	0.00000000e+00	0.00000000e+00	0.00000000e+00
-396	4.00000000e+00	0.00000000e+00	0.00000000e+00	0.00000000e+00
-395	4.00000000e+00	0.00000000e+00	0.00000000e+00	0.00000000e+00
-394	4.00000000e+00	0.00000000e+00	0.00000000e+00	0.00000000e+00
-393	4.00000000e+00	0.00000000e+00	0.00000000e+00	0.00000000e+00
-392	4.00000000e+00	0.00000000e+00	0.00000000e+00	0.00000000e+00
-391	4.00000000e+00	0.00000000e+00	0.00000000e+00	0.00000000e+00
-390	4.00000000e+00	0.00000000e+00	0.00000000e+00	0.00000000e+00
-389	4.00000000e+00	0.00000000e+00	0.00000000e+00	0.00000000e+00
-388	4.00000000e+00	0.00000000e+00	0.00000000e+00	0.00000000e+00
-387	5.00000000e+00	0.00000000e+00	0.00000000e+00	0.00000000e+00
-386	5.00000000e+00	0.00000000e+00	0.00000000e+00	0.00000000e+00
-385	6.00000000e+00	0.00000000e+00	0.00000000e+00	0.00000000e+00
-384	6.00000000e+00	0.00000000e+00	0.00000000e+00	0.00000000e+00
-383	6.00000000e+00	0.00000000e+00	0.00000000e+00	0.00000000e+00
-382	6.00000000e+00	0.00000000e+00	0.00000000e+00	0.00000000e+00
-381	6.00000000e+00	0.00000000e+00	0.00000000e+00	0.00000000e+00
-380	6.00000000e+00	0.00000000e+00	0.00000000e+00	0.00000000e+00
-379	7.00000000e+00	0.00000000e+00	0.00000000e+00	0.00000000e+00
-378	7.00000000e+00	0.00000000e+00	0.00000000e+00	0.00000000e+00
-377	7.00000000e+00	0.00000000e+00	0.00000000e+00	0.00000000e+00
-376	7.00000000e+00	0.00000000e+00	0.00000000e+00	0.00000000e+00
-375	7.00000000e+00	0.00000000e+00	0.00000000e+00	0.00000000e+00
-374	7.00000000e+00	0.00000000e+00	0.00000000e+00	0.00000000e+00
-373	8.00000000e+00	0.00000000e+00	0.00000000e+00	0.00000000e+00
-372	9.00000000e+00	0.00000000e+00	0.00000000e+00	0.00000000e+00
-371	2.20000000e+01	0.00000000e+00	0.00000000e+00	0.00000000e+00
-370	3.10000000e+01	0.00000000e+00	0.00000000e+00	0.00000000e+00
-369	4.00000000e+01	0.00000000e+00	0.00000000e+00	0.00000000e+00
-368	6.30000000e+01	0.00000000e+00	0.00000000e+00	0.00000000e+00
-367	7.90000000e+01	0.00000000e+00	0.00000000e+00	0.00000000e+00
-366	9.90000000e+01	0.00000000e+00	0.00000000e+00	0.00000000e+00
-365	1.10000000e+02	0.00000000e+00	0.00000000e+00	0.00000000e+00
-364	1.22000000e+02	0.00000000e+00	0.00000000e+00	0.00000000e+00
-363	1.39000000e+02	0.00000000e+00	0.00000000e+00	0.00000000e+00
-362	1.52000000e+02	0.00000000e+00	0.00000000e+00	0.00000000e+00
-361	1.60000000e+02	0.00000000e+00	0.00000000e+00	0.00000000e+00
-360	1.81000000e+02	0.00000000e+00	0.00000000e+00	0.00000000e+00
-359	1.94000000e+02	0.00000000e+00	0.00000000e+00	0.00000000e+00
-358	2.10000000e+02	0.00000000e+00	0.00000000e+00	0.00000000e+00
-357	2.26000000e+02	0.00000000e+00	0.00000000e+00	0.00000000e+00
-356	2.41000000e+02	0.00000000e+00	0.00000000e+00	0.00000000e+00
-355	2.52000000e+02	0.00000000e+00	0.00000000e+00	0.00000000e+00
-354	2.74000000e+02	0.00000000e+00	0.00000000e+00	0.00000000e+00
-353	2.87000000e+02	0.00000000e+00	0.00000000e+00	0.00000000e+00
-352	3.01000000e+02	0.00000000e+00	0.00000000e+00	0.00000000e+00
-351	3.01000000e+02	0.00000000e+00	0.00000000e+00	0.00000000e+00
-350	3.01000000e+02	0.00000000e+00	0.00000000e+00	0.00000000e+00
-349	3.01000000e+02	0.00000000e+00	0.00000000e+00	0.00000000e+00
-348	3.01000000e+02	0.00000000e+00	0.00000000e+00	0.00000000e+00
-347	3.01000000e+02	0.00000000e+00	0.00000000e+00	0.00000000e+00
-346	3.01000000e+02	0.00000000e+00	0.00000000e+00	0.00000000e+00
-345	3.01000000e+02	0.00000000e+00	0.00000000e+00	0.00000000e+00
-344	3.01000000e+02	0.00000000e+00	0.00000000e+00	0.00000000e+00
-343	3.01000000e+02	0.00000000e+00	0.00000000e+00	0.00000000e+00
-342	3.01000000e+02	0.00000000e+00	0.00000000e+00	0.00000000e+00
-341	3.01000000e+02	0.00000000e+00	0.00000000e+00	0.00000000e+00
-340	3.01000000e+02	0.00000000e+00	0.00000000e+00	0.00000000e+00
-339	3.01000000e+02	0.00000000e+00	0.00000000e+00	0.00000000e+00
-338	3.22000000e+02	2.00000000e+00	2.00000000e+00	6.00000000e+00
-337	3.33000000e+02	2.00000000e+00	2.00000000e+00	6.00000000e+00
-336	3.40000000e+02	2.00000000e+00	2.00000000e+00	6.00000000e+00
-335	4.50000000e+02	3.00000000e+00	3.00000000e+00	7.00000000e+00
-334	5.09000000e+02	4.00000000e+00	4.00000000e+00	8.00000000e+00
-333	5.24000000e+02	4.00000000e+00	4.00000000e+00	8.00000000e+00
-332	6.04000000e+02	5.00000000e+00	5.00000000e+00	9.00000000e+00
-331	1.15400000e+03	7.00000000e+00	6.00000000e+00	1.00000000e+01
-330	1.66000000e+03	7.00000000e+00	6.00000000e+00	1.00000000e+01
-329	2.05700000e+03	7.00000000e+00	6.00000000e+00	1.00000000e+01
-328	2.47300000e+03	7.00000000e+00	6.00000000e+00	1.00000000e+01
-327	2.88800000e+03	7.00000000e+00	6.00000000e+00	1.00000000e+01
-326	3.31100000e+03	7.00000000e+00	6.00000000e+00	1.00000000e+01
-325	3.72600000e+03	7.00000000e+00	6.00000000e+00	1.00000000e+01
-324	4.17700000e+03	7.00000000e+00	6.00000000e+00	1.00000000e+01
-323	4.51500000e+03	7.00000000e+00	6.00000000e+00	1.00000000e+01
-322	4.89100000e+03	7.00000000e+00	6.00000000e+00	1.00000000e+01
-321	5.33600000e+03	7.00000000e+00	6.00000000e+00	1.00000000e+01
-320	5.70800000e+03	7.00000000e+00	6.00000000e+00	1.00000000e+01
-319	6.12500000e+03	7.00000000e+00	6.00000000e+00	1.00000000e+01
-318	6.53900000e+03	7.00000000e+00	6.00000000e+00	1.00000000e+01
-317	6.91200000e+03	7.00000000e+00	6.00000000e+00	1.00000000e+01
-316	7.26000000e+03	7.00000000e+00	6.00000000e+00	1.00000000e+01
-315	7.58800000e+03	7.00000000e+00	6.00000000e+00	1.00000000e+01
-314	7.89300000e+03	7.00000000e+00	6.00000000e+00	1.00000000e+01
-313	8.26200000e+03	7.00000000e+00	6.00000000e+00	1.00000000e+01
-312	8.67700000e+03	7.00000000e+00	6.00000000e+00	1.00000000e+01
-311	9.06400000e+03	7.00000000e+00	6.00000000e+00	1.00000000e+01
-310	9.39500000e+03	7.00000000e+00	6.00000000e+00	1.00000000e+01
-309	9.81100000e+03	7.00000000e+00	6.00000000e+00	1.00000000e+01
-308	1.00590000e+04	7.00000000e+00	6.00000000e+00	1.00000000e+01
-307	1.03150000e+04	7.00000000e+00	6.00000000e+00	1.00000000e+01
-306	1.05390000e+04	7.00000000e+00	6.00000000e+00	1.00000000e+01
-305	1.08080000e+04	7.00000000e+00	6.00000000e+00	1.00000000e+01
-304	1.10840000e+04	7.00000000e+00	6.00000000e+00	1.00000000e+01
-303	1.13720000e+04	7.00000000e+00	6.00000000e+00	1.00000000e+01
-302	1.16580000e+04	7.00000000e+00	6.00000000e+00	1.00000000e+01
-301	1.19930000e+04	7.00000000e+00	6.00000000e+00	1.00000000e+01
-300	1.24020000e+04	7.00000000e+00	6.00000000e+00	1.00000000e+01
-299	1.27220000e+04	7.00000000e+00	6.00000000e+00	1.00000000e+01
-298	1.30580000e+04	7.00000000e+00	6.00000000e+00	1.00000000e+01
-297	1.34620000e+04	7.00000000e+00	6.00000000e+00	1.00000000e+01
-296	1.38030000e+04	7.00000000e+00	6.00000000e+00	1.00000000e+01
-295	1.40930000e+04	7.00000000e+00	6.00000000e+00	1.00000000e+01
-294	1.44150000e+04	7.00000000e+00	6.00000000e+00	1.00000000e+01
-293	1.47390000e+04	7.00000000e+00	6.00000000e+00	1.00000000e+01
-292	1.50370000e+04	7.00000000e+00	6.00000000e+00	1.00000000e+01
-291	1.53760000e+04	7.00000000e+00	6.00000000e+00	1.00000000e+01
-290	1.56950000e+04	7.00000000e+00	6.00000000e+00	1.00000000e+01
-289	1.60240000e+04	7.00000000e+00	6.00000000e+00	1.00000000e+01
-288	1.63030000e+04	7.00000000e+00	6.00000000e+00	1.00000000e+01
-287	1.66030000e+04	7.00000000e+00	6.00000000e+00	1.00000000e+01
-286	1.69480000e+04	7.00000000e+00	6.00000000e+00	1.00000000e+01
-285	1.73380000e+04	7.00000000e+00	6.00000000e+00	1.00000000e+01
-284	1.77280000e+04	7.00000000e+00	6.00000000e+00	1.00000000e+01
-283	1.80690000e+04	7.00000000e+00	6.00000000e+00	1.00000000e+01
-282	1.83540000e+04	7.00000000e+00	6.00000000e+00	1.00000000e+01
-281	1.86860000e+04	7.00000000e+00	6.00000000e+00	1.00000000e+01
-280	1.89670000e+04	7.00000000e+00	6.00000000e+00	1.00000000e+01
-279	1.93110000e+04	7.00000000e+00	6.00000000e+00	1.00000000e+01
-278	1.96380000e+04	7.00000000e+00	6.00000000e+00	1.00000000e+01
-277	2.00140000e+04	7.00000000e+00	6.00000000e+00	1.00000000e+01
-276	2.03930000e+04	7.00000000e+00	6.00000000e+00	1.00000000e+01
-275	2.07370000e+04	7.00000000e+00	6.00000000e+00	1.00000000e+01
-274	2.10510000e+04	7.00000000e+00	6.00000000e+00	1.00000000e+01
-273	2.13180000e+04	7.00000000e+00	6.00000000e+00	1.00000000e+01
-272	2.15940000e+04	7.00000000e+00	6.00000000e+00	1.00000000e+01
-271	2.18980000e+04	7.00000000e+00	6.00000000e+00	1.00000000e+01
-270	2.22880000e+04	7.00000000e+00	6.00000000e+00	1.00000000e+01
-269	2.25970000e+04	7.00000000e+00	6.00000000e+00	1.00000000e+01
-268	2.28740000e+04	7.00000000e+00	6.00000000e+00	1.00000000e+01
-267	2.30980000e+04	7.00000000e+00	6.00000000e+00	1.00000000e+01
-266	2.33800000e+04	7.00000000e+00	6.00000000e+00	1.00000000e+01
-265	2.36250000e+04	7.00000000e+00	6.00000000e+00	1.00000000e+01
-264	2.37730000e+04	7.00000000e+00	6.00000000e+00	1.00000000e+01
-263	2.39160000e+04	7.00000000e+00	6.00000000e+00	1.00000000e+01
-262	2.39160000e+04	7.00000000e+00	6.00000000e+00	1.00000000e+01
-261	2.40190000e+04	7.00000000e+00	6.00000000e+00	1.00000000e+01
-260	2.40190000e+04	7.00000000e+00	6.00000000e+00	1.00000000e+01
-259	2.40190000e+04	7.00000000e+00	6.00000000e+00	1.00000000e+01
-258	2.40190000e+04	7.00000000e+00	6.00000000e+00	1.00000000e+01
-257	2.40190000e+04	7.00000000e+00	6.00000000e+00	1.00000000e+01
-256	2.40190000e+04	7.00000000e+00	6.00000000e+00	1.00000000e+01
-255	2.41440000e+04	7.00000000e+00	6.00000000e+00	1.00000000e+01
-254	2.42330000e+04	7.00000000e+00	6.00000000e+00	1.00000000e+01
-253	2.43200000e+04	7.00000000e+00	6.00000000e+00	1.00000000e+01
-252	2.44070000e+04	7.00000000e+00	6.00000000e+00	1.00000000e+01
-251	2.44860000e+04	7.00000000e+00	6.00000000e+00	1.00000000e+01
-250	2.45780000e+04	7.00000000e+00	6.00000000e+00	1.00000000e+01
-249	2.46980000e+04	7.00000000e+00	6.00000000e+00	1.00000000e+01
-248	2.47750000e+04	7.00000000e+00	6.00000000e+00	1.00000000e+01
-247	2.48460000e+04	7.00000000e+00	6.00000000e+00	1.00000000e+01
-246	2.49330000e+04	7.00000000e+00	6.00000000e+00	1.00000000e+01
-245	2.50060000e+04	7.00000000e+00	6.00000000e+00	1.00000000e+01
-244	2.50660000e+04	7.00000000e+00	6.00000000e+00	1.00000000e+01
-243	2.51510000e+04	7.00000000e+00	6.00000000e+00	1.00000000e+01
-242	2.52610000e+04	7.00000000e+00	6.00000000e+00	1.00000000e+01
-241	2.53250000e+04	7.00000000e+00	6.00000000e+00	1.00000000e+01
-240	2.53850000e+04	7.00000000e+00	6.00000000e+00	1.00000000e+01
-239	2.53850000e+04	7.00000000e+00	6.00000000e+00	1.00000000e+01
-238	2.53850000e+04	7.00000000e+00	6.00000000e+00	1.00000000e+01
-237	2.53850000e+04	7.00000000e+00	6.00000000e+00	1.00000000e+01
-236	2.54840000e+04	7.00000000e+00	6.00000000e+00	1.00000000e+01
-235	2.55980000e+04	7.00000000e+00	6.00000000e+00	1.00000000e+01
-234	2.56730000e+04	7.00000000e+00	6.00000000e+00	1.00000000e+01
-233	2.57480000e+04	7.00000000e+00	6.00000000e+00	1.00000000e+01
-232	2.58240000e+04	7.00000000e+00	6.00000000e+00	1.00000000e+01
-231	2.59600000e+04	7.00000000e+00	6.00000000e+00	1.00000000e+01
-230	2.60470000e+04	7.00000000e+00	6.00000000e+00	1.00000000e+01
-229	2.61560000e+04	7.00000000e+00	6.00000000e+00	1.00000000e+01
-228	2.62840000e+04	7.00000000e+00	6.00000000e+00	1.00000000e+01
-227	2.64280000e+04	7.00000000e+00	6.00000000e+00	1.00000000e+01
-226	2.66720000e+04	7.00000000e+00	6.00000000e+00	1.00000000e+01
-225	2.69150000e+04	7.00000000e+00	6.00000000e+00	1.00000000e+01
-224	2.71400000e+04	7.00000000e+00	6.00000000e+00	1.00000000e+01
-223	2.73530000e+04	7.00000000e+00	6.00000000e+00	1.00000000e+01
-222	2.75660000e+04	7.00000000e+00	6.00000000e+00	1.00000000e+01
-221	2.77650000e+04	7.00000000e+00	6.00000000e+00	1.00000000e+01
-220	2.80320000e+04	7.00000000e+00	6.00000000e+00	1.00000000e+01
-219	2.93180000e+04	7.00000000e+00	6.00000000e+00	1.00000000e+01
-218	2.94300000e+04	7.00000000e+00	6.00000000e+00	1.00000000e+01
-217	2.95330000e+04	7.00000000e+00	6.00000000e+00	1.00000000e+01
-216	2.96150000e+04	7.00000000e+00	6.00000000e+00	1.00000000e+01
-215	2.97270000e+04	7.00000000e+00	6.00000000e+00	1.00000000e+01
-214	2.98490000e+04	7.00000000e+00	6.00000000e+00	1.00000000e+01
-213	2.99320000e+04	7.00000000e+00	6.00000000e+00	1.00000000e+01
-212	3.00010000e+04	7.00000000e+00	6.00000000e+00	1.00000000e+01
-211	3.00980000e+04	7.00000000e+00	6.00000000e+00	1.00000000e+01
-210	3.01650000e+04	7.00000000e+00	6.00000000e+00	1.00000000e+01
-209	3.02410000e+04	7.00000000e+00	6.00000000e+00	1.00000000e+01
-208	3.03130000e+04	7.00000000e+00	6.00000000e+00	1.00000000e+01
-207	3.03130000e+04	7.00000000e+00	6.00000000e+00	1.00000000e+01
-206	3.04030000e+04	7.00000000e+00	6.00000000e+00	1.00000000e+01
-205	3.04830000e+04	7.00000000e+00	6.00000000e+00	1.00000000e+01
-204	3.05380000e+04	7.00000000e+00	6.00000000e+00	1.00000000e+01
-203	3.06020000e+04	7.00000000e+00	6.00000000e+00	1.00000000e+01
-202	3.06920000e+04	7.00000000e+00	6.00000000e+00	1.00000000e+01
-201	3.07940000e+04	7.00000000e+00	6.00000000e+00	1.00000000e+01
-200	3.07940000e+04	7.00000000e+00	6.00000000e+00	1.00000000e+01
-199	3.08810000e+04	7.00000000e+00	6.00000000e+00	1.00000000e+01
-198	3.09620000e+04	7.00000000e+00	6.00000000e+00	1.00000000e+01
-197	3.10440000e+04	7.00000000e+00	6.00000000e+00	1.00000000e+01
-196	3.11090000e+04	7.00000000e+00	6.00000000e+00	1.00000000e+01
-195	3.12200000e+04	7.00000000e+00	6.00000000e+00	1.00000000e+01
-194	3.13270000e+04	7.00000000e+00	6.00000000e+00	1.00000000e+01
-193	3.14360000e+04	7.00000000e+00	6.00000000e+00	1.00000000e+01
-192	3.15190000e+04	7.00000000e+00	6.00000000e+00	1.00000000e+01
-191	3.16670000e+04	7.00000000e+00	6.00000000e+00	1.00000000e+01
-190	3.18640000e+04	7.00000000e+00	6.00000000e+00	1.00000000e+01
-189	3.20240000e+04	7.00000000e+00	6.00000000e+00	1.00000000e+01
-188	3.21820000e+04	7.00000000e+00	6.00000000e+00	1.00000000e+01
-187	3.22830000e+04	7.00000000e+00	6.00000000e+00	1.00000000e+01
-186	3.23970000e+04	7.00000000e+00	6.00000000e+00	1.00000000e+01
-185	3.25270000e+04	7.00000000e+00	6.00000000e+00	1.00000000e+01
-184	3.26300000e+04	7.00000000e+00	6.00000000e+00	1.00000000e+01
-183	3.27190000e+04	7.00000000e+00	6.00000000e+00	1.00000000e+01
-182	3.27740000e+04	7.00000000e+00	6.00000000e+00	1.00000000e+01
-181	3.28760000e+04	7.00000000e+00	6.00000000e+00	1.00000000e+01
-180	3.31210000e+04	7.00000000e+00	6.00000000e+00	1.00000000e+01
-179	3.32710000e+04	7.00000000e+00	6.00000000e+00	1.00000000e+01
-178	3.33630000e+04	7.00000000e+00	6.00000000e+00	1.00000000e+01
-177	3.34330000e+04	7.00000000e+00	6.00000000e+00	1.00000000e+01
-176	3.35250000e+04	7.00000000e+00	6.00000000e+00	1.00000000e+01
-175	3.36330000e+04	7.00000000e+00	6.00000000e+00	1.00000000e+01
-174	3.37240000e+04	7.00000000e+00	6.00000000e+00	1.00000000e+01
-173	3.38530000e+04	7.00000000e+00	6.00000000e+00	1.00000000e+01
-172	3.39990000e+04	7.00000000e+00	6.00000000e+00	1.00000000e+01
-171	3.41310000e+04	7.00000000e+00	7.00000000e+00	1.40000000e+01
-170	3.49350000e+04	1.20000000e+01	1.30000000e+01	2.20000000e+01
-169	4.73270000e+04	1.80000000e+01	2.00000000e+01	3.00000000e+01
-168	5.65260000e+04	1.80000000e+01	2.00000000e+01	3.00000000e+01
-167	6.18360000e+04	1.90000000e+01	2.20000000e+01	3.20000000e+01
-166	6.68490000e+04	1.90000000e+01	2.20000000e+01	3.20000000e+01
-165	7.21410000e+04	2.00000000e+01	2.30000000e+01	3.30000000e+01
-164	7.80790000e+04	2.20000000e+01	2.50000000e+01	3.50000000e+01
-163	8.34290000e+04	2.20000000e+01	2.50000000e+01	3.50000000e+01
-162	8.83260000e+04	2.50000000e+01	2.80000000e+01	3.80000000e+01
-161	9.33070000e+04	2.50000000e+01	2.80000000e+01	3.80000000e+01
-160	9.79750000e+04	2.50000000e+01	2.80000000e+01	3.80000000e+01
-159	1.03053000e+05	2.50000000e+01	2.80000000e+01	3.80000000e+01
-158	1.07799000e+05	2.60000000e+01	2.90000000e+01	3.90000000e+01
-157	1.11836000e+05	2.60000000e+01	2.90000000e+01	3.90000000e+01
-156	1.15600000e+05	2.60000000e+01	2.90000000e+01	3.90000000e+01
-155	1.20996000e+05	2.90000000e+01	3.20000000e+01	4.20000000e+01
-154	1.26184000e+05	3.10000000e+01	3.40000000e+01	4.40000000e+01
-153	1.30362000e+05	3.20000000e+01	3.50000000e+01	4.50000000e+01
-152	1.35202000e+05	3.20000000e+01	3.60000000e+01	5.00000000e+01
-151	1.39696000e+05	3.30000000e+01	3.70000000e+01	5.10000000e+01
-150	1.44210000e+05	3.40000000e+01	3.80000000e+01	5.20000000e+01
-149	1.49095000e+05	3.40000000e+01	3.80000000e+01	5.20000000e+01
-148	1.53282000e+05	3.80000000e+01	4.10000000e+01	5.50000000e+01
-147	1.57064000e+05	3.80000000e+01	4.10000000e+01	5.50000000e+01
-146	1.61795000e+05	4.00000000e+01	4.30000000e+01	5.70000000e+01
-145	1.67038000e+05	3.90000000e+01	4.40000000e+01	5.90000000e+01
-144	1.72672000e+05	3.90000000e+01	4.40000000e+01	5.90000000e+01
-143	1.78302000e+05	4.00000000e+01	4.50000000e+01	6.00000000e+01
-142	1.82566000e+05	4.50000000e+01	4.90000000e+01	6.50000000e+01
-141	1.86224000e+05	4.60000000e+01	5.00000000e+01	6.60000000e+01
-140	1.89622000e+05	4.60000000e+01	5.00000000e+01	6.60000000e+01
-139	1.93373000e+05	4.50000000e+01	5.10000000e+01	6.70000000e+01
-138	1.93373000e+05	4.70000000e+01	5.30000000e+01	6.90000000e+01
-137	1.93373000e+05	4.70000000e+01	5.30000000e+01	6.90000000e+01
-136	1.97262000e+05	4.70000000e+01	5.30000000e+01	6.90000000e+01
-135	2.00486000e+05	4.80000000e+01	5.40000000e+01	7.20000000e+01
-134	2.03906000e+05	5.00000000e+01	5.60000000e+01	7.40000000e+01
-133	2.07423000e+05	5.00000000e+01	5.70000000e+01	7.50000000e+01
-132	2.10520000e+05	5.00000000e+01	5.70000000e+01	7.50000000e+01
-131	2.14051000e+05	5.00000000e+01	5.70000000e+01	7.50000000e+01
-130	2.17968000e+05	5.10000000e+01	5.80000000e+01	7.60000000e+01
-129	2.21196000e+05	5.30000000e+01	5.90000000e+01	7.70000000e+01
-128	2.24387000e+05	5.60000000e+01	6.20000000e+01	8.10000000e+01
-127	2.27297000e+05	5.60000000e+01	6.20000000e+01	8.10000000e+01
-126	2.30512000e+05	5.60000000e+01	6.20000000e+01	8.10000000e+01
-125	2.33431000e+05	5.60000000e+01	6.20000000e+01	8.10000000e+01
-124	2.36871000e+05	6.00000000e+01	6.70000000e+01	8.90000000e+01
-123	2.40479000e+05	6.00000000e+01	6.70000000e+01	8.90000000e+01
-122	2.40479000e+05	6.00000000e+01	6.70000000e+01	8.90000000e+01
-121	2.43097000e+05	6.00000000e+01	6.70000000e+01	8.90000000e+01
-120	2.45580000e+05	6.00000000e+01	6.70000000e+01	8.90000000e+01
-119	2.48179000e+05	6.00000000e+01	6.70000000e+01	8.90000000e+01
-118	2.50989000e+05	6.00000000e+01	6.70000000e+01	8.90000000e+01
-117	2.54029000e+05	6.60000000e+01	7.00000000e+01	9.20000000e+01
-116	2.57437000e+05	6.60000000e+01	7.00000000e+01	9.20000000e+01
-115	2.60980000e+05	6.60000000e+01	7.00000000e+01	9.20000000e+01
-114	2.64040000e+05	6.60000000e+01	7.00000000e+01	9.20000000e+01
-113	2.66760000e+05	6.60000000e+01	7.00000000e+01	9.20000000e+01
-112	2.69434000e+05	6.60000000e+01	7.00000000e+01	9.20000000e+01
-111	2.71889000e+05	6.60000000e+01	7.00000000e+01	9.20000000e+01
-110	2.74939000e+05	6.60000000e+01	7.20000000e+01	9.50000000e+01
-109	2.78846000e+05	6.60000000e+01	7.20000000e+01	9.50000000e+01
-108	2.82161000e+05	6.80000000e+01	7.30000000e+01	9.60000000e+01
-107	2.82161000e+05	6.80000000e+01	7.30000000e+01	9.60000000e+01
-106	2.85965000e+05	6.90000000e+01	7.40000000e+01	9.70000000e+01
-105	2.90743000e+05	6.90000000e+01	7.60000000e+01	9.90000000e+01
-104	2.94987000e+05	7.70000000e+01	8.00000000e+01	1.09000000e+02
-103	2.99495000e+05	8.10000000e+01	8.30000000e+01	1.13000000e+02
-102	3.05869000e+05	8.40000000e+01	9.00000000e+01	1.20000000e+02
-101	3.10975000e+05	9.10000000e+01	9.30000000e+01	1.23000000e+02
-100	3.15387000e+05	9.10000000e+01	9.30000000e+01	1.23000000e+02
-99	3.19078000e+05	8.70000000e+01	9.40000000e+01	1.24000000e+02
-98	3.23832000e+05	9.20000000e+01	9.60000000e+01	1.26000000e+02
-97	3.29197000e+05	9.20000000e+01	9.60000000e+01	1.26000000e+02
-96	3.34661000e+05	9.30000000e+01	9.70000000e+01	1.28000000e+02
-95	3.40683000e+05	9.30000000e+01	9.70000000e+01	1.28000000e+02
-94	3.46337000e+05	9.20000000e+01	9.80000000e+01	1.29000000e+02
-93	3.50433000e+05	9.20000000e+01	9.80000000e+01	1.29000000e+02
-92	3.53965000e+05	9.20000000e+01	9.80000000e+01	1.29000000e+02
-91	3.57709000e+05	9.20000000e+01	9.80000000e+01	1.29000000e+02
-90	3.61261000e+05	9.20000000e+01	9.80000000e+01	1.29000000e+02
-89	3.66009000e+05	9.20000000e+01	9.80000000e+01	1.29000000e+02
-88	3.69659000e+05	9.20000000e+01	9.80000000e+01	1.29000000e+02
-87	3.72925000e+05	9.20000000e+01	9.80000000e+01	1.29000000e+02
-86	3.75701000e+05	9.20000000e+01	9.80000000e+01	1.29000000e+02
-85	3.78369000e+05	9.20000000e+01	9.80000000e+01	1.29000000e+02
-84	3.81348000e+05	9.20000000e+01	9.80000000e+01	1.29000000e+02
-83	3.84511000e+05	8.90000000e+01	9.90000000e+01	1.30000000e+02
-82	3.88347000e+05	9.10000000e+01	1.00000000e+02	1.31000000e+02
-81	3.93138000e+05	1.01000000e+02	1.03000000e+02	1.39000000e+02
-80	3.96278000e+05	1.01000000e+02	1.03000000e+02	1.39000000e+02
-79	3.99278000e+05	1.01000000e+02	1.03000000e+02	1.39000000e+02
-78	4.01995000e+05	1.01000000e+02	1.03000000e+02	1.39000000e+02
-77	4.04475000e+05	1.03000000e+02	1.04000000e+02	1.41000000e+02
-76	4.07316000e+05	9.80000000e+01	1.06000000e+02	1.44000000e+02
-75	4.10589000e+05	9.80000000e+01	1.06000000e+02	1.44000000e+02
-74	4.17479000e+05	1.04000000e+02	1.08000000e+02	1.46000000e+02
-73	4.21672000e+05	1.04000000e+02	1.09000000e+02	1.47000000e+02
-72	4.25285000e+05	1.05000000e+02	1.13000000e+02	1.51000000e+02
-71	4.28573000e+05	1.05000000e+02	1.13000000e+02	1.51000000e+02
-70	4.31842000e+05	1.06000000e+02	1.14000000e+02	1.52000000e+02
-69	4.35755000e+05	1.06000000e+02	1.16000000e+02	1.54000000e+02
-68	4.39984000e+05	1.06000000e+02	1.16000000e+02	1.54000000e+02
-67	4.44322000e+05	1.06000000e+02	1.16000000e+02	1.54000000e+02
-66	4.48398000e+05	1.06000000e+02	1.16000000e+02	1.54000000e+02
-65	4.51757000e+05	1.07000000e+02	1.17000000e+02	1.55000000e+02
-64	4.55261000e+05	1.08000000e+02	1.18000000e+02	1.56000000e+02
-63	4.58752000e+05	1.07000000e+02	1.19000000e+02	1.57000000e+02
-62	4.62193000e+05	1.07000000e+02	1.19000000e+02	1.57000000e+02
-61	4.65287000e+05	1.07000000e+02	1.19000000e+02	1.57000000e+02
-60	4.68948000e+05	1.11000000e+02	1.21000000e+02	1.59000000e+02
-59	4.71854000e+05	1.11000000e+02	1.21000000e+02	1.59000000e+02
-58	4.74524000e+05	1.11000000e+02	1.21000000e+02	1.59000000e+02
-57	4.76950000e+05	1.11000000e+02	1.21000000e+02	1.59000000e+02
-56	4.79501000e+05	1.13000000e+02	1.23000000e+02	1.61000000e+02
-55	4.82362000e+05	1.13000000e+02	1.23000000e+02	1.61000000e+02
-54	4.85567000e+05	1.18000000e+02	1.25000000e+02	1.63000000e+02
-53	4.88552000e+05	1.18000000e+02	1.25000000e+02	1.63000000e+02
-52	4.91205000e+05	1.19000000e+02	1.26000000e+02	1.64000000e+02
-51	4.93562000e+05	1.17000000e+02	1.27000000e+02	1.66000000e+02
-50	4.95760000e+05	1.17000000e+02	1.27000000e+02	1.66000000e+02
-49	4.98142000e+05	1.17000000e+02	1.27000000e+02	1.66000000e+02
-48	5.00733000e+05	1.17000000e+02	1.27000000e+02	1.66000000e+02
-47	5.03829000e+05	1.26000000e+02	1.30000000e+02	1.70000000e+02
-46	5.07349000e+05	1.27000000e+02	1.35000000e+02	1.75000000e+02
-45	5.10089000e+05	1.27000000e+02	1.35000000e+02	1.75000000e+02
-44	5.12555000e+05	1.29000000e+02	1.36000000e+02	1.76000000e+02
-43	5.14844000e+05	1.28000000e+02	1.37000000e+02	1.77000000e+02
-42	5.17271000e+05	1.32000000e+02	1.39000000e+02	1.79000000e+02
-41	5.19977000e+05	1.32000000e+02	1.39000000e+02	1.79000000e+02
-40	5.23337000e+05	1.33000000e+02	1.46000000e+02	1.87000000e+02
-39	5.27280000e+05	1.33000000e+02	1.46000000e+02	1.87000000e+02
-38	5.30467000e+05	1.33000000e+02	1.46000000e+02	1.87000000e+02
-37	5.34117000e+05	1.39000000e+02	1.49000000e+02	1.92000000e+02
-36	5.37717000e+05	1.39000000e+02	1.49000000e+02	1.92000000e+02
-35	5.40393000e+05	1.39000000e+02	1.49000000e+02	1.92000000e+02
-34	5.43228000e+05	1.44000000e+02	1.50000000e+02	1.93000000e+02
-33	5.46389000e+05	1.38000000e+02	1.51000000e+02	1.95000000e+02
-32	5.49603000e+05	1.38000000e+02	1.51000000e+02	1.95000000e+02
-31	5.53630000e+05	1.42000000e+02	1.52000000e+02	1.96000000e+02
-30	5.57208000e+05	1.43000000e+02	1.54000000e+02	1.98000000e+02
-29	5.60670000e+05	1.54000000e+02	1.58000000e+02	2.06000000e+02
-28	5.63630000e+05	1.54000000e+02	1.59000000e+02	2.07000000e+02
-27	5.67144000e+05	1.54000000e+02	1.60000000e+02	2.10000000e+02
-26	5.72055000e+05	1.46000000e+02	1.61000000e+02	2.11000000e+02
-25	5.76858000e+05	1.46000000e+02	1.61000000e+02	2.11000000e+02
-24	5.84214000e+05	1.52000000e+02	1.63000000e+02	2.14000000e+02
-23	5.89336000e+05	1.52000000e+02	1.63000000e+02	2.14000000e+02
-22	5.93106000e+05	1.59000000e+02	1.65000000e+02	2.17000000e+02
-21	5.98090000e+05	1.62000000e+02	1.67000000e+02	2.19000000e+02
-20	6.03452000e+05	1.62000000e+02	1.67000000e+02	2.19000000e+02
-19	6.09615000e+05	1.63000000e+02	1.69000000e+02	2.22000000e+02
-18	6.15446000e+05	1.62000000e+02	1.70000000e+02	2.24000000e+02
-17	6.20691000e+05	1.62000000e+02	1.70000000e+02	2.24000000e+02
-16	6.26583000e+05	1.68000000e+02	1.73000000e+02	2.27000000e+02
-15	6.32784000e+05	1.66000000e+02	1.74000000e+02	2.28000000e+02
-14	6.38616000e+05	1.66000000e+02	1.74000000e+02	2.28000000e+02
-13	6.44004000e+05	1.68000000e+02	1.75000000e+02	2.29000000e+02
-12	6.50541000e+05	1.67000000e+02	1.76000000e+02	2.30000000e+02
-11	6.57182000e+05	1.81000000e+02	1.83000000e+02	2.38000000e+02
-10	6.65913000e+05	1.78000000e+02	1.92000000e+02	2.47000000e+02
-9	6.75302000e+05	1.81000000e+02	1.97000000e+02	2.52000000e+02
-8	6.85951000e+05	1.93000000e+02	2.03000000e+02	2.58000000e+02
-7	6.96655000e+05	1.97000000e+02	2.07000000e+02	2.62000000e+02
-6	7.07508000e+05	1.95000000e+02	2.10000000e+02	2.65000000e+02
-5	7.20925000e+05	1.99000000e+02	2.13000000e+02	2.68000000e+02
-4	7.33715000e+05	2.06000000e+02	2.18000000e+02	2.73000000e+02
-3	7.47689000e+05	2.07000000e+02	2.21000000e+02	2.76000000e+02
-2	7.61327000e+05	2.14000000e+02	2.30000000e+02	2.93000000e+02
-1	7.77218000e+05	2.23000000e+02	2.38000000e+02	3.07000000e+02
0	8.01792000e+05	2.42000000e+02	2.60000000e+02	3.40000000e+02
1	8.21554000e+05	2.72000000e+02	2.93000000e+02	3.85000000e+02
2	8.34007000e+05	3.15000000e+02	3.56000000e+02	4.69000000e+02
3	8.44308000e+05	3.48000000e+02	3.88000000e+02	5.08000000e+02
4	8.56282000e+05	3.69000000e+02	4.25000000e+02	5.54000000e+02
5	8.69853000e+05	3.83000000e+02	4.49000000e+02	5.84000000e+02
6	8.92494000e+05	4.19000000e+02	4.74000000e+02	6.29000000e+02
7	9.22267000e+05	4.18000000e+02	4.85000000e+02	6.49000000e+02
8	9.46793000e+05	4.21000000e+02	4.89000000e+02	6.57000000e+02
9	9.77246000e+05	4.14000000e+02	4.94000000e+02	6.64000000e+02
10	1.00684300e+06	4.34000000e+02	4.98000000e+02	6.72000000e+02
11	1.03449400e+06	4.34000000e+02	4.98000000e+02	6.72000000e+02
12	1.05240900e+06	4.23000000e+02	4.99000000e+02	6.73000000e+02
13	1.06994800e+06	4.20000000e+02	5.00000000e+02	6.76000000e+02
14	1.08476600e+06	4.22000000e+02	5.06000000e+02	6.86000000e+02
15	1.09963900e+06	4.26000000e+02	5.09000000e+02	6.89000000e+02
16	1.09963900e+06	4.29000000e+02	5.10000000e+02	6.90000000e+02
17	1.10761900e+06	4.22000000e+02	5.12000000e+02	6.92000000e+02
18	1.10761900e+06	4.23000000e+02	5.15000000e+02	6.95000000e+02
19	1.12159300e+06	4.36000000e+02	5.19000000e+02	7.01000000e+02
20	1.13470800e+06	4.36000000e+02	5.19000000e+02	7.01000000e+02
21	1.14807600e+06	4.33000000e+02	5.21000000e+02	7.05000000e+02
22	1.16312300e+06	4.32000000e+02	5.24000000e+02	7.09000000e+02
23	1.17827800e+06	4.30000000e+02	5.27000000e+02	7.12000000e+02
24	1.19304200e+06	4.24000000e+02	5.28000000e+02	7.13000000e+02
25	1.19304200e+06	4.30000000e+02	5.29000000e+02	7.14000000e+02
26	1.20528900e+06	4.33000000e+02	5.31000000e+02	7.17000000e+02
27	1.20528900e+06	4.41000000e+02	5.33000000e+02	7.20000000e+02
28	1.20528900e+06	4.38000000e+02	5.34000000e+02	7.22000000e+02
29	1.20528900e+06	4.34000000e+02	5.36000000e+02	7.24000000e+02
30	1.20528900e+06	4.39000000e+02	5.39000000e+02	7.27000000e+02
31	1.21800400e+06	4.36000000e+02	5.42000000e+02	7.30000000e+02
32	1.22777300e+06	4.31000000e+02	5.44000000e+02	7.32000000e+02
33	1.23691800e+06	4.42000000e+02	5.47000000e+02	7.35000000e+02
34	1.24499300e+06	4.36000000e+02	5.50000000e+02	7.39000000e+02
35	1.25432100e+06	4.47000000e+02	5.53000000e+02	7.43000000e+02
36	1.26519500e+06	4.40000000e+02	5.54000000e+02	7.44000000e+02
37	1.27677100e+06	4.44000000e+02	5.58000000e+02	7.48000000e+02
38	1.28888300e+06	4.53000000e+02	5.63000000e+02	7.55000000e+02
39	1.29898400e+06	4.45000000e+02	5.67000000e+02	7.59000000e+02
40	1.30737900e+06	4.52000000e+02	5.74000000e+02	7.66000000e+02
41	1.31606100e+06	4.48000000e+02	5.79000000e+02	7.71000000e+02
42	1.32732000e+06	4.54000000e+02	5.81000000e+02	7.73000000e+02
43	1.34050900e+06	4.68000000e+02	5.90000000e+02	7.88000000e+02
44	1.35468000e+06	4.67000000e+02	5.95000000e+02	7.95000000e+02
45	1.36943100e+06	4.60000000e+02	5.99000000e+02	8.10000000e+02
46	1.38412600e+06	4.73000000e+02	6.06000000e+02	8.19000000e+02
47	1.39707900e+06	4.82000000e+02	6.09000000e+02	8.27000000e+02
48	1.41009600e+06	4.81000000e+02	6.11000000e+02	8.29000000e+02
49	1.42302300e+06	4.81000000e+02	6.11000000e+02	8.29000000e+02
50	1.43561100e+06	4.70000000e+02	6.14000000e+02	8.32000000e+02
51	1.44768500e+06	4.86000000e+02	6.16000000e+02	8.34000000e+02
52	1.46021200e+06	4.86000000e+02	6.16000000e+02	8.34000000e+02
53	1.47245300e+06	4.81000000e+02	6.19000000e+02	8.37000000e+02
54	1.48404000e+06	4.77000000e+02	6.19000000e+02	8.38000000e+02
55	1.49541100e+06	4.87000000e+02	6.19000000e+02	8.39000000e+02
56	1.50659600e+06	4.82000000e+02	6.20000000e+02	8.40000000e+02
57	1.51697500e+06	4.82000000e+02	6.20000000e+02	8.40000000e+02
58	1.52768700e+06	4.81000000e+02	6.22000000e+02	8.42000000e+02
59	1.53902700e+06	4.83000000e+02	6.26000000e+02	8.46000000e+02
60	1.54937200e+06	4.72000000e+02	6.28000000e+02	8.49000000e+02
61	1.55880500e+06	4.75000000e+02	6.30000000e+02	8.51000000e+02
62	1.56767800e+06	4.75000000e+02	6.31000000e+02	8.52000000e+02
63	1.57595700e+06	4.75000000e+02	6.31000000e+02	8.52000000e+02
64	1.58464100e+06	4.74000000e+02	6.32000000e+02	8.53000000e+02
65	1.59298600e+06	4.80000000e+02	6.33000000e+02	8.54000000e+02
66	1.60269500e+06	4.80000000e+02	6.33000000e+02	8.54000000e+02
67	1.61163300e+06	4.82000000e+02	6.35000000e+02	8.56000000e+02
68	1.61972900e+06	4.82000000e+02	6.35000000e+02	8.56000000e+02
69	1.62787100e+06	4.82000000e+02	6.35000000e+02	8.56000000e+02
70	1.63553000e+06	4.82000000e+02	6.35000000e+02	8.56000000e+02
71	1.64353900e+06	4.82000000e+02	6.35000000e+02	8.56000000e+02
72	1.65231700e+06	4.79000000e+02	6.37000000e+02	8.59000000e+02
73	1.66182200e+06	4.79000000e+02	6.37000000e+02	8.59000000e+02
74	1.67001900e+06	4.79000000e+02	6.37000000e+02	8.59000000e+02
75	1.67749600e+06	4.79000000e+02	6.37000000e+02	8.59000000e+02
76	1.68443600e+06	4.79000000e+02	6.37000000e+02	8.59000000e+02
77	1.69157900e+06	4.79000000e+02	6.37000000e+02	8.59000000e+02
78	1.69862800e+06	4.82000000e+02	6.38000000e+02	8.60000000e+02
79	1.70686400e+06	4.89000000e+02	6.40000000e+02	8.62000000e+02
80	1.71538000e+06	4.76000000e+02	6.41000000e+02	8.63000000e+02
81	1.72307700e+06	4.76000000e+02	6.41000000e+02	8.63000000e+02
82	1.72969800e+06	4.89000000e+02	6.42000000e+02	8.64000000e+02
83	1.73624600e+06	4.89000000e+02	6.42000000e+02	8.64000000e+02
84	1.74324200e+06	4.89000000e+02	6.43000000e+02	8.65000000e+02
85	1.74970700e+06	4.75000000e+02	6.44000000e+02	8.66000000e+02
86	1.75714200e+06	4.89000000e+02	6.45000000e+02	8.68000000e+02
87	1.76522800e+06	4.89000000e+02	6.45000000e+02	8.68000000e+02
88	1.77266300e+06	4.89000000e+02	6.45000000e+02	8.68000000e+02
89	1.77884500e+06	4.89000000e+02	6.45000000e+02	8.68000000e+02
90	1.78494000e+06	4.90000000e+02	6.46000000e+02	8.69000000e+02
91	1.79151300e+06	4.90000000e+02	6.46000000e+02	8.69000000e+02
92	1.79834800e+06	4.80000000e+02	6.47000000e+02	8.72000000e+02
93	1.80598200e+06	4.80000000e+02	6.47000000e+02	8.72000000e+02
94	1.81362400e+06	4.80000000e+02	6.47000000e+02	8.72000000e+02
95	1.81989000e+06	4.80000000e+02	6.47000000e+02	8.72000000e+02
96	1.82522600e+06	4.80000000e+02	6.47000000e+02	8.72000000e+02
97	1.83048300e+06	4.80000000e+02	6.47000000e+02	8.72000000e+02
98	1.83558900e+06	4.80000000e+02	6.47000000e+02	8.72000000e+02
99	1.84066700e+06	4.80000000e+02	6.47000000e+02	8.72000000e+02
100	1.84698300e+06	4.80000000e+02	6.47000000e+02	8.72000000e+02
