# Supplementary material for: Early Prediction of Movie Box Office Success Based on Wikipedia Activity Big Data
Source: PLoS One. 2013 Aug 21;8(8):e71226. doi: 10.1371/journal.pone.0071226 (PMC3749192; doi:10.1371/journal.pone.0071226)
Supplement: Dataset S1 — The dataset under study, including the financial and Wikipedia activity data is also available at http://wwm.phy.bme.hu/SupplementaryDataS1.zip. (ZIP) [file pone.0071226.s002.zip › wikipredict_data_pack/sample_of_312/wikipedia_predictors/239]

Day_(movie_time)	Views	Users	Rigor	Edits
-500	0.00000000e+00	0.00000000e+00	0.00000000e+00	0.00000000e+00
-499	0.00000000e+00	0.00000000e+00	0.00000000e+00	0.00000000e+00
-498	0.00000000e+00	0.00000000e+00	0.00000000e+00	0.00000000e+00
-497	0.00000000e+00	0.00000000e+00	0.00000000e+00	0.00000000e+00
-496	0.00000000e+00	0.00000000e+00	0.00000000e+00	0.00000000e+00
-495	0.00000000e+00	0.00000000e+00	0.00000000e+00	0.00000000e+00
-494	0.00000000e+00	0.00000000e+00	0.00000000e+00	0.00000000e+00
-493	0.00000000e+00	0.00000000e+00	0.00000000e+00	0.00000000e+00
-492	0.00000000e+00	0.00000000e+00	0.00000000e+00	0.00000000e+00
-491	0.00000000e+00	0.00000000e+00	0.00000000e+00	0.00000000e+00
-490	0.00000000e+00	0.00000000e+00	0.00000000e+00	0.00000000e+00
-489	0.00000000e+00	0.00000000e+00	0.00000000e+00	0.00000000e+00
-488	0.00000000e+00	0.00000000e+00	0.00000000e+00	0.00000000e+00
-487	0.00000000e+00	0.00000000e+00	0.00000000e+00	0.00000000e+00
-486	0.00000000e+00	0.00000000e+00	0.00000000e+00	0.00000000e+00
-485	0.00000000e+00	0.00000000e+00	0.00000000e+00	0.00000000e+00
-484	0.00000000e+00	0.00000000e+00	0.00000000e+00	0.00000000e+00
-483	0.00000000e+00	0.00000000e+00	0.00000000e+00	0.00000000e+00
-482	0.00000000e+00	0.00000000e+00	0.00000000e+00	0.00000000e+00
-481	0.00000000e+00	0.00000000e+00	0.00000000e+00	0.00000000e+00
-480	0.00000000e+00	0.00000000e+00	0.00000000e+00	0.00000000e+00
-479	0.00000000e+00	0.00000000e+00	0.00000000e+00	0.00000000e+00
-478	0.00000000e+00	0.00000000e+00	0.00000000e+00	0.00000000e+00
-477	0.00000000e+00	0.00000000e+00	0.00000000e+00	0.00000000e+00
-476	0.00000000e+00	0.00000000e+00	0.00000000e+00	0.00000000e+00
-475	0.00000000e+00	0.00000000e+00	0.00000000e+00	0.00000000e+00
-474	0.00000000e+00	0.00000000e+00	0.00000000e+00	0.00000000e+00
-473	0.00000000e+00	0.00000000e+00	0.00000000e+00	0.00000000e+00
-472	0.00000000e+00	0.00000000e+00	0.00000000e+00	0.00000000e+00
-471	0.00000000e+00	0.00000000e+00	0.00000000e+00	0.00000000e+00
-470	0.00000000e+00	0.00000000e+00	0.00000000e+00	0.00000000e+00
-469	0.00000000e+00	0.00000000e+00	0.00000000e+00	0.00000000e+00
-468	0.00000000e+00	0.00000000e+00	0.00000000e+00	0.00000000e+00
-467	0.00000000e+00	0.00000000e+00	0.00000000e+00	0.00000000e+00
-466	0.00000000e+00	0.00000000e+00	0.00000000e+00	0.00000000e+00
-465	0.00000000e+00	0.00000000e+00	0.00000000e+00	0.00000000e+00
-464	0.00000000e+00	0.00000000e+00	0.00000000e+00	0.00000000e+00
-463	0.00000000e+00	0.00000000e+00	0.00000000e+00	0.00000000e+00
-462	0.00000000e+00	0.00000000e+00	0.00000000e+00	0.00000000e+00
-461	0.00000000e+00	0.00000000e+00	0.00000000e+00	0.00000000e+00
-460	0.00000000e+00	0.00000000e+00	0.00000000e+00	0.00000000e+00
-459	0.00000000e+00	0.00000000e+00	0.00000000e+00	0.00000000e+00
-458	0.00000000e+00	0.00000000e+00	0.00000000e+00	0.00000000e+00
-457	0.00000000e+00	0.00000000e+00	0.00000000e+00	0.00000000e+00
-456	0.00000000e+00	0.00000000e+00	0.00000000e+00	0.00000000e+00
-455	0.00000000e+00	0.00000000e+00	0.00000000e+00	0.00000000e+00
-454	0.00000000e+00	0.00000000e+00	0.00000000e+00	0.00000000e+00
-453	0.00000000e+00	0.00000000e+00	0.00000000e+00	0.00000000e+00
-452	0.00000000e+00	0.00000000e+00	0.00000000e+00	0.00000000e+00
-451	0.00000000e+00	0.00000000e+00	0.00000000e+00	0.00000000e+00
-450	0.00000000e+00	0.00000000e+00	0.00000000e+00	0.00000000e+00
-449	0.00000000e+00	0.00000000e+00	0.00000000e+00	0.00000000e+00
-448	0.00000000e+00	0.00000000e+00	0.00000000e+00	0.00000000e+00
-447	0.00000000e+00	0.00000000e+00	0.00000000e+00	0.00000000e+00
-446	0.00000000e+00	0.00000000e+00	0.00000000e+00	0.00000000e+00
-445	0.00000000e+00	0.00000000e+00	0.00000000e+00	0.00000000e+00
-444	0.00000000e+00	0.00000000e+00	0.00000000e+00	0.00000000e+00
-443	0.00000000e+00	0.00000000e+00	0.00000000e+00	0.00000000e+00
-442	0.00000000e+00	0.00000000e+00	0.00000000e+00	0.00000000e+00
-441	0.00000000e+00	0.00000000e+00	0.00000000e+00	0.00000000e+00
-440	0.00000000e+00	0.00000000e+00	0.00000000e+00	0.00000000e+00
-439	0.00000000e+00	0.00000000e+00	0.00000000e+00	0.00000000e+00
-438	0.00000000e+00	0.00000000e+00	0.00000000e+00	0.00000000e+00
-437	0.00000000e+00	0.00000000e+00	0.00000000e+00	0.00000000e+00
-436	0.00000000e+00	0.00000000e+00	0.00000000e+00	0.00000000e+00
-435	0.00000000e+00	0.00000000e+00	0.00000000e+00	0.00000000e+00
-434	0.00000000e+00	0.00000000e+00	0.00000000e+00	0.00000000e+00
-433	0.00000000e+00	0.00000000e+00	0.00000000e+00	0.00000000e+00
-432	0.00000000e+00	0.00000000e+00	0.00000000e+00	0.00000000e+00
-431	0.00000000e+00	0.00000000e+00	0.00000000e+00	0.00000000e+00
-430	0.00000000e+00	0.00000000e+00	0.00000000e+00	0.00000000e+00
-429	0.00000000e+00	0.00000000e+00	0.00000000e+00	0.00000000e+00
-428	0.00000000e+00	0.00000000e+00	0.00000000e+00	0.00000000e+00
-427	0.00000000e+00	0.00000000e+00	0.00000000e+00	0.00000000e+00
-426	0.00000000e+00	0.00000000e+00	0.00000000e+00	0.00000000e+00
-425	0.00000000e+00	0.00000000e+00	0.00000000e+00	0.00000000e+00
-424	0.00000000e+00	0.00000000e+00	0.00000000e+00	0.00000000e+00
-423	0.00000000e+00	0.00000000e+00	0.00000000e+00	0.00000000e+00
-422	0.00000000e+00	0.00000000e+00	0.00000000e+00	0.00000000e+00
-421	0.00000000e+00	0.00000000e+00	0.00000000e+00	0.00000000e+00
-420	0.00000000e+00	0.00000000e+00	0.00000000e+00	0.00000000e+00
-419	0.00000000e+00	0.00000000e+00	0.00000000e+00	0.00000000e+00
-418	0.00000000e+00	0.00000000e+00	0.00000000e+00	0.00000000e+00
-417	0.00000000e+00	0.00000000e+00	0.00000000e+00	0.00000000e+00
-416	0.00000000e+00	0.00000000e+00	0.00000000e+00	0.00000000e+00
-415	0.00000000e+00	0.00000000e+00	0.00000000e+00	0.00000000e+00
-414	0.00000000e+00	0.00000000e+00	0.00000000e+00	0.00000000e+00
-413	0.00000000e+00	0.00000000e+00	0.00000000e+00	0.00000000e+00
-412	0.00000000e+00	0.00000000e+00	0.00000000e+00	0.00000000e+00
-411	0.00000000e+00	0.00000000e+00	0.00000000e+00	0.00000000e+00
-410	0.00000000e+00	0.00000000e+00	0.00000000e+00	0.00000000e+00
-409	0.00000000e+00	0.00000000e+00	0.00000000e+00	0.00000000e+00
-408	0.00000000e+00	0.00000000e+00	0.00000000e+00	0.00000000e+00
-407	0.00000000e+00	0.00000000e+00	0.00000000e+00	0.00000000e+00
-406	0.00000000e+00	0.00000000e+00	0.00000000e+00	0.00000000e+00
-405	0.00000000e+00	0.00000000e+00	0.00000000e+00	0.00000000e+00
-404	0.00000000e+00	0.00000000e+00	0.00000000e+00	0.00000000e+00
-403	0.00000000e+00	0.00000000e+00	0.00000000e+00	0.00000000e+00
-402	0.00000000e+00	0.00000000e+00	0.00000000e+00	0.00000000e+00
-401	0.00000000e+00	0.00000000e+00	0.00000000e+00	0.00000000e+00
-400	0.00000000e+00	0.00000000e+00	0.00000000e+00	0.00000000e+00
-399	0.00000000e+00	0.00000000e+00	0.00000000e+00	0.00000000e+00
-398	0.00000000e+00	0.00000000e+00	0.00000000e+00	0.00000000e+00
-397	0.00000000e+00	0.00000000e+00	0.00000000e+00	0.00000000e+00
-396	0.00000000e+00	0.00000000e+00	0.00000000e+00	0.00000000e+00
-395	0.00000000e+00	0.00000000e+00	0.00000000e+00	0.00000000e+00
-394	0.00000000e+00	0.00000000e+00	0.00000000e+00	0.00000000e+00
-393	0.00000000e+00	0.00000000e+00	0.00000000e+00	0.00000000e+00
-392	0.00000000e+00	0.00000000e+00	0.00000000e+00	0.00000000e+00
-391	0.00000000e+00	0.00000000e+00	0.00000000e+00	0.00000000e+00
-390	0.00000000e+00	0.00000000e+00	0.00000000e+00	0.00000000e+00
-389	0.00000000e+00	0.00000000e+00	0.00000000e+00	0.00000000e+00
-388	0.00000000e+00	0.00000000e+00	0.00000000e+00	0.00000000e+00
-387	0.00000000e+00	0.00000000e+00	0.00000000e+00	0.00000000e+00
-386	0.00000000e+00	0.00000000e+00	0.00000000e+00	0.00000000e+00
-385	0.00000000e+00	0.00000000e+00	0.00000000e+00	0.00000000e+00
-384	0.00000000e+00	0.00000000e+00	0.00000000e+00	0.00000000e+00
-383	0.00000000e+00	0.00000000e+00	0.00000000e+00	0.00000000e+00
-382	0.00000000e+00	0.00000000e+00	0.00000000e+00	0.00000000e+00
-381	0.00000000e+00	0.00000000e+00	0.00000000e+00	0.00000000e+00
-380	0.00000000e+00	0.00000000e+00	0.00000000e+00	0.00000000e+00
-379	0.00000000e+00	0.00000000e+00	0.00000000e+00	0.00000000e+00
-378	0.00000000e+00	0.00000000e+00	0.00000000e+00	0.00000000e+00
-377	0.00000000e+00	0.00000000e+00	0.00000000e+00	0.00000000e+00
-376	0.00000000e+00	0.00000000e+00	0.00000000e+00	0.00000000e+00
-375	0.00000000e+00	0.00000000e+00	0.00000000e+00	0.00000000e+00
-374	0.00000000e+00	0.00000000e+00	0.00000000e+00	0.00000000e+00
-373	0.00000000e+00	0.00000000e+00	0.00000000e+00	0.00000000e+00
-372	0.00000000e+00	0.00000000e+00	0.00000000e+00	0.00000000e+00
-371	0.00000000e+00	0.00000000e+00	0.00000000e+00	0.00000000e+00
-370	0.00000000e+00	0.00000000e+00	0.00000000e+00	0.00000000e+00
-369	0.00000000e+00	0.00000000e+00	0.00000000e+00	0.00000000e+00
-368	0.00000000e+00	0.00000000e+00	0.00000000e+00	0.00000000e+00
-367	0.00000000e+00	0.00000000e+00	0.00000000e+00	0.00000000e+00
-366	0.00000000e+00	0.00000000e+00	0.00000000e+00	0.00000000e+00
-365	0.00000000e+00	0.00000000e+00	0.00000000e+00	0.00000000e+00
-364	0.00000000e+00	0.00000000e+00	0.00000000e+00	0.00000000e+00
-363	0.00000000e+00	0.00000000e+00	0.00000000e+00	0.00000000e+00
-362	0.00000000e+00	0.00000000e+00	0.00000000e+00	0.00000000e+00
-361	0.00000000e+00	0.00000000e+00	0.00000000e+00	0.00000000e+00
-360	0.00000000e+00	0.00000000e+00	0.00000000e+00	0.00000000e+00
-359	0.00000000e+00	0.00000000e+00	0.00000000e+00	0.00000000e+00
-358	0.00000000e+00	0.00000000e+00	0.00000000e+00	0.00000000e+00
-357	0.00000000e+00	0.00000000e+00	0.00000000e+00	0.00000000e+00
-356	0.00000000e+00	0.00000000e+00	0.00000000e+00	0.00000000e+00
-355	0.00000000e+00	0.00000000e+00	0.00000000e+00	0.00000000e+00
-354	0.00000000e+00	0.00000000e+00	0.00000000e+00	0.00000000e+00
-353	0.00000000e+00	0.00000000e+00	0.00000000e+00	0.00000000e+00
-352	0.00000000e+00	0.00000000e+00	0.00000000e+00	0.00000000e+00
-351	0.00000000e+00	0.00000000e+00	0.00000000e+00	0.00000000e+00
-350	0.00000000e+00	0.00000000e+00	0.00000000e+00	0.00000000e+00
-349	0.00000000e+00	0.00000000e+00	0.00000000e+00	0.00000000e+00
-348	0.00000000e+00	0.00000000e+00	0.00000000e+00	0.00000000e+00
-347	0.00000000e+00	0.00000000e+00	0.00000000e+00	0.00000000e+00
-346	0.00000000e+00	0.00000000e+00	0.00000000e+00	0.00000000e+00
-345	0.00000000e+00	0.00000000e+00	0.00000000e+00	0.00000000e+00
-344	0.00000000e+00	0.00000000e+00	0.00000000e+00	0.00000000e+00
-343	0.00000000e+00	0.00000000e+00	0.00000000e+00	0.00000000e+00
-342	0.00000000e+00	0.00000000e+00	0.00000000e+00	0.00000000e+00
-341	1.00000000e+00	0.00000000e+00	0.00000000e+00	0.00000000e+00
-340	1.00000000e+00	0.00000000e+00	0.00000000e+00	0.00000000e+00
-339	1.00000000e+00	0.00000000e+00	0.00000000e+00	0.00000000e+00
-338	1.00000000e+00	0.00000000e+00	0.00000000e+00	0.00000000e+00
-337	1.00000000e+00	0.00000000e+00	0.00000000e+00	0.00000000e+00
-336	1.00000000e+00	0.00000000e+00	0.00000000e+00	0.00000000e+00
-335	1.00000000e+00	0.00000000e+00	0.00000000e+00	0.00000000e+00
-334	1.00000000e+00	0.00000000e+00	0.00000000e+00	0.00000000e+00
-333	1.00000000e+00	0.00000000e+00	0.00000000e+00	0.00000000e+00
-332	1.00000000e+00	0.00000000e+00	0.00000000e+00	0.00000000e+00
-331	1.00000000e+00	0.00000000e+00	0.00000000e+00	0.00000000e+00
-330	1.00000000e+00	0.00000000e+00	0.00000000e+00	0.00000000e+00
-329	3.00000000e+00	0.00000000e+00	0.00000000e+00	0.00000000e+00
-328	3.00000000e+00	0.00000000e+00	0.00000000e+00	0.00000000e+00
-327	3.00000000e+00	0.00000000e+00	0.00000000e+00	0.00000000e+00
-326	6.00000000e+00	0.00000000e+00	0.00000000e+00	0.00000000e+00
-325	8.00000000e+00	0.00000000e+00	0.00000000e+00	0.00000000e+00
-324	9.00000000e+00	0.00000000e+00	0.00000000e+00	0.00000000e+00
-323	9.00000000e+00	0.00000000e+00	0.00000000e+00	0.00000000e+00
-322	9.00000000e+00	0.00000000e+00	0.00000000e+00	0.00000000e+00
-321	9.00000000e+00	0.00000000e+00	0.00000000e+00	0.00000000e+00
-320	1.20000000e+01	0.00000000e+00	0.00000000e+00	0.00000000e+00
-319	1.20000000e+01	0.00000000e+00	0.00000000e+00	0.00000000e+00
-318	1.30000000e+01	0.00000000e+00	0.00000000e+00	0.00000000e+00
-317	1.50000000e+01	0.00000000e+00	0.00000000e+00	0.00000000e+00
-316	1.50000000e+01	0.00000000e+00	0.00000000e+00	0.00000000e+00
-315	1.60000000e+01	0.00000000e+00	0.00000000e+00	0.00000000e+00
-314	1.70000000e+01	0.00000000e+00	0.00000000e+00	0.00000000e+00
-313	1.70000000e+01	0.00000000e+00	0.00000000e+00	0.00000000e+00
-312	2.00000000e+01	0.00000000e+00	0.00000000e+00	0.00000000e+00
-311	2.00000000e+01	0.00000000e+00	0.00000000e+00	0.00000000e+00
-310	2.30000000e+01	0.00000000e+00	0.00000000e+00	0.00000000e+00
-309	2.30000000e+01	0.00000000e+00	0.00000000e+00	0.00000000e+00
-308	2.50000000e+01	0.00000000e+00	0.00000000e+00	0.00000000e+00
-307	2.50000000e+01	0.00000000e+00	0.00000000e+00	0.00000000e+00
-306	2.60000000e+01	0.00000000e+00	0.00000000e+00	0.00000000e+00
-305	2.60000000e+01	0.00000000e+00	0.00000000e+00	0.00000000e+00
-304	2.90000000e+01	0.00000000e+00	0.00000000e+00	0.00000000e+00
-303	3.10000000e+01	0.00000000e+00	0.00000000e+00	0.00000000e+00
-302	3.20000000e+01	0.00000000e+00	0.00000000e+00	0.00000000e+00
-301	3.40000000e+01	0.00000000e+00	0.00000000e+00	0.00000000e+00
-300	3.70000000e+01	0.00000000e+00	0.00000000e+00	0.00000000e+00
-299	4.20000000e+01	0.00000000e+00	0.00000000e+00	0.00000000e+00
-298	4.20000000e+01	0.00000000e+00	0.00000000e+00	0.00000000e+00
-297	4.40000000e+01	0.00000000e+00	0.00000000e+00	0.00000000e+00
-296	4.50000000e+01	0.00000000e+00	0.00000000e+00	0.00000000e+00
-295	4.60000000e+01	0.00000000e+00	0.00000000e+00	0.00000000e+00
-294	5.10000000e+01	0.00000000e+00	0.00000000e+00	0.00000000e+00
-293	5.20000000e+01	0.00000000e+00	0.00000000e+00	0.00000000e+00
-292	5.50000000e+01	0.00000000e+00	0.00000000e+00	0.00000000e+00
-291	5.70000000e+01	0.00000000e+00	0.00000000e+00	0.00000000e+00
-290	5.70000000e+01	0.00000000e+00	0.00000000e+00	0.00000000e+00
-289	5.70000000e+01	0.00000000e+00	0.00000000e+00	0.00000000e+00
-288	5.70000000e+01	0.00000000e+00	0.00000000e+00	0.00000000e+00
-287	5.70000000e+01	0.00000000e+00	0.00000000e+00	0.00000000e+00
-286	5.70000000e+01	0.00000000e+00	0.00000000e+00	0.00000000e+00
-285	5.70000000e+01	0.00000000e+00	0.00000000e+00	0.00000000e+00
-284	5.70000000e+01	0.00000000e+00	0.00000000e+00	0.00000000e+00
-283	5.90000000e+01	0.00000000e+00	0.00000000e+00	0.00000000e+00
-282	6.00000000e+01	0.00000000e+00	0.00000000e+00	0.00000000e+00
-281	6.20000000e+01	0.00000000e+00	0.00000000e+00	0.00000000e+00
-280	6.20000000e+01	0.00000000e+00	0.00000000e+00	0.00000000e+00
-279	6.20000000e+01	0.00000000e+00	0.00000000e+00	0.00000000e+00
-278	6.20000000e+01	0.00000000e+00	0.00000000e+00	0.00000000e+00
-277	6.30000000e+01	0.00000000e+00	0.00000000e+00	0.00000000e+00
-276	6.30000000e+01	0.00000000e+00	0.00000000e+00	0.00000000e+00
-275	6.40000000e+01	0.00000000e+00	0.00000000e+00	0.00000000e+00
-274	6.40000000e+01	0.00000000e+00	0.00000000e+00	0.00000000e+00
-273	6.60000000e+01	0.00000000e+00	0.00000000e+00	0.00000000e+00
-272	7.00000000e+01	0.00000000e+00	0.00000000e+00	0.00000000e+00
-271	7.20000000e+01	0.00000000e+00	0.00000000e+00	0.00000000e+00
-270	7.30000000e+01	0.00000000e+00	0.00000000e+00	0.00000000e+00
-269	7.70000000e+01	0.00000000e+00	0.00000000e+00	0.00000000e+00
-268	8.10000000e+01	0.00000000e+00	0.00000000e+00	0.00000000e+00
-267	8.10000000e+01	0.00000000e+00	0.00000000e+00	0.00000000e+00
-266	8.10000000e+01	0.00000000e+00	0.00000000e+00	0.00000000e+00
-265	8.10000000e+01	0.00000000e+00	0.00000000e+00	0.00000000e+00
-264	8.10000000e+01	0.00000000e+00	0.00000000e+00	0.00000000e+00
-263	8.10000000e+01	0.00000000e+00	0.00000000e+00	0.00000000e+00
-262	8.20000000e+01	0.00000000e+00	0.00000000e+00	0.00000000e+00
-261	8.20000000e+01	0.00000000e+00	0.00000000e+00	0.00000000e+00
-260	8.40000000e+01	0.00000000e+00	0.00000000e+00	0.00000000e+00
-259	8.40000000e+01	0.00000000e+00	0.00000000e+00	0.00000000e+00
-258	8.40000000e+01	0.00000000e+00	0.00000000e+00	0.00000000e+00
-257	8.40000000e+01	0.00000000e+00	0.00000000e+00	0.00000000e+00
-256	8.40000000e+01	0.00000000e+00	0.00000000e+00	0.00000000e+00
-255	8.50000000e+01	0.00000000e+00	0.00000000e+00	0.00000000e+00
-254	8.60000000e+01	0.00000000e+00	0.00000000e+00	0.00000000e+00
-253	9.00000000e+01	0.00000000e+00	0.00000000e+00	0.00000000e+00
-252	9.50000000e+01	0.00000000e+00	0.00000000e+00	0.00000000e+00
-251	1.03000000e+02	0.00000000e+00	0.00000000e+00	0.00000000e+00
-250	1.05000000e+02	0.00000000e+00	0.00000000e+00	0.00000000e+00
-249	1.08000000e+02	0.00000000e+00	0.00000000e+00	0.00000000e+00
-248	1.17000000e+02	0.00000000e+00	0.00000000e+00	0.00000000e+00
-247	1.23000000e+02	0.00000000e+00	0.00000000e+00	0.00000000e+00
-246	1.32000000e+02	0.00000000e+00	0.00000000e+00	0.00000000e+00
-245	1.39000000e+02	0.00000000e+00	0.00000000e+00	0.00000000e+00
-244	1.43000000e+02	0.00000000e+00	0.00000000e+00	0.00000000e+00
-243	1.46000000e+02	0.00000000e+00	0.00000000e+00	0.00000000e+00
-242	1.56000000e+02	0.00000000e+00	0.00000000e+00	0.00000000e+00
-241	1.62000000e+02	0.00000000e+00	0.00000000e+00	0.00000000e+00
-240	1.69000000e+02	0.00000000e+00	0.00000000e+00	0.00000000e+00
-239	1.74000000e+02	0.00000000e+00	0.00000000e+00	0.00000000e+00
-238	1.84000000e+02	0.00000000e+00	0.00000000e+00	0.00000000e+00
-237	1.88000000e+02	0.00000000e+00	0.00000000e+00	0.00000000e+00
-236	2.00000000e+02	0.00000000e+00	0.00000000e+00	0.00000000e+00
-235	2.00000000e+02	0.00000000e+00	0.00000000e+00	0.00000000e+00
-234	2.19000000e+02	0.00000000e+00	0.00000000e+00	0.00000000e+00
-233	2.25000000e+02	0.00000000e+00	0.00000000e+00	0.00000000e+00
-232	2.30000000e+02	0.00000000e+00	0.00000000e+00	0.00000000e+00
-231	2.35000000e+02	0.00000000e+00	0.00000000e+00	0.00000000e+00
-230	2.47000000e+02	0.00000000e+00	0.00000000e+00	0.00000000e+00
-229	2.52000000e+02	0.00000000e+00	0.00000000e+00	0.00000000e+00
-228	2.52000000e+02	0.00000000e+00	0.00000000e+00	0.00000000e+00
-227	2.61000000e+02	0.00000000e+00	0.00000000e+00	0.00000000e+00
-226	2.69000000e+02	0.00000000e+00	0.00000000e+00	0.00000000e+00
-225	2.76000000e+02	0.00000000e+00	0.00000000e+00	0.00000000e+00
-224	2.80000000e+02	0.00000000e+00	0.00000000e+00	0.00000000e+00
-223	2.85000000e+02	0.00000000e+00	0.00000000e+00	0.00000000e+00
-222	2.94000000e+02	0.00000000e+00	0.00000000e+00	0.00000000e+00
-221	2.98000000e+02	0.00000000e+00	0.00000000e+00	0.00000000e+00
-220	3.02000000e+02	0.00000000e+00	0.00000000e+00	0.00000000e+00
-219	3.07000000e+02	0.00000000e+00	0.00000000e+00	0.00000000e+00
-218	3.12000000e+02	0.00000000e+00	0.00000000e+00	0.00000000e+00
-217	3.18000000e+02	0.00000000e+00	0.00000000e+00	0.00000000e+00
-216	3.30000000e+02	0.00000000e+00	0.00000000e+00	0.00000000e+00
-215	3.34000000e+02	0.00000000e+00	0.00000000e+00	0.00000000e+00
-214	3.42000000e+02	0.00000000e+00	0.00000000e+00	0.00000000e+00
-213	3.54000000e+02	0.00000000e+00	0.00000000e+00	0.00000000e+00
-212	3.67000000e+02	0.00000000e+00	0.00000000e+00	0.00000000e+00
-211	3.76000000e+02	0.00000000e+00	0.00000000e+00	0.00000000e+00
-210	3.82000000e+02	0.00000000e+00	0.00000000e+00	0.00000000e+00
-209	3.86000000e+02	0.00000000e+00	0.00000000e+00	0.00000000e+00
-208	3.91000000e+02	0.00000000e+00	0.00000000e+00	0.00000000e+00
-207	3.99000000e+02	0.00000000e+00	0.00000000e+00	0.00000000e+00
-206	4.06000000e+02	0.00000000e+00	0.00000000e+00	0.00000000e+00
-205	4.13000000e+02	0.00000000e+00	0.00000000e+00	0.00000000e+00
-204	4.42000000e+02	0.00000000e+00	0.00000000e+00	0.00000000e+00
-203	4.66000000e+02	0.00000000e+00	0.00000000e+00	0.00000000e+00
-202	4.79000000e+02	0.00000000e+00	0.00000000e+00	0.00000000e+00
-201	4.86000000e+02	0.00000000e+00	0.00000000e+00	0.00000000e+00
-200	4.95000000e+02	0.00000000e+00	0.00000000e+00	0.00000000e+00
-199	5.14000000e+02	0.00000000e+00	0.00000000e+00	0.00000000e+00
-198	5.32000000e+02	0.00000000e+00	0.00000000e+00	0.00000000e+00
-197	5.50000000e+02	0.00000000e+00	0.00000000e+00	0.00000000e+00
-196	5.61000000e+02	0.00000000e+00	0.00000000e+00	0.00000000e+00
-195	5.67000000e+02	0.00000000e+00	0.00000000e+00	0.00000000e+00
-194	5.76000000e+02	0.00000000e+00	0.00000000e+00	0.00000000e+00
-193	5.79000000e+02	0.00000000e+00	0.00000000e+00	0.00000000e+00
-192	5.88000000e+02	0.00000000e+00	0.00000000e+00	0.00000000e+00
-191	6.02000000e+02	0.00000000e+00	0.00000000e+00	0.00000000e+00
-190	6.15000000e+02	0.00000000e+00	0.00000000e+00	0.00000000e+00
-189	6.26000000e+02	0.00000000e+00	0.00000000e+00	0.00000000e+00
-188	6.34000000e+02	0.00000000e+00	0.00000000e+00	0.00000000e+00
-187	6.50000000e+02	0.00000000e+00	0.00000000e+00	0.00000000e+00
-186	6.61000000e+02	0.00000000e+00	0.00000000e+00	0.00000000e+00
-185	6.69000000e+02	0.00000000e+00	0.00000000e+00	0.00000000e+00
-184	6.76000000e+02	0.00000000e+00	0.00000000e+00	0.00000000e+00
-183	6.91000000e+02	0.00000000e+00	0.00000000e+00	0.00000000e+00
-182	7.09000000e+02	0.00000000e+00	0.00000000e+00	0.00000000e+00
-181	7.29000000e+02	0.00000000e+00	0.00000000e+00	0.00000000e+00
-180	7.53000000e+02	0.00000000e+00	0.00000000e+00	0.00000000e+00
-179	7.64000000e+02	0.00000000e+00	0.00000000e+00	0.00000000e+00
-178	7.77000000e+02	0.00000000e+00	0.00000000e+00	0.00000000e+00
-177	7.85000000e+02	0.00000000e+00	0.00000000e+00	0.00000000e+00
-176	7.92000000e+02	0.00000000e+00	0.00000000e+00	0.00000000e+00
-175	8.08000000e+02	0.00000000e+00	0.00000000e+00	0.00000000e+00
-174	8.20000000e+02	0.00000000e+00	0.00000000e+00	0.00000000e+00
-173	8.30000000e+02	0.00000000e+00	0.00000000e+00	0.00000000e+00
-172	8.38000000e+02	0.00000000e+00	0.00000000e+00	0.00000000e+00
-171	8.48000000e+02	0.00000000e+00	0.00000000e+00	0.00000000e+00
-170	8.57000000e+02	0.00000000e+00	0.00000000e+00	0.00000000e+00
-169	8.72000000e+02	0.00000000e+00	0.00000000e+00	0.00000000e+00
-168	8.89000000e+02	0.00000000e+00	0.00000000e+00	0.00000000e+00
-167	9.01000000e+02	0.00000000e+00	0.00000000e+00	0.00000000e+00
-166	9.01000000e+02	0.00000000e+00	0.00000000e+00	0.00000000e+00
-165	9.01000000e+02	0.00000000e+00	0.00000000e+00	0.00000000e+00
-164	9.16000000e+02	0.00000000e+00	0.00000000e+00	0.00000000e+00
-163	9.38000000e+02	0.00000000e+00	0.00000000e+00	0.00000000e+00
-162	9.57000000e+02	0.00000000e+00	0.00000000e+00	0.00000000e+00
-161	9.79000000e+02	0.00000000e+00	0.00000000e+00	0.00000000e+00
-160	1.00900000e+03	0.00000000e+00	0.00000000e+00	0.00000000e+00
-159	1.02900000e+03	0.00000000e+00	0.00000000e+00	0.00000000e+00
-158	1.03700000e+03	0.00000000e+00	0.00000000e+00	0.00000000e+00
-157	1.05900000e+03	0.00000000e+00	0.00000000e+00	0.00000000e+00
-156	1.08500000e+03	0.00000000e+00	0.00000000e+00	0.00000000e+00
-155	1.11500000e+03	0.00000000e+00	0.00000000e+00	0.00000000e+00
-154	1.12800000e+03	0.00000000e+00	0.00000000e+00	0.00000000e+00
-153	1.15200000e+03	0.00000000e+00	0.00000000e+00	0.00000000e+00
-152	1.18700000e+03	0.00000000e+00	0.00000000e+00	0.00000000e+00
-151	1.65200000e+03	1.00000000e+00	1.00000000e+00	1.00000000e+00
-150	1.65200000e+03	1.00000000e+00	1.00000000e+00	1.00000000e+00
-149	1.95900000e+03	1.00000000e+00	1.00000000e+00	1.00000000e+00
-148	2.21200000e+03	1.00000000e+00	1.00000000e+00	1.00000000e+00
-147	2.51000000e+03	1.00000000e+00	1.00000000e+00	1.00000000e+00
-146	2.77900000e+03	1.00000000e+00	1.00000000e+00	1.00000000e+00
-145	3.02600000e+03	1.00000000e+00	1.00000000e+00	1.00000000e+00
-144	3.34000000e+03	1.00000000e+00	1.00000000e+00	1.00000000e+00
-143	3.67200000e+03	1.00000000e+00	1.00000000e+00	1.00000000e+00
-142	3.95600000e+03	1.00000000e+00	1.00000000e+00	1.00000000e+00
-141	4.36800000e+03	1.00000000e+00	1.00000000e+00	1.00000000e+00
-140	4.96500000e+03	1.00000000e+00	1.00000000e+00	1.00000000e+00
-139	5.40500000e+03	1.00000000e+00	1.00000000e+00	1.00000000e+00
-138	6.06600000e+03	1.00000000e+00	1.00000000e+00	1.00000000e+00
-137	6.82100000e+03	1.00000000e+00	1.00000000e+00	1.00000000e+00
-136	7.50300000e+03	2.00000000e+00	2.00000000e+00	2.00000000e+00
-135	7.50300000e+03	2.00000000e+00	2.00000000e+00	2.00000000e+00
-134	8.01500000e+03	2.00000000e+00	2.00000000e+00	2.00000000e+00
-133	8.48400000e+03	2.00000000e+00	2.00000000e+00	2.00000000e+00
-132	9.00800000e+03	2.00000000e+00	2.00000000e+00	2.00000000e+00
-131	9.61500000e+03	2.00000000e+00	2.00000000e+00	2.00000000e+00
-130	1.01860000e+04	2.00000000e+00	2.00000000e+00	2.00000000e+00
-129	1.07200000e+04	2.00000000e+00	2.00000000e+00	2.00000000e+00
-128	1.11950000e+04	2.00000000e+00	2.00000000e+00	2.00000000e+00
-127	1.17030000e+04	2.00000000e+00	2.00000000e+00	2.00000000e+00
-126	1.23390000e+04	2.00000000e+00	2.00000000e+00	2.00000000e+00
-125	1.33120000e+04	2.00000000e+00	2.00000000e+00	2.00000000e+00
-124	1.48480000e+04	3.00000000e+00	3.00000000e+00	3.00000000e+00
-123	1.62950000e+04	3.00000000e+00	3.00000000e+00	3.00000000e+00
-122	1.74340000e+04	3.00000000e+00	3.00000000e+00	3.00000000e+00
-121	1.81170000e+04	3.00000000e+00	3.00000000e+00	3.00000000e+00
-120	1.86940000e+04	3.00000000e+00	3.00000000e+00	3.00000000e+00
-119	1.93130000e+04	3.00000000e+00	3.00000000e+00	3.00000000e+00
-118	1.99550000e+04	3.00000000e+00	3.00000000e+00	3.00000000e+00
-117	2.08150000e+04	3.00000000e+00	3.00000000e+00	3.00000000e+00
-116	2.16830000e+04	3.00000000e+00	3.00000000e+00	3.00000000e+00
-115	2.24280000e+04	3.00000000e+00	3.00000000e+00	3.00000000e+00
-114	2.30480000e+04	3.00000000e+00	3.00000000e+00	3.00000000e+00
-113	2.37030000e+04	3.00000000e+00	3.00000000e+00	3.00000000e+00
-112	2.41700000e+04	3.00000000e+00	3.00000000e+00	3.00000000e+00
-111	2.47280000e+04	3.00000000e+00	3.00000000e+00	3.00000000e+00
-110	2.53730000e+04	3.00000000e+00	3.00000000e+00	3.00000000e+00
-109	2.60310000e+04	3.00000000e+00	3.00000000e+00	3.00000000e+00
-108	2.65880000e+04	4.00000000e+00	4.00000000e+00	4.00000000e+00
-107	2.70280000e+04	4.00000000e+00	4.00000000e+00	4.00000000e+00
-106	2.74130000e+04	4.00000000e+00	4.00000000e+00	4.00000000e+00
-105	2.78570000e+04	4.00000000e+00	4.00000000e+00	4.00000000e+00
-104	2.83880000e+04	4.00000000e+00	4.00000000e+00	4.00000000e+00
-103	2.90760000e+04	4.00000000e+00	4.00000000e+00	4.00000000e+00
-102	2.96010000e+04	4.00000000e+00	4.00000000e+00	4.00000000e+00
-101	3.01580000e+04	4.00000000e+00	4.00000000e+00	4.00000000e+00
-100	3.05520000e+04	4.00000000e+00	4.00000000e+00	4.00000000e+00
-99	3.09130000e+04	4.00000000e+00	4.00000000e+00	4.00000000e+00
-98	3.13090000e+04	4.00000000e+00	4.00000000e+00	4.00000000e+00
-97	3.17050000e+04	4.00000000e+00	4.00000000e+00	4.00000000e+00
-96	3.21270000e+04	4.00000000e+00	4.00000000e+00	4.00000000e+00
-95	3.26100000e+04	5.00000000e+00	5.00000000e+00	6.00000000e+00
-94	3.30250000e+04	5.00000000e+00	5.00000000e+00	6.00000000e+00
-93	3.33470000e+04	5.00000000e+00	5.00000000e+00	6.00000000e+00
-92	3.36500000e+04	5.00000000e+00	5.00000000e+00	6.00000000e+00
-91	3.39980000e+04	5.00000000e+00	5.00000000e+00	6.00000000e+00
-90	3.49120000e+04	6.00000000e+00	8.00000000e+00	1.10000000e+01
-89	3.58810000e+04	6.00000000e+00	8.00000000e+00	1.10000000e+01
-88	3.70520000e+04	6.00000000e+00	8.00000000e+00	1.10000000e+01
-87	3.77560000e+04	6.00000000e+00	9.00000000e+00	1.20000000e+01
-86	3.85040000e+04	6.00000000e+00	9.00000000e+00	1.20000000e+01
-85	3.91210000e+04	6.00000000e+00	9.00000000e+00	1.20000000e+01
-84	3.97090000e+04	6.00000000e+00	9.00000000e+00	1.20000000e+01
-83	4.02440000e+04	6.00000000e+00	9.00000000e+00	1.20000000e+01
-82	4.09490000e+04	6.00000000e+00	9.00000000e+00	1.20000000e+01
-81	4.15650000e+04	6.00000000e+00	9.00000000e+00	1.20000000e+01
-80	4.20940000e+04	6.00000000e+00	9.00000000e+00	1.20000000e+01
-79	4.25100000e+04	6.00000000e+00	9.00000000e+00	1.20000000e+01
-78	4.29320000e+04	6.00000000e+00	9.00000000e+00	1.20000000e+01
-77	4.33330000e+04	6.00000000e+00	9.00000000e+00	1.20000000e+01
-76	4.38130000e+04	6.00000000e+00	9.00000000e+00	1.20000000e+01
-75	4.44120000e+04	6.00000000e+00	9.00000000e+00	1.20000000e+01
-74	4.50500000e+04	6.00000000e+00	9.00000000e+00	1.20000000e+01
-73	4.56220000e+04	6.00000000e+00	9.00000000e+00	1.20000000e+01
-72	4.61480000e+04	6.00000000e+00	9.00000000e+00	1.20000000e+01
-71	4.65290000e+04	6.00000000e+00	9.00000000e+00	1.20000000e+01
-70	4.69690000e+04	6.00000000e+00	9.00000000e+00	1.20000000e+01
-69	4.73840000e+04	6.00000000e+00	9.00000000e+00	1.20000000e+01
-68	4.79000000e+04	6.00000000e+00	9.00000000e+00	1.20000000e+01
-67	4.85760000e+04	6.00000000e+00	9.00000000e+00	1.20000000e+01
-66	4.90490000e+04	6.00000000e+00	9.00000000e+00	1.20000000e+01
-65	4.96700000e+04	6.00000000e+00	9.00000000e+00	1.20000000e+01
-64	5.02170000e+04	6.00000000e+00	9.00000000e+00	1.30000000e+01
-63	5.07650000e+04	6.00000000e+00	9.00000000e+00	1.30000000e+01
-62	5.13480000e+04	6.00000000e+00	9.00000000e+00	1.30000000e+01
-61	5.21240000e+04	6.00000000e+00	9.00000000e+00	1.30000000e+01
-60	5.28930000e+04	6.00000000e+00	9.00000000e+00	1.30000000e+01
-59	5.36050000e+04	6.00000000e+00	9.00000000e+00	1.30000000e+01
-58	5.41570000e+04	6.00000000e+00	9.00000000e+00	1.30000000e+01
-57	5.47020000e+04	6.00000000e+00	9.00000000e+00	1.30000000e+01
-56	5.51440000e+04	6.00000000e+00	9.00000000e+00	1.30000000e+01
-55	5.56940000e+04	7.00000000e+00	1.00000000e+01	1.40000000e+01
-54	5.64900000e+04	7.00000000e+00	1.00000000e+01	1.40000000e+01
-53	5.73070000e+04	7.00000000e+00	1.00000000e+01	1.40000000e+01
-52	5.79440000e+04	7.00000000e+00	1.00000000e+01	1.40000000e+01
-51	5.83840000e+04	7.00000000e+00	1.00000000e+01	1.40000000e+01
-50	5.88050000e+04	7.00000000e+00	1.00000000e+01	1.40000000e+01
-49	5.93350000e+04	7.00000000e+00	1.00000000e+01	1.40000000e+01
-48	5.99490000e+04	7.00000000e+00	1.00000000e+01	1.40000000e+01
-47	6.06120000e+04	7.00000000e+00	1.00000000e+01	1.40000000e+01
-46	6.14130000e+04	7.00000000e+00	1.00000000e+01	1.40000000e+01
-45	6.20140000e+04	9.00000000e+00	1.10000000e+01	1.60000000e+01
-44	6.25540000e+04	9.00000000e+00	1.10000000e+01	1.60000000e+01
-43	6.31070000e+04	9.00000000e+00	1.10000000e+01	1.60000000e+01
-42	6.36710000e+04	9.00000000e+00	1.10000000e+01	1.60000000e+01
-41	6.42040000e+04	9.00000000e+00	1.10000000e+01	1.60000000e+01
-40	6.49160000e+04	9.00000000e+00	1.10000000e+01	1.60000000e+01
-39	6.57330000e+04	9.00000000e+00	1.10000000e+01	1.60000000e+01
-38	6.65310000e+04	9.00000000e+00	1.10000000e+01	1.60000000e+01
-37	6.72850000e+04	9.00000000e+00	1.10000000e+01	1.60000000e+01
-36	6.80210000e+04	9.00000000e+00	1.10000000e+01	1.60000000e+01
-35	6.86860000e+04	9.00000000e+00	1.10000000e+01	1.60000000e+01
-34	6.94690000e+04	9.00000000e+00	1.10000000e+01	1.60000000e+01
-33	7.03640000e+04	9.00000000e+00	1.10000000e+01	1.60000000e+01
-32	7.12800000e+04	9.00000000e+00	1.10000000e+01	1.60000000e+01
-31	7.21630000e+04	9.00000000e+00	1.10000000e+01	1.60000000e+01
-30	7.28220000e+04	9.00000000e+00	1.10000000e+01	1.60000000e+01
-29	7.34380000e+04	9.00000000e+00	1.10000000e+01	1.60000000e+01
-28	7.39950000e+04	9.00000000e+00	1.10000000e+01	1.60000000e+01
-27	7.44010000e+04	9.00000000e+00	1.10000000e+01	1.60000000e+01
-26	7.45790000e+04	9.00000000e+00	1.10000000e+01	1.60000000e+01
-25	7.47480000e+04	1.00000000e+01	1.20000000e+01	1.70000000e+01
-24	7.49170000e+04	1.00000000e+01	1.20000000e+01	1.70000000e+01
-23	7.52080000e+04	1.00000000e+01	1.20000000e+01	1.70000000e+01
-22	7.56730000e+04	1.00000000e+01	1.20000000e+01	1.70000000e+01
-21	7.63320000e+04	1.00000000e+01	1.20000000e+01	1.70000000e+01
-20	7.71980000e+04	1.00000000e+01	1.20000000e+01	1.70000000e+01
-19	7.84430000e+04	1.00000000e+01	1.20000000e+01	1.70000000e+01
-18	7.94440000e+04	1.00000000e+01	1.20000000e+01	1.70000000e+01
-17	8.05560000e+04	1.00000000e+01	1.20000000e+01	1.70000000e+01
-16	8.14590000e+04	1.00000000e+01	1.20000000e+01	1.70000000e+01
-15	8.23400000e+04	1.00000000e+01	1.20000000e+01	1.70000000e+01
-14	8.31310000e+04	1.00000000e+01	1.20000000e+01	1.70000000e+01
-13	8.38620000e+04	1.00000000e+01	1.20000000e+01	1.70000000e+01
-12	8.38620000e+04	1.00000000e+01	1.20000000e+01	1.70000000e+01
-11	8.42140000e+04	1.00000000e+01	1.20000000e+01	1.70000000e+01
-10	8.42140000e+04	1.00000000e+01	1.20000000e+01	1.70000000e+01
-9	8.49990000e+04	1.00000000e+01	1.30000000e+01	2.50000000e+01
-8	8.60120000e+04	1.00000000e+01	1.30000000e+01	2.50000000e+01
-7	8.77140000e+04	1.00000000e+01	1.30000000e+01	2.50000000e+01
-6	8.93200000e+04	9.00000000e+00	1.30000000e+01	2.60000000e+01
-5	9.05990000e+04	9.00000000e+00	1.30000000e+01	2.60000000e+01
-4	9.19150000e+04	9.00000000e+00	1.30000000e+01	2.60000000e+01
-3	9.19150000e+04	1.00000000e+01	1.40000000e+01	2.70000000e+01
-2	9.37710000e+04	1.10000000e+01	1.50000000e+01	3.00000000e+01
-1	9.37710000e+04	1.10000000e+01	1.50000000e+01	3.00000000e+01
0	9.37710000e+04	1.10000000e+01	1.50000000e+01	3.00000000e+01
1	9.37710000e+04	1.10000000e+01	1.50000000e+01	3.00000000e+01
2	9.37710000e+04	1.20000000e+01	1.70000000e+01	3.30000000e+01
3	9.62060000e+04	1.50000000e+01	2.00000000e+01	3.90000000e+01
4	9.87700000e+04	1.70000000e+01	2.30000000e+01	4.70000000e+01
5	1.01077000e+05	1.90000000e+01	2.50000000e+01	5.00000000e+01
6	1.03764000e+05	1.90000000e+01	2.60000000e+01	5.10000000e+01
7	1.06429000e+05	2.10000000e+01	2.80000000e+01	5.60000000e+01
8	1.10040000e+05	2.30000000e+01	3.00000000e+01	6.00000000e+01
9	1.12776000e+05	2.30000000e+01	3.00000000e+01	6.10000000e+01
10	1.15945000e+05	2.30000000e+01	3.00000000e+01	6.20000000e+01
11	1.18512000e+05	2.30000000e+01	3.00000000e+01	6.20000000e+01
12	1.20834000e+05	2.30000000e+01	3.20000000e+01	6.50000000e+01
13	1.23533000e+05	2.60000000e+01	3.50000000e+01	6.90000000e+01
14	1.26891000e+05	2.60000000e+01	3.50000000e+01	6.90000000e+01
15	1.30960000e+05	2.70000000e+01	3.70000000e+01	7.20000000e+01
16	1.34993000e+05	2.60000000e+01	3.70000000e+01	7.30000000e+01
17	1.39334000e+05	2.70000000e+01	3.90000000e+01	7.60000000e+01
18	1.43727000e+05	2.80000000e+01	4.00000000e+01	7.70000000e+01
19	1.47065000e+05	3.00000000e+01	4.20000000e+01	7.90000000e+01
20	1.51239000e+05	3.00000000e+01	4.20000000e+01	8.00000000e+01
21	1.55574000e+05	2.90000000e+01	4.20000000e+01	8.10000000e+01
22	1.60586000e+05	2.90000000e+01	4.20000000e+01	8.20000000e+01
23	1.65356000e+05	2.80000000e+01	4.40000000e+01	8.50000000e+01
24	1.69304000e+05	2.80000000e+01	4.40000000e+01	8.60000000e+01
25	1.72936000e+05	2.80000000e+01	4.40000000e+01	8.60000000e+01
26	1.76097000e+05	2.80000000e+01	4.40000000e+01	8.70000000e+01
27	1.79123000e+05	3.30000000e+01	4.50000000e+01	8.80000000e+01
28	1.82011000e+05	3.30000000e+01	4.70000000e+01	9.20000000e+01
29	1.85302000e+05	3.40000000e+01	4.80000000e+01	9.30000000e+01
30	1.88207000e+05	3.40000000e+01	5.00000000e+01	9.60000000e+01
31	1.91470000e+05	3.90000000e+01	5.20000000e+01	9.80000000e+01
32	1.95133000e+05	3.80000000e+01	5.30000000e+01	9.90000000e+01
33	1.98500000e+05	3.80000000e+01	5.50000000e+01	1.01000000e+02
34	2.01309000e+05	3.90000000e+01	5.60000000e+01	1.02000000e+02
35	2.03676000e+05	3.90000000e+01	5.70000000e+01	1.03000000e+02
36	2.06125000e+05	3.90000000e+01	5.80000000e+01	1.04000000e+02
37	2.08380000e+05	4.30000000e+01	6.00000000e+01	1.06000000e+02
38	2.11015000e+05	4.20000000e+01	6.20000000e+01	1.08000000e+02
39	2.13372000e+05	4.20000000e+01	6.20000000e+01	1.08000000e+02
40	2.15387000e+05	4.30000000e+01	6.30000000e+01	1.09000000e+02
41	2.17354000e+05	4.30000000e+01	6.30000000e+01	1.09000000e+02
42	2.19151000e+05	4.30000000e+01	6.30000000e+01	1.09000000e+02
43	2.20848000e+05	4.30000000e+01	6.30000000e+01	1.09000000e+02
44	2.22536000e+05	4.30000000e+01	6.30000000e+01	1.09000000e+02
45	2.24425000e+05	4.60000000e+01	6.40000000e+01	1.10000000e+02
46	2.26308000e+05	4.60000000e+01	6.40000000e+01	1.10000000e+02
47	2.27888000e+05	4.60000000e+01	6.40000000e+01	1.10000000e+02
48	2.29270000e+05	4.60000000e+01	6.40000000e+01	1.10000000e+02
49	2.30810000e+05	4.30000000e+01	6.50000000e+01	1.11000000e+02
50	2.32172000e+05	4.30000000e+01	6.50000000e+01	1.11000000e+02
51	2.33785000e+05	4.30000000e+01	6.50000000e+01	1.11000000e+02
52	2.35652000e+05	4.30000000e+01	6.50000000e+01	1.11000000e+02
53	2.37392000e+05	4.40000000e+01	6.60000000e+01	1.13000000e+02
54	2.38880000e+05	4.40000000e+01	6.60000000e+01	1.13000000e+02
55	2.40671000e+05	4.40000000e+01	6.60000000e+01	1.13000000e+02
56	2.42170000e+05	4.50000000e+01	6.70000000e+01	1.14000000e+02
57	2.43645000e+05	4.90000000e+01	6.80000000e+01	1.15000000e+02
58	2.45350000e+05	4.90000000e+01	6.80000000e+01	1.15000000e+02
59	2.47117000e+05	4.90000000e+01	6.80000000e+01	1.15000000e+02
60	2.48882000e+05	4.90000000e+01	6.80000000e+01	1.15000000e+02
61	2.50398000e+05	5.00000000e+01	7.00000000e+01	1.17000000e+02
62	2.51714000e+05	5.00000000e+01	7.00000000e+01	1.17000000e+02
63	2.52883000e+05	5.00000000e+01	7.00000000e+01	1.17000000e+02
64	2.54071000e+05	5.00000000e+01	7.00000000e+01	1.17000000e+02
65	2.55361000e+05	5.00000000e+01	7.00000000e+01	1.17000000e+02
66	2.56972000e+05	5.10000000e+01	7.10000000e+01	1.18000000e+02
67	2.58314000e+05	5.10000000e+01	7.10000000e+01	1.18000000e+02
68	2.59493000e+05	5.10000000e+01	7.10000000e+01	1.18000000e+02
69	2.60768000e+05	5.10000000e+01	7.10000000e+01	1.18000000e+02
70	2.62166000e+05	5.10000000e+01	7.10000000e+01	1.18000000e+02
71	2.63630000e+05	5.00000000e+01	7.20000000e+01	1.19000000e+02
72	2.65117000e+05	4.90000000e+01	7.30000000e+01	1.20000000e+02
73	2.66677000e+05	4.90000000e+01	7.30000000e+01	1.20000000e+02
74	2.68045000e+05	5.10000000e+01	7.40000000e+01	1.21000000e+02
75	2.69288000e+05	5.10000000e+01	7.40000000e+01	1.21000000e+02
76	2.70531000e+05	5.10000000e+01	7.40000000e+01	1.21000000e+02
77	2.71585000e+05	5.10000000e+01	7.40000000e+01	1.21000000e+02
78	2.72816000e+05	5.10000000e+01	7.40000000e+01	1.21000000e+02
79	2.74075000e+05	5.10000000e+01	7.40000000e+01	1.21000000e+02
80	2.75448000e+05	5.10000000e+01	7.40000000e+01	1.21000000e+02
81	2.76641000e+05	5.10000000e+01	7.40000000e+01	1.21000000e+02
82	2.77704000e+05	5.10000000e+01	7.40000000e+01	1.21000000e+02
83	2.78841000e+05	5.10000000e+01	7.40000000e+01	1.21000000e+02
84	2.79917000e+05	5.10000000e+01	7.40000000e+01	1.21000000e+02
85	2.81060000e+05	5.10000000e+01	7.40000000e+01	1.21000000e+02
86	2.82446000e+05	5.10000000e+01	7.40000000e+01	1.21000000e+02
87	2.83918000e+05	5.10000000e+01	7.40000000e+01	1.21000000e+02
88	2.85262000e+05	5.10000000e+01	7.40000000e+01	1.21000000e+02
89	2.86302000e+05	5.10000000e+01	7.40000000e+01	1.21000000e+02
90	2.87417000e+05	5.10000000e+01	7.40000000e+01	1.21000000e+02
91	2.88433000e+05	5.10000000e+01	7.40000000e+01	1.21000000e+02
92	2.89571000e+05	5.10000000e+01	7.40000000e+01	1.21000000e+02
93	2.90752000e+05	5.10000000e+01	7.40000000e+01	1.21000000e+02
94	2.92059000e+05	5.10000000e+01	7.40000000e+01	1.21000000e+02
95	2.93257000e+05	5.10000000e+01	7.40000000e+01	1.21000000e+02
96	2.94329000e+05	5.10000000e+01	7.40000000e+01	1.21000000e+02
97	2.95217000e+05	5.10000000e+01	7.40000000e+01	1.21000000e+02
98	2.96251000e+05	5.10000000e+01	7.40000000e+01	1.21000000e+02
99	2.97339000e+05	5.10000000e+01	7.40000000e+01	1.21000000e+02
100	2.98593000e+05	5.10000000e+01	7.40000000e+01	1.21000000e+02
