# Supplementary material for: Early Prediction of Movie Box Office Success Based on Wikipedia Activity Big Data
Source: PLoS One. 2013 Aug 21;8(8):e71226. doi: 10.1371/journal.pone.0071226 (PMC3749192; doi:10.1371/journal.pone.0071226)
Supplement: Dataset S1 — The dataset under study, including the financial and Wikipedia activity data is also available at http://wwm.phy.bme.hu/SupplementaryDataS1.zip. (ZIP) [file pone.0071226.s002.zip › wikipredict_data_pack/sample_of_312/wikipedia_predictors/240]

Day_(movie_time)	Views	Users	Rigor	Edits
-500	0.00000000e+00	6.00000000e+00	8.00000000e+00	1.10000000e+01
-499	1.97000000e+02	6.00000000e+00	8.00000000e+00	1.10000000e+01
-498	4.24000000e+02	6.00000000e+00	8.00000000e+00	1.10000000e+01
-497	6.60000000e+02	6.00000000e+00	8.00000000e+00	1.10000000e+01
-496	8.59000000e+02	6.00000000e+00	8.00000000e+00	1.10000000e+01
-495	1.29300000e+03	6.00000000e+00	8.00000000e+00	1.10000000e+01
-494	1.61900000e+03	6.00000000e+00	8.00000000e+00	1.10000000e+01
-493	1.86000000e+03	6.00000000e+00	8.00000000e+00	1.10000000e+01
-492	2.06900000e+03	6.00000000e+00	8.00000000e+00	1.10000000e+01
-491	2.23800000e+03	6.00000000e+00	8.00000000e+00	1.10000000e+01
-490	2.65600000e+03	6.00000000e+00	8.00000000e+00	1.10000000e+01
-489	3.11200000e+03	6.00000000e+00	8.00000000e+00	1.10000000e+01
-488	3.42700000e+03	6.00000000e+00	8.00000000e+00	1.10000000e+01
-487	3.68800000e+03	6.00000000e+00	8.00000000e+00	1.10000000e+01
-486	3.99200000e+03	6.00000000e+00	8.00000000e+00	1.10000000e+01
-485	4.24700000e+03	6.00000000e+00	8.00000000e+00	1.10000000e+01
-484	4.47600000e+03	6.00000000e+00	8.00000000e+00	1.10000000e+01
-483	4.69000000e+03	6.00000000e+00	8.00000000e+00	1.10000000e+01
-482	4.90800000e+03	6.00000000e+00	8.00000000e+00	1.10000000e+01
-481	5.11200000e+03	6.00000000e+00	8.00000000e+00	1.10000000e+01
-480	5.33900000e+03	6.00000000e+00	8.00000000e+00	1.10000000e+01
-479	5.60900000e+03	6.00000000e+00	8.00000000e+00	1.10000000e+01
-478	5.86200000e+03	6.00000000e+00	8.00000000e+00	1.10000000e+01
-477	6.07500000e+03	6.00000000e+00	8.00000000e+00	1.10000000e+01
-476	6.28200000e+03	6.00000000e+00	8.00000000e+00	1.10000000e+01
-475	6.49500000e+03	6.00000000e+00	8.00000000e+00	1.10000000e+01
-474	6.70800000e+03	6.00000000e+00	8.00000000e+00	1.10000000e+01
-473	6.96500000e+03	6.00000000e+00	8.00000000e+00	1.10000000e+01
-472	7.19900000e+03	6.00000000e+00	8.00000000e+00	1.10000000e+01
-471	7.42200000e+03	6.00000000e+00	8.00000000e+00	1.10000000e+01
-470	7.65200000e+03	6.00000000e+00	8.00000000e+00	1.10000000e+01
-469	7.98400000e+03	7.00000000e+00	9.00000000e+00	1.20000000e+01
-468	8.27200000e+03	7.00000000e+00	9.00000000e+00	1.20000000e+01
-467	8.60300000e+03	8.00000000e+00	1.00000000e+01	1.50000000e+01
-466	8.91400000e+03	8.00000000e+00	1.00000000e+01	1.50000000e+01
-465	9.17900000e+03	8.00000000e+00	1.00000000e+01	1.50000000e+01
-464	9.40300000e+03	8.00000000e+00	1.00000000e+01	1.50000000e+01
-463	9.63800000e+03	8.00000000e+00	1.00000000e+01	1.50000000e+01
-462	1.00090000e+04	8.00000000e+00	1.00000000e+01	1.50000000e+01
-461	1.02770000e+04	8.00000000e+00	1.00000000e+01	1.50000000e+01
-460	1.04830000e+04	8.00000000e+00	1.00000000e+01	1.50000000e+01
-459	1.07500000e+04	8.00000000e+00	1.00000000e+01	1.50000000e+01
-458	1.10090000e+04	1.10000000e+01	1.10000000e+01	1.60000000e+01
-457	1.12730000e+04	1.10000000e+01	1.10000000e+01	1.60000000e+01
-456	1.14660000e+04	1.10000000e+01	1.10000000e+01	1.60000000e+01
-455	1.16960000e+04	1.10000000e+01	1.10000000e+01	1.60000000e+01
-454	1.18900000e+04	1.10000000e+01	1.10000000e+01	1.60000000e+01
-453	1.21470000e+04	1.10000000e+01	1.10000000e+01	1.60000000e+01
-452	1.24970000e+04	1.10000000e+01	1.10000000e+01	1.60000000e+01
-451	1.28040000e+04	1.10000000e+01	1.10000000e+01	1.60000000e+01
-450	1.30260000e+04	1.10000000e+01	1.10000000e+01	1.60000000e+01
-449	1.32090000e+04	1.10000000e+01	1.10000000e+01	1.60000000e+01
-448	1.33620000e+04	1.10000000e+01	1.10000000e+01	1.60000000e+01
-447	1.36040000e+04	1.10000000e+01	1.10000000e+01	1.60000000e+01
-446	1.38100000e+04	1.10000000e+01	1.10000000e+01	1.60000000e+01
-445	1.41120000e+04	1.10000000e+01	1.10000000e+01	1.60000000e+01
-444	1.43490000e+04	1.10000000e+01	1.10000000e+01	1.60000000e+01
-443	1.45990000e+04	1.10000000e+01	1.10000000e+01	1.60000000e+01
-442	1.47760000e+04	1.10000000e+01	1.10000000e+01	1.60000000e+01
-441	1.49730000e+04	1.10000000e+01	1.10000000e+01	1.60000000e+01
-440	1.52090000e+04	1.10000000e+01	1.10000000e+01	1.60000000e+01
-439	1.54270000e+04	1.10000000e+01	1.10000000e+01	1.60000000e+01
-438	1.57060000e+04	1.10000000e+01	1.10000000e+01	1.60000000e+01
-437	1.59320000e+04	1.10000000e+01	1.10000000e+01	1.60000000e+01
-436	1.61530000e+04	1.10000000e+01	1.10000000e+01	1.60000000e+01
-435	1.64040000e+04	1.10000000e+01	1.10000000e+01	1.60000000e+01
-434	1.66870000e+04	1.10000000e+01	1.10000000e+01	1.60000000e+01
-433	1.69320000e+04	1.10000000e+01	1.10000000e+01	1.60000000e+01
-432	1.72330000e+04	1.10000000e+01	1.20000000e+01	1.70000000e+01
-431	1.75150000e+04	1.10000000e+01	1.20000000e+01	1.70000000e+01
-430	1.78500000e+04	1.10000000e+01	1.20000000e+01	1.70000000e+01
-429	1.81360000e+04	1.10000000e+01	1.20000000e+01	1.70000000e+01
-428	1.84020000e+04	1.10000000e+01	1.20000000e+01	1.70000000e+01
-427	1.86240000e+04	1.20000000e+01	1.30000000e+01	1.80000000e+01
-426	1.88990000e+04	1.20000000e+01	1.30000000e+01	1.80000000e+01
-425	1.91430000e+04	1.20000000e+01	1.30000000e+01	1.80000000e+01
-424	1.95530000e+04	1.20000000e+01	1.30000000e+01	1.80000000e+01
-423	1.98820000e+04	1.20000000e+01	1.30000000e+01	1.80000000e+01
-422	2.00820000e+04	1.20000000e+01	1.30000000e+01	1.80000000e+01
-421	2.02760000e+04	1.20000000e+01	1.30000000e+01	1.80000000e+01
-420	2.04580000e+04	1.20000000e+01	1.30000000e+01	1.80000000e+01
-419	2.06760000e+04	1.20000000e+01	1.30000000e+01	1.80000000e+01
-418	2.09130000e+04	1.20000000e+01	1.30000000e+01	1.80000000e+01
-417	2.11800000e+04	1.20000000e+01	1.30000000e+01	1.80000000e+01
-416	2.14030000e+04	1.20000000e+01	1.30000000e+01	1.80000000e+01
-415	2.16020000e+04	1.20000000e+01	1.30000000e+01	1.80000000e+01
-414	2.17700000e+04	1.20000000e+01	1.30000000e+01	1.80000000e+01
-413	2.19370000e+04	1.20000000e+01	1.30000000e+01	1.80000000e+01
-412	2.21280000e+04	1.20000000e+01	1.30000000e+01	1.80000000e+01
-411	2.23250000e+04	1.20000000e+01	1.30000000e+01	1.80000000e+01
-410	2.25510000e+04	1.20000000e+01	1.30000000e+01	1.80000000e+01
-409	2.27930000e+04	1.20000000e+01	1.30000000e+01	1.80000000e+01
-408	2.30000000e+04	1.20000000e+01	1.30000000e+01	1.80000000e+01
-407	2.31780000e+04	1.20000000e+01	1.30000000e+01	1.80000000e+01
-406	2.33640000e+04	1.20000000e+01	1.30000000e+01	1.80000000e+01
-405	2.35240000e+04	1.20000000e+01	1.30000000e+01	1.80000000e+01
-404	2.37620000e+04	1.20000000e+01	1.30000000e+01	1.80000000e+01
-403	2.40050000e+04	1.20000000e+01	1.30000000e+01	1.80000000e+01
-402	2.42530000e+04	1.20000000e+01	1.30000000e+01	1.80000000e+01
-401	2.44980000e+04	1.30000000e+01	1.40000000e+01	1.90000000e+01
-400	2.47870000e+04	1.30000000e+01	1.40000000e+01	1.90000000e+01
-399	2.50090000e+04	1.30000000e+01	1.40000000e+01	1.90000000e+01
-398	2.52250000e+04	1.30000000e+01	1.40000000e+01	1.90000000e+01
-397	2.54190000e+04	1.30000000e+01	1.40000000e+01	1.90000000e+01
-396	2.56750000e+04	1.30000000e+01	1.40000000e+01	1.90000000e+01
-395	2.60480000e+04	1.30000000e+01	1.50000000e+01	2.10000000e+01
-394	2.66430000e+04	1.30000000e+01	1.50000000e+01	2.10000000e+01
-393	2.72230000e+04	1.30000000e+01	1.50000000e+01	2.10000000e+01
-392	2.76720000e+04	1.30000000e+01	1.50000000e+01	2.10000000e+01
-391	2.82470000e+04	1.30000000e+01	1.50000000e+01	2.10000000e+01
-390	2.87930000e+04	1.30000000e+01	1.50000000e+01	2.10000000e+01
-389	2.93040000e+04	1.30000000e+01	1.50000000e+01	2.10000000e+01
-388	2.98430000e+04	1.30000000e+01	1.50000000e+01	2.10000000e+01
-387	3.03390000e+04	1.30000000e+01	1.50000000e+01	2.10000000e+01
-386	3.08340000e+04	1.30000000e+01	1.50000000e+01	2.10000000e+01
-385	3.13780000e+04	1.30000000e+01	1.50000000e+01	2.10000000e+01
-384	3.18630000e+04	1.30000000e+01	1.50000000e+01	2.10000000e+01
-383	3.24240000e+04	1.30000000e+01	1.60000000e+01	2.30000000e+01
-382	3.29040000e+04	1.30000000e+01	1.60000000e+01	2.30000000e+01
-381	3.34540000e+04	1.30000000e+01	1.60000000e+01	2.30000000e+01
-380	3.39060000e+04	1.30000000e+01	1.60000000e+01	2.30000000e+01
-379	3.44040000e+04	1.60000000e+01	1.70000000e+01	2.40000000e+01
-378	3.49470000e+04	1.60000000e+01	1.70000000e+01	2.40000000e+01
-377	3.55140000e+04	1.60000000e+01	1.70000000e+01	2.40000000e+01
-376	3.59350000e+04	1.60000000e+01	1.70000000e+01	2.40000000e+01
-375	3.64250000e+04	1.60000000e+01	1.70000000e+01	2.40000000e+01
-374	3.70610000e+04	1.60000000e+01	1.70000000e+01	2.40000000e+01
-373	3.77160000e+04	1.50000000e+01	1.80000000e+01	2.50000000e+01
-372	3.85200000e+04	1.50000000e+01	1.80000000e+01	2.50000000e+01
-371	3.92920000e+04	1.60000000e+01	1.90000000e+01	2.60000000e+01
-370	3.98950000e+04	1.60000000e+01	1.90000000e+01	2.60000000e+01
-369	4.04240000e+04	1.90000000e+01	2.20000000e+01	2.90000000e+01
-368	4.09710000e+04	2.10000000e+01	2.30000000e+01	3.00000000e+01
-367	4.15270000e+04	2.10000000e+01	2.30000000e+01	3.00000000e+01
-366	4.23440000e+04	2.10000000e+01	2.30000000e+01	3.00000000e+01
-365	4.28760000e+04	2.10000000e+01	2.30000000e+01	3.00000000e+01
-364	4.33520000e+04	2.20000000e+01	2.40000000e+01	3.20000000e+01
-363	4.38440000e+04	2.20000000e+01	2.40000000e+01	3.20000000e+01
-362	4.42840000e+04	2.20000000e+01	2.40000000e+01	3.20000000e+01
-361	4.47450000e+04	2.20000000e+01	2.40000000e+01	3.20000000e+01
-360	4.52710000e+04	2.20000000e+01	2.40000000e+01	3.20000000e+01
-359	4.57310000e+04	2.20000000e+01	2.40000000e+01	3.20000000e+01
-358	4.62230000e+04	2.20000000e+01	2.40000000e+01	3.20000000e+01
-357	4.66630000e+04	2.40000000e+01	2.50000000e+01	3.40000000e+01
-356	4.70280000e+04	2.40000000e+01	2.50000000e+01	3.40000000e+01
-355	4.73880000e+04	2.40000000e+01	2.50000000e+01	3.40000000e+01
-354	4.78510000e+04	2.40000000e+01	2.50000000e+01	3.40000000e+01
-353	4.86700000e+04	2.60000000e+01	2.70000000e+01	3.80000000e+01
-352	4.93100000e+04	2.80000000e+01	2.90000000e+01	4.00000000e+01
-351	4.99110000e+04	3.00000000e+01	3.00000000e+01	4.10000000e+01
-350	5.03720000e+04	3.00000000e+01	3.00000000e+01	4.10000000e+01
-349	5.07790000e+04	3.00000000e+01	3.00000000e+01	4.10000000e+01
-348	5.11830000e+04	3.00000000e+01	3.00000000e+01	4.10000000e+01
-347	5.16490000e+04	3.00000000e+01	3.00000000e+01	4.10000000e+01
-346	5.21970000e+04	3.00000000e+01	3.00000000e+01	4.10000000e+01
-345	5.26670000e+04	3.00000000e+01	3.00000000e+01	4.10000000e+01
-344	5.31000000e+04	3.00000000e+01	3.00000000e+01	4.10000000e+01
-343	5.35530000e+04	3.00000000e+01	3.00000000e+01	4.10000000e+01
-342	5.39960000e+04	3.00000000e+01	3.00000000e+01	4.10000000e+01
-341	5.43300000e+04	3.00000000e+01	3.00000000e+01	4.10000000e+01
-340	5.47830000e+04	3.00000000e+01	3.00000000e+01	4.10000000e+01
-339	5.53680000e+04	3.00000000e+01	3.00000000e+01	4.10000000e+01
-338	5.58600000e+04	3.00000000e+01	3.00000000e+01	4.10000000e+01
-337	5.63070000e+04	3.00000000e+01	3.00000000e+01	4.10000000e+01
-336	5.68090000e+04	3.00000000e+01	3.00000000e+01	4.10000000e+01
-335	5.72640000e+04	3.00000000e+01	3.00000000e+01	4.10000000e+01
-334	5.77360000e+04	3.00000000e+01	3.00000000e+01	4.10000000e+01
-333	5.81970000e+04	3.00000000e+01	3.00000000e+01	4.10000000e+01
-332	5.87450000e+04	3.00000000e+01	3.00000000e+01	4.10000000e+01
-331	5.92490000e+04	3.00000000e+01	3.00000000e+01	4.10000000e+01
-330	5.96950000e+04	3.00000000e+01	3.00000000e+01	4.10000000e+01
-329	6.02070000e+04	3.00000000e+01	3.00000000e+01	4.10000000e+01
-328	6.06490000e+04	3.00000000e+01	3.00000000e+01	4.10000000e+01
-327	6.11690000e+04	3.00000000e+01	3.00000000e+01	4.10000000e+01
-326	6.17370000e+04	3.00000000e+01	3.00000000e+01	4.10000000e+01
-325	6.24480000e+04	3.00000000e+01	3.00000000e+01	4.10000000e+01
-324	6.30370000e+04	3.00000000e+01	3.00000000e+01	4.10000000e+01
-323	6.35270000e+04	3.00000000e+01	3.00000000e+01	4.10000000e+01
-322	6.40310000e+04	3.00000000e+01	3.00000000e+01	4.10000000e+01
-321	6.44620000e+04	3.00000000e+01	3.00000000e+01	4.10000000e+01
-320	6.48930000e+04	3.00000000e+01	3.00000000e+01	4.10000000e+01
-319	6.53950000e+04	3.00000000e+01	3.00000000e+01	4.10000000e+01
-318	6.59810000e+04	3.00000000e+01	3.00000000e+01	4.10000000e+01
-317	6.64650000e+04	3.00000000e+01	3.00000000e+01	4.10000000e+01
-316	6.69110000e+04	3.00000000e+01	3.00000000e+01	4.10000000e+01
-315	6.73590000e+04	3.00000000e+01	3.00000000e+01	4.10000000e+01
-314	6.78690000e+04	3.00000000e+01	3.00000000e+01	4.10000000e+01
-313	6.82780000e+04	3.00000000e+01	3.00000000e+01	4.10000000e+01
-312	6.87850000e+04	3.00000000e+01	3.00000000e+01	4.10000000e+01
-311	6.92680000e+04	3.00000000e+01	3.00000000e+01	4.10000000e+01
-310	6.97310000e+04	3.00000000e+01	3.00000000e+01	4.10000000e+01
-309	7.02750000e+04	3.00000000e+01	3.00000000e+01	4.10000000e+01
-308	7.06850000e+04	3.00000000e+01	3.00000000e+01	4.10000000e+01
-307	7.11290000e+04	3.00000000e+01	3.00000000e+01	4.10000000e+01
-306	7.15330000e+04	3.00000000e+01	3.00000000e+01	4.10000000e+01
-305	7.19530000e+04	3.00000000e+01	3.00000000e+01	4.10000000e+01
-304	7.23850000e+04	3.30000000e+01	3.10000000e+01	4.20000000e+01
-303	7.28370000e+04	3.30000000e+01	3.10000000e+01	4.20000000e+01
-302	7.32530000e+04	3.30000000e+01	3.10000000e+01	4.20000000e+01
-301	7.36380000e+04	3.30000000e+01	3.10000000e+01	4.20000000e+01
-300	7.41680000e+04	3.30000000e+01	3.10000000e+01	4.20000000e+01
-299	7.45740000e+04	3.30000000e+01	3.10000000e+01	4.20000000e+01
-298	7.49840000e+04	3.30000000e+01	3.10000000e+01	4.20000000e+01
-297	7.54570000e+04	3.30000000e+01	3.10000000e+01	4.20000000e+01
-296	7.59470000e+04	3.30000000e+01	3.10000000e+01	4.20000000e+01
-295	7.63920000e+04	3.30000000e+01	3.10000000e+01	4.20000000e+01
-294	7.69810000e+04	3.30000000e+01	3.10000000e+01	4.20000000e+01
-293	7.73460000e+04	3.10000000e+01	3.20000000e+01	4.30000000e+01
-292	7.77580000e+04	3.10000000e+01	3.20000000e+01	4.30000000e+01
-291	7.81550000e+04	3.10000000e+01	3.20000000e+01	4.30000000e+01
-290	7.86090000e+04	3.10000000e+01	3.20000000e+01	4.30000000e+01
-289	7.90280000e+04	3.30000000e+01	3.30000000e+01	4.40000000e+01
-288	7.94440000e+04	3.30000000e+01	3.30000000e+01	4.40000000e+01
-287	7.98240000e+04	3.30000000e+01	3.30000000e+01	4.40000000e+01
-286	8.01800000e+04	3.30000000e+01	3.30000000e+01	4.40000000e+01
-285	8.06330000e+04	3.30000000e+01	3.30000000e+01	4.40000000e+01
-284	8.10230000e+04	3.30000000e+01	3.30000000e+01	4.40000000e+01
-283	8.14680000e+04	3.30000000e+01	3.30000000e+01	4.40000000e+01
-282	8.18490000e+04	3.30000000e+01	3.30000000e+01	4.40000000e+01
-281	8.22070000e+04	3.30000000e+01	3.30000000e+01	4.40000000e+01
-280	8.25460000e+04	3.30000000e+01	3.30000000e+01	4.40000000e+01
-279	8.28400000e+04	3.30000000e+01	3.30000000e+01	4.40000000e+01
-278	8.32180000e+04	3.30000000e+01	3.30000000e+01	4.40000000e+01
-277	8.36550000e+04	3.30000000e+01	3.30000000e+01	4.40000000e+01
-276	8.40070000e+04	3.30000000e+01	3.30000000e+01	4.40000000e+01
-275	8.43540000e+04	3.30000000e+01	3.30000000e+01	4.40000000e+01
-274	8.46360000e+04	3.30000000e+01	3.30000000e+01	4.40000000e+01
-273	8.49740000e+04	3.30000000e+01	3.30000000e+01	4.40000000e+01
-272	8.53150000e+04	3.30000000e+01	3.30000000e+01	4.40000000e+01
-271	8.56790000e+04	3.30000000e+01	3.30000000e+01	4.40000000e+01
-270	8.60270000e+04	3.30000000e+01	3.30000000e+01	4.40000000e+01
-269	8.60270000e+04	3.30000000e+01	3.30000000e+01	4.40000000e+01
-268	8.63730000e+04	3.30000000e+01	3.30000000e+01	4.40000000e+01
-267	8.63730000e+04	3.30000000e+01	3.30000000e+01	4.40000000e+01
-266	8.63730000e+04	3.30000000e+01	3.30000000e+01	4.40000000e+01
-265	8.63730000e+04	3.30000000e+01	3.30000000e+01	4.40000000e+01
-264	8.63730000e+04	3.30000000e+01	3.30000000e+01	4.40000000e+01
-263	8.63730000e+04	3.30000000e+01	3.30000000e+01	4.40000000e+01
-262	8.67370000e+04	3.30000000e+01	3.30000000e+01	4.40000000e+01
-261	8.70550000e+04	3.30000000e+01	3.30000000e+01	4.40000000e+01
-260	8.74160000e+04	3.30000000e+01	3.30000000e+01	4.40000000e+01
-259	8.78030000e+04	3.30000000e+01	3.30000000e+01	4.40000000e+01
-258	8.81380000e+04	3.30000000e+01	3.30000000e+01	4.40000000e+01
-257	8.85670000e+04	3.30000000e+01	3.30000000e+01	4.40000000e+01
-256	8.91020000e+04	3.30000000e+01	3.30000000e+01	4.40000000e+01
-255	8.94300000e+04	3.30000000e+01	3.30000000e+01	4.40000000e+01
-254	8.97440000e+04	3.30000000e+01	3.30000000e+01	4.40000000e+01
-253	9.00680000e+04	3.10000000e+01	3.40000000e+01	4.50000000e+01
-252	9.05990000e+04	3.10000000e+01	3.40000000e+01	4.50000000e+01
-251	9.09510000e+04	3.10000000e+01	3.40000000e+01	4.50000000e+01
-250	9.13400000e+04	3.10000000e+01	3.40000000e+01	4.50000000e+01
-249	9.17480000e+04	3.10000000e+01	3.40000000e+01	4.50000000e+01
-248	9.22350000e+04	3.10000000e+01	3.40000000e+01	4.50000000e+01
-247	9.26460000e+04	3.10000000e+01	3.40000000e+01	4.50000000e+01
-246	9.26460000e+04	3.10000000e+01	3.40000000e+01	4.50000000e+01
-245	9.26460000e+04	3.10000000e+01	3.40000000e+01	4.50000000e+01
-244	9.26460000e+04	3.10000000e+01	3.40000000e+01	4.50000000e+01
-243	9.29930000e+04	3.10000000e+01	3.40000000e+01	4.50000000e+01
-242	9.33770000e+04	3.10000000e+01	3.40000000e+01	4.50000000e+01
-241	9.37990000e+04	3.10000000e+01	3.40000000e+01	4.50000000e+01
-240	9.41780000e+04	3.10000000e+01	3.40000000e+01	4.50000000e+01
-239	9.46080000e+04	3.10000000e+01	3.40000000e+01	4.50000000e+01
-238	9.50570000e+04	3.10000000e+01	3.40000000e+01	4.50000000e+01
-237	9.54480000e+04	3.10000000e+01	3.40000000e+01	4.50000000e+01
-236	9.58380000e+04	3.10000000e+01	3.40000000e+01	4.50000000e+01
-235	9.62710000e+04	3.10000000e+01	3.40000000e+01	4.50000000e+01
-234	9.67230000e+04	3.10000000e+01	3.40000000e+01	4.50000000e+01
-233	9.70590000e+04	3.10000000e+01	3.40000000e+01	4.50000000e+01
-232	9.74610000e+04	3.10000000e+01	3.40000000e+01	4.50000000e+01
-231	9.78680000e+04	3.10000000e+01	3.40000000e+01	4.50000000e+01
-230	9.83260000e+04	3.10000000e+01	3.40000000e+01	4.50000000e+01
-229	9.87500000e+04	3.10000000e+01	3.40000000e+01	4.50000000e+01
-228	9.92150000e+04	3.10000000e+01	3.40000000e+01	4.50000000e+01
-227	9.96800000e+04	3.10000000e+01	3.40000000e+01	4.50000000e+01
-226	1.00187000e+05	3.10000000e+01	3.40000000e+01	4.50000000e+01
-225	1.00676000e+05	3.10000000e+01	3.40000000e+01	4.50000000e+01
-224	1.01409000e+05	3.10000000e+01	3.40000000e+01	4.50000000e+01
-223	1.02579000e+05	3.40000000e+01	3.50000000e+01	4.60000000e+01
-222	1.03734000e+05	3.40000000e+01	3.50000000e+01	4.60000000e+01
-221	1.05078000e+05	4.00000000e+01	3.90000000e+01	5.00000000e+01
-220	1.06715000e+05	4.00000000e+01	4.20000000e+01	5.30000000e+01
-219	1.08655000e+05	4.00000000e+01	4.20000000e+01	5.30000000e+01
-218	1.10781000e+05	4.00000000e+01	4.20000000e+01	5.30000000e+01
-217	1.12157000e+05	4.00000000e+01	4.20000000e+01	5.30000000e+01
-216	1.13110000e+05	4.00000000e+01	4.20000000e+01	5.30000000e+01
-215	1.13919000e+05	4.10000000e+01	4.30000000e+01	5.40000000e+01
-214	1.13919000e+05	4.10000000e+01	4.30000000e+01	5.40000000e+01
-213	1.14677000e+05	4.30000000e+01	4.50000000e+01	5.60000000e+01
-212	1.15185000e+05	4.30000000e+01	4.50000000e+01	5.60000000e+01
-211	1.15726000e+05	4.30000000e+01	4.50000000e+01	5.60000000e+01
-210	1.16237000e+05	4.30000000e+01	4.50000000e+01	5.60000000e+01
-209	1.16748000e+05	4.30000000e+01	4.50000000e+01	5.60000000e+01
-208	1.17250000e+05	4.30000000e+01	4.50000000e+01	5.60000000e+01
-207	1.17250000e+05	4.30000000e+01	4.50000000e+01	5.60000000e+01
-206	1.17811000e+05	4.30000000e+01	4.50000000e+01	5.60000000e+01
-205	1.18244000e+05	4.30000000e+01	4.50000000e+01	5.60000000e+01
-204	1.18651000e+05	4.30000000e+01	4.50000000e+01	5.60000000e+01
-203	1.19032000e+05	4.30000000e+01	4.50000000e+01	5.60000000e+01
-202	1.19482000e+05	4.30000000e+01	4.50000000e+01	5.60000000e+01
-201	1.19930000e+05	4.30000000e+01	4.50000000e+01	5.60000000e+01
-200	1.20377000e+05	4.30000000e+01	4.50000000e+01	5.60000000e+01
-199	1.20820000e+05	4.30000000e+01	4.50000000e+01	5.60000000e+01
-198	1.21196000e+05	4.30000000e+01	4.50000000e+01	5.60000000e+01
-197	1.21610000e+05	4.30000000e+01	4.50000000e+01	5.60000000e+01
-196	1.22016000e+05	4.20000000e+01	4.60000000e+01	5.80000000e+01
-195	1.22464000e+05	4.20000000e+01	4.60000000e+01	5.80000000e+01
-194	1.22989000e+05	4.20000000e+01	4.60000000e+01	5.80000000e+01
-193	1.23495000e+05	4.20000000e+01	4.60000000e+01	5.80000000e+01
-192	1.23989000e+05	4.20000000e+01	4.60000000e+01	5.80000000e+01
-191	1.24424000e+05	4.20000000e+01	4.60000000e+01	5.80000000e+01
-190	1.24798000e+05	4.20000000e+01	4.60000000e+01	5.80000000e+01
-189	1.25118000e+05	4.20000000e+01	4.60000000e+01	5.80000000e+01
-188	1.25610000e+05	4.20000000e+01	4.60000000e+01	5.80000000e+01
-187	1.26062000e+05	4.20000000e+01	4.60000000e+01	5.80000000e+01
-186	1.26468000e+05	4.20000000e+01	4.60000000e+01	5.80000000e+01
-185	1.26844000e+05	4.20000000e+01	4.60000000e+01	5.80000000e+01
-184	1.27292000e+05	4.20000000e+01	4.60000000e+01	5.80000000e+01
-183	1.27857000e+05	4.20000000e+01	4.60000000e+01	5.80000000e+01
-182	1.28366000e+05	4.20000000e+01	4.70000000e+01	5.90000000e+01
-181	1.28888000e+05	4.20000000e+01	4.70000000e+01	5.90000000e+01
-180	1.29382000e+05	4.50000000e+01	4.80000000e+01	6.00000000e+01
-179	1.29962000e+05	4.50000000e+01	4.80000000e+01	6.00000000e+01
-178	1.30718000e+05	4.50000000e+01	4.80000000e+01	6.00000000e+01
-177	1.31352000e+05	4.50000000e+01	4.90000000e+01	6.10000000e+01
-176	1.32002000e+05	4.50000000e+01	4.90000000e+01	6.10000000e+01
-175	1.32549000e+05	4.50000000e+01	4.90000000e+01	6.10000000e+01
-174	1.32973000e+05	4.50000000e+01	4.90000000e+01	6.10000000e+01
-173	1.33510000e+05	4.50000000e+01	4.90000000e+01	6.10000000e+01
-172	1.34218000e+05	4.50000000e+01	4.90000000e+01	6.10000000e+01
-171	1.35029000e+05	4.50000000e+01	4.90000000e+01	6.10000000e+01
-170	1.35871000e+05	4.60000000e+01	5.10000000e+01	6.30000000e+01
-169	1.36622000e+05	4.60000000e+01	5.10000000e+01	6.30000000e+01
-168	1.37330000e+05	4.60000000e+01	5.10000000e+01	6.30000000e+01
-167	1.37923000e+05	4.60000000e+01	5.10000000e+01	6.30000000e+01
-166	1.38671000e+05	4.60000000e+01	5.10000000e+01	6.30000000e+01
-165	1.39307000e+05	4.60000000e+01	5.10000000e+01	6.30000000e+01
-164	1.39947000e+05	4.60000000e+01	5.10000000e+01	6.30000000e+01
-163	1.40459000e+05	4.70000000e+01	5.20000000e+01	6.40000000e+01
-162	1.41127000e+05	4.70000000e+01	5.20000000e+01	6.40000000e+01
-161	1.41907000e+05	4.70000000e+01	5.20000000e+01	6.40000000e+01
-160	1.42532000e+05	4.70000000e+01	5.20000000e+01	6.40000000e+01
-159	1.43161000e+05	4.80000000e+01	5.30000000e+01	6.50000000e+01
-158	1.43834000e+05	4.80000000e+01	5.30000000e+01	6.50000000e+01
-157	1.44419000e+05	4.80000000e+01	5.30000000e+01	6.50000000e+01
-156	1.44960000e+05	4.80000000e+01	5.30000000e+01	6.50000000e+01
-155	1.45487000e+05	4.80000000e+01	5.30000000e+01	6.50000000e+01
-154	1.46124000e+05	4.80000000e+01	5.30000000e+01	6.50000000e+01
-153	1.46684000e+05	4.80000000e+01	5.30000000e+01	6.50000000e+01
-152	1.47330000e+05	4.80000000e+01	5.30000000e+01	6.50000000e+01
-151	1.48045000e+05	4.80000000e+01	5.30000000e+01	6.50000000e+01
-150	1.49009000e+05	4.80000000e+01	5.30000000e+01	6.50000000e+01
-149	1.49751000e+05	4.80000000e+01	5.30000000e+01	6.50000000e+01
-148	1.50363000e+05	4.80000000e+01	5.30000000e+01	6.50000000e+01
-147	1.50968000e+05	4.80000000e+01	5.30000000e+01	6.50000000e+01
-146	1.51694000e+05	4.80000000e+01	5.30000000e+01	6.50000000e+01
-145	1.51694000e+05	5.00000000e+01	5.40000000e+01	6.70000000e+01
-144	1.51694000e+05	4.90000000e+01	5.50000000e+01	7.10000000e+01
-143	1.52840000e+05	4.90000000e+01	5.50000000e+01	7.10000000e+01
-142	1.55054000e+05	4.90000000e+01	5.50000000e+01	7.10000000e+01
-141	1.57873000e+05	5.00000000e+01	5.60000000e+01	7.30000000e+01
-140	1.59611000e+05	5.00000000e+01	5.60000000e+01	7.30000000e+01
-139	1.60915000e+05	5.00000000e+01	5.60000000e+01	7.30000000e+01
-138	1.62898000e+05	5.20000000e+01	5.70000000e+01	7.50000000e+01
-137	1.64257000e+05	5.20000000e+01	5.70000000e+01	7.50000000e+01
-136	1.65387000e+05	5.10000000e+01	5.70000000e+01	7.70000000e+01
-135	1.66256000e+05	5.20000000e+01	5.80000000e+01	7.80000000e+01
-134	1.66996000e+05	5.20000000e+01	5.80000000e+01	7.80000000e+01
-133	1.67746000e+05	5.20000000e+01	5.80000000e+01	7.80000000e+01
-132	1.68484000e+05	5.20000000e+01	5.80000000e+01	7.80000000e+01
-131	1.69281000e+05	5.20000000e+01	5.80000000e+01	7.80000000e+01
-130	1.70116000e+05	5.20000000e+01	5.80000000e+01	7.80000000e+01
-129	1.70116000e+05	5.30000000e+01	6.00000000e+01	8.00000000e+01
-128	1.70873000e+05	5.60000000e+01	6.20000000e+01	1.30000000e+01
-127	1.71583000e+05	5.60000000e+01	6.20000000e+01	8.20000000e+01
-126	1.72331000e+05	5.80000000e+01	6.30000000e+01	8.30000000e+01
-125	1.73114000e+05	5.80000000e+01	6.30000000e+01	8.30000000e+01
-124	1.74031000e+05	5.80000000e+01	6.30000000e+01	8.30000000e+01
-123	1.74837000e+05	5.80000000e+01	6.30000000e+01	8.30000000e+01
-122	1.75957000e+05	5.80000000e+01	6.30000000e+01	8.30000000e+01
-121	1.76726000e+05	5.80000000e+01	6.30000000e+01	8.30000000e+01
-120	1.77379000e+05	5.70000000e+01	6.40000000e+01	8.40000000e+01
-119	1.78051000e+05	5.80000000e+01	6.50000000e+01	8.50000000e+01
-118	1.78991000e+05	5.80000000e+01	6.50000000e+01	8.50000000e+01
-117	1.80642000e+05	6.20000000e+01	6.60000000e+01	8.60000000e+01
-116	1.82147000e+05	5.80000000e+01	6.70000000e+01	8.70000000e+01
-115	1.83267000e+05	5.80000000e+01	6.70000000e+01	8.70000000e+01
-114	1.83267000e+05	5.80000000e+01	6.70000000e+01	8.70000000e+01
-113	1.84109000e+05	6.10000000e+01	6.80000000e+01	8.80000000e+01
-112	1.84709000e+05	6.00000000e+01	6.90000000e+01	8.90000000e+01
-111	1.85349000e+05	6.00000000e+01	6.90000000e+01	8.90000000e+01
-110	1.86108000e+05	6.00000000e+01	6.90000000e+01	8.90000000e+01
-109	1.86861000e+05	6.00000000e+01	6.90000000e+01	8.90000000e+01
-108	1.87566000e+05	6.40000000e+01	7.00000000e+01	9.00000000e+01
-107	1.88129000e+05	6.40000000e+01	7.00000000e+01	9.00000000e+01
-106	1.88628000e+05	6.40000000e+01	7.00000000e+01	9.00000000e+01
-105	1.89158000e+05	6.40000000e+01	7.10000000e+01	9.10000000e+01
-104	1.89734000e+05	6.40000000e+01	7.10000000e+01	9.10000000e+01
-103	1.90348000e+05	6.40000000e+01	7.10000000e+01	9.10000000e+01
-102	1.91017000e+05	6.40000000e+01	7.10000000e+01	9.10000000e+01
-101	1.91712000e+05	6.40000000e+01	7.10000000e+01	9.10000000e+01
-100	1.92322000e+05	6.40000000e+01	7.10000000e+01	9.10000000e+01
-99	1.92926000e+05	6.40000000e+01	7.10000000e+01	9.10000000e+01
-98	1.93553000e+05	6.30000000e+01	7.20000000e+01	9.20000000e+01
-97	1.94195000e+05	6.30000000e+01	7.20000000e+01	9.20000000e+01
-96	1.94896000e+05	6.30000000e+01	7.20000000e+01	9.20000000e+01
-95	1.95576000e+05	6.30000000e+01	7.20000000e+01	9.20000000e+01
-94	1.96204000e+05	6.30000000e+01	7.20000000e+01	9.20000000e+01
-93	1.96743000e+05	6.10000000e+01	7.30000000e+01	9.50000000e+01
-92	1.97243000e+05	6.10000000e+01	7.30000000e+01	9.50000000e+01
-91	1.97773000e+05	6.50000000e+01	7.40000000e+01	9.60000000e+01
-90	1.98338000e+05	6.50000000e+01	7.40000000e+01	9.60000000e+01
-89	1.98976000e+05	6.50000000e+01	7.40000000e+01	9.60000000e+01
-88	1.99662000e+05	6.50000000e+01	7.40000000e+01	9.60000000e+01
-87	2.00272000e+05	6.50000000e+01	7.40000000e+01	9.60000000e+01
-86	2.00840000e+05	6.70000000e+01	7.60000000e+01	1.00000000e+02
-85	2.01512000e+05	6.70000000e+01	7.60000000e+01	1.00000000e+02
-84	2.02067000e+05	6.70000000e+01	7.60000000e+01	1.00000000e+02
-83	2.02711000e+05	6.70000000e+01	7.60000000e+01	1.00000000e+02
-82	2.03511000e+05	6.70000000e+01	7.60000000e+01	1.00000000e+02
-81	2.04157000e+05	6.70000000e+01	7.60000000e+01	1.00000000e+02
-80	2.04839000e+05	6.70000000e+01	7.60000000e+01	1.00000000e+02
-79	2.05419000e+05	6.70000000e+01	7.60000000e+01	1.00000000e+02
-78	2.06037000e+05	6.70000000e+01	7.60000000e+01	1.00000000e+02
-77	2.06616000e+05	6.70000000e+01	7.60000000e+01	1.00000000e+02
-76	2.07333000e+05	6.90000000e+01	7.70000000e+01	1.01000000e+02
-75	2.08130000e+05	6.90000000e+01	7.70000000e+01	1.01000000e+02
-74	2.08990000e+05	6.90000000e+01	7.70000000e+01	1.01000000e+02
-73	2.10034000e+05	6.90000000e+01	7.70000000e+01	1.01000000e+02
-72	2.10697000e+05	6.90000000e+01	7.70000000e+01	1.01000000e+02
-71	2.11372000e+05	6.90000000e+01	7.70000000e+01	1.01000000e+02
-70	2.12000000e+05	6.90000000e+01	7.70000000e+01	1.01000000e+02
-69	2.12664000e+05	6.90000000e+01	7.70000000e+01	1.01000000e+02
-68	2.13254000e+05	6.90000000e+01	7.80000000e+01	1.02000000e+02
-67	2.14146000e+05	6.90000000e+01	7.80000000e+01	1.02000000e+02
-66	2.14769000e+05	6.90000000e+01	7.80000000e+01	1.02000000e+02
-65	2.15379000e+05	6.90000000e+01	7.80000000e+01	1.02000000e+02
-64	2.15929000e+05	6.90000000e+01	7.80000000e+01	1.02000000e+02
-63	2.16569000e+05	6.90000000e+01	7.80000000e+01	1.02000000e+02
-62	2.17362000e+05	6.90000000e+01	7.80000000e+01	1.02000000e+02
-61	2.18158000e+05	6.90000000e+01	7.80000000e+01	1.02000000e+02
-60	2.18926000e+05	6.90000000e+01	7.80000000e+01	1.02000000e+02
-59	2.19621000e+05	6.90000000e+01	7.80000000e+01	1.02000000e+02
-58	2.20316000e+05	6.70000000e+01	7.90000000e+01	1.03000000e+02
-57	2.20951000e+05	6.70000000e+01	7.90000000e+01	1.03000000e+02
-56	2.21602000e+05	6.70000000e+01	7.90000000e+01	1.03000000e+02
-55	2.22424000e+05	6.70000000e+01	7.90000000e+01	1.03000000e+02
-54	2.23176000e+05	6.70000000e+01	7.90000000e+01	1.03000000e+02
-53	2.24014000e+05	6.70000000e+01	7.90000000e+01	1.03000000e+02
-52	2.24750000e+05	6.70000000e+01	7.90000000e+01	1.03000000e+02
-51	2.25388000e+05	6.70000000e+01	7.90000000e+01	1.03000000e+02
-50	2.27498000e+05	6.80000000e+01	8.00000000e+01	1.04000000e+02
-49	2.29505000e+05	6.80000000e+01	8.00000000e+01	1.04000000e+02
-48	2.30736000e+05	7.50000000e+01	8.10000000e+01	1.07000000e+02
-47	2.31715000e+05	7.50000000e+01	8.10000000e+01	1.07000000e+02
-46	2.32926000e+05	7.50000000e+01	8.10000000e+01	1.07000000e+02
-45	2.34122000e+05	7.50000000e+01	8.10000000e+01	1.07000000e+02
-44	2.34999000e+05	7.50000000e+01	8.10000000e+01	1.07000000e+02
-43	2.36220000e+05	7.40000000e+01	8.20000000e+01	1.09000000e+02
-42	2.37489000e+05	7.00000000e+01	8.30000000e+01	1.10000000e+02
-41	2.38676000e+05	7.00000000e+01	8.30000000e+01	1.10000000e+02
-40	2.39775000e+05	7.40000000e+01	8.40000000e+01	1.11000000e+02
-39	2.40760000e+05	7.40000000e+01	8.40000000e+01	1.11000000e+02
-38	2.41679000e+05	7.40000000e+01	8.40000000e+01	1.11000000e+02
-37	2.42490000e+05	7.40000000e+01	8.40000000e+01	1.11000000e+02
-36	2.43270000e+05	7.40000000e+01	8.40000000e+01	1.11000000e+02
-35	2.43918000e+05	7.40000000e+01	8.40000000e+01	1.11000000e+02
-34	2.44545000e+05	7.40000000e+01	8.40000000e+01	1.11000000e+02
-33	2.45420000e+05	7.40000000e+01	8.40000000e+01	1.11000000e+02
-32	2.46242000e+05	7.40000000e+01	8.40000000e+01	1.11000000e+02
-31	2.47312000e+05	7.40000000e+01	8.40000000e+01	1.11000000e+02
-30	2.48464000e+05	7.50000000e+01	8.50000000e+01	1.12000000e+02
-29	2.49204000e+05	7.50000000e+01	8.50000000e+01	1.12000000e+02
-28	2.50092000e+05	7.50000000e+01	8.50000000e+01	1.12000000e+02
-27	2.50995000e+05	7.50000000e+01	8.50000000e+01	1.12000000e+02
-26	2.52046000e+05	7.40000000e+01	8.60000000e+01	1.13000000e+02
-25	2.53239000e+05	7.50000000e+01	8.70000000e+01	1.14000000e+02
-24	2.54232000e+05	7.50000000e+01	8.70000000e+01	1.14000000e+02
-23	2.56762000e+05	7.50000000e+01	8.80000000e+01	1.15000000e+02
-22	2.58996000e+05	7.80000000e+01	8.90000000e+01	1.16000000e+02
-21	2.60423000e+05	7.70000000e+01	9.00000000e+01	1.17000000e+02
-20	2.61951000e+05	7.70000000e+01	9.20000000e+01	1.19000000e+02
-19	2.63508000e+05	7.70000000e+01	9.20000000e+01	1.19000000e+02
-18	2.65150000e+05	7.70000000e+01	9.20000000e+01	1.19000000e+02
-17	2.66694000e+05	7.70000000e+01	9.20000000e+01	1.19000000e+02
-16	2.68915000e+05	7.70000000e+01	9.20000000e+01	1.19000000e+02
-15	2.71441000e+05	8.30000000e+01	9.50000000e+01	1.22000000e+02
-14	2.73403000e+05	8.30000000e+01	9.50000000e+01	1.22000000e+02
-13	2.76561000e+05	8.50000000e+01	9.70000000e+01	1.24000000e+02
-12	2.79470000e+05	8.50000000e+01	9.70000000e+01	1.24000000e+02
-11	2.82269000e+05	8.70000000e+01	9.80000000e+01	1.25000000e+02
-10	2.85269000e+05	8.50000000e+01	9.90000000e+01	1.26000000e+02
-9	2.88099000e+05	8.50000000e+01	9.90000000e+01	1.26000000e+02
-8	2.91324000e+05	8.50000000e+01	9.90000000e+01	1.26000000e+02
-7	2.93664000e+05	8.80000000e+01	1.00000000e+02	1.27000000e+02
-6	2.95112000e+05	8.80000000e+01	1.00000000e+02	1.27000000e+02
-5	2.95688000e+05	8.80000000e+01	1.00000000e+02	1.27000000e+02
-4	2.96221000e+05	8.80000000e+01	1.00000000e+02	1.27000000e+02
-3	2.96728000e+05	8.80000000e+01	1.00000000e+02	1.27000000e+02
-2	2.97557000e+05	8.80000000e+01	1.00000000e+02	1.27000000e+02
-1	2.98906000e+05	8.70000000e+01	1.02000000e+02	1.29000000e+02
0	3.01049000e+05	8.70000000e+01	1.02000000e+02	1.29000000e+02
1	3.03758000e+05	8.70000000e+01	1.02000000e+02	1.29000000e+02
2	3.06777000e+05	8.80000000e+01	1.03000000e+02	1.30000000e+02
3	3.09402000e+05	8.80000000e+01	1.03000000e+02	1.30000000e+02
4	3.12006000e+05	8.80000000e+01	1.03000000e+02	1.30000000e+02
5	3.13956000e+05	8.80000000e+01	1.03000000e+02	1.30000000e+02
6	3.16148000e+05	8.80000000e+01	1.03000000e+02	1.30000000e+02
7	3.18142000e+05	9.10000000e+01	1.05000000e+02	1.32000000e+02
8	3.20384000e+05	9.10000000e+01	1.05000000e+02	1.32000000e+02
9	3.20384000e+05	9.10000000e+01	1.05000000e+02	1.32000000e+02
10	3.21189000e+05	9.10000000e+01	1.05000000e+02	1.32000000e+02
11	3.21189000e+05	9.10000000e+01	1.05000000e+02	1.32000000e+02
12	3.22800000e+05	9.10000000e+01	1.05000000e+02	1.32000000e+02
13	3.24241000e+05	9.10000000e+01	1.05000000e+02	1.32000000e+02
14	3.25875000e+05	9.10000000e+01	1.05000000e+02	1.32000000e+02
15	3.27516000e+05	9.20000000e+01	1.06000000e+02	1.33000000e+02
16	3.28970000e+05	9.20000000e+01	1.06000000e+02	1.33000000e+02
17	3.30414000e+05	9.20000000e+01	1.06000000e+02	1.33000000e+02
18	3.30414000e+05	9.10000000e+01	1.08000000e+02	1.35000000e+02
19	3.31723000e+05	9.10000000e+01	1.08000000e+02	1.35000000e+02
20	3.31723000e+05	9.10000000e+01	1.08000000e+02	1.35000000e+02
21	3.31723000e+05	9.10000000e+01	1.08000000e+02	1.35000000e+02
22	3.31723000e+05	9.40000000e+01	1.09000000e+02	1.36000000e+02
23	3.31723000e+05	9.40000000e+01	1.09000000e+02	1.36000000e+02
24	3.32881000e+05	9.40000000e+01	1.09000000e+02	1.36000000e+02
25	3.34049000e+05	9.40000000e+01	1.09000000e+02	1.36000000e+02
26	3.35071000e+05	9.40000000e+01	1.09000000e+02	1.36000000e+02
27	3.36057000e+05	9.40000000e+01	1.09000000e+02	1.36000000e+02
28	3.37056000e+05	9.40000000e+01	1.09000000e+02	1.36000000e+02
29	3.38058000e+05	9.40000000e+01	1.09000000e+02	1.36000000e+02
30	3.39116000e+05	9.40000000e+01	1.09000000e+02	1.36000000e+02
31	3.40279000e+05	9.40000000e+01	1.09000000e+02	1.36000000e+02
32	3.41346000e+05	9.40000000e+01	1.09000000e+02	1.36000000e+02
33	3.42274000e+05	9.40000000e+01	1.10000000e+02	1.38000000e+02
34	3.43194000e+05	9.40000000e+01	1.10000000e+02	1.38000000e+02
35	3.44390000e+05	9.60000000e+01	1.11000000e+02	1.39000000e+02
36	3.45653000e+05	9.60000000e+01	1.11000000e+02	1.39000000e+02
37	3.47161000e+05	9.80000000e+01	1.12000000e+02	1.40000000e+02
38	3.48706000e+05	9.80000000e+01	1.12000000e+02	1.40000000e+02
39	3.50474000e+05	9.80000000e+01	1.12000000e+02	1.40000000e+02
40	3.51841000e+05	9.80000000e+01	1.12000000e+02	1.40000000e+02
41	3.53127000e+05	1.00000000e+02	1.17000000e+02	1.45000000e+02
42	3.54538000e+05	1.00000000e+02	1.17000000e+02	1.45000000e+02
43	3.55815000e+05	1.00000000e+02	1.17000000e+02	1.45000000e+02
44	3.57195000e+05	9.80000000e+01	1.18000000e+02	1.46000000e+02
45	3.58620000e+05	9.80000000e+01	1.18000000e+02	1.46000000e+02
46	3.59983000e+05	9.80000000e+01	1.18000000e+02	1.46000000e+02
47	3.61387000e+05	9.80000000e+01	1.18000000e+02	1.46000000e+02
48	3.62811000e+05	9.80000000e+01	1.18000000e+02	1.46000000e+02
49	3.64235000e+05	1.03000000e+02	1.19000000e+02	1.47000000e+02
50	3.65431000e+05	1.03000000e+02	1.19000000e+02	1.47000000e+02
51	3.66633000e+05	1.03000000e+02	1.19000000e+02	1.47000000e+02
52	3.67973000e+05	1.03000000e+02	1.19000000e+02	1.47000000e+02
53	3.69349000e+05	1.03000000e+02	1.19000000e+02	1.47000000e+02
54	3.70635000e+05	1.03000000e+02	1.19000000e+02	1.47000000e+02
55	3.71944000e+05	1.03000000e+02	1.19000000e+02	1.47000000e+02
56	3.73260000e+05	1.03000000e+02	1.19000000e+02	1.47000000e+02
57	3.74519000e+05	1.03000000e+02	1.19000000e+02	1.47000000e+02
58	3.75709000e+05	1.03000000e+02	1.19000000e+02	1.47000000e+02
59	3.77223000e+05	1.03000000e+02	1.19000000e+02	1.47000000e+02
60	3.78613000e+05	1.03000000e+02	1.19000000e+02	1.47000000e+02
61	3.80147000e+05	1.03000000e+02	1.19000000e+02	1.47000000e+02
62	3.81743000e+05	1.03000000e+02	1.19000000e+02	1.47000000e+02
63	3.83172000e+05	1.03000000e+02	1.19000000e+02	1.47000000e+02
64	3.84963000e+05	1.03000000e+02	1.19000000e+02	1.47000000e+02
65	3.88316000e+05	1.03000000e+02	1.19000000e+02	1.47000000e+02
66	3.92268000e+05	1.03000000e+02	1.19000000e+02	1.47000000e+02
67	3.96643000e+05	1.03000000e+02	1.19000000e+02	1.47000000e+02
68	4.00197000e+05	1.03000000e+02	1.21000000e+02	1.49000000e+02
69	4.04518000e+05	1.03000000e+02	1.21000000e+02	1.49000000e+02
70	4.08348000e+05	1.03000000e+02	1.21000000e+02	1.49000000e+02
71	4.12061000e+05	1.03000000e+02	1.21000000e+02	1.49000000e+02
72	4.15624000e+05	1.03000000e+02	1.21000000e+02	1.49000000e+02
73	4.19197000e+05	1.03000000e+02	1.21000000e+02	1.49000000e+02
74	4.22567000e+05	1.06000000e+02	1.22000000e+02	1.50000000e+02
75	4.25607000e+05	1.06000000e+02	1.22000000e+02	1.50000000e+02
76	4.28635000e+05	1.06000000e+02	1.22000000e+02	1.50000000e+02
77	4.31374000e+05	1.01000000e+02	1.23000000e+02	1.51000000e+02
78	4.34068000e+05	1.01000000e+02	1.23000000e+02	1.51000000e+02
79	4.36950000e+05	1.01000000e+02	1.23000000e+02	1.51000000e+02
80	4.39909000e+05	1.05000000e+02	1.24000000e+02	1.52000000e+02
81	4.42854000e+05	1.03000000e+02	1.25000000e+02	1.56000000e+02
82	4.45672000e+05	1.03000000e+02	1.25000000e+02	1.56000000e+02
83	4.48296000e+05	1.04000000e+02	1.26000000e+02	1.57000000e+02
84	4.50432000e+05	1.04000000e+02	1.26000000e+02	1.57000000e+02
85	4.52616000e+05	1.04000000e+02	1.50000000e+01	1.57000000e+02
86	4.54955000e+05	1.04000000e+02	1.26000000e+02	1.57000000e+02
87	4.57685000e+05	1.04000000e+02	1.26000000e+02	1.57000000e+02
88	4.60146000e+05	1.04000000e+02	1.26000000e+02	1.57000000e+02
89	4.62192000e+05	1.04000000e+02	1.26000000e+02	1.57000000e+02
90	4.64127000e+05	1.04000000e+02	1.26000000e+02	1.57000000e+02
91	4.66001000e+05	1.04000000e+02	1.26000000e+02	1.57000000e+02
92	4.68381000e+05	1.04000000e+02	1.26000000e+02	1.57000000e+02
93	4.70682000e+05	1.04000000e+02	1.26000000e+02	1.57000000e+02
94	4.73200000e+05	1.05000000e+02	1.27000000e+02	1.58000000e+02
95	4.75495000e+05	1.05000000e+02	1.27000000e+02	1.58000000e+02
96	4.77658000e+05	1.05000000e+02	1.27000000e+02	1.58000000e+02
97	4.80090000e+05	1.05000000e+02	1.27000000e+02	1.58000000e+02
98	4.82619000e+05	1.05000000e+02	1.27000000e+02	1.58000000e+02
99	4.84958000e+05	1.05000000e+02	1.27000000e+02	1.58000000e+02
100	4.87356000e+05	1.05000000e+02	1.27000000e+02	1.58000000e+02
