# Supplementary material for: Early Prediction of Movie Box Office Success Based on Wikipedia Activity Big Data
Source: PLoS One. 2013 Aug 21;8(8):e71226. doi: 10.1371/journal.pone.0071226 (PMC3749192; doi:10.1371/journal.pone.0071226)
Supplement: Dataset S1 — The dataset under study, including the financial and Wikipedia activity data is also available at http://wwm.phy.bme.hu/SupplementaryDataS1.zip. (ZIP) [file pone.0071226.s002.zip › wikipredict_data_pack/sample_of_312/wikipedia_predictors/241]

Day_(movie_time)	Views	Users	Rigor	Edits
-500	0.00000000e+00	0.00000000e+00	0.00000000e+00	0.00000000e+00
-499	0.00000000e+00	0.00000000e+00	0.00000000e+00	0.00000000e+00
-498	0.00000000e+00	0.00000000e+00	0.00000000e+00	0.00000000e+00
-497	0.00000000e+00	0.00000000e+00	0.00000000e+00	0.00000000e+00
-496	0.00000000e+00	0.00000000e+00	0.00000000e+00	0.00000000e+00
-495	0.00000000e+00	0.00000000e+00	0.00000000e+00	0.00000000e+00
-494	0.00000000e+00	0.00000000e+00	0.00000000e+00	0.00000000e+00
-493	0.00000000e+00	0.00000000e+00	0.00000000e+00	0.00000000e+00
-492	1.00000000e+00	0.00000000e+00	0.00000000e+00	0.00000000e+00
-491	1.00000000e+00	0.00000000e+00	0.00000000e+00	0.00000000e+00
-490	1.00000000e+00	0.00000000e+00	0.00000000e+00	0.00000000e+00
-489	1.00000000e+00	0.00000000e+00	0.00000000e+00	0.00000000e+00
-488	1.00000000e+00	0.00000000e+00	0.00000000e+00	0.00000000e+00
-487	2.00000000e+00	0.00000000e+00	0.00000000e+00	0.00000000e+00
-486	2.00000000e+00	0.00000000e+00	0.00000000e+00	0.00000000e+00
-485	3.00000000e+00	0.00000000e+00	0.00000000e+00	0.00000000e+00
-484	3.00000000e+00	0.00000000e+00	0.00000000e+00	0.00000000e+00
-483	4.00000000e+00	0.00000000e+00	0.00000000e+00	0.00000000e+00
-482	4.00000000e+00	0.00000000e+00	0.00000000e+00	0.00000000e+00
-481	4.00000000e+00	0.00000000e+00	0.00000000e+00	0.00000000e+00
-480	4.00000000e+00	0.00000000e+00	0.00000000e+00	0.00000000e+00
-479	4.00000000e+00	0.00000000e+00	0.00000000e+00	0.00000000e+00
-478	4.00000000e+00	0.00000000e+00	0.00000000e+00	0.00000000e+00
-477	4.00000000e+00	0.00000000e+00	0.00000000e+00	0.00000000e+00
-476	4.00000000e+00	0.00000000e+00	0.00000000e+00	0.00000000e+00
-475	4.00000000e+00	0.00000000e+00	0.00000000e+00	0.00000000e+00
-474	4.00000000e+00	0.00000000e+00	0.00000000e+00	0.00000000e+00
-473	4.00000000e+00	0.00000000e+00	0.00000000e+00	0.00000000e+00
-472	4.00000000e+00	0.00000000e+00	0.00000000e+00	0.00000000e+00
-471	4.00000000e+00	0.00000000e+00	0.00000000e+00	0.00000000e+00
-470	4.00000000e+00	0.00000000e+00	0.00000000e+00	0.00000000e+00
-469	4.00000000e+00	0.00000000e+00	0.00000000e+00	0.00000000e+00
-468	4.00000000e+00	0.00000000e+00	0.00000000e+00	0.00000000e+00
-467	5.00000000e+00	0.00000000e+00	0.00000000e+00	0.00000000e+00
-466	6.00000000e+00	0.00000000e+00	0.00000000e+00	0.00000000e+00
-465	6.00000000e+00	0.00000000e+00	0.00000000e+00	0.00000000e+00
-464	6.00000000e+00	0.00000000e+00	0.00000000e+00	0.00000000e+00
-463	6.00000000e+00	0.00000000e+00	0.00000000e+00	0.00000000e+00
-462	6.00000000e+00	0.00000000e+00	0.00000000e+00	0.00000000e+00
-461	7.00000000e+00	0.00000000e+00	0.00000000e+00	0.00000000e+00
-460	7.00000000e+00	0.00000000e+00	0.00000000e+00	0.00000000e+00
-459	7.00000000e+00	0.00000000e+00	0.00000000e+00	0.00000000e+00
-458	7.00000000e+00	0.00000000e+00	0.00000000e+00	0.00000000e+00
-457	7.00000000e+00	0.00000000e+00	0.00000000e+00	0.00000000e+00
-456	7.00000000e+00	0.00000000e+00	0.00000000e+00	0.00000000e+00
-455	8.00000000e+00	0.00000000e+00	0.00000000e+00	0.00000000e+00
-454	8.00000000e+00	0.00000000e+00	0.00000000e+00	0.00000000e+00
-453	8.00000000e+00	0.00000000e+00	0.00000000e+00	0.00000000e+00
-452	8.00000000e+00	0.00000000e+00	0.00000000e+00	0.00000000e+00
-451	8.00000000e+00	0.00000000e+00	0.00000000e+00	0.00000000e+00
-450	8.00000000e+00	0.00000000e+00	0.00000000e+00	0.00000000e+00
-449	8.00000000e+00	0.00000000e+00	0.00000000e+00	0.00000000e+00
-448	8.00000000e+00	0.00000000e+00	0.00000000e+00	0.00000000e+00
-447	1.00000000e+01	0.00000000e+00	0.00000000e+00	0.00000000e+00
-446	1.10000000e+01	0.00000000e+00	0.00000000e+00	0.00000000e+00
-445	1.10000000e+01	0.00000000e+00	0.00000000e+00	0.00000000e+00
-444	1.10000000e+01	0.00000000e+00	0.00000000e+00	0.00000000e+00
-443	1.40000000e+01	0.00000000e+00	0.00000000e+00	0.00000000e+00
-442	1.50000000e+01	0.00000000e+00	0.00000000e+00	0.00000000e+00
-441	1.70000000e+01	0.00000000e+00	0.00000000e+00	0.00000000e+00
-440	1.90000000e+01	0.00000000e+00	0.00000000e+00	0.00000000e+00
-439	1.90000000e+01	0.00000000e+00	0.00000000e+00	0.00000000e+00
-438	2.00000000e+01	0.00000000e+00	0.00000000e+00	0.00000000e+00
-437	2.00000000e+01	0.00000000e+00	0.00000000e+00	0.00000000e+00
-436	2.00000000e+01	0.00000000e+00	0.00000000e+00	0.00000000e+00
-435	2.10000000e+01	0.00000000e+00	0.00000000e+00	0.00000000e+00
-434	2.20000000e+01	0.00000000e+00	0.00000000e+00	0.00000000e+00
-433	2.20000000e+01	0.00000000e+00	0.00000000e+00	0.00000000e+00
-432	2.40000000e+01	0.00000000e+00	0.00000000e+00	0.00000000e+00
-431	2.40000000e+01	0.00000000e+00	0.00000000e+00	0.00000000e+00
-430	2.40000000e+01	0.00000000e+00	0.00000000e+00	0.00000000e+00
-429	2.40000000e+01	0.00000000e+00	0.00000000e+00	0.00000000e+00
-428	2.40000000e+01	0.00000000e+00	0.00000000e+00	0.00000000e+00
-427	2.40000000e+01	0.00000000e+00	0.00000000e+00	0.00000000e+00
-426	2.40000000e+01	0.00000000e+00	0.00000000e+00	0.00000000e+00
-425	2.40000000e+01	0.00000000e+00	0.00000000e+00	0.00000000e+00
-424	2.40000000e+01	0.00000000e+00	0.00000000e+00	0.00000000e+00
-423	2.50000000e+01	0.00000000e+00	0.00000000e+00	0.00000000e+00
-422	2.70000000e+01	0.00000000e+00	0.00000000e+00	0.00000000e+00
-421	2.70000000e+01	0.00000000e+00	0.00000000e+00	0.00000000e+00
-420	2.70000000e+01	0.00000000e+00	0.00000000e+00	0.00000000e+00
-419	2.70000000e+01	0.00000000e+00	0.00000000e+00	0.00000000e+00
-418	2.70000000e+01	0.00000000e+00	0.00000000e+00	0.00000000e+00
-417	2.70000000e+01	0.00000000e+00	0.00000000e+00	0.00000000e+00
-416	3.00000000e+01	0.00000000e+00	0.00000000e+00	0.00000000e+00
-415	3.20000000e+01	0.00000000e+00	0.00000000e+00	0.00000000e+00
-414	3.20000000e+01	0.00000000e+00	0.00000000e+00	0.00000000e+00
-413	3.20000000e+01	0.00000000e+00	0.00000000e+00	0.00000000e+00
-412	3.20000000e+01	0.00000000e+00	0.00000000e+00	0.00000000e+00
-411	3.20000000e+01	0.00000000e+00	0.00000000e+00	0.00000000e+00
-410	3.20000000e+01	0.00000000e+00	0.00000000e+00	0.00000000e+00
-409	3.20000000e+01	0.00000000e+00	0.00000000e+00	0.00000000e+00
-408	3.30000000e+01	0.00000000e+00	0.00000000e+00	0.00000000e+00
-407	3.30000000e+01	0.00000000e+00	0.00000000e+00	0.00000000e+00
-406	3.30000000e+01	0.00000000e+00	0.00000000e+00	0.00000000e+00
-405	3.30000000e+01	0.00000000e+00	0.00000000e+00	0.00000000e+00
-404	3.50000000e+01	0.00000000e+00	0.00000000e+00	0.00000000e+00
-403	3.50000000e+01	0.00000000e+00	0.00000000e+00	0.00000000e+00
-402	3.50000000e+01	0.00000000e+00	0.00000000e+00	0.00000000e+00
-401	3.50000000e+01	0.00000000e+00	0.00000000e+00	0.00000000e+00
-400	3.50000000e+01	0.00000000e+00	0.00000000e+00	0.00000000e+00
-399	3.50000000e+01	0.00000000e+00	0.00000000e+00	0.00000000e+00
-398	3.50000000e+01	0.00000000e+00	0.00000000e+00	0.00000000e+00
-397	3.60000000e+01	0.00000000e+00	0.00000000e+00	0.00000000e+00
-396	3.60000000e+01	0.00000000e+00	0.00000000e+00	0.00000000e+00
-395	3.60000000e+01	0.00000000e+00	0.00000000e+00	0.00000000e+00
-394	3.90000000e+01	0.00000000e+00	0.00000000e+00	0.00000000e+00
-393	4.10000000e+01	0.00000000e+00	0.00000000e+00	0.00000000e+00
-392	4.20000000e+01	0.00000000e+00	0.00000000e+00	0.00000000e+00
-391	4.30000000e+01	0.00000000e+00	0.00000000e+00	0.00000000e+00
-390	4.30000000e+01	0.00000000e+00	0.00000000e+00	0.00000000e+00
-389	4.40000000e+01	0.00000000e+00	0.00000000e+00	0.00000000e+00
-388	4.40000000e+01	0.00000000e+00	0.00000000e+00	0.00000000e+00
-387	4.40000000e+01	0.00000000e+00	0.00000000e+00	0.00000000e+00
-386	4.40000000e+01	0.00000000e+00	0.00000000e+00	0.00000000e+00
-385	4.40000000e+01	0.00000000e+00	0.00000000e+00	0.00000000e+00
-384	4.70000000e+01	0.00000000e+00	0.00000000e+00	0.00000000e+00
-383	5.10000000e+01	0.00000000e+00	0.00000000e+00	0.00000000e+00
-382	5.50000000e+01	0.00000000e+00	0.00000000e+00	0.00000000e+00
-381	6.40000000e+01	0.00000000e+00	0.00000000e+00	0.00000000e+00
-380	7.00000000e+01	0.00000000e+00	0.00000000e+00	0.00000000e+00
-379	7.30000000e+01	0.00000000e+00	0.00000000e+00	0.00000000e+00
-378	8.20000000e+01	0.00000000e+00	0.00000000e+00	0.00000000e+00
-377	9.10000000e+01	0.00000000e+00	0.00000000e+00	0.00000000e+00
-376	1.53000000e+02	2.00000000e+00	2.00000000e+00	4.00000000e+00
-375	1.53000000e+02	3.00000000e+00	4.00000000e+00	8.00000000e+00
-374	3.48000000e+02	3.00000000e+00	4.00000000e+00	8.00000000e+00
-373	4.52000000e+02	3.00000000e+00	4.00000000e+00	8.00000000e+00
-372	5.28000000e+02	6.00000000e+00	7.00000000e+00	1.40000000e+01
-371	6.89000000e+02	8.00000000e+00	9.00000000e+00	1.60000000e+01
-370	8.24000000e+02	8.00000000e+00	9.00000000e+00	1.60000000e+01
-369	9.94000000e+02	8.00000000e+00	9.00000000e+00	1.60000000e+01
-368	9.94000000e+02	8.00000000e+00	9.00000000e+00	1.60000000e+01
-367	1.15400000e+03	8.00000000e+00	9.00000000e+00	1.60000000e+01
-366	1.29000000e+03	8.00000000e+00	1.00000000e+01	1.70000000e+01
-365	1.41900000e+03	8.00000000e+00	1.00000000e+01	1.70000000e+01
-364	1.54100000e+03	8.00000000e+00	1.00000000e+01	1.70000000e+01
-363	1.68200000e+03	9.00000000e+00	1.10000000e+01	1.90000000e+01
-362	1.78700000e+03	9.00000000e+00	1.10000000e+01	1.90000000e+01
-361	1.96600000e+03	9.00000000e+00	1.10000000e+01	1.90000000e+01
-360	2.13000000e+03	9.00000000e+00	1.10000000e+01	1.90000000e+01
-359	2.28600000e+03	9.00000000e+00	1.10000000e+01	1.90000000e+01
-358	2.42600000e+03	1.00000000e+01	1.20000000e+01	2.00000000e+01
-357	2.59700000e+03	1.00000000e+01	1.20000000e+01	2.00000000e+01
-356	2.78100000e+03	1.00000000e+01	1.20000000e+01	2.00000000e+01
-355	2.94200000e+03	1.00000000e+01	1.20000000e+01	2.00000000e+01
-354	3.15200000e+03	1.40000000e+01	1.30000000e+01	2.60000000e+01
-353	3.37200000e+03	1.40000000e+01	1.30000000e+01	2.60000000e+01
-352	3.59700000e+03	1.30000000e+01	1.50000000e+01	2.80000000e+01
-351	3.83000000e+03	1.30000000e+01	1.50000000e+01	2.80000000e+01
-350	4.01000000e+03	1.30000000e+01	1.50000000e+01	2.80000000e+01
-349	4.25600000e+03	1.30000000e+01	1.50000000e+01	2.80000000e+01
-348	4.44200000e+03	1.30000000e+01	1.50000000e+01	2.80000000e+01
-347	4.63100000e+03	1.30000000e+01	1.50000000e+01	2.80000000e+01
-346	4.82800000e+03	1.30000000e+01	1.50000000e+01	2.80000000e+01
-345	4.98900000e+03	1.30000000e+01	1.50000000e+01	2.80000000e+01
-344	5.21600000e+03	1.30000000e+01	1.50000000e+01	2.80000000e+01
-343	5.46200000e+03	1.30000000e+01	1.50000000e+01	2.90000000e+01
-342	5.63000000e+03	1.30000000e+01	1.50000000e+01	2.90000000e+01
-341	5.91900000e+03	1.30000000e+01	1.50000000e+01	2.90000000e+01
-340	6.15900000e+03	1.30000000e+01	1.50000000e+01	2.90000000e+01
-339	6.39100000e+03	1.30000000e+01	1.50000000e+01	2.90000000e+01
-338	6.56000000e+03	1.30000000e+01	1.50000000e+01	2.90000000e+01
-337	6.76400000e+03	1.30000000e+01	1.50000000e+01	2.90000000e+01
-336	6.96000000e+03	1.30000000e+01	1.50000000e+01	2.90000000e+01
-335	7.11200000e+03	1.30000000e+01	1.50000000e+01	2.90000000e+01
-334	7.29800000e+03	1.30000000e+01	1.50000000e+01	2.90000000e+01
-333	7.52700000e+03	1.30000000e+01	1.50000000e+01	2.90000000e+01
-332	7.76100000e+03	1.30000000e+01	1.50000000e+01	2.90000000e+01
-331	8.00400000e+03	1.30000000e+01	1.50000000e+01	2.90000000e+01
-330	8.23000000e+03	1.30000000e+01	1.50000000e+01	2.90000000e+01
-329	8.44400000e+03	1.30000000e+01	1.50000000e+01	2.90000000e+01
-328	8.68100000e+03	1.30000000e+01	1.50000000e+01	2.90000000e+01
-327	8.95300000e+03	1.30000000e+01	1.50000000e+01	2.90000000e+01
-326	9.21600000e+03	1.30000000e+01	1.50000000e+01	2.90000000e+01
-325	9.40500000e+03	1.30000000e+01	1.50000000e+01	2.90000000e+01
-324	9.57100000e+03	1.30000000e+01	1.50000000e+01	2.90000000e+01
-323	9.78700000e+03	1.30000000e+01	1.50000000e+01	2.90000000e+01
-322	1.00120000e+04	1.30000000e+01	1.70000000e+01	3.20000000e+01
-321	1.02370000e+04	1.30000000e+01	1.70000000e+01	3.20000000e+01
-320	1.05120000e+04	1.30000000e+01	1.70000000e+01	3.20000000e+01
-319	1.07850000e+04	1.50000000e+01	1.80000000e+01	3.60000000e+01
-318	1.10590000e+04	1.50000000e+01	1.80000000e+01	3.60000000e+01
-317	1.12670000e+04	1.50000000e+01	1.80000000e+01	3.60000000e+01
-316	1.14660000e+04	1.50000000e+01	1.80000000e+01	3.60000000e+01
-315	1.16360000e+04	1.50000000e+01	1.80000000e+01	3.70000000e+01
-314	1.19720000e+04	1.50000000e+01	1.80000000e+01	3.70000000e+01
-313	1.22350000e+04	1.50000000e+01	1.80000000e+01	3.70000000e+01
-312	1.25210000e+04	1.50000000e+01	1.80000000e+01	3.70000000e+01
-311	1.28320000e+04	1.50000000e+01	1.80000000e+01	3.70000000e+01
-310	1.30960000e+04	1.50000000e+01	1.80000000e+01	3.70000000e+01
-309	1.36410000e+04	1.50000000e+01	1.80000000e+01	3.70000000e+01
-308	1.40230000e+04	1.50000000e+01	1.90000000e+01	3.80000000e+01
-307	1.42720000e+04	1.50000000e+01	1.90000000e+01	3.80000000e+01
-306	1.42720000e+04	1.50000000e+01	1.90000000e+01	3.80000000e+01
-305	1.42720000e+04	1.50000000e+01	1.90000000e+01	3.80000000e+01
-304	1.45980000e+04	1.50000000e+01	1.90000000e+01	3.80000000e+01
-303	1.48790000e+04	1.50000000e+01	1.90000000e+01	3.80000000e+01
-302	1.51430000e+04	1.50000000e+01	1.90000000e+01	3.80000000e+01
-301	1.54750000e+04	1.50000000e+01	1.90000000e+01	3.80000000e+01
-300	1.57570000e+04	1.50000000e+01	1.90000000e+01	3.80000000e+01
-299	1.60510000e+04	1.50000000e+01	2.00000000e+01	3.90000000e+01
-298	1.65060000e+04	1.50000000e+01	2.00000000e+01	3.90000000e+01
-297	1.68260000e+04	1.70000000e+01	2.20000000e+01	4.10000000e+01
-296	1.72220000e+04	1.70000000e+01	2.20000000e+01	4.10000000e+01
-295	1.76240000e+04	1.70000000e+01	2.20000000e+01	4.10000000e+01
-294	1.79750000e+04	1.70000000e+01	2.20000000e+01	4.10000000e+01
-293	1.82820000e+04	1.70000000e+01	2.20000000e+01	4.10000000e+01
-292	1.88240000e+04	1.70000000e+01	2.20000000e+01	4.10000000e+01
-291	1.92830000e+04	1.70000000e+01	2.20000000e+01	4.10000000e+01
-290	1.92830000e+04	1.70000000e+01	2.20000000e+01	4.10000000e+01
-289	1.95470000e+04	1.70000000e+01	2.20000000e+01	4.10000000e+01
-288	1.98440000e+04	1.70000000e+01	2.20000000e+01	4.10000000e+01
-287	2.01180000e+04	1.70000000e+01	2.20000000e+01	4.10000000e+01
-286	2.03870000e+04	1.70000000e+01	2.20000000e+01	4.10000000e+01
-285	2.06680000e+04	1.70000000e+01	2.20000000e+01	4.10000000e+01
-284	2.10020000e+04	1.70000000e+01	2.20000000e+01	4.10000000e+01
-283	2.12930000e+04	1.70000000e+01	2.20000000e+01	4.10000000e+01
-282	2.15990000e+04	1.70000000e+01	2.20000000e+01	4.10000000e+01
-281	2.18420000e+04	1.70000000e+01	2.20000000e+01	4.10000000e+01
-280	2.21830000e+04	1.70000000e+01	2.20000000e+01	4.20000000e+01
-279	2.24930000e+04	1.70000000e+01	2.20000000e+01	4.20000000e+01
-278	2.28460000e+04	2.00000000e+01	2.60000000e+01	4.80000000e+01
-277	2.32820000e+04	2.00000000e+01	2.60000000e+01	4.80000000e+01
-276	2.39720000e+04	2.00000000e+01	2.60000000e+01	4.80000000e+01
-275	2.39720000e+04	2.00000000e+01	2.60000000e+01	4.80000000e+01
-274	2.43110000e+04	2.20000000e+01	2.70000000e+01	5.00000000e+01
-273	2.45980000e+04	2.20000000e+01	2.70000000e+01	5.00000000e+01
-272	2.48950000e+04	2.20000000e+01	2.70000000e+01	5.00000000e+01
-271	2.52630000e+04	2.30000000e+01	2.80000000e+01	5.10000000e+01
-270	2.56480000e+04	2.40000000e+01	2.90000000e+01	5.20000000e+01
-269	2.59710000e+04	2.50000000e+01	3.00000000e+01	5.30000000e+01
-268	2.62720000e+04	2.50000000e+01	3.00000000e+01	5.30000000e+01
-267	2.66090000e+04	2.50000000e+01	3.00000000e+01	5.30000000e+01
-266	2.69340000e+04	2.50000000e+01	3.00000000e+01	5.30000000e+01
-265	2.74630000e+04	2.50000000e+01	3.00000000e+01	5.30000000e+01
-264	2.80290000e+04	2.50000000e+01	3.00000000e+01	5.30000000e+01
-263	2.86420000e+04	2.50000000e+01	3.20000000e+01	5.60000000e+01
-262	2.94840000e+04	2.50000000e+01	3.20000000e+01	5.60000000e+01
-261	2.99970000e+04	2.50000000e+01	3.20000000e+01	5.60000000e+01
-260	3.03730000e+04	2.50000000e+01	3.20000000e+01	5.60000000e+01
-259	3.07670000e+04	2.50000000e+01	3.20000000e+01	5.60000000e+01
-258	3.11640000e+04	2.50000000e+01	3.20000000e+01	5.60000000e+01
-257	3.16030000e+04	2.50000000e+01	3.30000000e+01	5.70000000e+01
-256	3.20230000e+04	2.50000000e+01	3.30000000e+01	5.70000000e+01
-255	3.24000000e+04	2.50000000e+01	3.30000000e+01	5.70000000e+01
-254	3.27290000e+04	2.50000000e+01	3.30000000e+01	5.70000000e+01
-253	3.29950000e+04	2.50000000e+01	3.30000000e+01	5.70000000e+01
-252	3.32660000e+04	2.50000000e+01	3.30000000e+01	5.70000000e+01
-251	3.35360000e+04	2.50000000e+01	3.30000000e+01	5.70000000e+01
-250	3.38640000e+04	2.50000000e+01	3.30000000e+01	5.70000000e+01
-249	3.42000000e+04	2.50000000e+01	3.30000000e+01	5.70000000e+01
-248	3.45590000e+04	2.50000000e+01	3.30000000e+01	5.70000000e+01
-247	3.48820000e+04	2.50000000e+01	3.30000000e+01	5.70000000e+01
-246	3.51680000e+04	2.80000000e+01	3.40000000e+01	5.80000000e+01
-245	3.54270000e+04	2.80000000e+01	3.40000000e+01	5.80000000e+01
-244	3.56800000e+04	2.80000000e+01	3.40000000e+01	5.80000000e+01
-243	3.60070000e+04	2.80000000e+01	3.40000000e+01	5.80000000e+01
-242	3.63550000e+04	2.80000000e+01	3.40000000e+01	5.80000000e+01
-241	3.66520000e+04	2.80000000e+01	3.40000000e+01	5.80000000e+01
-240	3.68820000e+04	2.80000000e+01	3.40000000e+01	5.80000000e+01
-239	3.71090000e+04	2.80000000e+01	3.40000000e+01	5.80000000e+01
-238	3.73360000e+04	2.80000000e+01	3.40000000e+01	5.80000000e+01
-237	3.75690000e+04	2.80000000e+01	3.40000000e+01	5.80000000e+01
-236	3.78240000e+04	2.80000000e+01	3.40000000e+01	5.80000000e+01
-235	3.81490000e+04	2.80000000e+01	3.40000000e+01	5.80000000e+01
-234	3.84550000e+04	2.80000000e+01	3.40000000e+01	5.80000000e+01
-233	3.87050000e+04	2.80000000e+01	3.40000000e+01	5.80000000e+01
-232	3.89610000e+04	3.00000000e+01	3.50000000e+01	6.10000000e+01
-231	3.92020000e+04	3.00000000e+01	3.50000000e+01	6.10000000e+01
-230	3.94500000e+04	3.00000000e+01	3.50000000e+01	6.10000000e+01
-229	3.97420000e+04	3.00000000e+01	3.50000000e+01	6.10000000e+01
-228	4.00290000e+04	3.00000000e+01	3.50000000e+01	6.10000000e+01
-227	4.02540000e+04	3.00000000e+01	3.50000000e+01	6.10000000e+01
-226	4.07000000e+04	3.00000000e+01	3.50000000e+01	6.10000000e+01
-225	4.09670000e+04	3.00000000e+01	3.50000000e+01	6.10000000e+01
-224	4.12400000e+04	3.00000000e+01	3.50000000e+01	6.10000000e+01
-223	4.15380000e+04	3.00000000e+01	3.50000000e+01	6.10000000e+01
-222	4.17890000e+04	3.00000000e+01	3.50000000e+01	6.10000000e+01
-221	4.20540000e+04	3.00000000e+01	3.50000000e+01	6.10000000e+01
-220	4.22680000e+04	3.00000000e+01	3.50000000e+01	6.10000000e+01
-219	4.24460000e+04	3.00000000e+01	3.50000000e+01	6.10000000e+01
-218	4.26930000e+04	2.90000000e+01	3.60000000e+01	6.30000000e+01
-217	4.29050000e+04	2.90000000e+01	3.60000000e+01	6.30000000e+01
-216	4.31360000e+04	2.90000000e+01	3.60000000e+01	6.30000000e+01
-215	4.33870000e+04	2.90000000e+01	3.60000000e+01	6.30000000e+01
-214	4.36690000e+04	2.90000000e+01	3.60000000e+01	6.30000000e+01
-213	4.39410000e+04	3.00000000e+01	3.70000000e+01	6.40000000e+01
-212	4.41430000e+04	3.00000000e+01	3.70000000e+01	6.40000000e+01
-211	4.43190000e+04	3.00000000e+01	3.70000000e+01	6.40000000e+01
-210	4.45140000e+04	3.00000000e+01	3.70000000e+01	6.40000000e+01
-209	4.47850000e+04	3.50000000e+01	3.90000000e+01	6.60000000e+01
-208	4.50340000e+04	3.50000000e+01	3.90000000e+01	6.60000000e+01
-207	4.53250000e+04	3.50000000e+01	3.90000000e+01	6.60000000e+01
-206	4.56320000e+04	3.50000000e+01	3.90000000e+01	6.60000000e+01
-205	4.58440000e+04	3.50000000e+01	3.90000000e+01	6.60000000e+01
-204	4.60720000e+04	3.50000000e+01	3.90000000e+01	6.60000000e+01
-203	4.63640000e+04	3.50000000e+01	3.90000000e+01	6.60000000e+01
-202	4.65720000e+04	3.50000000e+01	3.90000000e+01	6.60000000e+01
-201	4.68290000e+04	3.50000000e+01	3.90000000e+01	6.60000000e+01
-200	4.71210000e+04	3.50000000e+01	3.90000000e+01	6.60000000e+01
-199	4.73980000e+04	3.50000000e+01	3.90000000e+01	6.60000000e+01
-198	4.75900000e+04	3.50000000e+01	3.90000000e+01	6.60000000e+01
-197	4.78180000e+04	3.50000000e+01	3.90000000e+01	6.60000000e+01
-196	4.79840000e+04	3.50000000e+01	3.90000000e+01	6.60000000e+01
-195	4.81750000e+04	3.50000000e+01	3.90000000e+01	6.60000000e+01
-194	4.84380000e+04	3.50000000e+01	3.90000000e+01	6.60000000e+01
-193	4.86870000e+04	3.50000000e+01	3.90000000e+01	6.60000000e+01
-192	4.89200000e+04	3.50000000e+01	3.90000000e+01	6.60000000e+01
-191	4.90940000e+04	3.50000000e+01	3.90000000e+01	6.60000000e+01
-190	4.92910000e+04	3.40000000e+01	4.00000000e+01	6.70000000e+01
-189	4.94860000e+04	3.40000000e+01	4.00000000e+01	6.70000000e+01
-188	4.97060000e+04	3.60000000e+01	4.10000000e+01	6.90000000e+01
-187	4.99520000e+04	3.60000000e+01	4.20000000e+01	7.00000000e+01
-186	5.02850000e+04	3.60000000e+01	4.20000000e+01	7.00000000e+01
-185	5.06020000e+04	3.60000000e+01	4.20000000e+01	7.00000000e+01
-184	5.08550000e+04	3.60000000e+01	4.20000000e+01	7.00000000e+01
-183	5.11150000e+04	3.60000000e+01	4.20000000e+01	7.00000000e+01
-182	5.12840000e+04	3.60000000e+01	4.20000000e+01	7.00000000e+01
-181	5.14860000e+04	3.60000000e+01	4.20000000e+01	7.00000000e+01
-180	5.17650000e+04	3.60000000e+01	4.20000000e+01	7.00000000e+01
-179	5.20200000e+04	3.60000000e+01	4.20000000e+01	7.00000000e+01
-178	5.22850000e+04	3.60000000e+01	4.20000000e+01	7.00000000e+01
-177	5.25370000e+04	3.60000000e+01	4.20000000e+01	7.00000000e+01
-176	5.28340000e+04	3.50000000e+01	4.30000000e+01	7.10000000e+01
-175	5.30850000e+04	3.50000000e+01	4.30000000e+01	7.10000000e+01
-174	5.33130000e+04	3.50000000e+01	4.30000000e+01	7.10000000e+01
-173	5.36030000e+04	3.50000000e+01	4.30000000e+01	7.10000000e+01
-172	5.38960000e+04	3.50000000e+01	4.30000000e+01	7.10000000e+01
-171	5.41760000e+04	3.50000000e+01	4.30000000e+01	7.10000000e+01
-170	5.44260000e+04	3.50000000e+01	4.30000000e+01	7.10000000e+01
-169	5.46120000e+04	3.50000000e+01	4.30000000e+01	7.10000000e+01
-168	5.48040000e+04	3.50000000e+01	4.30000000e+01	7.10000000e+01
-167	5.49370000e+04	3.50000000e+01	4.30000000e+01	7.10000000e+01
-166	5.49970000e+04	3.50000000e+01	4.30000000e+01	7.10000000e+01
-165	5.50430000e+04	3.50000000e+01	4.30000000e+01	7.10000000e+01
-164	5.50970000e+04	3.50000000e+01	4.30000000e+01	7.10000000e+01
-163	5.52020000e+04	3.80000000e+01	4.40000000e+01	7.20000000e+01
-162	5.53360000e+04	3.80000000e+01	4.40000000e+01	7.20000000e+01
-161	5.55500000e+04	3.80000000e+01	4.40000000e+01	7.20000000e+01
-160	5.57640000e+04	3.80000000e+01	4.40000000e+01	7.20000000e+01
-159	5.59740000e+04	3.80000000e+01	4.40000000e+01	7.20000000e+01
-158	5.62280000e+04	3.80000000e+01	4.40000000e+01	7.20000000e+01
-157	5.64730000e+04	3.80000000e+01	4.40000000e+01	7.20000000e+01
-156	5.67040000e+04	3.80000000e+01	4.40000000e+01	7.20000000e+01
-155	5.69110000e+04	3.60000000e+01	4.50000000e+01	7.30000000e+01
-154	5.71000000e+04	3.60000000e+01	4.50000000e+01	7.30000000e+01
-153	5.72720000e+04	3.60000000e+01	4.50000000e+01	7.30000000e+01
-152	5.72720000e+04	3.60000000e+01	4.50000000e+01	7.30000000e+01
-151	5.73140000e+04	3.60000000e+01	4.50000000e+01	7.30000000e+01
-150	5.73140000e+04	3.60000000e+01	4.50000000e+01	7.30000000e+01
-149	5.75530000e+04	3.70000000e+01	4.60000000e+01	7.60000000e+01
-148	5.77510000e+04	3.70000000e+01	4.60000000e+01	7.60000000e+01
-147	5.79680000e+04	3.70000000e+01	4.60000000e+01	7.70000000e+01
-146	5.81600000e+04	3.70000000e+01	4.60000000e+01	7.70000000e+01
-145	5.83730000e+04	3.70000000e+01	4.60000000e+01	7.70000000e+01
-144	5.85920000e+04	3.70000000e+01	4.60000000e+01	7.70000000e+01
-143	5.85920000e+04	3.70000000e+01	4.60000000e+01	7.70000000e+01
-142	5.88130000e+04	3.70000000e+01	4.60000000e+01	7.70000000e+01
-141	5.88130000e+04	3.70000000e+01	4.60000000e+01	7.70000000e+01
-140	5.88130000e+04	3.70000000e+01	4.60000000e+01	7.70000000e+01
-139	5.88130000e+04	3.70000000e+01	4.60000000e+01	7.70000000e+01
-138	5.88130000e+04	3.70000000e+01	4.60000000e+01	7.70000000e+01
-137	5.90820000e+04	3.70000000e+01	4.60000000e+01	7.70000000e+01
-136	5.93080000e+04	3.70000000e+01	4.60000000e+01	7.70000000e+01
-135	5.95280000e+04	3.70000000e+01	4.60000000e+01	7.70000000e+01
-134	5.97340000e+04	3.70000000e+01	4.60000000e+01	7.70000000e+01
-133	5.99510000e+04	3.70000000e+01	4.60000000e+01	7.70000000e+01
-132	6.01670000e+04	3.70000000e+01	4.60000000e+01	7.70000000e+01
-131	6.04420000e+04	3.70000000e+01	4.60000000e+01	7.70000000e+01
-130	6.07410000e+04	3.70000000e+01	4.60000000e+01	7.70000000e+01
-129	6.10200000e+04	3.70000000e+01	4.60000000e+01	7.70000000e+01
-128	6.12290000e+04	3.70000000e+01	4.60000000e+01	7.70000000e+01
-127	6.14500000e+04	3.70000000e+01	4.60000000e+01	7.70000000e+01
-126	6.17380000e+04	3.70000000e+01	4.60000000e+01	7.70000000e+01
-125	6.20290000e+04	3.70000000e+01	4.60000000e+01	7.70000000e+01
-124	6.23150000e+04	3.70000000e+01	4.60000000e+01	7.70000000e+01
-123	6.26680000e+04	3.70000000e+01	4.60000000e+01	7.70000000e+01
-122	6.30670000e+04	3.70000000e+01	4.60000000e+01	7.70000000e+01
-121	6.34270000e+04	3.70000000e+01	4.60000000e+01	7.70000000e+01
-120	6.38530000e+04	3.70000000e+01	4.60000000e+01	7.70000000e+01
-119	6.42320000e+04	3.70000000e+01	4.60000000e+01	7.70000000e+01
-118	6.45530000e+04	3.70000000e+01	4.60000000e+01	7.70000000e+01
-117	6.48850000e+04	3.70000000e+01	4.60000000e+01	7.70000000e+01
-116	6.52270000e+04	3.70000000e+01	4.60000000e+01	7.70000000e+01
-115	6.55640000e+04	3.70000000e+01	4.60000000e+01	7.70000000e+01
-114	6.58970000e+04	3.70000000e+01	4.60000000e+01	7.70000000e+01
-113	6.62390000e+04	4.30000000e+01	4.70000000e+01	8.00000000e+01
-112	6.65900000e+04	4.30000000e+01	4.70000000e+01	8.00000000e+01
-111	6.69670000e+04	4.30000000e+01	4.70000000e+01	8.00000000e+01
-110	6.73800000e+04	4.30000000e+01	4.70000000e+01	8.00000000e+01
-109	6.77160000e+04	4.30000000e+01	4.70000000e+01	8.00000000e+01
-108	6.80820000e+04	4.30000000e+01	4.70000000e+01	8.00000000e+01
-107	6.84130000e+04	4.30000000e+01	4.70000000e+01	8.00000000e+01
-106	6.86870000e+04	4.30000000e+01	4.70000000e+01	8.00000000e+01
-105	6.89420000e+04	4.30000000e+01	4.70000000e+01	8.00000000e+01
-104	6.92370000e+04	4.30000000e+01	4.70000000e+01	8.00000000e+01
-103	6.95800000e+04	4.30000000e+01	4.70000000e+01	8.00000000e+01
-102	6.99460000e+04	4.30000000e+01	4.70000000e+01	8.00000000e+01
-101	7.02810000e+04	4.30000000e+01	4.70000000e+01	8.00000000e+01
-100	7.06590000e+04	4.30000000e+01	4.70000000e+01	8.00000000e+01
-99	7.10020000e+04	4.20000000e+01	4.80000000e+01	8.10000000e+01
-98	7.13790000e+04	4.20000000e+01	4.80000000e+01	8.10000000e+01
-97	7.17300000e+04	4.20000000e+01	4.80000000e+01	8.10000000e+01
-96	7.20470000e+04	4.20000000e+01	4.80000000e+01	8.10000000e+01
-95	7.24160000e+04	4.20000000e+01	4.80000000e+01	8.10000000e+01
-94	7.27940000e+04	4.20000000e+01	4.80000000e+01	8.10000000e+01
-93	7.31450000e+04	4.20000000e+01	4.90000000e+01	8.20000000e+01
-92	7.35200000e+04	4.40000000e+01	5.10000000e+01	8.50000000e+01
-91	7.38920000e+04	4.40000000e+01	5.10000000e+01	8.50000000e+01
-90	7.42830000e+04	4.60000000e+01	5.20000000e+01	8.70000000e+01
-89	7.46240000e+04	4.60000000e+01	5.20000000e+01	8.70000000e+01
-88	7.49550000e+04	4.60000000e+01	5.20000000e+01	8.70000000e+01
-87	7.53320000e+04	4.60000000e+01	5.20000000e+01	8.70000000e+01
-86	7.56960000e+04	4.60000000e+01	5.20000000e+01	8.70000000e+01
-85	7.60860000e+04	4.90000000e+01	5.30000000e+01	8.80000000e+01
-84	7.64560000e+04	4.90000000e+01	5.30000000e+01	8.80000000e+01
-83	7.69890000e+04	4.90000000e+01	5.30000000e+01	8.80000000e+01
-82	7.73850000e+04	4.90000000e+01	5.30000000e+01	8.80000000e+01
-81	7.79710000e+04	4.90000000e+01	5.30000000e+01	8.80000000e+01
-80	7.86520000e+04	4.90000000e+01	5.30000000e+01	8.80000000e+01
-79	7.95700000e+04	4.90000000e+01	5.30000000e+01	8.80000000e+01
-78	8.04680000e+04	4.90000000e+01	5.30000000e+01	8.80000000e+01
-77	8.14380000e+04	4.90000000e+01	5.30000000e+01	8.80000000e+01
-76	8.28770000e+04	4.90000000e+01	5.30000000e+01	8.80000000e+01
-75	8.40040000e+04	4.80000000e+01	5.50000000e+01	9.20000000e+01
-74	8.51410000e+04	4.80000000e+01	5.50000000e+01	9.20000000e+01
-73	8.65360000e+04	4.80000000e+01	5.50000000e+01	9.20000000e+01
-72	8.76980000e+04	4.40000000e+01	5.60000000e+01	9.50000000e+01
-71	8.85760000e+04	5.10000000e+01	5.80000000e+01	9.70000000e+01
-70	8.92560000e+04	5.00000000e+01	5.90000000e+01	9.80000000e+01
-69	9.00980000e+04	5.00000000e+01	6.00000000e+01	9.90000000e+01
-68	9.07130000e+04	5.00000000e+01	6.00000000e+01	9.90000000e+01
-67	9.24630000e+04	5.00000000e+01	6.00000000e+01	9.90000000e+01
-66	1.13595000e+05	5.80000000e+01	7.20000000e+01	1.15000000e+02
-65	1.73315000e+05	8.40000000e+01	1.03000000e+02	1.48000000e+02
-64	2.06196000e+05	1.00000000e+02	1.19000000e+02	1.65000000e+02
-63	2.24980000e+05	1.06000000e+02	1.24000000e+02	1.75000000e+02
-62	2.39505000e+05	1.12000000e+02	1.27000000e+02	1.80000000e+02
-61	2.50366000e+05	1.12000000e+02	1.27000000e+02	1.80000000e+02
-60	2.61688000e+05	1.14000000e+02	1.31000000e+02	1.86000000e+02
-59	2.74701000e+05	1.18000000e+02	1.37000000e+02	1.92000000e+02
-58	2.78673000e+05	1.18000000e+02	1.37000000e+02	1.92000000e+02
-57	2.85889000e+05	1.18000000e+02	1.37000000e+02	1.92000000e+02
-56	2.87242000e+05	1.18000000e+02	1.37000000e+02	1.92000000e+02
-55	2.88498000e+05	1.18000000e+02	1.37000000e+02	1.92000000e+02
-54	2.89649000e+05	1.20000000e+02	1.38000000e+02	1.93000000e+02
-53	2.90822000e+05	1.20000000e+02	1.38000000e+02	1.93000000e+02
-52	2.92118000e+05	1.19000000e+02	1.39000000e+02	1.95000000e+02
-51	2.93344000e+05	1.17000000e+02	1.39000000e+02	1.96000000e+02
-50	2.94662000e+05	1.21000000e+02	1.41000000e+02	2.01000000e+02
-49	2.95652000e+05	1.21000000e+02	1.41000000e+02	2.01000000e+02
-48	2.96589000e+05	1.19000000e+02	1.42000000e+02	2.02000000e+02
-47	2.97538000e+05	1.19000000e+02	1.42000000e+02	2.02000000e+02
-46	2.98632000e+05	1.19000000e+02	1.42000000e+02	2.02000000e+02
-45	2.99886000e+05	1.20000000e+02	1.44000000e+02	2.04000000e+02
-44	3.01044000e+05	1.20000000e+02	1.44000000e+02	2.04000000e+02
-43	3.01954000e+05	1.20000000e+02	1.44000000e+02	2.04000000e+02
-42	3.02981000e+05	1.24000000e+02	1.45000000e+02	2.05000000e+02
-41	3.04057000e+05	1.25000000e+02	1.46000000e+02	2.06000000e+02
-40	3.05020000e+05	1.25000000e+02	1.46000000e+02	2.06000000e+02
-39	3.06144000e+05	1.25000000e+02	1.46000000e+02	2.06000000e+02
-38	3.07136000e+05	1.25000000e+02	1.46000000e+02	2.06000000e+02
-37	3.07960000e+05	1.25000000e+02	1.46000000e+02	2.06000000e+02
-36	3.08946000e+05	1.25000000e+02	1.46000000e+02	2.06000000e+02
-35	3.12475000e+05	1.25000000e+02	1.47000000e+02	2.07000000e+02
-34	3.17047000e+05	1.20000000e+02	1.48000000e+02	2.08000000e+02
-33	3.19479000e+05	1.20000000e+02	1.48000000e+02	2.08000000e+02
-32	3.22308000e+05	1.21000000e+02	1.50000000e+02	2.12000000e+02
-31	3.24617000e+05	1.21000000e+02	1.50000000e+02	2.12000000e+02
-30	3.26656000e+05	1.24000000e+02	1.51000000e+02	2.13000000e+02
-29	3.28284000e+05	1.24000000e+02	1.51000000e+02	2.13000000e+02
-28	3.29787000e+05	1.24000000e+02	1.52000000e+02	2.15000000e+02
-27	3.31137000e+05	1.29000000e+02	1.54000000e+02	2.17000000e+02
-26	3.32285000e+05	1.31000000e+02	1.55000000e+02	2.18000000e+02
-25	3.33620000e+05	1.31000000e+02	1.55000000e+02	2.18000000e+02
-24	3.35785000e+05	1.32000000e+02	1.56000000e+02	2.20000000e+02
-23	3.37612000e+05	1.34000000e+02	1.57000000e+02	2.21000000e+02
-22	3.39109000e+05	1.34000000e+02	1.58000000e+02	2.24000000e+02
-21	3.40575000e+05	1.35000000e+02	1.59000000e+02	2.25000000e+02
-20	3.42140000e+05	1.35000000e+02	1.59000000e+02	2.25000000e+02
-19	3.43668000e+05	1.36000000e+02	1.61000000e+02	2.27000000e+02
-18	3.45439000e+05	1.36000000e+02	1.61000000e+02	2.27000000e+02
-17	3.47545000e+05	1.36000000e+02	1.61000000e+02	2.27000000e+02
-16	3.49524000e+05	1.36000000e+02	1.61000000e+02	2.27000000e+02
-15	3.51804000e+05	1.36000000e+02	1.61000000e+02	2.27000000e+02
-14	3.53646000e+05	1.36000000e+02	1.61000000e+02	2.27000000e+02
-13	3.55257000e+05	1.36000000e+02	1.61000000e+02	2.27000000e+02
-12	3.56709000e+05	1.36000000e+02	1.61000000e+02	2.27000000e+02
-11	3.58342000e+05	1.38000000e+02	1.62000000e+02	2.28000000e+02
-10	3.59931000e+05	1.38000000e+02	1.62000000e+02	2.28000000e+02
-9	3.61589000e+05	1.38000000e+02	1.62000000e+02	2.28000000e+02
-8	3.63380000e+05	1.36000000e+02	1.63000000e+02	2.29000000e+02
-7	3.65988000e+05	1.36000000e+02	1.63000000e+02	2.29000000e+02
-6	3.68978000e+05	1.36000000e+02	1.63000000e+02	2.29000000e+02
-5	3.71698000e+05	1.36000000e+02	1.63000000e+02	2.29000000e+02
-4	3.74717000e+05	1.33000000e+02	1.64000000e+02	2.30000000e+02
-3	3.78071000e+05	1.33000000e+02	1.64000000e+02	2.30000000e+02
-2	3.81918000e+05	1.40000000e+02	1.67000000e+02	2.33000000e+02
-1	3.87325000e+05	1.40000000e+02	1.69000000e+02	2.35000000e+02
0	3.92102000e+05	1.44000000e+02	1.73000000e+02	2.40000000e+02
1	4.00925000e+05	1.44000000e+02	1.73000000e+02	2.40000000e+02
2	4.08003000e+05	1.53000000e+02	1.76000000e+02	2.44000000e+02
3	4.14622000e+05	1.55000000e+02	1.77000000e+02	2.48000000e+02
4	4.20846000e+05	1.51000000e+02	1.80000000e+02	2.52000000e+02
5	4.26520000e+05	1.57000000e+02	1.82000000e+02	2.54000000e+02
6	4.30775000e+05	1.63000000e+02	1.85000000e+02	2.57000000e+02
7	4.34454000e+05	1.61000000e+02	1.86000000e+02	2.58000000e+02
8	4.38656000e+05	1.61000000e+02	1.87000000e+02	2.60000000e+02
9	4.42831000e+05	1.61000000e+02	1.87000000e+02	2.60000000e+02
10	4.46824000e+05	1.58000000e+02	1.90000000e+02	2.69000000e+02
11	4.53022000e+05	1.72000000e+02	1.93000000e+02	2.73000000e+02
12	4.57756000e+05	1.64000000e+02	1.95000000e+02	2.76000000e+02
13	4.62251000e+05	1.65000000e+02	1.97000000e+02	2.78000000e+02
14	4.63126000e+05	1.73000000e+02	2.01000000e+02	2.83000000e+02
15	4.65143000e+05	1.69000000e+02	2.03000000e+02	2.85000000e+02
16	4.67049000e+05	1.66000000e+02	2.04000000e+02	2.86000000e+02
17	4.69103000e+05	1.69000000e+02	2.05000000e+02	2.87000000e+02
18	4.72611000e+05	1.81000000e+02	2.10000000e+02	3.02000000e+02
19	5.05711000e+05	1.93000000e+02	2.21000000e+02	3.19000000e+02
20	5.25723000e+05	1.91000000e+02	2.25000000e+02	3.26000000e+02
21	5.39185000e+05	1.94000000e+02	2.27000000e+02	3.38000000e+02
22	5.50633000e+05	1.90000000e+02	2.28000000e+02	3.42000000e+02
23	5.61108000e+05	1.93000000e+02	2.32000000e+02	3.48000000e+02
24	5.72365000e+05	1.97000000e+02	2.35000000e+02	3.52000000e+02
25	5.84595000e+05	1.99000000e+02	2.38000000e+02	3.57000000e+02
26	5.95725000e+05	1.98000000e+02	2.39000000e+02	3.59000000e+02
27	6.06019000e+05	1.99000000e+02	2.40000000e+02	3.60000000e+02
28	6.16960000e+05	2.02000000e+02	2.43000000e+02	3.65000000e+02
29	6.27078000e+05	1.97000000e+02	2.45000000e+02	3.68000000e+02
30	6.37807000e+05	2.02000000e+02	2.46000000e+02	3.70000000e+02
31	6.56379000e+05	2.06000000e+02	2.51000000e+02	3.75000000e+02
32	6.76616000e+05	2.15000000e+02	2.57000000e+02	3.84000000e+02
33	6.93870000e+05	2.16000000e+02	2.62000000e+02	3.89000000e+02
34	7.11873000e+05	2.28000000e+02	2.69000000e+02	4.00000000e+02
35	7.29036000e+05	2.25000000e+02	2.70000000e+02	4.01000000e+02
36	7.43928000e+05	2.25000000e+02	2.71000000e+02	4.02000000e+02
37	7.59900000e+05	2.32000000e+02	2.80000000e+02	4.22000000e+02
38	7.81351000e+05	2.37000000e+02	2.90000000e+02	4.33000000e+02
39	8.00966000e+05	2.43000000e+02	2.96000000e+02	4.39000000e+02
40	8.16502000e+05	2.46000000e+02	3.07000000e+02	4.59000000e+02
41	8.31086000e+05	2.52000000e+02	3.13000000e+02	4.66000000e+02
42	8.46651000e+05	2.57000000e+02	3.19000000e+02	4.73000000e+02
43	8.65877000e+05	2.60000000e+02	3.23000000e+02	4.79000000e+02
44	8.86759000e+05	2.72000000e+02	3.35000000e+02	4.94000000e+02
45	9.12094000e+05	2.64000000e+02	3.45000000e+02	5.18000000e+02
46	9.33578000e+05	2.81000000e+02	3.57000000e+02	5.39000000e+02
47	9.49283000e+05	2.72000000e+02	3.61000000e+02	5.44000000e+02
48	9.69904000e+05	2.76000000e+02	3.64000000e+02	5.48000000e+02
49	9.89093000e+05	2.76000000e+02	3.66000000e+02	5.51000000e+02
50	1.01275000e+06	2.88000000e+02	3.74000000e+02	5.60000000e+02
51	1.03973100e+06	2.89000000e+02	3.77000000e+02	5.63000000e+02
52	1.07709800e+06	2.98000000e+02	3.83000000e+02	5.69000000e+02
53	1.14022200e+06	2.97000000e+02	3.88000000e+02	5.75000000e+02
54	1.18430000e+06	2.98000000e+02	3.92000000e+02	5.79000000e+02
55	1.21518600e+06	2.94000000e+02	3.95000000e+02	5.82000000e+02
56	1.24168700e+06	2.99000000e+02	3.97000000e+02	5.84000000e+02
57	1.26696800e+06	3.10000000e+02	4.04000000e+02	5.91000000e+02
58	1.30007600e+06	3.19000000e+02	4.12000000e+02	6.04000000e+02
59	1.34292600e+06	3.25000000e+02	4.20000000e+02	6.14000000e+02
60	1.37558200e+06	3.21000000e+02	4.25000000e+02	6.23000000e+02
61	1.45749100e+06	3.35000000e+02	4.30000000e+02	6.36000000e+02
62	1.52260100e+06	3.31000000e+02	4.43000000e+02	6.50000000e+02
63	1.56458300e+06	3.45000000e+02	4.47000000e+02	6.58000000e+02
64	1.60147900e+06	3.66000000e+02	4.57000000e+02	6.69000000e+02
65	1.64218800e+06	3.69000000e+02	4.70000000e+02	6.86000000e+02
66	1.69431000e+06	3.80000000e+02	4.88000000e+02	7.07000000e+02
67	1.75676900e+06	3.81000000e+02	4.94000000e+02	7.17000000e+02
68	1.78999100e+06	3.90000000e+02	5.00000000e+02	7.32000000e+02
69	1.81609100e+06	3.88000000e+02	5.07000000e+02	7.49000000e+02
70	1.84007700e+06	3.90000000e+02	5.22000000e+02	7.81000000e+02
71	1.86567300e+06	3.99000000e+02	5.30000000e+02	7.92000000e+02
72	1.90031900e+06	4.04000000e+02	5.44000000e+02	8.15000000e+02
73	1.94073500e+06	4.16000000e+02	5.58000000e+02	8.37000000e+02
74	1.96821900e+06	4.39000000e+02	5.71000000e+02	8.53000000e+02
75	1.98928500e+06	4.40000000e+02	5.78000000e+02	8.80000000e+02
76	2.00761300e+06	4.40000000e+02	5.88000000e+02	9.04000000e+02
77	2.02658600e+06	4.45000000e+02	5.93000000e+02	9.10000000e+02
78	2.04618100e+06	4.50000000e+02	5.97000000e+02	9.15000000e+02
79	2.07220800e+06	4.63000000e+02	6.00000000e+02	9.22000000e+02
80	2.11985600e+06	4.66000000e+02	6.16000000e+02	9.40000000e+02
81	2.21126500e+06	5.08000000e+02	6.54000000e+02	9.93000000e+02
82	2.25901200e+06	4.82000000e+02	6.73000000e+02	1.02100000e+03
83	2.29513000e+06	4.85000000e+02	6.78000000e+02	1.02800000e+03
84	2.32093700e+06	4.89000000e+02	6.83000000e+02	1.03700000e+03
85	2.34388200e+06	4.92000000e+02	6.88000000e+02	1.04200000e+03
86	2.37127500e+06	4.94000000e+02	6.91000000e+02	1.04600000e+03
87	2.40747600e+06	5.00000000e+02	7.04000000e+02	1.07300000e+03
88	2.44491500e+06	5.04000000e+02	7.10000000e+02	1.08000000e+03
89	2.47115000e+06	5.07000000e+02	7.19000000e+02	1.09200000e+03
90	2.49568800e+06	5.10000000e+02	7.22000000e+02	1.09500000e+03
91	2.52220700e+06	5.12000000e+02	7.27000000e+02	1.10000000e+03
92	2.54895200e+06	5.13000000e+02	7.32000000e+02	1.10500000e+03
93	2.58616300e+06	5.15000000e+02	7.35000000e+02	1.10900000e+03
94	2.64066400e+06	5.21000000e+02	7.45000000e+02	1.12600000e+03
95	3.01117400e+06	5.60000000e+02	8.05000000e+02	1.20400000e+03
96	3.14286900e+06	5.69000000e+02	8.15000000e+02	1.21700000e+03
97	3.22307500e+06	5.71000000e+02	8.30000000e+02	1.24200000e+03
98	3.27802200e+06	5.78000000e+02	8.40000000e+02	1.25200000e+03
99	3.32644000e+06	5.92000000e+02	8.58000000e+02	1.27400000e+03
100	3.37466600e+06	5.92000000e+02	8.63000000e+02	1.28200000e+03
