# Supplementary material for: Early Prediction of Movie Box Office Success Based on Wikipedia Activity Big Data
Source: PLoS One. 2013 Aug 21;8(8):e71226. doi: 10.1371/journal.pone.0071226 (PMC3749192; doi:10.1371/journal.pone.0071226)
Supplement: Dataset S1 — The dataset under study, including the financial and Wikipedia activity data is also available at http://wwm.phy.bme.hu/SupplementaryDataS1.zip. (ZIP) [file pone.0071226.s002.zip › wikipredict_data_pack/sample_of_312/wikipedia_predictors/242]

Day_(movie_time)	Views	Users	Rigor	Edits
-500	0.00000000e+00	3.00000000e+01	4.20000000e+01	5.10000000e+01
-499	2.30400000e+03	3.00000000e+01	4.20000000e+01	5.10000000e+01
-498	4.20000000e+03	3.00000000e+01	4.20000000e+01	5.10000000e+01
-497	5.88000000e+03	3.00000000e+01	4.20000000e+01	5.10000000e+01
-496	7.79900000e+03	3.00000000e+01	4.20000000e+01	5.10000000e+01
-495	9.67500000e+03	3.00000000e+01	4.20000000e+01	5.10000000e+01
-494	1.19170000e+04	3.00000000e+01	4.20000000e+01	5.10000000e+01
-493	1.38430000e+04	3.10000000e+01	4.40000000e+01	5.40000000e+01
-492	2.05950000e+04	3.10000000e+01	4.40000000e+01	5.40000000e+01
-491	2.47910000e+04	3.10000000e+01	4.40000000e+01	5.40000000e+01
-490	2.77120000e+04	3.10000000e+01	4.40000000e+01	5.40000000e+01
-489	2.99780000e+04	3.10000000e+01	4.40000000e+01	5.40000000e+01
-488	3.20340000e+04	3.10000000e+01	4.40000000e+01	5.40000000e+01
-487	3.49550000e+04	3.10000000e+01	4.40000000e+01	5.40000000e+01
-486	3.67130000e+04	3.10000000e+01	4.40000000e+01	5.40000000e+01
-485	3.90390000e+04	3.10000000e+01	4.40000000e+01	5.40000000e+01
-484	4.07680000e+04	3.10000000e+01	4.40000000e+01	5.40000000e+01
-483	4.22270000e+04	3.10000000e+01	4.40000000e+01	5.40000000e+01
-482	4.37130000e+04	3.10000000e+01	4.40000000e+01	5.40000000e+01
-481	4.50770000e+04	3.10000000e+01	4.40000000e+01	5.40000000e+01
-480	4.68810000e+04	3.10000000e+01	4.40000000e+01	5.40000000e+01
-479	4.90020000e+04	3.10000000e+01	4.40000000e+01	5.40000000e+01
-478	5.06300000e+04	3.10000000e+01	4.40000000e+01	5.40000000e+01
-477	5.19560000e+04	3.10000000e+01	4.40000000e+01	5.40000000e+01
-476	5.33130000e+04	3.10000000e+01	4.40000000e+01	5.40000000e+01
-475	5.46540000e+04	3.10000000e+01	4.40000000e+01	5.40000000e+01
-474	5.62050000e+04	3.10000000e+01	4.40000000e+01	5.40000000e+01
-473	5.81030000e+04	3.10000000e+01	4.40000000e+01	5.40000000e+01
-472	6.00840000e+04	3.10000000e+01	4.40000000e+01	5.40000000e+01
-471	6.20080000e+04	3.10000000e+01	4.40000000e+01	5.40000000e+01
-470	6.35970000e+04	3.10000000e+01	4.40000000e+01	5.40000000e+01
-469	6.49950000e+04	3.10000000e+01	4.40000000e+01	5.40000000e+01
-468	6.64160000e+04	3.30000000e+01	4.70000000e+01	5.80000000e+01
-467	6.83230000e+04	3.20000000e+01	4.90000000e+01	6.10000000e+01
-466	7.02180000e+04	3.20000000e+01	4.90000000e+01	6.10000000e+01
-465	7.24150000e+04	3.20000000e+01	4.90000000e+01	6.10000000e+01
-464	7.43940000e+04	3.20000000e+01	4.90000000e+01	6.10000000e+01
-463	7.61510000e+04	3.20000000e+01	4.90000000e+01	6.10000000e+01
-462	7.76420000e+04	3.20000000e+01	4.90000000e+01	6.10000000e+01
-461	7.92360000e+04	3.20000000e+01	4.90000000e+01	6.10000000e+01
-460	8.10170000e+04	3.20000000e+01	4.90000000e+01	6.10000000e+01
-459	8.30860000e+04	3.20000000e+01	4.90000000e+01	6.10000000e+01
-458	8.55970000e+04	3.20000000e+01	4.90000000e+01	6.10000000e+01
-457	8.74080000e+04	3.20000000e+01	4.90000000e+01	6.10000000e+01
-456	8.90870000e+04	3.20000000e+01	4.90000000e+01	6.10000000e+01
-455	9.13790000e+04	3.40000000e+01	5.70000000e+01	7.60000000e+01
-454	9.51520000e+04	3.60000000e+01	7.80000000e+01	1.29000000e+02
-453	1.00244000e+05	4.10000000e+01	9.60000000e+01	1.54000000e+02
-452	1.05712000e+05	4.20000000e+01	1.00000000e+02	1.59000000e+02
-451	1.12012000e+05	4.50000000e+01	1.25000000e+02	2.19000000e+02
-450	1.17057000e+05	4.60000000e+01	1.28000000e+02	2.25000000e+02
-449	1.21965000e+05	5.50000000e+01	1.36000000e+02	2.35000000e+02
-448	1.26878000e+05	5.90000000e+01	1.39000000e+02	2.38000000e+02
-447	1.32148000e+05	6.20000000e+01	1.45000000e+02	2.44000000e+02
-446	1.42870000e+05	6.20000000e+01	1.49000000e+02	2.49000000e+02
-445	1.48705000e+05	6.60000000e+01	1.51000000e+02	2.51000000e+02
-444	1.53966000e+05	7.00000000e+01	1.57000000e+02	2.59000000e+02
-443	1.59771000e+05	7.10000000e+01	1.59000000e+02	2.61000000e+02
-442	1.64595000e+05	7.10000000e+01	1.59000000e+02	2.61000000e+02
-441	1.69473000e+05	7.00000000e+01	1.63000000e+02	2.65000000e+02
-440	1.73944000e+05	7.00000000e+01	1.66000000e+02	2.68000000e+02
-439	1.78429000e+05	7.30000000e+01	1.68000000e+02	2.70000000e+02
-438	1.84267000e+05	7.70000000e+01	1.69000000e+02	2.72000000e+02
-437	1.90305000e+05	8.10000000e+01	1.70000000e+02	2.74000000e+02
-436	1.95002000e+05	8.10000000e+01	1.70000000e+02	2.74000000e+02
-435	1.99555000e+05	8.20000000e+01	1.72000000e+02	2.77000000e+02
-434	2.03510000e+05	8.20000000e+01	1.72000000e+02	2.77000000e+02
-433	2.07528000e+05	7.90000000e+01	1.74000000e+02	2.79000000e+02
-432	2.12025000e+05	7.90000000e+01	1.74000000e+02	2.79000000e+02
-431	2.17304000e+05	8.00000000e+01	1.75000000e+02	2.80000000e+02
-430	2.23212000e+05	8.60000000e+01	1.80000000e+02	2.85000000e+02
-429	2.27782000e+05	9.20000000e+01	1.87000000e+02	2.93000000e+02
-428	2.32763000e+05	9.20000000e+01	1.89000000e+02	2.96000000e+02
-427	2.36565000e+05	9.10000000e+01	1.92000000e+02	3.00000000e+02
-426	2.40643000e+05	9.20000000e+01	1.93000000e+02	3.01000000e+02
-425	2.44975000e+05	9.20000000e+01	1.93000000e+02	3.01000000e+02
-424	2.49920000e+05	9.20000000e+01	1.95000000e+02	3.03000000e+02
-423	2.55362000e+05	9.20000000e+01	1.95000000e+02	3.03000000e+02
-422	2.59886000e+05	9.70000000e+01	1.97000000e+02	3.09000000e+02
-421	2.63865000e+05	9.70000000e+01	1.97000000e+02	3.09000000e+02
-420	2.67891000e+05	9.70000000e+01	1.97000000e+02	3.09000000e+02
-419	2.71744000e+05	9.50000000e+01	1.99000000e+02	3.11000000e+02
-418	2.75411000e+05	9.50000000e+01	1.99000000e+02	3.11000000e+02
-417	2.80418000e+05	9.90000000e+01	2.02000000e+02	3.14000000e+02
-416	2.85333000e+05	9.70000000e+01	2.06000000e+02	3.18000000e+02
-415	2.89575000e+05	9.60000000e+01	2.07000000e+02	3.19000000e+02
-414	2.93514000e+05	1.03000000e+02	2.11000000e+02	3.23000000e+02
-413	2.98542000e+05	1.03000000e+02	2.12000000e+02	3.25000000e+02
-412	3.02828000e+05	1.03000000e+02	2.14000000e+02	3.28000000e+02
-411	3.07204000e+05	1.08000000e+02	2.16000000e+02	3.30000000e+02
-410	3.11883000e+05	1.02000000e+02	2.17000000e+02	3.32000000e+02
-409	3.16471000e+05	1.02000000e+02	2.19000000e+02	3.34000000e+02
-408	3.21390000e+05	1.02000000e+02	2.19000000e+02	3.34000000e+02
-407	3.25760000e+05	1.02000000e+02	2.19000000e+02	3.34000000e+02
-406	3.30267000e+05	1.02000000e+02	2.19000000e+02	3.34000000e+02
-405	3.35130000e+05	1.09000000e+02	2.22000000e+02	3.38000000e+02
-404	3.42907000e+05	1.08000000e+02	2.25000000e+02	3.41000000e+02
-403	3.51543000e+05	1.15000000e+02	2.30000000e+02	3.46000000e+02
-402	3.59189000e+05	1.13000000e+02	2.35000000e+02	3.52000000e+02
-401	3.67053000e+05	1.15000000e+02	2.36000000e+02	3.53000000e+02
-400	3.75526000e+05	1.21000000e+02	2.38000000e+02	3.55000000e+02
-399	3.82103000e+05	1.18000000e+02	2.40000000e+02	3.57000000e+02
-398	3.87678000e+05	1.18000000e+02	2.40000000e+02	3.57000000e+02
-397	3.93292000e+05	1.16000000e+02	2.41000000e+02	3.58000000e+02
-396	3.98950000e+05	1.16000000e+02	2.41000000e+02	3.58000000e+02
-395	4.04690000e+05	1.21000000e+02	2.45000000e+02	3.62000000e+02
-394	4.11351000e+05	1.22000000e+02	2.47000000e+02	3.64000000e+02
-393	4.18243000e+05	1.22000000e+02	2.47000000e+02	3.64000000e+02
-392	4.23966000e+05	1.22000000e+02	2.47000000e+02	3.64000000e+02
-391	4.30006000e+05	1.22000000e+02	2.47000000e+02	3.64000000e+02
-390	4.36491000e+05	1.23000000e+02	2.48000000e+02	3.65000000e+02
-389	4.42461000e+05	1.23000000e+02	2.49000000e+02	3.66000000e+02
-388	4.49417000e+05	1.28000000e+02	2.52000000e+02	3.70000000e+02
-387	4.56327000e+05	1.28000000e+02	2.54000000e+02	3.72000000e+02
-386	4.63069000e+05	1.28000000e+02	2.54000000e+02	3.72000000e+02
-385	4.69843000e+05	1.28000000e+02	2.54000000e+02	3.72000000e+02
-384	4.76399000e+05	1.28000000e+02	2.54000000e+02	3.72000000e+02
-383	4.83569000e+05	1.28000000e+02	2.55000000e+02	3.73000000e+02
-382	4.90174000e+05	1.41000000e+02	2.62000000e+02	3.84000000e+02
-381	4.96940000e+05	1.34000000e+02	2.65000000e+02	3.89000000e+02
-380	5.05050000e+05	1.34000000e+02	2.65000000e+02	3.89000000e+02
-379	5.12022000e+05	1.45000000e+02	2.67000000e+02	3.92000000e+02
-378	5.18142000e+05	1.43000000e+02	2.68000000e+02	3.93000000e+02
-377	5.24554000e+05	1.43000000e+02	2.68000000e+02	3.93000000e+02
-376	5.31010000e+05	1.48000000e+02	2.69000000e+02	3.94000000e+02
-375	5.38240000e+05	1.48000000e+02	2.71000000e+02	3.99000000e+02
-374	5.46970000e+05	1.55000000e+02	2.72000000e+02	4.00000000e+02
-373	5.59421000e+05	1.55000000e+02	2.75000000e+02	4.03000000e+02
-372	5.83560000e+05	1.68000000e+02	2.84000000e+02	4.13000000e+02
-371	6.26199000e+05	1.78000000e+02	2.97000000e+02	4.31000000e+02
-370	6.65015000e+05	1.79000000e+02	3.13000000e+02	4.47000000e+02
-369	6.92325000e+05	1.87000000e+02	3.17000000e+02	4.53000000e+02
-368	7.14540000e+05	1.87000000e+02	3.20000000e+02	4.56000000e+02
-367	7.38162000e+05	1.96000000e+02	3.25000000e+02	4.62000000e+02
-366	7.64918000e+05	2.02000000e+02	3.29000000e+02	4.66000000e+02
-365	7.84706000e+05	2.05000000e+02	3.35000000e+02	4.74000000e+02
-364	8.01105000e+05	2.08000000e+02	3.37000000e+02	4.77000000e+02
-363	8.16452000e+05	2.11000000e+02	3.43000000e+02	4.85000000e+02
-362	8.29612000e+05	2.06000000e+02	3.47000000e+02	4.89000000e+02
-361	8.41265000e+05	2.10000000e+02	3.49000000e+02	4.91000000e+02
-360	8.51554000e+05	2.10000000e+02	3.49000000e+02	4.91000000e+02
-359	8.67175000e+05	2.13000000e+02	3.50000000e+02	4.93000000e+02
-358	8.81217000e+05	2.17000000e+02	3.52000000e+02	4.95000000e+02
-357	8.92739000e+05	2.16000000e+02	3.53000000e+02	4.96000000e+02
-356	9.02203000e+05	2.15000000e+02	3.54000000e+02	4.97000000e+02
-355	9.11206000e+05	2.18000000e+02	3.58000000e+02	5.01000000e+02
-354	9.18811000e+05	2.18000000e+02	3.58000000e+02	5.01000000e+02
-353	9.26150000e+05	2.17000000e+02	3.61000000e+02	5.04000000e+02
-352	9.35730000e+05	2.20000000e+02	3.64000000e+02	5.07000000e+02
-351	9.46162000e+05	2.28000000e+02	3.67000000e+02	5.11000000e+02
-350	9.55672000e+05	2.27000000e+02	3.69000000e+02	5.15000000e+02
-349	9.65497000e+05	2.36000000e+02	3.77000000e+02	5.25000000e+02
-348	9.75386000e+05	2.41000000e+02	3.81000000e+02	5.30000000e+02
-347	9.84247000e+05	2.43000000e+02	3.83000000e+02	5.34000000e+02
-346	9.92772000e+05	2.39000000e+02	3.84000000e+02	5.35000000e+02
-345	1.00292400e+06	2.39000000e+02	3.84000000e+02	5.35000000e+02
-344	1.01191700e+06	2.57000000e+02	3.90000000e+02	5.42000000e+02
-343	1.02063700e+06	2.37000000e+02	3.91000000e+02	5.44000000e+02
-342	1.02992900e+06	2.37000000e+02	3.91000000e+02	5.44000000e+02
-341	1.04241100e+06	2.57000000e+02	3.98000000e+02	5.53000000e+02
-340	1.05306100e+06	2.48000000e+02	4.01000000e+02	5.56000000e+02
-339	1.06399700e+06	2.55000000e+02	4.04000000e+02	5.60000000e+02
-338	1.07545000e+06	2.59000000e+02	4.10000000e+02	5.69000000e+02
-337	1.08431400e+06	2.59000000e+02	4.10000000e+02	5.69000000e+02
-336	1.09174100e+06	2.59000000e+02	4.10000000e+02	5.69000000e+02
-335	1.09975500e+06	2.56000000e+02	4.12000000e+02	5.71000000e+02
-334	1.10677200e+06	2.56000000e+02	4.12000000e+02	5.71000000e+02
-333	1.11322400e+06	2.69000000e+02	4.18000000e+02	5.81000000e+02
-332	1.12036600e+06	2.69000000e+02	4.19000000e+02	5.82000000e+02
-331	1.12929800e+06	2.62000000e+02	4.20000000e+02	5.83000000e+02
-330	1.13756000e+06	2.82000000e+02	4.22000000e+02	5.85000000e+02
-329	1.14558100e+06	2.69000000e+02	4.24000000e+02	5.89000000e+02
-328	1.15261100e+06	2.69000000e+02	4.24000000e+02	5.89000000e+02
-327	1.16091000e+06	2.69000000e+02	4.24000000e+02	5.89000000e+02
-326	1.16922400e+06	2.69000000e+02	4.24000000e+02	5.89000000e+02
-325	1.17797900e+06	2.72000000e+02	4.26000000e+02	5.94000000e+02
-324	1.18797700e+06	2.73000000e+02	4.27000000e+02	5.95000000e+02
-323	1.19657600e+06	2.73000000e+02	4.32000000e+02	6.03000000e+02
-322	1.20522500e+06	2.81000000e+02	4.34000000e+02	6.05000000e+02
-321	1.21307500e+06	2.81000000e+02	4.34000000e+02	6.05000000e+02
-320	1.22249600e+06	2.77000000e+02	4.36000000e+02	6.08000000e+02
-319	1.23063100e+06	2.77000000e+02	4.38000000e+02	6.10000000e+02
-318	1.23898300e+06	2.84000000e+02	4.40000000e+02	6.12000000e+02
-317	1.24969500e+06	2.87000000e+02	4.41000000e+02	6.13000000e+02
-316	1.26334500e+06	2.83000000e+02	4.42000000e+02	6.14000000e+02
-315	1.27278400e+06	2.90000000e+02	4.43000000e+02	6.15000000e+02
-314	1.28952800e+06	2.85000000e+02	4.49000000e+02	6.21000000e+02
-313	1.31569500e+06	2.85000000e+02	4.53000000e+02	6.25000000e+02
-312	1.34509600e+06	2.85000000e+02	4.53000000e+02	6.25000000e+02
-311	1.36325100e+06	2.95000000e+02	4.54000000e+02	6.26000000e+02
-310	1.37904300e+06	3.07000000e+02	4.59000000e+02	6.31000000e+02
-309	1.39207800e+06	3.07000000e+02	4.59000000e+02	6.31000000e+02
-308	1.40393300e+06	2.94000000e+02	4.64000000e+02	6.38000000e+02
-307	1.41392000e+06	3.06000000e+02	4.68000000e+02	6.43000000e+02
-306	1.42322600e+06	3.06000000e+02	4.68000000e+02	6.43000000e+02
-305	1.43219600e+06	3.06000000e+02	4.68000000e+02	6.43000000e+02
-304	1.44128300e+06	3.06000000e+02	4.68000000e+02	6.43000000e+02
-303	1.45052300e+06	3.03000000e+02	4.70000000e+02	6.45000000e+02
-302	1.45834800e+06	3.03000000e+02	4.70000000e+02	6.45000000e+02
-301	1.46541900e+06	3.03000000e+02	4.70000000e+02	6.45000000e+02
-300	1.47187200e+06	3.03000000e+02	4.70000000e+02	6.45000000e+02
-299	1.47852700e+06	3.07000000e+02	4.71000000e+02	6.46000000e+02
-298	1.48557900e+06	3.11000000e+02	4.73000000e+02	6.48000000e+02
-297	1.49252800e+06	3.08000000e+02	4.75000000e+02	6.50000000e+02
-296	1.50003500e+06	3.08000000e+02	4.75000000e+02	6.50000000e+02
-295	1.50602600e+06	3.02000000e+02	4.76000000e+02	6.51000000e+02
-294	1.51147800e+06	3.02000000e+02	4.76000000e+02	6.51000000e+02
-293	1.51647700e+06	3.02000000e+02	4.76000000e+02	6.51000000e+02
-292	1.52164800e+06	3.02000000e+02	4.76000000e+02	6.51000000e+02
-291	1.52784700e+06	3.02000000e+02	4.76000000e+02	6.51000000e+02
-290	1.53434500e+06	3.15000000e+02	4.78000000e+02	6.54000000e+02
-289	1.53984500e+06	3.15000000e+02	4.78000000e+02	6.54000000e+02
-288	1.54505800e+06	3.23000000e+02	4.79000000e+02	6.55000000e+02
-287	1.54970100e+06	3.23000000e+02	4.79000000e+02	6.55000000e+02
-286	1.55405400e+06	3.23000000e+02	4.79000000e+02	6.55000000e+02
-285	1.55925900e+06	3.23000000e+02	4.79000000e+02	6.55000000e+02
-284	1.56512000e+06	3.20000000e+02	4.81000000e+02	6.58000000e+02
-283	1.57081400e+06	3.20000000e+02	4.81000000e+02	6.58000000e+02
-282	1.57081400e+06	3.14000000e+02	4.82000000e+02	6.59000000e+02
-281	1.57610200e+06	3.14000000e+02	4.82000000e+02	6.59000000e+02
-280	1.57610200e+06	3.20000000e+02	4.83000000e+02	6.60000000e+02
-279	1.57610200e+06	3.13000000e+02	4.85000000e+02	6.62000000e+02
-278	1.57610200e+06	3.18000000e+02	4.88000000e+02	6.66000000e+02
-277	1.57610200e+06	3.15000000e+02	4.91000000e+02	6.69000000e+02
-276	1.57610200e+06	3.37000000e+02	4.93000000e+02	6.71000000e+02
-275	1.58181800e+06	3.45000000e+02	4.96000000e+02	6.77000000e+02
-274	1.58663000e+06	3.39000000e+02	4.98000000e+02	6.81000000e+02
-273	1.59086400e+06	3.39000000e+02	4.98000000e+02	6.81000000e+02
-272	1.59497200e+06	3.39000000e+02	4.98000000e+02	6.81000000e+02
-271	1.59997400e+06	3.39000000e+02	4.98000000e+02	6.81000000e+02
-270	1.60572800e+06	3.45000000e+02	5.04000000e+02	6.93000000e+02
-269	1.61173100e+06	3.42000000e+02	5.05000000e+02	6.95000000e+02
-268	1.61699900e+06	3.47000000e+02	5.06000000e+02	6.96000000e+02
-267	1.62191100e+06	3.55000000e+02	5.07000000e+02	6.98000000e+02
-266	1.62694400e+06	3.57000000e+02	5.08000000e+02	6.99000000e+02
-265	1.63162900e+06	3.35000000e+02	5.09000000e+02	7.00000000e+02
-264	1.63642800e+06	3.44000000e+02	5.13000000e+02	7.04000000e+02
-263	1.64149700e+06	3.49000000e+02	5.14000000e+02	7.05000000e+02
-262	1.64692500e+06	3.49000000e+02	5.14000000e+02	7.05000000e+02
-261	1.65218800e+06	3.49000000e+02	5.14000000e+02	7.05000000e+02
-260	1.65730900e+06	3.49000000e+02	5.14000000e+02	7.05000000e+02
-259	1.65730900e+06	3.49000000e+02	5.14000000e+02	7.05000000e+02
-258	1.65730900e+06	3.49000000e+02	5.14000000e+02	7.05000000e+02
-257	1.65730900e+06	3.53000000e+02	5.19000000e+02	7.12000000e+02
-256	1.66256100e+06	3.53000000e+02	5.19000000e+02	7.12000000e+02
-255	1.66833300e+06	3.39000000e+02	5.23000000e+02	7.17000000e+02
-254	1.67324000e+06	3.55000000e+02	5.24000000e+02	7.19000000e+02
-253	1.67823000e+06	3.55000000e+02	5.24000000e+02	7.19000000e+02
-252	1.68339400e+06	3.55000000e+02	5.24000000e+02	7.19000000e+02
-251	1.68850800e+06	3.55000000e+02	5.24000000e+02	7.19000000e+02
-250	1.69409100e+06	3.55000000e+02	5.24000000e+02	7.19000000e+02
-249	1.69987300e+06	3.46000000e+02	5.25000000e+02	7.20000000e+02
-248	1.70625000e+06	3.55000000e+02	5.26000000e+02	7.21000000e+02
-247	1.71270600e+06	3.65000000e+02	5.28000000e+02	7.24000000e+02
-246	1.71780400e+06	3.53000000e+02	5.29000000e+02	7.28000000e+02
-245	1.72293700e+06	3.53000000e+02	5.29000000e+02	7.28000000e+02
-244	1.72917500e+06	3.53000000e+02	5.29000000e+02	7.28000000e+02
-243	1.73820100e+06	3.53000000e+02	5.29000000e+02	7.28000000e+02
-242	1.74630000e+06	3.53000000e+02	5.29000000e+02	7.28000000e+02
-241	1.75535600e+06	3.52000000e+02	5.30000000e+02	7.29000000e+02
-240	1.76527500e+06	3.70000000e+02	5.32000000e+02	7.31000000e+02
-239	1.77257700e+06	3.70000000e+02	5.32000000e+02	7.31000000e+02
-238	1.78016700e+06	3.55000000e+02	5.34000000e+02	7.33000000e+02
-237	1.78902300e+06	3.85000000e+02	5.36000000e+02	7.37000000e+02
-236	1.79659700e+06	3.85000000e+02	5.36000000e+02	7.37000000e+02
-235	1.80431500e+06	3.53000000e+02	5.39000000e+02	7.41000000e+02
-234	1.81287700e+06	3.89000000e+02	5.41000000e+02	7.43000000e+02
-233	1.82042700e+06	3.71000000e+02	5.42000000e+02	7.44000000e+02
-232	1.82649500e+06	3.77000000e+02	5.44000000e+02	7.47000000e+02
-231	1.83331300e+06	3.77000000e+02	5.44000000e+02	7.47000000e+02
-230	1.84051900e+06	3.77000000e+02	5.44000000e+02	7.47000000e+02
-229	1.84668300e+06	3.59000000e+02	5.46000000e+02	7.49000000e+02
-228	1.85379700e+06	3.65000000e+02	5.47000000e+02	7.50000000e+02
-227	1.85379700e+06	3.65000000e+02	5.47000000e+02	7.50000000e+02
-226	1.86061600e+06	3.65000000e+02	5.47000000e+02	7.50000000e+02
-225	1.86683900e+06	3.82000000e+02	5.51000000e+02	7.55000000e+02
-224	1.87260100e+06	3.68000000e+02	5.54000000e+02	7.58000000e+02
-223	1.87853600e+06	3.68000000e+02	5.54000000e+02	7.58000000e+02
-222	1.88469600e+06	3.76000000e+02	5.55000000e+02	7.59000000e+02
-221	1.89171800e+06	3.95000000e+02	5.57000000e+02	7.61000000e+02
-220	1.89171800e+06	3.95000000e+02	5.57000000e+02	7.61000000e+02
-219	1.89950400e+06	3.84000000e+02	5.58000000e+02	7.62000000e+02
-218	1.90620600e+06	3.84000000e+02	5.58000000e+02	7.62000000e+02
-217	1.91263300e+06	3.84000000e+02	5.58000000e+02	7.62000000e+02
-216	1.91961300e+06	3.86000000e+02	5.60000000e+02	7.64000000e+02
-215	1.92773400e+06	3.73000000e+02	5.64000000e+02	7.68000000e+02
-214	1.93550800e+06	3.77000000e+02	5.66000000e+02	7.73000000e+02
-213	1.94357000e+06	3.85000000e+02	5.69000000e+02	7.76000000e+02
-212	1.95136900e+06	3.85000000e+02	5.69000000e+02	7.76000000e+02
-211	1.95841700e+06	3.71000000e+02	5.70000000e+02	7.84000000e+02
-210	1.96543800e+06	3.84000000e+02	5.73000000e+02	7.87000000e+02
-209	1.97270500e+06	3.84000000e+02	5.73000000e+02	7.87000000e+02
-208	1.98013600e+06	3.84000000e+02	5.73000000e+02	7.87000000e+02
-207	1.98770800e+06	3.88000000e+02	5.75000000e+02	7.89000000e+02
-206	1.99577400e+06	3.88000000e+02	5.75000000e+02	7.89000000e+02
-205	2.00453100e+06	4.01000000e+02	5.78000000e+02	7.92000000e+02
-204	2.01122900e+06	3.88000000e+02	5.82000000e+02	7.96000000e+02
-203	2.01873400e+06	3.98000000e+02	5.84000000e+02	7.98000000e+02
-202	2.02563100e+06	3.97000000e+02	5.85000000e+02	8.00000000e+02
-201	2.03506500e+06	3.97000000e+02	5.85000000e+02	8.00000000e+02
-200	2.04554600e+06	4.18000000e+02	5.88000000e+02	8.03000000e+02
-199	2.05460900e+06	4.12000000e+02	5.89000000e+02	8.04000000e+02
-198	2.06433900e+06	4.03000000e+02	5.90000000e+02	8.05000000e+02
-197	2.07323200e+06	3.94000000e+02	5.95000000e+02	8.10000000e+02
-196	2.08288400e+06	3.98000000e+02	6.00000000e+02	8.15000000e+02
-195	2.09386400e+06	4.10000000e+02	6.03000000e+02	8.18000000e+02
-194	2.10790300e+06	4.10000000e+02	6.03000000e+02	8.18000000e+02
-193	2.12300800e+06	4.15000000e+02	6.04000000e+02	8.20000000e+02
-192	2.13724200e+06	4.10000000e+02	6.06000000e+02	8.22000000e+02
-191	2.15352800e+06	4.10000000e+02	6.06000000e+02	8.22000000e+02
-190	2.16568900e+06	4.13000000e+02	6.07000000e+02	8.23000000e+02
-189	2.17750700e+06	4.17000000e+02	6.09000000e+02	8.25000000e+02
-188	2.18710700e+06	4.18000000e+02	6.10000000e+02	8.26000000e+02
-187	2.19372600e+06	4.18000000e+02	6.10000000e+02	8.26000000e+02
-186	2.20173000e+06	4.02000000e+02	6.11000000e+02	8.29000000e+02
-185	2.21102800e+06	4.18000000e+02	6.16000000e+02	8.34000000e+02
-184	2.22322800e+06	4.34000000e+02	6.18000000e+02	8.39000000e+02
-183	2.23330500e+06	4.34000000e+02	6.18000000e+02	8.39000000e+02
-182	2.24197400e+06	4.23000000e+02	6.22000000e+02	8.43000000e+02
-181	2.25052900e+06	4.22000000e+02	6.23000000e+02	8.44000000e+02
-180	2.25800200e+06	4.22000000e+02	6.23000000e+02	8.44000000e+02
-179	2.26701000e+06	4.30000000e+02	6.28000000e+02	8.55000000e+02
-178	2.27603800e+06	4.35000000e+02	6.49000000e+02	8.89000000e+02
-177	2.28400800e+06	4.33000000e+02	6.53000000e+02	8.93000000e+02
-176	2.29106400e+06	4.36000000e+02	6.58000000e+02	8.99000000e+02
-175	2.29863500e+06	4.40000000e+02	6.63000000e+02	9.06000000e+02
-174	2.30613600e+06	4.49000000e+02	6.67000000e+02	9.11000000e+02
-173	2.31316500e+06	4.43000000e+02	6.70000000e+02	9.14000000e+02
-172	2.32095600e+06	4.53000000e+02	6.74000000e+02	9.18000000e+02
-171	2.32915000e+06	4.40000000e+02	6.75000000e+02	9.21000000e+02
-170	2.33750300e+06	4.40000000e+02	6.75000000e+02	9.21000000e+02
-169	2.34514100e+06	4.57000000e+02	6.79000000e+02	9.35000000e+02
-168	2.35271900e+06	4.69000000e+02	6.81000000e+02	9.37000000e+02
-167	2.36010800e+06	4.46000000e+02	6.82000000e+02	9.38000000e+02
-166	2.36760100e+06	4.46000000e+02	6.82000000e+02	9.38000000e+02
-165	2.37533100e+06	4.46000000e+02	6.82000000e+02	9.38000000e+02
-164	2.38372100e+06	4.51000000e+02	6.86000000e+02	9.42000000e+02
-163	2.39361500e+06	4.42000000e+02	6.95000000e+02	9.54000000e+02
-162	2.40119100e+06	4.56000000e+02	7.00000000e+02	9.60000000e+02
-161	2.40763000e+06	4.75000000e+02	7.04000000e+02	9.65000000e+02
-160	2.41381600e+06	4.62000000e+02	7.09000000e+02	9.71000000e+02
-159	2.42056800e+06	4.62000000e+02	7.09000000e+02	9.71000000e+02
-158	2.42056800e+06	4.62000000e+02	7.09000000e+02	9.71000000e+02
-157	2.42056800e+06	4.62000000e+02	7.09000000e+02	9.71000000e+02
-156	2.43004800e+06	4.62000000e+02	7.09000000e+02	9.71000000e+02
-155	2.43993900e+06	4.62000000e+02	7.09000000e+02	9.71000000e+02
-154	2.44917200e+06	4.58000000e+02	7.11000000e+02	9.74000000e+02
-153	2.45751600e+06	4.70000000e+02	7.19000000e+02	9.82000000e+02
-152	2.46506500e+06	4.80000000e+02	7.27000000e+02	9.91000000e+02
-151	2.47384600e+06	4.76000000e+02	7.28000000e+02	9.93000000e+02
-150	2.48327400e+06	4.87000000e+02	7.29000000e+02	9.95000000e+02
-149	2.49220600e+06	4.82000000e+02	7.32000000e+02	9.99000000e+02
-148	2.50039500e+06	4.38000000e+02	7.40000000e+02	1.01400000e+03
-147	2.50770800e+06	4.40000000e+02	7.47000000e+02	1.02100000e+03
-146	2.51717000e+06	4.42000000e+02	7.63000000e+02	1.04800000e+03
-145	2.53016200e+06	4.43000000e+02	7.69000000e+02	1.05600000e+03
-144	2.54417900e+06	4.47000000e+02	7.76000000e+02	1.06400000e+03
-143	2.56286400e+06	4.52000000e+02	7.85000000e+02	1.07800000e+03
-142	2.56286400e+06	4.57000000e+02	7.94000000e+02	1.09000000e+03
-141	2.57755700e+06	4.58000000e+02	7.95000000e+02	1.09100000e+03
-140	2.59061400e+06	4.60000000e+02	8.08000000e+02	1.11200000e+03
-139	2.62074800e+06	4.65000000e+02	8.19000000e+02	1.13100000e+03
-138	2.63697900e+06	4.68000000e+02	8.29000000e+02	1.14500000e+03
-137	2.65280900e+06	4.70000000e+02	8.32000000e+02	1.15000000e+03
-136	2.66592800e+06	4.71000000e+02	8.37000000e+02	1.15500000e+03
-135	2.67980600e+06	4.72000000e+02	8.40000000e+02	1.15900000e+03
-134	2.69068200e+06	4.72000000e+02	8.40000000e+02	1.15900000e+03
-133	2.69867100e+06	4.75000000e+02	8.45000000e+02	1.16400000e+03
-132	2.70612200e+06	4.75000000e+02	8.45000000e+02	1.16400000e+03
-131	2.71356500e+06	4.75000000e+02	8.48000000e+02	1.16700000e+03
-130	2.72621600e+06	4.76000000e+02	8.50000000e+02	1.16900000e+03
-129	2.74481700e+06	4.83000000e+02	8.61000000e+02	1.18400000e+03
-128	2.75969600e+06	4.86000000e+02	8.65000000e+02	1.18900000e+03
-127	2.75969600e+06	4.90000000e+02	8.70000000e+02	1.19400000e+03
-126	2.76897000e+06	4.91000000e+02	8.71000000e+02	1.19500000e+03
-125	2.77669300e+06	4.93000000e+02	8.73000000e+02	1.19700000e+03
-124	2.78458700e+06	4.95000000e+02	8.76000000e+02	1.20000000e+03
-123	2.79309100e+06	4.95000000e+02	8.78000000e+02	1.20200000e+03
-122	2.80160300e+06	4.95000000e+02	8.78000000e+02	1.20200000e+03
-121	2.80874300e+06	4.96000000e+02	8.79000000e+02	1.20300000e+03
-120	2.81547600e+06	4.97000000e+02	8.80000000e+02	1.20400000e+03
-119	2.82160500e+06	4.97000000e+02	8.82000000e+02	1.20900000e+03
-118	2.82798500e+06	4.97000000e+02	8.82000000e+02	1.20900000e+03
-117	2.83447300e+06	4.97000000e+02	8.82000000e+02	1.20900000e+03
-116	2.84192100e+06	4.99000000e+02	8.85000000e+02	1.21200000e+03
-115	2.84959900e+06	4.99000000e+02	8.85000000e+02	1.21200000e+03
-114	2.85817200e+06	5.00000000e+02	8.86000000e+02	1.21300000e+03
-113	2.86445000e+06	5.00000000e+02	8.86000000e+02	1.21300000e+03
-112	2.86983800e+06	5.00000000e+02	8.86000000e+02	1.21300000e+03
-111	2.87503700e+06	5.00000000e+02	8.86000000e+02	1.21300000e+03
-110	2.88074600e+06	5.01000000e+02	8.87000000e+02	1.21400000e+03
-109	2.88814900e+06	5.01000000e+02	8.87000000e+02	1.21400000e+03
-108	2.89458200e+06	5.02000000e+02	8.89000000e+02	1.21800000e+03
-107	2.90015900e+06	5.03000000e+02	8.91000000e+02	1.22000000e+03
-106	2.90602900e+06	5.04000000e+02	8.93000000e+02	1.22200000e+03
-105	2.91128700e+06	5.06000000e+02	8.95000000e+02	1.22500000e+03
-104	2.91659900e+06	5.06000000e+02	8.95000000e+02	1.22500000e+03
-103	2.92215600e+06	5.07000000e+02	8.97000000e+02	1.22700000e+03
-102	2.92846100e+06	5.09000000e+02	8.99000000e+02	1.22900000e+03
-101	2.93530700e+06	5.10000000e+02	9.01000000e+02	1.23100000e+03
-100	2.94100000e+06	5.11000000e+02	9.03000000e+02	1.23300000e+03
-99	2.94711200e+06	5.13000000e+02	9.05000000e+02	1.23500000e+03
-98	2.95276900e+06	5.14000000e+02	9.07000000e+02	1.23700000e+03
-97	2.95944600e+06	5.16000000e+02	9.10000000e+02	1.24000000e+03
-96	2.96626300e+06	5.16000000e+02	9.10000000e+02	1.24000000e+03
-95	2.97411400e+06	5.21000000e+02	9.17000000e+02	1.24800000e+03
-94	2.99045700e+06	5.23000000e+02	9.20000000e+02	1.25200000e+03
-93	2.99869900e+06	5.23000000e+02	9.22000000e+02	1.25400000e+03
-92	3.00560900e+06	5.25000000e+02	9.25000000e+02	1.26000000e+03
-91	3.01213800e+06	5.26000000e+02	9.27000000e+02	1.26200000e+03
-90	3.01820300e+06	5.30000000e+02	9.32000000e+02	1.27700000e+03
-89	3.02447700e+06	5.30000000e+02	9.32000000e+02	1.27700000e+03
-88	3.03120800e+06	5.30000000e+02	9.32000000e+02	1.27700000e+03
-87	3.03794000e+06	5.32000000e+02	9.34000000e+02	1.27900000e+03
-86	3.04451400e+06	5.32000000e+02	9.34000000e+02	1.27900000e+03
-85	3.04994200e+06	5.33000000e+02	9.35000000e+02	1.28100000e+03
-84	3.05539800e+06	5.37000000e+02	9.40000000e+02	1.29800000e+03
-83	3.06174100e+06	5.40000000e+02	9.47000000e+02	1.31000000e+03
-82	3.06881600e+06	5.40000000e+02	9.49000000e+02	1.31200000e+03
-81	3.07489500e+06	5.40000000e+02	9.50000000e+02	1.31300000e+03
-80	3.08216400e+06	5.46000000e+02	9.58000000e+02	1.32100000e+03
-79	3.08810900e+06	5.46000000e+02	9.58000000e+02	1.32100000e+03
-78	3.09363200e+06	5.48000000e+02	9.61000000e+02	1.32500000e+03
-77	3.09820600e+06	5.48000000e+02	9.61000000e+02	1.32500000e+03
-76	3.10334400e+06	5.49000000e+02	9.63000000e+02	1.32800000e+03
-75	3.10932700e+06	5.50000000e+02	9.64000000e+02	1.32900000e+03
-74	3.11675400e+06	5.56000000e+02	9.72000000e+02	1.33700000e+03
-73	3.12390200e+06	5.61000000e+02	9.80000000e+02	1.34600000e+03
-72	3.13050200e+06	5.61000000e+02	9.80000000e+02	1.34600000e+03
-71	3.13624000e+06	5.64000000e+02	9.85000000e+02	1.35100000e+03
-70	3.14251100e+06	5.64000000e+02	9.85000000e+02	1.35100000e+03
-69	3.14954300e+06	5.64000000e+02	9.85000000e+02	1.35100000e+03
-68	3.15848800e+06	5.65000000e+02	9.87000000e+02	1.35300000e+03
-67	3.17070200e+06	5.70000000e+02	9.95000000e+02	1.36400000e+03
-66	3.18306700e+06	5.70000000e+02	9.96000000e+02	1.36500000e+03
-65	3.19419800e+06	5.71000000e+02	1.00000000e+03	1.36900000e+03
-64	3.20555000e+06	5.73000000e+02	1.00200000e+03	1.37300000e+03
-63	3.21492800e+06	5.74000000e+02	1.00300000e+03	1.37400000e+03
-62	3.22398200e+06	5.76000000e+02	1.00600000e+03	1.38700000e+03
-61	3.23334900e+06	5.77000000e+02	1.00900000e+03	1.39100000e+03
-60	3.24451300e+06	5.79000000e+02	1.01300000e+03	1.39800000e+03
-59	3.25605600e+06	5.81000000e+02	1.01700000e+03	1.40200000e+03
-58	3.26623400e+06	5.81000000e+02	1.01700000e+03	1.40200000e+03
-57	3.27559400e+06	5.86000000e+02	1.02400000e+03	1.41100000e+03
-56	3.28417400e+06	5.87000000e+02	1.02700000e+03	1.41500000e+03
-55	3.29303600e+06	5.89000000e+02	1.03000000e+03	1.42100000e+03
-54	3.30308300e+06	5.92000000e+02	1.03600000e+03	1.42900000e+03
-53	3.31433100e+06	5.95000000e+02	1.03900000e+03	1.43200000e+03
-52	3.32558200e+06	5.99000000e+02	1.04600000e+03	1.44200000e+03
-51	3.33753100e+06	6.00000000e+02	1.04800000e+03	1.44400000e+03
-50	3.34703200e+06	6.01000000e+02	1.05200000e+03	1.44900000e+03
-49	3.35610700e+06	6.01000000e+02	1.05500000e+03	1.45200000e+03
-48	3.36278900e+06	6.01000000e+02	1.05500000e+03	1.45200000e+03
-47	3.37007900e+06	6.02000000e+02	1.05600000e+03	1.45300000e+03
-46	3.37939900e+06	6.03000000e+02	1.05700000e+03	1.45400000e+03
-45	3.38919500e+06	6.08000000e+02	1.06300000e+03	1.46100000e+03
-44	3.39761900e+06	6.13000000e+02	1.06900000e+03	1.46700000e+03
-43	3.40422900e+06	6.17000000e+02	1.07400000e+03	1.47400000e+03
-42	3.41050600e+06	6.17000000e+02	1.07400000e+03	1.47400000e+03
-41	3.41829900e+06	6.20000000e+02	1.07700000e+03	1.47700000e+03
-40	3.42665100e+06	6.22000000e+02	1.08100000e+03	1.48100000e+03
-39	3.43613500e+06	6.22000000e+02	1.08100000e+03	1.48100000e+03
-38	3.44626800e+06	6.24000000e+02	1.08300000e+03	1.48300000e+03
-37	3.45519200e+06	6.24000000e+02	1.08300000e+03	1.48300000e+03
-36	3.46493600e+06	6.29000000e+02	1.08800000e+03	1.48900000e+03
-35	3.47917000e+06	6.30000000e+02	1.09000000e+03	1.49100000e+03
-34	3.48957400e+06	6.39000000e+02	1.09900000e+03	1.50800000e+03
-33	3.49878300e+06	6.47000000e+02	1.11400000e+03	1.52600000e+03
-32	3.51006700e+06	6.52000000e+02	1.12400000e+03	1.53700000e+03
-31	3.52079500e+06	6.55000000e+02	1.13000000e+03	1.54400000e+03
-30	3.53329600e+06	6.57000000e+02	1.13500000e+03	1.54900000e+03
-29	3.54668800e+06	6.59000000e+02	1.13900000e+03	1.55500000e+03
-28	3.55864900e+06	6.62000000e+02	1.14500000e+03	1.56300000e+03
-27	3.57043700e+06	6.64000000e+02	1.14700000e+03	1.56500000e+03
-26	3.58295600e+06	6.67000000e+02	1.15300000e+03	1.57100000e+03
-25	3.59813800e+06	6.70000000e+02	1.15600000e+03	1.57400000e+03
-24	3.61262600e+06	6.72000000e+02	1.16100000e+03	1.58000000e+03
-23	3.63408700e+06	6.72000000e+02	1.16200000e+03	1.58100000e+03
-22	3.65111000e+06	6.75000000e+02	1.16900000e+03	1.58900000e+03
-21	3.66518600e+06	6.77000000e+02	1.17300000e+03	1.59300000e+03
-20	3.68028000e+06	6.79000000e+02	1.17800000e+03	1.60000000e+03
-19	3.68996400e+06	6.82000000e+02	1.18200000e+03	1.60400000e+03
-18	3.69327700e+06	6.84000000e+02	1.18600000e+03	1.61000000e+03
-17	3.69618100e+06	6.90000000e+02	1.19600000e+03	1.62000000e+03
-16	3.69910000e+06	6.91000000e+02	1.20000000e+03	1.62400000e+03
-15	3.70499600e+06	6.92000000e+02	1.20100000e+03	1.62500000e+03
-14	3.71637000e+06	7.05000000e+02	1.22900000e+03	1.66200000e+03
-13	3.73354200e+06	7.16000000e+02	1.25000000e+03	1.68500000e+03
-12	3.74984500e+06	7.18000000e+02	1.25500000e+03	1.69300000e+03
-11	3.76974400e+06	7.21000000e+02	1.26200000e+03	1.70100000e+03
-10	3.78994400e+06	7.23000000e+02	1.26600000e+03	1.70500000e+03
-9	3.81124900e+06	7.26000000e+02	1.27200000e+03	1.71100000e+03
-8	3.83334300e+06	7.34000000e+02	1.28300000e+03	1.72700000e+03
-7	3.85445500e+06	7.41000000e+02	1.29400000e+03	1.73900000e+03
-6	3.87355600e+06	7.44000000e+02	1.29900000e+03	1.74900000e+03
-5	3.89624000e+06	7.51000000e+02	1.31300000e+03	1.77200000e+03
-4	3.89624000e+06	7.56000000e+02	1.33000000e+03	1.79200000e+03
-3	3.90814600e+06	7.65000000e+02	1.34000000e+03	1.80500000e+03
-2	3.90814600e+06	7.67000000e+02	1.35300000e+03	1.82400000e+03
-1	3.94544900e+06	7.67000000e+02	1.35300000e+03	1.82400000e+03
0	3.99304900e+06	7.88000000e+02	1.38400000e+03	1.86100000e+03
1	4.09743700e+06	8.11000000e+02	1.41400000e+03	1.91000000e+03
2	4.24201000e+06	8.21000000e+02	1.44800000e+03	1.96300000e+03
3	4.34153400e+06	8.36000000e+02	1.47200000e+03	2.00100000e+03
4	4.41322200e+06	8.36000000e+02	1.47300000e+03	2.00200000e+03
5	4.41322200e+06	8.36000000e+02	1.47300000e+03	2.00200000e+03
6	4.47960100e+06	8.39000000e+02	1.48200000e+03	2.01300000e+03
7	4.47960100e+06	8.56000000e+02	1.51000000e+03	2.05200000e+03
8	4.47960100e+06	8.63000000e+02	1.52700000e+03	2.08100000e+03
9	4.47960100e+06	8.65000000e+02	1.53300000e+03	2.08800000e+03
10	4.47960100e+06	8.67000000e+02	1.53700000e+03	2.09200000e+03
11	4.51571300e+06	8.71000000e+02	1.55100000e+03	2.11000000e+03
12	4.54864300e+06	8.74000000e+02	1.55800000e+03	2.12500000e+03
13	4.57657800e+06	8.77000000e+02	1.57200000e+03	2.14200000e+03
14	4.60338100e+06	8.78000000e+02	1.58800000e+03	2.15800000e+03
15	4.62706000e+06	8.82000000e+02	1.59300000e+03	2.16300000e+03
16	4.65337200e+06	8.88000000e+02	1.60200000e+03	2.17400000e+03
17	4.67974500e+06	8.93000000e+02	1.61100000e+03	2.18400000e+03
18	4.70641900e+06	9.04000000e+02	1.62400000e+03	2.19800000e+03
19	4.72894400e+06	9.07000000e+02	1.63100000e+03	2.20900000e+03
20	4.74745500e+06	9.14000000e+02	1.64300000e+03	2.22100000e+03
21	4.76782300e+06	9.25000000e+02	1.66000000e+03	2.24100000e+03
22	4.79093100e+06	9.34000000e+02	1.67500000e+03	2.26200000e+03
23	4.81598900e+06	9.39000000e+02	1.68300000e+03	2.27300000e+03
24	4.84047400e+06	9.47000000e+02	1.69300000e+03	2.28600000e+03
25	4.86755800e+06	9.53000000e+02	1.70200000e+03	2.30100000e+03
26	4.89545200e+06	9.60000000e+02	1.70900000e+03	2.31100000e+03
27	4.91693600e+06	9.63000000e+02	1.71600000e+03	2.31800000e+03
28	4.93760000e+06	9.68000000e+02	1.72400000e+03	2.33000000e+03
29	4.95897700e+06	9.74000000e+02	1.73300000e+03	2.33900000e+03
30	4.97801900e+06	9.81000000e+02	1.74900000e+03	2.35800000e+03
31	4.99807000e+06	9.86000000e+02	1.75900000e+03	2.36900000e+03
32	5.01799800e+06	9.90000000e+02	1.76400000e+03	2.37400000e+03
33	5.03879700e+06	1.00100000e+03	1.78500000e+03	2.40200000e+03
34	5.05916700e+06	1.01000000e+03	1.80000000e+03	2.42400000e+03
35	5.07993600e+06	1.01900000e+03	1.82100000e+03	2.44900000e+03
36	5.10097600e+06	1.02600000e+03	1.83500000e+03	2.48100000e+03
37	5.12340600e+06	1.03300000e+03	1.84800000e+03	2.49700000e+03
38	5.14365600e+06	1.03800000e+03	1.85600000e+03	2.50500000e+03
39	5.16458400e+06	1.04500000e+03	1.87000000e+03	2.53300000e+03
40	5.18611100e+06	1.04700000e+03	1.87400000e+03	2.54000000e+03
41	5.20581800e+06	1.04700000e+03	1.87600000e+03	2.54200000e+03
42	5.22476200e+06	1.04800000e+03	1.87900000e+03	2.54800000e+03
43	5.24219700e+06	1.05000000e+03	1.88600000e+03	2.55800000e+03
44	5.26363500e+06	1.05200000e+03	1.89300000e+03	2.56800000e+03
45	5.28182600e+06	1.05200000e+03	1.89500000e+03	2.57000000e+03
46	5.30151900e+06	1.05200000e+03	1.89500000e+03	2.57100000e+03
47	5.31915100e+06	1.05500000e+03	1.89800000e+03	2.57400000e+03
48	5.33570900e+06	1.06400000e+03	1.91000000e+03	2.58600000e+03
49	5.35048600e+06	1.06800000e+03	1.92100000e+03	2.60200000e+03
50	5.36484000e+06	1.06900000e+03	1.92300000e+03	2.60500000e+03
51	5.37887300e+06	1.07200000e+03	1.92700000e+03	2.61000000e+03
52	5.39317600e+06	1.07600000e+03	1.93300000e+03	2.61600000e+03
53	5.40901200e+06	1.07700000e+03	1.93500000e+03	2.61800000e+03
54	5.42344200e+06	1.08000000e+03	1.94000000e+03	2.62300000e+03
55	5.43769300e+06	1.08400000e+03	1.94600000e+03	2.63000000e+03
56	5.44995600e+06	1.08500000e+03	1.94800000e+03	2.63200000e+03
57	5.46179800e+06	1.08600000e+03	1.94900000e+03	2.63300000e+03
58	5.47321400e+06	1.08900000e+03	1.95400000e+03	2.64000000e+03
59	5.48630600e+06	1.09100000e+03	1.95800000e+03	2.64500000e+03
60	5.49936900e+06	1.09100000e+03	1.95800000e+03	2.64500000e+03
61	5.51275900e+06	1.09400000e+03	1.96100000e+03	2.65000000e+03
62	5.52447300e+06	1.09600000e+03	1.96500000e+03	2.65400000e+03
63	5.53552400e+06	1.09600000e+03	1.96800000e+03	2.65700000e+03
64	5.54593400e+06	1.09900000e+03	1.97400000e+03	2.66400000e+03
65	5.55660600e+06	1.10000000e+03	1.97600000e+03	2.66700000e+03
66	5.56688900e+06	1.10200000e+03	1.97900000e+03	2.67000000e+03
67	5.57794500e+06	1.10200000e+03	1.97900000e+03	2.67000000e+03
68	5.59024100e+06	1.10200000e+03	1.97900000e+03	2.67000000e+03
69	5.60079100e+06	1.10500000e+03	1.98400000e+03	2.67900000e+03
70	5.61103900e+06	1.10500000e+03	1.98400000e+03	2.67900000e+03
71	5.62016000e+06	1.10800000e+03	1.98900000e+03	2.68900000e+03
72	5.62906400e+06	1.10800000e+03	1.98900000e+03	2.68900000e+03
73	5.63876800e+06	1.10800000e+03	1.99000000e+03	2.69000000e+03
74	5.64978500e+06	1.11200000e+03	1.99500000e+03	2.69600000e+03
75	5.66015000e+06	1.11700000e+03	2.00200000e+03	2.70400000e+03
76	5.67021500e+06	1.11800000e+03	2.00300000e+03	2.70500000e+03
77	5.68028000e+06	1.11900000e+03	2.00400000e+03	2.70600000e+03
78	5.69138300e+06	1.12100000e+03	2.00700000e+03	2.70900000e+03
79	5.70261100e+06	1.12200000e+03	2.00900000e+03	2.71200000e+03
80	5.71464800e+06	1.12400000e+03	2.01100000e+03	2.71500000e+03
81	5.72594400e+06	1.12700000e+03	2.01700000e+03	2.72200000e+03
82	5.73513600e+06	1.12900000e+03	2.02100000e+03	2.72700000e+03
83	5.74389300e+06	1.13100000e+03	2.02300000e+03	2.72900000e+03
84	5.75143600e+06	1.13100000e+03	2.02400000e+03	2.73000000e+03
85	5.75859400e+06	1.13100000e+03	2.02500000e+03	2.73100000e+03
86	5.76616200e+06	1.13100000e+03	2.02500000e+03	2.73100000e+03
87	5.77406500e+06	1.13300000e+03	2.02900000e+03	2.73500000e+03
88	5.78323900e+06	1.13600000e+03	2.03400000e+03	2.74100000e+03
89	5.79096300e+06	1.13700000e+03	2.03600000e+03	2.74400000e+03
90	5.79808500e+06	1.13900000e+03	2.03800000e+03	2.74700000e+03
91	5.80467100e+06	1.13900000e+03	2.03800000e+03	2.74700000e+03
92	5.81383900e+06	1.14000000e+03	2.04000000e+03	2.74900000e+03
93	5.82754500e+06	1.14400000e+03	2.04500000e+03	2.75400000e+03
94	5.84392200e+06	1.14500000e+03	2.04800000e+03	2.75800000e+03
95	5.86049000e+06	1.15200000e+03	2.06100000e+03	2.77800000e+03
96	5.87392400e+06	1.15300000e+03	2.06500000e+03	2.78500000e+03
97	5.88440400e+06	1.15400000e+03	2.06600000e+03	2.78600000e+03
98	5.89375200e+06	1.15700000e+03	2.07000000e+03	2.79000000e+03
99	5.90291900e+06	1.15700000e+03	2.07000000e+03	2.79000000e+03
100	5.91240800e+06	1.15800000e+03	2.07200000e+03	2.79200000e+03
