# Supplementary material for: Early Prediction of Movie Box Office Success Based on Wikipedia Activity Big Data
Source: PLoS One. 2013 Aug 21;8(8):e71226. doi: 10.1371/journal.pone.0071226 (PMC3749192; doi:10.1371/journal.pone.0071226)
Supplement: Dataset S1 — The dataset under study, including the financial and Wikipedia activity data is also available at http://wwm.phy.bme.hu/SupplementaryDataS1.zip. (ZIP) [file pone.0071226.s002.zip › wikipredict_data_pack/sample_of_312/wikipedia_predictors/243]

Day_(movie_time)	Views	Users	Rigor	Edits
-500	0.00000000e+00	0.00000000e+00	0.00000000e+00	0.00000000e+00
-499	0.00000000e+00	0.00000000e+00	0.00000000e+00	0.00000000e+00
-498	0.00000000e+00	0.00000000e+00	0.00000000e+00	0.00000000e+00
-497	0.00000000e+00	0.00000000e+00	0.00000000e+00	0.00000000e+00
-496	0.00000000e+00	0.00000000e+00	0.00000000e+00	0.00000000e+00
-495	0.00000000e+00	0.00000000e+00	0.00000000e+00	0.00000000e+00
-494	0.00000000e+00	0.00000000e+00	0.00000000e+00	0.00000000e+00
-493	0.00000000e+00	0.00000000e+00	0.00000000e+00	0.00000000e+00
-492	0.00000000e+00	0.00000000e+00	0.00000000e+00	0.00000000e+00
-491	0.00000000e+00	0.00000000e+00	0.00000000e+00	0.00000000e+00
-490	0.00000000e+00	0.00000000e+00	0.00000000e+00	0.00000000e+00
-489	0.00000000e+00	0.00000000e+00	0.00000000e+00	0.00000000e+00
-488	0.00000000e+00	0.00000000e+00	0.00000000e+00	0.00000000e+00
-487	0.00000000e+00	0.00000000e+00	0.00000000e+00	0.00000000e+00
-486	0.00000000e+00	0.00000000e+00	0.00000000e+00	0.00000000e+00
-485	0.00000000e+00	0.00000000e+00	0.00000000e+00	0.00000000e+00
-484	0.00000000e+00	0.00000000e+00	0.00000000e+00	0.00000000e+00
-483	0.00000000e+00	0.00000000e+00	0.00000000e+00	0.00000000e+00
-482	0.00000000e+00	0.00000000e+00	0.00000000e+00	0.00000000e+00
-481	0.00000000e+00	0.00000000e+00	0.00000000e+00	0.00000000e+00
-480	0.00000000e+00	0.00000000e+00	0.00000000e+00	0.00000000e+00
-479	0.00000000e+00	0.00000000e+00	0.00000000e+00	0.00000000e+00
-478	0.00000000e+00	0.00000000e+00	0.00000000e+00	0.00000000e+00
-477	0.00000000e+00	0.00000000e+00	0.00000000e+00	0.00000000e+00
-476	0.00000000e+00	0.00000000e+00	0.00000000e+00	0.00000000e+00
-475	0.00000000e+00	0.00000000e+00	0.00000000e+00	0.00000000e+00
-474	0.00000000e+00	0.00000000e+00	0.00000000e+00	0.00000000e+00
-473	0.00000000e+00	0.00000000e+00	0.00000000e+00	0.00000000e+00
-472	0.00000000e+00	0.00000000e+00	0.00000000e+00	0.00000000e+00
-471	0.00000000e+00	0.00000000e+00	0.00000000e+00	0.00000000e+00
-470	0.00000000e+00	0.00000000e+00	0.00000000e+00	0.00000000e+00
-469	0.00000000e+00	0.00000000e+00	0.00000000e+00	0.00000000e+00
-468	0.00000000e+00	0.00000000e+00	0.00000000e+00	0.00000000e+00
-467	0.00000000e+00	0.00000000e+00	0.00000000e+00	0.00000000e+00
-466	0.00000000e+00	0.00000000e+00	0.00000000e+00	0.00000000e+00
-465	0.00000000e+00	0.00000000e+00	0.00000000e+00	0.00000000e+00
-464	0.00000000e+00	0.00000000e+00	0.00000000e+00	0.00000000e+00
-463	0.00000000e+00	0.00000000e+00	0.00000000e+00	0.00000000e+00
-462	0.00000000e+00	0.00000000e+00	0.00000000e+00	0.00000000e+00
-461	0.00000000e+00	0.00000000e+00	0.00000000e+00	0.00000000e+00
-460	0.00000000e+00	0.00000000e+00	0.00000000e+00	0.00000000e+00
-459	0.00000000e+00	0.00000000e+00	0.00000000e+00	0.00000000e+00
-458	0.00000000e+00	0.00000000e+00	0.00000000e+00	0.00000000e+00
-457	0.00000000e+00	0.00000000e+00	0.00000000e+00	0.00000000e+00
-456	0.00000000e+00	0.00000000e+00	0.00000000e+00	0.00000000e+00
-455	0.00000000e+00	0.00000000e+00	0.00000000e+00	0.00000000e+00
-454	0.00000000e+00	0.00000000e+00	0.00000000e+00	0.00000000e+00
-453	0.00000000e+00	0.00000000e+00	0.00000000e+00	0.00000000e+00
-452	0.00000000e+00	0.00000000e+00	0.00000000e+00	0.00000000e+00
-451	0.00000000e+00	0.00000000e+00	0.00000000e+00	0.00000000e+00
-450	0.00000000e+00	0.00000000e+00	0.00000000e+00	0.00000000e+00
-449	0.00000000e+00	0.00000000e+00	0.00000000e+00	0.00000000e+00
-448	0.00000000e+00	0.00000000e+00	0.00000000e+00	0.00000000e+00
-447	0.00000000e+00	0.00000000e+00	0.00000000e+00	0.00000000e+00
-446	0.00000000e+00	0.00000000e+00	0.00000000e+00	0.00000000e+00
-445	0.00000000e+00	0.00000000e+00	0.00000000e+00	0.00000000e+00
-444	0.00000000e+00	0.00000000e+00	0.00000000e+00	0.00000000e+00
-443	0.00000000e+00	0.00000000e+00	0.00000000e+00	0.00000000e+00
-442	0.00000000e+00	0.00000000e+00	0.00000000e+00	0.00000000e+00
-441	0.00000000e+00	0.00000000e+00	0.00000000e+00	0.00000000e+00
-440	0.00000000e+00	0.00000000e+00	0.00000000e+00	0.00000000e+00
-439	0.00000000e+00	0.00000000e+00	0.00000000e+00	0.00000000e+00
-438	0.00000000e+00	0.00000000e+00	0.00000000e+00	0.00000000e+00
-437	0.00000000e+00	0.00000000e+00	0.00000000e+00	0.00000000e+00
-436	0.00000000e+00	0.00000000e+00	0.00000000e+00	0.00000000e+00
-435	0.00000000e+00	0.00000000e+00	0.00000000e+00	0.00000000e+00
-434	0.00000000e+00	0.00000000e+00	0.00000000e+00	0.00000000e+00
-433	0.00000000e+00	0.00000000e+00	0.00000000e+00	0.00000000e+00
-432	0.00000000e+00	0.00000000e+00	0.00000000e+00	0.00000000e+00
-431	0.00000000e+00	0.00000000e+00	0.00000000e+00	0.00000000e+00
-430	0.00000000e+00	0.00000000e+00	0.00000000e+00	0.00000000e+00
-429	0.00000000e+00	0.00000000e+00	0.00000000e+00	0.00000000e+00
-428	0.00000000e+00	0.00000000e+00	0.00000000e+00	0.00000000e+00
-427	0.00000000e+00	0.00000000e+00	0.00000000e+00	0.00000000e+00
-426	0.00000000e+00	0.00000000e+00	0.00000000e+00	0.00000000e+00
-425	0.00000000e+00	0.00000000e+00	0.00000000e+00	0.00000000e+00
-424	0.00000000e+00	0.00000000e+00	0.00000000e+00	0.00000000e+00
-423	0.00000000e+00	0.00000000e+00	0.00000000e+00	0.00000000e+00
-422	0.00000000e+00	0.00000000e+00	0.00000000e+00	0.00000000e+00
-421	0.00000000e+00	0.00000000e+00	0.00000000e+00	0.00000000e+00
-420	0.00000000e+00	0.00000000e+00	0.00000000e+00	0.00000000e+00
-419	0.00000000e+00	0.00000000e+00	0.00000000e+00	0.00000000e+00
-418	0.00000000e+00	0.00000000e+00	0.00000000e+00	0.00000000e+00
-417	0.00000000e+00	0.00000000e+00	0.00000000e+00	0.00000000e+00
-416	0.00000000e+00	0.00000000e+00	0.00000000e+00	0.00000000e+00
-415	0.00000000e+00	0.00000000e+00	0.00000000e+00	0.00000000e+00
-414	0.00000000e+00	0.00000000e+00	0.00000000e+00	0.00000000e+00
-413	0.00000000e+00	0.00000000e+00	0.00000000e+00	0.00000000e+00
-412	0.00000000e+00	0.00000000e+00	0.00000000e+00	0.00000000e+00
-411	0.00000000e+00	0.00000000e+00	0.00000000e+00	0.00000000e+00
-410	0.00000000e+00	0.00000000e+00	0.00000000e+00	0.00000000e+00
-409	0.00000000e+00	0.00000000e+00	0.00000000e+00	0.00000000e+00
-408	0.00000000e+00	0.00000000e+00	0.00000000e+00	0.00000000e+00
-407	0.00000000e+00	0.00000000e+00	0.00000000e+00	0.00000000e+00
-406	0.00000000e+00	0.00000000e+00	0.00000000e+00	0.00000000e+00
-405	0.00000000e+00	0.00000000e+00	0.00000000e+00	0.00000000e+00
-404	0.00000000e+00	0.00000000e+00	0.00000000e+00	0.00000000e+00
-403	0.00000000e+00	0.00000000e+00	0.00000000e+00	0.00000000e+00
-402	0.00000000e+00	0.00000000e+00	0.00000000e+00	0.00000000e+00
-401	0.00000000e+00	0.00000000e+00	0.00000000e+00	0.00000000e+00
-400	0.00000000e+00	0.00000000e+00	0.00000000e+00	0.00000000e+00
-399	0.00000000e+00	0.00000000e+00	0.00000000e+00	0.00000000e+00
-398	0.00000000e+00	0.00000000e+00	0.00000000e+00	0.00000000e+00
-397	0.00000000e+00	0.00000000e+00	0.00000000e+00	0.00000000e+00
-396	0.00000000e+00	0.00000000e+00	0.00000000e+00	0.00000000e+00
-395	0.00000000e+00	0.00000000e+00	0.00000000e+00	0.00000000e+00
-394	0.00000000e+00	0.00000000e+00	0.00000000e+00	0.00000000e+00
-393	0.00000000e+00	0.00000000e+00	0.00000000e+00	0.00000000e+00
-392	0.00000000e+00	0.00000000e+00	0.00000000e+00	0.00000000e+00
-391	0.00000000e+00	0.00000000e+00	0.00000000e+00	0.00000000e+00
-390	0.00000000e+00	0.00000000e+00	0.00000000e+00	0.00000000e+00
-389	0.00000000e+00	0.00000000e+00	0.00000000e+00	0.00000000e+00
-388	0.00000000e+00	0.00000000e+00	0.00000000e+00	0.00000000e+00
-387	0.00000000e+00	0.00000000e+00	0.00000000e+00	0.00000000e+00
-386	0.00000000e+00	0.00000000e+00	0.00000000e+00	0.00000000e+00
-385	0.00000000e+00	0.00000000e+00	0.00000000e+00	0.00000000e+00
-384	0.00000000e+00	0.00000000e+00	0.00000000e+00	0.00000000e+00
-383	0.00000000e+00	0.00000000e+00	0.00000000e+00	0.00000000e+00
-382	0.00000000e+00	0.00000000e+00	0.00000000e+00	0.00000000e+00
-381	0.00000000e+00	0.00000000e+00	0.00000000e+00	0.00000000e+00
-380	0.00000000e+00	0.00000000e+00	0.00000000e+00	0.00000000e+00
-379	0.00000000e+00	0.00000000e+00	0.00000000e+00	0.00000000e+00
-378	0.00000000e+00	0.00000000e+00	0.00000000e+00	0.00000000e+00
-377	0.00000000e+00	0.00000000e+00	0.00000000e+00	0.00000000e+00
-376	0.00000000e+00	0.00000000e+00	0.00000000e+00	0.00000000e+00
-375	0.00000000e+00	0.00000000e+00	0.00000000e+00	0.00000000e+00
-374	0.00000000e+00	0.00000000e+00	0.00000000e+00	0.00000000e+00
-373	0.00000000e+00	0.00000000e+00	0.00000000e+00	0.00000000e+00
-372	0.00000000e+00	0.00000000e+00	0.00000000e+00	0.00000000e+00
-371	0.00000000e+00	0.00000000e+00	0.00000000e+00	0.00000000e+00
-370	0.00000000e+00	0.00000000e+00	0.00000000e+00	0.00000000e+00
-369	0.00000000e+00	0.00000000e+00	0.00000000e+00	0.00000000e+00
-368	0.00000000e+00	0.00000000e+00	0.00000000e+00	0.00000000e+00
-367	0.00000000e+00	0.00000000e+00	0.00000000e+00	0.00000000e+00
-366	0.00000000e+00	0.00000000e+00	0.00000000e+00	0.00000000e+00
-365	0.00000000e+00	0.00000000e+00	0.00000000e+00	0.00000000e+00
-364	0.00000000e+00	0.00000000e+00	0.00000000e+00	0.00000000e+00
-363	0.00000000e+00	0.00000000e+00	0.00000000e+00	0.00000000e+00
-362	0.00000000e+00	0.00000000e+00	0.00000000e+00	0.00000000e+00
-361	0.00000000e+00	0.00000000e+00	0.00000000e+00	0.00000000e+00
-360	0.00000000e+00	0.00000000e+00	0.00000000e+00	0.00000000e+00
-359	0.00000000e+00	0.00000000e+00	0.00000000e+00	0.00000000e+00
-358	0.00000000e+00	0.00000000e+00	0.00000000e+00	0.00000000e+00
-357	0.00000000e+00	0.00000000e+00	0.00000000e+00	0.00000000e+00
-356	0.00000000e+00	0.00000000e+00	0.00000000e+00	0.00000000e+00
-355	0.00000000e+00	0.00000000e+00	0.00000000e+00	0.00000000e+00
-354	0.00000000e+00	0.00000000e+00	0.00000000e+00	0.00000000e+00
-353	0.00000000e+00	0.00000000e+00	0.00000000e+00	0.00000000e+00
-352	0.00000000e+00	0.00000000e+00	0.00000000e+00	0.00000000e+00
-351	0.00000000e+00	0.00000000e+00	0.00000000e+00	0.00000000e+00
-350	0.00000000e+00	0.00000000e+00	0.00000000e+00	0.00000000e+00
-349	0.00000000e+00	0.00000000e+00	0.00000000e+00	0.00000000e+00
-348	0.00000000e+00	0.00000000e+00	0.00000000e+00	0.00000000e+00
-347	0.00000000e+00	0.00000000e+00	0.00000000e+00	0.00000000e+00
-346	0.00000000e+00	0.00000000e+00	0.00000000e+00	0.00000000e+00
-345	0.00000000e+00	0.00000000e+00	0.00000000e+00	0.00000000e+00
-344	0.00000000e+00	0.00000000e+00	0.00000000e+00	0.00000000e+00
-343	0.00000000e+00	0.00000000e+00	0.00000000e+00	0.00000000e+00
-342	0.00000000e+00	0.00000000e+00	0.00000000e+00	0.00000000e+00
-341	0.00000000e+00	0.00000000e+00	0.00000000e+00	0.00000000e+00
-340	0.00000000e+00	0.00000000e+00	0.00000000e+00	0.00000000e+00
-339	0.00000000e+00	0.00000000e+00	0.00000000e+00	0.00000000e+00
-338	0.00000000e+00	0.00000000e+00	0.00000000e+00	0.00000000e+00
-337	0.00000000e+00	0.00000000e+00	0.00000000e+00	0.00000000e+00
-336	0.00000000e+00	0.00000000e+00	0.00000000e+00	0.00000000e+00
-335	0.00000000e+00	0.00000000e+00	0.00000000e+00	0.00000000e+00
-334	0.00000000e+00	0.00000000e+00	0.00000000e+00	0.00000000e+00
-333	0.00000000e+00	0.00000000e+00	0.00000000e+00	0.00000000e+00
-332	0.00000000e+00	0.00000000e+00	0.00000000e+00	0.00000000e+00
-331	0.00000000e+00	0.00000000e+00	0.00000000e+00	0.00000000e+00
-330	0.00000000e+00	0.00000000e+00	0.00000000e+00	0.00000000e+00
-329	0.00000000e+00	0.00000000e+00	0.00000000e+00	0.00000000e+00
-328	0.00000000e+00	0.00000000e+00	0.00000000e+00	0.00000000e+00
-327	0.00000000e+00	0.00000000e+00	0.00000000e+00	0.00000000e+00
-326	0.00000000e+00	0.00000000e+00	0.00000000e+00	0.00000000e+00
-325	0.00000000e+00	0.00000000e+00	0.00000000e+00	0.00000000e+00
-324	0.00000000e+00	0.00000000e+00	0.00000000e+00	0.00000000e+00
-323	0.00000000e+00	0.00000000e+00	0.00000000e+00	0.00000000e+00
-322	0.00000000e+00	0.00000000e+00	0.00000000e+00	0.00000000e+00
-321	0.00000000e+00	0.00000000e+00	0.00000000e+00	0.00000000e+00
-320	0.00000000e+00	0.00000000e+00	0.00000000e+00	0.00000000e+00
-319	0.00000000e+00	0.00000000e+00	0.00000000e+00	0.00000000e+00
-318	0.00000000e+00	0.00000000e+00	0.00000000e+00	0.00000000e+00
-317	0.00000000e+00	0.00000000e+00	0.00000000e+00	0.00000000e+00
-316	0.00000000e+00	0.00000000e+00	0.00000000e+00	0.00000000e+00
-315	0.00000000e+00	0.00000000e+00	0.00000000e+00	0.00000000e+00
-314	0.00000000e+00	0.00000000e+00	0.00000000e+00	0.00000000e+00
-313	0.00000000e+00	0.00000000e+00	0.00000000e+00	0.00000000e+00
-312	0.00000000e+00	0.00000000e+00	0.00000000e+00	0.00000000e+00
-311	0.00000000e+00	0.00000000e+00	0.00000000e+00	0.00000000e+00
-310	0.00000000e+00	0.00000000e+00	0.00000000e+00	0.00000000e+00
-309	0.00000000e+00	0.00000000e+00	0.00000000e+00	0.00000000e+00
-308	0.00000000e+00	0.00000000e+00	0.00000000e+00	0.00000000e+00
-307	0.00000000e+00	0.00000000e+00	0.00000000e+00	0.00000000e+00
-306	0.00000000e+00	0.00000000e+00	0.00000000e+00	0.00000000e+00
-305	0.00000000e+00	0.00000000e+00	0.00000000e+00	0.00000000e+00
-304	0.00000000e+00	0.00000000e+00	0.00000000e+00	0.00000000e+00
-303	0.00000000e+00	0.00000000e+00	0.00000000e+00	0.00000000e+00
-302	0.00000000e+00	0.00000000e+00	0.00000000e+00	0.00000000e+00
-301	0.00000000e+00	0.00000000e+00	0.00000000e+00	0.00000000e+00
-300	0.00000000e+00	0.00000000e+00	0.00000000e+00	0.00000000e+00
-299	0.00000000e+00	0.00000000e+00	0.00000000e+00	0.00000000e+00
-298	0.00000000e+00	0.00000000e+00	0.00000000e+00	0.00000000e+00
-297	0.00000000e+00	0.00000000e+00	0.00000000e+00	0.00000000e+00
-296	0.00000000e+00	0.00000000e+00	0.00000000e+00	0.00000000e+00
-295	0.00000000e+00	0.00000000e+00	0.00000000e+00	0.00000000e+00
-294	0.00000000e+00	0.00000000e+00	0.00000000e+00	0.00000000e+00
-293	0.00000000e+00	0.00000000e+00	0.00000000e+00	0.00000000e+00
-292	0.00000000e+00	0.00000000e+00	0.00000000e+00	0.00000000e+00
-291	0.00000000e+00	0.00000000e+00	0.00000000e+00	0.00000000e+00
-290	0.00000000e+00	0.00000000e+00	0.00000000e+00	0.00000000e+00
-289	0.00000000e+00	0.00000000e+00	0.00000000e+00	0.00000000e+00
-288	0.00000000e+00	0.00000000e+00	0.00000000e+00	0.00000000e+00
-287	0.00000000e+00	0.00000000e+00	0.00000000e+00	0.00000000e+00
-286	0.00000000e+00	0.00000000e+00	0.00000000e+00	0.00000000e+00
-285	0.00000000e+00	0.00000000e+00	0.00000000e+00	0.00000000e+00
-284	0.00000000e+00	0.00000000e+00	0.00000000e+00	0.00000000e+00
-283	0.00000000e+00	0.00000000e+00	0.00000000e+00	0.00000000e+00
-282	0.00000000e+00	0.00000000e+00	0.00000000e+00	0.00000000e+00
-281	0.00000000e+00	0.00000000e+00	0.00000000e+00	0.00000000e+00
-280	0.00000000e+00	0.00000000e+00	0.00000000e+00	0.00000000e+00
-279	0.00000000e+00	0.00000000e+00	0.00000000e+00	0.00000000e+00
-278	0.00000000e+00	0.00000000e+00	0.00000000e+00	0.00000000e+00
-277	0.00000000e+00	0.00000000e+00	0.00000000e+00	0.00000000e+00
-276	0.00000000e+00	0.00000000e+00	0.00000000e+00	0.00000000e+00
-275	0.00000000e+00	0.00000000e+00	0.00000000e+00	0.00000000e+00
-274	0.00000000e+00	0.00000000e+00	0.00000000e+00	0.00000000e+00
-273	0.00000000e+00	0.00000000e+00	0.00000000e+00	0.00000000e+00
-272	0.00000000e+00	0.00000000e+00	0.00000000e+00	0.00000000e+00
-271	0.00000000e+00	0.00000000e+00	0.00000000e+00	0.00000000e+00
-270	0.00000000e+00	0.00000000e+00	0.00000000e+00	0.00000000e+00
-269	0.00000000e+00	0.00000000e+00	0.00000000e+00	0.00000000e+00
-268	0.00000000e+00	0.00000000e+00	0.00000000e+00	0.00000000e+00
-267	0.00000000e+00	0.00000000e+00	0.00000000e+00	0.00000000e+00
-266	0.00000000e+00	0.00000000e+00	0.00000000e+00	0.00000000e+00
-265	0.00000000e+00	0.00000000e+00	0.00000000e+00	0.00000000e+00
-264	0.00000000e+00	0.00000000e+00	0.00000000e+00	0.00000000e+00
-263	0.00000000e+00	0.00000000e+00	0.00000000e+00	0.00000000e+00
-262	0.00000000e+00	0.00000000e+00	0.00000000e+00	0.00000000e+00
-261	0.00000000e+00	0.00000000e+00	0.00000000e+00	0.00000000e+00
-260	0.00000000e+00	0.00000000e+00	0.00000000e+00	0.00000000e+00
-259	0.00000000e+00	0.00000000e+00	0.00000000e+00	0.00000000e+00
-258	0.00000000e+00	0.00000000e+00	0.00000000e+00	0.00000000e+00
-257	0.00000000e+00	0.00000000e+00	0.00000000e+00	0.00000000e+00
-256	0.00000000e+00	0.00000000e+00	0.00000000e+00	0.00000000e+00
-255	0.00000000e+00	0.00000000e+00	0.00000000e+00	0.00000000e+00
-254	0.00000000e+00	0.00000000e+00	0.00000000e+00	0.00000000e+00
-253	0.00000000e+00	0.00000000e+00	0.00000000e+00	0.00000000e+00
-252	0.00000000e+00	0.00000000e+00	0.00000000e+00	0.00000000e+00
-251	0.00000000e+00	0.00000000e+00	0.00000000e+00	0.00000000e+00
-250	0.00000000e+00	0.00000000e+00	0.00000000e+00	0.00000000e+00
-249	0.00000000e+00	0.00000000e+00	0.00000000e+00	0.00000000e+00
-248	0.00000000e+00	0.00000000e+00	0.00000000e+00	0.00000000e+00
-247	0.00000000e+00	0.00000000e+00	0.00000000e+00	0.00000000e+00
-246	0.00000000e+00	0.00000000e+00	0.00000000e+00	0.00000000e+00
-245	0.00000000e+00	0.00000000e+00	0.00000000e+00	0.00000000e+00
-244	0.00000000e+00	0.00000000e+00	0.00000000e+00	0.00000000e+00
-243	0.00000000e+00	0.00000000e+00	0.00000000e+00	0.00000000e+00
-242	0.00000000e+00	0.00000000e+00	0.00000000e+00	0.00000000e+00
-241	0.00000000e+00	0.00000000e+00	0.00000000e+00	0.00000000e+00
-240	0.00000000e+00	0.00000000e+00	0.00000000e+00	0.00000000e+00
-239	0.00000000e+00	0.00000000e+00	0.00000000e+00	0.00000000e+00
-238	0.00000000e+00	0.00000000e+00	0.00000000e+00	0.00000000e+00
-237	0.00000000e+00	0.00000000e+00	0.00000000e+00	0.00000000e+00
-236	0.00000000e+00	0.00000000e+00	0.00000000e+00	0.00000000e+00
-235	0.00000000e+00	0.00000000e+00	0.00000000e+00	0.00000000e+00
-234	0.00000000e+00	0.00000000e+00	0.00000000e+00	0.00000000e+00
-233	0.00000000e+00	0.00000000e+00	0.00000000e+00	0.00000000e+00
-232	0.00000000e+00	0.00000000e+00	0.00000000e+00	0.00000000e+00
-231	0.00000000e+00	0.00000000e+00	0.00000000e+00	0.00000000e+00
-230	0.00000000e+00	0.00000000e+00	0.00000000e+00	0.00000000e+00
-229	0.00000000e+00	0.00000000e+00	0.00000000e+00	0.00000000e+00
-228	0.00000000e+00	0.00000000e+00	0.00000000e+00	0.00000000e+00
-227	0.00000000e+00	0.00000000e+00	0.00000000e+00	0.00000000e+00
-226	0.00000000e+00	0.00000000e+00	0.00000000e+00	0.00000000e+00
-225	0.00000000e+00	0.00000000e+00	0.00000000e+00	0.00000000e+00
-224	0.00000000e+00	0.00000000e+00	0.00000000e+00	0.00000000e+00
-223	0.00000000e+00	0.00000000e+00	0.00000000e+00	0.00000000e+00
-222	0.00000000e+00	0.00000000e+00	0.00000000e+00	0.00000000e+00
-221	0.00000000e+00	0.00000000e+00	0.00000000e+00	0.00000000e+00
-220	0.00000000e+00	0.00000000e+00	0.00000000e+00	0.00000000e+00
-219	0.00000000e+00	0.00000000e+00	0.00000000e+00	0.00000000e+00
-218	0.00000000e+00	0.00000000e+00	0.00000000e+00	0.00000000e+00
-217	0.00000000e+00	0.00000000e+00	0.00000000e+00	0.00000000e+00
-216	0.00000000e+00	0.00000000e+00	0.00000000e+00	0.00000000e+00
-215	0.00000000e+00	0.00000000e+00	0.00000000e+00	0.00000000e+00
-214	0.00000000e+00	0.00000000e+00	0.00000000e+00	0.00000000e+00
-213	0.00000000e+00	0.00000000e+00	0.00000000e+00	0.00000000e+00
-212	0.00000000e+00	0.00000000e+00	0.00000000e+00	0.00000000e+00
-211	0.00000000e+00	0.00000000e+00	0.00000000e+00	0.00000000e+00
-210	0.00000000e+00	0.00000000e+00	0.00000000e+00	0.00000000e+00
-209	0.00000000e+00	0.00000000e+00	0.00000000e+00	0.00000000e+00
-208	0.00000000e+00	0.00000000e+00	0.00000000e+00	0.00000000e+00
-207	0.00000000e+00	0.00000000e+00	0.00000000e+00	0.00000000e+00
-206	0.00000000e+00	0.00000000e+00	0.00000000e+00	0.00000000e+00
-205	0.00000000e+00	0.00000000e+00	0.00000000e+00	0.00000000e+00
-204	0.00000000e+00	0.00000000e+00	0.00000000e+00	0.00000000e+00
-203	0.00000000e+00	0.00000000e+00	0.00000000e+00	0.00000000e+00
-202	0.00000000e+00	0.00000000e+00	0.00000000e+00	0.00000000e+00
-201	0.00000000e+00	0.00000000e+00	0.00000000e+00	0.00000000e+00
-200	0.00000000e+00	0.00000000e+00	0.00000000e+00	0.00000000e+00
-199	0.00000000e+00	0.00000000e+00	0.00000000e+00	0.00000000e+00
-198	0.00000000e+00	0.00000000e+00	0.00000000e+00	0.00000000e+00
-197	0.00000000e+00	0.00000000e+00	0.00000000e+00	0.00000000e+00
-196	0.00000000e+00	0.00000000e+00	0.00000000e+00	0.00000000e+00
-195	0.00000000e+00	0.00000000e+00	0.00000000e+00	0.00000000e+00
-194	0.00000000e+00	0.00000000e+00	0.00000000e+00	0.00000000e+00
-193	0.00000000e+00	0.00000000e+00	0.00000000e+00	0.00000000e+00
-192	0.00000000e+00	0.00000000e+00	0.00000000e+00	0.00000000e+00
-191	0.00000000e+00	0.00000000e+00	0.00000000e+00	0.00000000e+00
-190	0.00000000e+00	0.00000000e+00	0.00000000e+00	0.00000000e+00
-189	0.00000000e+00	0.00000000e+00	0.00000000e+00	0.00000000e+00
-188	1.00000000e+00	0.00000000e+00	0.00000000e+00	0.00000000e+00
-187	1.00000000e+00	0.00000000e+00	0.00000000e+00	0.00000000e+00
-186	2.00000000e+00	0.00000000e+00	0.00000000e+00	0.00000000e+00
-185	2.00000000e+00	0.00000000e+00	0.00000000e+00	0.00000000e+00
-184	2.00000000e+00	0.00000000e+00	0.00000000e+00	0.00000000e+00
-183	2.00000000e+00	0.00000000e+00	0.00000000e+00	0.00000000e+00
-182	2.00000000e+00	0.00000000e+00	0.00000000e+00	0.00000000e+00
-181	2.00000000e+00	0.00000000e+00	0.00000000e+00	0.00000000e+00
-180	2.00000000e+00	0.00000000e+00	0.00000000e+00	0.00000000e+00
-179	2.00000000e+00	0.00000000e+00	0.00000000e+00	0.00000000e+00
-178	2.00000000e+00	0.00000000e+00	0.00000000e+00	0.00000000e+00
-177	2.00000000e+00	0.00000000e+00	0.00000000e+00	0.00000000e+00
-176	3.00000000e+00	0.00000000e+00	0.00000000e+00	0.00000000e+00
-175	3.00000000e+00	0.00000000e+00	0.00000000e+00	0.00000000e+00
-174	3.00000000e+00	0.00000000e+00	0.00000000e+00	0.00000000e+00
-173	3.00000000e+00	0.00000000e+00	0.00000000e+00	0.00000000e+00
-172	3.00000000e+00	0.00000000e+00	0.00000000e+00	0.00000000e+00
-171	3.00000000e+00	0.00000000e+00	0.00000000e+00	0.00000000e+00
-170	3.00000000e+00	0.00000000e+00	0.00000000e+00	0.00000000e+00
-169	3.00000000e+00	0.00000000e+00	0.00000000e+00	0.00000000e+00
-168	4.00000000e+00	0.00000000e+00	0.00000000e+00	0.00000000e+00
-167	5.00000000e+00	0.00000000e+00	0.00000000e+00	0.00000000e+00
-166	5.00000000e+00	0.00000000e+00	0.00000000e+00	0.00000000e+00
-165	5.00000000e+00	0.00000000e+00	0.00000000e+00	0.00000000e+00
-164	5.00000000e+00	0.00000000e+00	0.00000000e+00	0.00000000e+00
-163	5.00000000e+00	0.00000000e+00	0.00000000e+00	0.00000000e+00
-162	2.90000000e+02	3.00000000e+00	5.00000000e+00	1.30000000e+01
-161	7.05000000e+02	3.00000000e+00	5.00000000e+00	1.30000000e+01
-160	1.18700000e+03	3.00000000e+00	5.00000000e+00	1.30000000e+01
-159	1.71700000e+03	3.00000000e+00	5.00000000e+00	1.30000000e+01
-158	2.23200000e+03	3.00000000e+00	5.00000000e+00	1.30000000e+01
-157	2.70100000e+03	3.00000000e+00	5.00000000e+00	1.30000000e+01
-156	3.20500000e+03	3.00000000e+00	5.00000000e+00	1.30000000e+01
-155	3.62800000e+03	3.00000000e+00	5.00000000e+00	1.30000000e+01
-154	4.00400000e+03	3.00000000e+00	5.00000000e+00	1.30000000e+01
-153	4.46300000e+03	3.00000000e+00	5.00000000e+00	1.30000000e+01
-152	5.00800000e+03	4.00000000e+00	6.00000000e+00	1.40000000e+01
-151	5.50500000e+03	4.00000000e+00	6.00000000e+00	1.40000000e+01
-150	6.00800000e+03	5.00000000e+00	7.00000000e+00	1.60000000e+01
-149	6.40700000e+03	5.00000000e+00	7.00000000e+00	1.60000000e+01
-148	6.83400000e+03	5.00000000e+00	7.00000000e+00	1.60000000e+01
-147	7.22400000e+03	5.00000000e+00	7.00000000e+00	1.60000000e+01
-146	7.66100000e+03	5.00000000e+00	7.00000000e+00	1.60000000e+01
-145	8.21500000e+03	6.00000000e+00	8.00000000e+00	1.70000000e+01
-144	8.76300000e+03	7.00000000e+00	9.00000000e+00	1.90000000e+01
-143	9.32500000e+03	7.00000000e+00	9.00000000e+00	1.90000000e+01
-142	9.77700000e+03	7.00000000e+00	9.00000000e+00	1.90000000e+01
-141	1.01820000e+04	7.00000000e+00	9.00000000e+00	1.90000000e+01
-140	1.06310000e+04	7.00000000e+00	9.00000000e+00	1.90000000e+01
-139	1.11590000e+04	7.00000000e+00	9.00000000e+00	1.90000000e+01
-138	1.15740000e+04	8.00000000e+00	1.00000000e+01	2.00000000e+01
-137	1.20280000e+04	8.00000000e+00	1.00000000e+01	2.00000000e+01
-136	1.24790000e+04	8.00000000e+00	1.00000000e+01	2.00000000e+01
-135	1.29670000e+04	8.00000000e+00	1.00000000e+01	2.00000000e+01
-134	1.33310000e+04	8.00000000e+00	1.00000000e+01	2.00000000e+01
-133	1.36960000e+04	8.00000000e+00	1.00000000e+01	2.00000000e+01
-132	1.41710000e+04	8.00000000e+00	1.00000000e+01	2.00000000e+01
-131	1.46390000e+04	1.00000000e+01	1.10000000e+01	2.20000000e+01
-130	1.50880000e+04	1.00000000e+01	1.10000000e+01	2.20000000e+01
-129	1.55540000e+04	1.00000000e+01	1.10000000e+01	2.20000000e+01
-128	1.59510000e+04	1.00000000e+01	1.20000000e+01	2.30000000e+01
-127	1.63560000e+04	1.00000000e+01	1.20000000e+01	2.30000000e+01
-126	1.68020000e+04	1.00000000e+01	1.20000000e+01	2.30000000e+01
-125	1.72890000e+04	1.00000000e+01	1.20000000e+01	2.30000000e+01
-124	1.77400000e+04	1.00000000e+01	1.20000000e+01	2.30000000e+01
-123	1.82320000e+04	1.00000000e+01	1.20000000e+01	2.30000000e+01
-122	1.87290000e+04	1.00000000e+01	1.20000000e+01	2.30000000e+01
-121	1.91910000e+04	1.00000000e+01	1.20000000e+01	2.30000000e+01
-120	1.96310000e+04	1.00000000e+01	1.20000000e+01	2.30000000e+01
-119	2.00890000e+04	1.00000000e+01	1.20000000e+01	2.30000000e+01
-118	2.05600000e+04	1.00000000e+01	1.20000000e+01	2.30000000e+01
-117	2.10780000e+04	1.00000000e+01	1.20000000e+01	2.30000000e+01
-116	2.16180000e+04	1.00000000e+01	1.20000000e+01	2.30000000e+01
-115	2.21840000e+04	1.00000000e+01	1.20000000e+01	2.30000000e+01
-114	2.26660000e+04	1.00000000e+01	1.20000000e+01	2.30000000e+01
-113	2.30810000e+04	1.10000000e+01	1.30000000e+01	2.50000000e+01
-112	2.35870000e+04	1.10000000e+01	1.30000000e+01	2.50000000e+01
-111	2.41020000e+04	1.10000000e+01	1.30000000e+01	2.50000000e+01
-110	2.45870000e+04	1.10000000e+01	1.30000000e+01	2.50000000e+01
-109	2.50730000e+04	1.10000000e+01	1.30000000e+01	2.50000000e+01
-108	2.55690000e+04	1.10000000e+01	1.30000000e+01	2.50000000e+01
-107	2.60010000e+04	1.10000000e+01	1.30000000e+01	2.50000000e+01
-106	2.64770000e+04	1.10000000e+01	1.30000000e+01	2.70000000e+01
-105	2.73310000e+04	1.10000000e+01	1.30000000e+01	2.70000000e+01
-104	2.81170000e+04	1.10000000e+01	1.30000000e+01	2.70000000e+01
-103	2.87220000e+04	1.30000000e+01	1.40000000e+01	2.80000000e+01
-102	2.93290000e+04	1.30000000e+01	1.40000000e+01	2.80000000e+01
-101	2.98720000e+04	1.30000000e+01	1.40000000e+01	2.80000000e+01
-100	3.02070000e+04	1.10000000e+01	1.50000000e+01	3.00000000e+01
-99	3.08210000e+04	1.10000000e+01	1.50000000e+01	3.00000000e+01
-98	3.13890000e+04	1.10000000e+01	1.50000000e+01	3.00000000e+01
-97	3.18750000e+04	1.10000000e+01	1.50000000e+01	3.00000000e+01
-96	3.23040000e+04	1.10000000e+01	1.50000000e+01	3.00000000e+01
-95	3.27770000e+04	1.10000000e+01	1.50000000e+01	3.00000000e+01
-94	3.32060000e+04	1.10000000e+01	1.50000000e+01	3.00000000e+01
-93	3.38830000e+04	1.10000000e+01	1.50000000e+01	3.00000000e+01
-92	3.58100000e+04	1.20000000e+01	1.60000000e+01	3.30000000e+01
-91	3.68620000e+04	1.20000000e+01	1.60000000e+01	3.30000000e+01
-90	3.77840000e+04	1.30000000e+01	1.70000000e+01	3.40000000e+01
-89	3.86400000e+04	1.30000000e+01	1.70000000e+01	3.40000000e+01
-88	3.93610000e+04	1.30000000e+01	1.70000000e+01	3.40000000e+01
-87	4.01200000e+04	1.30000000e+01	1.70000000e+01	3.40000000e+01
-86	4.09390000e+04	1.30000000e+01	1.70000000e+01	3.40000000e+01
-85	4.15310000e+04	1.30000000e+01	1.70000000e+01	3.40000000e+01
-84	4.21050000e+04	1.30000000e+01	1.70000000e+01	3.40000000e+01
-83	4.27670000e+04	1.30000000e+01	1.70000000e+01	3.40000000e+01
-82	4.34380000e+04	1.30000000e+01	1.70000000e+01	3.40000000e+01
-81	4.42470000e+04	1.30000000e+01	1.70000000e+01	3.40000000e+01
-80	4.49350000e+04	1.30000000e+01	1.70000000e+01	3.40000000e+01
-79	4.55240000e+04	1.30000000e+01	1.70000000e+01	3.40000000e+01
-78	4.60540000e+04	1.30000000e+01	1.70000000e+01	3.40000000e+01
-77	4.65750000e+04	1.30000000e+01	1.70000000e+01	3.40000000e+01
-76	4.73090000e+04	1.40000000e+01	1.80000000e+01	3.50000000e+01
-75	4.75030000e+04	1.40000000e+01	1.80000000e+01	3.50000000e+01
-74	4.77000000e+04	1.40000000e+01	1.90000000e+01	3.60000000e+01
-73	4.78770000e+04	1.40000000e+01	1.90000000e+01	3.60000000e+01
-72	4.82240000e+04	1.40000000e+01	2.00000000e+01	3.70000000e+01
-71	4.87530000e+04	1.40000000e+01	2.00000000e+01	3.70000000e+01
-70	4.94220000e+04	1.40000000e+01	2.00000000e+01	3.70000000e+01
-69	5.01150000e+04	1.40000000e+01	2.00000000e+01	3.70000000e+01
-68	5.08550000e+04	1.40000000e+01	2.00000000e+01	3.70000000e+01
-67	5.16510000e+04	1.40000000e+01	2.00000000e+01	3.70000000e+01
-66	5.24590000e+04	1.70000000e+01	2.20000000e+01	4.20000000e+01
-65	5.31950000e+04	1.70000000e+01	2.20000000e+01	4.20000000e+01
-64	5.39290000e+04	1.70000000e+01	2.20000000e+01	4.20000000e+01
-63	5.46150000e+04	1.70000000e+01	2.20000000e+01	4.20000000e+01
-62	5.54450000e+04	1.70000000e+01	2.30000000e+01	4.40000000e+01
-61	5.54450000e+04	1.80000000e+01	2.40000000e+01	4.50000000e+01
-60	5.58160000e+04	1.80000000e+01	2.40000000e+01	4.50000000e+01
-59	5.58160000e+04	1.80000000e+01	2.40000000e+01	4.50000000e+01
-58	5.67650000e+04	1.70000000e+01	2.50000000e+01	4.90000000e+01
-57	5.76310000e+04	1.70000000e+01	2.50000000e+01	4.90000000e+01
-56	5.86150000e+04	1.70000000e+01	2.50000000e+01	4.90000000e+01
-55	5.96060000e+04	1.70000000e+01	2.60000000e+01	5.00000000e+01
-54	6.05370000e+04	1.70000000e+01	2.60000000e+01	5.00000000e+01
-53	6.12910000e+04	1.80000000e+01	2.70000000e+01	5.10000000e+01
-52	6.12910000e+04	1.80000000e+01	2.70000000e+01	5.10000000e+01
-51	6.21300000e+04	1.80000000e+01	2.70000000e+01	5.10000000e+01
-50	6.21300000e+04	1.80000000e+01	2.80000000e+01	5.30000000e+01
-49	6.21300000e+04	1.80000000e+01	2.80000000e+01	5.30000000e+01
-48	6.21300000e+04	1.80000000e+01	2.80000000e+01	5.30000000e+01
-47	6.21300000e+04	1.80000000e+01	2.80000000e+01	5.30000000e+01
-46	6.28910000e+04	1.80000000e+01	2.80000000e+01	5.30000000e+01
-45	6.36320000e+04	1.80000000e+01	2.80000000e+01	5.30000000e+01
-44	6.44450000e+04	1.80000000e+01	2.80000000e+01	5.30000000e+01
-43	6.53030000e+04	1.80000000e+01	2.80000000e+01	5.30000000e+01
-42	6.61610000e+04	1.80000000e+01	2.80000000e+01	5.30000000e+01
-41	6.71160000e+04	1.80000000e+01	2.90000000e+01	5.40000000e+01
-40	6.81130000e+04	1.80000000e+01	2.90000000e+01	5.40000000e+01
-39	6.91140000e+04	1.80000000e+01	2.90000000e+01	5.40000000e+01
-38	7.01590000e+04	1.80000000e+01	2.90000000e+01	5.40000000e+01
-37	7.10450000e+04	1.80000000e+01	2.90000000e+01	5.40000000e+01
-36	7.19070000e+04	1.80000000e+01	2.90000000e+01	5.50000000e+01
-35	7.29930000e+04	1.80000000e+01	2.90000000e+01	5.50000000e+01
-34	7.41660000e+04	1.80000000e+01	2.90000000e+01	5.50000000e+01
-33	7.55170000e+04	1.80000000e+01	2.90000000e+01	5.50000000e+01
-32	7.69350000e+04	1.80000000e+01	2.90000000e+01	5.50000000e+01
-31	7.87640000e+04	1.80000000e+01	3.00000000e+01	5.60000000e+01
-30	8.08620000e+04	1.80000000e+01	3.00000000e+01	5.60000000e+01
-29	8.34770000e+04	1.80000000e+01	3.00000000e+01	5.60000000e+01
-28	8.59350000e+04	2.10000000e+01	3.10000000e+01	5.70000000e+01
-27	8.91820000e+04	2.20000000e+01	3.20000000e+01	5.80000000e+01
-26	9.42920000e+04	2.30000000e+01	3.30000000e+01	5.90000000e+01
-25	9.99000000e+04	2.30000000e+01	3.30000000e+01	5.90000000e+01
-24	1.08685000e+05	2.30000000e+01	3.50000000e+01	6.10000000e+01
-23	1.17081000e+05	2.70000000e+01	3.70000000e+01	6.40000000e+01
-22	1.24741000e+05	2.70000000e+01	3.70000000e+01	6.40000000e+01
-21	1.31220000e+05	2.70000000e+01	3.70000000e+01	6.40000000e+01
-20	1.38629000e+05	2.70000000e+01	3.70000000e+01	6.40000000e+01
-19	1.43901000e+05	2.70000000e+01	3.90000000e+01	6.60000000e+01
-18	1.49056000e+05	2.70000000e+01	3.90000000e+01	6.60000000e+01
-17	1.55306000e+05	2.90000000e+01	4.10000000e+01	6.80000000e+01
-16	1.61338000e+05	3.00000000e+01	4.50000000e+01	7.20000000e+01
-15	1.68229000e+05	3.00000000e+01	4.50000000e+01	7.20000000e+01
-14	1.74003000e+05	3.00000000e+01	4.50000000e+01	7.20000000e+01
-13	1.81919000e+05	3.10000000e+01	4.60000000e+01	7.30000000e+01
-12	1.89650000e+05	3.40000000e+01	4.90000000e+01	7.60000000e+01
-11	1.99775000e+05	3.50000000e+01	5.10000000e+01	7.80000000e+01
-10	2.12066000e+05	3.50000000e+01	5.10000000e+01	7.80000000e+01
-9	2.22939000e+05	3.60000000e+01	5.30000000e+01	8.10000000e+01
-8	2.31507000e+05	3.90000000e+01	5.50000000e+01	8.30000000e+01
-7	2.41618000e+05	4.10000000e+01	5.70000000e+01	8.50000000e+01
-6	2.67673000e+05	4.90000000e+01	6.80000000e+01	9.70000000e+01
-5	2.84206000e+05	5.50000000e+01	7.20000000e+01	1.01000000e+02
-4	2.96900000e+05	5.50000000e+01	7.30000000e+01	1.02000000e+02
-3	3.13630000e+05	5.50000000e+01	7.30000000e+01	1.02000000e+02
-2	3.29394000e+05	5.50000000e+01	7.30000000e+01	1.02000000e+02
-1	3.48256000e+05	6.20000000e+01	8.00000000e+01	1.12000000e+02
0	3.82039000e+05	6.80000000e+01	8.40000000e+01	1.16000000e+02
1	4.33298000e+05	7.20000000e+01	9.60000000e+01	1.29000000e+02
2	4.95898000e+05	1.09000000e+02	1.39000000e+02	1.79000000e+02
3	5.44778000e+05	1.20000000e+02	1.48000000e+02	1.89000000e+02
4	5.96065000e+05	1.45000000e+02	1.76000000e+02	2.26000000e+02
5	6.23488000e+05	1.54000000e+02	1.95000000e+02	2.50000000e+02
6	6.58693000e+05	1.59000000e+02	2.00000000e+02	2.55000000e+02
7	6.79943000e+05	1.70000000e+02	2.08000000e+02	2.64000000e+02
8	7.02423000e+05	1.73000000e+02	2.13000000e+02	2.69000000e+02
9	7.25269000e+05	1.78000000e+02	2.21000000e+02	2.81000000e+02
10	7.47596000e+05	1.76000000e+02	2.28000000e+02	2.88000000e+02
11	7.69999000e+05	1.82000000e+02	2.34000000e+02	2.95000000e+02
12	7.86877000e+05	1.91000000e+02	2.39000000e+02	3.00000000e+02
13	8.02537000e+05	1.98000000e+02	2.41000000e+02	3.02000000e+02
14	8.15684000e+05	2.01000000e+02	2.50000000e+02	3.14000000e+02
15	8.28073000e+05	2.13000000e+02	2.59000000e+02	3.23000000e+02
16	8.41642000e+05	2.12000000e+02	2.63000000e+02	3.27000000e+02
17	8.55873000e+05	2.12000000e+02	2.69000000e+02	3.39000000e+02
18	8.67140000e+05	2.19000000e+02	2.70000000e+02	3.40000000e+02
19	8.76167000e+05	2.16000000e+02	2.74000000e+02	3.45000000e+02
20	8.85172000e+05	2.19000000e+02	2.78000000e+02	3.49000000e+02
21	8.93518000e+05	2.25000000e+02	2.83000000e+02	3.54000000e+02
22	9.02358000e+05	2.26000000e+02	2.85000000e+02	3.56000000e+02
23	9.11714000e+05	2.29000000e+02	2.87000000e+02	3.58000000e+02
24	9.21306000e+05	2.27000000e+02	2.90000000e+02	3.61000000e+02
25	9.28583000e+05	2.30000000e+02	2.92000000e+02	3.63000000e+02
26	9.34003000e+05	2.34000000e+02	2.93000000e+02	3.64000000e+02
27	9.39396000e+05	2.33000000e+02	2.95000000e+02	3.67000000e+02
28	9.44155000e+05	2.29000000e+02	2.96000000e+02	3.68000000e+02
29	9.49572000e+05	2.35000000e+02	2.98000000e+02	3.70000000e+02
30	9.55110000e+05	2.35000000e+02	2.98000000e+02	3.70000000e+02
31	9.60802000e+05	2.40000000e+02	3.00000000e+02	3.72000000e+02
32	9.65695000e+05	2.37000000e+02	3.02000000e+02	3.75000000e+02
33	9.69679000e+05	2.35000000e+02	3.06000000e+02	3.79000000e+02
34	9.73684000e+05	2.34000000e+02	3.07000000e+02	3.84000000e+02
35	9.77827000e+05	2.35000000e+02	3.08000000e+02	3.85000000e+02
36	9.81731000e+05	2.50000000e+02	3.10000000e+02	3.87000000e+02
37	9.86080000e+05	2.50000000e+02	3.10000000e+02	3.87000000e+02
38	9.90393000e+05	2.50000000e+02	3.10000000e+02	3.87000000e+02
39	9.94269000e+05	2.52000000e+02	3.12000000e+02	3.89000000e+02
40	9.97536000e+05	2.52000000e+02	3.12000000e+02	3.89000000e+02
41	1.00054200e+06	2.46000000e+02	3.13000000e+02	3.90000000e+02
42	1.00339100e+06	2.47000000e+02	3.14000000e+02	3.91000000e+02
43	1.00646200e+06	2.47000000e+02	3.14000000e+02	3.91000000e+02
44	1.00962700e+06	2.47000000e+02	3.14000000e+02	3.91000000e+02
45	1.02448400e+06	2.44000000e+02	3.16000000e+02	3.94000000e+02
46	1.02795300e+06	2.53000000e+02	3.18000000e+02	3.96000000e+02
47	1.03072900e+06	2.53000000e+02	3.18000000e+02	3.96000000e+02
48	1.03328200e+06	2.53000000e+02	3.18000000e+02	3.96000000e+02
49	1.03593600e+06	2.53000000e+02	3.18000000e+02	3.96000000e+02
50	1.03876000e+06	2.46000000e+02	3.20000000e+02	4.00000000e+02
51	1.04192900e+06	2.55000000e+02	3.26000000e+02	4.06000000e+02
52	1.04538100e+06	2.55000000e+02	3.26000000e+02	4.06000000e+02
53	1.04846100e+06	2.55000000e+02	3.26000000e+02	4.06000000e+02
54	1.05108100e+06	2.55000000e+02	3.26000000e+02	4.06000000e+02
55	1.05380500e+06	2.55000000e+02	3.26000000e+02	4.06000000e+02
56	1.05651600e+06	2.55000000e+02	3.26000000e+02	4.06000000e+02
57	1.05968600e+06	2.55000000e+02	3.26000000e+02	4.06000000e+02
58	1.06310100e+06	2.60000000e+02	3.29000000e+02	4.10000000e+02
59	1.06677200e+06	2.60000000e+02	3.29000000e+02	4.10000000e+02
60	1.07032000e+06	2.60000000e+02	3.29000000e+02	4.10000000e+02
61	1.07336800e+06	2.54000000e+02	3.30000000e+02	4.11000000e+02
62	1.07615400e+06	2.54000000e+02	3.30000000e+02	4.11000000e+02
63	1.07946200e+06	2.54000000e+02	3.30000000e+02	4.11000000e+02
64	1.08298100e+06	2.55000000e+02	3.31000000e+02	4.13000000e+02
65	1.08710000e+06	2.55000000e+02	3.31000000e+02	4.13000000e+02
66	1.09183200e+06	2.62000000e+02	3.32000000e+02	4.14000000e+02
67	1.09570700e+06	2.62000000e+02	3.32000000e+02	4.14000000e+02
68	1.09889900e+06	2.56000000e+02	3.33000000e+02	4.15000000e+02
69	1.10208000e+06	2.62000000e+02	3.34000000e+02	4.17000000e+02
70	1.10470600e+06	2.62000000e+02	3.34000000e+02	4.17000000e+02
71	1.10740000e+06	2.62000000e+02	3.34000000e+02	4.17000000e+02
72	1.11018400e+06	2.62000000e+02	3.34000000e+02	4.17000000e+02
73	1.11282000e+06	2.60000000e+02	3.36000000e+02	4.19000000e+02
74	1.11505100e+06	2.60000000e+02	3.36000000e+02	4.19000000e+02
75	1.11690700e+06	2.60000000e+02	3.36000000e+02	4.19000000e+02
76	1.11877700e+06	2.60000000e+02	3.36000000e+02	4.19000000e+02
77	1.12071700e+06	2.60000000e+02	3.36000000e+02	4.19000000e+02
78	1.12253800e+06	2.60000000e+02	3.36000000e+02	4.19000000e+02
79	1.12474000e+06	2.60000000e+02	3.36000000e+02	4.19000000e+02
80	1.12667600e+06	2.57000000e+02	3.38000000e+02	4.22000000e+02
81	1.12854600e+06	2.57000000e+02	3.38000000e+02	4.22000000e+02
82	1.13038500e+06	2.66000000e+02	3.41000000e+02	4.26000000e+02
83	1.13234400e+06	2.65000000e+02	3.42000000e+02	4.27000000e+02
84	1.13450400e+06	2.65000000e+02	3.42000000e+02	4.27000000e+02
85	1.13673300e+06	2.68000000e+02	3.43000000e+02	4.28000000e+02
86	1.13896100e+06	2.68000000e+02	3.43000000e+02	4.28000000e+02
87	1.14166100e+06	2.68000000e+02	3.43000000e+02	4.28000000e+02
88	1.14625000e+06	2.68000000e+02	3.43000000e+02	4.28000000e+02
89	1.14920800e+06	2.68000000e+02	3.43000000e+02	4.28000000e+02
90	1.15418300e+06	2.71000000e+02	3.44000000e+02	4.29000000e+02
91	1.15921900e+06	2.71000000e+02	3.44000000e+02	4.29000000e+02
92	1.16375800e+06	2.71000000e+02	3.44000000e+02	4.29000000e+02
93	1.16828200e+06	2.71000000e+02	3.44000000e+02	4.29000000e+02
94	1.17299300e+06	2.72000000e+02	3.45000000e+02	4.30000000e+02
95	1.17660600e+06	2.72000000e+02	3.45000000e+02	4.30000000e+02
96	1.17986800e+06	2.72000000e+02	3.45000000e+02	4.30000000e+02
97	1.18281300e+06	2.72000000e+02	3.45000000e+02	4.30000000e+02
98	1.18558700e+06	2.71000000e+02	3.46000000e+02	4.31000000e+02
99	1.18835700e+06	2.71000000e+02	3.46000000e+02	4.31000000e+02
100	1.19132400e+06	2.71000000e+02	3.46000000e+02	4.31000000e+02
