# Supplementary material for: Early Prediction of Movie Box Office Success Based on Wikipedia Activity Big Data
Source: PLoS One. 2013 Aug 21;8(8):e71226. doi: 10.1371/journal.pone.0071226 (PMC3749192; doi:10.1371/journal.pone.0071226)
Supplement: Dataset S1 — The dataset under study, including the financial and Wikipedia activity data is also available at http://wwm.phy.bme.hu/SupplementaryDataS1.zip. (ZIP) [file pone.0071226.s002.zip › wikipredict_data_pack/sample_of_312/wikipedia_predictors/244]

Day_(movie_time)	Views	Users	Rigor	Edits
-500	0.00000000e+00	0.00000000e+00	0.00000000e+00	0.00000000e+00
-499	0.00000000e+00	0.00000000e+00	0.00000000e+00	0.00000000e+00
-498	0.00000000e+00	0.00000000e+00	0.00000000e+00	0.00000000e+00
-497	0.00000000e+00	0.00000000e+00	0.00000000e+00	0.00000000e+00
-496	1.00000000e+00	0.00000000e+00	0.00000000e+00	0.00000000e+00
-495	1.00000000e+00	0.00000000e+00	0.00000000e+00	0.00000000e+00
-494	1.00000000e+00	0.00000000e+00	0.00000000e+00	0.00000000e+00
-493	1.00000000e+00	0.00000000e+00	0.00000000e+00	0.00000000e+00
-492	2.00000000e+00	0.00000000e+00	0.00000000e+00	0.00000000e+00
-491	2.00000000e+00	0.00000000e+00	0.00000000e+00	0.00000000e+00
-490	3.00000000e+00	0.00000000e+00	0.00000000e+00	0.00000000e+00
-489	3.00000000e+00	0.00000000e+00	0.00000000e+00	0.00000000e+00
-488	3.00000000e+00	0.00000000e+00	0.00000000e+00	0.00000000e+00
-487	3.00000000e+00	0.00000000e+00	0.00000000e+00	0.00000000e+00
-486	3.00000000e+00	0.00000000e+00	0.00000000e+00	0.00000000e+00
-485	3.00000000e+00	0.00000000e+00	0.00000000e+00	0.00000000e+00
-484	4.00000000e+00	0.00000000e+00	0.00000000e+00	0.00000000e+00
-483	5.00000000e+00	0.00000000e+00	0.00000000e+00	0.00000000e+00
-482	5.00000000e+00	0.00000000e+00	0.00000000e+00	0.00000000e+00
-481	5.00000000e+00	0.00000000e+00	0.00000000e+00	0.00000000e+00
-480	5.00000000e+00	0.00000000e+00	0.00000000e+00	0.00000000e+00
-479	6.00000000e+00	0.00000000e+00	0.00000000e+00	0.00000000e+00
-478	6.00000000e+00	0.00000000e+00	0.00000000e+00	0.00000000e+00
-477	7.00000000e+00	0.00000000e+00	0.00000000e+00	0.00000000e+00
-476	7.00000000e+00	0.00000000e+00	0.00000000e+00	0.00000000e+00
-475	8.00000000e+00	0.00000000e+00	0.00000000e+00	0.00000000e+00
-474	9.00000000e+00	0.00000000e+00	0.00000000e+00	0.00000000e+00
-473	9.00000000e+00	0.00000000e+00	0.00000000e+00	0.00000000e+00
-472	9.00000000e+00	0.00000000e+00	0.00000000e+00	0.00000000e+00
-471	9.00000000e+00	0.00000000e+00	0.00000000e+00	0.00000000e+00
-470	9.00000000e+00	0.00000000e+00	0.00000000e+00	0.00000000e+00
-469	9.00000000e+00	0.00000000e+00	0.00000000e+00	0.00000000e+00
-468	1.00000000e+01	0.00000000e+00	0.00000000e+00	0.00000000e+00
-467	1.00000000e+01	0.00000000e+00	0.00000000e+00	0.00000000e+00
-466	1.00000000e+01	0.00000000e+00	0.00000000e+00	0.00000000e+00
-465	1.00000000e+01	0.00000000e+00	0.00000000e+00	0.00000000e+00
-464	1.10000000e+01	0.00000000e+00	0.00000000e+00	0.00000000e+00
-463	1.10000000e+01	0.00000000e+00	0.00000000e+00	0.00000000e+00
-462	1.10000000e+01	0.00000000e+00	0.00000000e+00	0.00000000e+00
-461	1.10000000e+01	0.00000000e+00	0.00000000e+00	0.00000000e+00
-460	1.10000000e+01	0.00000000e+00	0.00000000e+00	0.00000000e+00
-459	1.10000000e+01	0.00000000e+00	0.00000000e+00	0.00000000e+00
-458	1.10000000e+01	0.00000000e+00	0.00000000e+00	0.00000000e+00
-457	1.10000000e+01	0.00000000e+00	0.00000000e+00	0.00000000e+00
-456	1.10000000e+01	0.00000000e+00	0.00000000e+00	0.00000000e+00
-455	1.30000000e+01	0.00000000e+00	0.00000000e+00	0.00000000e+00
-454	1.30000000e+01	0.00000000e+00	0.00000000e+00	0.00000000e+00
-453	1.30000000e+01	0.00000000e+00	0.00000000e+00	0.00000000e+00
-452	1.40000000e+01	0.00000000e+00	0.00000000e+00	0.00000000e+00
-451	1.40000000e+01	0.00000000e+00	0.00000000e+00	0.00000000e+00
-450	1.40000000e+01	0.00000000e+00	0.00000000e+00	0.00000000e+00
-449	1.40000000e+01	0.00000000e+00	0.00000000e+00	0.00000000e+00
-448	1.50000000e+01	0.00000000e+00	0.00000000e+00	0.00000000e+00
-447	1.50000000e+01	0.00000000e+00	0.00000000e+00	0.00000000e+00
-446	1.50000000e+01	0.00000000e+00	0.00000000e+00	0.00000000e+00
-445	1.50000000e+01	0.00000000e+00	0.00000000e+00	0.00000000e+00
-444	1.70000000e+01	0.00000000e+00	0.00000000e+00	0.00000000e+00
-443	1.70000000e+01	0.00000000e+00	0.00000000e+00	0.00000000e+00
-442	1.80000000e+01	0.00000000e+00	0.00000000e+00	0.00000000e+00
-441	1.80000000e+01	0.00000000e+00	0.00000000e+00	0.00000000e+00
-440	1.80000000e+01	0.00000000e+00	0.00000000e+00	0.00000000e+00
-439	2.00000000e+01	0.00000000e+00	0.00000000e+00	0.00000000e+00
-438	2.00000000e+01	0.00000000e+00	0.00000000e+00	0.00000000e+00
-437	2.00000000e+01	0.00000000e+00	0.00000000e+00	0.00000000e+00
-436	2.00000000e+01	0.00000000e+00	0.00000000e+00	0.00000000e+00
-435	2.00000000e+01	0.00000000e+00	0.00000000e+00	0.00000000e+00
-434	2.00000000e+01	0.00000000e+00	0.00000000e+00	0.00000000e+00
-433	2.00000000e+01	0.00000000e+00	0.00000000e+00	0.00000000e+00
-432	2.10000000e+01	0.00000000e+00	0.00000000e+00	0.00000000e+00
-431	2.20000000e+01	0.00000000e+00	0.00000000e+00	0.00000000e+00
-430	2.20000000e+01	0.00000000e+00	0.00000000e+00	0.00000000e+00
-429	2.20000000e+01	0.00000000e+00	0.00000000e+00	0.00000000e+00
-428	2.20000000e+01	0.00000000e+00	0.00000000e+00	0.00000000e+00
-427	2.20000000e+01	0.00000000e+00	0.00000000e+00	0.00000000e+00
-426	2.30000000e+01	0.00000000e+00	0.00000000e+00	0.00000000e+00
-425	2.30000000e+01	0.00000000e+00	0.00000000e+00	0.00000000e+00
-424	2.30000000e+01	0.00000000e+00	0.00000000e+00	0.00000000e+00
-423	2.40000000e+01	0.00000000e+00	0.00000000e+00	0.00000000e+00
-422	2.40000000e+01	0.00000000e+00	0.00000000e+00	0.00000000e+00
-421	2.40000000e+01	0.00000000e+00	0.00000000e+00	0.00000000e+00
-420	2.40000000e+01	0.00000000e+00	0.00000000e+00	0.00000000e+00
-419	2.40000000e+01	0.00000000e+00	0.00000000e+00	0.00000000e+00
-418	2.40000000e+01	0.00000000e+00	0.00000000e+00	0.00000000e+00
-417	2.40000000e+01	0.00000000e+00	0.00000000e+00	0.00000000e+00
-416	2.40000000e+01	0.00000000e+00	0.00000000e+00	0.00000000e+00
-415	2.40000000e+01	0.00000000e+00	0.00000000e+00	0.00000000e+00
-414	2.60000000e+01	0.00000000e+00	0.00000000e+00	0.00000000e+00
-413	2.60000000e+01	0.00000000e+00	0.00000000e+00	0.00000000e+00
-412	2.70000000e+01	0.00000000e+00	0.00000000e+00	0.00000000e+00
-411	2.70000000e+01	0.00000000e+00	0.00000000e+00	0.00000000e+00
-410	2.70000000e+01	0.00000000e+00	0.00000000e+00	0.00000000e+00
-409	2.70000000e+01	0.00000000e+00	0.00000000e+00	0.00000000e+00
-408	2.70000000e+01	0.00000000e+00	0.00000000e+00	0.00000000e+00
-407	2.70000000e+01	0.00000000e+00	0.00000000e+00	0.00000000e+00
-406	2.90000000e+01	0.00000000e+00	0.00000000e+00	0.00000000e+00
-405	3.00000000e+01	0.00000000e+00	0.00000000e+00	0.00000000e+00
-404	3.00000000e+01	0.00000000e+00	0.00000000e+00	0.00000000e+00
-403	3.00000000e+01	0.00000000e+00	0.00000000e+00	0.00000000e+00
-402	3.10000000e+01	0.00000000e+00	0.00000000e+00	0.00000000e+00
-401	3.10000000e+01	0.00000000e+00	0.00000000e+00	0.00000000e+00
-400	3.20000000e+01	0.00000000e+00	0.00000000e+00	0.00000000e+00
-399	3.20000000e+01	0.00000000e+00	0.00000000e+00	0.00000000e+00
-398	3.20000000e+01	0.00000000e+00	0.00000000e+00	0.00000000e+00
-397	3.20000000e+01	0.00000000e+00	0.00000000e+00	0.00000000e+00
-396	3.40000000e+01	0.00000000e+00	0.00000000e+00	0.00000000e+00
-395	3.50000000e+01	0.00000000e+00	0.00000000e+00	0.00000000e+00
-394	3.60000000e+01	0.00000000e+00	0.00000000e+00	0.00000000e+00
-393	3.60000000e+01	0.00000000e+00	0.00000000e+00	0.00000000e+00
-392	3.60000000e+01	0.00000000e+00	0.00000000e+00	0.00000000e+00
-391	3.60000000e+01	0.00000000e+00	0.00000000e+00	0.00000000e+00
-390	3.70000000e+01	0.00000000e+00	0.00000000e+00	0.00000000e+00
-389	3.70000000e+01	0.00000000e+00	0.00000000e+00	0.00000000e+00
-388	3.80000000e+01	0.00000000e+00	0.00000000e+00	0.00000000e+00
-387	3.80000000e+01	0.00000000e+00	0.00000000e+00	0.00000000e+00
-386	4.00000000e+01	0.00000000e+00	0.00000000e+00	0.00000000e+00
-385	4.10000000e+01	0.00000000e+00	0.00000000e+00	0.00000000e+00
-384	4.10000000e+01	0.00000000e+00	0.00000000e+00	0.00000000e+00
-383	4.20000000e+01	0.00000000e+00	0.00000000e+00	0.00000000e+00
-382	4.20000000e+01	0.00000000e+00	0.00000000e+00	0.00000000e+00
-381	4.20000000e+01	0.00000000e+00	0.00000000e+00	0.00000000e+00
-380	4.30000000e+01	0.00000000e+00	0.00000000e+00	0.00000000e+00
-379	4.30000000e+01	0.00000000e+00	0.00000000e+00	0.00000000e+00
-378	4.30000000e+01	0.00000000e+00	0.00000000e+00	0.00000000e+00
-377	4.40000000e+01	0.00000000e+00	0.00000000e+00	0.00000000e+00
-376	4.40000000e+01	0.00000000e+00	0.00000000e+00	0.00000000e+00
-375	4.40000000e+01	0.00000000e+00	0.00000000e+00	0.00000000e+00
-374	4.50000000e+01	0.00000000e+00	0.00000000e+00	0.00000000e+00
-373	4.60000000e+01	0.00000000e+00	0.00000000e+00	0.00000000e+00
-372	4.60000000e+01	0.00000000e+00	0.00000000e+00	0.00000000e+00
-371	4.70000000e+01	0.00000000e+00	0.00000000e+00	0.00000000e+00
-370	4.90000000e+01	0.00000000e+00	0.00000000e+00	0.00000000e+00
-369	4.90000000e+01	0.00000000e+00	0.00000000e+00	0.00000000e+00
-368	5.00000000e+01	0.00000000e+00	0.00000000e+00	0.00000000e+00
-367	5.00000000e+01	0.00000000e+00	0.00000000e+00	0.00000000e+00
-366	5.10000000e+01	0.00000000e+00	0.00000000e+00	0.00000000e+00
-365	5.10000000e+01	0.00000000e+00	0.00000000e+00	0.00000000e+00
-364	7.20000000e+01	1.00000000e+00	1.00000000e+00	1.00000000e+00
-363	7.60000000e+01	1.00000000e+00	1.00000000e+00	1.00000000e+00
-362	7.80000000e+01	1.00000000e+00	1.00000000e+00	1.00000000e+00
-361	8.20000000e+01	1.00000000e+00	1.00000000e+00	1.00000000e+00
-360	8.20000000e+01	1.00000000e+00	1.00000000e+00	1.00000000e+00
-359	8.50000000e+01	1.00000000e+00	1.00000000e+00	1.00000000e+00
-358	8.90000000e+01	1.00000000e+00	1.00000000e+00	1.00000000e+00
-357	9.40000000e+01	1.00000000e+00	1.00000000e+00	1.00000000e+00
-356	1.00000000e+02	1.00000000e+00	1.00000000e+00	1.00000000e+00
-355	1.03000000e+02	1.00000000e+00	1.00000000e+00	1.00000000e+00
-354	1.12000000e+02	1.00000000e+00	1.00000000e+00	1.00000000e+00
-353	1.20000000e+02	1.00000000e+00	1.00000000e+00	1.00000000e+00
-352	1.25000000e+02	1.00000000e+00	1.00000000e+00	1.00000000e+00
-351	1.31000000e+02	1.00000000e+00	1.00000000e+00	1.00000000e+00
-350	1.36000000e+02	1.00000000e+00	1.00000000e+00	1.00000000e+00
-349	1.36000000e+02	1.00000000e+00	1.00000000e+00	1.00000000e+00
-348	1.38000000e+02	1.00000000e+00	1.00000000e+00	1.00000000e+00
-347	1.41000000e+02	1.00000000e+00	1.00000000e+00	1.00000000e+00
-346	1.42000000e+02	1.00000000e+00	1.00000000e+00	1.00000000e+00
-345	1.48000000e+02	1.00000000e+00	1.00000000e+00	1.00000000e+00
-344	1.51000000e+02	1.00000000e+00	1.00000000e+00	1.00000000e+00
-343	1.52000000e+02	1.00000000e+00	1.00000000e+00	1.00000000e+00
-342	1.59000000e+02	1.00000000e+00	1.00000000e+00	1.00000000e+00
-341	1.68000000e+02	1.00000000e+00	1.00000000e+00	1.00000000e+00
-340	1.70000000e+02	1.00000000e+00	1.00000000e+00	1.00000000e+00
-339	1.73000000e+02	1.00000000e+00	1.00000000e+00	1.00000000e+00
-338	1.80000000e+02	1.00000000e+00	1.00000000e+00	1.00000000e+00
-337	1.81000000e+02	1.00000000e+00	1.00000000e+00	1.00000000e+00
-336	1.85000000e+02	1.00000000e+00	1.00000000e+00	1.00000000e+00
-335	1.86000000e+02	1.00000000e+00	1.00000000e+00	1.00000000e+00
-334	1.86000000e+02	1.00000000e+00	1.00000000e+00	1.00000000e+00
-333	1.91000000e+02	1.00000000e+00	1.00000000e+00	1.00000000e+00
-332	1.92000000e+02	1.00000000e+00	1.00000000e+00	1.00000000e+00
-331	1.99000000e+02	1.00000000e+00	1.00000000e+00	1.00000000e+00
-330	2.04000000e+02	1.00000000e+00	1.00000000e+00	1.00000000e+00
-329	2.10000000e+02	1.00000000e+00	1.00000000e+00	1.00000000e+00
-328	2.22000000e+02	1.00000000e+00	1.00000000e+00	1.00000000e+00
-327	2.31000000e+02	1.00000000e+00	1.00000000e+00	1.00000000e+00
-326	2.38000000e+02	1.00000000e+00	1.00000000e+00	1.00000000e+00
-325	2.45000000e+02	1.00000000e+00	1.00000000e+00	1.00000000e+00
-324	2.58000000e+02	1.00000000e+00	1.00000000e+00	1.00000000e+00
-323	2.63000000e+02	1.00000000e+00	1.00000000e+00	1.00000000e+00
-322	2.65000000e+02	1.00000000e+00	1.00000000e+00	1.00000000e+00
-321	2.69000000e+02	1.00000000e+00	1.00000000e+00	1.00000000e+00
-320	2.70000000e+02	1.00000000e+00	1.00000000e+00	1.00000000e+00
-319	2.72000000e+02	1.00000000e+00	1.00000000e+00	1.00000000e+00
-318	2.77000000e+02	1.00000000e+00	1.00000000e+00	1.00000000e+00
-317	2.83000000e+02	1.00000000e+00	1.00000000e+00	1.00000000e+00
-316	2.89000000e+02	1.00000000e+00	1.00000000e+00	1.00000000e+00
-315	2.97000000e+02	1.00000000e+00	1.00000000e+00	1.00000000e+00
-314	3.02000000e+02	1.00000000e+00	1.00000000e+00	1.00000000e+00
-313	3.08000000e+02	1.00000000e+00	1.00000000e+00	1.00000000e+00
-312	3.14000000e+02	1.00000000e+00	1.00000000e+00	1.00000000e+00
-311	3.15000000e+02	1.00000000e+00	1.00000000e+00	1.00000000e+00
-310	3.25000000e+02	1.00000000e+00	1.00000000e+00	1.00000000e+00
-309	3.29000000e+02	1.00000000e+00	1.00000000e+00	1.00000000e+00
-308	3.34000000e+02	1.00000000e+00	1.00000000e+00	1.00000000e+00
-307	3.37000000e+02	1.00000000e+00	1.00000000e+00	1.00000000e+00
-306	4.66000000e+02	1.00000000e+00	1.00000000e+00	1.00000000e+00
-305	5.92000000e+02	1.00000000e+00	1.00000000e+00	1.00000000e+00
-304	7.25000000e+02	1.00000000e+00	1.00000000e+00	1.00000000e+00
-303	8.50000000e+02	1.00000000e+00	1.00000000e+00	1.00000000e+00
-302	1.00700000e+03	1.00000000e+00	1.00000000e+00	1.00000000e+00
-301	1.13400000e+03	1.00000000e+00	1.00000000e+00	1.00000000e+00
-300	1.22700000e+03	1.00000000e+00	1.00000000e+00	1.00000000e+00
-299	1.33700000e+03	1.00000000e+00	1.00000000e+00	1.00000000e+00
-298	1.43700000e+03	1.00000000e+00	1.00000000e+00	1.00000000e+00
-297	1.56200000e+03	1.00000000e+00	1.00000000e+00	1.00000000e+00
-296	1.69500000e+03	1.00000000e+00	1.00000000e+00	1.00000000e+00
-295	1.79000000e+03	1.00000000e+00	1.00000000e+00	1.00000000e+00
-294	1.94300000e+03	1.00000000e+00	1.00000000e+00	1.00000000e+00
-293	2.11200000e+03	1.00000000e+00	1.00000000e+00	1.00000000e+00
-292	2.21500000e+03	1.00000000e+00	1.00000000e+00	1.00000000e+00
-291	2.35000000e+03	1.00000000e+00	1.00000000e+00	1.00000000e+00
-290	2.44900000e+03	1.00000000e+00	1.00000000e+00	1.00000000e+00
-289	2.59200000e+03	1.00000000e+00	1.00000000e+00	1.00000000e+00
-288	2.73600000e+03	1.00000000e+00	1.00000000e+00	1.00000000e+00
-287	2.94900000e+03	1.00000000e+00	1.00000000e+00	1.00000000e+00
-286	3.14100000e+03	1.00000000e+00	1.00000000e+00	1.00000000e+00
-285	3.72900000e+03	3.00000000e+00	3.00000000e+00	6.00000000e+00
-284	6.27400000e+03	6.00000000e+00	6.00000000e+00	1.60000000e+01
-283	9.85100000e+03	9.00000000e+00	1.40000000e+01	4.70000000e+01
-282	1.40180000e+04	1.20000000e+01	2.00000000e+01	6.10000000e+01
-281	1.77930000e+04	1.30000000e+01	2.00000000e+01	6.40000000e+01
-280	2.15140000e+04	1.40000000e+01	2.40000000e+01	7.30000000e+01
-279	2.55390000e+04	1.60000000e+01	2.90000000e+01	8.60000000e+01
-278	2.90390000e+04	1.70000000e+01	2.90000000e+01	8.90000000e+01
-277	3.18610000e+04	1.90000000e+01	3.30000000e+01	9.50000000e+01
-276	3.44260000e+04	1.90000000e+01	3.40000000e+01	9.60000000e+01
-275	3.71720000e+04	1.90000000e+01	3.40000000e+01	9.60000000e+01
-274	4.03150000e+04	1.80000000e+01	3.40000000e+01	9.90000000e+01
-273	4.32480000e+04	1.80000000e+01	3.40000000e+01	9.90000000e+01
-272	4.61140000e+04	1.80000000e+01	3.40000000e+01	1.00000000e+02
-271	4.84170000e+04	1.80000000e+01	3.50000000e+01	1.01000000e+02
-270	5.07070000e+04	1.80000000e+01	3.50000000e+01	1.01000000e+02
-269	5.30360000e+04	2.10000000e+01	3.70000000e+01	1.03000000e+02
-268	5.52860000e+04	2.10000000e+01	3.70000000e+01	1.03000000e+02
-267	5.86160000e+04	2.10000000e+01	3.70000000e+01	1.03000000e+02
-266	6.14020000e+04	2.00000000e+01	3.80000000e+01	1.07000000e+02
-265	6.41550000e+04	2.20000000e+01	4.00000000e+01	1.15000000e+02
-264	6.66950000e+04	2.40000000e+01	4.30000000e+01	1.22000000e+02
-263	6.92060000e+04	2.90000000e+01	5.00000000e+01	1.33000000e+02
-262	7.15180000e+04	3.10000000e+01	5.30000000e+01	1.37000000e+02
-261	7.38030000e+04	3.00000000e+01	5.50000000e+01	1.40000000e+02
-260	7.62650000e+04	3.10000000e+01	5.60000000e+01	1.52000000e+02
-259	7.86290000e+04	3.40000000e+01	5.70000000e+01	1.54000000e+02
-258	8.12110000e+04	3.50000000e+01	6.20000000e+01	1.59000000e+02
-257	8.38530000e+04	3.70000000e+01	6.40000000e+01	1.66000000e+02
-256	8.63770000e+04	3.80000000e+01	6.70000000e+01	1.69000000e+02
-255	8.86650000e+04	3.70000000e+01	6.70000000e+01	1.73000000e+02
-254	9.11840000e+04	3.90000000e+01	6.70000000e+01	1.76000000e+02
-253	9.37440000e+04	4.00000000e+01	6.90000000e+01	1.85000000e+02
-252	9.61940000e+04	4.00000000e+01	6.90000000e+01	1.85000000e+02
-251	9.86160000e+04	4.00000000e+01	6.90000000e+01	1.85000000e+02
-250	1.00937000e+05	4.30000000e+01	7.10000000e+01	1.87000000e+02
-249	1.03324000e+05	4.20000000e+01	7.40000000e+01	1.92000000e+02
-248	1.05451000e+05	4.40000000e+01	7.40000000e+01	1.93000000e+02
-247	1.07774000e+05	4.10000000e+01	7.40000000e+01	1.97000000e+02
-246	1.10215000e+05	4.80000000e+01	7.50000000e+01	2.07000000e+02
-245	1.12713000e+05	4.80000000e+01	7.50000000e+01	2.07000000e+02
-244	1.15577000e+05	4.20000000e+01	7.60000000e+01	2.09000000e+02
-243	1.18236000e+05	4.30000000e+01	7.70000000e+01	2.10000000e+02
-242	1.21286000e+05	4.70000000e+01	7.80000000e+01	2.14000000e+02
-241	1.23800000e+05	5.00000000e+01	8.20000000e+01	2.22000000e+02
-240	1.26389000e+05	4.60000000e+01	8.30000000e+01	2.26000000e+02
-239	1.29203000e+05	4.80000000e+01	8.60000000e+01	2.29000000e+02
-238	1.31781000e+05	5.20000000e+01	9.00000000e+01	2.35000000e+02
-237	1.34634000e+05	5.70000000e+01	9.60000000e+01	2.53000000e+02
-236	1.37888000e+05	5.90000000e+01	9.90000000e+01	2.61000000e+02
-235	1.40806000e+05	5.70000000e+01	1.00000000e+02	2.67000000e+02
-234	1.43627000e+05	5.90000000e+01	1.00000000e+02	2.70000000e+02
-233	1.46731000e+05	6.10000000e+01	1.02000000e+02	2.78000000e+02
-232	1.49625000e+05	6.50000000e+01	1.04000000e+02	2.87000000e+02
-231	1.53069000e+05	6.80000000e+01	1.13000000e+02	2.99000000e+02
-230	1.56331000e+05	7.10000000e+01	1.17000000e+02	3.05000000e+02
-229	1.59695000e+05	6.80000000e+01	1.17000000e+02	3.09000000e+02
-228	1.63217000e+05	7.10000000e+01	1.17000000e+02	3.11000000e+02
-227	1.66399000e+05	6.50000000e+01	1.17000000e+02	3.14000000e+02
-226	1.69463000e+05	6.90000000e+01	1.21000000e+02	3.18000000e+02
-225	1.72819000e+05	7.30000000e+01	1.23000000e+02	3.22000000e+02
-224	1.76038000e+05	7.00000000e+01	1.23000000e+02	3.25000000e+02
-223	1.79335000e+05	7.30000000e+01	1.25000000e+02	3.28000000e+02
-222	1.82463000e+05	6.90000000e+01	1.25000000e+02	3.33000000e+02
-221	1.87019000e+05	6.80000000e+01	1.26000000e+02	3.34000000e+02
-220	1.94019000e+05	7.10000000e+01	1.27000000e+02	3.36000000e+02
-219	1.99659000e+05	7.20000000e+01	1.30000000e+02	3.50000000e+02
-218	2.04917000e+05	7.50000000e+01	1.33000000e+02	3.53000000e+02
-217	2.08891000e+05	7.70000000e+01	1.34000000e+02	3.56000000e+02
-216	2.12096000e+05	7.50000000e+01	1.34000000e+02	3.62000000e+02
-215	2.15232000e+05	7.20000000e+01	1.34000000e+02	3.67000000e+02
-214	2.18489000e+05	7.90000000e+01	1.36000000e+02	3.71000000e+02
-213	2.22064000e+05	7.40000000e+01	1.38000000e+02	3.77000000e+02
-212	2.26518000e+05	7.50000000e+01	1.41000000e+02	3.81000000e+02
-211	2.30814000e+05	7.50000000e+01	1.41000000e+02	3.83000000e+02
-210	2.34804000e+05	7.70000000e+01	1.42000000e+02	3.84000000e+02
-209	2.38605000e+05	7.60000000e+01	1.44000000e+02	3.87000000e+02
-208	2.41540000e+05	7.60000000e+01	1.44000000e+02	3.87000000e+02
-207	2.44464000e+05	7.90000000e+01	1.44000000e+02	3.91000000e+02
-206	2.47609000e+05	7.40000000e+01	1.44000000e+02	3.94000000e+02
-205	2.50975000e+05	7.90000000e+01	1.48000000e+02	4.00000000e+02
-204	2.54011000e+05	7.90000000e+01	1.48000000e+02	4.00000000e+02
-203	2.56485000e+05	7.70000000e+01	1.48000000e+02	4.02000000e+02
-202	2.59058000e+05	7.70000000e+01	1.49000000e+02	4.03000000e+02
-201	2.61482000e+05	8.10000000e+01	1.52000000e+02	4.07000000e+02
-200	2.64330000e+05	8.10000000e+01	1.52000000e+02	4.07000000e+02
-199	2.70026000e+05	8.30000000e+01	1.53000000e+02	4.09000000e+02
-198	2.77046000e+05	8.20000000e+01	1.59000000e+02	4.17000000e+02
-197	2.80932000e+05	7.90000000e+01	1.60000000e+02	4.18000000e+02
-196	2.84421000e+05	8.20000000e+01	1.60000000e+02	4.21000000e+02
-195	2.87579000e+05	8.00000000e+01	1.60000000e+02	4.26000000e+02
-194	2.90555000e+05	8.40000000e+01	1.62000000e+02	4.28000000e+02
-193	2.93613000e+05	8.10000000e+01	1.64000000e+02	4.37000000e+02
-192	2.97649000e+05	8.50000000e+01	1.65000000e+02	4.44000000e+02
-191	3.02046000e+05	8.40000000e+01	1.65000000e+02	4.56000000e+02
-190	3.02046000e+05	8.70000000e+01	1.68000000e+02	4.62000000e+02
-189	3.04702000e+05	8.60000000e+01	1.69000000e+02	4.63000000e+02
-188	3.04702000e+05	8.80000000e+01	1.73000000e+02	4.70000000e+02
-187	3.04702000e+05	8.80000000e+01	1.78000000e+02	4.77000000e+02
-186	3.04702000e+05	8.80000000e+01	1.78000000e+02	4.77000000e+02
-185	3.04702000e+05	8.80000000e+01	1.79000000e+02	4.79000000e+02
-184	3.04702000e+05	8.80000000e+01	1.79000000e+02	4.79000000e+02
-183	3.08087000e+05	8.80000000e+01	1.79000000e+02	4.79000000e+02
-182	3.10882000e+05	8.80000000e+01	1.79000000e+02	4.79000000e+02
-181	3.13424000e+05	8.80000000e+01	1.79000000e+02	4.79000000e+02
-180	3.15859000e+05	8.90000000e+01	1.80000000e+02	4.80000000e+02
-179	3.18733000e+05	9.20000000e+01	1.81000000e+02	4.81000000e+02
-178	3.22115000e+05	9.20000000e+01	1.81000000e+02	4.81000000e+02
-177	3.25555000e+05	9.10000000e+01	1.81000000e+02	4.82000000e+02
-176	3.28287000e+05	9.30000000e+01	1.88000000e+02	4.89000000e+02
-175	3.30636000e+05	9.90000000e+01	1.91000000e+02	4.92000000e+02
-174	3.33117000e+05	9.90000000e+01	1.93000000e+02	4.96000000e+02
-173	3.37122000e+05	9.90000000e+01	1.93000000e+02	4.96000000e+02
-172	3.42381000e+05	9.90000000e+01	1.95000000e+02	4.99000000e+02
-171	3.47529000e+05	9.80000000e+01	1.96000000e+02	5.00000000e+02
-170	3.53149000e+05	9.80000000e+01	1.96000000e+02	5.01000000e+02
-169	3.56982000e+05	9.80000000e+01	1.96000000e+02	5.01000000e+02
-168	3.60016000e+05	1.04000000e+02	1.97000000e+02	5.03000000e+02
-167	3.60016000e+05	1.01000000e+02	1.99000000e+02	5.08000000e+02
-166	3.60016000e+05	9.80000000e+01	2.00000000e+02	5.10000000e+02
-165	3.60016000e+05	1.04000000e+02	2.01000000e+02	5.11000000e+02
-164	3.62980000e+05	1.07000000e+02	2.02000000e+02	5.16000000e+02
-163	3.66147000e+05	1.05000000e+02	2.04000000e+02	5.21000000e+02
-162	3.68789000e+05	1.04000000e+02	2.06000000e+02	5.23000000e+02
-161	3.71087000e+05	1.04000000e+02	2.06000000e+02	5.23000000e+02
-160	3.73497000e+05	1.04000000e+02	2.06000000e+02	5.23000000e+02
-159	3.76471000e+05	1.04000000e+02	2.06000000e+02	5.23000000e+02
-158	3.79177000e+05	1.10000000e+02	2.07000000e+02	5.30000000e+02
-157	3.82474000e+05	1.10000000e+02	2.07000000e+02	5.30000000e+02
-156	3.85550000e+05	1.10000000e+02	2.07000000e+02	5.30000000e+02
-155	3.88060000e+05	1.10000000e+02	2.07000000e+02	5.30000000e+02
-154	3.90271000e+05	1.09000000e+02	2.08000000e+02	5.31000000e+02
-153	3.92586000e+05	1.05000000e+02	2.09000000e+02	5.35000000e+02
-152	3.95136000e+05	1.08000000e+02	2.09000000e+02	5.38000000e+02
-151	3.97925000e+05	1.08000000e+02	2.10000000e+02	5.39000000e+02
-150	4.00431000e+05	1.08000000e+02	2.10000000e+02	5.39000000e+02
-149	4.03188000e+05	1.08000000e+02	2.10000000e+02	5.39000000e+02
-148	4.05494000e+05	1.14000000e+02	2.14000000e+02	5.43000000e+02
-147	4.07686000e+05	1.09000000e+02	2.17000000e+02	5.51000000e+02
-146	4.10002000e+05	1.09000000e+02	2.17000000e+02	5.51000000e+02
-145	4.12256000e+05	1.08000000e+02	2.17000000e+02	5.55000000e+02
-144	4.14435000e+05	1.08000000e+02	2.17000000e+02	5.55000000e+02
-143	4.17094000e+05	1.14000000e+02	2.22000000e+02	5.60000000e+02
-142	4.20017000e+05	1.15000000e+02	2.23000000e+02	5.62000000e+02
-141	4.22497000e+05	1.15000000e+02	2.25000000e+02	5.64000000e+02
-140	4.24646000e+05	1.15000000e+02	2.25000000e+02	5.64000000e+02
-139	4.26980000e+05	1.16000000e+02	2.27000000e+02	5.66000000e+02
-138	4.28958000e+05	1.16000000e+02	2.27000000e+02	5.66000000e+02
-137	4.31022000e+05	1.16000000e+02	2.27000000e+02	5.73000000e+02
-136	4.33683000e+05	1.14000000e+02	2.27000000e+02	5.76000000e+02
-135	4.33683000e+05	1.14000000e+02	2.27000000e+02	5.76000000e+02
-134	4.35896000e+05	1.20000000e+02	2.29000000e+02	5.79000000e+02
-133	4.38074000e+05	1.18000000e+02	2.30000000e+02	5.91000000e+02
-132	4.46996000e+05	1.22000000e+02	2.34000000e+02	6.04000000e+02
-131	4.53299000e+05	1.25000000e+02	2.35000000e+02	6.05000000e+02
-130	4.58910000e+05	1.28000000e+02	2.35000000e+02	6.06000000e+02
-129	4.64854000e+05	1.22000000e+02	2.37000000e+02	6.08000000e+02
-128	4.64854000e+05	1.24000000e+02	2.39000000e+02	6.12000000e+02
-127	4.69637000e+05	1.22000000e+02	2.41000000e+02	6.14000000e+02
-126	4.73582000e+05	1.28000000e+02	2.44000000e+02	6.23000000e+02
-125	4.77320000e+05	1.27000000e+02	2.46000000e+02	6.27000000e+02
-124	4.80926000e+05	1.28000000e+02	2.48000000e+02	6.30000000e+02
-123	4.84535000e+05	1.34000000e+02	2.51000000e+02	6.33000000e+02
-122	4.88243000e+05	1.34000000e+02	2.51000000e+02	6.33000000e+02
-121	4.91997000e+05	1.33000000e+02	2.51000000e+02	6.35000000e+02
-120	4.95225000e+05	1.33000000e+02	2.51000000e+02	6.35000000e+02
-119	4.98737000e+05	1.33000000e+02	2.51000000e+02	6.35000000e+02
-118	5.01109000e+05	1.33000000e+02	2.51000000e+02	6.35000000e+02
-117	5.03517000e+05	1.32000000e+02	2.52000000e+02	6.36000000e+02
-116	5.06129000e+05	1.37000000e+02	2.55000000e+02	6.39000000e+02
-115	5.09496000e+05	1.37000000e+02	2.55000000e+02	6.39000000e+02
-114	5.12802000e+05	1.37000000e+02	2.55000000e+02	6.39000000e+02
-113	5.15541000e+05	1.37000000e+02	2.55000000e+02	6.39000000e+02
-112	5.18864000e+05	1.45000000e+02	2.60000000e+02	6.44000000e+02
-111	5.21934000e+05	1.43000000e+02	2.64000000e+02	6.49000000e+02
-110	5.24936000e+05	1.38000000e+02	2.66000000e+02	6.52000000e+02
-109	5.28610000e+05	1.46000000e+02	2.68000000e+02	6.56000000e+02
-108	5.33858000e+05	1.48000000e+02	2.69000000e+02	6.59000000e+02
-107	5.38784000e+05	1.48000000e+02	2.69000000e+02	6.59000000e+02
-106	5.43800000e+05	1.45000000e+02	2.71000000e+02	6.65000000e+02
-105	5.47339000e+05	1.45000000e+02	2.73000000e+02	6.67000000e+02
-104	5.50479000e+05	1.45000000e+02	2.73000000e+02	6.67000000e+02
-103	5.53662000e+05	1.49000000e+02	2.74000000e+02	6.68000000e+02
-102	5.57213000e+05	1.49000000e+02	2.74000000e+02	6.68000000e+02
-101	5.61247000e+05	1.49000000e+02	2.74000000e+02	6.68000000e+02
-100	5.66877000e+05	1.50000000e+02	2.78000000e+02	6.72000000e+02
-99	5.71670000e+05	1.45000000e+02	2.79000000e+02	6.73000000e+02
-98	5.75901000e+05	1.45000000e+02	2.79000000e+02	6.73000000e+02
-97	5.80611000e+05	1.47000000e+02	2.81000000e+02	6.75000000e+02
-96	5.84359000e+05	1.49000000e+02	2.85000000e+02	6.84000000e+02
-95	5.87160000e+05	1.52000000e+02	2.87000000e+02	6.87000000e+02
-94	5.91212000e+05	1.52000000e+02	2.87000000e+02	6.87000000e+02
-93	5.95547000e+05	1.52000000e+02	2.87000000e+02	6.87000000e+02
-92	6.00481000e+05	1.48000000e+02	2.89000000e+02	6.90000000e+02
-91	6.05630000e+05	1.54000000e+02	2.91000000e+02	6.92000000e+02
-90	6.10868000e+05	1.54000000e+02	2.91000000e+02	6.92000000e+02
-89	6.15858000e+05	1.60000000e+02	2.92000000e+02	6.93000000e+02
-88	6.20163000e+05	1.54000000e+02	2.95000000e+02	6.96000000e+02
-87	6.25010000e+05	1.54000000e+02	2.95000000e+02	6.96000000e+02
-86	6.30014000e+05	1.56000000e+02	2.97000000e+02	7.00000000e+02
-85	6.34234000e+05	1.56000000e+02	2.97000000e+02	7.00000000e+02
-84	6.38763000e+05	1.56000000e+02	2.97000000e+02	7.00000000e+02
-83	6.44162000e+05	1.56000000e+02	2.97000000e+02	7.00000000e+02
-82	6.49432000e+05	1.56000000e+02	2.97000000e+02	7.00000000e+02
-81	6.55879000e+05	1.59000000e+02	2.98000000e+02	7.01000000e+02
-80	6.62625000e+05	1.60000000e+02	3.01000000e+02	7.08000000e+02
-79	6.68351000e+05	1.60000000e+02	3.01000000e+02	7.08000000e+02
-78	6.73534000e+05	1.63000000e+02	3.02000000e+02	7.26000000e+02
-77	6.78869000e+05	1.74000000e+02	3.06000000e+02	7.43000000e+02
-76	6.83661000e+05	1.74000000e+02	3.06000000e+02	7.43000000e+02
-75	6.88428000e+05	1.71000000e+02	3.10000000e+02	7.47000000e+02
-74	6.93563000e+05	1.81000000e+02	3.14000000e+02	7.53000000e+02
-73	6.99683000e+05	1.82000000e+02	3.16000000e+02	7.55000000e+02
-72	7.05982000e+05	1.80000000e+02	3.19000000e+02	7.58000000e+02
-71	7.12116000e+05	1.84000000e+02	3.21000000e+02	7.60000000e+02
-70	7.17382000e+05	1.81000000e+02	3.22000000e+02	7.61000000e+02
-69	7.21424000e+05	1.82000000e+02	3.25000000e+02	7.68000000e+02
-68	7.25640000e+05	1.85000000e+02	3.27000000e+02	7.70000000e+02
-67	7.31186000e+05	1.80000000e+02	3.28000000e+02	7.72000000e+02
-66	7.31186000e+05	1.82000000e+02	3.30000000e+02	7.74000000e+02
-65	7.31186000e+05	1.90000000e+02	3.32000000e+02	7.76000000e+02
-64	7.36441000e+05	1.90000000e+02	3.32000000e+02	7.76000000e+02
-63	7.40375000e+05	1.90000000e+02	3.32000000e+02	7.76000000e+02
-62	7.44453000e+05	1.85000000e+02	3.36000000e+02	7.81000000e+02
-61	7.48714000e+05	1.85000000e+02	3.36000000e+02	7.81000000e+02
-60	7.53396000e+05	1.85000000e+02	3.36000000e+02	7.81000000e+02
-59	7.59228000e+05	1.99000000e+02	3.40000000e+02	7.93000000e+02
-58	7.65180000e+05	1.93000000e+02	3.42000000e+02	7.95000000e+02
-57	7.70173000e+05	1.96000000e+02	3.45000000e+02	7.98000000e+02
-56	7.74940000e+05	2.01000000e+02	3.47000000e+02	8.00000000e+02
-55	7.79610000e+05	2.06000000e+02	3.49000000e+02	8.05000000e+02
-54	7.84422000e+05	2.04000000e+02	3.51000000e+02	8.10000000e+02
-53	7.90168000e+05	2.04000000e+02	3.51000000e+02	8.10000000e+02
-52	7.97968000e+05	1.91000000e+02	3.52000000e+02	8.11000000e+02
-51	8.06878000e+05	1.91000000e+02	3.52000000e+02	8.11000000e+02
-50	8.06878000e+05	1.91000000e+02	3.52000000e+02	8.11000000e+02
-49	8.11879000e+05	1.96000000e+02	3.53000000e+02	8.12000000e+02
-48	8.16621000e+05	1.96000000e+02	3.53000000e+02	8.12000000e+02
-47	8.20948000e+05	1.96000000e+02	3.53000000e+02	8.12000000e+02
-46	8.25077000e+05	1.98000000e+02	3.55000000e+02	8.14000000e+02
-45	8.30457000e+05	1.98000000e+02	3.55000000e+02	8.14000000e+02
-44	8.35985000e+05	2.01000000e+02	3.59000000e+02	8.18000000e+02
-43	8.42105000e+05	2.13000000e+02	3.60000000e+02	8.19000000e+02
-42	8.47804000e+05	2.00000000e+02	3.64000000e+02	8.23000000e+02
-41	8.52361000e+05	2.00000000e+02	3.64000000e+02	8.23000000e+02
-40	8.57152000e+05	2.05000000e+02	3.65000000e+02	8.25000000e+02
-39	8.61776000e+05	2.03000000e+02	3.68000000e+02	8.29000000e+02
-38	8.68091000e+05	2.03000000e+02	3.68000000e+02	8.29000000e+02
-37	8.75839000e+05	2.21000000e+02	3.70000000e+02	8.33000000e+02
-36	8.82928000e+05	2.26000000e+02	3.71000000e+02	8.34000000e+02
-35	8.82928000e+05	2.18000000e+02	3.72000000e+02	8.35000000e+02
-34	8.88244000e+05	2.13000000e+02	3.76000000e+02	8.39000000e+02
-33	8.92743000e+05	2.10000000e+02	3.84000000e+02	8.49000000e+02
-32	8.99049000e+05	2.10000000e+02	3.84000000e+02	8.49000000e+02
-31	9.06432000e+05	2.20000000e+02	3.86000000e+02	8.52000000e+02
-30	9.13522000e+05	2.29000000e+02	3.90000000e+02	8.57000000e+02
-29	9.19052000e+05	2.25000000e+02	3.92000000e+02	8.59000000e+02
-28	9.24915000e+05	2.25000000e+02	3.92000000e+02	8.59000000e+02
-27	9.30534000e+05	2.32000000e+02	3.98000000e+02	8.70000000e+02
-26	9.41716000e+05	2.30000000e+02	4.00000000e+02	8.73000000e+02
-25	9.48364000e+05	2.30000000e+02	4.04000000e+02	8.78000000e+02
-24	9.55673000e+05	2.33000000e+02	4.07000000e+02	8.81000000e+02
-23	9.64410000e+05	2.22000000e+02	4.08000000e+02	8.82000000e+02
-22	9.75549000e+05	2.37000000e+02	4.16000000e+02	8.90000000e+02
-21	9.85940000e+05	2.50000000e+02	4.18000000e+02	8.92000000e+02
-20	9.98420000e+05	2.49000000e+02	4.21000000e+02	8.95000000e+02
-19	1.00655300e+06	2.51000000e+02	4.22000000e+02	8.97000000e+02
-18	1.01582900e+06	2.44000000e+02	4.30000000e+02	9.05000000e+02
-17	1.02729500e+06	2.55000000e+02	4.35000000e+02	9.10000000e+02
-16	1.03716700e+06	2.61000000e+02	4.39000000e+02	9.14000000e+02
-15	1.04647700e+06	2.46000000e+02	4.43000000e+02	9.18000000e+02
-14	1.05606500e+06	2.61000000e+02	4.45000000e+02	9.23000000e+02
-13	1.06642600e+06	2.61000000e+02	4.45000000e+02	9.23000000e+02
-12	1.07631300e+06	2.61000000e+02	4.45000000e+02	9.23000000e+02
-11	1.08567900e+06	2.43000000e+02	4.46000000e+02	9.24000000e+02
-10	1.09706100e+06	2.43000000e+02	4.46000000e+02	9.24000000e+02
-9	1.10921100e+06	2.51000000e+02	4.48000000e+02	9.28000000e+02
-8	1.11984400e+06	2.62000000e+02	4.52000000e+02	9.32000000e+02
-7	1.13300200e+06	2.59000000e+02	4.57000000e+02	9.40000000e+02
-6	1.14542900e+06	2.66000000e+02	4.62000000e+02	9.45000000e+02
-5	1.15861900e+06	2.60000000e+02	4.64000000e+02	9.47000000e+02
-4	1.17511600e+06	2.65000000e+02	4.66000000e+02	9.49000000e+02
-3	1.19505200e+06	2.79000000e+02	4.75000000e+02	9.59000000e+02
-2	1.21107500e+06	2.71000000e+02	4.80000000e+02	9.65000000e+02
-1	1.22707400e+06	2.98000000e+02	4.83000000e+02	9.68000000e+02
0	1.24387600e+06	2.89000000e+02	4.84000000e+02	9.69000000e+02
1	1.27049700e+06	2.88000000e+02	5.00000000e+02	9.89000000e+02
2	1.30418600e+06	2.76000000e+02	5.18000000e+02	1.01200000e+03
3	1.33975100e+06	2.95000000e+02	5.42000000e+02	1.04400000e+03
4	1.37886200e+06	2.99000000e+02	5.47000000e+02	1.04900000e+03
5	1.41199300e+06	3.09000000e+02	5.59000000e+02	1.06800000e+03
6	1.43848400e+06	3.14000000e+02	5.68000000e+02	1.08000000e+03
7	1.45747100e+06	3.24000000e+02	5.82000000e+02	1.10700000e+03
8	1.47377200e+06	3.31000000e+02	5.92000000e+02	1.11800000e+03
9	1.48888400e+06	3.37000000e+02	6.03000000e+02	1.13300000e+03
10	1.50420300e+06	3.40000000e+02	6.06000000e+02	1.13700000e+03
11	1.52233400e+06	3.48000000e+02	6.20000000e+02	1.15500000e+03
12	1.54020400e+06	3.54000000e+02	6.30000000e+02	1.17100000e+03
13	1.55287100e+06	3.57000000e+02	6.34000000e+02	1.17600000e+03
14	1.56352400e+06	3.64000000e+02	6.42000000e+02	1.18400000e+03
15	1.57197200e+06	3.65000000e+02	6.43000000e+02	1.18500000e+03
16	1.58093500e+06	3.70000000e+02	6.50000000e+02	1.19300000e+03
17	1.59040600e+06	3.75000000e+02	6.55000000e+02	1.19800000e+03
18	1.60230800e+06	3.77000000e+02	6.57000000e+02	1.20200000e+03
19	1.61310300e+06	3.83000000e+02	6.66000000e+02	1.21200000e+03
20	1.62152400e+06	3.85000000e+02	6.68000000e+02	1.21500000e+03
21	1.62835600e+06	3.86000000e+02	6.70000000e+02	1.21700000e+03
22	1.63480300e+06	3.88000000e+02	6.73000000e+02	1.22000000e+03
23	1.64118100e+06	3.89000000e+02	6.75000000e+02	1.23400000e+03
24	1.64893100e+06	3.93000000e+02	6.81000000e+02	1.24000000e+03
25	1.65822900e+06	3.94000000e+02	6.83000000e+02	1.24200000e+03
26	1.66836200e+06	3.98000000e+02	6.87000000e+02	1.24600000e+03
27	1.67642600e+06	4.07000000e+02	6.99000000e+02	1.26000000e+03
28	1.68339200e+06	4.10000000e+02	7.03000000e+02	1.26400000e+03
29	1.68978800e+06	4.11000000e+02	7.04000000e+02	1.26600000e+03
30	1.69640200e+06	4.15000000e+02	7.10000000e+02	1.27400000e+03
31	1.70521700e+06	4.17000000e+02	7.13000000e+02	1.27800000e+03
32	1.71670700e+06	4.20000000e+02	7.16000000e+02	1.28100000e+03
33	1.72813400e+06	4.21000000e+02	7.17000000e+02	1.28300000e+03
34	1.73760400e+06	4.28000000e+02	7.28000000e+02	1.29500000e+03
35	1.74501700e+06	4.30000000e+02	7.31000000e+02	1.29900000e+03
36	1.75255400e+06	4.30000000e+02	7.31000000e+02	1.29900000e+03
37	1.76058100e+06	4.36000000e+02	7.39000000e+02	1.30800000e+03
38	1.76934900e+06	4.37000000e+02	7.40000000e+02	1.30900000e+03
39	1.77880500e+06	4.39000000e+02	7.42000000e+02	1.31100000e+03
40	1.78765200e+06	4.44000000e+02	7.47000000e+02	1.32100000e+03
41	1.79459500e+06	4.48000000e+02	7.53000000e+02	1.32800000e+03
42	1.80063300e+06	4.48000000e+02	7.53000000e+02	1.32800000e+03
43	1.80756000e+06	4.48000000e+02	7.53000000e+02	1.32800000e+03
44	1.81406300e+06	4.50000000e+02	7.55000000e+02	1.33000000e+03
45	1.82121400e+06	4.53000000e+02	7.60000000e+02	1.33500000e+03
46	1.83001900e+06	4.57000000e+02	7.64000000e+02	1.34000000e+03
47	1.83779500e+06	4.57000000e+02	7.64000000e+02	1.34000000e+03
48	1.84362900e+06	4.57000000e+02	7.64000000e+02	1.34000000e+03
49	1.84792900e+06	4.61000000e+02	7.68000000e+02	1.34400000e+03
50	1.85261900e+06	4.61000000e+02	7.68000000e+02	1.34400000e+03
51	1.85789800e+06	4.65000000e+02	7.72000000e+02	1.35000000e+03
52	1.86308800e+06	4.68000000e+02	7.75000000e+02	1.35400000e+03
53	1.86937700e+06	4.70000000e+02	7.78000000e+02	1.35700000e+03
54	1.87522300e+06	4.70000000e+02	7.79000000e+02	1.35800000e+03
55	1.88001100e+06	4.72000000e+02	7.81000000e+02	1.36000000e+03
56	1.88450700e+06	4.73000000e+02	7.82000000e+02	1.36100000e+03
57	1.88910700e+06	4.74000000e+02	7.83000000e+02	1.36300000e+03
58	1.89323700e+06	4.76000000e+02	7.86000000e+02	1.36600000e+03
59	1.89724300e+06	4.87000000e+02	7.99000000e+02	1.38300000e+03
60	1.90244100e+06	4.88000000e+02	8.01000000e+02	1.38500000e+03
61	1.90745700e+06	4.90000000e+02	8.03000000e+02	1.38800000e+03
62	1.91238800e+06	4.90000000e+02	8.05000000e+02	1.39000000e+03
63	1.91685200e+06	4.90000000e+02	8.05000000e+02	1.39000000e+03
64	1.92118000e+06	4.90000000e+02	8.06000000e+02	1.39100000e+03
65	1.92570600e+06	4.90000000e+02	8.07000000e+02	1.39200000e+03
66	1.93062900e+06	4.91000000e+02	8.09000000e+02	1.39400000e+03
67	1.93587500e+06	4.91000000e+02	8.09000000e+02	1.39400000e+03
68	1.94095200e+06	4.93000000e+02	8.12000000e+02	1.39700000e+03
69	1.94600500e+06	4.95000000e+02	8.15000000e+02	1.40000000e+03
70	1.95052200e+06	4.95000000e+02	8.15000000e+02	1.40000000e+03
71	1.95489800e+06	4.95000000e+02	8.15000000e+02	1.40100000e+03
72	1.95878400e+06	4.95000000e+02	8.15000000e+02	1.40100000e+03
73	1.96139000e+06	4.97000000e+02	8.18000000e+02	1.40400000e+03
74	1.96245200e+06	4.98000000e+02	8.20000000e+02	1.40700000e+03
75	1.96326300e+06	5.02000000e+02	8.25000000e+02	1.41200000e+03
76	1.96401300e+06	5.03000000e+02	8.26000000e+02	1.41300000e+03
77	1.96577700e+06	5.04000000e+02	8.27000000e+02	1.41400000e+03
78	1.96830500e+06	5.04000000e+02	8.27000000e+02	1.41400000e+03
79	1.97196000e+06	5.04000000e+02	8.27000000e+02	1.41400000e+03
80	1.97618100e+06	5.04000000e+02	8.28000000e+02	1.41500000e+03
81	1.98101000e+06	5.05000000e+02	8.29000000e+02	1.41600000e+03
82	1.98540900e+06	5.07000000e+02	8.31000000e+02	1.41800000e+03
83	1.98987700e+06	5.07000000e+02	8.31000000e+02	1.41800000e+03
84	1.99389500e+06	5.10000000e+02	8.34000000e+02	1.42200000e+03
85	1.99756700e+06	5.10000000e+02	8.34000000e+02	1.42200000e+03
86	2.00067500e+06	5.12000000e+02	8.37000000e+02	1.42500000e+03
87	2.00390700e+06	5.12000000e+02	8.38000000e+02	1.42600000e+03
88	2.00390700e+06	5.13000000e+02	8.39000000e+02	1.42700000e+03
89	2.00512100e+06	5.13000000e+02	8.39000000e+02	1.42700000e+03
90	2.00512100e+06	5.13000000e+02	8.39000000e+02	1.42700000e+03
91	2.00851700e+06	5.14000000e+02	8.41000000e+02	1.42900000e+03
92	2.01182100e+06	5.14000000e+02	8.41000000e+02	1.42900000e+03
93	2.01502700e+06	5.15000000e+02	8.42000000e+02	1.43000000e+03
94	2.01863300e+06	5.16000000e+02	8.46000000e+02	1.43500000e+03
95	2.02184000e+06	5.18000000e+02	8.48000000e+02	1.43700000e+03
96	2.02479200e+06	5.19000000e+02	8.49000000e+02	1.43900000e+03
97	2.02479200e+06	5.19000000e+02	8.49000000e+02	1.43900000e+03
98	2.02765400e+06	5.19000000e+02	8.49000000e+02	1.43900000e+03
99	2.02765400e+06	5.20000000e+02	8.51000000e+02	1.44200000e+03
100	2.02765400e+06	5.20000000e+02	8.51000000e+02	1.44200000e+03
