# Supplementary material for: Early Prediction of Movie Box Office Success Based on Wikipedia Activity Big Data
Source: PLoS One. 2013 Aug 21;8(8):e71226. doi: 10.1371/journal.pone.0071226 (PMC3749192; doi:10.1371/journal.pone.0071226)
Supplement: Dataset S1 — The dataset under study, including the financial and Wikipedia activity data is also available at http://wwm.phy.bme.hu/SupplementaryDataS1.zip. (ZIP) [file pone.0071226.s002.zip › wikipredict_data_pack/sample_of_312/wikipedia_predictors/245]

Day_(movie_time)	Views	Users	Rigor	Edits
-500	0.00000000e+00	4.00000000e+00	6.00000000e+00	6.00000000e+00
-499	2.48000000e+02	4.00000000e+00	6.00000000e+00	6.00000000e+00
-498	4.64000000e+02	4.00000000e+00	6.00000000e+00	6.00000000e+00
-497	6.22000000e+02	4.00000000e+00	6.00000000e+00	6.00000000e+00
-496	8.00000000e+02	4.00000000e+00	6.00000000e+00	6.00000000e+00
-495	1.05200000e+03	4.00000000e+00	6.00000000e+00	6.00000000e+00
-494	1.27300000e+03	4.00000000e+00	6.00000000e+00	6.00000000e+00
-493	1.46000000e+03	4.00000000e+00	6.00000000e+00	6.00000000e+00
-492	1.64700000e+03	4.00000000e+00	6.00000000e+00	6.00000000e+00
-491	1.79400000e+03	4.00000000e+00	6.00000000e+00	6.00000000e+00
-490	1.97900000e+03	4.00000000e+00	6.00000000e+00	6.00000000e+00
-489	2.15600000e+03	4.00000000e+00	6.00000000e+00	6.00000000e+00
-488	2.37100000e+03	4.00000000e+00	6.00000000e+00	6.00000000e+00
-487	2.59300000e+03	4.00000000e+00	6.00000000e+00	6.00000000e+00
-486	2.77800000e+03	4.00000000e+00	6.00000000e+00	6.00000000e+00
-485	2.97600000e+03	4.00000000e+00	6.00000000e+00	6.00000000e+00
-484	3.17000000e+03	4.00000000e+00	6.00000000e+00	6.00000000e+00
-483	3.32400000e+03	4.00000000e+00	6.00000000e+00	6.00000000e+00
-482	3.45800000e+03	4.00000000e+00	6.00000000e+00	6.00000000e+00
-481	3.62900000e+03	4.00000000e+00	6.00000000e+00	6.00000000e+00
-480	3.89000000e+03	4.00000000e+00	6.00000000e+00	6.00000000e+00
-479	4.10500000e+03	4.00000000e+00	6.00000000e+00	6.00000000e+00
-478	4.29300000e+03	4.00000000e+00	6.00000000e+00	6.00000000e+00
-477	4.43900000e+03	4.00000000e+00	6.00000000e+00	6.00000000e+00
-476	4.59500000e+03	4.00000000e+00	6.00000000e+00	6.00000000e+00
-475	4.74800000e+03	4.00000000e+00	6.00000000e+00	6.00000000e+00
-474	4.91700000e+03	4.00000000e+00	6.00000000e+00	6.00000000e+00
-473	5.10700000e+03	4.00000000e+00	6.00000000e+00	6.00000000e+00
-472	5.29500000e+03	4.00000000e+00	6.00000000e+00	6.00000000e+00
-471	5.43300000e+03	4.00000000e+00	6.00000000e+00	6.00000000e+00
-470	5.58700000e+03	4.00000000e+00	6.00000000e+00	6.00000000e+00
-469	5.73300000e+03	4.00000000e+00	6.00000000e+00	6.00000000e+00
-468	5.89000000e+03	4.00000000e+00	6.00000000e+00	6.00000000e+00
-467	6.05200000e+03	4.00000000e+00	6.00000000e+00	6.00000000e+00
-466	6.22100000e+03	4.00000000e+00	6.00000000e+00	6.00000000e+00
-465	6.41600000e+03	4.00000000e+00	6.00000000e+00	6.00000000e+00
-464	6.58700000e+03	4.00000000e+00	6.00000000e+00	6.00000000e+00
-463	6.72400000e+03	4.00000000e+00	6.00000000e+00	6.00000000e+00
-462	6.90700000e+03	4.00000000e+00	6.00000000e+00	6.00000000e+00
-461	7.07300000e+03	4.00000000e+00	6.00000000e+00	6.00000000e+00
-460	7.27000000e+03	5.00000000e+00	7.00000000e+00	7.00000000e+00
-459	7.56300000e+03	5.00000000e+00	7.00000000e+00	7.00000000e+00
-458	7.86600000e+03	5.00000000e+00	7.00000000e+00	7.00000000e+00
-457	8.07400000e+03	5.00000000e+00	7.00000000e+00	7.00000000e+00
-456	8.29700000e+03	5.00000000e+00	7.00000000e+00	7.00000000e+00
-455	8.47400000e+03	5.00000000e+00	7.00000000e+00	7.00000000e+00
-454	8.69200000e+03	5.00000000e+00	7.00000000e+00	7.00000000e+00
-453	8.93700000e+03	5.00000000e+00	7.00000000e+00	7.00000000e+00
-452	9.25000000e+03	5.00000000e+00	7.00000000e+00	7.00000000e+00
-451	9.53900000e+03	8.00000000e+00	9.00000000e+00	1.00000000e+01
-450	9.53900000e+03	8.00000000e+00	9.00000000e+00	1.00000000e+01
-449	9.53900000e+03	8.00000000e+00	9.00000000e+00	1.00000000e+01
-448	9.70600000e+03	8.00000000e+00	9.00000000e+00	1.00000000e+01
-447	9.89800000e+03	8.00000000e+00	9.00000000e+00	1.00000000e+01
-446	1.01210000e+04	8.00000000e+00	9.00000000e+00	1.00000000e+01
-445	1.04000000e+04	8.00000000e+00	9.00000000e+00	1.00000000e+01
-444	1.06720000e+04	8.00000000e+00	9.00000000e+00	1.00000000e+01
-443	1.08590000e+04	8.00000000e+00	9.00000000e+00	1.00000000e+01
-442	1.10260000e+04	8.00000000e+00	9.00000000e+00	1.00000000e+01
-441	1.12560000e+04	8.00000000e+00	9.00000000e+00	1.00000000e+01
-440	1.14510000e+04	8.00000000e+00	9.00000000e+00	1.00000000e+01
-439	1.16420000e+04	8.00000000e+00	9.00000000e+00	1.00000000e+01
-438	1.19080000e+04	8.00000000e+00	9.00000000e+00	1.00000000e+01
-437	1.21460000e+04	8.00000000e+00	9.00000000e+00	1.00000000e+01
-436	1.23240000e+04	8.00000000e+00	9.00000000e+00	1.00000000e+01
-435	1.24760000e+04	8.00000000e+00	9.00000000e+00	1.00000000e+01
-434	1.26450000e+04	8.00000000e+00	9.00000000e+00	1.00000000e+01
-433	1.28130000e+04	8.00000000e+00	9.00000000e+00	1.00000000e+01
-432	1.30090000e+04	9.00000000e+00	1.00000000e+01	1.10000000e+01
-431	1.32380000e+04	9.00000000e+00	1.00000000e+01	1.10000000e+01
-430	1.34400000e+04	9.00000000e+00	1.00000000e+01	1.10000000e+01
-429	1.36100000e+04	9.00000000e+00	1.00000000e+01	1.10000000e+01
-428	1.37860000e+04	9.00000000e+00	1.00000000e+01	1.10000000e+01
-427	1.39720000e+04	9.00000000e+00	1.00000000e+01	1.10000000e+01
-426	1.41500000e+04	9.00000000e+00	1.00000000e+01	1.10000000e+01
-425	1.43500000e+04	9.00000000e+00	1.00000000e+01	1.10000000e+01
-424	1.46020000e+04	9.00000000e+00	1.00000000e+01	1.10000000e+01
-423	1.48180000e+04	9.00000000e+00	1.00000000e+01	1.10000000e+01
-422	1.50120000e+04	9.00000000e+00	1.00000000e+01	1.10000000e+01
-421	1.51570000e+04	9.00000000e+00	1.00000000e+01	1.10000000e+01
-420	1.53080000e+04	9.00000000e+00	1.00000000e+01	1.10000000e+01
-419	1.54540000e+04	9.00000000e+00	1.00000000e+01	1.10000000e+01
-418	1.56410000e+04	9.00000000e+00	1.00000000e+01	1.10000000e+01
-417	1.58820000e+04	9.00000000e+00	1.00000000e+01	1.10000000e+01
-416	1.60860000e+04	9.00000000e+00	1.00000000e+01	1.10000000e+01
-415	1.62760000e+04	9.00000000e+00	1.00000000e+01	1.10000000e+01
-414	1.64630000e+04	9.00000000e+00	1.00000000e+01	1.10000000e+01
-413	1.66250000e+04	9.00000000e+00	1.00000000e+01	1.10000000e+01
-412	1.68250000e+04	9.00000000e+00	1.00000000e+01	1.10000000e+01
-411	1.70400000e+04	9.00000000e+00	1.00000000e+01	1.10000000e+01
-410	1.73000000e+04	9.00000000e+00	1.00000000e+01	1.10000000e+01
-409	1.75380000e+04	9.00000000e+00	1.00000000e+01	1.10000000e+01
-408	1.77850000e+04	9.00000000e+00	1.00000000e+01	1.10000000e+01
-407	1.80750000e+04	9.00000000e+00	1.00000000e+01	1.10000000e+01
-406	1.83340000e+04	9.00000000e+00	1.00000000e+01	1.10000000e+01
-405	1.85810000e+04	9.00000000e+00	1.00000000e+01	1.10000000e+01
-404	1.88890000e+04	9.00000000e+00	1.00000000e+01	1.10000000e+01
-403	1.92170000e+04	9.00000000e+00	1.00000000e+01	1.10000000e+01
-402	1.95020000e+04	9.00000000e+00	1.00000000e+01	1.10000000e+01
-401	1.97630000e+04	9.00000000e+00	1.00000000e+01	1.10000000e+01
-400	1.99690000e+04	1.00000000e+01	1.10000000e+01	1.40000000e+01
-399	2.01500000e+04	1.10000000e+01	1.20000000e+01	1.50000000e+01
-398	2.03410000e+04	1.10000000e+01	1.20000000e+01	1.50000000e+01
-397	2.06070000e+04	1.10000000e+01	1.20000000e+01	1.50000000e+01
-396	2.09250000e+04	1.10000000e+01	1.20000000e+01	1.50000000e+01
-395	2.11760000e+04	1.10000000e+01	1.20000000e+01	1.50000000e+01
-394	2.13800000e+04	1.10000000e+01	1.20000000e+01	1.50000000e+01
-393	2.16010000e+04	1.10000000e+01	1.20000000e+01	1.50000000e+01
-392	2.18030000e+04	1.10000000e+01	1.20000000e+01	1.50000000e+01
-391	2.19660000e+04	1.10000000e+01	1.20000000e+01	1.50000000e+01
-390	2.21740000e+04	1.10000000e+01	1.20000000e+01	1.50000000e+01
-389	2.24370000e+04	1.10000000e+01	1.20000000e+01	1.50000000e+01
-388	2.27370000e+04	1.10000000e+01	1.20000000e+01	1.50000000e+01
-387	2.29420000e+04	1.10000000e+01	1.20000000e+01	1.50000000e+01
-386	2.31530000e+04	1.10000000e+01	1.20000000e+01	1.50000000e+01
-385	2.33730000e+04	1.10000000e+01	1.20000000e+01	1.50000000e+01
-384	2.36390000e+04	1.10000000e+01	1.20000000e+01	1.50000000e+01
-383	2.39570000e+04	1.10000000e+01	1.20000000e+01	1.50000000e+01
-382	2.43140000e+04	1.10000000e+01	1.20000000e+01	1.50000000e+01
-381	2.46110000e+04	1.10000000e+01	1.20000000e+01	1.50000000e+01
-380	2.49170000e+04	1.10000000e+01	1.20000000e+01	1.50000000e+01
-379	2.52570000e+04	1.10000000e+01	1.20000000e+01	1.50000000e+01
-378	2.55190000e+04	1.10000000e+01	1.20000000e+01	1.50000000e+01
-377	2.58600000e+04	1.10000000e+01	1.20000000e+01	1.50000000e+01
-376	2.61750000e+04	1.10000000e+01	1.20000000e+01	1.50000000e+01
-375	2.64790000e+04	1.10000000e+01	1.20000000e+01	1.50000000e+01
-374	2.68050000e+04	1.10000000e+01	1.20000000e+01	1.50000000e+01
-373	2.70330000e+04	1.10000000e+01	1.20000000e+01	1.50000000e+01
-372	2.72610000e+04	1.10000000e+01	1.20000000e+01	1.50000000e+01
-371	2.75060000e+04	1.10000000e+01	1.20000000e+01	1.50000000e+01
-370	2.76850000e+04	1.10000000e+01	1.20000000e+01	1.50000000e+01
-369	2.79800000e+04	1.10000000e+01	1.20000000e+01	1.50000000e+01
-368	2.83160000e+04	1.10000000e+01	1.20000000e+01	1.50000000e+01
-367	2.87080000e+04	1.10000000e+01	1.20000000e+01	1.50000000e+01
-366	2.89990000e+04	1.10000000e+01	1.20000000e+01	1.50000000e+01
-365	2.92240000e+04	1.10000000e+01	1.20000000e+01	1.50000000e+01
-364	2.94420000e+04	1.10000000e+01	1.20000000e+01	1.50000000e+01
-363	2.96720000e+04	1.10000000e+01	1.20000000e+01	1.50000000e+01
-362	2.99810000e+04	1.10000000e+01	1.20000000e+01	1.50000000e+01
-361	3.03300000e+04	1.10000000e+01	1.20000000e+01	1.50000000e+01
-360	3.06440000e+04	1.10000000e+01	1.20000000e+01	1.50000000e+01
-359	3.08870000e+04	1.10000000e+01	1.20000000e+01	1.50000000e+01
-358	3.10980000e+04	1.10000000e+01	1.20000000e+01	1.50000000e+01
-357	3.13380000e+04	1.10000000e+01	1.20000000e+01	1.50000000e+01
-356	3.15820000e+04	1.10000000e+01	1.20000000e+01	1.50000000e+01
-355	3.18340000e+04	1.10000000e+01	1.20000000e+01	1.50000000e+01
-354	3.21120000e+04	1.10000000e+01	1.20000000e+01	1.50000000e+01
-353	3.23870000e+04	1.10000000e+01	1.20000000e+01	1.50000000e+01
-352	3.28180000e+04	1.10000000e+01	1.20000000e+01	1.50000000e+01
-351	3.30930000e+04	1.10000000e+01	1.20000000e+01	1.50000000e+01
-350	3.33250000e+04	1.10000000e+01	1.20000000e+01	1.50000000e+01
-349	3.35460000e+04	1.10000000e+01	1.20000000e+01	1.50000000e+01
-348	3.38040000e+04	1.10000000e+01	1.20000000e+01	1.50000000e+01
-347	3.41200000e+04	1.10000000e+01	1.20000000e+01	1.50000000e+01
-346	3.43290000e+04	1.10000000e+01	1.20000000e+01	1.50000000e+01
-345	3.45590000e+04	1.10000000e+01	1.20000000e+01	1.50000000e+01
-344	3.47830000e+04	1.10000000e+01	1.20000000e+01	1.50000000e+01
-343	3.50040000e+04	1.10000000e+01	1.20000000e+01	1.50000000e+01
-342	3.52250000e+04	1.10000000e+01	1.20000000e+01	1.50000000e+01
-341	3.54410000e+04	1.10000000e+01	1.20000000e+01	1.50000000e+01
-340	3.58050000e+04	1.10000000e+01	1.20000000e+01	1.50000000e+01
-339	3.60650000e+04	1.10000000e+01	1.20000000e+01	1.50000000e+01
-338	3.63080000e+04	1.10000000e+01	1.20000000e+01	1.50000000e+01
-337	3.65470000e+04	1.10000000e+01	1.20000000e+01	1.50000000e+01
-336	3.67490000e+04	1.10000000e+01	1.20000000e+01	1.50000000e+01
-335	3.69620000e+04	1.10000000e+01	1.20000000e+01	1.50000000e+01
-334	3.72080000e+04	1.10000000e+01	1.20000000e+01	1.50000000e+01
-333	3.74970000e+04	1.10000000e+01	1.20000000e+01	1.50000000e+01
-332	3.78130000e+04	1.10000000e+01	1.20000000e+01	1.50000000e+01
-331	3.80610000e+04	1.10000000e+01	1.20000000e+01	1.50000000e+01
-330	3.83070000e+04	1.10000000e+01	1.20000000e+01	1.50000000e+01
-329	3.85360000e+04	1.10000000e+01	1.20000000e+01	1.50000000e+01
-328	3.87420000e+04	1.10000000e+01	1.20000000e+01	1.50000000e+01
-327	3.89610000e+04	1.10000000e+01	1.20000000e+01	1.50000000e+01
-326	3.92500000e+04	1.10000000e+01	1.20000000e+01	1.50000000e+01
-325	3.96110000e+04	1.10000000e+01	1.20000000e+01	1.50000000e+01
-324	3.98350000e+04	1.10000000e+01	1.20000000e+01	1.50000000e+01
-323	4.00910000e+04	1.10000000e+01	1.20000000e+01	1.50000000e+01
-322	4.03280000e+04	1.10000000e+01	1.20000000e+01	1.50000000e+01
-321	4.05870000e+04	1.10000000e+01	1.20000000e+01	1.50000000e+01
-320	4.08360000e+04	1.10000000e+01	1.20000000e+01	1.50000000e+01
-319	4.11810000e+04	1.10000000e+01	1.20000000e+01	1.50000000e+01
-318	4.14600000e+04	1.10000000e+01	1.20000000e+01	1.50000000e+01
-317	4.16730000e+04	1.10000000e+01	1.20000000e+01	1.50000000e+01
-316	4.19260000e+04	1.10000000e+01	1.20000000e+01	1.50000000e+01
-315	4.21820000e+04	1.10000000e+01	1.30000000e+01	1.60000000e+01
-314	4.23840000e+04	1.10000000e+01	1.30000000e+01	1.60000000e+01
-313	4.26620000e+04	1.10000000e+01	1.30000000e+01	1.60000000e+01
-312	4.29950000e+04	1.10000000e+01	1.30000000e+01	1.60000000e+01
-311	4.32250000e+04	1.10000000e+01	1.30000000e+01	1.60000000e+01
-310	4.34210000e+04	1.10000000e+01	1.30000000e+01	1.60000000e+01
-309	4.36660000e+04	1.10000000e+01	1.30000000e+01	1.60000000e+01
-308	4.38710000e+04	1.10000000e+01	1.30000000e+01	1.60000000e+01
-307	4.40340000e+04	1.10000000e+01	1.30000000e+01	1.60000000e+01
-306	4.43060000e+04	1.10000000e+01	1.30000000e+01	1.60000000e+01
-305	4.46290000e+04	1.10000000e+01	1.30000000e+01	1.60000000e+01
-304	4.49060000e+04	1.10000000e+01	1.30000000e+01	1.60000000e+01
-303	4.51240000e+04	1.20000000e+01	1.40000000e+01	1.80000000e+01
-302	4.53910000e+04	1.20000000e+01	1.40000000e+01	1.80000000e+01
-301	4.56870000e+04	1.20000000e+01	1.40000000e+01	1.80000000e+01
-300	4.58940000e+04	1.20000000e+01	1.40000000e+01	1.80000000e+01
-299	4.61220000e+04	1.20000000e+01	1.40000000e+01	1.80000000e+01
-298	4.64410000e+04	1.20000000e+01	1.40000000e+01	1.80000000e+01
-297	4.67180000e+04	1.20000000e+01	1.40000000e+01	1.80000000e+01
-296	4.69470000e+04	1.20000000e+01	1.40000000e+01	1.80000000e+01
-295	4.71810000e+04	1.20000000e+01	1.40000000e+01	1.80000000e+01
-294	4.73880000e+04	1.20000000e+01	1.40000000e+01	1.80000000e+01
-293	4.76560000e+04	1.20000000e+01	1.40000000e+01	1.80000000e+01
-292	4.78980000e+04	1.20000000e+01	1.40000000e+01	1.80000000e+01
-291	4.82030000e+04	1.30000000e+01	1.50000000e+01	1.90000000e+01
-290	4.84750000e+04	1.30000000e+01	1.50000000e+01	1.90000000e+01
-289	4.86790000e+04	1.30000000e+01	1.50000000e+01	1.90000000e+01
-288	4.88700000e+04	1.30000000e+01	1.50000000e+01	1.90000000e+01
-287	4.90540000e+04	1.30000000e+01	1.50000000e+01	1.90000000e+01
-286	4.92580000e+04	1.30000000e+01	1.50000000e+01	1.90000000e+01
-285	4.95020000e+04	1.30000000e+01	1.50000000e+01	1.90000000e+01
-284	4.97980000e+04	1.30000000e+01	1.50000000e+01	1.90000000e+01
-283	5.00560000e+04	1.30000000e+01	1.50000000e+01	1.90000000e+01
-282	5.02960000e+04	1.30000000e+01	1.50000000e+01	1.90000000e+01
-281	5.05240000e+04	1.30000000e+01	1.50000000e+01	1.90000000e+01
-280	5.07550000e+04	1.30000000e+01	1.50000000e+01	1.90000000e+01
-279	5.10360000e+04	1.30000000e+01	1.50000000e+01	1.90000000e+01
-278	5.13010000e+04	1.30000000e+01	1.50000000e+01	1.90000000e+01
-277	5.15820000e+04	1.30000000e+01	1.50000000e+01	1.90000000e+01
-276	5.18760000e+04	1.30000000e+01	1.50000000e+01	1.90000000e+01
-275	5.21510000e+04	1.30000000e+01	1.60000000e+01	2.00000000e+01
-274	5.24020000e+04	1.30000000e+01	1.60000000e+01	2.00000000e+01
-273	5.26690000e+04	1.30000000e+01	1.60000000e+01	2.00000000e+01
-272	5.28960000e+04	1.30000000e+01	1.60000000e+01	2.00000000e+01
-271	5.31690000e+04	1.30000000e+01	1.60000000e+01	2.00000000e+01
-270	5.34470000e+04	1.30000000e+01	1.60000000e+01	2.00000000e+01
-269	5.36770000e+04	1.30000000e+01	1.60000000e+01	2.00000000e+01
-268	5.39320000e+04	1.30000000e+01	1.60000000e+01	2.00000000e+01
-267	5.41830000e+04	1.30000000e+01	1.60000000e+01	2.00000000e+01
-266	5.44080000e+04	1.30000000e+01	1.60000000e+01	2.00000000e+01
-265	5.47290000e+04	1.30000000e+01	1.60000000e+01	2.00000000e+01
-264	5.50360000e+04	1.30000000e+01	1.60000000e+01	2.00000000e+01
-263	5.54040000e+04	1.30000000e+01	1.60000000e+01	2.00000000e+01
-262	5.56790000e+04	1.30000000e+01	1.60000000e+01	2.00000000e+01
-261	5.58730000e+04	1.30000000e+01	1.60000000e+01	2.00000000e+01
-260	5.60960000e+04	1.30000000e+01	1.60000000e+01	2.00000000e+01
-259	5.62620000e+04	1.30000000e+01	1.60000000e+01	2.00000000e+01
-258	5.65010000e+04	1.30000000e+01	1.60000000e+01	2.00000000e+01
-257	5.67680000e+04	1.30000000e+01	1.60000000e+01	2.00000000e+01
-256	5.70670000e+04	1.30000000e+01	1.60000000e+01	2.00000000e+01
-255	5.73500000e+04	1.30000000e+01	1.60000000e+01	2.00000000e+01
-254	5.75770000e+04	1.30000000e+01	1.60000000e+01	2.00000000e+01
-253	5.77840000e+04	1.30000000e+01	1.60000000e+01	2.00000000e+01
-252	5.80080000e+04	1.30000000e+01	1.60000000e+01	2.00000000e+01
-251	5.81930000e+04	1.30000000e+01	1.60000000e+01	2.00000000e+01
-250	5.84050000e+04	1.30000000e+01	1.60000000e+01	2.00000000e+01
-249	5.86970000e+04	1.30000000e+01	1.60000000e+01	2.00000000e+01
-248	5.89240000e+04	1.30000000e+01	1.60000000e+01	2.00000000e+01
-247	5.91590000e+04	1.30000000e+01	1.60000000e+01	2.00000000e+01
-246	5.94010000e+04	1.30000000e+01	1.60000000e+01	2.00000000e+01
-245	5.95860000e+04	1.30000000e+01	1.60000000e+01	2.00000000e+01
-244	5.98150000e+04	1.30000000e+01	1.60000000e+01	2.00000000e+01
-243	6.00480000e+04	1.30000000e+01	1.60000000e+01	2.00000000e+01
-242	6.02850000e+04	1.30000000e+01	1.60000000e+01	2.00000000e+01
-241	6.05580000e+04	1.30000000e+01	1.60000000e+01	2.00000000e+01
-240	6.07540000e+04	1.30000000e+01	1.60000000e+01	2.00000000e+01
-239	6.09730000e+04	1.30000000e+01	1.60000000e+01	2.00000000e+01
-238	6.12050000e+04	1.30000000e+01	1.60000000e+01	2.00000000e+01
-237	6.14510000e+04	1.30000000e+01	1.60000000e+01	2.00000000e+01
-236	6.16980000e+04	1.30000000e+01	1.60000000e+01	2.00000000e+01
-235	6.19240000e+04	1.30000000e+01	1.60000000e+01	2.00000000e+01
-234	6.21710000e+04	1.30000000e+01	1.60000000e+01	2.00000000e+01
-233	6.24350000e+04	1.30000000e+01	1.60000000e+01	2.00000000e+01
-232	6.26820000e+04	1.30000000e+01	1.60000000e+01	2.00000000e+01
-231	6.29170000e+04	1.30000000e+01	1.60000000e+01	2.00000000e+01
-230	6.31500000e+04	1.30000000e+01	1.60000000e+01	2.00000000e+01
-229	6.34000000e+04	1.30000000e+01	1.60000000e+01	2.00000000e+01
-228	6.36480000e+04	1.30000000e+01	1.60000000e+01	2.00000000e+01
-227	6.39610000e+04	1.30000000e+01	1.60000000e+01	2.00000000e+01
-226	6.42340000e+04	1.40000000e+01	1.70000000e+01	2.10000000e+01
-225	6.44660000e+04	1.40000000e+01	1.70000000e+01	2.10000000e+01
-224	6.47170000e+04	1.40000000e+01	1.70000000e+01	2.10000000e+01
-223	6.49300000e+04	1.40000000e+01	1.70000000e+01	2.10000000e+01
-222	6.51660000e+04	1.40000000e+01	1.70000000e+01	2.10000000e+01
-221	6.54730000e+04	1.40000000e+01	1.70000000e+01	2.10000000e+01
-220	6.57830000e+04	1.40000000e+01	1.70000000e+01	2.10000000e+01
-219	6.60640000e+04	1.40000000e+01	1.70000000e+01	2.10000000e+01
-218	6.63260000e+04	1.40000000e+01	1.70000000e+01	2.10000000e+01
-217	6.66290000e+04	1.40000000e+01	1.70000000e+01	2.10000000e+01
-216	6.69060000e+04	1.40000000e+01	1.70000000e+01	2.10000000e+01
-215	6.71450000e+04	1.40000000e+01	1.70000000e+01	2.10000000e+01
-214	6.74340000e+04	1.40000000e+01	1.70000000e+01	2.10000000e+01
-213	6.78480000e+04	1.40000000e+01	1.70000000e+01	2.10000000e+01
-212	6.81390000e+04	1.40000000e+01	1.70000000e+01	2.10000000e+01
-211	6.84520000e+04	1.40000000e+01	1.70000000e+01	2.10000000e+01
-210	6.87440000e+04	1.40000000e+01	1.70000000e+01	2.10000000e+01
-209	6.90280000e+04	1.40000000e+01	1.70000000e+01	2.10000000e+01
-208	6.93070000e+04	1.40000000e+01	1.70000000e+01	2.10000000e+01
-207	6.96380000e+04	1.40000000e+01	1.70000000e+01	2.10000000e+01
-206	6.99770000e+04	1.40000000e+01	1.70000000e+01	2.10000000e+01
-205	7.02770000e+04	1.40000000e+01	1.70000000e+01	2.10000000e+01
-204	7.05940000e+04	1.40000000e+01	1.70000000e+01	2.10000000e+01
-203	7.09070000e+04	1.40000000e+01	1.70000000e+01	2.10000000e+01
-202	7.11290000e+04	1.60000000e+01	1.80000000e+01	2.30000000e+01
-201	7.13810000e+04	1.60000000e+01	1.80000000e+01	2.30000000e+01
-200	7.16250000e+04	1.60000000e+01	1.80000000e+01	2.30000000e+01
-199	7.19440000e+04	1.60000000e+01	1.80000000e+01	2.30000000e+01
-198	7.22570000e+04	1.60000000e+01	1.80000000e+01	2.30000000e+01
-197	7.25260000e+04	1.60000000e+01	1.80000000e+01	2.30000000e+01
-196	7.27450000e+04	1.60000000e+01	1.80000000e+01	2.30000000e+01
-195	7.30340000e+04	1.60000000e+01	1.80000000e+01	2.30000000e+01
-194	7.33240000e+04	1.60000000e+01	1.80000000e+01	2.30000000e+01
-193	7.35470000e+04	1.60000000e+01	1.80000000e+01	2.30000000e+01
-192	7.38320000e+04	1.60000000e+01	1.80000000e+01	2.30000000e+01
-191	7.41630000e+04	1.60000000e+01	1.80000000e+01	2.30000000e+01
-190	7.44380000e+04	1.60000000e+01	1.80000000e+01	2.30000000e+01
-189	7.46990000e+04	1.60000000e+01	1.80000000e+01	2.30000000e+01
-188	7.49990000e+04	1.60000000e+01	1.80000000e+01	2.30000000e+01
-187	7.52050000e+04	1.60000000e+01	1.80000000e+01	2.30000000e+01
-186	7.55930000e+04	1.60000000e+01	1.80000000e+01	2.30000000e+01
-185	7.60410000e+04	1.60000000e+01	1.80000000e+01	2.30000000e+01
-184	7.64110000e+04	1.70000000e+01	1.90000000e+01	2.40000000e+01
-183	7.67660000e+04	1.70000000e+01	1.90000000e+01	2.40000000e+01
-182	7.71010000e+04	1.70000000e+01	1.90000000e+01	2.40000000e+01
-181	7.74270000e+04	1.70000000e+01	1.90000000e+01	2.40000000e+01
-180	7.77630000e+04	1.70000000e+01	1.90000000e+01	2.40000000e+01
-179	7.81190000e+04	1.70000000e+01	1.90000000e+01	2.40000000e+01
-178	7.85190000e+04	1.70000000e+01	1.90000000e+01	2.40000000e+01
-177	7.88270000e+04	1.70000000e+01	1.90000000e+01	2.40000000e+01
-176	7.91460000e+04	1.70000000e+01	1.90000000e+01	2.40000000e+01
-175	7.94930000e+04	1.70000000e+01	1.90000000e+01	2.40000000e+01
-174	7.98350000e+04	1.70000000e+01	1.90000000e+01	2.40000000e+01
-173	8.01510000e+04	1.70000000e+01	1.90000000e+01	2.40000000e+01
-172	8.05550000e+04	1.70000000e+01	1.90000000e+01	2.40000000e+01
-171	8.09120000e+04	1.70000000e+01	1.90000000e+01	2.40000000e+01
-170	8.12310000e+04	1.70000000e+01	1.90000000e+01	2.40000000e+01
-169	8.15210000e+04	1.70000000e+01	1.90000000e+01	2.40000000e+01
-168	8.18860000e+04	1.70000000e+01	1.90000000e+01	2.40000000e+01
-167	8.22840000e+04	1.70000000e+01	1.90000000e+01	2.40000000e+01
-166	8.25810000e+04	1.70000000e+01	1.90000000e+01	2.40000000e+01
-165	8.29480000e+04	1.70000000e+01	1.90000000e+01	2.40000000e+01
-164	8.34190000e+04	1.70000000e+01	1.90000000e+01	2.40000000e+01
-163	8.37510000e+04	1.70000000e+01	1.90000000e+01	2.40000000e+01
-162	8.41040000e+04	1.70000000e+01	1.90000000e+01	2.40000000e+01
-161	8.47150000e+04	1.70000000e+01	1.90000000e+01	2.40000000e+01
-160	8.51550000e+04	1.70000000e+01	1.90000000e+01	2.40000000e+01
-159	8.55260000e+04	1.70000000e+01	1.90000000e+01	2.40000000e+01
-158	8.59210000e+04	1.70000000e+01	1.90000000e+01	2.40000000e+01
-157	8.63500000e+04	1.70000000e+01	1.90000000e+01	2.40000000e+01
-156	8.67150000e+04	1.70000000e+01	1.90000000e+01	2.40000000e+01
-155	8.71150000e+04	1.70000000e+01	1.90000000e+01	2.40000000e+01
-154	8.74390000e+04	1.70000000e+01	1.90000000e+01	2.40000000e+01
-153	8.78130000e+04	1.70000000e+01	1.90000000e+01	2.40000000e+01
-152	8.81060000e+04	1.70000000e+01	1.90000000e+01	2.40000000e+01
-151	8.84800000e+04	1.70000000e+01	1.90000000e+01	2.40000000e+01
-150	8.88560000e+04	1.70000000e+01	1.90000000e+01	2.40000000e+01
-149	8.91850000e+04	1.70000000e+01	1.90000000e+01	2.40000000e+01
-148	8.94840000e+04	1.70000000e+01	1.90000000e+01	2.40000000e+01
-147	8.97530000e+04	1.70000000e+01	1.90000000e+01	2.40000000e+01
-146	8.99840000e+04	1.70000000e+01	1.90000000e+01	2.40000000e+01
-145	9.02410000e+04	1.70000000e+01	1.90000000e+01	2.40000000e+01
-144	9.05080000e+04	1.70000000e+01	1.90000000e+01	2.40000000e+01
-143	9.07930000e+04	1.70000000e+01	1.90000000e+01	2.40000000e+01
-142	9.11000000e+04	1.70000000e+01	1.90000000e+01	2.40000000e+01
-141	9.14060000e+04	1.70000000e+01	1.90000000e+01	2.40000000e+01
-140	9.16570000e+04	1.70000000e+01	1.90000000e+01	2.40000000e+01
-139	9.19350000e+04	1.70000000e+01	1.90000000e+01	2.40000000e+01
-138	9.21960000e+04	1.70000000e+01	1.90000000e+01	2.40000000e+01
-137	9.25490000e+04	1.70000000e+01	1.90000000e+01	2.40000000e+01
-136	9.28980000e+04	1.70000000e+01	1.90000000e+01	2.40000000e+01
-135	9.31740000e+04	1.70000000e+01	1.90000000e+01	2.40000000e+01
-134	9.34490000e+04	1.70000000e+01	1.90000000e+01	2.40000000e+01
-133	9.37340000e+04	1.70000000e+01	1.90000000e+01	2.40000000e+01
-132	9.40240000e+04	1.90000000e+01	2.10000000e+01	2.70000000e+01
-131	9.43000000e+04	1.90000000e+01	2.10000000e+01	2.70000000e+01
-130	9.46320000e+04	1.90000000e+01	2.10000000e+01	2.70000000e+01
-129	9.49950000e+04	1.90000000e+01	2.10000000e+01	2.70000000e+01
-128	9.53120000e+04	1.90000000e+01	2.10000000e+01	2.70000000e+01
-127	9.55770000e+04	1.90000000e+01	2.10000000e+01	2.70000000e+01
-126	9.57870000e+04	1.90000000e+01	2.10000000e+01	2.70000000e+01
-125	9.60620000e+04	1.90000000e+01	2.10000000e+01	2.70000000e+01
-124	9.63090000e+04	1.90000000e+01	2.10000000e+01	2.70000000e+01
-123	9.65820000e+04	2.00000000e+01	2.20000000e+01	2.80000000e+01
-122	9.68650000e+04	2.00000000e+01	2.20000000e+01	2.80000000e+01
-121	9.71200000e+04	2.00000000e+01	2.20000000e+01	2.80000000e+01
-120	9.73490000e+04	2.00000000e+01	2.20000000e+01	2.80000000e+01
-119	9.75640000e+04	2.00000000e+01	2.20000000e+01	2.80000000e+01
-118	9.78230000e+04	2.10000000e+01	2.30000000e+01	2.90000000e+01
-117	9.81350000e+04	2.10000000e+01	2.30000000e+01	2.90000000e+01
-116	9.84170000e+04	2.10000000e+01	2.30000000e+01	2.90000000e+01
-115	9.84170000e+04	2.10000000e+01	2.30000000e+01	2.90000000e+01
-114	9.86700000e+04	2.10000000e+01	2.30000000e+01	2.90000000e+01
-113	9.86700000e+04	2.10000000e+01	2.30000000e+01	2.90000000e+01
-112	9.86700000e+04	2.10000000e+01	2.30000000e+01	2.90000000e+01
-111	9.86700000e+04	2.10000000e+01	2.30000000e+01	2.90000000e+01
-110	9.86700000e+04	2.00000000e+01	2.40000000e+01	3.00000000e+01
-109	9.86700000e+04	2.00000000e+01	2.40000000e+01	3.00000000e+01
-108	9.89170000e+04	2.00000000e+01	2.40000000e+01	3.00000000e+01
-107	9.91450000e+04	2.00000000e+01	2.40000000e+01	3.00000000e+01
-106	9.94540000e+04	2.00000000e+01	2.40000000e+01	3.00000000e+01
-105	9.97160000e+04	2.00000000e+01	2.40000000e+01	3.00000000e+01
-104	9.99610000e+04	2.00000000e+01	2.40000000e+01	3.00000000e+01
-103	1.00239000e+05	2.00000000e+01	2.40000000e+01	3.00000000e+01
-102	1.00513000e+05	2.00000000e+01	2.40000000e+01	3.00000000e+01
-101	1.00828000e+05	2.00000000e+01	2.40000000e+01	3.00000000e+01
-100	1.01057000e+05	2.00000000e+01	2.40000000e+01	3.00000000e+01
-99	1.01356000e+05	2.00000000e+01	2.40000000e+01	3.00000000e+01
-98	1.01583000e+05	2.00000000e+01	2.40000000e+01	3.00000000e+01
-97	1.01831000e+05	2.10000000e+01	2.50000000e+01	3.30000000e+01
-96	1.02199000e+05	2.10000000e+01	2.50000000e+01	3.30000000e+01
-95	1.02583000e+05	2.10000000e+01	2.50000000e+01	3.30000000e+01
-94	1.03001000e+05	2.10000000e+01	2.50000000e+01	3.30000000e+01
-93	1.03360000e+05	2.10000000e+01	2.50000000e+01	3.30000000e+01
-92	1.03360000e+05	2.10000000e+01	2.50000000e+01	3.30000000e+01
-91	1.03360000e+05	2.20000000e+01	2.60000000e+01	3.40000000e+01
-90	1.03360000e+05	2.20000000e+01	2.60000000e+01	3.40000000e+01
-89	1.03693000e+05	2.20000000e+01	2.60000000e+01	3.40000000e+01
-88	1.04138000e+05	2.30000000e+01	2.70000000e+01	3.50000000e+01
-87	1.04559000e+05	2.30000000e+01	2.70000000e+01	3.50000000e+01
-86	1.04944000e+05	2.30000000e+01	2.70000000e+01	3.50000000e+01
-85	1.05269000e+05	2.30000000e+01	2.70000000e+01	3.50000000e+01
-84	1.05616000e+05	2.30000000e+01	2.70000000e+01	3.50000000e+01
-83	1.06039000e+05	2.30000000e+01	2.70000000e+01	3.50000000e+01
-82	1.06527000e+05	2.40000000e+01	2.80000000e+01	3.80000000e+01
-81	1.07071000e+05	2.50000000e+01	2.90000000e+01	3.90000000e+01
-80	1.07530000e+05	2.50000000e+01	3.00000000e+01	4.00000000e+01
-79	1.07923000e+05	2.50000000e+01	3.00000000e+01	4.00000000e+01
-78	1.08282000e+05	2.50000000e+01	3.00000000e+01	4.00000000e+01
-77	1.08647000e+05	2.50000000e+01	3.00000000e+01	4.00000000e+01
-76	1.09038000e+05	2.50000000e+01	3.00000000e+01	4.00000000e+01
-75	1.09392000e+05	2.50000000e+01	3.00000000e+01	4.00000000e+01
-74	1.09723000e+05	2.50000000e+01	3.00000000e+01	4.00000000e+01
-73	1.10119000e+05	2.70000000e+01	3.10000000e+01	4.20000000e+01
-72	1.10555000e+05	2.70000000e+01	3.10000000e+01	4.20000000e+01
-71	1.10994000e+05	2.70000000e+01	3.10000000e+01	4.20000000e+01
-70	1.11409000e+05	2.70000000e+01	3.10000000e+01	4.20000000e+01
-69	1.11808000e+05	2.70000000e+01	3.10000000e+01	4.20000000e+01
-68	1.12197000e+05	2.70000000e+01	3.10000000e+01	4.20000000e+01
-67	1.12662000e+05	2.70000000e+01	3.10000000e+01	4.20000000e+01
-66	1.13151000e+05	2.70000000e+01	3.10000000e+01	4.20000000e+01
-65	1.13584000e+05	2.70000000e+01	3.10000000e+01	4.20000000e+01
-64	1.13973000e+05	2.70000000e+01	3.10000000e+01	4.20000000e+01
-63	1.14311000e+05	2.70000000e+01	3.10000000e+01	4.20000000e+01
-62	1.14663000e+05	2.70000000e+01	3.10000000e+01	4.20000000e+01
-61	1.15126000e+05	2.70000000e+01	3.10000000e+01	4.20000000e+01
-60	1.15126000e+05	2.70000000e+01	3.10000000e+01	4.20000000e+01
-59	1.15566000e+05	2.70000000e+01	3.10000000e+01	4.20000000e+01
-58	1.15921000e+05	2.70000000e+01	3.10000000e+01	4.20000000e+01
-57	1.16269000e+05	2.70000000e+01	3.10000000e+01	4.20000000e+01
-56	1.16584000e+05	2.70000000e+01	3.10000000e+01	4.20000000e+01
-55	1.16928000e+05	2.70000000e+01	3.10000000e+01	4.20000000e+01
-54	1.17255000e+05	2.70000000e+01	3.10000000e+01	4.20000000e+01
-53	1.17255000e+05	2.70000000e+01	3.10000000e+01	4.20000000e+01
-52	1.17609000e+05	2.80000000e+01	3.20000000e+01	4.30000000e+01
-51	1.17948000e+05	2.80000000e+01	3.20000000e+01	4.30000000e+01
-50	1.18825000e+05	2.80000000e+01	3.20000000e+01	4.30000000e+01
-49	1.19342000e+05	2.80000000e+01	3.20000000e+01	4.30000000e+01
-48	1.19868000e+05	2.80000000e+01	3.20000000e+01	4.30000000e+01
-47	1.20385000e+05	2.80000000e+01	3.20000000e+01	4.30000000e+01
-46	1.20927000e+05	2.80000000e+01	3.20000000e+01	4.30000000e+01
-45	1.21561000e+05	2.80000000e+01	3.20000000e+01	4.30000000e+01
-44	1.22578000e+05	2.80000000e+01	3.20000000e+01	4.30000000e+01
-43	1.23762000e+05	2.90000000e+01	3.30000000e+01	4.40000000e+01
-42	1.24448000e+05	3.00000000e+01	3.40000000e+01	4.50000000e+01
-41	1.25175000e+05	3.00000000e+01	3.40000000e+01	4.50000000e+01
-40	1.25820000e+05	3.00000000e+01	3.40000000e+01	4.50000000e+01
-39	1.26407000e+05	3.00000000e+01	3.40000000e+01	4.50000000e+01
-38	1.27062000e+05	3.00000000e+01	3.40000000e+01	4.50000000e+01
-37	1.27605000e+05	3.00000000e+01	3.40000000e+01	4.50000000e+01
-36	1.28168000e+05	3.10000000e+01	3.50000000e+01	4.60000000e+01
-35	1.28670000e+05	3.10000000e+01	3.50000000e+01	4.60000000e+01
-34	1.29141000e+05	3.20000000e+01	3.60000000e+01	4.80000000e+01
-33	1.29675000e+05	3.20000000e+01	3.70000000e+01	4.90000000e+01
-32	1.30183000e+05	3.20000000e+01	3.70000000e+01	4.90000000e+01
-31	1.30736000e+05	3.30000000e+01	3.80000000e+01	5.00000000e+01
-30	1.31805000e+05	3.30000000e+01	3.90000000e+01	5.10000000e+01
-29	1.33042000e+05	3.30000000e+01	3.90000000e+01	5.10000000e+01
-28	1.33998000e+05	3.30000000e+01	3.90000000e+01	5.10000000e+01
-27	1.34970000e+05	3.40000000e+01	4.00000000e+01	5.20000000e+01
-26	1.35758000e+05	3.50000000e+01	4.10000000e+01	5.30000000e+01
-25	1.36553000e+05	3.50000000e+01	4.10000000e+01	5.30000000e+01
-24	1.37407000e+05	3.50000000e+01	4.10000000e+01	5.30000000e+01
-23	1.38126000e+05	3.50000000e+01	4.10000000e+01	5.30000000e+01
-22	1.38962000e+05	3.60000000e+01	4.20000000e+01	5.40000000e+01
-21	1.39630000e+05	3.70000000e+01	4.30000000e+01	5.50000000e+01
-20	1.40171000e+05	3.70000000e+01	4.30000000e+01	5.50000000e+01
-19	1.40844000e+05	3.70000000e+01	4.30000000e+01	5.50000000e+01
-18	1.41540000e+05	3.70000000e+01	4.30000000e+01	5.50000000e+01
-17	1.42502000e+05	4.00000000e+01	4.50000000e+01	5.70000000e+01
-16	1.43262000e+05	4.00000000e+01	4.50000000e+01	5.70000000e+01
-15	1.43991000e+05	4.00000000e+01	4.50000000e+01	5.70000000e+01
-14	1.44664000e+05	4.00000000e+01	4.50000000e+01	5.70000000e+01
-13	1.45327000e+05	4.00000000e+01	4.50000000e+01	5.70000000e+01
-12	1.46117000e+05	4.00000000e+01	4.50000000e+01	5.70000000e+01
-11	1.46780000e+05	4.00000000e+01	4.50000000e+01	5.70000000e+01
-10	1.47422000e+05	4.00000000e+01	4.50000000e+01	5.70000000e+01
-9	1.48092000e+05	4.00000000e+01	4.60000000e+01	5.80000000e+01
-8	1.48836000e+05	4.00000000e+01	4.60000000e+01	5.80000000e+01
-7	1.49652000e+05	4.00000000e+01	4.60000000e+01	5.80000000e+01
-6	1.50442000e+05	4.00000000e+01	4.60000000e+01	5.80000000e+01
-5	1.51305000e+05	4.00000000e+01	4.60000000e+01	5.80000000e+01
-4	1.52151000e+05	4.00000000e+01	4.60000000e+01	5.80000000e+01
-3	1.52985000e+05	4.00000000e+01	4.60000000e+01	5.80000000e+01
-2	1.53870000e+05	4.00000000e+01	4.60000000e+01	5.80000000e+01
-1	1.54719000e+05	4.00000000e+01	4.60000000e+01	5.80000000e+01
0	1.56483000e+05	4.20000000e+01	4.70000000e+01	5.90000000e+01
1	1.57504000e+05	4.20000000e+01	4.70000000e+01	5.90000000e+01
2	1.58467000e+05	4.20000000e+01	4.70000000e+01	5.90000000e+01
3	1.59889000e+05	4.20000000e+01	4.70000000e+01	5.90000000e+01
4	1.62630000e+05	4.20000000e+01	4.70000000e+01	5.90000000e+01
5	1.64036000e+05	4.20000000e+01	4.80000000e+01	6.00000000e+01
6	1.65187000e+05	4.20000000e+01	4.80000000e+01	6.00000000e+01
7	1.66237000e+05	4.20000000e+01	4.80000000e+01	6.00000000e+01
8	1.67272000e+05	4.20000000e+01	4.80000000e+01	6.00000000e+01
9	1.67272000e+05	4.20000000e+01	4.80000000e+01	6.00000000e+01
10	1.67272000e+05	4.30000000e+01	4.90000000e+01	6.10000000e+01
11	1.68314000e+05	4.40000000e+01	5.00000000e+01	6.20000000e+01
12	1.69323000e+05	4.50000000e+01	5.10000000e+01	6.30000000e+01
13	1.70364000e+05	4.50000000e+01	5.10000000e+01	6.30000000e+01
14	1.71188000e+05	4.50000000e+01	5.10000000e+01	6.30000000e+01
15	1.71938000e+05	4.50000000e+01	5.10000000e+01	6.30000000e+01
16	1.72790000e+05	4.80000000e+01	5.20000000e+01	6.40000000e+01
17	1.73701000e+05	4.80000000e+01	5.20000000e+01	6.40000000e+01
18	1.74407000e+05	4.80000000e+01	5.20000000e+01	6.40000000e+01
19	1.79390000e+05	4.90000000e+01	5.30000000e+01	6.50000000e+01
20	1.83471000e+05	5.10000000e+01	5.50000000e+01	6.70000000e+01
21	1.85701000e+05	5.10000000e+01	5.50000000e+01	6.70000000e+01
22	1.87507000e+05	5.40000000e+01	5.60000000e+01	7.00000000e+01
23	1.89407000e+05	5.30000000e+01	5.70000000e+01	7.10000000e+01
24	1.91441000e+05	5.40000000e+01	5.90000000e+01	7.50000000e+01
25	1.91441000e+05	5.70000000e+01	6.00000000e+01	7.60000000e+01
26	1.92674000e+05	5.70000000e+01	6.00000000e+01	7.60000000e+01
27	1.94083000e+05	5.70000000e+01	6.00000000e+01	7.60000000e+01
28	1.95333000e+05	5.70000000e+01	6.00000000e+01	7.60000000e+01
29	1.96722000e+05	5.70000000e+01	6.10000000e+01	7.80000000e+01
30	1.98332000e+05	5.80000000e+01	6.30000000e+01	8.00000000e+01
31	2.00169000e+05	5.80000000e+01	6.30000000e+01	8.00000000e+01
32	2.01958000e+05	5.80000000e+01	6.30000000e+01	8.00000000e+01
33	2.03437000e+05	6.10000000e+01	6.50000000e+01	8.20000000e+01
34	2.04809000e+05	6.10000000e+01	6.60000000e+01	8.30000000e+01
35	2.06217000e+05	6.10000000e+01	6.60000000e+01	8.30000000e+01
36	2.07544000e+05	6.20000000e+01	6.80000000e+01	8.50000000e+01
37	2.09194000e+05	6.20000000e+01	6.80000000e+01	8.50000000e+01
38	2.11455000e+05	6.20000000e+01	6.80000000e+01	8.50000000e+01
39	2.13141000e+05	6.40000000e+01	6.90000000e+01	8.60000000e+01
40	2.13141000e+05	6.40000000e+01	6.90000000e+01	8.60000000e+01
41	2.14501000e+05	6.40000000e+01	6.90000000e+01	8.60000000e+01
42	2.15619000e+05	6.40000000e+01	6.90000000e+01	8.60000000e+01
43	2.17129000e+05	6.40000000e+01	6.90000000e+01	8.60000000e+01
44	2.19096000e+05	6.40000000e+01	6.90000000e+01	8.60000000e+01
45	2.21538000e+05	6.40000000e+01	6.90000000e+01	8.60000000e+01
46	2.23366000e+05	6.40000000e+01	6.90000000e+01	8.60000000e+01
47	2.24789000e+05	6.60000000e+01	7.10000000e+01	8.80000000e+01
48	2.26404000e+05	6.60000000e+01	7.10000000e+01	8.80000000e+01
49	2.28151000e+05	6.60000000e+01	7.10000000e+01	8.80000000e+01
50	2.30143000e+05	6.60000000e+01	7.10000000e+01	8.80000000e+01
51	2.32794000e+05	6.60000000e+01	7.20000000e+01	8.90000000e+01
52	2.36310000e+05	7.00000000e+01	7.30000000e+01	9.30000000e+01
53	2.51915000e+05	7.00000000e+01	7.40000000e+01	9.50000000e+01
54	2.55350000e+05	7.00000000e+01	7.40000000e+01	9.50000000e+01
55	2.57290000e+05	7.10000000e+01	7.50000000e+01	9.60000000e+01
56	2.58896000e+05	7.00000000e+01	7.60000000e+01	9.70000000e+01
57	2.60461000e+05	7.30000000e+01	7.70000000e+01	9.80000000e+01
58	2.62176000e+05	7.30000000e+01	7.70000000e+01	9.80000000e+01
59	2.63844000e+05	7.30000000e+01	7.70000000e+01	9.80000000e+01
60	2.65128000e+05	7.30000000e+01	7.70000000e+01	9.80000000e+01
61	2.66217000e+05	7.30000000e+01	7.70000000e+01	9.80000000e+01
62	2.67084000e+05	7.30000000e+01	7.70000000e+01	9.80000000e+01
63	2.68041000e+05	7.30000000e+01	7.70000000e+01	9.80000000e+01
64	2.69116000e+05	7.30000000e+01	7.70000000e+01	9.80000000e+01
65	2.70230000e+05	7.30000000e+01	7.70000000e+01	9.80000000e+01
66	2.71542000e+05	7.30000000e+01	7.70000000e+01	9.80000000e+01
67	2.72678000e+05	7.30000000e+01	7.70000000e+01	9.80000000e+01
68	2.73524000e+05	7.50000000e+01	7.80000000e+01	9.90000000e+01
69	2.74289000e+05	7.50000000e+01	7.80000000e+01	9.90000000e+01
70	2.75053000e+05	7.50000000e+01	7.80000000e+01	9.90000000e+01
71	2.75866000e+05	7.50000000e+01	7.80000000e+01	9.90000000e+01
72	2.76931000e+05	7.60000000e+01	7.90000000e+01	1.01000000e+02
73	2.77959000e+05	7.60000000e+01	7.90000000e+01	1.01000000e+02
74	2.78799000e+05	7.60000000e+01	7.90000000e+01	1.01000000e+02
75	2.79513000e+05	7.60000000e+01	7.90000000e+01	1.01000000e+02
76	2.80216000e+05	7.60000000e+01	7.90000000e+01	1.01000000e+02
77	2.80939000e+05	7.60000000e+01	7.90000000e+01	1.01000000e+02
78	2.81961000e+05	7.60000000e+01	7.90000000e+01	1.01000000e+02
79	2.82890000e+05	7.60000000e+01	7.90000000e+01	1.01000000e+02
80	2.83947000e+05	7.60000000e+01	7.90000000e+01	1.01000000e+02
81	2.84934000e+05	7.60000000e+01	7.90000000e+01	1.01000000e+02
82	2.85634000e+05	7.60000000e+01	7.90000000e+01	1.01000000e+02
83	2.86320000e+05	7.60000000e+01	7.90000000e+01	1.01000000e+02
84	2.86949000e+05	7.60000000e+01	7.90000000e+01	1.01000000e+02
85	2.87603000e+05	7.60000000e+01	7.90000000e+01	1.01000000e+02
86	2.88385000e+05	7.60000000e+01	7.90000000e+01	1.01000000e+02
87	2.89213000e+05	7.60000000e+01	7.90000000e+01	1.01000000e+02
88	2.89864000e+05	7.60000000e+01	7.90000000e+01	1.01000000e+02
89	2.90423000e+05	8.20000000e+01	8.00000000e+01	1.15000000e+02
90	2.90918000e+05	8.20000000e+01	8.00000000e+01	1.15000000e+02
91	2.91489000e+05	8.20000000e+01	8.00000000e+01	1.15000000e+02
92	2.92123000e+05	8.20000000e+01	8.00000000e+01	1.15000000e+02
93	2.92904000e+05	8.00000000e+01	8.10000000e+01	1.16000000e+02
94	2.93587000e+05	8.00000000e+01	8.10000000e+01	1.16000000e+02
95	2.94208000e+05	8.00000000e+01	8.10000000e+01	1.16000000e+02
96	2.94688000e+05	8.00000000e+01	8.10000000e+01	1.16000000e+02
97	2.95215000e+05	7.90000000e+01	8.20000000e+01	1.18000000e+02
98	2.95710000e+05	8.20000000e+01	8.30000000e+01	1.19000000e+02
99	2.96275000e+05	8.20000000e+01	8.30000000e+01	1.19000000e+02
100	2.96979000e+05	8.20000000e+01	8.30000000e+01	1.19000000e+02
