# Supplementary material for: Early Prediction of Movie Box Office Success Based on Wikipedia Activity Big Data
Source: PLoS One. 2013 Aug 21;8(8):e71226. doi: 10.1371/journal.pone.0071226 (PMC3749192; doi:10.1371/journal.pone.0071226)
Supplement: Dataset S1 — The dataset under study, including the financial and Wikipedia activity data is also available at http://wwm.phy.bme.hu/SupplementaryDataS1.zip. (ZIP) [file pone.0071226.s002.zip › wikipredict_data_pack/sample_of_312/wikipedia_predictors/247]

Day_(movie_time)	Views	Users	Rigor	Edits
-500	0.00000000e+00	5.00000000e+00	5.00000000e+00	5.00000000e+00
-499	0.00000000e+00	5.00000000e+00	5.00000000e+00	5.00000000e+00
-498	1.00000000e+00	5.00000000e+00	5.00000000e+00	5.00000000e+00
-497	6.00000000e+00	5.00000000e+00	5.00000000e+00	5.00000000e+00
-496	6.00000000e+00	5.00000000e+00	5.00000000e+00	5.00000000e+00
-495	6.00000000e+00	5.00000000e+00	5.00000000e+00	5.00000000e+00
-494	6.00000000e+00	5.00000000e+00	5.00000000e+00	5.00000000e+00
-493	7.00000000e+00	5.00000000e+00	5.00000000e+00	5.00000000e+00
-492	7.00000000e+00	5.00000000e+00	5.00000000e+00	5.00000000e+00
-491	7.00000000e+00	5.00000000e+00	5.00000000e+00	5.00000000e+00
-490	1.10000000e+01	5.00000000e+00	5.00000000e+00	5.00000000e+00
-489	1.20000000e+01	5.00000000e+00	5.00000000e+00	5.00000000e+00
-488	1.30000000e+01	5.00000000e+00	5.00000000e+00	5.00000000e+00
-487	1.30000000e+01	5.00000000e+00	5.00000000e+00	5.00000000e+00
-486	1.30000000e+01	5.00000000e+00	5.00000000e+00	5.00000000e+00
-485	1.30000000e+01	5.00000000e+00	5.00000000e+00	5.00000000e+00
-484	1.70000000e+01	5.00000000e+00	5.00000000e+00	5.00000000e+00
-483	1.80000000e+01	5.00000000e+00	5.00000000e+00	5.00000000e+00
-482	1.80000000e+01	5.00000000e+00	5.00000000e+00	5.00000000e+00
-481	1.80000000e+01	5.00000000e+00	5.00000000e+00	5.00000000e+00
-480	1.90000000e+01	5.00000000e+00	5.00000000e+00	5.00000000e+00
-479	2.00000000e+01	5.00000000e+00	5.00000000e+00	5.00000000e+00
-478	2.00000000e+01	5.00000000e+00	5.00000000e+00	5.00000000e+00
-477	2.00000000e+01	5.00000000e+00	5.00000000e+00	5.00000000e+00
-476	2.00000000e+01	5.00000000e+00	5.00000000e+00	5.00000000e+00
-475	2.00000000e+01	5.00000000e+00	5.00000000e+00	5.00000000e+00
-474	2.00000000e+01	5.00000000e+00	5.00000000e+00	5.00000000e+00
-473	2.10000000e+01	5.00000000e+00	5.00000000e+00	5.00000000e+00
-472	2.10000000e+01	5.00000000e+00	5.00000000e+00	5.00000000e+00
-471	2.20000000e+01	5.00000000e+00	5.00000000e+00	5.00000000e+00
-470	2.40000000e+01	5.00000000e+00	5.00000000e+00	5.00000000e+00
-469	2.40000000e+01	5.00000000e+00	5.00000000e+00	5.00000000e+00
-468	2.50000000e+01	5.00000000e+00	5.00000000e+00	5.00000000e+00
-467	2.70000000e+01	5.00000000e+00	5.00000000e+00	5.00000000e+00
-466	2.70000000e+01	5.00000000e+00	5.00000000e+00	5.00000000e+00
-465	2.80000000e+01	5.00000000e+00	5.00000000e+00	5.00000000e+00
-464	2.90000000e+01	5.00000000e+00	5.00000000e+00	5.00000000e+00
-463	3.00000000e+01	5.00000000e+00	5.00000000e+00	5.00000000e+00
-462	3.00000000e+01	5.00000000e+00	5.00000000e+00	5.00000000e+00
-461	3.00000000e+01	5.00000000e+00	5.00000000e+00	5.00000000e+00
-460	3.00000000e+01	5.00000000e+00	5.00000000e+00	5.00000000e+00
-459	3.00000000e+01	5.00000000e+00	5.00000000e+00	5.00000000e+00
-458	3.00000000e+01	5.00000000e+00	5.00000000e+00	5.00000000e+00
-457	3.00000000e+01	5.00000000e+00	5.00000000e+00	5.00000000e+00
-456	3.00000000e+01	5.00000000e+00	5.00000000e+00	5.00000000e+00
-455	3.00000000e+01	5.00000000e+00	5.00000000e+00	5.00000000e+00
-454	3.20000000e+01	5.00000000e+00	5.00000000e+00	5.00000000e+00
-453	3.20000000e+01	5.00000000e+00	5.00000000e+00	5.00000000e+00
-452	3.30000000e+01	5.00000000e+00	5.00000000e+00	5.00000000e+00
-451	3.50000000e+01	5.00000000e+00	5.00000000e+00	5.00000000e+00
-450	3.60000000e+01	5.00000000e+00	5.00000000e+00	5.00000000e+00
-449	3.60000000e+01	5.00000000e+00	5.00000000e+00	5.00000000e+00
-448	3.60000000e+01	5.00000000e+00	5.00000000e+00	5.00000000e+00
-447	3.60000000e+01	5.00000000e+00	5.00000000e+00	5.00000000e+00
-446	3.90000000e+01	5.00000000e+00	5.00000000e+00	5.00000000e+00
-445	4.00000000e+01	5.00000000e+00	5.00000000e+00	5.00000000e+00
-444	4.00000000e+01	5.00000000e+00	5.00000000e+00	5.00000000e+00
-443	4.00000000e+01	5.00000000e+00	5.00000000e+00	5.00000000e+00
-442	4.00000000e+01	5.00000000e+00	5.00000000e+00	5.00000000e+00
-441	4.00000000e+01	5.00000000e+00	5.00000000e+00	5.00000000e+00
-440	4.10000000e+01	5.00000000e+00	5.00000000e+00	5.00000000e+00
-439	4.10000000e+01	5.00000000e+00	5.00000000e+00	5.00000000e+00
-438	4.30000000e+01	5.00000000e+00	5.00000000e+00	5.00000000e+00
-437	4.30000000e+01	5.00000000e+00	5.00000000e+00	5.00000000e+00
-436	4.30000000e+01	5.00000000e+00	5.00000000e+00	5.00000000e+00
-435	4.40000000e+01	5.00000000e+00	5.00000000e+00	5.00000000e+00
-434	4.50000000e+01	5.00000000e+00	5.00000000e+00	5.00000000e+00
-433	4.60000000e+01	5.00000000e+00	5.00000000e+00	5.00000000e+00
-432	4.80000000e+01	5.00000000e+00	5.00000000e+00	5.00000000e+00
-431	4.90000000e+01	5.00000000e+00	5.00000000e+00	5.00000000e+00
-430	5.00000000e+01	5.00000000e+00	5.00000000e+00	5.00000000e+00
-429	5.10000000e+01	5.00000000e+00	5.00000000e+00	5.00000000e+00
-428	5.10000000e+01	5.00000000e+00	5.00000000e+00	5.00000000e+00
-427	5.10000000e+01	5.00000000e+00	5.00000000e+00	5.00000000e+00
-426	5.50000000e+01	5.00000000e+00	5.00000000e+00	5.00000000e+00
-425	5.60000000e+01	5.00000000e+00	5.00000000e+00	5.00000000e+00
-424	5.60000000e+01	5.00000000e+00	5.00000000e+00	5.00000000e+00
-423	5.80000000e+01	5.00000000e+00	5.00000000e+00	5.00000000e+00
-422	5.80000000e+01	5.00000000e+00	5.00000000e+00	5.00000000e+00
-421	6.10000000e+01	5.00000000e+00	5.00000000e+00	5.00000000e+00
-420	6.10000000e+01	5.00000000e+00	5.00000000e+00	5.00000000e+00
-419	6.20000000e+01	5.00000000e+00	5.00000000e+00	5.00000000e+00
-418	6.30000000e+01	5.00000000e+00	5.00000000e+00	5.00000000e+00
-417	6.30000000e+01	5.00000000e+00	5.00000000e+00	5.00000000e+00
-416	6.50000000e+01	5.00000000e+00	5.00000000e+00	5.00000000e+00
-415	6.50000000e+01	5.00000000e+00	5.00000000e+00	5.00000000e+00
-414	6.60000000e+01	5.00000000e+00	5.00000000e+00	5.00000000e+00
-413	6.80000000e+01	5.00000000e+00	5.00000000e+00	5.00000000e+00
-412	6.80000000e+01	5.00000000e+00	5.00000000e+00	5.00000000e+00
-411	6.90000000e+01	5.00000000e+00	5.00000000e+00	5.00000000e+00
-410	6.90000000e+01	5.00000000e+00	5.00000000e+00	5.00000000e+00
-409	7.00000000e+01	5.00000000e+00	5.00000000e+00	5.00000000e+00
-408	7.30000000e+01	5.00000000e+00	5.00000000e+00	5.00000000e+00
-407	7.30000000e+01	5.00000000e+00	5.00000000e+00	5.00000000e+00
-406	7.30000000e+01	5.00000000e+00	5.00000000e+00	5.00000000e+00
-405	7.40000000e+01	5.00000000e+00	5.00000000e+00	5.00000000e+00
-404	7.60000000e+01	5.00000000e+00	5.00000000e+00	5.00000000e+00
-403	7.70000000e+01	5.00000000e+00	5.00000000e+00	5.00000000e+00
-402	7.80000000e+01	5.00000000e+00	5.00000000e+00	5.00000000e+00
-401	7.90000000e+01	5.00000000e+00	5.00000000e+00	5.00000000e+00
-400	8.00000000e+01	5.00000000e+00	5.00000000e+00	5.00000000e+00
-399	8.10000000e+01	5.00000000e+00	5.00000000e+00	5.00000000e+00
-398	8.10000000e+01	5.00000000e+00	5.00000000e+00	5.00000000e+00
-397	8.10000000e+01	5.00000000e+00	5.00000000e+00	5.00000000e+00
-396	8.20000000e+01	5.00000000e+00	5.00000000e+00	5.00000000e+00
-395	8.40000000e+01	5.00000000e+00	5.00000000e+00	5.00000000e+00
-394	8.40000000e+01	5.00000000e+00	5.00000000e+00	5.00000000e+00
-393	8.50000000e+01	5.00000000e+00	5.00000000e+00	5.00000000e+00
-392	8.50000000e+01	5.00000000e+00	5.00000000e+00	5.00000000e+00
-391	8.50000000e+01	5.00000000e+00	5.00000000e+00	5.00000000e+00
-390	8.70000000e+01	5.00000000e+00	5.00000000e+00	5.00000000e+00
-389	8.90000000e+01	5.00000000e+00	5.00000000e+00	5.00000000e+00
-388	8.90000000e+01	5.00000000e+00	5.00000000e+00	5.00000000e+00
-387	8.90000000e+01	5.00000000e+00	5.00000000e+00	5.00000000e+00
-386	8.90000000e+01	5.00000000e+00	5.00000000e+00	5.00000000e+00
-385	9.40000000e+01	5.00000000e+00	5.00000000e+00	5.00000000e+00
-384	9.70000000e+01	5.00000000e+00	5.00000000e+00	5.00000000e+00
-383	1.16000000e+02	5.00000000e+00	5.00000000e+00	5.00000000e+00
-382	1.31000000e+02	5.00000000e+00	5.00000000e+00	5.00000000e+00
-381	1.43000000e+02	5.00000000e+00	5.00000000e+00	5.00000000e+00
-380	1.72000000e+02	5.00000000e+00	5.00000000e+00	5.00000000e+00
-379	1.89000000e+02	5.00000000e+00	5.00000000e+00	5.00000000e+00
-378	1.93000000e+02	5.00000000e+00	5.00000000e+00	5.00000000e+00
-377	2.07000000e+02	5.00000000e+00	5.00000000e+00	5.00000000e+00
-376	2.34000000e+02	5.00000000e+00	5.00000000e+00	5.00000000e+00
-375	2.61000000e+02	5.00000000e+00	5.00000000e+00	5.00000000e+00
-374	3.10000000e+02	5.00000000e+00	5.00000000e+00	5.00000000e+00
-373	3.44000000e+02	5.00000000e+00	5.00000000e+00	5.00000000e+00
-372	3.77000000e+02	5.00000000e+00	5.00000000e+00	5.00000000e+00
-371	4.11000000e+02	5.00000000e+00	5.00000000e+00	5.00000000e+00
-370	4.53000000e+02	5.00000000e+00	5.00000000e+00	5.00000000e+00
-369	4.94000000e+02	5.00000000e+00	5.00000000e+00	5.00000000e+00
-368	5.24000000e+02	5.00000000e+00	5.00000000e+00	5.00000000e+00
-367	5.84000000e+02	5.00000000e+00	5.00000000e+00	5.00000000e+00
-366	6.37000000e+02	5.00000000e+00	5.00000000e+00	5.00000000e+00
-365	6.72000000e+02	5.00000000e+00	5.00000000e+00	5.00000000e+00
-364	7.13000000e+02	5.00000000e+00	5.00000000e+00	5.00000000e+00
-363	7.51000000e+02	5.00000000e+00	5.00000000e+00	5.00000000e+00
-362	7.96000000e+02	5.00000000e+00	5.00000000e+00	5.00000000e+00
-361	8.76000000e+02	5.00000000e+00	5.00000000e+00	5.00000000e+00
-360	9.56000000e+02	5.00000000e+00	5.00000000e+00	5.00000000e+00
-359	1.00900000e+03	5.00000000e+00	5.00000000e+00	5.00000000e+00
-358	1.06200000e+03	5.00000000e+00	5.00000000e+00	5.00000000e+00
-357	1.10000000e+03	5.00000000e+00	5.00000000e+00	5.00000000e+00
-356	1.14900000e+03	5.00000000e+00	5.00000000e+00	5.00000000e+00
-355	1.19900000e+03	5.00000000e+00	5.00000000e+00	5.00000000e+00
-354	1.27300000e+03	5.00000000e+00	5.00000000e+00	5.00000000e+00
-353	1.38200000e+03	5.00000000e+00	5.00000000e+00	5.00000000e+00
-352	1.42100000e+03	5.00000000e+00	5.00000000e+00	5.00000000e+00
-351	1.46100000e+03	5.00000000e+00	5.00000000e+00	5.00000000e+00
-350	1.52700000e+03	5.00000000e+00	5.00000000e+00	5.00000000e+00
-349	1.56100000e+03	5.00000000e+00	5.00000000e+00	5.00000000e+00
-348	1.63200000e+03	5.00000000e+00	5.00000000e+00	5.00000000e+00
-347	1.71800000e+03	5.00000000e+00	5.00000000e+00	5.00000000e+00
-346	1.79400000e+03	5.00000000e+00	5.00000000e+00	5.00000000e+00
-345	1.86200000e+03	5.00000000e+00	5.00000000e+00	5.00000000e+00
-344	1.91900000e+03	6.00000000e+00	6.00000000e+00	6.00000000e+00
-343	1.98800000e+03	6.00000000e+00	6.00000000e+00	6.00000000e+00
-342	2.04200000e+03	6.00000000e+00	6.00000000e+00	6.00000000e+00
-341	2.07900000e+03	6.00000000e+00	6.00000000e+00	6.00000000e+00
-340	2.13600000e+03	6.00000000e+00	6.00000000e+00	6.00000000e+00
-339	2.18700000e+03	6.00000000e+00	6.00000000e+00	6.00000000e+00
-338	2.23400000e+03	6.00000000e+00	6.00000000e+00	6.00000000e+00
-337	2.29500000e+03	6.00000000e+00	6.00000000e+00	6.00000000e+00
-336	2.38400000e+03	6.00000000e+00	6.00000000e+00	6.00000000e+00
-335	2.44300000e+03	6.00000000e+00	6.00000000e+00	6.00000000e+00
-334	2.47400000e+03	6.00000000e+00	6.00000000e+00	6.00000000e+00
-333	2.52500000e+03	6.00000000e+00	6.00000000e+00	6.00000000e+00
-332	2.59000000e+03	6.00000000e+00	6.00000000e+00	6.00000000e+00
-331	2.65900000e+03	6.00000000e+00	6.00000000e+00	6.00000000e+00
-330	2.71700000e+03	6.00000000e+00	6.00000000e+00	6.00000000e+00
-329	2.77100000e+03	6.00000000e+00	6.00000000e+00	6.00000000e+00
-328	2.80700000e+03	6.00000000e+00	6.00000000e+00	6.00000000e+00
-327	2.85700000e+03	6.00000000e+00	6.00000000e+00	6.00000000e+00
-326	2.91800000e+03	6.00000000e+00	6.00000000e+00	6.00000000e+00
-325	2.99000000e+03	6.00000000e+00	6.00000000e+00	6.00000000e+00
-324	3.04400000e+03	6.00000000e+00	6.00000000e+00	6.00000000e+00
-323	3.09500000e+03	6.00000000e+00	6.00000000e+00	6.00000000e+00
-322	3.15500000e+03	6.00000000e+00	6.00000000e+00	6.00000000e+00
-321	3.20600000e+03	6.00000000e+00	6.00000000e+00	6.00000000e+00
-320	3.26000000e+03	6.00000000e+00	6.00000000e+00	6.00000000e+00
-319	3.31800000e+03	6.00000000e+00	6.00000000e+00	6.00000000e+00
-318	3.38200000e+03	6.00000000e+00	6.00000000e+00	6.00000000e+00
-317	3.44300000e+03	6.00000000e+00	6.00000000e+00	6.00000000e+00
-316	3.52600000e+03	6.00000000e+00	6.00000000e+00	6.00000000e+00
-315	3.59400000e+03	6.00000000e+00	6.00000000e+00	6.00000000e+00
-314	3.65000000e+03	6.00000000e+00	6.00000000e+00	6.00000000e+00
-313	3.73600000e+03	6.00000000e+00	6.00000000e+00	6.00000000e+00
-312	3.80300000e+03	6.00000000e+00	6.00000000e+00	6.00000000e+00
-311	3.87400000e+03	6.00000000e+00	6.00000000e+00	6.00000000e+00
-310	3.93800000e+03	6.00000000e+00	6.00000000e+00	6.00000000e+00
-309	3.99700000e+03	6.00000000e+00	6.00000000e+00	6.00000000e+00
-308	4.05400000e+03	6.00000000e+00	6.00000000e+00	6.00000000e+00
-307	4.15900000e+03	6.00000000e+00	6.00000000e+00	6.00000000e+00
-306	4.21700000e+03	6.00000000e+00	6.00000000e+00	6.00000000e+00
-305	4.30400000e+03	6.00000000e+00	6.00000000e+00	6.00000000e+00
-304	4.37200000e+03	6.00000000e+00	6.00000000e+00	6.00000000e+00
-303	4.43200000e+03	6.00000000e+00	6.00000000e+00	6.00000000e+00
-302	4.49500000e+03	6.00000000e+00	6.00000000e+00	6.00000000e+00
-301	4.57200000e+03	6.00000000e+00	6.00000000e+00	6.00000000e+00
-300	4.69900000e+03	6.00000000e+00	6.00000000e+00	6.00000000e+00
-299	4.82500000e+03	6.00000000e+00	6.00000000e+00	6.00000000e+00
-298	4.95600000e+03	6.00000000e+00	6.00000000e+00	6.00000000e+00
-297	5.13000000e+03	6.00000000e+00	6.00000000e+00	6.00000000e+00
-296	5.25100000e+03	6.00000000e+00	6.00000000e+00	6.00000000e+00
-295	5.38300000e+03	6.00000000e+00	6.00000000e+00	6.00000000e+00
-294	5.48600000e+03	6.00000000e+00	6.00000000e+00	6.00000000e+00
-293	5.59200000e+03	6.00000000e+00	6.00000000e+00	6.00000000e+00
-292	5.70800000e+03	6.00000000e+00	6.00000000e+00	6.00000000e+00
-291	5.83000000e+03	6.00000000e+00	6.00000000e+00	6.00000000e+00
-290	5.97200000e+03	6.00000000e+00	6.00000000e+00	6.00000000e+00
-289	6.11200000e+03	6.00000000e+00	6.00000000e+00	6.00000000e+00
-288	6.22300000e+03	6.00000000e+00	6.00000000e+00	6.00000000e+00
-287	6.36300000e+03	6.00000000e+00	6.00000000e+00	6.00000000e+00
-286	6.48600000e+03	6.00000000e+00	6.00000000e+00	6.00000000e+00
-285	6.56600000e+03	6.00000000e+00	6.00000000e+00	6.00000000e+00
-284	6.67000000e+03	6.00000000e+00	6.00000000e+00	6.00000000e+00
-283	6.87500000e+03	6.00000000e+00	6.00000000e+00	6.00000000e+00
-282	7.06400000e+03	6.00000000e+00	6.00000000e+00	6.00000000e+00
-281	7.24800000e+03	6.00000000e+00	6.00000000e+00	6.00000000e+00
-280	7.38100000e+03	6.00000000e+00	6.00000000e+00	6.00000000e+00
-279	7.50700000e+03	6.00000000e+00	6.00000000e+00	6.00000000e+00
-278	7.63900000e+03	6.00000000e+00	6.00000000e+00	6.00000000e+00
-277	7.77400000e+03	6.00000000e+00	6.00000000e+00	6.00000000e+00
-276	8.01900000e+03	6.00000000e+00	6.00000000e+00	6.00000000e+00
-275	8.20800000e+03	6.00000000e+00	6.00000000e+00	6.00000000e+00
-274	8.38100000e+03	6.00000000e+00	6.00000000e+00	6.00000000e+00
-273	8.53500000e+03	6.00000000e+00	6.00000000e+00	6.00000000e+00
-272	8.74400000e+03	6.00000000e+00	6.00000000e+00	6.00000000e+00
-271	8.93600000e+03	6.00000000e+00	6.00000000e+00	6.00000000e+00
-270	9.13800000e+03	6.00000000e+00	6.00000000e+00	6.00000000e+00
-269	9.31600000e+03	6.00000000e+00	6.00000000e+00	6.00000000e+00
-268	9.50100000e+03	6.00000000e+00	6.00000000e+00	6.00000000e+00
-267	9.68500000e+03	6.00000000e+00	6.00000000e+00	6.00000000e+00
-266	9.85600000e+03	6.00000000e+00	6.00000000e+00	6.00000000e+00
-265	9.98800000e+03	6.00000000e+00	6.00000000e+00	6.00000000e+00
-264	1.01100000e+04	6.00000000e+00	6.00000000e+00	6.00000000e+00
-263	1.02330000e+04	6.00000000e+00	6.00000000e+00	6.00000000e+00
-262	1.03860000e+04	6.00000000e+00	6.00000000e+00	6.00000000e+00
-261	1.05470000e+04	6.00000000e+00	6.00000000e+00	6.00000000e+00
-260	1.07100000e+04	6.00000000e+00	6.00000000e+00	6.00000000e+00
-259	1.08570000e+04	6.00000000e+00	6.00000000e+00	6.00000000e+00
-258	1.10360000e+04	6.00000000e+00	6.00000000e+00	6.00000000e+00
-257	1.11900000e+04	6.00000000e+00	6.00000000e+00	6.00000000e+00
-256	1.13910000e+04	6.00000000e+00	6.00000000e+00	6.00000000e+00
-255	1.16190000e+04	6.00000000e+00	6.00000000e+00	6.00000000e+00
-254	1.18360000e+04	6.00000000e+00	6.00000000e+00	6.00000000e+00
-253	1.20130000e+04	6.00000000e+00	6.00000000e+00	6.00000000e+00
-252	1.23750000e+04	6.00000000e+00	6.00000000e+00	6.00000000e+00
-251	1.27740000e+04	6.00000000e+00	6.00000000e+00	6.00000000e+00
-250	1.31680000e+04	6.00000000e+00	6.00000000e+00	6.00000000e+00
-249	1.37630000e+04	6.00000000e+00	6.00000000e+00	6.00000000e+00
-248	1.45790000e+04	6.00000000e+00	6.00000000e+00	6.00000000e+00
-247	1.52990000e+04	6.00000000e+00	6.00000000e+00	6.00000000e+00
-246	1.58960000e+04	6.00000000e+00	6.00000000e+00	6.00000000e+00
-245	1.65110000e+04	6.00000000e+00	6.00000000e+00	6.00000000e+00
-244	1.71840000e+04	6.00000000e+00	6.00000000e+00	6.00000000e+00
-243	1.77970000e+04	6.00000000e+00	6.00000000e+00	6.00000000e+00
-242	1.85120000e+04	6.00000000e+00	6.00000000e+00	6.00000000e+00
-241	1.90380000e+04	6.00000000e+00	6.00000000e+00	6.00000000e+00
-240	1.95270000e+04	6.00000000e+00	6.00000000e+00	6.00000000e+00
-239	1.99690000e+04	6.00000000e+00	6.00000000e+00	6.00000000e+00
-238	2.03410000e+04	6.00000000e+00	6.00000000e+00	6.00000000e+00
-237	2.06850000e+04	6.00000000e+00	6.00000000e+00	6.00000000e+00
-236	2.10710000e+04	6.00000000e+00	6.00000000e+00	6.00000000e+00
-235	2.14850000e+04	6.00000000e+00	6.00000000e+00	6.00000000e+00
-234	2.19970000e+04	6.00000000e+00	6.00000000e+00	6.00000000e+00
-233	2.24200000e+04	6.00000000e+00	6.00000000e+00	6.00000000e+00
-232	2.28630000e+04	6.00000000e+00	6.00000000e+00	6.00000000e+00
-231	2.33180000e+04	6.00000000e+00	6.00000000e+00	6.00000000e+00
-230	2.37030000e+04	6.00000000e+00	6.00000000e+00	6.00000000e+00
-229	2.40820000e+04	6.00000000e+00	6.00000000e+00	6.00000000e+00
-228	2.44930000e+04	6.00000000e+00	6.00000000e+00	6.00000000e+00
-227	2.48390000e+04	6.00000000e+00	6.00000000e+00	6.00000000e+00
-226	2.52020000e+04	6.00000000e+00	6.00000000e+00	6.00000000e+00
-225	2.55720000e+04	6.00000000e+00	6.00000000e+00	6.00000000e+00
-224	2.59770000e+04	6.00000000e+00	6.00000000e+00	6.00000000e+00
-223	2.64470000e+04	6.00000000e+00	6.00000000e+00	6.00000000e+00
-222	2.69070000e+04	6.00000000e+00	6.00000000e+00	6.00000000e+00
-221	2.73490000e+04	6.00000000e+00	6.00000000e+00	6.00000000e+00
-220	2.78480000e+04	6.00000000e+00	6.00000000e+00	6.00000000e+00
-219	2.83640000e+04	6.00000000e+00	6.00000000e+00	6.00000000e+00
-218	2.87070000e+04	6.00000000e+00	6.00000000e+00	6.00000000e+00
-217	2.90150000e+04	6.00000000e+00	6.00000000e+00	6.00000000e+00
-216	2.94020000e+04	6.00000000e+00	6.00000000e+00	6.00000000e+00
-215	2.97340000e+04	6.00000000e+00	6.00000000e+00	6.00000000e+00
-214	3.00980000e+04	6.00000000e+00	6.00000000e+00	6.00000000e+00
-213	3.00980000e+04	6.00000000e+00	6.00000000e+00	6.00000000e+00
-212	3.04160000e+04	6.00000000e+00	6.00000000e+00	6.00000000e+00
-211	3.04160000e+04	6.00000000e+00	6.00000000e+00	6.00000000e+00
-210	3.04160000e+04	6.00000000e+00	6.00000000e+00	6.00000000e+00
-209	3.04160000e+04	6.00000000e+00	6.00000000e+00	6.00000000e+00
-208	3.04160000e+04	6.00000000e+00	6.00000000e+00	6.00000000e+00
-207	3.04160000e+04	6.00000000e+00	6.00000000e+00	6.00000000e+00
-206	3.08680000e+04	6.00000000e+00	6.00000000e+00	6.00000000e+00
-205	3.12350000e+04	6.00000000e+00	6.00000000e+00	6.00000000e+00
-204	3.15870000e+04	6.00000000e+00	6.00000000e+00	6.00000000e+00
-203	3.19180000e+04	6.00000000e+00	6.00000000e+00	6.00000000e+00
-202	3.23030000e+04	6.00000000e+00	6.00000000e+00	6.00000000e+00
-201	3.27030000e+04	6.00000000e+00	6.00000000e+00	6.00000000e+00
-200	3.31190000e+04	6.00000000e+00	6.00000000e+00	6.00000000e+00
-199	3.35170000e+04	6.00000000e+00	6.00000000e+00	6.00000000e+00
-198	3.39490000e+04	6.00000000e+00	6.00000000e+00	6.00000000e+00
-197	3.43780000e+04	6.00000000e+00	6.00000000e+00	6.00000000e+00
-196	3.47520000e+04	6.00000000e+00	6.00000000e+00	6.00000000e+00
-195	3.50920000e+04	6.00000000e+00	6.00000000e+00	6.00000000e+00
-194	3.54640000e+04	6.00000000e+00	6.00000000e+00	6.00000000e+00
-193	3.58270000e+04	6.00000000e+00	6.00000000e+00	6.00000000e+00
-192	3.61810000e+04	6.00000000e+00	6.00000000e+00	6.00000000e+00
-191	3.65560000e+04	6.00000000e+00	6.00000000e+00	6.00000000e+00
-190	3.65560000e+04	6.00000000e+00	6.00000000e+00	6.00000000e+00
-189	3.65560000e+04	6.00000000e+00	6.00000000e+00	6.00000000e+00
-188	3.65560000e+04	6.00000000e+00	6.00000000e+00	6.00000000e+00
-187	3.68840000e+04	6.00000000e+00	6.00000000e+00	6.00000000e+00
-186	3.72370000e+04	6.00000000e+00	6.00000000e+00	6.00000000e+00
-185	3.76740000e+04	6.00000000e+00	6.00000000e+00	6.00000000e+00
-184	3.79890000e+04	6.00000000e+00	6.00000000e+00	6.00000000e+00
-183	3.83460000e+04	6.00000000e+00	6.00000000e+00	6.00000000e+00
-182	3.86730000e+04	6.00000000e+00	6.00000000e+00	6.00000000e+00
-181	3.90140000e+04	6.00000000e+00	6.00000000e+00	6.00000000e+00
-180	3.93930000e+04	6.00000000e+00	6.00000000e+00	6.00000000e+00
-179	3.98370000e+04	6.00000000e+00	6.00000000e+00	6.00000000e+00
-178	4.01990000e+04	6.00000000e+00	6.00000000e+00	6.00000000e+00
-177	4.05550000e+04	6.00000000e+00	6.00000000e+00	6.00000000e+00
-176	4.09530000e+04	6.00000000e+00	6.00000000e+00	6.00000000e+00
-175	4.13210000e+04	6.00000000e+00	6.00000000e+00	6.00000000e+00
-174	4.16700000e+04	6.00000000e+00	6.00000000e+00	6.00000000e+00
-173	4.20380000e+04	6.00000000e+00	6.00000000e+00	6.00000000e+00
-172	4.24200000e+04	6.00000000e+00	6.00000000e+00	6.00000000e+00
-171	4.28030000e+04	6.00000000e+00	6.00000000e+00	6.00000000e+00
-170	4.32150000e+04	6.00000000e+00	6.00000000e+00	6.00000000e+00
-169	4.36170000e+04	6.00000000e+00	6.00000000e+00	6.00000000e+00
-168	4.40090000e+04	6.00000000e+00	6.00000000e+00	6.00000000e+00
-167	4.44110000e+04	6.00000000e+00	6.00000000e+00	6.00000000e+00
-166	4.47790000e+04	6.00000000e+00	6.00000000e+00	6.00000000e+00
-165	4.53480000e+04	6.00000000e+00	6.00000000e+00	6.00000000e+00
-164	4.58820000e+04	6.00000000e+00	6.00000000e+00	6.00000000e+00
-163	4.62740000e+04	6.00000000e+00	6.00000000e+00	6.00000000e+00
-162	4.67030000e+04	6.00000000e+00	6.00000000e+00	6.00000000e+00
-161	4.71880000e+04	6.00000000e+00	6.00000000e+00	6.00000000e+00
-160	4.75950000e+04	6.00000000e+00	6.00000000e+00	6.00000000e+00
-159	4.81010000e+04	6.00000000e+00	6.00000000e+00	6.00000000e+00
-158	4.81010000e+04	6.00000000e+00	6.00000000e+00	6.00000000e+00
-157	4.85410000e+04	6.00000000e+00	6.00000000e+00	6.00000000e+00
-156	4.89460000e+04	6.00000000e+00	6.00000000e+00	6.00000000e+00
-155	4.93970000e+04	6.00000000e+00	6.00000000e+00	6.00000000e+00
-154	4.97690000e+04	6.00000000e+00	6.00000000e+00	6.00000000e+00
-153	5.01770000e+04	6.00000000e+00	6.00000000e+00	6.00000000e+00
-152	5.05860000e+04	6.00000000e+00	6.00000000e+00	6.00000000e+00
-151	5.05860000e+04	6.00000000e+00	6.00000000e+00	6.00000000e+00
-150	5.10610000e+04	6.00000000e+00	6.00000000e+00	6.00000000e+00
-149	5.14410000e+04	6.00000000e+00	6.00000000e+00	6.00000000e+00
-148	5.18940000e+04	6.00000000e+00	6.00000000e+00	6.00000000e+00
-147	5.24760000e+04	6.00000000e+00	6.00000000e+00	6.00000000e+00
-146	5.29870000e+04	6.00000000e+00	6.00000000e+00	6.00000000e+00
-145	5.35080000e+04	6.00000000e+00	6.00000000e+00	6.00000000e+00
-144	5.39640000e+04	6.00000000e+00	6.00000000e+00	6.00000000e+00
-143	5.45160000e+04	6.00000000e+00	6.00000000e+00	6.00000000e+00
-142	5.49190000e+04	6.00000000e+00	6.00000000e+00	6.00000000e+00
-141	5.53200000e+04	6.00000000e+00	6.00000000e+00	6.00000000e+00
-140	5.57150000e+04	6.00000000e+00	6.00000000e+00	6.00000000e+00
-139	5.62240000e+04	6.00000000e+00	6.00000000e+00	6.00000000e+00
-138	5.66870000e+04	6.00000000e+00	6.00000000e+00	6.00000000e+00
-137	5.72200000e+04	6.00000000e+00	6.00000000e+00	6.00000000e+00
-136	5.76890000e+04	6.00000000e+00	6.00000000e+00	6.00000000e+00
-135	5.80470000e+04	6.00000000e+00	6.00000000e+00	6.00000000e+00
-134	5.84520000e+04	6.00000000e+00	6.00000000e+00	6.00000000e+00
-133	5.88280000e+04	6.00000000e+00	6.00000000e+00	6.00000000e+00
-132	5.92640000e+04	6.00000000e+00	6.00000000e+00	6.00000000e+00
-131	5.97180000e+04	6.00000000e+00	6.00000000e+00	6.00000000e+00
-130	6.01590000e+04	6.00000000e+00	6.00000000e+00	6.00000000e+00
-129	6.06590000e+04	6.00000000e+00	6.00000000e+00	6.00000000e+00
-128	6.11330000e+04	6.00000000e+00	6.00000000e+00	6.00000000e+00
-127	6.16230000e+04	6.00000000e+00	6.00000000e+00	6.00000000e+00
-126	6.21690000e+04	6.00000000e+00	6.00000000e+00	6.00000000e+00
-125	6.28670000e+04	6.00000000e+00	6.00000000e+00	6.00000000e+00
-124	6.37950000e+04	6.00000000e+00	6.00000000e+00	6.00000000e+00
-123	6.48270000e+04	6.00000000e+00	6.00000000e+00	6.00000000e+00
-122	6.59460000e+04	6.00000000e+00	6.00000000e+00	6.00000000e+00
-121	6.69090000e+04	6.00000000e+00	6.00000000e+00	6.00000000e+00
-120	6.78960000e+04	6.00000000e+00	6.00000000e+00	6.00000000e+00
-119	6.86830000e+04	6.00000000e+00	6.00000000e+00	6.00000000e+00
-118	6.92560000e+04	6.00000000e+00	6.00000000e+00	6.00000000e+00
-117	7.00110000e+04	6.00000000e+00	6.00000000e+00	6.00000000e+00
-116	7.08400000e+04	6.00000000e+00	6.00000000e+00	6.00000000e+00
-115	7.19390000e+04	6.00000000e+00	6.00000000e+00	6.00000000e+00
-114	7.29590000e+04	6.00000000e+00	6.00000000e+00	6.00000000e+00
-113	7.39480000e+04	6.00000000e+00	6.00000000e+00	6.00000000e+00
-112	7.48540000e+04	6.00000000e+00	6.00000000e+00	6.00000000e+00
-111	7.57200000e+04	6.00000000e+00	6.00000000e+00	6.00000000e+00
-110	7.67500000e+04	6.00000000e+00	6.00000000e+00	6.00000000e+00
-109	7.77730000e+04	6.00000000e+00	6.00000000e+00	6.00000000e+00
-108	7.87180000e+04	6.00000000e+00	6.00000000e+00	6.00000000e+00
-107	7.95360000e+04	6.00000000e+00	6.00000000e+00	6.00000000e+00
-106	8.03700000e+04	6.00000000e+00	6.00000000e+00	6.00000000e+00
-105	8.12670000e+04	6.00000000e+00	6.00000000e+00	6.00000000e+00
-104	8.21150000e+04	6.00000000e+00	6.00000000e+00	6.00000000e+00
-103	8.29540000e+04	6.00000000e+00	6.00000000e+00	6.00000000e+00
-102	8.37800000e+04	6.00000000e+00	6.00000000e+00	6.00000000e+00
-101	8.47170000e+04	6.00000000e+00	6.00000000e+00	6.00000000e+00
-100	8.54990000e+04	6.00000000e+00	6.00000000e+00	6.00000000e+00
-99	8.62040000e+04	6.00000000e+00	6.00000000e+00	6.00000000e+00
-98	8.68210000e+04	6.00000000e+00	6.00000000e+00	6.00000000e+00
-97	8.74880000e+04	6.00000000e+00	6.00000000e+00	6.00000000e+00
-96	8.82620000e+04	6.00000000e+00	6.00000000e+00	6.00000000e+00
-95	8.91220000e+04	6.00000000e+00	6.00000000e+00	6.00000000e+00
-94	9.01670000e+04	6.00000000e+00	6.00000000e+00	6.00000000e+00
-93	9.10260000e+04	6.00000000e+00	6.00000000e+00	6.00000000e+00
-92	9.17530000e+04	6.00000000e+00	6.00000000e+00	6.00000000e+00
-91	9.24000000e+04	6.00000000e+00	6.00000000e+00	6.00000000e+00
-90	9.31450000e+04	6.00000000e+00	6.00000000e+00	6.00000000e+00
-89	9.31450000e+04	6.00000000e+00	6.00000000e+00	6.00000000e+00
-88	9.31450000e+04	6.00000000e+00	6.00000000e+00	6.00000000e+00
-87	9.39870000e+04	6.00000000e+00	6.00000000e+00	6.00000000e+00
-86	9.47670000e+04	6.00000000e+00	6.00000000e+00	6.00000000e+00
-85	9.54580000e+04	6.00000000e+00	6.00000000e+00	6.00000000e+00
-84	9.61420000e+04	6.00000000e+00	6.00000000e+00	6.00000000e+00
-83	9.74210000e+04	6.00000000e+00	6.00000000e+00	6.00000000e+00
-82	9.97470000e+04	7.00000000e+00	7.00000000e+00	8.00000000e+00
-81	1.02340000e+05	1.60000000e+01	1.30000000e+01	1.70000000e+01
-80	1.04984000e+05	2.00000000e+01	1.80000000e+01	2.50000000e+01
-79	1.07798000e+05	2.00000000e+01	1.90000000e+01	2.80000000e+01
-78	1.10225000e+05	2.00000000e+01	2.00000000e+01	3.00000000e+01
-77	1.13294000e+05	2.00000000e+01	2.00000000e+01	3.00000000e+01
-76	1.16317000e+05	2.10000000e+01	2.10000000e+01	3.10000000e+01
-75	1.18650000e+05	2.40000000e+01	2.20000000e+01	3.20000000e+01
-74	1.20814000e+05	2.40000000e+01	2.20000000e+01	3.20000000e+01
-73	1.20814000e+05	2.40000000e+01	2.30000000e+01	3.30000000e+01
-72	1.22416000e+05	2.40000000e+01	2.30000000e+01	3.30000000e+01
-71	1.24032000e+05	2.30000000e+01	2.40000000e+01	3.40000000e+01
-70	1.25615000e+05	2.60000000e+01	2.50000000e+01	3.60000000e+01
-69	1.27137000e+05	2.90000000e+01	2.60000000e+01	4.10000000e+01
-68	1.28504000e+05	2.90000000e+01	2.60000000e+01	4.10000000e+01
-67	1.29852000e+05	2.90000000e+01	2.60000000e+01	4.10000000e+01
-66	1.31392000e+05	2.90000000e+01	2.60000000e+01	4.10000000e+01
-65	1.32655000e+05	2.90000000e+01	2.60000000e+01	4.10000000e+01
-64	1.33786000e+05	3.10000000e+01	2.70000000e+01	4.20000000e+01
-63	1.35122000e+05	3.10000000e+01	2.70000000e+01	4.20000000e+01
-62	1.36239000e+05	3.30000000e+01	2.80000000e+01	4.30000000e+01
-61	1.37487000e+05	3.10000000e+01	2.90000000e+01	4.40000000e+01
-60	1.39098000e+05	3.20000000e+01	3.00000000e+01	4.50000000e+01
-59	1.40533000e+05	3.20000000e+01	3.00000000e+01	4.50000000e+01
-58	1.40533000e+05	3.20000000e+01	3.10000000e+01	4.60000000e+01
-57	1.41801000e+05	3.20000000e+01	3.10000000e+01	4.60000000e+01
-56	1.43143000e+05	3.20000000e+01	3.10000000e+01	4.60000000e+01
-55	1.44488000e+05	3.20000000e+01	3.10000000e+01	4.60000000e+01
-54	1.46035000e+05	3.20000000e+01	3.10000000e+01	4.60000000e+01
-53	1.47637000e+05	3.20000000e+01	3.10000000e+01	4.60000000e+01
-52	1.49073000e+05	3.20000000e+01	3.10000000e+01	4.60000000e+01
-51	1.50264000e+05	3.20000000e+01	3.10000000e+01	4.60000000e+01
-50	1.51442000e+05	3.20000000e+01	3.10000000e+01	4.60000000e+01
-49	1.52658000e+05	3.20000000e+01	3.10000000e+01	4.60000000e+01
-48	1.53917000e+05	3.20000000e+01	3.10000000e+01	4.60000000e+01
-47	1.55136000e+05	3.40000000e+01	3.20000000e+01	4.70000000e+01
-46	1.56547000e+05	3.40000000e+01	3.30000000e+01	4.80000000e+01
-45	1.58409000e+05	3.40000000e+01	3.30000000e+01	4.80000000e+01
-44	1.60062000e+05	3.70000000e+01	3.70000000e+01	5.70000000e+01
-43	1.61683000e+05	3.60000000e+01	3.80000000e+01	5.80000000e+01
-42	1.63225000e+05	3.60000000e+01	3.80000000e+01	5.80000000e+01
-41	1.64768000e+05	3.60000000e+01	3.80000000e+01	5.80000000e+01
-40	1.66488000e+05	3.70000000e+01	3.90000000e+01	5.90000000e+01
-39	1.68064000e+05	3.70000000e+01	3.90000000e+01	5.90000000e+01
-38	1.69514000e+05	3.70000000e+01	3.90000000e+01	5.90000000e+01
-37	1.70777000e+05	3.70000000e+01	3.90000000e+01	5.90000000e+01
-36	1.72056000e+05	3.70000000e+01	3.90000000e+01	5.90000000e+01
-35	1.73333000e+05	3.70000000e+01	3.90000000e+01	5.90000000e+01
-34	1.74698000e+05	3.60000000e+01	4.00000000e+01	6.00000000e+01
-33	1.76580000e+05	3.60000000e+01	4.00000000e+01	6.00000000e+01
-32	1.78507000e+05	3.60000000e+01	4.00000000e+01	6.00000000e+01
-31	1.80161000e+05	3.60000000e+01	4.00000000e+01	6.00000000e+01
-30	1.84780000e+05	3.60000000e+01	4.00000000e+01	6.00000000e+01
-29	1.86845000e+05	3.60000000e+01	4.00000000e+01	6.00000000e+01
-28	1.88601000e+05	3.60000000e+01	4.00000000e+01	6.00000000e+01
-27	1.90673000e+05	3.60000000e+01	4.00000000e+01	6.00000000e+01
-26	1.92889000e+05	3.70000000e+01	4.10000000e+01	6.10000000e+01
-25	1.95524000e+05	4.30000000e+01	4.20000000e+01	6.30000000e+01
-24	1.97907000e+05	4.30000000e+01	4.20000000e+01	6.30000000e+01
-23	2.01292000e+05	4.40000000e+01	4.40000000e+01	6.50000000e+01
-22	2.05328000e+05	4.10000000e+01	4.50000000e+01	6.60000000e+01
-21	2.09856000e+05	4.10000000e+01	4.50000000e+01	6.60000000e+01
-20	2.15249000e+05	4.10000000e+01	4.50000000e+01	6.60000000e+01
-19	2.20645000e+05	4.10000000e+01	4.50000000e+01	6.60000000e+01
-18	2.28198000e+05	4.10000000e+01	4.50000000e+01	6.60000000e+01
-17	2.34562000e+05	4.10000000e+01	4.50000000e+01	6.60000000e+01
-16	2.39275000e+05	4.10000000e+01	4.50000000e+01	6.60000000e+01
-15	2.43237000e+05	4.50000000e+01	4.70000000e+01	6.90000000e+01
-14	2.47623000e+05	4.50000000e+01	4.80000000e+01	7.00000000e+01
-13	2.52463000e+05	4.50000000e+01	4.80000000e+01	7.00000000e+01
-12	2.56862000e+05	4.50000000e+01	4.80000000e+01	7.00000000e+01
-11	2.61891000e+05	4.60000000e+01	4.90000000e+01	7.30000000e+01
-10	2.67677000e+05	4.80000000e+01	5.00000000e+01	7.40000000e+01
-9	2.72679000e+05	4.70000000e+01	5.10000000e+01	7.50000000e+01
-8	2.77066000e+05	4.70000000e+01	5.10000000e+01	7.50000000e+01
-7	2.81566000e+05	4.70000000e+01	5.10000000e+01	7.50000000e+01
-6	2.86406000e+05	4.70000000e+01	5.10000000e+01	7.50000000e+01
-5	2.91967000e+05	4.80000000e+01	5.20000000e+01	7.60000000e+01
-4	2.97955000e+05	5.00000000e+01	5.40000000e+01	7.90000000e+01
-3	3.04865000e+05	5.00000000e+01	5.40000000e+01	7.90000000e+01
-2	3.11482000e+05	5.10000000e+01	5.50000000e+01	8.00000000e+01
-1	3.18043000e+05	5.50000000e+01	5.60000000e+01	8.20000000e+01
0	3.27418000e+05	5.90000000e+01	6.50000000e+01	9.40000000e+01
1	3.47423000e+05	7.00000000e+01	7.40000000e+01	1.07000000e+02
2	3.64346000e+05	7.60000000e+01	8.20000000e+01	1.16000000e+02
3	3.79387000e+05	8.20000000e+01	8.90000000e+01	1.24000000e+02
4	3.93156000e+05	8.80000000e+01	9.60000000e+01	1.36000000e+02
5	4.01346000e+05	8.80000000e+01	9.60000000e+01	1.36000000e+02
6	4.08221000e+05	9.00000000e+01	9.80000000e+01	1.38000000e+02
7	4.14543000e+05	9.60000000e+01	1.00000000e+02	1.40000000e+02
8	4.21672000e+05	9.70000000e+01	1.02000000e+02	1.48000000e+02
9	4.30423000e+05	9.80000000e+01	1.05000000e+02	1.51000000e+02
10	4.39318000e+05	1.02000000e+02	1.07000000e+02	1.55000000e+02
11	4.47149000e+05	1.00000000e+02	1.09000000e+02	1.57000000e+02
12	4.52995000e+05	1.03000000e+02	1.11000000e+02	1.60000000e+02
13	4.59558000e+05	1.07000000e+02	1.13000000e+02	1.62000000e+02
14	4.67145000e+05	1.06000000e+02	1.13000000e+02	1.63000000e+02
15	4.74999000e+05	1.11000000e+02	1.14000000e+02	1.64000000e+02
16	4.83045000e+05	1.11000000e+02	1.14000000e+02	1.64000000e+02
17	4.90843000e+05	1.05000000e+02	1.16000000e+02	1.66000000e+02
18	4.98266000e+05	1.14000000e+02	1.19000000e+02	1.69000000e+02
19	5.03691000e+05	1.16000000e+02	1.20000000e+02	1.70000000e+02
20	5.09031000e+05	1.20000000e+02	1.23000000e+02	1.73000000e+02
21	5.13499000e+05	1.17000000e+02	1.25000000e+02	1.75000000e+02
22	5.18820000e+05	1.17000000e+02	1.25000000e+02	1.75000000e+02
23	5.25137000e+05	1.19000000e+02	1.26000000e+02	1.76000000e+02
24	5.31158000e+05	1.25000000e+02	1.28000000e+02	1.79000000e+02
25	5.36417000e+05	1.25000000e+02	1.28000000e+02	1.79000000e+02
26	5.40231000e+05	1.25000000e+02	1.31000000e+02	1.82000000e+02
27	5.43643000e+05	1.25000000e+02	1.31000000e+02	1.82000000e+02
28	5.47907000e+05	1.18000000e+02	1.34000000e+02	1.89000000e+02
29	5.52466000e+05	1.27000000e+02	1.35000000e+02	1.90000000e+02
30	5.57404000e+05	1.26000000e+02	1.39000000e+02	1.95000000e+02
31	5.62435000e+05	1.27000000e+02	1.39000000e+02	1.96000000e+02
32	5.66924000e+05	1.30000000e+02	1.40000000e+02	1.98000000e+02
33	5.70897000e+05	1.30000000e+02	1.40000000e+02	1.98000000e+02
34	5.74667000e+05	1.36000000e+02	1.42000000e+02	2.00000000e+02
35	5.79103000e+05	1.36000000e+02	1.42000000e+02	2.00000000e+02
36	5.83309000e+05	1.36000000e+02	1.42000000e+02	2.00000000e+02
37	5.88598000e+05	1.35000000e+02	1.47000000e+02	2.06000000e+02
38	5.93494000e+05	1.42000000e+02	1.49000000e+02	2.09000000e+02
39	5.98201000e+05	1.38000000e+02	1.52000000e+02	2.12000000e+02
40	6.02635000e+05	1.38000000e+02	1.52000000e+02	2.12000000e+02
41	6.06923000e+05	1.44000000e+02	1.54000000e+02	2.14000000e+02
42	6.11027000e+05	1.46000000e+02	1.57000000e+02	2.17000000e+02
43	6.15380000e+05	1.45000000e+02	1.59000000e+02	2.21000000e+02
44	6.20751000e+05	1.47000000e+02	1.61000000e+02	2.24000000e+02
45	6.25521000e+05	1.47000000e+02	1.61000000e+02	2.24000000e+02
46	6.29477000e+05	1.49000000e+02	1.63000000e+02	2.26000000e+02
47	6.32814000e+05	1.49000000e+02	1.63000000e+02	2.26000000e+02
48	6.35630000e+05	1.46000000e+02	1.64000000e+02	2.27000000e+02
49	6.38427000e+05	1.46000000e+02	1.65000000e+02	2.28000000e+02
50	6.40240000e+05	1.46000000e+02	1.65000000e+02	2.28000000e+02
51	6.40873000e+05	1.51000000e+02	1.69000000e+02	2.33000000e+02
52	6.41390000e+05	1.51000000e+02	1.69000000e+02	2.33000000e+02
53	6.41925000e+05	1.51000000e+02	1.69000000e+02	2.33000000e+02
54	6.42852000e+05	1.56000000e+02	1.70000000e+02	2.34000000e+02
55	6.44396000e+05	1.56000000e+02	1.70000000e+02	2.34000000e+02
56	6.46482000e+05	1.57000000e+02	1.71000000e+02	2.35000000e+02
57	6.48675000e+05	1.57000000e+02	1.71000000e+02	2.35000000e+02
58	6.51260000e+05	1.59000000e+02	1.74000000e+02	2.38000000e+02
59	6.53827000e+05	1.59000000e+02	1.74000000e+02	2.38000000e+02
60	6.56605000e+05	1.63000000e+02	1.76000000e+02	2.41000000e+02
61	6.58659000e+05	1.63000000e+02	1.76000000e+02	2.41000000e+02
62	6.60682000e+05	1.63000000e+02	1.76000000e+02	2.41000000e+02
63	6.62419000e+05	1.63000000e+02	1.76000000e+02	2.41000000e+02
64	6.64259000e+05	1.60000000e+02	1.77000000e+02	2.42000000e+02
65	6.64259000e+05	1.62000000e+02	1.78000000e+02	2.46000000e+02
66	6.65007000e+05	1.62000000e+02	1.78000000e+02	2.46000000e+02
67	6.65007000e+05	1.62000000e+02	1.78000000e+02	2.46000000e+02
68	6.66821000e+05	1.62000000e+02	1.78000000e+02	2.46000000e+02
69	6.68881000e+05	1.58000000e+02	1.79000000e+02	2.47000000e+02
70	6.71009000e+05	1.60000000e+02	1.82000000e+02	2.51000000e+02
71	6.74473000e+05	1.60000000e+02	1.82000000e+02	2.51000000e+02
72	6.78312000e+05	1.65000000e+02	1.85000000e+02	2.57000000e+02
73	6.82109000e+05	1.65000000e+02	1.85000000e+02	2.57000000e+02
74	6.82109000e+05	1.65000000e+02	1.85000000e+02	2.57000000e+02
75	6.85638000e+05	1.65000000e+02	1.85000000e+02	2.57000000e+02
76	6.85638000e+05	1.69000000e+02	1.86000000e+02	2.58000000e+02
77	6.85638000e+05	1.69000000e+02	1.86000000e+02	2.58000000e+02
78	6.85638000e+05	1.69000000e+02	1.86000000e+02	2.58000000e+02
79	6.85638000e+05	1.67000000e+02	1.91000000e+02	2.64000000e+02
80	6.88714000e+05	1.78000000e+02	1.92000000e+02	2.65000000e+02
81	6.91475000e+05	1.78000000e+02	1.92000000e+02	2.65000000e+02
82	6.94296000e+05	1.78000000e+02	1.92000000e+02	2.65000000e+02
83	6.96896000e+05	1.78000000e+02	1.92000000e+02	2.65000000e+02
84	6.99405000e+05	1.78000000e+02	1.92000000e+02	2.65000000e+02
85	7.02299000e+05	1.78000000e+02	1.92000000e+02	2.65000000e+02
86	7.05694000e+05	1.78000000e+02	1.92000000e+02	2.65000000e+02
87	7.09248000e+05	1.74000000e+02	1.93000000e+02	2.66000000e+02
88	7.12690000e+05	1.78000000e+02	1.96000000e+02	2.69000000e+02
89	7.16417000e+05	1.80000000e+02	1.97000000e+02	2.70000000e+02
90	7.22018000e+05	1.72000000e+02	1.98000000e+02	2.72000000e+02
91	7.27526000e+05	1.79000000e+02	2.00000000e+02	2.74000000e+02
92	7.34018000e+05	1.79000000e+02	2.00000000e+02	2.74000000e+02
93	7.41120000e+05	1.81000000e+02	2.01000000e+02	2.75000000e+02
94	7.48899000e+05	1.81000000e+02	2.02000000e+02	2.76000000e+02
95	7.56734000e+05	1.81000000e+02	2.02000000e+02	2.76000000e+02
96	7.62241000e+05	1.81000000e+02	2.02000000e+02	2.76000000e+02
97	7.67248000e+05	1.81000000e+02	2.02000000e+02	2.76000000e+02
98	7.72614000e+05	1.81000000e+02	2.02000000e+02	2.76000000e+02
99	7.77397000e+05	1.81000000e+02	2.02000000e+02	2.76000000e+02
100	7.82918000e+05	1.81000000e+02	2.02000000e+02	2.76000000e+02
