# Supplementary material for: Early Prediction of Movie Box Office Success Based on Wikipedia Activity Big Data
Source: PLoS One. 2013 Aug 21;8(8):e71226. doi: 10.1371/journal.pone.0071226 (PMC3749192; doi:10.1371/journal.pone.0071226)
Supplement: Dataset S1 — The dataset under study, including the financial and Wikipedia activity data is also available at http://wwm.phy.bme.hu/SupplementaryDataS1.zip. (ZIP) [file pone.0071226.s002.zip › wikipredict_data_pack/sample_of_312/wikipedia_predictors/248]

Day_(movie_time)	Views	Users	Rigor	Edits
-500	0.00000000e+00	0.00000000e+00	0.00000000e+00	0.00000000e+00
-499	9.00000000e+00	0.00000000e+00	0.00000000e+00	0.00000000e+00
-498	2.00000000e+01	0.00000000e+00	0.00000000e+00	0.00000000e+00
-497	3.00000000e+01	0.00000000e+00	0.00000000e+00	0.00000000e+00
-496	3.80000000e+01	0.00000000e+00	0.00000000e+00	0.00000000e+00
-495	4.20000000e+01	0.00000000e+00	0.00000000e+00	0.00000000e+00
-494	5.20000000e+01	0.00000000e+00	0.00000000e+00	0.00000000e+00
-493	7.50000000e+01	0.00000000e+00	0.00000000e+00	0.00000000e+00
-492	9.40000000e+01	0.00000000e+00	0.00000000e+00	0.00000000e+00
-491	1.10000000e+02	0.00000000e+00	0.00000000e+00	0.00000000e+00
-490	1.29000000e+02	0.00000000e+00	0.00000000e+00	0.00000000e+00
-489	1.39000000e+02	0.00000000e+00	0.00000000e+00	0.00000000e+00
-488	1.55000000e+02	0.00000000e+00	0.00000000e+00	0.00000000e+00
-487	1.69000000e+02	0.00000000e+00	0.00000000e+00	0.00000000e+00
-486	1.96000000e+02	0.00000000e+00	0.00000000e+00	0.00000000e+00
-485	2.30000000e+02	0.00000000e+00	0.00000000e+00	0.00000000e+00
-484	2.49000000e+02	0.00000000e+00	0.00000000e+00	0.00000000e+00
-483	2.77000000e+02	0.00000000e+00	0.00000000e+00	0.00000000e+00
-482	2.96000000e+02	0.00000000e+00	0.00000000e+00	0.00000000e+00
-481	3.11000000e+02	0.00000000e+00	0.00000000e+00	0.00000000e+00
-480	3.24000000e+02	0.00000000e+00	0.00000000e+00	0.00000000e+00
-479	3.40000000e+02	0.00000000e+00	0.00000000e+00	0.00000000e+00
-478	3.51000000e+02	0.00000000e+00	0.00000000e+00	0.00000000e+00
-477	3.62000000e+02	0.00000000e+00	0.00000000e+00	0.00000000e+00
-476	3.71000000e+02	0.00000000e+00	0.00000000e+00	0.00000000e+00
-475	3.79000000e+02	0.00000000e+00	0.00000000e+00	0.00000000e+00
-474	3.89000000e+02	0.00000000e+00	0.00000000e+00	0.00000000e+00
-473	3.97000000e+02	0.00000000e+00	0.00000000e+00	0.00000000e+00
-472	4.17000000e+02	0.00000000e+00	0.00000000e+00	0.00000000e+00
-471	4.39000000e+02	0.00000000e+00	0.00000000e+00	0.00000000e+00
-470	4.67000000e+02	0.00000000e+00	0.00000000e+00	0.00000000e+00
-469	5.04000000e+02	0.00000000e+00	0.00000000e+00	0.00000000e+00
-468	5.34000000e+02	0.00000000e+00	0.00000000e+00	0.00000000e+00
-467	5.51000000e+02	0.00000000e+00	0.00000000e+00	0.00000000e+00
-466	5.86000000e+02	0.00000000e+00	0.00000000e+00	0.00000000e+00
-465	6.08000000e+02	0.00000000e+00	0.00000000e+00	0.00000000e+00
-464	6.36000000e+02	0.00000000e+00	0.00000000e+00	0.00000000e+00
-463	6.61000000e+02	0.00000000e+00	0.00000000e+00	0.00000000e+00
-462	6.72000000e+02	0.00000000e+00	0.00000000e+00	0.00000000e+00
-461	6.83000000e+02	0.00000000e+00	0.00000000e+00	0.00000000e+00
-460	6.94000000e+02	0.00000000e+00	0.00000000e+00	0.00000000e+00
-459	7.16000000e+02	0.00000000e+00	0.00000000e+00	0.00000000e+00
-458	7.31000000e+02	0.00000000e+00	0.00000000e+00	0.00000000e+00
-457	7.42000000e+02	0.00000000e+00	0.00000000e+00	0.00000000e+00
-456	7.58000000e+02	0.00000000e+00	0.00000000e+00	0.00000000e+00
-455	7.81000000e+02	0.00000000e+00	0.00000000e+00	0.00000000e+00
-454	7.90000000e+02	0.00000000e+00	0.00000000e+00	0.00000000e+00
-453	8.04000000e+02	0.00000000e+00	0.00000000e+00	0.00000000e+00
-452	8.22000000e+02	0.00000000e+00	0.00000000e+00	0.00000000e+00
-451	8.30000000e+02	0.00000000e+00	0.00000000e+00	0.00000000e+00
-450	8.42000000e+02	0.00000000e+00	0.00000000e+00	0.00000000e+00
-449	8.62000000e+02	0.00000000e+00	0.00000000e+00	0.00000000e+00
-448	8.71000000e+02	0.00000000e+00	0.00000000e+00	0.00000000e+00
-447	8.83000000e+02	0.00000000e+00	0.00000000e+00	0.00000000e+00
-446	8.95000000e+02	0.00000000e+00	0.00000000e+00	0.00000000e+00
-445	9.03000000e+02	0.00000000e+00	0.00000000e+00	0.00000000e+00
-444	9.13000000e+02	0.00000000e+00	0.00000000e+00	0.00000000e+00
-443	9.30000000e+02	0.00000000e+00	0.00000000e+00	0.00000000e+00
-442	9.44000000e+02	0.00000000e+00	0.00000000e+00	0.00000000e+00
-441	9.57000000e+02	0.00000000e+00	0.00000000e+00	0.00000000e+00
-440	9.70000000e+02	0.00000000e+00	0.00000000e+00	0.00000000e+00
-439	9.79000000e+02	0.00000000e+00	0.00000000e+00	0.00000000e+00
-438	9.90000000e+02	0.00000000e+00	0.00000000e+00	0.00000000e+00
-437	9.99000000e+02	0.00000000e+00	0.00000000e+00	0.00000000e+00
-436	1.01300000e+03	0.00000000e+00	0.00000000e+00	0.00000000e+00
-435	1.02100000e+03	0.00000000e+00	0.00000000e+00	0.00000000e+00
-434	1.02800000e+03	0.00000000e+00	0.00000000e+00	0.00000000e+00
-433	1.03700000e+03	0.00000000e+00	0.00000000e+00	0.00000000e+00
-432	1.04600000e+03	0.00000000e+00	0.00000000e+00	0.00000000e+00
-431	1.05700000e+03	0.00000000e+00	0.00000000e+00	0.00000000e+00
-430	1.06500000e+03	0.00000000e+00	0.00000000e+00	0.00000000e+00
-429	1.08100000e+03	0.00000000e+00	0.00000000e+00	0.00000000e+00
-428	1.09900000e+03	0.00000000e+00	0.00000000e+00	0.00000000e+00
-427	1.10700000e+03	0.00000000e+00	0.00000000e+00	0.00000000e+00
-426	1.11900000e+03	0.00000000e+00	0.00000000e+00	0.00000000e+00
-425	1.13200000e+03	0.00000000e+00	0.00000000e+00	0.00000000e+00
-424	1.13400000e+03	0.00000000e+00	0.00000000e+00	0.00000000e+00
-423	1.14000000e+03	0.00000000e+00	0.00000000e+00	0.00000000e+00
-422	1.14800000e+03	0.00000000e+00	0.00000000e+00	0.00000000e+00
-421	1.15800000e+03	0.00000000e+00	0.00000000e+00	0.00000000e+00
-420	1.17200000e+03	0.00000000e+00	0.00000000e+00	0.00000000e+00
-419	1.18400000e+03	0.00000000e+00	0.00000000e+00	0.00000000e+00
-418	1.19100000e+03	0.00000000e+00	0.00000000e+00	0.00000000e+00
-417	1.19900000e+03	0.00000000e+00	0.00000000e+00	0.00000000e+00
-416	1.21500000e+03	0.00000000e+00	0.00000000e+00	0.00000000e+00
-415	1.22300000e+03	0.00000000e+00	0.00000000e+00	0.00000000e+00
-414	1.23000000e+03	0.00000000e+00	0.00000000e+00	0.00000000e+00
-413	1.23600000e+03	0.00000000e+00	0.00000000e+00	0.00000000e+00
-412	1.24500000e+03	0.00000000e+00	0.00000000e+00	0.00000000e+00
-411	1.25600000e+03	0.00000000e+00	0.00000000e+00	0.00000000e+00
-410	1.25900000e+03	0.00000000e+00	0.00000000e+00	0.00000000e+00
-409	1.26500000e+03	0.00000000e+00	0.00000000e+00	0.00000000e+00
-408	1.27900000e+03	0.00000000e+00	0.00000000e+00	0.00000000e+00
-407	1.28800000e+03	0.00000000e+00	0.00000000e+00	0.00000000e+00
-406	1.29500000e+03	0.00000000e+00	0.00000000e+00	0.00000000e+00
-405	1.30000000e+03	0.00000000e+00	0.00000000e+00	0.00000000e+00
-404	1.30800000e+03	0.00000000e+00	0.00000000e+00	0.00000000e+00
-403	1.32000000e+03	0.00000000e+00	0.00000000e+00	0.00000000e+00
-402	1.32400000e+03	0.00000000e+00	0.00000000e+00	0.00000000e+00
-401	1.33300000e+03	0.00000000e+00	0.00000000e+00	0.00000000e+00
-400	1.34600000e+03	0.00000000e+00	0.00000000e+00	0.00000000e+00
-399	1.34700000e+03	0.00000000e+00	0.00000000e+00	0.00000000e+00
-398	1.34900000e+03	0.00000000e+00	0.00000000e+00	0.00000000e+00
-397	1.35200000e+03	0.00000000e+00	0.00000000e+00	0.00000000e+00
-396	1.35800000e+03	0.00000000e+00	0.00000000e+00	0.00000000e+00
-395	1.36400000e+03	0.00000000e+00	0.00000000e+00	0.00000000e+00
-394	1.36700000e+03	0.00000000e+00	0.00000000e+00	0.00000000e+00
-393	1.37300000e+03	0.00000000e+00	0.00000000e+00	0.00000000e+00
-392	1.37800000e+03	0.00000000e+00	0.00000000e+00	0.00000000e+00
-391	1.38300000e+03	0.00000000e+00	0.00000000e+00	0.00000000e+00
-390	1.39200000e+03	0.00000000e+00	0.00000000e+00	0.00000000e+00
-389	1.39500000e+03	0.00000000e+00	0.00000000e+00	0.00000000e+00
-388	1.40400000e+03	0.00000000e+00	0.00000000e+00	0.00000000e+00
-387	1.41000000e+03	0.00000000e+00	0.00000000e+00	0.00000000e+00
-386	1.42000000e+03	0.00000000e+00	0.00000000e+00	0.00000000e+00
-385	1.42400000e+03	0.00000000e+00	0.00000000e+00	0.00000000e+00
-384	1.42800000e+03	0.00000000e+00	0.00000000e+00	0.00000000e+00
-383	1.43100000e+03	0.00000000e+00	0.00000000e+00	0.00000000e+00
-382	1.43500000e+03	0.00000000e+00	0.00000000e+00	0.00000000e+00
-381	1.44000000e+03	0.00000000e+00	0.00000000e+00	0.00000000e+00
-380	1.44900000e+03	0.00000000e+00	0.00000000e+00	0.00000000e+00
-379	1.45000000e+03	0.00000000e+00	0.00000000e+00	0.00000000e+00
-378	1.45600000e+03	0.00000000e+00	0.00000000e+00	0.00000000e+00
-377	1.47100000e+03	0.00000000e+00	0.00000000e+00	0.00000000e+00
-376	1.47600000e+03	0.00000000e+00	0.00000000e+00	0.00000000e+00
-375	1.48300000e+03	0.00000000e+00	0.00000000e+00	0.00000000e+00
-374	1.48900000e+03	0.00000000e+00	0.00000000e+00	0.00000000e+00
-373	1.49300000e+03	0.00000000e+00	0.00000000e+00	0.00000000e+00
-372	1.50000000e+03	0.00000000e+00	0.00000000e+00	0.00000000e+00
-371	1.50400000e+03	0.00000000e+00	0.00000000e+00	0.00000000e+00
-370	1.51000000e+03	0.00000000e+00	0.00000000e+00	0.00000000e+00
-369	1.51200000e+03	0.00000000e+00	0.00000000e+00	0.00000000e+00
-368	1.51900000e+03	0.00000000e+00	0.00000000e+00	0.00000000e+00
-367	1.52600000e+03	0.00000000e+00	0.00000000e+00	0.00000000e+00
-366	1.53500000e+03	0.00000000e+00	0.00000000e+00	0.00000000e+00
-365	1.54100000e+03	0.00000000e+00	0.00000000e+00	0.00000000e+00
-364	1.54900000e+03	0.00000000e+00	0.00000000e+00	0.00000000e+00
-363	1.55500000e+03	0.00000000e+00	0.00000000e+00	0.00000000e+00
-362	1.55700000e+03	0.00000000e+00	0.00000000e+00	0.00000000e+00
-361	1.56500000e+03	0.00000000e+00	0.00000000e+00	0.00000000e+00
-360	1.56900000e+03	0.00000000e+00	0.00000000e+00	0.00000000e+00
-359	1.57400000e+03	0.00000000e+00	0.00000000e+00	0.00000000e+00
-358	1.58300000e+03	0.00000000e+00	0.00000000e+00	0.00000000e+00
-357	1.58400000e+03	0.00000000e+00	0.00000000e+00	0.00000000e+00
-356	1.59100000e+03	0.00000000e+00	0.00000000e+00	0.00000000e+00
-355	1.59200000e+03	0.00000000e+00	0.00000000e+00	0.00000000e+00
-354	1.59600000e+03	0.00000000e+00	0.00000000e+00	0.00000000e+00
-353	1.60000000e+03	0.00000000e+00	0.00000000e+00	0.00000000e+00
-352	1.60300000e+03	0.00000000e+00	0.00000000e+00	0.00000000e+00
-351	1.60500000e+03	0.00000000e+00	0.00000000e+00	0.00000000e+00
-350	1.61000000e+03	0.00000000e+00	0.00000000e+00	0.00000000e+00
-349	1.61300000e+03	0.00000000e+00	0.00000000e+00	0.00000000e+00
-348	1.61400000e+03	0.00000000e+00	0.00000000e+00	0.00000000e+00
-347	1.61800000e+03	0.00000000e+00	0.00000000e+00	0.00000000e+00
-346	1.61900000e+03	0.00000000e+00	0.00000000e+00	0.00000000e+00
-345	1.62200000e+03	0.00000000e+00	0.00000000e+00	0.00000000e+00
-344	1.62400000e+03	0.00000000e+00	0.00000000e+00	0.00000000e+00
-343	1.62600000e+03	0.00000000e+00	0.00000000e+00	0.00000000e+00
-342	1.63100000e+03	0.00000000e+00	0.00000000e+00	0.00000000e+00
-341	1.63200000e+03	0.00000000e+00	0.00000000e+00	0.00000000e+00
-340	1.63900000e+03	0.00000000e+00	0.00000000e+00	0.00000000e+00
-339	1.63900000e+03	0.00000000e+00	0.00000000e+00	0.00000000e+00
-338	1.64600000e+03	0.00000000e+00	0.00000000e+00	0.00000000e+00
-337	1.65000000e+03	0.00000000e+00	0.00000000e+00	0.00000000e+00
-336	1.65200000e+03	0.00000000e+00	0.00000000e+00	0.00000000e+00
-335	1.65400000e+03	0.00000000e+00	0.00000000e+00	0.00000000e+00
-334	1.65600000e+03	0.00000000e+00	0.00000000e+00	0.00000000e+00
-333	1.65800000e+03	0.00000000e+00	0.00000000e+00	0.00000000e+00
-332	1.66500000e+03	0.00000000e+00	0.00000000e+00	0.00000000e+00
-331	1.67300000e+03	0.00000000e+00	0.00000000e+00	0.00000000e+00
-330	1.67500000e+03	0.00000000e+00	0.00000000e+00	0.00000000e+00
-329	1.67800000e+03	0.00000000e+00	0.00000000e+00	0.00000000e+00
-328	1.68000000e+03	0.00000000e+00	0.00000000e+00	0.00000000e+00
-327	1.68200000e+03	0.00000000e+00	0.00000000e+00	0.00000000e+00
-326	1.68500000e+03	0.00000000e+00	0.00000000e+00	0.00000000e+00
-325	1.69500000e+03	0.00000000e+00	0.00000000e+00	0.00000000e+00
-324	1.69700000e+03	0.00000000e+00	0.00000000e+00	0.00000000e+00
-323	1.69800000e+03	0.00000000e+00	0.00000000e+00	0.00000000e+00
-322	1.70500000e+03	0.00000000e+00	0.00000000e+00	0.00000000e+00
-321	1.70500000e+03	0.00000000e+00	0.00000000e+00	0.00000000e+00
-320	1.70800000e+03	0.00000000e+00	0.00000000e+00	0.00000000e+00
-319	1.71300000e+03	0.00000000e+00	0.00000000e+00	0.00000000e+00
-318	1.71500000e+03	0.00000000e+00	0.00000000e+00	0.00000000e+00
-317	1.71900000e+03	0.00000000e+00	0.00000000e+00	0.00000000e+00
-316	1.71900000e+03	0.00000000e+00	0.00000000e+00	0.00000000e+00
-315	1.72200000e+03	0.00000000e+00	0.00000000e+00	0.00000000e+00
-314	1.72600000e+03	0.00000000e+00	0.00000000e+00	0.00000000e+00
-313	1.73000000e+03	0.00000000e+00	0.00000000e+00	0.00000000e+00
-312	1.73500000e+03	0.00000000e+00	0.00000000e+00	0.00000000e+00
-311	1.73900000e+03	0.00000000e+00	0.00000000e+00	0.00000000e+00
-310	1.74100000e+03	0.00000000e+00	0.00000000e+00	0.00000000e+00
-309	1.74500000e+03	0.00000000e+00	0.00000000e+00	0.00000000e+00
-308	1.75100000e+03	0.00000000e+00	0.00000000e+00	0.00000000e+00
-307	1.75700000e+03	0.00000000e+00	0.00000000e+00	0.00000000e+00
-306	1.76200000e+03	0.00000000e+00	0.00000000e+00	0.00000000e+00
-305	1.76700000e+03	0.00000000e+00	0.00000000e+00	0.00000000e+00
-304	1.77000000e+03	0.00000000e+00	0.00000000e+00	0.00000000e+00
-303	1.77100000e+03	0.00000000e+00	0.00000000e+00	0.00000000e+00
-302	1.77400000e+03	0.00000000e+00	0.00000000e+00	0.00000000e+00
-301	1.77800000e+03	0.00000000e+00	0.00000000e+00	0.00000000e+00
-300	1.77800000e+03	0.00000000e+00	0.00000000e+00	0.00000000e+00
-299	1.78500000e+03	0.00000000e+00	0.00000000e+00	0.00000000e+00
-298	1.78700000e+03	0.00000000e+00	0.00000000e+00	0.00000000e+00
-297	1.79900000e+03	0.00000000e+00	0.00000000e+00	0.00000000e+00
-296	1.80400000e+03	0.00000000e+00	0.00000000e+00	0.00000000e+00
-295	1.81100000e+03	0.00000000e+00	0.00000000e+00	0.00000000e+00
-294	1.81500000e+03	0.00000000e+00	0.00000000e+00	0.00000000e+00
-293	1.81800000e+03	0.00000000e+00	0.00000000e+00	0.00000000e+00
-292	1.82500000e+03	0.00000000e+00	0.00000000e+00	0.00000000e+00
-291	1.82500000e+03	0.00000000e+00	0.00000000e+00	0.00000000e+00
-290	1.82800000e+03	0.00000000e+00	0.00000000e+00	0.00000000e+00
-289	1.83300000e+03	0.00000000e+00	0.00000000e+00	0.00000000e+00
-288	1.83600000e+03	0.00000000e+00	0.00000000e+00	0.00000000e+00
-287	1.83900000e+03	0.00000000e+00	0.00000000e+00	0.00000000e+00
-286	1.84300000e+03	0.00000000e+00	0.00000000e+00	0.00000000e+00
-285	1.84600000e+03	0.00000000e+00	0.00000000e+00	0.00000000e+00
-284	1.84800000e+03	0.00000000e+00	0.00000000e+00	0.00000000e+00
-283	1.85400000e+03	0.00000000e+00	0.00000000e+00	0.00000000e+00
-282	1.86100000e+03	0.00000000e+00	0.00000000e+00	0.00000000e+00
-281	2.87600000e+03	0.00000000e+00	0.00000000e+00	0.00000000e+00
-280	2.92800000e+03	0.00000000e+00	0.00000000e+00	0.00000000e+00
-279	2.94000000e+03	0.00000000e+00	0.00000000e+00	0.00000000e+00
-278	2.94400000e+03	0.00000000e+00	0.00000000e+00	0.00000000e+00
-277	2.94600000e+03	0.00000000e+00	0.00000000e+00	0.00000000e+00
-276	2.95100000e+03	0.00000000e+00	0.00000000e+00	0.00000000e+00
-275	2.95700000e+03	0.00000000e+00	0.00000000e+00	0.00000000e+00
-274	2.95800000e+03	0.00000000e+00	0.00000000e+00	0.00000000e+00
-273	2.96300000e+03	0.00000000e+00	0.00000000e+00	0.00000000e+00
-272	2.96900000e+03	0.00000000e+00	0.00000000e+00	0.00000000e+00
-271	2.97300000e+03	0.00000000e+00	0.00000000e+00	0.00000000e+00
-270	2.99300000e+03	0.00000000e+00	0.00000000e+00	0.00000000e+00
-269	2.99600000e+03	0.00000000e+00	0.00000000e+00	0.00000000e+00
-268	3.00100000e+03	0.00000000e+00	0.00000000e+00	0.00000000e+00
-267	3.00700000e+03	0.00000000e+00	0.00000000e+00	0.00000000e+00
-266	3.01400000e+03	0.00000000e+00	0.00000000e+00	0.00000000e+00
-265	3.01900000e+03	0.00000000e+00	0.00000000e+00	0.00000000e+00
-264	3.02700000e+03	0.00000000e+00	0.00000000e+00	0.00000000e+00
-263	3.03400000e+03	0.00000000e+00	0.00000000e+00	0.00000000e+00
-262	3.03400000e+03	0.00000000e+00	0.00000000e+00	0.00000000e+00
-261	3.03900000e+03	0.00000000e+00	0.00000000e+00	0.00000000e+00
-260	3.03900000e+03	0.00000000e+00	0.00000000e+00	0.00000000e+00
-259	3.03900000e+03	0.00000000e+00	0.00000000e+00	0.00000000e+00
-258	3.03900000e+03	0.00000000e+00	0.00000000e+00	0.00000000e+00
-257	3.03900000e+03	0.00000000e+00	0.00000000e+00	0.00000000e+00
-256	3.03900000e+03	0.00000000e+00	0.00000000e+00	0.00000000e+00
-255	3.04800000e+03	0.00000000e+00	0.00000000e+00	0.00000000e+00
-254	3.05200000e+03	0.00000000e+00	0.00000000e+00	0.00000000e+00
-253	3.06300000e+03	0.00000000e+00	0.00000000e+00	0.00000000e+00
-252	3.07100000e+03	0.00000000e+00	0.00000000e+00	0.00000000e+00
-251	3.07700000e+03	0.00000000e+00	0.00000000e+00	0.00000000e+00
-250	3.08000000e+03	0.00000000e+00	0.00000000e+00	0.00000000e+00
-249	3.08300000e+03	0.00000000e+00	0.00000000e+00	0.00000000e+00
-248	3.09600000e+03	0.00000000e+00	0.00000000e+00	0.00000000e+00
-247	3.10300000e+03	0.00000000e+00	0.00000000e+00	0.00000000e+00
-246	3.10900000e+03	0.00000000e+00	0.00000000e+00	0.00000000e+00
-245	3.11600000e+03	0.00000000e+00	0.00000000e+00	0.00000000e+00
-244	3.12100000e+03	0.00000000e+00	0.00000000e+00	0.00000000e+00
-243	3.12500000e+03	0.00000000e+00	0.00000000e+00	0.00000000e+00
-242	3.12800000e+03	0.00000000e+00	0.00000000e+00	0.00000000e+00
-241	3.14000000e+03	0.00000000e+00	0.00000000e+00	0.00000000e+00
-240	3.15200000e+03	0.00000000e+00	0.00000000e+00	0.00000000e+00
-239	3.15200000e+03	0.00000000e+00	0.00000000e+00	0.00000000e+00
-238	3.15200000e+03	0.00000000e+00	0.00000000e+00	0.00000000e+00
-237	3.15200000e+03	0.00000000e+00	0.00000000e+00	0.00000000e+00
-236	3.15500000e+03	0.00000000e+00	0.00000000e+00	0.00000000e+00
-235	3.16300000e+03	0.00000000e+00	0.00000000e+00	0.00000000e+00
-234	3.16600000e+03	0.00000000e+00	0.00000000e+00	0.00000000e+00
-233	3.17600000e+03	0.00000000e+00	0.00000000e+00	0.00000000e+00
-232	3.18600000e+03	0.00000000e+00	0.00000000e+00	0.00000000e+00
-231	3.19300000e+03	0.00000000e+00	0.00000000e+00	0.00000000e+00
-230	3.19700000e+03	0.00000000e+00	0.00000000e+00	0.00000000e+00
-229	3.20500000e+03	0.00000000e+00	0.00000000e+00	0.00000000e+00
-228	3.20800000e+03	0.00000000e+00	0.00000000e+00	0.00000000e+00
-227	3.21700000e+03	0.00000000e+00	0.00000000e+00	0.00000000e+00
-226	3.22000000e+03	0.00000000e+00	0.00000000e+00	0.00000000e+00
-225	3.22500000e+03	0.00000000e+00	0.00000000e+00	0.00000000e+00
-224	3.23300000e+03	0.00000000e+00	0.00000000e+00	0.00000000e+00
-223	3.23700000e+03	0.00000000e+00	0.00000000e+00	0.00000000e+00
-222	3.24100000e+03	0.00000000e+00	0.00000000e+00	0.00000000e+00
-221	3.24500000e+03	0.00000000e+00	0.00000000e+00	0.00000000e+00
-220	3.25000000e+03	0.00000000e+00	0.00000000e+00	0.00000000e+00
-219	3.26300000e+03	0.00000000e+00	0.00000000e+00	0.00000000e+00
-218	3.26600000e+03	0.00000000e+00	0.00000000e+00	0.00000000e+00
-217	3.27500000e+03	0.00000000e+00	0.00000000e+00	0.00000000e+00
-216	3.27900000e+03	0.00000000e+00	0.00000000e+00	0.00000000e+00
-215	3.28200000e+03	0.00000000e+00	0.00000000e+00	0.00000000e+00
-214	3.28900000e+03	0.00000000e+00	0.00000000e+00	0.00000000e+00
-213	3.29900000e+03	0.00000000e+00	0.00000000e+00	0.00000000e+00
-212	3.30900000e+03	0.00000000e+00	0.00000000e+00	0.00000000e+00
-211	3.31700000e+03	0.00000000e+00	0.00000000e+00	0.00000000e+00
-210	3.32000000e+03	0.00000000e+00	0.00000000e+00	0.00000000e+00
-209	3.32500000e+03	0.00000000e+00	0.00000000e+00	0.00000000e+00
-208	3.32900000e+03	0.00000000e+00	0.00000000e+00	0.00000000e+00
-207	3.32900000e+03	0.00000000e+00	0.00000000e+00	0.00000000e+00
-206	3.33500000e+03	0.00000000e+00	0.00000000e+00	0.00000000e+00
-205	3.33900000e+03	0.00000000e+00	0.00000000e+00	0.00000000e+00
-204	3.34500000e+03	0.00000000e+00	0.00000000e+00	0.00000000e+00
-203	3.34700000e+03	0.00000000e+00	0.00000000e+00	0.00000000e+00
-202	3.35300000e+03	0.00000000e+00	0.00000000e+00	0.00000000e+00
-201	3.35900000e+03	0.00000000e+00	0.00000000e+00	0.00000000e+00
-200	3.35900000e+03	0.00000000e+00	0.00000000e+00	0.00000000e+00
-199	3.36300000e+03	0.00000000e+00	0.00000000e+00	0.00000000e+00
-198	3.36300000e+03	0.00000000e+00	0.00000000e+00	0.00000000e+00
-197	3.36700000e+03	0.00000000e+00	0.00000000e+00	0.00000000e+00
-196	3.37000000e+03	0.00000000e+00	0.00000000e+00	0.00000000e+00
-195	3.37100000e+03	0.00000000e+00	0.00000000e+00	0.00000000e+00
-194	3.37700000e+03	0.00000000e+00	0.00000000e+00	0.00000000e+00
-193	3.38300000e+03	0.00000000e+00	0.00000000e+00	0.00000000e+00
-192	3.38800000e+03	0.00000000e+00	0.00000000e+00	0.00000000e+00
-191	3.39300000e+03	0.00000000e+00	0.00000000e+00	0.00000000e+00
-190	3.39700000e+03	0.00000000e+00	0.00000000e+00	0.00000000e+00
-189	3.40100000e+03	0.00000000e+00	0.00000000e+00	0.00000000e+00
-188	3.40500000e+03	0.00000000e+00	0.00000000e+00	0.00000000e+00
-187	3.41100000e+03	0.00000000e+00	0.00000000e+00	0.00000000e+00
-186	3.41600000e+03	0.00000000e+00	0.00000000e+00	0.00000000e+00
-185	3.42100000e+03	0.00000000e+00	0.00000000e+00	0.00000000e+00
-184	3.42300000e+03	0.00000000e+00	0.00000000e+00	0.00000000e+00
-183	3.42700000e+03	0.00000000e+00	0.00000000e+00	0.00000000e+00
-182	3.43200000e+03	0.00000000e+00	0.00000000e+00	0.00000000e+00
-181	3.43300000e+03	0.00000000e+00	0.00000000e+00	0.00000000e+00
-180	3.43600000e+03	0.00000000e+00	0.00000000e+00	0.00000000e+00
-179	3.43900000e+03	0.00000000e+00	0.00000000e+00	0.00000000e+00
-178	3.44600000e+03	0.00000000e+00	0.00000000e+00	0.00000000e+00
-177	3.45400000e+03	0.00000000e+00	0.00000000e+00	0.00000000e+00
-176	3.45700000e+03	0.00000000e+00	0.00000000e+00	0.00000000e+00
-175	3.46100000e+03	0.00000000e+00	0.00000000e+00	0.00000000e+00
-174	3.46700000e+03	0.00000000e+00	0.00000000e+00	0.00000000e+00
-173	3.47000000e+03	0.00000000e+00	0.00000000e+00	0.00000000e+00
-172	3.47600000e+03	0.00000000e+00	0.00000000e+00	0.00000000e+00
-171	3.48300000e+03	0.00000000e+00	0.00000000e+00	0.00000000e+00
-170	3.48900000e+03	0.00000000e+00	0.00000000e+00	0.00000000e+00
-169	3.49300000e+03	0.00000000e+00	0.00000000e+00	0.00000000e+00
-168	3.49900000e+03	0.00000000e+00	0.00000000e+00	0.00000000e+00
-167	3.50000000e+03	0.00000000e+00	0.00000000e+00	0.00000000e+00
-166	3.50300000e+03	0.00000000e+00	0.00000000e+00	0.00000000e+00
-165	3.50700000e+03	0.00000000e+00	0.00000000e+00	0.00000000e+00
-164	3.51500000e+03	0.00000000e+00	0.00000000e+00	0.00000000e+00
-163	3.52500000e+03	0.00000000e+00	0.00000000e+00	0.00000000e+00
-162	3.53000000e+03	0.00000000e+00	0.00000000e+00	0.00000000e+00
-161	3.53200000e+03	0.00000000e+00	0.00000000e+00	0.00000000e+00
-160	3.53700000e+03	0.00000000e+00	0.00000000e+00	0.00000000e+00
-159	3.54200000e+03	0.00000000e+00	0.00000000e+00	0.00000000e+00
-158	3.55100000e+03	0.00000000e+00	0.00000000e+00	0.00000000e+00
-157	3.55200000e+03	0.00000000e+00	0.00000000e+00	0.00000000e+00
-156	3.56100000e+03	0.00000000e+00	0.00000000e+00	0.00000000e+00
-155	3.56600000e+03	0.00000000e+00	0.00000000e+00	0.00000000e+00
-154	3.57300000e+03	0.00000000e+00	0.00000000e+00	0.00000000e+00
-153	3.57700000e+03	0.00000000e+00	0.00000000e+00	0.00000000e+00
-152	3.58000000e+03	0.00000000e+00	0.00000000e+00	0.00000000e+00
-151	3.58700000e+03	0.00000000e+00	0.00000000e+00	0.00000000e+00
-150	3.59200000e+03	0.00000000e+00	0.00000000e+00	0.00000000e+00
-149	3.59800000e+03	0.00000000e+00	0.00000000e+00	0.00000000e+00
-148	3.60300000e+03	0.00000000e+00	0.00000000e+00	0.00000000e+00
-147	3.60700000e+03	0.00000000e+00	0.00000000e+00	0.00000000e+00
-146	3.61400000e+03	0.00000000e+00	0.00000000e+00	0.00000000e+00
-145	3.61800000e+03	0.00000000e+00	0.00000000e+00	0.00000000e+00
-144	3.62300000e+03	0.00000000e+00	0.00000000e+00	0.00000000e+00
-143	3.63600000e+03	0.00000000e+00	0.00000000e+00	0.00000000e+00
-142	3.66800000e+03	2.00000000e+00	2.00000000e+00	3.00000000e+00
-141	3.69800000e+03	4.00000000e+00	4.00000000e+00	5.00000000e+00
-140	3.71100000e+03	4.00000000e+00	4.00000000e+00	5.00000000e+00
-139	3.74800000e+03	4.00000000e+00	4.00000000e+00	5.00000000e+00
-138	3.74800000e+03	4.00000000e+00	4.00000000e+00	5.00000000e+00
-137	3.74800000e+03	4.00000000e+00	4.00000000e+00	5.00000000e+00
-136	3.85700000e+03	4.00000000e+00	4.00000000e+00	5.00000000e+00
-135	3.92000000e+03	4.00000000e+00	4.00000000e+00	5.00000000e+00
-134	3.95800000e+03	4.00000000e+00	4.00000000e+00	5.00000000e+00
-133	4.00400000e+03	6.00000000e+00	6.00000000e+00	8.00000000e+00
-132	4.04300000e+03	6.00000000e+00	6.00000000e+00	8.00000000e+00
-131	4.06900000e+03	6.00000000e+00	6.00000000e+00	8.00000000e+00
-130	4.09200000e+03	6.00000000e+00	6.00000000e+00	8.00000000e+00
-129	4.13800000e+03	6.00000000e+00	6.00000000e+00	8.00000000e+00
-128	4.16500000e+03	6.00000000e+00	6.00000000e+00	2.40000000e+01
-127	4.18900000e+03	6.00000000e+00	6.00000000e+00	8.00000000e+00
-126	4.22300000e+03	6.00000000e+00	6.00000000e+00	8.00000000e+00
-125	4.25900000e+03	6.00000000e+00	6.00000000e+00	8.00000000e+00
-124	4.28100000e+03	6.00000000e+00	6.00000000e+00	8.00000000e+00
-123	4.30900000e+03	6.00000000e+00	6.00000000e+00	8.00000000e+00
-122	4.30900000e+03	6.00000000e+00	6.00000000e+00	8.00000000e+00
-121	4.33700000e+03	6.00000000e+00	6.00000000e+00	8.00000000e+00
-120	4.38900000e+03	6.00000000e+00	6.00000000e+00	8.00000000e+00
-119	4.44300000e+03	6.00000000e+00	6.00000000e+00	8.00000000e+00
-118	4.52300000e+03	6.00000000e+00	6.00000000e+00	8.00000000e+00
-117	4.57800000e+03	6.00000000e+00	6.00000000e+00	8.00000000e+00
-116	4.64100000e+03	6.00000000e+00	6.00000000e+00	8.00000000e+00
-115	4.71600000e+03	6.00000000e+00	6.00000000e+00	8.00000000e+00
-114	4.75800000e+03	6.00000000e+00	6.00000000e+00	8.00000000e+00
-113	4.79500000e+03	6.00000000e+00	6.00000000e+00	8.00000000e+00
-112	4.81900000e+03	6.00000000e+00	6.00000000e+00	8.00000000e+00
-111	4.84600000e+03	6.00000000e+00	6.00000000e+00	8.00000000e+00
-110	4.87200000e+03	6.00000000e+00	6.00000000e+00	8.00000000e+00
-109	4.89800000e+03	6.00000000e+00	6.00000000e+00	8.00000000e+00
-108	4.91400000e+03	6.00000000e+00	6.00000000e+00	8.00000000e+00
-107	4.91400000e+03	6.00000000e+00	6.00000000e+00	8.00000000e+00
-106	4.93400000e+03	6.00000000e+00	6.00000000e+00	8.00000000e+00
-105	4.94500000e+03	6.00000000e+00	6.00000000e+00	8.00000000e+00
-104	4.96200000e+03	6.00000000e+00	6.00000000e+00	8.00000000e+00
-103	4.98300000e+03	6.00000000e+00	6.00000000e+00	8.00000000e+00
-102	5.00200000e+03	6.00000000e+00	6.00000000e+00	8.00000000e+00
-101	5.02900000e+03	6.00000000e+00	6.00000000e+00	8.00000000e+00
-100	5.04800000e+03	6.00000000e+00	6.00000000e+00	8.00000000e+00
-99	5.06700000e+03	6.00000000e+00	6.00000000e+00	8.00000000e+00
-98	5.08500000e+03	6.00000000e+00	6.00000000e+00	8.00000000e+00
-97	5.09800000e+03	6.00000000e+00	6.00000000e+00	8.00000000e+00
-96	5.10900000e+03	6.00000000e+00	6.00000000e+00	8.00000000e+00
-95	5.12000000e+03	6.00000000e+00	6.00000000e+00	8.00000000e+00
-94	5.14300000e+03	6.00000000e+00	6.00000000e+00	8.00000000e+00
-93	5.16000000e+03	6.00000000e+00	6.00000000e+00	8.00000000e+00
-92	5.17000000e+03	6.00000000e+00	6.00000000e+00	8.00000000e+00
-91	5.18300000e+03	6.00000000e+00	6.00000000e+00	8.00000000e+00
-90	5.20300000e+03	6.00000000e+00	6.00000000e+00	8.00000000e+00
-89	5.21300000e+03	6.00000000e+00	6.00000000e+00	8.00000000e+00
-88	5.22600000e+03	6.00000000e+00	6.00000000e+00	8.00000000e+00
-87	5.24700000e+03	6.00000000e+00	6.00000000e+00	8.00000000e+00
-86	5.26200000e+03	6.00000000e+00	6.00000000e+00	8.00000000e+00
-85	5.27800000e+03	6.00000000e+00	6.00000000e+00	8.00000000e+00
-84	5.29800000e+03	6.00000000e+00	6.00000000e+00	8.00000000e+00
-83	5.31200000e+03	6.00000000e+00	6.00000000e+00	8.00000000e+00
-82	5.33600000e+03	6.00000000e+00	6.00000000e+00	8.00000000e+00
-81	5.35100000e+03	6.00000000e+00	6.00000000e+00	8.00000000e+00
-80	5.37000000e+03	6.00000000e+00	6.00000000e+00	8.00000000e+00
-79	5.38300000e+03	6.00000000e+00	6.00000000e+00	8.00000000e+00
-78	5.39900000e+03	6.00000000e+00	6.00000000e+00	8.00000000e+00
-77	5.41100000e+03	6.00000000e+00	6.00000000e+00	8.00000000e+00
-76	5.43200000e+03	6.00000000e+00	6.00000000e+00	8.00000000e+00
-75	5.45400000e+03	6.00000000e+00	6.00000000e+00	8.00000000e+00
-74	5.47500000e+03	6.00000000e+00	6.00000000e+00	8.00000000e+00
-73	5.48300000e+03	6.00000000e+00	6.00000000e+00	8.00000000e+00
-72	5.50500000e+03	6.00000000e+00	6.00000000e+00	8.00000000e+00
-71	5.52500000e+03	6.00000000e+00	6.00000000e+00	8.00000000e+00
-70	5.54000000e+03	6.00000000e+00	6.00000000e+00	8.00000000e+00
-69	5.55900000e+03	6.00000000e+00	6.00000000e+00	8.00000000e+00
-68	5.57500000e+03	6.00000000e+00	6.00000000e+00	8.00000000e+00
-67	5.59800000e+03	6.00000000e+00	6.00000000e+00	8.00000000e+00
-66	5.60700000e+03	6.00000000e+00	6.00000000e+00	8.00000000e+00
-65	5.62200000e+03	6.00000000e+00	6.00000000e+00	8.00000000e+00
-64	5.63500000e+03	6.00000000e+00	6.00000000e+00	8.00000000e+00
-63	5.65500000e+03	6.00000000e+00	6.00000000e+00	8.00000000e+00
-62	5.67100000e+03	6.00000000e+00	6.00000000e+00	8.00000000e+00
-61	5.68700000e+03	6.00000000e+00	6.00000000e+00	8.00000000e+00
-60	5.70600000e+03	6.00000000e+00	6.00000000e+00	8.00000000e+00
-59	5.71600000e+03	6.00000000e+00	6.00000000e+00	8.00000000e+00
-58	5.74000000e+03	6.00000000e+00	6.00000000e+00	8.00000000e+00
-57	5.75300000e+03	6.00000000e+00	6.00000000e+00	8.00000000e+00
-56	5.76700000e+03	6.00000000e+00	6.00000000e+00	8.00000000e+00
-55	5.78500000e+03	6.00000000e+00	6.00000000e+00	8.00000000e+00
-54	5.80200000e+03	6.00000000e+00	6.00000000e+00	8.00000000e+00
-53	5.82000000e+03	6.00000000e+00	6.00000000e+00	8.00000000e+00
-52	5.83600000e+03	6.00000000e+00	6.00000000e+00	8.00000000e+00
-51	5.85400000e+03	6.00000000e+00	6.00000000e+00	8.00000000e+00
-50	5.86400000e+03	6.00000000e+00	6.00000000e+00	8.00000000e+00
-49	5.88800000e+03	6.00000000e+00	6.00000000e+00	8.00000000e+00
-48	5.90600000e+03	6.00000000e+00	6.00000000e+00	8.00000000e+00
-47	5.92900000e+03	6.00000000e+00	6.00000000e+00	8.00000000e+00
-46	5.94900000e+03	6.00000000e+00	6.00000000e+00	8.00000000e+00
-45	5.97000000e+03	6.00000000e+00	6.00000000e+00	8.00000000e+00
-44	5.99500000e+03	6.00000000e+00	6.00000000e+00	8.00000000e+00
-43	6.01700000e+03	6.00000000e+00	6.00000000e+00	8.00000000e+00
-42	6.07400000e+03	6.00000000e+00	6.00000000e+00	8.00000000e+00
-41	6.10900000e+03	6.00000000e+00	6.00000000e+00	8.00000000e+00
-40	6.13600000e+03	6.00000000e+00	6.00000000e+00	8.00000000e+00
-39	6.17000000e+03	6.00000000e+00	6.00000000e+00	8.00000000e+00
-38	6.20300000e+03	6.00000000e+00	6.00000000e+00	8.00000000e+00
-37	6.27200000e+03	7.00000000e+00	7.00000000e+00	1.10000000e+01
-36	6.37400000e+03	7.00000000e+00	7.00000000e+00	1.30000000e+01
-35	6.42700000e+03	7.00000000e+00	7.00000000e+00	1.30000000e+01
-34	6.47300000e+03	7.00000000e+00	7.00000000e+00	1.40000000e+01
-33	6.48200000e+03	7.00000000e+00	7.00000000e+00	1.40000000e+01
-32	6.52300000e+03	7.00000000e+00	7.00000000e+00	1.40000000e+01
-31	6.58000000e+03	7.00000000e+00	7.00000000e+00	1.40000000e+01
-30	6.62300000e+03	7.00000000e+00	7.00000000e+00	1.40000000e+01
-29	6.67000000e+03	7.00000000e+00	7.00000000e+00	1.40000000e+01
-28	6.71100000e+03	7.00000000e+00	7.00000000e+00	1.40000000e+01
-27	6.74400000e+03	7.00000000e+00	7.00000000e+00	1.40000000e+01
-26	6.77500000e+03	7.00000000e+00	7.00000000e+00	1.40000000e+01
-25	6.81900000e+03	7.00000000e+00	7.00000000e+00	1.40000000e+01
-24	6.85400000e+03	7.00000000e+00	7.00000000e+00	1.40000000e+01
-23	6.88800000e+03	7.00000000e+00	7.00000000e+00	1.40000000e+01
-22	6.92400000e+03	7.00000000e+00	7.00000000e+00	1.40000000e+01
-21	6.96400000e+03	7.00000000e+00	7.00000000e+00	1.40000000e+01
-20	7.00000000e+03	7.00000000e+00	7.00000000e+00	1.40000000e+01
-19	7.06800000e+03	7.00000000e+00	7.00000000e+00	1.40000000e+01
-18	7.15800000e+03	7.00000000e+00	7.00000000e+00	1.40000000e+01
-17	7.21200000e+03	7.00000000e+00	7.00000000e+00	1.40000000e+01
-16	7.27600000e+03	7.00000000e+00	7.00000000e+00	1.40000000e+01
-15	7.35800000e+03	7.00000000e+00	7.00000000e+00	1.40000000e+01
-14	7.42000000e+03	7.00000000e+00	7.00000000e+00	1.40000000e+01
-13	7.47000000e+03	7.00000000e+00	7.00000000e+00	1.40000000e+01
-12	7.51100000e+03	7.00000000e+00	7.00000000e+00	1.40000000e+01
-11	7.55700000e+03	7.00000000e+00	7.00000000e+00	1.40000000e+01
-10	7.61400000e+03	7.00000000e+00	7.00000000e+00	1.40000000e+01
-9	7.66400000e+03	7.00000000e+00	7.00000000e+00	1.40000000e+01
-8	7.73100000e+03	7.00000000e+00	7.00000000e+00	1.40000000e+01
-7	7.79600000e+03	7.00000000e+00	7.00000000e+00	1.40000000e+01
-6	7.86300000e+03	7.00000000e+00	7.00000000e+00	1.40000000e+01
-5	8.03300000e+03	7.00000000e+00	7.00000000e+00	1.40000000e+01
-4	8.17100000e+03	7.00000000e+00	7.00000000e+00	1.40000000e+01
-3	8.32700000e+03	7.00000000e+00	7.00000000e+00	1.40000000e+01
-2	8.50200000e+03	7.00000000e+00	7.00000000e+00	1.40000000e+01
-1	8.68400000e+03	7.00000000e+00	7.00000000e+00	1.40000000e+01
0	8.80400000e+03	7.00000000e+00	7.00000000e+00	1.40000000e+01
1	8.88300000e+03	7.00000000e+00	7.00000000e+00	1.40000000e+01
2	8.90700000e+03	7.00000000e+00	7.00000000e+00	1.40000000e+01
3	8.91800000e+03	7.00000000e+00	7.00000000e+00	1.40000000e+01
4	8.93300000e+03	7.00000000e+00	7.00000000e+00	1.40000000e+01
5	8.99800000e+03	8.00000000e+00	9.00000000e+00	1.60000000e+01
6	9.07200000e+03	8.00000000e+00	9.00000000e+00	1.60000000e+01
7	9.24300000e+03	1.00000000e+01	1.10000000e+01	3.70000000e+01
8	9.31000000e+03	1.00000000e+01	1.20000000e+01	3.90000000e+01
9	9.35300000e+03	1.00000000e+01	1.20000000e+01	3.90000000e+01
10	9.40700000e+03	1.00000000e+01	1.20000000e+01	3.90000000e+01
11	9.49200000e+03	1.10000000e+01	1.30000000e+01	4.00000000e+01
12	9.55300000e+03	1.10000000e+01	1.30000000e+01	4.00000000e+01
13	9.59800000e+03	1.10000000e+01	1.30000000e+01	4.00000000e+01
14	9.64200000e+03	1.10000000e+01	1.30000000e+01	4.00000000e+01
15	9.70100000e+03	1.10000000e+01	1.30000000e+01	4.00000000e+01
16	9.70100000e+03	1.10000000e+01	1.30000000e+01	4.00000000e+01
17	9.72600000e+03	1.10000000e+01	1.30000000e+01	4.00000000e+01
18	9.72600000e+03	1.20000000e+01	1.40000000e+01	4.10000000e+01
19	9.81600000e+03	1.20000000e+01	1.40000000e+01	4.10000000e+01
20	9.87300000e+03	1.20000000e+01	1.40000000e+01	4.10000000e+01
21	9.92400000e+03	1.20000000e+01	1.40000000e+01	4.10000000e+01
22	9.98200000e+03	1.20000000e+01	1.40000000e+01	4.10000000e+01
23	1.00130000e+04	1.20000000e+01	1.40000000e+01	4.10000000e+01
24	1.00420000e+04	1.20000000e+01	1.40000000e+01	4.10000000e+01
25	1.00420000e+04	1.20000000e+01	1.40000000e+01	4.10000000e+01
26	1.00750000e+04	1.20000000e+01	1.40000000e+01	4.10000000e+01
27	1.00750000e+04	1.20000000e+01	1.40000000e+01	4.10000000e+01
28	1.00750000e+04	1.20000000e+01	1.40000000e+01	4.10000000e+01
29	1.00750000e+04	1.20000000e+01	1.40000000e+01	4.10000000e+01
30	1.00750000e+04	1.20000000e+01	1.40000000e+01	4.10000000e+01
31	1.01010000e+04	1.20000000e+01	1.40000000e+01	4.10000000e+01
32	1.01270000e+04	1.20000000e+01	1.40000000e+01	4.10000000e+01
33	1.01600000e+04	1.20000000e+01	1.40000000e+01	4.10000000e+01
34	1.02010000e+04	1.20000000e+01	1.40000000e+01	4.10000000e+01
35	1.02330000e+04	1.20000000e+01	1.40000000e+01	4.10000000e+01
36	1.02750000e+04	1.20000000e+01	1.40000000e+01	4.10000000e+01
37	1.03030000e+04	1.20000000e+01	1.40000000e+01	4.10000000e+01
38	1.03310000e+04	1.20000000e+01	1.40000000e+01	4.10000000e+01
39	1.03640000e+04	1.20000000e+01	1.40000000e+01	4.10000000e+01
40	1.03950000e+04	1.20000000e+01	1.40000000e+01	4.10000000e+01
41	1.04310000e+04	1.20000000e+01	1.40000000e+01	4.10000000e+01
42	1.04650000e+04	1.20000000e+01	1.40000000e+01	4.10000000e+01
43	1.05520000e+04	1.20000000e+01	1.40000000e+01	4.10000000e+01
44	1.06380000e+04	1.20000000e+01	1.40000000e+01	4.10000000e+01
45	1.07290000e+04	1.20000000e+01	1.40000000e+01	4.10000000e+01
46	1.08380000e+04	1.20000000e+01	1.40000000e+01	4.10000000e+01
47	1.09470000e+04	1.20000000e+01	1.40000000e+01	4.10000000e+01
48	1.10600000e+04	1.20000000e+01	1.40000000e+01	4.10000000e+01
49	1.11760000e+04	1.20000000e+01	1.40000000e+01	4.10000000e+01
50	1.12830000e+04	1.20000000e+01	1.40000000e+01	4.10000000e+01
51	1.13680000e+04	1.20000000e+01	1.40000000e+01	4.10000000e+01
52	1.14910000e+04	1.20000000e+01	1.40000000e+01	4.10000000e+01
53	1.16250000e+04	1.20000000e+01	1.40000000e+01	4.10000000e+01
54	1.17480000e+04	1.20000000e+01	1.40000000e+01	4.10000000e+01
55	1.18700000e+04	1.20000000e+01	1.40000000e+01	4.10000000e+01
56	1.19970000e+04	1.20000000e+01	1.40000000e+01	4.10000000e+01
57	1.21220000e+04	1.20000000e+01	1.40000000e+01	4.10000000e+01
58	1.22090000e+04	1.20000000e+01	1.40000000e+01	4.10000000e+01
59	1.22880000e+04	1.20000000e+01	1.40000000e+01	4.10000000e+01
60	1.24170000e+04	1.20000000e+01	1.40000000e+01	4.10000000e+01
61	1.25390000e+04	1.20000000e+01	1.40000000e+01	4.10000000e+01
62	1.26550000e+04	1.20000000e+01	1.40000000e+01	4.10000000e+01
63	1.27640000e+04	1.20000000e+01	1.40000000e+01	4.10000000e+01
64	1.28860000e+04	1.20000000e+01	1.40000000e+01	4.10000000e+01
65	1.29890000e+04	1.20000000e+01	1.40000000e+01	4.10000000e+01
66	1.30940000e+04	1.20000000e+01	1.40000000e+01	4.10000000e+01
67	1.31970000e+04	1.20000000e+01	1.40000000e+01	4.10000000e+01
68	1.33150000e+04	1.20000000e+01	1.40000000e+01	4.10000000e+01
69	1.34520000e+04	1.20000000e+01	1.40000000e+01	4.10000000e+01
70	1.35780000e+04	1.20000000e+01	1.40000000e+01	4.10000000e+01
71	1.37420000e+04	1.20000000e+01	1.40000000e+01	4.10000000e+01
72	1.38970000e+04	1.20000000e+01	1.40000000e+01	4.10000000e+01
73	1.40490000e+04	1.20000000e+01	1.40000000e+01	4.10000000e+01
74	1.42120000e+04	1.20000000e+01	1.40000000e+01	4.10000000e+01
75	1.43480000e+04	1.20000000e+01	1.40000000e+01	4.10000000e+01
76	1.44830000e+04	1.20000000e+01	1.40000000e+01	4.10000000e+01
77	1.46310000e+04	1.20000000e+01	1.40000000e+01	4.10000000e+01
78	1.47510000e+04	1.20000000e+01	1.40000000e+01	4.10000000e+01
79	1.48730000e+04	1.20000000e+01	1.40000000e+01	4.10000000e+01
80	1.49940000e+04	1.20000000e+01	1.40000000e+01	4.10000000e+01
81	1.50990000e+04	1.20000000e+01	1.40000000e+01	4.10000000e+01
82	1.51720000e+04	1.20000000e+01	1.40000000e+01	4.10000000e+01
83	1.52820000e+04	1.20000000e+01	1.40000000e+01	4.10000000e+01
84	1.53980000e+04	1.30000000e+01	1.50000000e+01	4.20000000e+01
85	1.55070000e+04	1.30000000e+01	1.70000000e+01	4.20000000e+01
86	1.56340000e+04	1.30000000e+01	1.50000000e+01	4.20000000e+01
87	1.57330000e+04	1.30000000e+01	1.50000000e+01	4.20000000e+01
88	1.58420000e+04	1.30000000e+01	1.50000000e+01	4.20000000e+01
89	1.59540000e+04	1.30000000e+01	1.50000000e+01	4.20000000e+01
90	1.60570000e+04	1.30000000e+01	1.50000000e+01	4.20000000e+01
91	1.61760000e+04	1.30000000e+01	1.50000000e+01	4.20000000e+01
92	1.62690000e+04	1.30000000e+01	1.50000000e+01	4.20000000e+01
93	1.63600000e+04	1.30000000e+01	1.50000000e+01	4.20000000e+01
94	1.64560000e+04	1.30000000e+01	1.50000000e+01	4.20000000e+01
95	1.65450000e+04	1.30000000e+01	1.50000000e+01	4.20000000e+01
96	1.66520000e+04	1.30000000e+01	1.50000000e+01	4.20000000e+01
97	1.67640000e+04	1.30000000e+01	1.50000000e+01	4.20000000e+01
98	1.68700000e+04	1.30000000e+01	1.50000000e+01	4.20000000e+01
99	1.69620000e+04	1.30000000e+01	1.50000000e+01	4.20000000e+01
100	1.70710000e+04	1.40000000e+01	1.60000000e+01	4.40000000e+01
