# Supplementary material for: Early Prediction of Movie Box Office Success Based on Wikipedia Activity Big Data
Source: PLoS One. 2013 Aug 21;8(8):e71226. doi: 10.1371/journal.pone.0071226 (PMC3749192; doi:10.1371/journal.pone.0071226)
Supplement: Dataset S1 — The dataset under study, including the financial and Wikipedia activity data is also available at http://wwm.phy.bme.hu/SupplementaryDataS1.zip. (ZIP) [file pone.0071226.s002.zip › wikipredict_data_pack/sample_of_312/wikipedia_predictors/249]

Day_(movie_time)	Views	Users	Rigor	Edits
-500	0.00000000e+00	0.00000000e+00	0.00000000e+00	0.00000000e+00
-499	0.00000000e+00	0.00000000e+00	0.00000000e+00	0.00000000e+00
-498	0.00000000e+00	0.00000000e+00	0.00000000e+00	0.00000000e+00
-497	0.00000000e+00	0.00000000e+00	0.00000000e+00	0.00000000e+00
-496	0.00000000e+00	0.00000000e+00	0.00000000e+00	0.00000000e+00
-495	0.00000000e+00	0.00000000e+00	0.00000000e+00	0.00000000e+00
-494	0.00000000e+00	0.00000000e+00	0.00000000e+00	0.00000000e+00
-493	0.00000000e+00	0.00000000e+00	0.00000000e+00	0.00000000e+00
-492	0.00000000e+00	0.00000000e+00	0.00000000e+00	0.00000000e+00
-491	0.00000000e+00	0.00000000e+00	0.00000000e+00	0.00000000e+00
-490	0.00000000e+00	0.00000000e+00	0.00000000e+00	0.00000000e+00
-489	0.00000000e+00	0.00000000e+00	0.00000000e+00	0.00000000e+00
-488	0.00000000e+00	0.00000000e+00	0.00000000e+00	0.00000000e+00
-487	0.00000000e+00	0.00000000e+00	0.00000000e+00	0.00000000e+00
-486	0.00000000e+00	0.00000000e+00	0.00000000e+00	0.00000000e+00
-485	0.00000000e+00	0.00000000e+00	0.00000000e+00	0.00000000e+00
-484	0.00000000e+00	0.00000000e+00	0.00000000e+00	0.00000000e+00
-483	0.00000000e+00	0.00000000e+00	0.00000000e+00	0.00000000e+00
-482	0.00000000e+00	0.00000000e+00	0.00000000e+00	0.00000000e+00
-481	0.00000000e+00	0.00000000e+00	0.00000000e+00	0.00000000e+00
-480	0.00000000e+00	0.00000000e+00	0.00000000e+00	0.00000000e+00
-479	0.00000000e+00	0.00000000e+00	0.00000000e+00	0.00000000e+00
-478	0.00000000e+00	0.00000000e+00	0.00000000e+00	0.00000000e+00
-477	0.00000000e+00	0.00000000e+00	0.00000000e+00	0.00000000e+00
-476	0.00000000e+00	0.00000000e+00	0.00000000e+00	0.00000000e+00
-475	0.00000000e+00	0.00000000e+00	0.00000000e+00	0.00000000e+00
-474	0.00000000e+00	0.00000000e+00	0.00000000e+00	0.00000000e+00
-473	0.00000000e+00	0.00000000e+00	0.00000000e+00	0.00000000e+00
-472	0.00000000e+00	0.00000000e+00	0.00000000e+00	0.00000000e+00
-471	0.00000000e+00	0.00000000e+00	0.00000000e+00	0.00000000e+00
-470	0.00000000e+00	0.00000000e+00	0.00000000e+00	0.00000000e+00
-469	0.00000000e+00	0.00000000e+00	0.00000000e+00	0.00000000e+00
-468	0.00000000e+00	0.00000000e+00	0.00000000e+00	0.00000000e+00
-467	0.00000000e+00	0.00000000e+00	0.00000000e+00	0.00000000e+00
-466	0.00000000e+00	0.00000000e+00	0.00000000e+00	0.00000000e+00
-465	0.00000000e+00	0.00000000e+00	0.00000000e+00	0.00000000e+00
-464	0.00000000e+00	0.00000000e+00	0.00000000e+00	0.00000000e+00
-463	0.00000000e+00	0.00000000e+00	0.00000000e+00	0.00000000e+00
-462	0.00000000e+00	0.00000000e+00	0.00000000e+00	0.00000000e+00
-461	0.00000000e+00	0.00000000e+00	0.00000000e+00	0.00000000e+00
-460	0.00000000e+00	0.00000000e+00	0.00000000e+00	0.00000000e+00
-459	0.00000000e+00	0.00000000e+00	0.00000000e+00	0.00000000e+00
-458	0.00000000e+00	0.00000000e+00	0.00000000e+00	0.00000000e+00
-457	0.00000000e+00	0.00000000e+00	0.00000000e+00	0.00000000e+00
-456	0.00000000e+00	0.00000000e+00	0.00000000e+00	0.00000000e+00
-455	0.00000000e+00	0.00000000e+00	0.00000000e+00	0.00000000e+00
-454	0.00000000e+00	0.00000000e+00	0.00000000e+00	0.00000000e+00
-453	0.00000000e+00	0.00000000e+00	0.00000000e+00	0.00000000e+00
-452	0.00000000e+00	0.00000000e+00	0.00000000e+00	0.00000000e+00
-451	0.00000000e+00	0.00000000e+00	0.00000000e+00	0.00000000e+00
-450	0.00000000e+00	0.00000000e+00	0.00000000e+00	0.00000000e+00
-449	0.00000000e+00	0.00000000e+00	0.00000000e+00	0.00000000e+00
-448	0.00000000e+00	0.00000000e+00	0.00000000e+00	0.00000000e+00
-447	0.00000000e+00	0.00000000e+00	0.00000000e+00	0.00000000e+00
-446	0.00000000e+00	0.00000000e+00	0.00000000e+00	0.00000000e+00
-445	0.00000000e+00	0.00000000e+00	0.00000000e+00	0.00000000e+00
-444	0.00000000e+00	0.00000000e+00	0.00000000e+00	0.00000000e+00
-443	0.00000000e+00	0.00000000e+00	0.00000000e+00	0.00000000e+00
-442	0.00000000e+00	0.00000000e+00	0.00000000e+00	0.00000000e+00
-441	0.00000000e+00	0.00000000e+00	0.00000000e+00	0.00000000e+00
-440	0.00000000e+00	0.00000000e+00	0.00000000e+00	0.00000000e+00
-439	0.00000000e+00	0.00000000e+00	0.00000000e+00	0.00000000e+00
-438	0.00000000e+00	0.00000000e+00	0.00000000e+00	0.00000000e+00
-437	0.00000000e+00	0.00000000e+00	0.00000000e+00	0.00000000e+00
-436	0.00000000e+00	0.00000000e+00	0.00000000e+00	0.00000000e+00
-435	0.00000000e+00	0.00000000e+00	0.00000000e+00	0.00000000e+00
-434	0.00000000e+00	0.00000000e+00	0.00000000e+00	0.00000000e+00
-433	0.00000000e+00	0.00000000e+00	0.00000000e+00	0.00000000e+00
-432	0.00000000e+00	0.00000000e+00	0.00000000e+00	0.00000000e+00
-431	0.00000000e+00	0.00000000e+00	0.00000000e+00	0.00000000e+00
-430	0.00000000e+00	0.00000000e+00	0.00000000e+00	0.00000000e+00
-429	0.00000000e+00	0.00000000e+00	0.00000000e+00	0.00000000e+00
-428	0.00000000e+00	0.00000000e+00	0.00000000e+00	0.00000000e+00
-427	0.00000000e+00	0.00000000e+00	0.00000000e+00	0.00000000e+00
-426	0.00000000e+00	0.00000000e+00	0.00000000e+00	0.00000000e+00
-425	0.00000000e+00	0.00000000e+00	0.00000000e+00	0.00000000e+00
-424	0.00000000e+00	0.00000000e+00	0.00000000e+00	0.00000000e+00
-423	0.00000000e+00	0.00000000e+00	0.00000000e+00	0.00000000e+00
-422	0.00000000e+00	0.00000000e+00	0.00000000e+00	0.00000000e+00
-421	0.00000000e+00	0.00000000e+00	0.00000000e+00	0.00000000e+00
-420	0.00000000e+00	0.00000000e+00	0.00000000e+00	0.00000000e+00
-419	0.00000000e+00	0.00000000e+00	0.00000000e+00	0.00000000e+00
-418	0.00000000e+00	0.00000000e+00	0.00000000e+00	0.00000000e+00
-417	0.00000000e+00	0.00000000e+00	0.00000000e+00	0.00000000e+00
-416	0.00000000e+00	0.00000000e+00	0.00000000e+00	0.00000000e+00
-415	0.00000000e+00	0.00000000e+00	0.00000000e+00	0.00000000e+00
-414	0.00000000e+00	0.00000000e+00	0.00000000e+00	0.00000000e+00
-413	0.00000000e+00	0.00000000e+00	0.00000000e+00	0.00000000e+00
-412	0.00000000e+00	0.00000000e+00	0.00000000e+00	0.00000000e+00
-411	0.00000000e+00	0.00000000e+00	0.00000000e+00	0.00000000e+00
-410	0.00000000e+00	0.00000000e+00	0.00000000e+00	0.00000000e+00
-409	0.00000000e+00	0.00000000e+00	0.00000000e+00	0.00000000e+00
-408	0.00000000e+00	0.00000000e+00	0.00000000e+00	0.00000000e+00
-407	0.00000000e+00	0.00000000e+00	0.00000000e+00	0.00000000e+00
-406	0.00000000e+00	0.00000000e+00	0.00000000e+00	0.00000000e+00
-405	0.00000000e+00	0.00000000e+00	0.00000000e+00	0.00000000e+00
-404	0.00000000e+00	0.00000000e+00	0.00000000e+00	0.00000000e+00
-403	0.00000000e+00	0.00000000e+00	0.00000000e+00	0.00000000e+00
-402	0.00000000e+00	0.00000000e+00	0.00000000e+00	0.00000000e+00
-401	0.00000000e+00	0.00000000e+00	0.00000000e+00	0.00000000e+00
-400	0.00000000e+00	0.00000000e+00	0.00000000e+00	0.00000000e+00
-399	0.00000000e+00	0.00000000e+00	0.00000000e+00	0.00000000e+00
-398	0.00000000e+00	0.00000000e+00	0.00000000e+00	0.00000000e+00
-397	0.00000000e+00	0.00000000e+00	0.00000000e+00	0.00000000e+00
-396	0.00000000e+00	0.00000000e+00	0.00000000e+00	0.00000000e+00
-395	0.00000000e+00	0.00000000e+00	0.00000000e+00	0.00000000e+00
-394	0.00000000e+00	0.00000000e+00	0.00000000e+00	0.00000000e+00
-393	0.00000000e+00	0.00000000e+00	0.00000000e+00	0.00000000e+00
-392	0.00000000e+00	0.00000000e+00	0.00000000e+00	0.00000000e+00
-391	0.00000000e+00	0.00000000e+00	0.00000000e+00	0.00000000e+00
-390	0.00000000e+00	0.00000000e+00	0.00000000e+00	0.00000000e+00
-389	0.00000000e+00	0.00000000e+00	0.00000000e+00	0.00000000e+00
-388	0.00000000e+00	0.00000000e+00	0.00000000e+00	0.00000000e+00
-387	0.00000000e+00	0.00000000e+00	0.00000000e+00	0.00000000e+00
-386	0.00000000e+00	0.00000000e+00	0.00000000e+00	0.00000000e+00
-385	0.00000000e+00	0.00000000e+00	0.00000000e+00	0.00000000e+00
-384	0.00000000e+00	0.00000000e+00	0.00000000e+00	0.00000000e+00
-383	0.00000000e+00	0.00000000e+00	0.00000000e+00	0.00000000e+00
-382	0.00000000e+00	0.00000000e+00	0.00000000e+00	0.00000000e+00
-381	0.00000000e+00	0.00000000e+00	0.00000000e+00	0.00000000e+00
-380	0.00000000e+00	0.00000000e+00	0.00000000e+00	0.00000000e+00
-379	0.00000000e+00	0.00000000e+00	0.00000000e+00	0.00000000e+00
-378	0.00000000e+00	0.00000000e+00	0.00000000e+00	0.00000000e+00
-377	0.00000000e+00	0.00000000e+00	0.00000000e+00	0.00000000e+00
-376	0.00000000e+00	0.00000000e+00	0.00000000e+00	0.00000000e+00
-375	0.00000000e+00	0.00000000e+00	0.00000000e+00	0.00000000e+00
-374	0.00000000e+00	0.00000000e+00	0.00000000e+00	0.00000000e+00
-373	0.00000000e+00	0.00000000e+00	0.00000000e+00	0.00000000e+00
-372	0.00000000e+00	0.00000000e+00	0.00000000e+00	0.00000000e+00
-371	0.00000000e+00	0.00000000e+00	0.00000000e+00	0.00000000e+00
-370	0.00000000e+00	0.00000000e+00	0.00000000e+00	0.00000000e+00
-369	0.00000000e+00	0.00000000e+00	0.00000000e+00	0.00000000e+00
-368	0.00000000e+00	0.00000000e+00	0.00000000e+00	0.00000000e+00
-367	0.00000000e+00	0.00000000e+00	0.00000000e+00	0.00000000e+00
-366	0.00000000e+00	0.00000000e+00	0.00000000e+00	0.00000000e+00
-365	0.00000000e+00	0.00000000e+00	0.00000000e+00	0.00000000e+00
-364	0.00000000e+00	0.00000000e+00	0.00000000e+00	0.00000000e+00
-363	0.00000000e+00	0.00000000e+00	0.00000000e+00	0.00000000e+00
-362	0.00000000e+00	0.00000000e+00	0.00000000e+00	0.00000000e+00
-361	0.00000000e+00	0.00000000e+00	0.00000000e+00	0.00000000e+00
-360	0.00000000e+00	0.00000000e+00	0.00000000e+00	0.00000000e+00
-359	0.00000000e+00	0.00000000e+00	0.00000000e+00	0.00000000e+00
-358	0.00000000e+00	0.00000000e+00	0.00000000e+00	0.00000000e+00
-357	0.00000000e+00	0.00000000e+00	0.00000000e+00	0.00000000e+00
-356	0.00000000e+00	0.00000000e+00	0.00000000e+00	0.00000000e+00
-355	0.00000000e+00	0.00000000e+00	0.00000000e+00	0.00000000e+00
-354	0.00000000e+00	0.00000000e+00	0.00000000e+00	0.00000000e+00
-353	0.00000000e+00	0.00000000e+00	0.00000000e+00	0.00000000e+00
-352	0.00000000e+00	0.00000000e+00	0.00000000e+00	0.00000000e+00
-351	0.00000000e+00	0.00000000e+00	0.00000000e+00	0.00000000e+00
-350	0.00000000e+00	0.00000000e+00	0.00000000e+00	0.00000000e+00
-349	0.00000000e+00	0.00000000e+00	0.00000000e+00	0.00000000e+00
-348	0.00000000e+00	0.00000000e+00	0.00000000e+00	0.00000000e+00
-347	0.00000000e+00	0.00000000e+00	0.00000000e+00	0.00000000e+00
-346	0.00000000e+00	0.00000000e+00	0.00000000e+00	0.00000000e+00
-345	0.00000000e+00	0.00000000e+00	0.00000000e+00	0.00000000e+00
-344	0.00000000e+00	0.00000000e+00	0.00000000e+00	0.00000000e+00
-343	0.00000000e+00	0.00000000e+00	0.00000000e+00	0.00000000e+00
-342	0.00000000e+00	0.00000000e+00	0.00000000e+00	0.00000000e+00
-341	0.00000000e+00	0.00000000e+00	0.00000000e+00	0.00000000e+00
-340	0.00000000e+00	0.00000000e+00	0.00000000e+00	0.00000000e+00
-339	0.00000000e+00	0.00000000e+00	0.00000000e+00	0.00000000e+00
-338	0.00000000e+00	0.00000000e+00	0.00000000e+00	0.00000000e+00
-337	0.00000000e+00	0.00000000e+00	0.00000000e+00	0.00000000e+00
-336	0.00000000e+00	0.00000000e+00	0.00000000e+00	0.00000000e+00
-335	0.00000000e+00	0.00000000e+00	0.00000000e+00	0.00000000e+00
-334	0.00000000e+00	0.00000000e+00	0.00000000e+00	0.00000000e+00
-333	0.00000000e+00	0.00000000e+00	0.00000000e+00	0.00000000e+00
-332	0.00000000e+00	0.00000000e+00	0.00000000e+00	0.00000000e+00
-331	0.00000000e+00	0.00000000e+00	0.00000000e+00	0.00000000e+00
-330	0.00000000e+00	0.00000000e+00	0.00000000e+00	0.00000000e+00
-329	0.00000000e+00	0.00000000e+00	0.00000000e+00	0.00000000e+00
-328	0.00000000e+00	0.00000000e+00	0.00000000e+00	0.00000000e+00
-327	0.00000000e+00	0.00000000e+00	0.00000000e+00	0.00000000e+00
-326	0.00000000e+00	0.00000000e+00	0.00000000e+00	0.00000000e+00
-325	0.00000000e+00	0.00000000e+00	0.00000000e+00	0.00000000e+00
-324	0.00000000e+00	0.00000000e+00	0.00000000e+00	0.00000000e+00
-323	0.00000000e+00	0.00000000e+00	0.00000000e+00	0.00000000e+00
-322	0.00000000e+00	0.00000000e+00	0.00000000e+00	0.00000000e+00
-321	0.00000000e+00	0.00000000e+00	0.00000000e+00	0.00000000e+00
-320	0.00000000e+00	0.00000000e+00	0.00000000e+00	0.00000000e+00
-319	0.00000000e+00	0.00000000e+00	0.00000000e+00	0.00000000e+00
-318	0.00000000e+00	0.00000000e+00	0.00000000e+00	0.00000000e+00
-317	0.00000000e+00	0.00000000e+00	0.00000000e+00	0.00000000e+00
-316	0.00000000e+00	0.00000000e+00	0.00000000e+00	0.00000000e+00
-315	0.00000000e+00	0.00000000e+00	0.00000000e+00	0.00000000e+00
-314	0.00000000e+00	0.00000000e+00	0.00000000e+00	0.00000000e+00
-313	0.00000000e+00	0.00000000e+00	0.00000000e+00	0.00000000e+00
-312	0.00000000e+00	0.00000000e+00	0.00000000e+00	0.00000000e+00
-311	0.00000000e+00	0.00000000e+00	0.00000000e+00	0.00000000e+00
-310	0.00000000e+00	0.00000000e+00	0.00000000e+00	0.00000000e+00
-309	0.00000000e+00	0.00000000e+00	0.00000000e+00	0.00000000e+00
-308	0.00000000e+00	0.00000000e+00	0.00000000e+00	0.00000000e+00
-307	0.00000000e+00	0.00000000e+00	0.00000000e+00	0.00000000e+00
-306	0.00000000e+00	0.00000000e+00	0.00000000e+00	0.00000000e+00
-305	0.00000000e+00	0.00000000e+00	0.00000000e+00	0.00000000e+00
-304	0.00000000e+00	0.00000000e+00	0.00000000e+00	0.00000000e+00
-303	0.00000000e+00	0.00000000e+00	0.00000000e+00	0.00000000e+00
-302	0.00000000e+00	0.00000000e+00	0.00000000e+00	0.00000000e+00
-301	0.00000000e+00	0.00000000e+00	0.00000000e+00	0.00000000e+00
-300	0.00000000e+00	0.00000000e+00	0.00000000e+00	0.00000000e+00
-299	0.00000000e+00	0.00000000e+00	0.00000000e+00	0.00000000e+00
-298	0.00000000e+00	0.00000000e+00	0.00000000e+00	0.00000000e+00
-297	0.00000000e+00	0.00000000e+00	0.00000000e+00	0.00000000e+00
-296	0.00000000e+00	0.00000000e+00	0.00000000e+00	0.00000000e+00
-295	0.00000000e+00	0.00000000e+00	0.00000000e+00	0.00000000e+00
-294	0.00000000e+00	0.00000000e+00	0.00000000e+00	0.00000000e+00
-293	0.00000000e+00	0.00000000e+00	0.00000000e+00	0.00000000e+00
-292	0.00000000e+00	0.00000000e+00	0.00000000e+00	0.00000000e+00
-291	0.00000000e+00	0.00000000e+00	0.00000000e+00	0.00000000e+00
-290	0.00000000e+00	0.00000000e+00	0.00000000e+00	0.00000000e+00
-289	0.00000000e+00	0.00000000e+00	0.00000000e+00	0.00000000e+00
-288	0.00000000e+00	0.00000000e+00	0.00000000e+00	0.00000000e+00
-287	0.00000000e+00	0.00000000e+00	0.00000000e+00	0.00000000e+00
-286	0.00000000e+00	0.00000000e+00	0.00000000e+00	0.00000000e+00
-285	0.00000000e+00	0.00000000e+00	0.00000000e+00	0.00000000e+00
-284	0.00000000e+00	0.00000000e+00	0.00000000e+00	0.00000000e+00
-283	0.00000000e+00	0.00000000e+00	0.00000000e+00	0.00000000e+00
-282	0.00000000e+00	0.00000000e+00	0.00000000e+00	0.00000000e+00
-281	0.00000000e+00	0.00000000e+00	0.00000000e+00	0.00000000e+00
-280	0.00000000e+00	0.00000000e+00	0.00000000e+00	0.00000000e+00
-279	0.00000000e+00	0.00000000e+00	0.00000000e+00	0.00000000e+00
-278	0.00000000e+00	0.00000000e+00	0.00000000e+00	0.00000000e+00
-277	0.00000000e+00	0.00000000e+00	0.00000000e+00	0.00000000e+00
-276	0.00000000e+00	0.00000000e+00	0.00000000e+00	0.00000000e+00
-275	0.00000000e+00	0.00000000e+00	0.00000000e+00	0.00000000e+00
-274	0.00000000e+00	0.00000000e+00	0.00000000e+00	0.00000000e+00
-273	0.00000000e+00	0.00000000e+00	0.00000000e+00	0.00000000e+00
-272	0.00000000e+00	0.00000000e+00	0.00000000e+00	0.00000000e+00
-271	0.00000000e+00	0.00000000e+00	0.00000000e+00	0.00000000e+00
-270	0.00000000e+00	0.00000000e+00	0.00000000e+00	0.00000000e+00
-269	0.00000000e+00	0.00000000e+00	0.00000000e+00	0.00000000e+00
-268	0.00000000e+00	0.00000000e+00	0.00000000e+00	0.00000000e+00
-267	0.00000000e+00	0.00000000e+00	0.00000000e+00	0.00000000e+00
-266	0.00000000e+00	0.00000000e+00	0.00000000e+00	0.00000000e+00
-265	0.00000000e+00	0.00000000e+00	0.00000000e+00	0.00000000e+00
-264	0.00000000e+00	0.00000000e+00	0.00000000e+00	0.00000000e+00
-263	0.00000000e+00	0.00000000e+00	0.00000000e+00	0.00000000e+00
-262	0.00000000e+00	0.00000000e+00	0.00000000e+00	0.00000000e+00
-261	0.00000000e+00	0.00000000e+00	0.00000000e+00	0.00000000e+00
-260	0.00000000e+00	0.00000000e+00	0.00000000e+00	0.00000000e+00
-259	0.00000000e+00	0.00000000e+00	0.00000000e+00	0.00000000e+00
-258	0.00000000e+00	0.00000000e+00	0.00000000e+00	0.00000000e+00
-257	0.00000000e+00	0.00000000e+00	0.00000000e+00	0.00000000e+00
-256	0.00000000e+00	0.00000000e+00	0.00000000e+00	0.00000000e+00
-255	0.00000000e+00	0.00000000e+00	0.00000000e+00	0.00000000e+00
-254	0.00000000e+00	0.00000000e+00	0.00000000e+00	0.00000000e+00
-253	0.00000000e+00	0.00000000e+00	0.00000000e+00	0.00000000e+00
-252	0.00000000e+00	0.00000000e+00	0.00000000e+00	0.00000000e+00
-251	0.00000000e+00	0.00000000e+00	0.00000000e+00	0.00000000e+00
-250	0.00000000e+00	0.00000000e+00	0.00000000e+00	0.00000000e+00
-249	0.00000000e+00	0.00000000e+00	0.00000000e+00	0.00000000e+00
-248	0.00000000e+00	0.00000000e+00	0.00000000e+00	0.00000000e+00
-247	0.00000000e+00	0.00000000e+00	0.00000000e+00	0.00000000e+00
-246	0.00000000e+00	0.00000000e+00	0.00000000e+00	0.00000000e+00
-245	0.00000000e+00	0.00000000e+00	0.00000000e+00	0.00000000e+00
-244	0.00000000e+00	0.00000000e+00	0.00000000e+00	0.00000000e+00
-243	0.00000000e+00	0.00000000e+00	0.00000000e+00	0.00000000e+00
-242	0.00000000e+00	0.00000000e+00	0.00000000e+00	0.00000000e+00
-241	0.00000000e+00	0.00000000e+00	0.00000000e+00	0.00000000e+00
-240	0.00000000e+00	0.00000000e+00	0.00000000e+00	0.00000000e+00
-239	0.00000000e+00	0.00000000e+00	0.00000000e+00	0.00000000e+00
-238	0.00000000e+00	0.00000000e+00	0.00000000e+00	0.00000000e+00
-237	0.00000000e+00	0.00000000e+00	0.00000000e+00	0.00000000e+00
-236	0.00000000e+00	0.00000000e+00	0.00000000e+00	0.00000000e+00
-235	0.00000000e+00	0.00000000e+00	0.00000000e+00	0.00000000e+00
-234	0.00000000e+00	0.00000000e+00	0.00000000e+00	0.00000000e+00
-233	0.00000000e+00	0.00000000e+00	0.00000000e+00	0.00000000e+00
-232	0.00000000e+00	0.00000000e+00	0.00000000e+00	0.00000000e+00
-231	0.00000000e+00	0.00000000e+00	0.00000000e+00	0.00000000e+00
-230	0.00000000e+00	0.00000000e+00	0.00000000e+00	0.00000000e+00
-229	0.00000000e+00	0.00000000e+00	0.00000000e+00	0.00000000e+00
-228	0.00000000e+00	0.00000000e+00	0.00000000e+00	0.00000000e+00
-227	0.00000000e+00	0.00000000e+00	0.00000000e+00	0.00000000e+00
-226	0.00000000e+00	0.00000000e+00	0.00000000e+00	0.00000000e+00
-225	0.00000000e+00	0.00000000e+00	0.00000000e+00	0.00000000e+00
-224	0.00000000e+00	0.00000000e+00	0.00000000e+00	0.00000000e+00
-223	0.00000000e+00	0.00000000e+00	0.00000000e+00	0.00000000e+00
-222	0.00000000e+00	0.00000000e+00	0.00000000e+00	0.00000000e+00
-221	0.00000000e+00	0.00000000e+00	0.00000000e+00	0.00000000e+00
-220	0.00000000e+00	0.00000000e+00	0.00000000e+00	0.00000000e+00
-219	0.00000000e+00	0.00000000e+00	0.00000000e+00	0.00000000e+00
-218	0.00000000e+00	0.00000000e+00	0.00000000e+00	0.00000000e+00
-217	0.00000000e+00	0.00000000e+00	0.00000000e+00	0.00000000e+00
-216	0.00000000e+00	0.00000000e+00	0.00000000e+00	0.00000000e+00
-215	0.00000000e+00	0.00000000e+00	0.00000000e+00	0.00000000e+00
-214	0.00000000e+00	0.00000000e+00	0.00000000e+00	0.00000000e+00
-213	0.00000000e+00	0.00000000e+00	0.00000000e+00	0.00000000e+00
-212	0.00000000e+00	0.00000000e+00	0.00000000e+00	0.00000000e+00
-211	0.00000000e+00	0.00000000e+00	0.00000000e+00	0.00000000e+00
-210	0.00000000e+00	0.00000000e+00	0.00000000e+00	0.00000000e+00
-209	0.00000000e+00	0.00000000e+00	0.00000000e+00	0.00000000e+00
-208	0.00000000e+00	0.00000000e+00	0.00000000e+00	0.00000000e+00
-207	0.00000000e+00	0.00000000e+00	0.00000000e+00	0.00000000e+00
-206	0.00000000e+00	0.00000000e+00	0.00000000e+00	0.00000000e+00
-205	0.00000000e+00	0.00000000e+00	0.00000000e+00	0.00000000e+00
-204	0.00000000e+00	0.00000000e+00	0.00000000e+00	0.00000000e+00
-203	0.00000000e+00	0.00000000e+00	0.00000000e+00	0.00000000e+00
-202	0.00000000e+00	0.00000000e+00	0.00000000e+00	0.00000000e+00
-201	0.00000000e+00	0.00000000e+00	0.00000000e+00	0.00000000e+00
-200	0.00000000e+00	0.00000000e+00	0.00000000e+00	0.00000000e+00
-199	0.00000000e+00	0.00000000e+00	0.00000000e+00	0.00000000e+00
-198	0.00000000e+00	0.00000000e+00	0.00000000e+00	0.00000000e+00
-197	0.00000000e+00	0.00000000e+00	0.00000000e+00	0.00000000e+00
-196	0.00000000e+00	0.00000000e+00	0.00000000e+00	0.00000000e+00
-195	0.00000000e+00	0.00000000e+00	0.00000000e+00	0.00000000e+00
-194	0.00000000e+00	0.00000000e+00	0.00000000e+00	0.00000000e+00
-193	0.00000000e+00	0.00000000e+00	0.00000000e+00	0.00000000e+00
-192	0.00000000e+00	0.00000000e+00	0.00000000e+00	0.00000000e+00
-191	0.00000000e+00	0.00000000e+00	0.00000000e+00	0.00000000e+00
-190	0.00000000e+00	0.00000000e+00	0.00000000e+00	0.00000000e+00
-189	0.00000000e+00	0.00000000e+00	0.00000000e+00	0.00000000e+00
-188	0.00000000e+00	0.00000000e+00	0.00000000e+00	0.00000000e+00
-187	0.00000000e+00	0.00000000e+00	0.00000000e+00	0.00000000e+00
-186	0.00000000e+00	0.00000000e+00	0.00000000e+00	0.00000000e+00
-185	0.00000000e+00	0.00000000e+00	0.00000000e+00	0.00000000e+00
-184	0.00000000e+00	0.00000000e+00	0.00000000e+00	0.00000000e+00
-183	0.00000000e+00	0.00000000e+00	0.00000000e+00	0.00000000e+00
-182	0.00000000e+00	0.00000000e+00	0.00000000e+00	0.00000000e+00
-181	0.00000000e+00	0.00000000e+00	0.00000000e+00	0.00000000e+00
-180	0.00000000e+00	0.00000000e+00	0.00000000e+00	0.00000000e+00
-179	0.00000000e+00	0.00000000e+00	0.00000000e+00	0.00000000e+00
-178	0.00000000e+00	0.00000000e+00	0.00000000e+00	0.00000000e+00
-177	0.00000000e+00	0.00000000e+00	0.00000000e+00	0.00000000e+00
-176	0.00000000e+00	0.00000000e+00	0.00000000e+00	0.00000000e+00
-175	0.00000000e+00	0.00000000e+00	0.00000000e+00	0.00000000e+00
-174	0.00000000e+00	0.00000000e+00	0.00000000e+00	0.00000000e+00
-173	0.00000000e+00	0.00000000e+00	0.00000000e+00	0.00000000e+00
-172	0.00000000e+00	0.00000000e+00	0.00000000e+00	0.00000000e+00
-171	0.00000000e+00	0.00000000e+00	0.00000000e+00	0.00000000e+00
-170	0.00000000e+00	0.00000000e+00	0.00000000e+00	0.00000000e+00
-169	0.00000000e+00	0.00000000e+00	0.00000000e+00	0.00000000e+00
-168	0.00000000e+00	0.00000000e+00	0.00000000e+00	0.00000000e+00
-167	0.00000000e+00	0.00000000e+00	0.00000000e+00	0.00000000e+00
-166	0.00000000e+00	0.00000000e+00	0.00000000e+00	0.00000000e+00
-165	0.00000000e+00	0.00000000e+00	0.00000000e+00	0.00000000e+00
-164	0.00000000e+00	0.00000000e+00	0.00000000e+00	0.00000000e+00
-163	0.00000000e+00	0.00000000e+00	0.00000000e+00	0.00000000e+00
-162	0.00000000e+00	0.00000000e+00	0.00000000e+00	0.00000000e+00
-161	0.00000000e+00	0.00000000e+00	0.00000000e+00	0.00000000e+00
-160	0.00000000e+00	0.00000000e+00	0.00000000e+00	0.00000000e+00
-159	0.00000000e+00	0.00000000e+00	0.00000000e+00	0.00000000e+00
-158	0.00000000e+00	0.00000000e+00	0.00000000e+00	0.00000000e+00
-157	0.00000000e+00	0.00000000e+00	0.00000000e+00	0.00000000e+00
-156	0.00000000e+00	0.00000000e+00	0.00000000e+00	0.00000000e+00
-155	0.00000000e+00	0.00000000e+00	0.00000000e+00	0.00000000e+00
-154	0.00000000e+00	0.00000000e+00	0.00000000e+00	0.00000000e+00
-153	0.00000000e+00	0.00000000e+00	0.00000000e+00	0.00000000e+00
-152	0.00000000e+00	0.00000000e+00	0.00000000e+00	0.00000000e+00
-151	0.00000000e+00	0.00000000e+00	0.00000000e+00	0.00000000e+00
-150	0.00000000e+00	0.00000000e+00	0.00000000e+00	0.00000000e+00
-149	0.00000000e+00	0.00000000e+00	0.00000000e+00	0.00000000e+00
-148	0.00000000e+00	0.00000000e+00	0.00000000e+00	0.00000000e+00
-147	0.00000000e+00	0.00000000e+00	0.00000000e+00	0.00000000e+00
-146	0.00000000e+00	0.00000000e+00	0.00000000e+00	0.00000000e+00
-145	0.00000000e+00	0.00000000e+00	0.00000000e+00	0.00000000e+00
-144	0.00000000e+00	0.00000000e+00	0.00000000e+00	0.00000000e+00
-143	0.00000000e+00	0.00000000e+00	0.00000000e+00	0.00000000e+00
-142	0.00000000e+00	0.00000000e+00	0.00000000e+00	0.00000000e+00
-141	0.00000000e+00	0.00000000e+00	0.00000000e+00	0.00000000e+00
-140	0.00000000e+00	0.00000000e+00	0.00000000e+00	0.00000000e+00
-139	0.00000000e+00	0.00000000e+00	0.00000000e+00	0.00000000e+00
-138	0.00000000e+00	0.00000000e+00	0.00000000e+00	0.00000000e+00
-137	0.00000000e+00	0.00000000e+00	0.00000000e+00	0.00000000e+00
-136	0.00000000e+00	0.00000000e+00	0.00000000e+00	0.00000000e+00
-135	0.00000000e+00	0.00000000e+00	0.00000000e+00	0.00000000e+00
-134	0.00000000e+00	0.00000000e+00	0.00000000e+00	0.00000000e+00
-133	0.00000000e+00	0.00000000e+00	0.00000000e+00	0.00000000e+00
-132	0.00000000e+00	0.00000000e+00	0.00000000e+00	0.00000000e+00
-131	0.00000000e+00	0.00000000e+00	0.00000000e+00	0.00000000e+00
-130	0.00000000e+00	0.00000000e+00	0.00000000e+00	0.00000000e+00
-129	0.00000000e+00	0.00000000e+00	0.00000000e+00	0.00000000e+00
-128	0.00000000e+00	0.00000000e+00	0.00000000e+00	7.70000000e+01
-127	0.00000000e+00	0.00000000e+00	0.00000000e+00	0.00000000e+00
-126	0.00000000e+00	0.00000000e+00	0.00000000e+00	0.00000000e+00
-125	0.00000000e+00	0.00000000e+00	0.00000000e+00	0.00000000e+00
-124	0.00000000e+00	0.00000000e+00	0.00000000e+00	0.00000000e+00
-123	0.00000000e+00	0.00000000e+00	0.00000000e+00	0.00000000e+00
-122	0.00000000e+00	0.00000000e+00	0.00000000e+00	0.00000000e+00
-121	0.00000000e+00	0.00000000e+00	0.00000000e+00	0.00000000e+00
-120	0.00000000e+00	0.00000000e+00	0.00000000e+00	0.00000000e+00
-119	0.00000000e+00	0.00000000e+00	0.00000000e+00	0.00000000e+00
-118	0.00000000e+00	0.00000000e+00	0.00000000e+00	0.00000000e+00
-117	0.00000000e+00	0.00000000e+00	0.00000000e+00	0.00000000e+00
-116	0.00000000e+00	0.00000000e+00	0.00000000e+00	0.00000000e+00
-115	0.00000000e+00	0.00000000e+00	0.00000000e+00	0.00000000e+00
-114	0.00000000e+00	0.00000000e+00	0.00000000e+00	0.00000000e+00
-113	0.00000000e+00	0.00000000e+00	0.00000000e+00	0.00000000e+00
-112	0.00000000e+00	0.00000000e+00	0.00000000e+00	0.00000000e+00
-111	0.00000000e+00	0.00000000e+00	0.00000000e+00	0.00000000e+00
-110	0.00000000e+00	0.00000000e+00	0.00000000e+00	0.00000000e+00
-109	0.00000000e+00	0.00000000e+00	0.00000000e+00	0.00000000e+00
-108	0.00000000e+00	0.00000000e+00	0.00000000e+00	0.00000000e+00
-107	0.00000000e+00	0.00000000e+00	0.00000000e+00	0.00000000e+00
-106	0.00000000e+00	0.00000000e+00	0.00000000e+00	0.00000000e+00
-105	0.00000000e+00	0.00000000e+00	0.00000000e+00	0.00000000e+00
-104	0.00000000e+00	0.00000000e+00	0.00000000e+00	0.00000000e+00
-103	0.00000000e+00	0.00000000e+00	0.00000000e+00	0.00000000e+00
-102	0.00000000e+00	0.00000000e+00	0.00000000e+00	0.00000000e+00
-101	0.00000000e+00	0.00000000e+00	0.00000000e+00	0.00000000e+00
-100	0.00000000e+00	0.00000000e+00	0.00000000e+00	0.00000000e+00
-99	0.00000000e+00	0.00000000e+00	0.00000000e+00	0.00000000e+00
-98	0.00000000e+00	0.00000000e+00	0.00000000e+00	0.00000000e+00
-97	0.00000000e+00	0.00000000e+00	0.00000000e+00	0.00000000e+00
-96	0.00000000e+00	0.00000000e+00	0.00000000e+00	0.00000000e+00
-95	0.00000000e+00	0.00000000e+00	0.00000000e+00	0.00000000e+00
-94	0.00000000e+00	0.00000000e+00	0.00000000e+00	0.00000000e+00
-93	0.00000000e+00	0.00000000e+00	0.00000000e+00	0.00000000e+00
-92	0.00000000e+00	0.00000000e+00	0.00000000e+00	0.00000000e+00
-91	0.00000000e+00	0.00000000e+00	0.00000000e+00	0.00000000e+00
-90	0.00000000e+00	0.00000000e+00	0.00000000e+00	0.00000000e+00
-89	0.00000000e+00	0.00000000e+00	0.00000000e+00	0.00000000e+00
-88	0.00000000e+00	0.00000000e+00	0.00000000e+00	0.00000000e+00
-87	0.00000000e+00	0.00000000e+00	0.00000000e+00	0.00000000e+00
-86	0.00000000e+00	0.00000000e+00	0.00000000e+00	0.00000000e+00
-85	0.00000000e+00	0.00000000e+00	0.00000000e+00	0.00000000e+00
-84	0.00000000e+00	0.00000000e+00	0.00000000e+00	0.00000000e+00
-83	0.00000000e+00	0.00000000e+00	0.00000000e+00	0.00000000e+00
-82	0.00000000e+00	0.00000000e+00	0.00000000e+00	0.00000000e+00
-81	0.00000000e+00	0.00000000e+00	0.00000000e+00	0.00000000e+00
-80	0.00000000e+00	0.00000000e+00	0.00000000e+00	0.00000000e+00
-79	0.00000000e+00	0.00000000e+00	0.00000000e+00	0.00000000e+00
-78	0.00000000e+00	0.00000000e+00	0.00000000e+00	0.00000000e+00
-77	0.00000000e+00	0.00000000e+00	0.00000000e+00	0.00000000e+00
-76	0.00000000e+00	0.00000000e+00	0.00000000e+00	0.00000000e+00
-75	0.00000000e+00	0.00000000e+00	0.00000000e+00	0.00000000e+00
-74	0.00000000e+00	0.00000000e+00	0.00000000e+00	0.00000000e+00
-73	0.00000000e+00	0.00000000e+00	0.00000000e+00	0.00000000e+00
-72	0.00000000e+00	0.00000000e+00	0.00000000e+00	0.00000000e+00
-71	0.00000000e+00	0.00000000e+00	0.00000000e+00	0.00000000e+00
-70	0.00000000e+00	0.00000000e+00	0.00000000e+00	0.00000000e+00
-69	0.00000000e+00	0.00000000e+00	0.00000000e+00	0.00000000e+00
-68	0.00000000e+00	0.00000000e+00	0.00000000e+00	0.00000000e+00
-67	0.00000000e+00	0.00000000e+00	0.00000000e+00	0.00000000e+00
-66	0.00000000e+00	0.00000000e+00	0.00000000e+00	0.00000000e+00
-65	0.00000000e+00	0.00000000e+00	0.00000000e+00	0.00000000e+00
-64	0.00000000e+00	0.00000000e+00	0.00000000e+00	0.00000000e+00
-63	0.00000000e+00	0.00000000e+00	0.00000000e+00	0.00000000e+00
-62	0.00000000e+00	0.00000000e+00	0.00000000e+00	0.00000000e+00
-61	0.00000000e+00	0.00000000e+00	0.00000000e+00	0.00000000e+00
-60	0.00000000e+00	0.00000000e+00	0.00000000e+00	0.00000000e+00
-59	0.00000000e+00	0.00000000e+00	0.00000000e+00	0.00000000e+00
-58	0.00000000e+00	0.00000000e+00	0.00000000e+00	0.00000000e+00
-57	0.00000000e+00	0.00000000e+00	0.00000000e+00	0.00000000e+00
-56	0.00000000e+00	0.00000000e+00	0.00000000e+00	0.00000000e+00
-55	0.00000000e+00	0.00000000e+00	0.00000000e+00	0.00000000e+00
-54	0.00000000e+00	0.00000000e+00	0.00000000e+00	0.00000000e+00
-53	0.00000000e+00	0.00000000e+00	0.00000000e+00	0.00000000e+00
-52	0.00000000e+00	0.00000000e+00	0.00000000e+00	0.00000000e+00
-51	0.00000000e+00	0.00000000e+00	0.00000000e+00	0.00000000e+00
-50	0.00000000e+00	0.00000000e+00	0.00000000e+00	0.00000000e+00
-49	0.00000000e+00	0.00000000e+00	0.00000000e+00	0.00000000e+00
-48	0.00000000e+00	0.00000000e+00	0.00000000e+00	0.00000000e+00
-47	0.00000000e+00	0.00000000e+00	0.00000000e+00	0.00000000e+00
-46	0.00000000e+00	0.00000000e+00	0.00000000e+00	0.00000000e+00
-45	0.00000000e+00	0.00000000e+00	0.00000000e+00	0.00000000e+00
-44	0.00000000e+00	0.00000000e+00	0.00000000e+00	0.00000000e+00
-43	0.00000000e+00	0.00000000e+00	0.00000000e+00	0.00000000e+00
-42	0.00000000e+00	0.00000000e+00	0.00000000e+00	0.00000000e+00
-41	0.00000000e+00	0.00000000e+00	0.00000000e+00	0.00000000e+00
-40	0.00000000e+00	0.00000000e+00	0.00000000e+00	0.00000000e+00
-39	0.00000000e+00	0.00000000e+00	0.00000000e+00	0.00000000e+00
-38	0.00000000e+00	0.00000000e+00	0.00000000e+00	0.00000000e+00
-37	0.00000000e+00	0.00000000e+00	0.00000000e+00	0.00000000e+00
-36	0.00000000e+00	0.00000000e+00	0.00000000e+00	0.00000000e+00
-35	0.00000000e+00	0.00000000e+00	0.00000000e+00	0.00000000e+00
-34	0.00000000e+00	0.00000000e+00	0.00000000e+00	0.00000000e+00
-33	0.00000000e+00	0.00000000e+00	0.00000000e+00	0.00000000e+00
-32	0.00000000e+00	0.00000000e+00	0.00000000e+00	0.00000000e+00
-31	0.00000000e+00	0.00000000e+00	0.00000000e+00	0.00000000e+00
-30	0.00000000e+00	0.00000000e+00	0.00000000e+00	0.00000000e+00
-29	0.00000000e+00	0.00000000e+00	0.00000000e+00	0.00000000e+00
-28	0.00000000e+00	0.00000000e+00	0.00000000e+00	0.00000000e+00
-27	0.00000000e+00	0.00000000e+00	0.00000000e+00	0.00000000e+00
-26	0.00000000e+00	0.00000000e+00	0.00000000e+00	0.00000000e+00
-25	0.00000000e+00	0.00000000e+00	0.00000000e+00	0.00000000e+00
-24	0.00000000e+00	0.00000000e+00	0.00000000e+00	0.00000000e+00
-23	0.00000000e+00	0.00000000e+00	0.00000000e+00	0.00000000e+00
-22	0.00000000e+00	0.00000000e+00	0.00000000e+00	0.00000000e+00
-21	0.00000000e+00	0.00000000e+00	0.00000000e+00	0.00000000e+00
-20	1.00000000e+00	0.00000000e+00	0.00000000e+00	0.00000000e+00
-19	4.00000000e+00	0.00000000e+00	0.00000000e+00	0.00000000e+00
-18	5.00000000e+00	0.00000000e+00	0.00000000e+00	0.00000000e+00
-17	6.00000000e+00	0.00000000e+00	0.00000000e+00	0.00000000e+00
-16	7.00000000e+00	0.00000000e+00	0.00000000e+00	0.00000000e+00
-15	1.70000000e+01	0.00000000e+00	0.00000000e+00	0.00000000e+00
-14	1.80000000e+01	0.00000000e+00	0.00000000e+00	0.00000000e+00
-13	2.20000000e+01	0.00000000e+00	0.00000000e+00	0.00000000e+00
-12	3.20000000e+01	0.00000000e+00	0.00000000e+00	0.00000000e+00
-11	4.00000000e+01	0.00000000e+00	0.00000000e+00	0.00000000e+00
-10	4.50000000e+01	0.00000000e+00	0.00000000e+00	0.00000000e+00
-9	5.00000000e+01	0.00000000e+00	0.00000000e+00	0.00000000e+00
-8	5.60000000e+01	0.00000000e+00	0.00000000e+00	0.00000000e+00
-7	6.00000000e+01	0.00000000e+00	0.00000000e+00	0.00000000e+00
-6	6.60000000e+01	0.00000000e+00	0.00000000e+00	0.00000000e+00
-5	7.20000000e+01	0.00000000e+00	0.00000000e+00	0.00000000e+00
-4	7.60000000e+01	0.00000000e+00	0.00000000e+00	0.00000000e+00
-3	8.00000000e+01	0.00000000e+00	0.00000000e+00	0.00000000e+00
-2	8.60000000e+01	0.00000000e+00	0.00000000e+00	0.00000000e+00
-1	9.20000000e+01	0.00000000e+00	0.00000000e+00	0.00000000e+00
0	9.80000000e+01	0.00000000e+00	0.00000000e+00	0.00000000e+00
1	1.03000000e+02	0.00000000e+00	0.00000000e+00	0.00000000e+00
2	1.07000000e+02	0.00000000e+00	0.00000000e+00	0.00000000e+00
3	1.15000000e+02	0.00000000e+00	0.00000000e+00	0.00000000e+00
4	1.18000000e+02	0.00000000e+00	0.00000000e+00	0.00000000e+00
5	1.20000000e+02	0.00000000e+00	0.00000000e+00	0.00000000e+00
6	1.23000000e+02	0.00000000e+00	0.00000000e+00	0.00000000e+00
7	1.25000000e+02	0.00000000e+00	0.00000000e+00	0.00000000e+00
8	1.28000000e+02	0.00000000e+00	0.00000000e+00	0.00000000e+00
9	1.34000000e+02	0.00000000e+00	0.00000000e+00	0.00000000e+00
10	1.39000000e+02	0.00000000e+00	0.00000000e+00	0.00000000e+00
11	1.47000000e+02	0.00000000e+00	0.00000000e+00	0.00000000e+00
12	1.56000000e+02	0.00000000e+00	0.00000000e+00	0.00000000e+00
13	1.65000000e+02	0.00000000e+00	0.00000000e+00	0.00000000e+00
14	1.73000000e+02	0.00000000e+00	0.00000000e+00	0.00000000e+00
15	1.75000000e+02	0.00000000e+00	0.00000000e+00	0.00000000e+00
16	1.77000000e+02	0.00000000e+00	0.00000000e+00	0.00000000e+00
17	1.91000000e+02	0.00000000e+00	0.00000000e+00	0.00000000e+00
18	1.99000000e+02	0.00000000e+00	0.00000000e+00	0.00000000e+00
19	2.09000000e+02	0.00000000e+00	0.00000000e+00	0.00000000e+00
20	2.15000000e+02	0.00000000e+00	0.00000000e+00	0.00000000e+00
21	2.19000000e+02	0.00000000e+00	0.00000000e+00	0.00000000e+00
22	2.25000000e+02	0.00000000e+00	0.00000000e+00	0.00000000e+00
23	2.32000000e+02	0.00000000e+00	0.00000000e+00	0.00000000e+00
24	2.34000000e+02	0.00000000e+00	0.00000000e+00	0.00000000e+00
25	2.42000000e+02	0.00000000e+00	0.00000000e+00	0.00000000e+00
26	2.47000000e+02	0.00000000e+00	0.00000000e+00	0.00000000e+00
27	2.51000000e+02	0.00000000e+00	0.00000000e+00	0.00000000e+00
28	2.63000000e+02	0.00000000e+00	0.00000000e+00	0.00000000e+00
29	2.72000000e+02	0.00000000e+00	0.00000000e+00	0.00000000e+00
30	2.77000000e+02	0.00000000e+00	0.00000000e+00	0.00000000e+00
31	2.90000000e+02	0.00000000e+00	0.00000000e+00	0.00000000e+00
32	4.56000000e+02	1.00000000e+00	1.00000000e+00	3.00000000e+00
33	6.67000000e+02	1.00000000e+00	1.00000000e+00	3.00000000e+00
34	8.21000000e+02	2.00000000e+00	2.00000000e+00	5.00000000e+00
35	9.47000000e+02	2.00000000e+00	2.00000000e+00	5.00000000e+00
36	1.13700000e+03	2.00000000e+00	2.00000000e+00	5.00000000e+00
37	1.26700000e+03	2.00000000e+00	2.00000000e+00	5.00000000e+00
38	1.39000000e+03	2.00000000e+00	2.00000000e+00	5.00000000e+00
39	1.53800000e+03	2.00000000e+00	3.00000000e+00	7.00000000e+00
40	1.64500000e+03	2.00000000e+00	3.00000000e+00	7.00000000e+00
41	1.74000000e+03	2.00000000e+00	3.00000000e+00	7.00000000e+00
42	1.87600000e+03	2.00000000e+00	3.00000000e+00	7.00000000e+00
43	2.05300000e+03	2.00000000e+00	3.00000000e+00	7.00000000e+00
44	2.16500000e+03	2.00000000e+00	3.00000000e+00	7.00000000e+00
45	2.26300000e+03	2.00000000e+00	3.00000000e+00	7.00000000e+00
46	2.40400000e+03	3.00000000e+00	4.00000000e+00	1.10000000e+01
47	2.59000000e+03	3.00000000e+00	4.00000000e+00	1.10000000e+01
48	2.72900000e+03	3.00000000e+00	4.00000000e+00	1.30000000e+01
49	2.91900000e+03	3.00000000e+00	4.00000000e+00	1.40000000e+01
50	3.19800000e+03	4.00000000e+00	5.00000000e+00	1.50000000e+01
51	3.38400000e+03	4.00000000e+00	5.00000000e+00	1.50000000e+01
52	3.54900000e+03	4.00000000e+00	5.00000000e+00	1.50000000e+01
53	3.68400000e+03	4.00000000e+00	5.00000000e+00	1.50000000e+01
54	3.88100000e+03	6.00000000e+00	8.00000000e+00	4.00000000e+01
55	4.02500000e+03	6.00000000e+00	9.00000000e+00	4.20000000e+01
56	4.22600000e+03	6.00000000e+00	9.00000000e+00	6.40000000e+01
57	4.40900000e+03	6.00000000e+00	9.00000000e+00	6.40000000e+01
58	4.61000000e+03	7.00000000e+00	1.10000000e+01	6.70000000e+01
59	4.75900000e+03	7.00000000e+00	1.10000000e+01	6.70000000e+01
60	4.92500000e+03	7.00000000e+00	1.10000000e+01	6.70000000e+01
61	5.12900000e+03	8.00000000e+00	1.40000000e+01	7.70000000e+01
62	5.31200000e+03	8.00000000e+00	1.80000000e+01	8.90000000e+01
63	5.52000000e+03	8.00000000e+00	1.90000000e+01	9.00000000e+01
64	5.78000000e+03	8.00000000e+00	1.90000000e+01	9.00000000e+01
65	6.12800000e+03	8.00000000e+00	1.90000000e+01	9.00000000e+01
66	6.43900000e+03	8.00000000e+00	1.90000000e+01	9.00000000e+01
67	6.79600000e+03	1.20000000e+01	2.30000000e+01	9.70000000e+01
68	7.06400000e+03	1.20000000e+01	2.30000000e+01	9.70000000e+01
69	7.31200000e+03	1.20000000e+01	2.30000000e+01	9.70000000e+01
70	7.52900000e+03	1.20000000e+01	2.30000000e+01	9.70000000e+01
71	7.77600000e+03	1.50000000e+01	2.40000000e+01	9.90000000e+01
72	8.05600000e+03	1.50000000e+01	2.40000000e+01	9.90000000e+01
73	8.33900000e+03	1.50000000e+01	2.40000000e+01	9.90000000e+01
74	8.58900000e+03	1.50000000e+01	2.40000000e+01	9.90000000e+01
75	8.82300000e+03	1.50000000e+01	2.40000000e+01	9.90000000e+01
76	9.07600000e+03	1.50000000e+01	2.40000000e+01	9.90000000e+01
77	9.33900000e+03	1.50000000e+01	2.40000000e+01	9.90000000e+01
78	9.57400000e+03	1.50000000e+01	2.40000000e+01	9.90000000e+01
79	9.84700000e+03	1.50000000e+01	2.40000000e+01	9.90000000e+01
80	1.01630000e+04	1.50000000e+01	2.40000000e+01	9.90000000e+01
81	1.05490000e+04	1.50000000e+01	2.40000000e+01	9.90000000e+01
82	1.09110000e+04	1.50000000e+01	2.40000000e+01	9.90000000e+01
83	1.12260000e+04	1.50000000e+01	2.40000000e+01	9.90000000e+01
84	1.15250000e+04	1.50000000e+01	2.40000000e+01	9.90000000e+01
85	1.18300000e+04	1.50000000e+01	2.40000000e+01	9.90000000e+01
86	1.21460000e+04	1.50000000e+01	2.40000000e+01	9.90000000e+01
87	1.25900000e+04	1.50000000e+01	2.40000000e+01	9.90000000e+01
88	1.30540000e+04	1.40000000e+01	2.50000000e+01	1.00000000e+02
89	1.34040000e+04	1.40000000e+01	2.50000000e+01	1.00000000e+02
90	1.37660000e+04	1.40000000e+01	2.50000000e+01	1.00000000e+02
91	1.41050000e+04	1.40000000e+01	2.50000000e+01	1.00000000e+02
92	1.44620000e+04	1.40000000e+01	2.50000000e+01	1.00000000e+02
93	1.48710000e+04	1.40000000e+01	2.50000000e+01	1.00000000e+02
94	1.54320000e+04	1.50000000e+01	2.60000000e+01	1.01000000e+02
95	1.59450000e+04	1.50000000e+01	2.60000000e+01	1.01000000e+02
96	1.63220000e+04	1.60000000e+01	2.80000000e+01	1.03000000e+02
97	1.66890000e+04	1.60000000e+01	2.80000000e+01	1.03000000e+02
98	1.70120000e+04	1.60000000e+01	2.80000000e+01	1.03000000e+02
99	1.73790000e+04	1.60000000e+01	2.80000000e+01	1.03000000e+02
100	1.77280000e+04	1.50000000e+01	2.80000000e+01	1.04000000e+02
