# Supplementary material for: Early Prediction of Movie Box Office Success Based on Wikipedia Activity Big Data
Source: PLoS One. 2013 Aug 21;8(8):e71226. doi: 10.1371/journal.pone.0071226 (PMC3749192; doi:10.1371/journal.pone.0071226)
Supplement: Dataset S1 — The dataset under study, including the financial and Wikipedia activity data is also available at http://wwm.phy.bme.hu/SupplementaryDataS1.zip. (ZIP) [file pone.0071226.s002.zip › wikipredict_data_pack/sample_of_312/wikipedia_predictors/250]

Day_(movie_time)	Views	Users	Rigor	Edits
-500	0.00000000e+00	2.20000000e+01	2.20000000e+01	3.00000000e+01
-499	4.00000000e+01	2.20000000e+01	2.20000000e+01	3.00000000e+01
-498	6.70000000e+01	2.20000000e+01	2.20000000e+01	3.00000000e+01
-497	1.03000000e+02	2.20000000e+01	2.20000000e+01	3.00000000e+01
-496	1.41000000e+02	2.20000000e+01	2.20000000e+01	3.00000000e+01
-495	1.76000000e+02	2.20000000e+01	2.20000000e+01	3.00000000e+01
-494	2.15000000e+02	2.20000000e+01	2.20000000e+01	3.00000000e+01
-493	2.40000000e+02	2.20000000e+01	2.20000000e+01	3.00000000e+01
-492	2.72000000e+02	2.20000000e+01	2.20000000e+01	3.00000000e+01
-491	3.13000000e+02	2.20000000e+01	2.20000000e+01	3.00000000e+01
-490	3.38000000e+02	2.20000000e+01	2.20000000e+01	3.00000000e+01
-489	3.61000000e+02	2.20000000e+01	2.20000000e+01	3.00000000e+01
-488	3.87000000e+02	2.20000000e+01	2.20000000e+01	3.00000000e+01
-487	4.26000000e+02	2.20000000e+01	2.20000000e+01	3.00000000e+01
-486	4.44000000e+02	2.20000000e+01	2.20000000e+01	3.00000000e+01
-485	4.75000000e+02	2.20000000e+01	2.20000000e+01	3.00000000e+01
-484	5.03000000e+02	2.20000000e+01	2.20000000e+01	3.00000000e+01
-483	5.27000000e+02	2.20000000e+01	2.20000000e+01	3.00000000e+01
-482	5.51000000e+02	2.20000000e+01	2.20000000e+01	3.00000000e+01
-481	5.91000000e+02	2.20000000e+01	2.20000000e+01	3.00000000e+01
-480	6.21000000e+02	2.20000000e+01	2.20000000e+01	3.00000000e+01
-479	6.51000000e+02	2.20000000e+01	2.20000000e+01	3.00000000e+01
-478	6.82000000e+02	2.20000000e+01	2.20000000e+01	3.00000000e+01
-477	7.06000000e+02	2.20000000e+01	2.20000000e+01	3.00000000e+01
-476	7.36000000e+02	2.20000000e+01	2.20000000e+01	3.00000000e+01
-475	7.71000000e+02	2.20000000e+01	2.20000000e+01	3.00000000e+01
-474	8.10000000e+02	2.20000000e+01	2.20000000e+01	3.00000000e+01
-473	8.45000000e+02	2.20000000e+01	2.20000000e+01	3.00000000e+01
-472	8.77000000e+02	2.20000000e+01	2.20000000e+01	3.00000000e+01
-471	9.12000000e+02	2.20000000e+01	2.20000000e+01	3.00000000e+01
-470	9.44000000e+02	2.20000000e+01	2.20000000e+01	3.00000000e+01
-469	9.79000000e+02	2.20000000e+01	2.20000000e+01	3.00000000e+01
-468	1.00900000e+03	2.20000000e+01	2.20000000e+01	3.00000000e+01
-467	1.03800000e+03	2.20000000e+01	2.20000000e+01	3.00000000e+01
-466	1.06900000e+03	2.20000000e+01	2.20000000e+01	3.00000000e+01
-465	1.10400000e+03	2.20000000e+01	2.20000000e+01	3.00000000e+01
-464	1.14400000e+03	2.20000000e+01	2.20000000e+01	3.00000000e+01
-463	1.17200000e+03	2.20000000e+01	2.20000000e+01	3.00000000e+01
-462	1.22500000e+03	2.20000000e+01	2.20000000e+01	3.00000000e+01
-461	1.26000000e+03	2.20000000e+01	2.20000000e+01	3.00000000e+01
-460	1.29800000e+03	2.20000000e+01	2.20000000e+01	3.00000000e+01
-459	1.35100000e+03	2.20000000e+01	2.20000000e+01	3.00000000e+01
-458	1.41400000e+03	2.20000000e+01	2.20000000e+01	3.00000000e+01
-457	1.46800000e+03	2.20000000e+01	2.20000000e+01	3.00000000e+01
-456	1.51600000e+03	2.20000000e+01	2.20000000e+01	3.00000000e+01
-455	1.56400000e+03	2.20000000e+01	2.20000000e+01	3.00000000e+01
-454	1.59400000e+03	2.20000000e+01	2.20000000e+01	3.00000000e+01
-453	1.62200000e+03	2.20000000e+01	2.20000000e+01	3.00000000e+01
-452	1.66600000e+03	2.20000000e+01	2.20000000e+01	3.00000000e+01
-451	1.70800000e+03	2.20000000e+01	2.20000000e+01	3.00000000e+01
-450	1.74700000e+03	2.20000000e+01	2.20000000e+01	3.00000000e+01
-449	1.79000000e+03	2.20000000e+01	2.20000000e+01	3.00000000e+01
-448	1.82800000e+03	2.20000000e+01	2.20000000e+01	3.00000000e+01
-447	1.86100000e+03	2.20000000e+01	2.20000000e+01	3.00000000e+01
-446	1.88700000e+03	2.20000000e+01	2.20000000e+01	3.00000000e+01
-445	1.93000000e+03	2.20000000e+01	2.20000000e+01	3.00000000e+01
-444	1.96300000e+03	2.20000000e+01	2.20000000e+01	3.00000000e+01
-443	2.00300000e+03	2.20000000e+01	2.20000000e+01	3.00000000e+01
-442	2.03200000e+03	2.20000000e+01	2.20000000e+01	3.00000000e+01
-441	2.05500000e+03	2.20000000e+01	2.20000000e+01	3.00000000e+01
-440	2.08200000e+03	2.20000000e+01	2.20000000e+01	3.00000000e+01
-439	2.10300000e+03	2.20000000e+01	2.20000000e+01	3.00000000e+01
-438	2.13300000e+03	2.20000000e+01	2.20000000e+01	3.00000000e+01
-437	2.16000000e+03	2.20000000e+01	2.20000000e+01	3.00000000e+01
-436	2.18400000e+03	2.20000000e+01	2.20000000e+01	3.00000000e+01
-435	2.25800000e+03	2.20000000e+01	2.20000000e+01	3.00000000e+01
-434	2.29900000e+03	2.20000000e+01	2.20000000e+01	3.00000000e+01
-433	2.34400000e+03	2.20000000e+01	2.20000000e+01	3.00000000e+01
-432	2.37900000e+03	2.20000000e+01	2.30000000e+01	3.10000000e+01
-431	2.41100000e+03	2.20000000e+01	2.30000000e+01	3.10000000e+01
-430	2.44900000e+03	2.20000000e+01	2.30000000e+01	3.10000000e+01
-429	2.48300000e+03	2.20000000e+01	2.30000000e+01	3.10000000e+01
-428	2.51600000e+03	2.20000000e+01	2.30000000e+01	3.10000000e+01
-427	2.54000000e+03	2.20000000e+01	2.30000000e+01	3.10000000e+01
-426	2.57100000e+03	2.20000000e+01	2.30000000e+01	3.10000000e+01
-425	2.59900000e+03	2.20000000e+01	2.30000000e+01	3.10000000e+01
-424	2.63100000e+03	2.20000000e+01	2.30000000e+01	3.10000000e+01
-423	2.67500000e+03	2.20000000e+01	2.30000000e+01	3.10000000e+01
-422	2.71200000e+03	2.20000000e+01	2.30000000e+01	3.10000000e+01
-421	2.73600000e+03	2.20000000e+01	2.30000000e+01	3.10000000e+01
-420	2.76300000e+03	2.20000000e+01	2.30000000e+01	3.10000000e+01
-419	2.79200000e+03	2.20000000e+01	2.30000000e+01	3.10000000e+01
-418	2.83000000e+03	2.40000000e+01	2.40000000e+01	3.20000000e+01
-417	2.85200000e+03	2.40000000e+01	2.40000000e+01	3.20000000e+01
-416	2.87700000e+03	2.40000000e+01	2.40000000e+01	3.20000000e+01
-415	2.90400000e+03	2.40000000e+01	2.40000000e+01	3.20000000e+01
-414	2.94400000e+03	2.40000000e+01	2.40000000e+01	3.20000000e+01
-413	2.97300000e+03	2.40000000e+01	2.40000000e+01	3.20000000e+01
-412	2.99700000e+03	2.40000000e+01	2.40000000e+01	3.20000000e+01
-411	3.04700000e+03	2.40000000e+01	2.40000000e+01	3.20000000e+01
-410	3.07700000e+03	2.40000000e+01	2.40000000e+01	3.20000000e+01
-409	3.11200000e+03	2.40000000e+01	2.40000000e+01	3.20000000e+01
-408	3.15500000e+03	2.40000000e+01	2.40000000e+01	3.20000000e+01
-407	3.18700000e+03	2.40000000e+01	2.40000000e+01	3.20000000e+01
-406	3.23900000e+03	2.40000000e+01	2.40000000e+01	3.20000000e+01
-405	3.28200000e+03	2.40000000e+01	2.40000000e+01	3.20000000e+01
-404	3.30800000e+03	2.40000000e+01	2.40000000e+01	3.20000000e+01
-403	3.35200000e+03	2.40000000e+01	2.40000000e+01	3.20000000e+01
-402	3.38900000e+03	2.40000000e+01	2.40000000e+01	3.20000000e+01
-401	3.43300000e+03	2.40000000e+01	2.40000000e+01	3.20000000e+01
-400	3.46400000e+03	2.40000000e+01	2.40000000e+01	3.20000000e+01
-399	3.49700000e+03	2.40000000e+01	2.40000000e+01	3.20000000e+01
-398	3.53000000e+03	2.40000000e+01	2.40000000e+01	3.20000000e+01
-397	3.57500000e+03	2.40000000e+01	2.40000000e+01	3.20000000e+01
-396	3.62000000e+03	2.40000000e+01	2.40000000e+01	3.20000000e+01
-395	3.65600000e+03	2.40000000e+01	2.40000000e+01	3.20000000e+01
-394	3.69700000e+03	2.40000000e+01	2.40000000e+01	3.20000000e+01
-393	3.74000000e+03	2.40000000e+01	2.40000000e+01	3.20000000e+01
-392	3.79900000e+03	2.40000000e+01	2.40000000e+01	3.20000000e+01
-391	3.83900000e+03	2.40000000e+01	2.40000000e+01	3.20000000e+01
-390	3.87000000e+03	2.40000000e+01	2.40000000e+01	3.20000000e+01
-389	3.91700000e+03	2.40000000e+01	2.40000000e+01	3.20000000e+01
-388	3.95300000e+03	2.40000000e+01	2.40000000e+01	3.20000000e+01
-387	3.99500000e+03	2.40000000e+01	2.40000000e+01	3.20000000e+01
-386	4.03500000e+03	2.40000000e+01	2.40000000e+01	3.20000000e+01
-385	4.06100000e+03	2.40000000e+01	2.40000000e+01	3.20000000e+01
-384	4.09800000e+03	2.40000000e+01	2.40000000e+01	3.20000000e+01
-383	4.13300000e+03	2.40000000e+01	2.40000000e+01	3.20000000e+01
-382	4.18500000e+03	2.40000000e+01	2.40000000e+01	3.20000000e+01
-381	4.22900000e+03	2.40000000e+01	2.40000000e+01	3.20000000e+01
-380	4.26700000e+03	2.40000000e+01	2.40000000e+01	3.20000000e+01
-379	4.30800000e+03	2.40000000e+01	2.40000000e+01	3.20000000e+01
-378	4.35400000e+03	2.40000000e+01	2.40000000e+01	3.20000000e+01
-377	4.39300000e+03	2.40000000e+01	2.40000000e+01	3.20000000e+01
-376	4.42900000e+03	2.40000000e+01	2.40000000e+01	3.20000000e+01
-375	4.46500000e+03	2.40000000e+01	2.40000000e+01	3.20000000e+01
-374	4.49800000e+03	2.40000000e+01	2.40000000e+01	3.20000000e+01
-373	4.53600000e+03	2.40000000e+01	2.40000000e+01	3.20000000e+01
-372	4.56500000e+03	2.40000000e+01	2.40000000e+01	3.20000000e+01
-371	4.59200000e+03	2.40000000e+01	2.40000000e+01	3.20000000e+01
-370	4.62700000e+03	2.40000000e+01	2.40000000e+01	3.20000000e+01
-369	4.65500000e+03	2.40000000e+01	2.40000000e+01	3.20000000e+01
-368	4.69200000e+03	2.40000000e+01	2.40000000e+01	3.20000000e+01
-367	4.73400000e+03	2.40000000e+01	2.40000000e+01	3.20000000e+01
-366	4.76900000e+03	2.40000000e+01	2.40000000e+01	3.20000000e+01
-365	4.80100000e+03	2.40000000e+01	2.40000000e+01	3.20000000e+01
-364	4.83700000e+03	2.40000000e+01	2.40000000e+01	3.20000000e+01
-363	4.88000000e+03	2.40000000e+01	2.40000000e+01	3.20000000e+01
-362	4.92100000e+03	2.40000000e+01	2.40000000e+01	3.20000000e+01
-361	4.95200000e+03	2.40000000e+01	2.40000000e+01	3.20000000e+01
-360	5.00300000e+03	2.60000000e+01	2.50000000e+01	3.30000000e+01
-359	5.03700000e+03	2.60000000e+01	2.50000000e+01	3.30000000e+01
-358	5.06600000e+03	2.60000000e+01	2.50000000e+01	3.30000000e+01
-357	5.09000000e+03	2.60000000e+01	2.50000000e+01	3.30000000e+01
-356	5.12700000e+03	2.60000000e+01	2.50000000e+01	3.30000000e+01
-355	5.16600000e+03	2.60000000e+01	2.50000000e+01	3.30000000e+01
-354	5.20600000e+03	2.60000000e+01	2.50000000e+01	3.30000000e+01
-353	5.24400000e+03	2.60000000e+01	2.50000000e+01	3.30000000e+01
-352	5.31200000e+03	2.60000000e+01	2.50000000e+01	3.30000000e+01
-351	5.36100000e+03	2.60000000e+01	2.50000000e+01	3.30000000e+01
-350	5.39200000e+03	2.60000000e+01	2.50000000e+01	3.30000000e+01
-349	5.43400000e+03	2.60000000e+01	2.50000000e+01	3.30000000e+01
-348	5.47600000e+03	2.60000000e+01	2.50000000e+01	3.30000000e+01
-347	5.52600000e+03	2.60000000e+01	2.50000000e+01	3.30000000e+01
-346	5.57400000e+03	2.60000000e+01	2.50000000e+01	3.30000000e+01
-345	5.62000000e+03	2.60000000e+01	2.50000000e+01	3.30000000e+01
-344	5.65000000e+03	2.60000000e+01	2.50000000e+01	3.30000000e+01
-343	5.68200000e+03	2.60000000e+01	2.50000000e+01	3.30000000e+01
-342	5.73100000e+03	2.60000000e+01	2.50000000e+01	3.30000000e+01
-341	5.77000000e+03	2.60000000e+01	2.50000000e+01	3.30000000e+01
-340	5.81900000e+03	2.60000000e+01	2.50000000e+01	3.30000000e+01
-339	5.81900000e+03	2.60000000e+01	2.50000000e+01	3.30000000e+01
-338	5.85300000e+03	2.60000000e+01	2.50000000e+01	3.30000000e+01
-337	5.85300000e+03	2.60000000e+01	2.50000000e+01	3.30000000e+01
-336	5.85300000e+03	2.60000000e+01	2.50000000e+01	3.30000000e+01
-335	5.85300000e+03	2.60000000e+01	2.50000000e+01	3.30000000e+01
-334	5.85300000e+03	2.60000000e+01	2.50000000e+01	3.30000000e+01
-333	5.85300000e+03	2.60000000e+01	2.50000000e+01	3.30000000e+01
-332	5.89800000e+03	2.60000000e+01	2.50000000e+01	3.30000000e+01
-331	5.93900000e+03	2.60000000e+01	2.50000000e+01	3.30000000e+01
-330	5.97700000e+03	2.60000000e+01	2.50000000e+01	3.30000000e+01
-329	6.02500000e+03	2.60000000e+01	2.50000000e+01	3.30000000e+01
-328	6.07800000e+03	2.60000000e+01	2.50000000e+01	3.30000000e+01
-327	6.13700000e+03	2.60000000e+01	2.50000000e+01	3.30000000e+01
-326	6.17900000e+03	2.60000000e+01	2.50000000e+01	3.30000000e+01
-325	6.23800000e+03	2.60000000e+01	2.50000000e+01	3.30000000e+01
-324	6.27300000e+03	2.60000000e+01	2.50000000e+01	3.30000000e+01
-323	6.32000000e+03	2.60000000e+01	2.50000000e+01	3.30000000e+01
-322	6.36700000e+03	2.60000000e+01	2.50000000e+01	3.30000000e+01
-321	6.39600000e+03	2.60000000e+01	2.50000000e+01	3.30000000e+01
-320	6.45300000e+03	2.60000000e+01	2.50000000e+01	3.30000000e+01
-319	6.51300000e+03	2.60000000e+01	2.50000000e+01	3.30000000e+01
-318	6.57200000e+03	2.60000000e+01	2.50000000e+01	3.30000000e+01
-317	6.63200000e+03	2.60000000e+01	2.50000000e+01	3.30000000e+01
-316	6.63200000e+03	2.60000000e+01	2.50000000e+01	3.30000000e+01
-315	6.63200000e+03	2.60000000e+01	2.50000000e+01	3.30000000e+01
-314	6.63200000e+03	2.60000000e+01	2.50000000e+01	3.30000000e+01
-313	6.70000000e+03	2.60000000e+01	2.50000000e+01	3.30000000e+01
-312	6.76900000e+03	2.60000000e+01	2.50000000e+01	3.30000000e+01
-311	6.84000000e+03	2.60000000e+01	2.50000000e+01	3.30000000e+01
-310	6.91300000e+03	2.60000000e+01	2.50000000e+01	3.30000000e+01
-309	6.98800000e+03	2.60000000e+01	2.50000000e+01	3.30000000e+01
-308	7.05900000e+03	2.60000000e+01	2.50000000e+01	3.30000000e+01
-307	7.12300000e+03	2.60000000e+01	2.50000000e+01	3.30000000e+01
-306	7.19100000e+03	2.60000000e+01	2.50000000e+01	3.30000000e+01
-305	7.26000000e+03	2.60000000e+01	2.50000000e+01	3.30000000e+01
-304	7.33100000e+03	2.60000000e+01	2.50000000e+01	3.30000000e+01
-303	7.38400000e+03	2.60000000e+01	2.50000000e+01	3.30000000e+01
-302	7.43600000e+03	2.60000000e+01	2.50000000e+01	3.30000000e+01
-301	7.49800000e+03	2.60000000e+01	2.50000000e+01	3.30000000e+01
-300	7.56200000e+03	2.60000000e+01	2.50000000e+01	3.30000000e+01
-299	7.59600000e+03	2.60000000e+01	2.50000000e+01	3.30000000e+01
-298	7.65500000e+03	2.60000000e+01	2.50000000e+01	3.30000000e+01
-297	7.70700000e+03	2.60000000e+01	2.50000000e+01	3.30000000e+01
-296	7.75900000e+03	2.60000000e+01	2.50000000e+01	3.30000000e+01
-295	7.80900000e+03	2.60000000e+01	2.50000000e+01	3.30000000e+01
-294	7.87600000e+03	2.60000000e+01	2.50000000e+01	3.30000000e+01
-293	7.93100000e+03	2.60000000e+01	2.50000000e+01	3.30000000e+01
-292	7.98300000e+03	2.60000000e+01	2.50000000e+01	3.30000000e+01
-291	8.04100000e+03	2.60000000e+01	2.50000000e+01	3.30000000e+01
-290	8.10500000e+03	2.60000000e+01	2.50000000e+01	3.30000000e+01
-289	8.17300000e+03	2.60000000e+01	2.50000000e+01	3.30000000e+01
-288	8.21500000e+03	2.60000000e+01	2.50000000e+01	3.30000000e+01
-287	8.27400000e+03	2.60000000e+01	2.50000000e+01	3.30000000e+01
-286	8.32500000e+03	2.60000000e+01	2.50000000e+01	3.30000000e+01
-285	8.37400000e+03	2.60000000e+01	2.50000000e+01	3.30000000e+01
-284	8.37400000e+03	2.60000000e+01	2.50000000e+01	3.30000000e+01
-283	8.42500000e+03	2.60000000e+01	2.50000000e+01	3.30000000e+01
-282	8.47600000e+03	2.60000000e+01	2.50000000e+01	3.30000000e+01
-281	8.51600000e+03	2.60000000e+01	2.50000000e+01	3.30000000e+01
-280	8.57700000e+03	2.60000000e+01	2.50000000e+01	3.30000000e+01
-279	8.63700000e+03	2.60000000e+01	2.50000000e+01	3.30000000e+01
-278	8.68600000e+03	2.60000000e+01	2.50000000e+01	3.30000000e+01
-277	8.68600000e+03	2.60000000e+01	2.50000000e+01	3.30000000e+01
-276	8.74200000e+03	2.60000000e+01	2.50000000e+01	3.30000000e+01
-275	8.80300000e+03	2.60000000e+01	2.50000000e+01	3.30000000e+01
-274	8.83700000e+03	2.60000000e+01	2.50000000e+01	3.30000000e+01
-273	8.87500000e+03	2.60000000e+01	2.50000000e+01	3.30000000e+01
-272	8.92100000e+03	2.60000000e+01	2.50000000e+01	3.30000000e+01
-271	8.97800000e+03	2.60000000e+01	2.50000000e+01	3.30000000e+01
-270	9.03400000e+03	2.60000000e+01	2.50000000e+01	3.30000000e+01
-269	9.07200000e+03	2.60000000e+01	2.50000000e+01	3.30000000e+01
-268	9.13000000e+03	2.60000000e+01	2.50000000e+01	3.30000000e+01
-267	9.18000000e+03	2.60000000e+01	2.50000000e+01	3.30000000e+01
-266	9.22300000e+03	2.60000000e+01	2.50000000e+01	3.30000000e+01
-265	9.27600000e+03	2.60000000e+01	2.50000000e+01	3.30000000e+01
-264	9.31100000e+03	2.60000000e+01	2.50000000e+01	3.30000000e+01
-263	9.37700000e+03	2.60000000e+01	2.50000000e+01	3.30000000e+01
-262	9.42500000e+03	2.60000000e+01	2.50000000e+01	3.30000000e+01
-261	9.46500000e+03	2.60000000e+01	2.50000000e+01	3.30000000e+01
-260	9.51100000e+03	2.60000000e+01	2.50000000e+01	3.30000000e+01
-259	9.55300000e+03	2.60000000e+01	2.50000000e+01	3.30000000e+01
-258	9.59500000e+03	2.60000000e+01	2.50000000e+01	3.30000000e+01
-257	9.65100000e+03	2.60000000e+01	2.50000000e+01	3.30000000e+01
-256	9.72000000e+03	2.60000000e+01	2.50000000e+01	3.30000000e+01
-255	9.78500000e+03	2.50000000e+01	2.60000000e+01	3.40000000e+01
-254	9.82400000e+03	2.50000000e+01	2.60000000e+01	3.40000000e+01
-253	9.89600000e+03	2.50000000e+01	2.60000000e+01	3.40000000e+01
-252	9.96600000e+03	2.50000000e+01	2.60000000e+01	3.40000000e+01
-251	1.00270000e+04	2.60000000e+01	2.70000000e+01	3.70000000e+01
-250	1.01320000e+04	2.80000000e+01	2.70000000e+01	3.80000000e+01
-249	1.01930000e+04	2.80000000e+01	2.70000000e+01	3.80000000e+01
-248	1.02430000e+04	2.80000000e+01	2.70000000e+01	3.80000000e+01
-247	1.03900000e+04	2.60000000e+01	2.80000000e+01	4.00000000e+01
-246	1.04460000e+04	2.60000000e+01	2.80000000e+01	4.00000000e+01
-245	1.04890000e+04	2.60000000e+01	2.80000000e+01	4.00000000e+01
-244	1.05380000e+04	2.60000000e+01	2.80000000e+01	4.00000000e+01
-243	1.06050000e+04	2.60000000e+01	2.80000000e+01	4.00000000e+01
-242	1.06780000e+04	2.60000000e+01	2.80000000e+01	4.00000000e+01
-241	1.07450000e+04	2.60000000e+01	2.80000000e+01	4.00000000e+01
-240	1.08350000e+04	2.70000000e+01	2.90000000e+01	4.10000000e+01
-239	1.09070000e+04	2.70000000e+01	2.90000000e+01	4.10000000e+01
-238	1.09850000e+04	2.70000000e+01	2.90000000e+01	4.10000000e+01
-237	1.10410000e+04	2.70000000e+01	2.90000000e+01	4.10000000e+01
-236	1.11330000e+04	2.70000000e+01	2.90000000e+01	4.10000000e+01
-235	1.12100000e+04	2.90000000e+01	3.10000000e+01	4.30000000e+01
-234	1.12710000e+04	2.90000000e+01	3.10000000e+01	4.30000000e+01
-233	1.13180000e+04	2.90000000e+01	3.10000000e+01	4.30000000e+01
-232	1.14350000e+04	2.90000000e+01	3.10000000e+01	4.30000000e+01
-231	1.15140000e+04	2.90000000e+01	3.10000000e+01	4.30000000e+01
-230	1.15850000e+04	2.90000000e+01	3.10000000e+01	4.30000000e+01
-229	1.16490000e+04	2.90000000e+01	3.10000000e+01	4.30000000e+01
-228	1.17400000e+04	2.90000000e+01	3.10000000e+01	4.30000000e+01
-227	1.17890000e+04	2.90000000e+01	3.10000000e+01	4.30000000e+01
-226	1.18590000e+04	2.90000000e+01	3.10000000e+01	4.30000000e+01
-225	1.19360000e+04	2.90000000e+01	3.10000000e+01	4.30000000e+01
-224	1.20230000e+04	3.30000000e+01	3.20000000e+01	4.90000000e+01
-223	1.20820000e+04	3.30000000e+01	3.20000000e+01	4.90000000e+01
-222	1.21570000e+04	3.30000000e+01	3.20000000e+01	4.90000000e+01
-221	1.22800000e+04	3.30000000e+01	3.20000000e+01	4.90000000e+01
-220	1.23700000e+04	3.30000000e+01	3.20000000e+01	4.90000000e+01
-219	1.24610000e+04	3.20000000e+01	3.30000000e+01	5.10000000e+01
-218	1.26760000e+04	3.20000000e+01	3.30000000e+01	5.10000000e+01
-217	1.30710000e+04	3.20000000e+01	3.30000000e+01	5.10000000e+01
-216	1.33370000e+04	3.60000000e+01	3.40000000e+01	5.40000000e+01
-215	1.33370000e+04	3.60000000e+01	3.40000000e+01	5.40000000e+01
-214	1.33370000e+04	3.60000000e+01	3.50000000e+01	5.60000000e+01
-213	1.34660000e+04	3.60000000e+01	3.50000000e+01	5.60000000e+01
-212	1.35630000e+04	3.60000000e+01	3.50000000e+01	5.60000000e+01
-211	1.36770000e+04	3.60000000e+01	3.50000000e+01	5.60000000e+01
-210	1.37700000e+04	3.60000000e+01	3.50000000e+01	5.60000000e+01
-209	1.38680000e+04	3.60000000e+01	3.50000000e+01	5.60000000e+01
-208	1.39590000e+04	3.60000000e+01	3.50000000e+01	5.60000000e+01
-207	1.40950000e+04	3.60000000e+01	3.50000000e+01	5.60000000e+01
-206	1.42890000e+04	3.60000000e+01	3.50000000e+01	5.60000000e+01
-205	1.82680000e+04	4.60000000e+01	4.20000000e+01	6.30000000e+01
-204	2.16080000e+04	4.50000000e+01	4.30000000e+01	6.40000000e+01
-203	2.30660000e+04	4.90000000e+01	4.40000000e+01	6.80000000e+01
-202	2.39210000e+04	5.00000000e+01	4.50000000e+01	6.90000000e+01
-201	2.48620000e+04	5.00000000e+01	4.50000000e+01	6.90000000e+01
-200	2.59490000e+04	5.10000000e+01	4.60000000e+01	7.10000000e+01
-199	2.59490000e+04	5.10000000e+01	4.60000000e+01	7.10000000e+01
-198	2.65450000e+04	5.10000000e+01	4.60000000e+01	7.10000000e+01
-197	2.71610000e+04	5.10000000e+01	4.60000000e+01	7.10000000e+01
-196	2.77240000e+04	4.90000000e+01	4.70000000e+01	7.90000000e+01
-195	2.85010000e+04	5.00000000e+01	4.80000000e+01	8.00000000e+01
-194	2.90820000e+04	5.00000000e+01	4.80000000e+01	8.00000000e+01
-193	2.96520000e+04	5.50000000e+01	5.00000000e+01	8.60000000e+01
-192	3.03640000e+04	5.50000000e+01	5.00000000e+01	9.00000000e+01
-191	3.08850000e+04	5.80000000e+01	5.10000000e+01	9.10000000e+01
-190	3.14000000e+04	5.80000000e+01	5.20000000e+01	9.30000000e+01
-189	3.19520000e+04	6.10000000e+01	5.30000000e+01	9.50000000e+01
-188	3.23840000e+04	6.10000000e+01	5.30000000e+01	9.50000000e+01
-187	3.29270000e+04	5.30000000e+01	5.60000000e+01	9.80000000e+01
-186	3.35510000e+04	5.30000000e+01	5.60000000e+01	9.80000000e+01
-185	3.42200000e+04	5.40000000e+01	5.70000000e+01	9.90000000e+01
-184	3.42200000e+04	6.10000000e+01	5.80000000e+01	1.01000000e+02
-183	3.47810000e+04	6.10000000e+01	5.80000000e+01	1.01000000e+02
-182	3.52720000e+04	6.10000000e+01	5.80000000e+01	1.01000000e+02
-181	3.57800000e+04	6.10000000e+01	5.80000000e+01	1.01000000e+02
-180	3.63110000e+04	6.10000000e+01	5.80000000e+01	1.01000000e+02
-179	3.68350000e+04	6.10000000e+01	5.80000000e+01	1.01000000e+02
-178	3.75170000e+04	6.10000000e+01	5.80000000e+01	1.01000000e+02
-177	3.81060000e+04	5.90000000e+01	5.90000000e+01	1.03000000e+02
-176	3.88100000e+04	5.90000000e+01	5.90000000e+01	1.03000000e+02
-175	3.97180000e+04	5.90000000e+01	5.90000000e+01	1.03000000e+02
-174	4.08250000e+04	6.20000000e+01	6.00000000e+01	1.04000000e+02
-173	4.24510000e+04	6.20000000e+01	6.20000000e+01	1.06000000e+02
-172	4.44030000e+04	6.20000000e+01	6.20000000e+01	1.06000000e+02
-171	5.08450000e+04	6.80000000e+01	6.60000000e+01	1.11000000e+02
-170	5.22800000e+04	6.90000000e+01	7.00000000e+01	1.16000000e+02
-169	5.31210000e+04	6.80000000e+01	7.10000000e+01	1.19000000e+02
-168	5.36560000e+04	6.80000000e+01	7.10000000e+01	1.19000000e+02
-167	5.41190000e+04	6.80000000e+01	7.10000000e+01	1.19000000e+02
-166	5.46290000e+04	6.80000000e+01	7.10000000e+01	1.19000000e+02
-165	5.50430000e+04	6.80000000e+01	7.10000000e+01	1.19000000e+02
-164	5.54420000e+04	6.80000000e+01	7.10000000e+01	1.19000000e+02
-163	5.57430000e+04	6.80000000e+01	7.10000000e+01	1.19000000e+02
-162	5.60270000e+04	6.80000000e+01	7.10000000e+01	1.19000000e+02
-161	5.62670000e+04	6.80000000e+01	7.10000000e+01	1.19000000e+02
-160	5.65380000e+04	6.80000000e+01	7.10000000e+01	1.19000000e+02
-159	5.68560000e+04	6.90000000e+01	7.20000000e+01	1.20000000e+02
-158	5.71690000e+04	6.90000000e+01	7.20000000e+01	1.20000000e+02
-157	5.74160000e+04	6.90000000e+01	7.20000000e+01	1.20000000e+02
-156	5.76260000e+04	6.90000000e+01	7.20000000e+01	1.20000000e+02
-155	5.78160000e+04	6.90000000e+01	7.20000000e+01	1.20000000e+02
-154	5.82560000e+04	6.90000000e+01	7.20000000e+01	1.20000000e+02
-153	5.84920000e+04	6.90000000e+01	7.20000000e+01	1.20000000e+02
-152	5.87340000e+04	6.90000000e+01	7.20000000e+01	1.20000000e+02
-151	5.90060000e+04	6.90000000e+01	7.20000000e+01	1.20000000e+02
-150	5.92230000e+04	7.30000000e+01	7.30000000e+01	1.21000000e+02
-149	5.94190000e+04	7.50000000e+01	7.40000000e+01	1.23000000e+02
-148	5.96340000e+04	7.50000000e+01	7.40000000e+01	1.23000000e+02
-147	5.98380000e+04	7.50000000e+01	7.40000000e+01	1.23000000e+02
-146	6.00570000e+04	7.70000000e+01	7.50000000e+01	1.24000000e+02
-145	6.02600000e+04	7.70000000e+01	7.50000000e+01	1.24000000e+02
-144	6.05200000e+04	7.70000000e+01	7.50000000e+01	1.24000000e+02
-143	6.07380000e+04	7.70000000e+01	7.50000000e+01	1.24000000e+02
-142	6.09070000e+04	7.70000000e+01	7.50000000e+01	1.24000000e+02
-141	6.10770000e+04	7.70000000e+01	7.50000000e+01	1.24000000e+02
-140	6.12170000e+04	7.70000000e+01	7.50000000e+01	1.24000000e+02
-139	6.13880000e+04	7.70000000e+01	7.50000000e+01	1.24000000e+02
-138	6.15910000e+04	7.70000000e+01	7.50000000e+01	1.24000000e+02
-137	6.17890000e+04	7.70000000e+01	7.50000000e+01	1.24000000e+02
-136	6.19490000e+04	7.70000000e+01	7.50000000e+01	1.24000000e+02
-135	6.21110000e+04	7.70000000e+01	7.50000000e+01	1.24000000e+02
-134	6.22290000e+04	7.70000000e+01	7.50000000e+01	1.24000000e+02
-133	6.23610000e+04	7.70000000e+01	7.50000000e+01	1.24000000e+02
-132	6.24990000e+04	7.70000000e+01	7.50000000e+01	1.24000000e+02
-131	6.26980000e+04	7.70000000e+01	7.50000000e+01	1.24000000e+02
-130	6.28480000e+04	7.70000000e+01	7.50000000e+01	1.24000000e+02
-129	6.29870000e+04	7.70000000e+01	7.60000000e+01	1.25000000e+02
-128	6.31260000e+04	7.70000000e+01	7.60000000e+01	0.00000000e+00
-127	6.32610000e+04	7.70000000e+01	7.60000000e+01	1.25000000e+02
-126	6.33710000e+04	7.70000000e+01	7.60000000e+01	1.25000000e+02
-125	6.35180000e+04	7.70000000e+01	7.60000000e+01	1.25000000e+02
-124	6.36760000e+04	7.70000000e+01	7.60000000e+01	1.25000000e+02
-123	6.38590000e+04	7.70000000e+01	7.60000000e+01	1.25000000e+02
-122	6.40090000e+04	7.70000000e+01	7.60000000e+01	1.25000000e+02
-121	6.42440000e+04	7.70000000e+01	7.60000000e+01	1.25000000e+02
-120	6.43740000e+04	7.70000000e+01	7.60000000e+01	1.25000000e+02
-119	6.45060000e+04	7.70000000e+01	7.60000000e+01	1.25000000e+02
-118	6.46780000e+04	7.70000000e+01	7.60000000e+01	1.25000000e+02
-117	6.48390000e+04	7.70000000e+01	7.60000000e+01	1.25000000e+02
-116	6.50260000e+04	7.70000000e+01	7.60000000e+01	1.25000000e+02
-115	6.52450000e+04	7.70000000e+01	7.60000000e+01	1.25000000e+02
-114	6.53870000e+04	7.70000000e+01	7.60000000e+01	1.25000000e+02
-113	6.55040000e+04	7.70000000e+01	7.60000000e+01	1.25000000e+02
-112	6.56450000e+04	7.70000000e+01	7.60000000e+01	1.25000000e+02
-111	6.58040000e+04	7.70000000e+01	7.60000000e+01	1.25000000e+02
-110	6.59620000e+04	7.70000000e+01	7.60000000e+01	1.25000000e+02
-109	6.61220000e+04	7.70000000e+01	7.60000000e+01	1.25000000e+02
-108	6.62590000e+04	7.70000000e+01	7.60000000e+01	1.25000000e+02
-107	6.63830000e+04	7.70000000e+01	7.60000000e+01	1.25000000e+02
-106	6.65090000e+04	7.70000000e+01	7.60000000e+01	1.25000000e+02
-105	6.66320000e+04	7.70000000e+01	7.60000000e+01	1.25000000e+02
-104	6.67320000e+04	7.70000000e+01	7.60000000e+01	1.25000000e+02
-103	6.69080000e+04	7.70000000e+01	7.60000000e+01	1.25000000e+02
-102	6.70740000e+04	7.70000000e+01	7.60000000e+01	1.25000000e+02
-101	6.71990000e+04	7.70000000e+01	7.60000000e+01	1.25000000e+02
-100	6.72770000e+04	7.70000000e+01	7.60000000e+01	1.25000000e+02
-99	6.73830000e+04	7.70000000e+01	7.60000000e+01	1.25000000e+02
-98	6.74970000e+04	7.70000000e+01	7.60000000e+01	1.25000000e+02
-97	6.76160000e+04	7.70000000e+01	7.60000000e+01	1.25000000e+02
-96	6.77450000e+04	7.70000000e+01	7.60000000e+01	1.25000000e+02
-95	6.78800000e+04	7.70000000e+01	7.60000000e+01	1.25000000e+02
-94	6.79920000e+04	7.70000000e+01	7.60000000e+01	1.25000000e+02
-93	6.81060000e+04	7.70000000e+01	7.60000000e+01	1.25000000e+02
-92	6.82220000e+04	7.70000000e+01	7.60000000e+01	1.25000000e+02
-91	6.83170000e+04	7.70000000e+01	7.60000000e+01	1.25000000e+02
-90	6.83830000e+04	7.70000000e+01	7.60000000e+01	1.25000000e+02
-89	6.84850000e+04	7.70000000e+01	7.60000000e+01	1.25000000e+02
-88	6.86260000e+04	7.70000000e+01	7.60000000e+01	1.25000000e+02
-87	6.87350000e+04	7.70000000e+01	7.60000000e+01	1.25000000e+02
-86	6.88440000e+04	7.70000000e+01	7.60000000e+01	1.25000000e+02
-85	6.89320000e+04	7.70000000e+01	7.60000000e+01	1.25000000e+02
-84	6.90320000e+04	7.70000000e+01	7.60000000e+01	1.25000000e+02
-83	6.91430000e+04	7.70000000e+01	7.60000000e+01	1.25000000e+02
-82	6.92710000e+04	7.70000000e+01	7.60000000e+01	1.25000000e+02
-81	6.93880000e+04	7.70000000e+01	7.60000000e+01	1.25000000e+02
-80	6.95030000e+04	7.70000000e+01	7.60000000e+01	1.25000000e+02
-79	6.96130000e+04	7.70000000e+01	7.60000000e+01	1.25000000e+02
-78	6.97130000e+04	7.70000000e+01	7.60000000e+01	1.25000000e+02
-77	6.98060000e+04	7.70000000e+01	7.60000000e+01	1.25000000e+02
-76	6.98640000e+04	7.70000000e+01	7.60000000e+01	1.25000000e+02
-75	6.98790000e+04	7.80000000e+01	7.70000000e+01	1.26000000e+02
-74	6.98970000e+04	7.80000000e+01	7.70000000e+01	1.26000000e+02
-73	6.99180000e+04	7.80000000e+01	7.70000000e+01	1.26000000e+02
-72	6.99560000e+04	7.80000000e+01	7.70000000e+01	1.26000000e+02
-71	7.00090000e+04	7.80000000e+01	7.70000000e+01	1.26000000e+02
-70	7.00900000e+04	7.80000000e+01	7.70000000e+01	1.26000000e+02
-69	7.01550000e+04	7.80000000e+01	7.70000000e+01	1.26000000e+02
-68	7.02620000e+04	7.80000000e+01	7.70000000e+01	1.26000000e+02
-67	7.03680000e+04	7.80000000e+01	7.70000000e+01	1.26000000e+02
-66	7.04770000e+04	7.80000000e+01	7.70000000e+01	1.26000000e+02
-65	7.05700000e+04	8.00000000e+01	7.80000000e+01	1.27000000e+02
-64	7.06770000e+04	8.00000000e+01	7.80000000e+01	1.27000000e+02
-63	7.07650000e+04	8.00000000e+01	7.80000000e+01	1.27000000e+02
-62	7.08550000e+04	8.00000000e+01	7.80000000e+01	1.27000000e+02
-61	7.08550000e+04	8.00000000e+01	7.80000000e+01	1.27000000e+02
-60	7.08980000e+04	8.00000000e+01	7.80000000e+01	1.27000000e+02
-59	7.08980000e+04	8.00000000e+01	7.80000000e+01	1.27000000e+02
-58	7.09890000e+04	8.00000000e+01	7.80000000e+01	1.27000000e+02
-57	7.10570000e+04	8.00000000e+01	7.80000000e+01	1.27000000e+02
-56	7.11510000e+04	8.00000000e+01	7.80000000e+01	1.27000000e+02
-55	7.12510000e+04	8.00000000e+01	7.80000000e+01	1.27000000e+02
-54	7.13300000e+04	8.00000000e+01	7.80000000e+01	1.27000000e+02
-53	7.14330000e+04	8.00000000e+01	7.80000000e+01	1.27000000e+02
-52	7.14330000e+04	8.00000000e+01	7.80000000e+01	1.27000000e+02
-51	7.15130000e+04	8.00000000e+01	7.80000000e+01	1.27000000e+02
-50	7.15130000e+04	8.00000000e+01	7.80000000e+01	1.27000000e+02
-49	7.15130000e+04	8.00000000e+01	7.80000000e+01	1.27000000e+02
-48	7.15130000e+04	8.00000000e+01	7.80000000e+01	1.27000000e+02
-47	7.15130000e+04	8.00000000e+01	7.80000000e+01	1.27000000e+02
-46	7.16120000e+04	8.00000000e+01	7.80000000e+01	1.27000000e+02
-45	7.16930000e+04	8.00000000e+01	7.80000000e+01	1.27000000e+02
-44	7.17660000e+04	8.00000000e+01	7.80000000e+01	1.27000000e+02
-43	7.18600000e+04	8.00000000e+01	7.80000000e+01	1.27000000e+02
-42	7.19360000e+04	8.00000000e+01	7.80000000e+01	1.27000000e+02
-41	7.20370000e+04	8.00000000e+01	7.80000000e+01	1.27000000e+02
-40	7.21330000e+04	7.90000000e+01	7.90000000e+01	1.28000000e+02
-39	7.22370000e+04	7.90000000e+01	7.90000000e+01	1.28000000e+02
-38	7.23260000e+04	7.90000000e+01	7.90000000e+01	1.28000000e+02
-37	7.23970000e+04	7.90000000e+01	7.90000000e+01	1.28000000e+02
-36	7.24670000e+04	7.90000000e+01	7.90000000e+01	1.28000000e+02
-35	7.25490000e+04	7.90000000e+01	7.90000000e+01	1.28000000e+02
-34	7.26640000e+04	7.90000000e+01	7.90000000e+01	1.28000000e+02
-33	7.27740000e+04	7.90000000e+01	7.90000000e+01	1.28000000e+02
-32	7.29340000e+04	7.90000000e+01	7.90000000e+01	1.28000000e+02
-31	7.30590000e+04	7.90000000e+01	7.90000000e+01	1.28000000e+02
-30	7.31980000e+04	7.90000000e+01	7.90000000e+01	1.28000000e+02
-29	7.33170000e+04	7.90000000e+01	7.90000000e+01	1.28000000e+02
-28	7.34430000e+04	7.90000000e+01	7.90000000e+01	1.28000000e+02
-27	7.36090000e+04	8.00000000e+01	8.00000000e+01	1.29000000e+02
-26	7.37510000e+04	8.00000000e+01	8.00000000e+01	1.29000000e+02
-25	7.38960000e+04	8.00000000e+01	8.00000000e+01	1.29000000e+02
-24	7.40440000e+04	8.00000000e+01	8.00000000e+01	1.29000000e+02
-23	7.41870000e+04	8.00000000e+01	8.00000000e+01	1.29000000e+02
-22	7.43490000e+04	8.00000000e+01	8.00000000e+01	1.29000000e+02
-21	7.44920000e+04	8.00000000e+01	8.00000000e+01	1.29000000e+02
-20	7.46560000e+04	8.10000000e+01	8.10000000e+01	1.31000000e+02
-19	7.47820000e+04	8.10000000e+01	8.10000000e+01	1.31000000e+02
-18	7.49220000e+04	0.00000000e+00	8.10000000e+01	1.31000000e+02
-17	7.50530000e+04	8.50000000e+01	8.20000000e+01	1.32000000e+02
-16	7.52240000e+04	8.50000000e+01	8.20000000e+01	1.32000000e+02
-15	7.53640000e+04	8.50000000e+01	8.20000000e+01	1.32000000e+02
-14	7.54980000e+04	8.50000000e+01	8.20000000e+01	1.32000000e+02
-13	7.56350000e+04	8.50000000e+01	8.20000000e+01	1.32000000e+02
-12	7.57720000e+04	8.50000000e+01	8.20000000e+01	1.32000000e+02
-11	7.59330000e+04	8.50000000e+01	8.20000000e+01	1.32000000e+02
-10	7.61020000e+04	8.50000000e+01	8.20000000e+01	1.32000000e+02
-9	7.62910000e+04	8.50000000e+01	8.20000000e+01	1.32000000e+02
-8	7.65100000e+04	8.50000000e+01	8.20000000e+01	1.32000000e+02
-7	7.68740000e+04	8.50000000e+01	8.20000000e+01	1.32000000e+02
-6	7.70770000e+04	8.50000000e+01	8.20000000e+01	1.32000000e+02
-5	7.72730000e+04	8.50000000e+01	8.20000000e+01	1.32000000e+02
-4	7.74490000e+04	8.50000000e+01	8.20000000e+01	1.32000000e+02
-3	7.76680000e+04	8.40000000e+01	8.30000000e+01	1.33000000e+02
-2	7.78440000e+04	8.40000000e+01	8.30000000e+01	1.33000000e+02
-1	7.80090000e+04	8.40000000e+01	8.30000000e+01	1.33000000e+02
0	7.82240000e+04	8.40000000e+01	8.30000000e+01	1.33000000e+02
1	7.86480000e+04	8.40000000e+01	8.30000000e+01	1.33000000e+02
2	7.89200000e+04	8.40000000e+01	8.30000000e+01	1.33000000e+02
3	7.91940000e+04	8.40000000e+01	8.30000000e+01	1.33000000e+02
4	7.94650000e+04	8.40000000e+01	8.30000000e+01	1.33000000e+02
5	7.96360000e+04	8.40000000e+01	8.30000000e+01	1.33000000e+02
6	7.98120000e+04	8.40000000e+01	8.30000000e+01	1.33000000e+02
7	7.99840000e+04	8.40000000e+01	8.30000000e+01	1.33000000e+02
8	8.01220000e+04	8.40000000e+01	8.30000000e+01	1.33000000e+02
9	8.02920000e+04	8.40000000e+01	8.30000000e+01	1.33000000e+02
10	8.04670000e+04	8.40000000e+01	8.30000000e+01	1.33000000e+02
11	8.06220000e+04	8.40000000e+01	8.30000000e+01	1.33000000e+02
12	8.07820000e+04	8.40000000e+01	8.30000000e+01	1.33000000e+02
13	8.09630000e+04	8.40000000e+01	8.30000000e+01	1.33000000e+02
14	8.10950000e+04	8.40000000e+01	8.30000000e+01	1.33000000e+02
15	8.11950000e+04	8.40000000e+01	8.30000000e+01	1.33000000e+02
16	8.13110000e+04	8.40000000e+01	8.30000000e+01	1.33000000e+02
17	8.14430000e+04	8.40000000e+01	8.30000000e+01	1.33000000e+02
18	8.15750000e+04	8.40000000e+01	8.30000000e+01	1.33000000e+02
19	8.17380000e+04	8.40000000e+01	8.40000000e+01	1.34000000e+02
20	8.18710000e+04	8.40000000e+01	8.40000000e+01	1.34000000e+02
21	8.19910000e+04	8.40000000e+01	8.40000000e+01	1.34000000e+02
22	8.21070000e+04	8.40000000e+01	8.40000000e+01	1.34000000e+02
23	8.22420000e+04	8.40000000e+01	8.40000000e+01	1.34000000e+02
24	8.23710000e+04	8.40000000e+01	8.40000000e+01	1.34000000e+02
25	8.25430000e+04	8.40000000e+01	8.40000000e+01	1.34000000e+02
26	8.26980000e+04	8.40000000e+01	8.40000000e+01	1.34000000e+02
27	8.28710000e+04	8.40000000e+01	8.40000000e+01	1.34000000e+02
28	8.30970000e+04	8.40000000e+01	8.40000000e+01	1.34000000e+02
29	8.32680000e+04	8.40000000e+01	8.40000000e+01	1.34000000e+02
30	8.34320000e+04	8.40000000e+01	8.40000000e+01	1.34000000e+02
31	8.36110000e+04	8.40000000e+01	8.40000000e+01	1.34000000e+02
32	8.37690000e+04	8.40000000e+01	8.40000000e+01	1.34000000e+02
33	8.39420000e+04	8.40000000e+01	8.40000000e+01	1.34000000e+02
34	8.40990000e+04	8.40000000e+01	8.40000000e+01	1.34000000e+02
35	8.42610000e+04	8.40000000e+01	8.40000000e+01	1.34000000e+02
36	8.44210000e+04	8.40000000e+01	8.40000000e+01	1.34000000e+02
37	8.45700000e+04	8.40000000e+01	8.40000000e+01	1.34000000e+02
38	8.47350000e+04	8.40000000e+01	8.40000000e+01	1.34000000e+02
39	8.49030000e+04	8.40000000e+01	8.40000000e+01	1.34000000e+02
40	8.50480000e+04	8.40000000e+01	8.40000000e+01	1.34000000e+02
41	8.51970000e+04	8.40000000e+01	8.40000000e+01	1.34000000e+02
42	8.53750000e+04	8.40000000e+01	8.40000000e+01	1.34000000e+02
43	8.55210000e+04	8.40000000e+01	8.40000000e+01	1.34000000e+02
44	8.57070000e+04	8.40000000e+01	8.40000000e+01	1.34000000e+02
45	8.59470000e+04	8.40000000e+01	8.40000000e+01	1.34000000e+02
46	8.61180000e+04	8.40000000e+01	8.40000000e+01	1.34000000e+02
47	8.62610000e+04	8.40000000e+01	8.40000000e+01	1.34000000e+02
48	8.64150000e+04	8.40000000e+01	8.40000000e+01	1.34000000e+02
49	8.65690000e+04	8.40000000e+01	8.40000000e+01	1.34000000e+02
50	8.67190000e+04	8.40000000e+01	8.40000000e+01	1.34000000e+02
51	8.68740000e+04	8.40000000e+01	8.40000000e+01	1.34000000e+02
52	8.70400000e+04	8.40000000e+01	8.40000000e+01	1.34000000e+02
53	8.71900000e+04	8.40000000e+01	8.40000000e+01	1.34000000e+02
54	8.73490000e+04	8.40000000e+01	8.40000000e+01	1.34000000e+02
55	8.74800000e+04	8.40000000e+01	8.40000000e+01	1.34000000e+02
56	8.76690000e+04	8.40000000e+01	8.40000000e+01	1.34000000e+02
57	8.78170000e+04	8.40000000e+01	8.40000000e+01	1.34000000e+02
58	8.79710000e+04	8.40000000e+01	8.40000000e+01	1.34000000e+02
59	8.81200000e+04	8.40000000e+01	8.40000000e+01	1.34000000e+02
60	8.83000000e+04	8.40000000e+01	8.40000000e+01	1.34000000e+02
61	8.84510000e+04	8.40000000e+01	8.40000000e+01	1.34000000e+02
62	8.85770000e+04	8.40000000e+01	8.40000000e+01	1.34000000e+02
63	8.87500000e+04	8.40000000e+01	8.40000000e+01	1.34000000e+02
64	8.88840000e+04	8.40000000e+01	8.40000000e+01	1.34000000e+02
65	8.90240000e+04	8.40000000e+01	8.40000000e+01	1.34000000e+02
66	8.91970000e+04	8.40000000e+01	8.40000000e+01	1.34000000e+02
67	8.93550000e+04	8.40000000e+01	8.40000000e+01	1.34000000e+02
68	8.95040000e+04	8.40000000e+01	8.40000000e+01	1.34000000e+02
69	8.96420000e+04	8.40000000e+01	8.40000000e+01	1.34000000e+02
70	8.97700000e+04	8.40000000e+01	8.40000000e+01	1.34000000e+02
71	8.99120000e+04	8.40000000e+01	8.40000000e+01	1.34000000e+02
72	9.00510000e+04	8.40000000e+01	8.40000000e+01	1.34000000e+02
73	9.01770000e+04	8.40000000e+01	8.40000000e+01	1.34000000e+02
74	9.03100000e+04	8.40000000e+01	8.40000000e+01	1.34000000e+02
75	9.04300000e+04	8.40000000e+01	8.40000000e+01	1.34000000e+02
76	9.05660000e+04	8.40000000e+01	8.40000000e+01	1.34000000e+02
77	9.07310000e+04	8.40000000e+01	8.40000000e+01	1.34000000e+02
78	9.08510000e+04	8.40000000e+01	8.40000000e+01	1.34000000e+02
79	9.09960000e+04	8.40000000e+01	8.40000000e+01	1.34000000e+02
80	9.11220000e+04	8.40000000e+01	8.40000000e+01	1.34000000e+02
81	9.12480000e+04	8.40000000e+01	8.40000000e+01	1.34000000e+02
82	9.14030000e+04	8.40000000e+01	8.40000000e+01	1.34000000e+02
83	9.15330000e+04	8.40000000e+01	8.40000000e+01	1.34000000e+02
84	9.17060000e+04	8.40000000e+01	8.40000000e+01	1.34000000e+02
85	9.18680000e+04	8.40000000e+01	0.00000000e+00	1.34000000e+02
86	9.20040000e+04	8.40000000e+01	8.40000000e+01	1.34000000e+02
87	9.21800000e+04	8.40000000e+01	8.40000000e+01	1.34000000e+02
88	9.23930000e+04	8.40000000e+01	8.40000000e+01	1.34000000e+02
89	9.25540000e+04	8.40000000e+01	8.40000000e+01	1.34000000e+02
90	9.27160000e+04	8.10000000e+01	8.50000000e+01	1.35000000e+02
91	9.28900000e+04	8.10000000e+01	8.50000000e+01	1.35000000e+02
92	9.30440000e+04	8.10000000e+01	8.50000000e+01	1.35000000e+02
93	9.32250000e+04	8.10000000e+01	8.50000000e+01	1.35000000e+02
94	9.34080000e+04	8.10000000e+01	8.50000000e+01	1.35000000e+02
95	9.35610000e+04	8.10000000e+01	8.50000000e+01	1.35000000e+02
96	9.37360000e+04	8.10000000e+01	8.50000000e+01	1.35000000e+02
97	9.38760000e+04	8.10000000e+01	8.50000000e+01	1.35000000e+02
98	9.40300000e+04	8.10000000e+01	8.50000000e+01	1.35000000e+02
99	9.41730000e+04	8.10000000e+01	8.50000000e+01	1.35000000e+02
100	9.43360000e+04	8.10000000e+01	8.50000000e+01	1.35000000e+02
