# Supplementary material for: Early Prediction of Movie Box Office Success Based on Wikipedia Activity Big Data
Source: PLoS One. 2013 Aug 21;8(8):e71226. doi: 10.1371/journal.pone.0071226 (PMC3749192; doi:10.1371/journal.pone.0071226)
Supplement: Dataset S1 — The dataset under study, including the financial and Wikipedia activity data is also available at http://wwm.phy.bme.hu/SupplementaryDataS1.zip. (ZIP) [file pone.0071226.s002.zip › wikipredict_data_pack/sample_of_312/wikipedia_predictors/252]

Day_(movie_time)	Views	Users	Rigor	Edits
-500	0.00000000e+00	0.00000000e+00	0.00000000e+00	0.00000000e+00
-499	0.00000000e+00	0.00000000e+00	0.00000000e+00	0.00000000e+00
-498	0.00000000e+00	0.00000000e+00	0.00000000e+00	0.00000000e+00
-497	0.00000000e+00	0.00000000e+00	0.00000000e+00	0.00000000e+00
-496	0.00000000e+00	0.00000000e+00	0.00000000e+00	0.00000000e+00
-495	0.00000000e+00	0.00000000e+00	0.00000000e+00	0.00000000e+00
-494	0.00000000e+00	0.00000000e+00	0.00000000e+00	0.00000000e+00
-493	0.00000000e+00	0.00000000e+00	0.00000000e+00	0.00000000e+00
-492	0.00000000e+00	0.00000000e+00	0.00000000e+00	0.00000000e+00
-491	0.00000000e+00	0.00000000e+00	0.00000000e+00	0.00000000e+00
-490	0.00000000e+00	0.00000000e+00	0.00000000e+00	0.00000000e+00
-489	0.00000000e+00	0.00000000e+00	0.00000000e+00	0.00000000e+00
-488	0.00000000e+00	0.00000000e+00	0.00000000e+00	0.00000000e+00
-487	0.00000000e+00	0.00000000e+00	0.00000000e+00	0.00000000e+00
-486	0.00000000e+00	0.00000000e+00	0.00000000e+00	0.00000000e+00
-485	0.00000000e+00	0.00000000e+00	0.00000000e+00	0.00000000e+00
-484	0.00000000e+00	0.00000000e+00	0.00000000e+00	0.00000000e+00
-483	0.00000000e+00	0.00000000e+00	0.00000000e+00	0.00000000e+00
-482	0.00000000e+00	0.00000000e+00	0.00000000e+00	0.00000000e+00
-481	0.00000000e+00	0.00000000e+00	0.00000000e+00	0.00000000e+00
-480	0.00000000e+00	0.00000000e+00	0.00000000e+00	0.00000000e+00
-479	0.00000000e+00	0.00000000e+00	0.00000000e+00	0.00000000e+00
-478	0.00000000e+00	0.00000000e+00	0.00000000e+00	0.00000000e+00
-477	0.00000000e+00	0.00000000e+00	0.00000000e+00	0.00000000e+00
-476	8.00000000e+00	0.00000000e+00	0.00000000e+00	0.00000000e+00
-475	1.00000000e+01	0.00000000e+00	0.00000000e+00	0.00000000e+00
-474	2.10000000e+01	0.00000000e+00	0.00000000e+00	0.00000000e+00
-473	2.70000000e+01	0.00000000e+00	0.00000000e+00	0.00000000e+00
-472	3.30000000e+01	0.00000000e+00	0.00000000e+00	0.00000000e+00
-471	4.30000000e+01	0.00000000e+00	0.00000000e+00	0.00000000e+00
-470	5.10000000e+01	0.00000000e+00	0.00000000e+00	0.00000000e+00
-469	5.90000000e+01	0.00000000e+00	0.00000000e+00	0.00000000e+00
-468	6.50000000e+01	0.00000000e+00	0.00000000e+00	0.00000000e+00
-467	7.00000000e+01	0.00000000e+00	0.00000000e+00	0.00000000e+00
-466	7.70000000e+01	0.00000000e+00	0.00000000e+00	0.00000000e+00
-465	7.90000000e+01	0.00000000e+00	0.00000000e+00	0.00000000e+00
-464	8.40000000e+01	0.00000000e+00	0.00000000e+00	0.00000000e+00
-463	8.90000000e+01	0.00000000e+00	0.00000000e+00	0.00000000e+00
-462	9.60000000e+01	0.00000000e+00	0.00000000e+00	0.00000000e+00
-461	1.07000000e+02	0.00000000e+00	0.00000000e+00	0.00000000e+00
-460	1.11000000e+02	0.00000000e+00	0.00000000e+00	0.00000000e+00
-459	1.13000000e+02	0.00000000e+00	0.00000000e+00	0.00000000e+00
-458	1.13000000e+02	0.00000000e+00	0.00000000e+00	0.00000000e+00
-457	1.17000000e+02	0.00000000e+00	0.00000000e+00	0.00000000e+00
-456	1.20000000e+02	0.00000000e+00	0.00000000e+00	0.00000000e+00
-455	1.28000000e+02	0.00000000e+00	0.00000000e+00	0.00000000e+00
-454	1.35000000e+02	0.00000000e+00	0.00000000e+00	0.00000000e+00
-453	1.39000000e+02	0.00000000e+00	0.00000000e+00	0.00000000e+00
-452	1.44000000e+02	0.00000000e+00	0.00000000e+00	0.00000000e+00
-451	1.51000000e+02	0.00000000e+00	0.00000000e+00	0.00000000e+00
-450	1.61000000e+02	0.00000000e+00	0.00000000e+00	0.00000000e+00
-449	1.67000000e+02	0.00000000e+00	0.00000000e+00	0.00000000e+00
-448	1.72000000e+02	0.00000000e+00	0.00000000e+00	0.00000000e+00
-447	1.78000000e+02	0.00000000e+00	0.00000000e+00	0.00000000e+00
-446	1.84000000e+02	0.00000000e+00	0.00000000e+00	0.00000000e+00
-445	1.92000000e+02	0.00000000e+00	0.00000000e+00	0.00000000e+00
-444	1.97000000e+02	0.00000000e+00	0.00000000e+00	0.00000000e+00
-443	1.99000000e+02	0.00000000e+00	0.00000000e+00	0.00000000e+00
-442	2.04000000e+02	0.00000000e+00	0.00000000e+00	0.00000000e+00
-441	2.11000000e+02	0.00000000e+00	0.00000000e+00	0.00000000e+00
-440	2.21000000e+02	0.00000000e+00	0.00000000e+00	0.00000000e+00
-439	2.27000000e+02	0.00000000e+00	0.00000000e+00	0.00000000e+00
-438	2.29000000e+02	0.00000000e+00	0.00000000e+00	0.00000000e+00
-437	2.32000000e+02	0.00000000e+00	0.00000000e+00	0.00000000e+00
-436	2.35000000e+02	0.00000000e+00	0.00000000e+00	0.00000000e+00
-435	2.45000000e+02	0.00000000e+00	0.00000000e+00	0.00000000e+00
-434	2.47000000e+02	0.00000000e+00	0.00000000e+00	0.00000000e+00
-433	2.53000000e+02	0.00000000e+00	0.00000000e+00	0.00000000e+00
-432	2.55000000e+02	0.00000000e+00	0.00000000e+00	0.00000000e+00
-431	2.60000000e+02	0.00000000e+00	0.00000000e+00	0.00000000e+00
-430	2.67000000e+02	0.00000000e+00	0.00000000e+00	0.00000000e+00
-429	2.73000000e+02	0.00000000e+00	0.00000000e+00	0.00000000e+00
-428	2.79000000e+02	0.00000000e+00	0.00000000e+00	0.00000000e+00
-427	2.86000000e+02	0.00000000e+00	0.00000000e+00	0.00000000e+00
-426	2.96000000e+02	0.00000000e+00	0.00000000e+00	0.00000000e+00
-425	3.03000000e+02	0.00000000e+00	0.00000000e+00	0.00000000e+00
-424	3.09000000e+02	0.00000000e+00	0.00000000e+00	0.00000000e+00
-423	3.09000000e+02	0.00000000e+00	0.00000000e+00	0.00000000e+00
-422	3.14000000e+02	0.00000000e+00	0.00000000e+00	0.00000000e+00
-421	3.14000000e+02	0.00000000e+00	0.00000000e+00	0.00000000e+00
-420	3.14000000e+02	0.00000000e+00	0.00000000e+00	0.00000000e+00
-419	3.14000000e+02	0.00000000e+00	0.00000000e+00	0.00000000e+00
-418	3.14000000e+02	0.00000000e+00	0.00000000e+00	0.00000000e+00
-417	3.14000000e+02	0.00000000e+00	0.00000000e+00	0.00000000e+00
-416	3.20000000e+02	0.00000000e+00	0.00000000e+00	0.00000000e+00
-415	3.33000000e+02	0.00000000e+00	0.00000000e+00	0.00000000e+00
-414	3.45000000e+02	0.00000000e+00	0.00000000e+00	0.00000000e+00
-413	3.53000000e+02	0.00000000e+00	0.00000000e+00	0.00000000e+00
-412	3.68000000e+02	0.00000000e+00	0.00000000e+00	0.00000000e+00
-411	3.72000000e+02	0.00000000e+00	0.00000000e+00	0.00000000e+00
-410	3.86000000e+02	0.00000000e+00	0.00000000e+00	0.00000000e+00
-409	4.05000000e+02	0.00000000e+00	0.00000000e+00	0.00000000e+00
-408	4.32000000e+02	0.00000000e+00	0.00000000e+00	0.00000000e+00
-407	4.49000000e+02	0.00000000e+00	0.00000000e+00	0.00000000e+00
-406	4.67000000e+02	0.00000000e+00	0.00000000e+00	0.00000000e+00
-405	4.78000000e+02	0.00000000e+00	0.00000000e+00	0.00000000e+00
-404	4.89000000e+02	0.00000000e+00	0.00000000e+00	0.00000000e+00
-403	5.00000000e+02	0.00000000e+00	0.00000000e+00	0.00000000e+00
-402	5.13000000e+02	0.00000000e+00	0.00000000e+00	0.00000000e+00
-401	5.25000000e+02	0.00000000e+00	0.00000000e+00	0.00000000e+00
-400	5.25000000e+02	0.00000000e+00	0.00000000e+00	0.00000000e+00
-399	5.25000000e+02	0.00000000e+00	0.00000000e+00	0.00000000e+00
-398	5.25000000e+02	0.00000000e+00	0.00000000e+00	0.00000000e+00
-397	5.78000000e+02	0.00000000e+00	0.00000000e+00	0.00000000e+00
-396	6.24000000e+02	0.00000000e+00	0.00000000e+00	0.00000000e+00
-395	6.83000000e+02	0.00000000e+00	0.00000000e+00	0.00000000e+00
-394	7.37000000e+02	0.00000000e+00	0.00000000e+00	0.00000000e+00
-393	7.86000000e+02	0.00000000e+00	0.00000000e+00	0.00000000e+00
-392	8.40000000e+02	0.00000000e+00	0.00000000e+00	0.00000000e+00
-391	8.97000000e+02	0.00000000e+00	0.00000000e+00	0.00000000e+00
-390	9.50000000e+02	0.00000000e+00	0.00000000e+00	0.00000000e+00
-389	9.99000000e+02	0.00000000e+00	0.00000000e+00	0.00000000e+00
-388	1.55500000e+03	2.00000000e+00	3.00000000e+00	1.60000000e+01
-387	2.62400000e+03	2.00000000e+00	3.00000000e+00	1.70000000e+01
-386	3.24600000e+03	2.00000000e+00	3.00000000e+00	1.70000000e+01
-385	3.63600000e+03	2.00000000e+00	3.00000000e+00	1.70000000e+01
-384	4.01100000e+03	2.00000000e+00	3.00000000e+00	1.70000000e+01
-383	4.38600000e+03	2.00000000e+00	3.00000000e+00	1.70000000e+01
-382	4.72000000e+03	2.00000000e+00	3.00000000e+00	1.70000000e+01
-381	5.10400000e+03	2.00000000e+00	3.00000000e+00	1.70000000e+01
-380	5.48500000e+03	2.00000000e+00	3.00000000e+00	1.70000000e+01
-379	5.84000000e+03	2.00000000e+00	3.00000000e+00	1.70000000e+01
-378	6.19700000e+03	2.00000000e+00	3.00000000e+00	1.70000000e+01
-377	6.54400000e+03	2.00000000e+00	3.00000000e+00	1.70000000e+01
-376	7.15900000e+03	2.00000000e+00	3.00000000e+00	1.70000000e+01
-375	7.64600000e+03	3.00000000e+00	4.00000000e+00	1.80000000e+01
-374	8.05200000e+03	3.00000000e+00	5.00000000e+00	2.00000000e+01
-373	8.39500000e+03	3.00000000e+00	5.00000000e+00	2.00000000e+01
-372	8.78300000e+03	3.00000000e+00	5.00000000e+00	2.00000000e+01
-371	9.13400000e+03	3.00000000e+00	5.00000000e+00	2.00000000e+01
-370	9.47000000e+03	3.00000000e+00	5.00000000e+00	2.00000000e+01
-369	9.80500000e+03	4.00000000e+00	6.00000000e+00	2.10000000e+01
-368	9.80500000e+03	4.00000000e+00	6.00000000e+00	2.10000000e+01
-367	1.02520000e+04	4.00000000e+00	6.00000000e+00	2.10000000e+01
-366	1.05390000e+04	4.00000000e+00	6.00000000e+00	2.10000000e+01
-365	1.08600000e+04	5.00000000e+00	7.00000000e+00	2.20000000e+01
-364	1.11920000e+04	5.00000000e+00	7.00000000e+00	2.20000000e+01
-363	1.14980000e+04	5.00000000e+00	7.00000000e+00	2.20000000e+01
-362	1.18200000e+04	5.00000000e+00	7.00000000e+00	2.20000000e+01
-361	1.18200000e+04	5.00000000e+00	7.00000000e+00	2.20000000e+01
-360	1.21450000e+04	5.00000000e+00	7.00000000e+00	2.20000000e+01
-359	1.24160000e+04	6.00000000e+00	1.10000000e+01	2.60000000e+01
-358	1.26870000e+04	6.00000000e+00	1.10000000e+01	2.60000000e+01
-357	1.29640000e+04	6.00000000e+00	1.10000000e+01	2.60000000e+01
-356	1.32750000e+04	6.00000000e+00	1.10000000e+01	2.60000000e+01
-355	1.36020000e+04	6.00000000e+00	1.10000000e+01	2.60000000e+01
-354	1.40270000e+04	6.00000000e+00	1.10000000e+01	2.60000000e+01
-353	1.45360000e+04	6.00000000e+00	1.10000000e+01	2.60000000e+01
-352	1.48320000e+04	6.00000000e+00	1.10000000e+01	2.60000000e+01
-351	1.50810000e+04	6.00000000e+00	1.10000000e+01	2.60000000e+01
-350	1.53850000e+04	6.00000000e+00	1.10000000e+01	2.60000000e+01
-349	1.57280000e+04	6.00000000e+00	1.10000000e+01	2.60000000e+01
-348	1.60150000e+04	6.00000000e+00	1.10000000e+01	2.60000000e+01
-347	1.64160000e+04	6.00000000e+00	1.10000000e+01	2.60000000e+01
-346	1.67660000e+04	6.00000000e+00	1.10000000e+01	2.60000000e+01
-345	1.71010000e+04	6.00000000e+00	1.10000000e+01	2.60000000e+01
-344	1.74000000e+04	6.00000000e+00	1.10000000e+01	2.60000000e+01
-343	1.76440000e+04	6.00000000e+00	1.10000000e+01	2.60000000e+01
-342	1.79390000e+04	6.00000000e+00	1.10000000e+01	2.60000000e+01
-341	1.82250000e+04	6.00000000e+00	1.10000000e+01	2.60000000e+01
-340	1.85490000e+04	7.00000000e+00	1.20000000e+01	2.80000000e+01
-339	1.88880000e+04	7.00000000e+00	1.20000000e+01	2.80000000e+01
-338	1.92640000e+04	7.00000000e+00	1.20000000e+01	2.80000000e+01
-337	1.97050000e+04	7.00000000e+00	1.20000000e+01	2.80000000e+01
-336	2.01800000e+04	7.00000000e+00	1.20000000e+01	2.80000000e+01
-335	2.05960000e+04	7.00000000e+00	1.20000000e+01	2.80000000e+01
-334	2.10000000e+04	7.00000000e+00	1.20000000e+01	2.80000000e+01
-333	2.14200000e+04	8.00000000e+00	1.40000000e+01	3.10000000e+01
-332	2.19340000e+04	8.00000000e+00	1.40000000e+01	3.10000000e+01
-331	2.23890000e+04	8.00000000e+00	1.40000000e+01	3.10000000e+01
-330	2.28680000e+04	8.00000000e+00	1.40000000e+01	3.10000000e+01
-329	2.33400000e+04	8.00000000e+00	1.40000000e+01	3.10000000e+01
-328	2.36740000e+04	8.00000000e+00	1.40000000e+01	3.10000000e+01
-327	2.41650000e+04	8.00000000e+00	1.40000000e+01	3.10000000e+01
-326	2.45540000e+04	8.00000000e+00	1.40000000e+01	3.10000000e+01
-325	2.50000000e+04	8.00000000e+00	1.40000000e+01	3.10000000e+01
-324	2.54680000e+04	8.00000000e+00	1.40000000e+01	3.10000000e+01
-323	2.59270000e+04	8.00000000e+00	1.40000000e+01	3.10000000e+01
-322	2.64040000e+04	8.00000000e+00	1.40000000e+01	3.10000000e+01
-321	2.67710000e+04	8.00000000e+00	1.40000000e+01	3.10000000e+01
-320	2.72280000e+04	8.00000000e+00	1.40000000e+01	3.10000000e+01
-319	2.76850000e+04	8.00000000e+00	1.40000000e+01	3.10000000e+01
-318	2.80990000e+04	8.00000000e+00	1.40000000e+01	3.10000000e+01
-317	2.85020000e+04	8.00000000e+00	1.40000000e+01	3.10000000e+01
-316	2.89670000e+04	8.00000000e+00	1.40000000e+01	3.10000000e+01
-315	2.94210000e+04	8.00000000e+00	1.40000000e+01	3.10000000e+01
-314	2.98910000e+04	8.00000000e+00	1.40000000e+01	3.10000000e+01
-313	3.04010000e+04	8.00000000e+00	1.40000000e+01	3.10000000e+01
-312	3.09150000e+04	8.00000000e+00	1.40000000e+01	3.10000000e+01
-311	3.14740000e+04	8.00000000e+00	1.40000000e+01	3.10000000e+01
-310	3.20230000e+04	8.00000000e+00	1.40000000e+01	3.10000000e+01
-309	3.25050000e+04	8.00000000e+00	1.40000000e+01	3.10000000e+01
-308	3.29160000e+04	8.00000000e+00	1.40000000e+01	3.10000000e+01
-307	3.33550000e+04	8.00000000e+00	1.40000000e+01	3.10000000e+01
-306	3.37620000e+04	8.00000000e+00	1.40000000e+01	3.10000000e+01
-305	3.42210000e+04	1.00000000e+01	1.50000000e+01	3.20000000e+01
-304	3.47740000e+04	1.00000000e+01	1.50000000e+01	3.20000000e+01
-303	3.52510000e+04	1.00000000e+01	1.50000000e+01	3.20000000e+01
-302	3.56450000e+04	1.00000000e+01	1.50000000e+01	3.20000000e+01
-301	3.60740000e+04	1.00000000e+01	1.50000000e+01	3.20000000e+01
-300	3.64630000e+04	1.00000000e+01	1.50000000e+01	3.20000000e+01
-299	3.64630000e+04	1.00000000e+01	1.50000000e+01	3.20000000e+01
-298	3.64630000e+04	1.00000000e+01	1.50000000e+01	3.20000000e+01
-297	3.70300000e+04	1.00000000e+01	1.50000000e+01	3.20000000e+01
-296	3.74860000e+04	1.00000000e+01	1.50000000e+01	3.20000000e+01
-295	3.79120000e+04	1.00000000e+01	1.50000000e+01	3.20000000e+01
-294	3.83010000e+04	1.00000000e+01	1.50000000e+01	3.20000000e+01
-293	3.87510000e+04	1.00000000e+01	1.50000000e+01	3.20000000e+01
-292	3.91580000e+04	1.00000000e+01	1.50000000e+01	3.20000000e+01
-291	3.96540000e+04	1.00000000e+01	1.50000000e+01	3.20000000e+01
-290	4.00870000e+04	1.00000000e+01	1.50000000e+01	3.20000000e+01
-289	4.05380000e+04	1.00000000e+01	1.50000000e+01	3.20000000e+01
-288	4.09510000e+04	1.00000000e+01	1.50000000e+01	3.20000000e+01
-287	4.14190000e+04	1.00000000e+01	1.50000000e+01	3.20000000e+01
-286	4.18590000e+04	1.00000000e+01	1.50000000e+01	3.20000000e+01
-285	4.23750000e+04	1.00000000e+01	1.80000000e+01	3.50000000e+01
-284	4.28910000e+04	1.00000000e+01	1.80000000e+01	3.50000000e+01
-283	4.28910000e+04	1.20000000e+01	1.90000000e+01	3.70000000e+01
-282	4.34030000e+04	1.20000000e+01	1.90000000e+01	3.70000000e+01
-281	4.38520000e+04	1.20000000e+01	1.90000000e+01	3.70000000e+01
-280	4.42890000e+04	1.20000000e+01	1.90000000e+01	3.70000000e+01
-279	4.48050000e+04	1.20000000e+01	1.90000000e+01	3.70000000e+01
-278	4.53050000e+04	1.20000000e+01	1.90000000e+01	3.70000000e+01
-277	4.58520000e+04	1.20000000e+01	1.90000000e+01	3.70000000e+01
-276	4.64030000e+04	1.20000000e+01	1.90000000e+01	3.70000000e+01
-275	4.68790000e+04	1.20000000e+01	1.90000000e+01	3.70000000e+01
-274	4.72500000e+04	1.20000000e+01	1.90000000e+01	3.70000000e+01
-273	4.76460000e+04	1.20000000e+01	1.90000000e+01	3.70000000e+01
-272	4.79940000e+04	1.20000000e+01	1.90000000e+01	3.70000000e+01
-271	4.84290000e+04	1.20000000e+01	1.90000000e+01	3.70000000e+01
-270	4.89010000e+04	1.20000000e+01	1.90000000e+01	3.70000000e+01
-269	4.94140000e+04	1.20000000e+01	1.90000000e+01	3.70000000e+01
-268	4.94140000e+04	1.20000000e+01	1.90000000e+01	3.70000000e+01
-267	4.97370000e+04	1.20000000e+01	1.90000000e+01	3.70000000e+01
-266	5.00610000e+04	1.20000000e+01	1.90000000e+01	3.70000000e+01
-265	5.04030000e+04	1.20000000e+01	1.90000000e+01	3.70000000e+01
-264	5.08320000e+04	1.40000000e+01	2.00000000e+01	3.80000000e+01
-263	5.12770000e+04	1.40000000e+01	2.00000000e+01	3.80000000e+01
-262	5.17260000e+04	1.40000000e+01	2.00000000e+01	3.80000000e+01
-261	5.20790000e+04	1.40000000e+01	2.00000000e+01	3.80000000e+01
-260	5.24600000e+04	1.40000000e+01	2.00000000e+01	3.80000000e+01
-259	5.28950000e+04	1.40000000e+01	2.00000000e+01	3.80000000e+01
-258	5.33750000e+04	1.40000000e+01	2.00000000e+01	3.80000000e+01
-257	5.38670000e+04	1.40000000e+01	2.00000000e+01	3.80000000e+01
-256	5.43930000e+04	1.40000000e+01	2.00000000e+01	3.80000000e+01
-255	5.52240000e+04	1.40000000e+01	2.00000000e+01	3.80000000e+01
-254	5.57650000e+04	1.40000000e+01	2.00000000e+01	3.80000000e+01
-253	5.61920000e+04	1.40000000e+01	2.00000000e+01	3.80000000e+01
-252	5.67830000e+04	1.40000000e+01	2.00000000e+01	3.80000000e+01
-251	5.74440000e+04	1.40000000e+01	2.00000000e+01	3.80000000e+01
-250	5.80460000e+04	1.30000000e+01	2.10000000e+01	4.00000000e+01
-249	5.87580000e+04	1.60000000e+01	2.20000000e+01	4.10000000e+01
-248	5.93700000e+04	1.60000000e+01	2.20000000e+01	4.10000000e+01
-247	5.98900000e+04	1.60000000e+01	2.20000000e+01	4.10000000e+01
-246	6.03490000e+04	1.60000000e+01	2.20000000e+01	4.10000000e+01
-245	6.09400000e+04	1.50000000e+01	2.40000000e+01	4.60000000e+01
-244	6.14730000e+04	1.50000000e+01	2.40000000e+01	4.60000000e+01
-243	6.20240000e+04	1.50000000e+01	2.40000000e+01	4.60000000e+01
-242	6.25950000e+04	1.50000000e+01	2.40000000e+01	4.60000000e+01
-241	6.31420000e+04	1.50000000e+01	2.40000000e+01	4.60000000e+01
-240	6.37430000e+04	1.80000000e+01	3.10000000e+01	6.70000000e+01
-239	6.42290000e+04	1.80000000e+01	3.10000000e+01	6.70000000e+01
-238	6.47050000e+04	1.80000000e+01	3.10000000e+01	6.70000000e+01
-237	6.52740000e+04	1.80000000e+01	3.10000000e+01	6.70000000e+01
-236	6.58680000e+04	1.80000000e+01	3.10000000e+01	6.70000000e+01
-235	6.65070000e+04	1.80000000e+01	3.10000000e+01	6.70000000e+01
-234	6.70790000e+04	1.80000000e+01	3.10000000e+01	6.70000000e+01
-233	6.76160000e+04	1.80000000e+01	3.10000000e+01	6.70000000e+01
-232	6.81430000e+04	1.80000000e+01	3.10000000e+01	6.70000000e+01
-231	6.86910000e+04	1.80000000e+01	3.10000000e+01	6.70000000e+01
-230	6.93450000e+04	1.80000000e+01	3.10000000e+01	6.70000000e+01
-229	6.99980000e+04	1.90000000e+01	3.20000000e+01	6.80000000e+01
-228	7.07550000e+04	2.10000000e+01	3.40000000e+01	7.10000000e+01
-227	7.14820000e+04	2.20000000e+01	3.50000000e+01	7.20000000e+01
-226	7.21620000e+04	2.20000000e+01	3.50000000e+01	7.20000000e+01
-225	7.27810000e+04	2.10000000e+01	3.60000000e+01	7.30000000e+01
-224	7.34270000e+04	2.20000000e+01	3.70000000e+01	7.40000000e+01
-223	7.40340000e+04	2.30000000e+01	3.80000000e+01	7.50000000e+01
-222	7.46170000e+04	2.30000000e+01	3.80000000e+01	7.50000000e+01
-221	7.52450000e+04	2.30000000e+01	3.80000000e+01	7.50000000e+01
-220	7.61080000e+04	2.30000000e+01	3.80000000e+01	7.50000000e+01
-219	7.68050000e+04	2.30000000e+01	3.80000000e+01	7.50000000e+01
-218	7.73700000e+04	2.30000000e+01	3.80000000e+01	7.50000000e+01
-217	7.79070000e+04	2.30000000e+01	3.80000000e+01	7.50000000e+01
-216	7.85600000e+04	2.30000000e+01	3.80000000e+01	7.50000000e+01
-215	7.93780000e+04	2.30000000e+01	3.80000000e+01	7.50000000e+01
-214	8.01410000e+04	2.30000000e+01	3.80000000e+01	7.50000000e+01
-213	8.07700000e+04	2.30000000e+01	3.80000000e+01	7.50000000e+01
-212	8.12780000e+04	2.30000000e+01	3.80000000e+01	7.50000000e+01
-211	8.17580000e+04	2.30000000e+01	4.00000000e+01	7.70000000e+01
-210	8.23010000e+04	2.40000000e+01	4.10000000e+01	7.80000000e+01
-209	8.29180000e+04	2.40000000e+01	4.10000000e+01	7.80000000e+01
-208	8.34980000e+04	2.40000000e+01	4.10000000e+01	7.80000000e+01
-207	8.41910000e+04	2.40000000e+01	4.10000000e+01	7.80000000e+01
-206	8.48990000e+04	2.40000000e+01	4.10000000e+01	7.80000000e+01
-205	8.55020000e+04	2.40000000e+01	4.10000000e+01	7.80000000e+01
-204	8.61420000e+04	2.60000000e+01	4.50000000e+01	8.30000000e+01
-203	8.67820000e+04	2.60000000e+01	4.50000000e+01	8.30000000e+01
-202	8.75430000e+04	2.80000000e+01	4.70000000e+01	8.50000000e+01
-201	8.82380000e+04	2.80000000e+01	4.70000000e+01	8.50000000e+01
-200	8.92420000e+04	2.80000000e+01	4.70000000e+01	8.50000000e+01
-199	9.01210000e+04	2.80000000e+01	4.70000000e+01	8.50000000e+01
-198	9.08320000e+04	2.80000000e+01	4.70000000e+01	8.50000000e+01
-197	9.14770000e+04	2.80000000e+01	4.70000000e+01	8.50000000e+01
-196	9.21160000e+04	2.80000000e+01	4.70000000e+01	8.50000000e+01
-195	9.28230000e+04	2.80000000e+01	4.70000000e+01	8.50000000e+01
-194	9.35660000e+04	2.80000000e+01	4.70000000e+01	8.50000000e+01
-193	9.44520000e+04	2.80000000e+01	4.70000000e+01	8.50000000e+01
-192	9.53810000e+04	2.80000000e+01	4.70000000e+01	8.50000000e+01
-191	9.62020000e+04	2.80000000e+01	4.70000000e+01	8.50000000e+01
-190	9.71060000e+04	2.80000000e+01	4.70000000e+01	8.50000000e+01
-189	9.80620000e+04	2.80000000e+01	4.70000000e+01	8.50000000e+01
-188	9.94930000e+04	2.80000000e+01	4.70000000e+01	8.50000000e+01
-187	1.01220000e+05	2.80000000e+01	4.70000000e+01	8.50000000e+01
-186	1.02890000e+05	2.80000000e+01	4.70000000e+01	8.50000000e+01
-185	1.04235000e+05	2.80000000e+01	4.70000000e+01	8.50000000e+01
-184	1.05014000e+05	2.80000000e+01	4.70000000e+01	8.50000000e+01
-183	1.05596000e+05	2.80000000e+01	4.70000000e+01	8.50000000e+01
-182	1.06350000e+05	2.80000000e+01	4.70000000e+01	8.50000000e+01
-181	1.07105000e+05	2.80000000e+01	4.70000000e+01	8.50000000e+01
-180	1.07943000e+05	2.80000000e+01	4.70000000e+01	8.50000000e+01
-179	1.08865000e+05	2.80000000e+01	4.70000000e+01	8.50000000e+01
-178	1.09678000e+05	2.80000000e+01	4.70000000e+01	8.50000000e+01
-177	1.10340000e+05	2.80000000e+01	4.70000000e+01	8.50000000e+01
-176	1.10924000e+05	2.80000000e+01	4.70000000e+01	8.50000000e+01
-175	1.11459000e+05	2.80000000e+01	4.70000000e+01	8.50000000e+01
-174	1.11971000e+05	2.80000000e+01	4.70000000e+01	8.50000000e+01
-173	1.12686000e+05	3.10000000e+01	5.10000000e+01	9.00000000e+01
-172	1.13377000e+05	3.10000000e+01	5.20000000e+01	9.10000000e+01
-171	1.14136000e+05	3.10000000e+01	5.20000000e+01	9.10000000e+01
-170	1.14769000e+05	3.10000000e+01	5.20000000e+01	9.10000000e+01
-169	1.15425000e+05	3.10000000e+01	5.20000000e+01	9.10000000e+01
-168	1.16132000e+05	3.10000000e+01	5.20000000e+01	9.10000000e+01
-167	1.16774000e+05	3.10000000e+01	5.20000000e+01	9.10000000e+01
-166	1.17501000e+05	3.10000000e+01	5.20000000e+01	9.10000000e+01
-165	1.18220000e+05	3.10000000e+01	5.20000000e+01	9.10000000e+01
-164	1.18955000e+05	3.10000000e+01	5.20000000e+01	9.10000000e+01
-163	1.19559000e+05	3.10000000e+01	5.20000000e+01	9.10000000e+01
-162	1.20107000e+05	3.10000000e+01	5.20000000e+01	9.10000000e+01
-161	1.20722000e+05	3.10000000e+01	5.20000000e+01	9.10000000e+01
-160	1.21156000e+05	3.10000000e+01	5.20000000e+01	9.10000000e+01
-159	1.21326000e+05	3.10000000e+01	5.20000000e+01	9.10000000e+01
-158	1.21496000e+05	3.10000000e+01	5.30000000e+01	9.20000000e+01
-157	1.21650000e+05	3.10000000e+01	5.30000000e+01	9.20000000e+01
-156	1.21896000e+05	3.10000000e+01	5.30000000e+01	9.20000000e+01
-155	1.22304000e+05	3.10000000e+01	5.30000000e+01	9.20000000e+01
-154	1.22842000e+05	3.00000000e+01	5.40000000e+01	9.30000000e+01
-153	1.23376000e+05	3.00000000e+01	5.40000000e+01	9.30000000e+01
-152	1.24042000e+05	3.00000000e+01	5.40000000e+01	9.30000000e+01
-151	1.24722000e+05	3.00000000e+01	5.40000000e+01	9.30000000e+01
-150	1.25401000e+05	3.00000000e+01	5.40000000e+01	9.30000000e+01
-149	1.25921000e+05	3.00000000e+01	5.40000000e+01	9.30000000e+01
-148	1.26440000e+05	3.00000000e+01	5.40000000e+01	9.30000000e+01
-147	1.26858000e+05	3.00000000e+01	5.40000000e+01	9.30000000e+01
-146	1.27354000e+05	3.00000000e+01	5.40000000e+01	9.30000000e+01
-145	1.27354000e+05	3.00000000e+01	5.40000000e+01	9.30000000e+01
-144	1.27560000e+05	3.00000000e+01	5.40000000e+01	9.30000000e+01
-143	1.27560000e+05	3.00000000e+01	5.40000000e+01	9.30000000e+01
-142	1.28133000e+05	3.00000000e+01	5.40000000e+01	9.30000000e+01
-141	1.28663000e+05	3.00000000e+01	5.40000000e+01	9.30000000e+01
-140	1.29154000e+05	3.00000000e+01	5.40000000e+01	9.30000000e+01
-139	1.29719000e+05	3.00000000e+01	5.40000000e+01	9.30000000e+01
-138	1.30212000e+05	3.00000000e+01	5.40000000e+01	9.30000000e+01
-137	1.30707000e+05	3.00000000e+01	5.40000000e+01	9.30000000e+01
-136	1.30707000e+05	3.40000000e+01	5.60000000e+01	9.50000000e+01
-135	1.31223000e+05	3.40000000e+01	5.60000000e+01	9.50000000e+01
-134	1.31223000e+05	3.40000000e+01	5.60000000e+01	9.50000000e+01
-133	1.31223000e+05	3.40000000e+01	5.60000000e+01	9.50000000e+01
-132	1.31223000e+05	3.40000000e+01	5.60000000e+01	9.50000000e+01
-131	1.31223000e+05	3.40000000e+01	5.60000000e+01	9.50000000e+01
-130	1.31780000e+05	3.30000000e+01	5.80000000e+01	1.00000000e+02
-129	1.32288000e+05	3.30000000e+01	5.80000000e+01	1.00000000e+02
-128	1.32799000e+05	3.30000000e+01	5.80000000e+01	1.00000000e+02
-127	1.33332000e+05	3.30000000e+01	5.80000000e+01	1.00000000e+02
-126	1.33882000e+05	3.30000000e+01	5.80000000e+01	1.00000000e+02
-125	1.34447000e+05	3.70000000e+01	6.00000000e+01	1.02000000e+02
-124	1.35081000e+05	4.00000000e+01	6.30000000e+01	1.08000000e+02
-123	1.35822000e+05	3.90000000e+01	6.40000000e+01	1.09000000e+02
-122	1.36446000e+05	3.90000000e+01	6.40000000e+01	1.09000000e+02
-121	1.37105000e+05	3.90000000e+01	6.40000000e+01	1.09000000e+02
-120	1.37690000e+05	3.90000000e+01	6.40000000e+01	1.09000000e+02
-119	1.38362000e+05	3.90000000e+01	6.40000000e+01	1.09000000e+02
-118	1.39160000e+05	3.90000000e+01	6.40000000e+01	1.09000000e+02
-117	1.39954000e+05	3.90000000e+01	6.40000000e+01	1.09000000e+02
-116	1.40781000e+05	3.90000000e+01	6.40000000e+01	1.09000000e+02
-115	1.41792000e+05	4.30000000e+01	6.50000000e+01	1.10000000e+02
-114	1.42669000e+05	4.30000000e+01	6.50000000e+01	1.10000000e+02
-113	1.43617000e+05	4.20000000e+01	6.80000000e+01	1.13000000e+02
-112	1.44403000e+05	4.20000000e+01	6.80000000e+01	1.13000000e+02
-111	1.45259000e+05	4.20000000e+01	6.80000000e+01	1.13000000e+02
-110	1.46055000e+05	4.20000000e+01	6.80000000e+01	1.13000000e+02
-109	1.46935000e+05	4.20000000e+01	6.80000000e+01	1.13000000e+02
-108	1.47884000e+05	4.20000000e+01	6.80000000e+01	1.13000000e+02
-107	1.48819000e+05	4.20000000e+01	6.80000000e+01	1.13000000e+02
-106	1.49793000e+05	4.20000000e+01	6.80000000e+01	1.13000000e+02
-105	1.50765000e+05	4.20000000e+01	6.80000000e+01	1.13000000e+02
-104	1.51633000e+05	4.20000000e+01	6.80000000e+01	1.13000000e+02
-103	1.52380000e+05	4.20000000e+01	6.80000000e+01	1.13000000e+02
-102	1.53192000e+05	4.20000000e+01	6.80000000e+01	1.13000000e+02
-101	1.54171000e+05	4.20000000e+01	6.80000000e+01	1.13000000e+02
-100	1.55034000e+05	4.50000000e+01	7.00000000e+01	1.15000000e+02
-99	1.55785000e+05	4.50000000e+01	7.00000000e+01	1.15000000e+02
-98	1.56518000e+05	4.50000000e+01	7.00000000e+01	1.15000000e+02
-97	1.57337000e+05	4.50000000e+01	7.00000000e+01	1.15000000e+02
-96	1.61364000e+05	4.50000000e+01	7.00000000e+01	1.15000000e+02
-95	1.63833000e+05	4.70000000e+01	7.10000000e+01	1.16000000e+02
-94	1.66112000e+05	5.00000000e+01	7.20000000e+01	1.21000000e+02
-93	1.67707000e+05	5.00000000e+01	7.30000000e+01	1.22000000e+02
-92	1.69602000e+05	5.00000000e+01	7.30000000e+01	1.22000000e+02
-91	1.70924000e+05	4.80000000e+01	7.40000000e+01	1.23000000e+02
-90	1.72218000e+05	4.80000000e+01	7.50000000e+01	1.24000000e+02
-89	1.73939000e+05	4.80000000e+01	7.50000000e+01	1.24000000e+02
-88	1.75714000e+05	5.00000000e+01	7.60000000e+01	1.26000000e+02
-87	1.77442000e+05	5.10000000e+01	7.90000000e+01	1.30000000e+02
-86	1.78885000e+05	5.30000000e+01	8.20000000e+01	1.33000000e+02
-85	1.80198000e+05	5.30000000e+01	8.20000000e+01	1.33000000e+02
-84	1.81397000e+05	5.30000000e+01	8.20000000e+01	1.33000000e+02
-83	1.82437000e+05	5.30000000e+01	8.20000000e+01	1.33000000e+02
-82	1.83513000e+05	5.30000000e+01	8.20000000e+01	1.33000000e+02
-81	1.84617000e+05	5.30000000e+01	8.20000000e+01	1.33000000e+02
-80	1.85840000e+05	5.30000000e+01	8.20000000e+01	1.33000000e+02
-79	1.86975000e+05	5.30000000e+01	8.20000000e+01	1.33000000e+02
-78	1.88749000e+05	5.30000000e+01	8.20000000e+01	1.33000000e+02
-77	1.90328000e+05	5.30000000e+01	8.20000000e+01	1.33000000e+02
-76	1.91786000e+05	5.30000000e+01	8.20000000e+01	1.33000000e+02
-75	1.93086000e+05	5.50000000e+01	8.30000000e+01	1.34000000e+02
-74	1.94397000e+05	5.50000000e+01	8.40000000e+01	1.35000000e+02
-73	1.95923000e+05	5.80000000e+01	8.60000000e+01	1.37000000e+02
-72	1.97164000e+05	5.80000000e+01	8.60000000e+01	1.37000000e+02
-71	1.98295000e+05	5.80000000e+01	8.60000000e+01	1.37000000e+02
-70	1.99325000e+05	5.80000000e+01	8.60000000e+01	1.37000000e+02
-69	2.00228000e+05	5.80000000e+01	8.60000000e+01	1.37000000e+02
-68	2.01385000e+05	5.80000000e+01	8.60000000e+01	1.37000000e+02
-67	2.02618000e+05	5.80000000e+01	8.60000000e+01	1.37000000e+02
-66	2.03737000e+05	6.00000000e+01	8.70000000e+01	1.38000000e+02
-65	2.04868000e+05	6.00000000e+01	8.70000000e+01	1.38000000e+02
-64	2.06050000e+05	6.00000000e+01	8.70000000e+01	1.38000000e+02
-63	2.07257000e+05	6.00000000e+01	8.70000000e+01	1.38000000e+02
-62	2.08336000e+05	6.00000000e+01	8.70000000e+01	1.38000000e+02
-61	2.09456000e+05	6.10000000e+01	8.80000000e+01	1.39000000e+02
-60	2.10698000e+05	6.10000000e+01	8.80000000e+01	1.39000000e+02
-59	2.11764000e+05	6.10000000e+01	8.80000000e+01	1.39000000e+02
-58	2.12826000e+05	6.10000000e+01	8.90000000e+01	1.40000000e+02
-57	2.13953000e+05	6.10000000e+01	8.90000000e+01	1.40000000e+02
-56	2.14996000e+05	6.10000000e+01	8.90000000e+01	1.40000000e+02
-55	2.16014000e+05	6.00000000e+01	9.00000000e+01	1.41000000e+02
-54	2.17166000e+05	6.00000000e+01	9.00000000e+01	1.41000000e+02
-53	2.18412000e+05	6.00000000e+01	9.00000000e+01	1.41000000e+02
-52	2.19589000e+05	6.00000000e+01	9.00000000e+01	1.41000000e+02
-51	2.20658000e+05	6.00000000e+01	9.00000000e+01	1.41000000e+02
-50	2.21763000e+05	6.10000000e+01	9.10000000e+01	1.42000000e+02
-49	2.22838000e+05	6.10000000e+01	9.10000000e+01	1.42000000e+02
-48	2.23799000e+05	6.10000000e+01	9.10000000e+01	1.42000000e+02
-47	2.24906000e+05	6.10000000e+01	9.10000000e+01	1.42000000e+02
-46	2.26209000e+05	6.10000000e+01	9.10000000e+01	1.42000000e+02
-45	2.27612000e+05	6.10000000e+01	9.10000000e+01	1.42000000e+02
-44	2.28805000e+05	6.10000000e+01	9.10000000e+01	1.42000000e+02
-43	2.30072000e+05	6.10000000e+01	9.10000000e+01	1.42000000e+02
-42	2.31050000e+05	6.10000000e+01	9.10000000e+01	1.42000000e+02
-41	2.32112000e+05	6.10000000e+01	9.10000000e+01	1.42000000e+02
-40	2.33182000e+05	6.10000000e+01	9.10000000e+01	1.42000000e+02
-39	2.34476000e+05	6.10000000e+01	9.10000000e+01	1.42000000e+02
-38	2.35933000e+05	6.10000000e+01	9.10000000e+01	1.42000000e+02
-37	2.37078000e+05	6.10000000e+01	9.10000000e+01	1.42000000e+02
-36	2.38075000e+05	6.10000000e+01	9.10000000e+01	1.42000000e+02
-35	2.38984000e+05	6.10000000e+01	9.10000000e+01	1.42000000e+02
-34	2.39957000e+05	6.10000000e+01	9.10000000e+01	1.42000000e+02
-33	2.41132000e+05	6.10000000e+01	9.10000000e+01	1.42000000e+02
-32	2.42605000e+05	6.10000000e+01	9.10000000e+01	1.42000000e+02
-31	2.44243000e+05	6.00000000e+01	9.30000000e+01	1.44000000e+02
-30	2.45751000e+05	6.00000000e+01	9.30000000e+01	1.44000000e+02
-29	2.47374000e+05	6.20000000e+01	9.50000000e+01	1.46000000e+02
-28	2.49075000e+05	6.20000000e+01	9.50000000e+01	1.46000000e+02
-27	2.51944000e+05	6.20000000e+01	9.50000000e+01	1.46000000e+02
-26	2.54267000e+05	6.70000000e+01	9.60000000e+01	1.47000000e+02
-25	2.59672000e+05	6.60000000e+01	1.01000000e+02	1.55000000e+02
-24	2.64915000e+05	7.10000000e+01	1.02000000e+02	1.56000000e+02
-23	2.69937000e+05	7.10000000e+01	1.02000000e+02	1.56000000e+02
-22	2.73819000e+05	7.20000000e+01	1.03000000e+02	1.57000000e+02
-21	2.77260000e+05	7.30000000e+01	1.05000000e+02	1.59000000e+02
-20	2.79925000e+05	8.00000000e+01	1.06000000e+02	1.61000000e+02
-19	2.82340000e+05	8.20000000e+01	1.08000000e+02	1.63000000e+02
-18	2.84968000e+05	8.20000000e+01	1.09000000e+02	1.64000000e+02
-17	2.87940000e+05	8.10000000e+01	1.10000000e+02	1.65000000e+02
-16	2.91316000e+05	8.10000000e+01	1.10000000e+02	1.65000000e+02
-15	2.94020000e+05	8.10000000e+01	1.10000000e+02	1.65000000e+02
-14	2.96911000e+05	8.10000000e+01	1.10000000e+02	1.65000000e+02
-13	2.99909000e+05	8.10000000e+01	1.10000000e+02	1.65000000e+02
-12	3.02319000e+05	8.10000000e+01	1.10000000e+02	1.65000000e+02
-11	3.05343000e+05	8.10000000e+01	1.10000000e+02	1.65000000e+02
-10	3.09006000e+05	8.10000000e+01	1.10000000e+02	1.65000000e+02
-9	3.12029000e+05	8.10000000e+01	1.10000000e+02	1.65000000e+02
-8	3.15891000e+05	8.40000000e+01	1.11000000e+02	1.66000000e+02
-7	3.20203000e+05	8.40000000e+01	1.11000000e+02	1.66000000e+02
-6	3.23777000e+05	8.40000000e+01	1.11000000e+02	1.66000000e+02
-5	3.26848000e+05	8.50000000e+01	1.12000000e+02	1.67000000e+02
-4	3.30498000e+05	8.40000000e+01	1.13000000e+02	1.68000000e+02
-3	3.36011000e+05	8.70000000e+01	1.14000000e+02	1.69000000e+02
-2	3.40870000e+05	8.50000000e+01	1.16000000e+02	1.71000000e+02
-1	3.44777000e+05	8.50000000e+01	1.16000000e+02	1.71000000e+02
0	3.50702000e+05	8.70000000e+01	1.17000000e+02	1.72000000e+02
1	3.60594000e+05	8.70000000e+01	1.23000000e+02	1.78000000e+02
2	3.72568000e+05	9.50000000e+01	1.28000000e+02	1.83000000e+02
3	3.83430000e+05	9.90000000e+01	1.35000000e+02	1.92000000e+02
4	3.93559000e+05	1.01000000e+02	1.36000000e+02	1.93000000e+02
5	3.99937000e+05	1.01000000e+02	1.39000000e+02	1.96000000e+02
6	4.07065000e+05	1.04000000e+02	1.40000000e+02	1.98000000e+02
7	4.14338000e+05	1.07000000e+02	1.42000000e+02	2.00000000e+02
8	4.23116000e+05	1.09000000e+02	1.46000000e+02	2.05000000e+02
9	4.31986000e+05	1.20000000e+02	1.50000000e+02	2.11000000e+02
10	4.39970000e+05	1.15000000e+02	1.51000000e+02	2.12000000e+02
11	4.46902000e+05	1.18000000e+02	1.52000000e+02	2.13000000e+02
12	4.52207000e+05	1.21000000e+02	1.55000000e+02	2.16000000e+02
13	4.57170000e+05	1.22000000e+02	1.57000000e+02	2.18000000e+02
14	4.61993000e+05	1.22000000e+02	1.57000000e+02	2.18000000e+02
15	4.66446000e+05	1.22000000e+02	1.58000000e+02	2.20000000e+02
16	4.71750000e+05	1.23000000e+02	1.59000000e+02	2.21000000e+02
17	4.77307000e+05	1.23000000e+02	1.59000000e+02	2.21000000e+02
18	4.82316000e+05	1.24000000e+02	1.60000000e+02	2.22000000e+02
19	4.86127000e+05	1.20000000e+02	1.64000000e+02	2.27000000e+02
20	4.90240000e+05	1.25000000e+02	1.65000000e+02	2.28000000e+02
21	4.93923000e+05	1.25000000e+02	1.67000000e+02	2.32000000e+02
22	4.97918000e+05	1.25000000e+02	1.67000000e+02	2.32000000e+02
23	5.02243000e+05	1.25000000e+02	1.67000000e+02	2.32000000e+02
24	5.06727000e+05	1.31000000e+02	1.69000000e+02	2.34000000e+02
25	5.10743000e+05	1.29000000e+02	1.70000000e+02	2.35000000e+02
26	5.14463000e+05	1.30000000e+02	1.71000000e+02	2.37000000e+02
27	5.17893000e+05	1.31000000e+02	1.73000000e+02	2.40000000e+02
28	5.21230000e+05	1.31000000e+02	1.73000000e+02	2.40000000e+02
29	5.24682000e+05	1.31000000e+02	1.73000000e+02	2.40000000e+02
30	5.28476000e+05	1.31000000e+02	1.73000000e+02	2.40000000e+02
31	5.32095000e+05	1.31000000e+02	1.73000000e+02	2.40000000e+02
32	5.35986000e+05	1.31000000e+02	1.75000000e+02	2.42000000e+02
33	5.39326000e+05	1.31000000e+02	1.75000000e+02	2.42000000e+02
34	5.42637000e+05	1.31000000e+02	1.75000000e+02	2.42000000e+02
35	5.45719000e+05	1.31000000e+02	1.75000000e+02	2.42000000e+02
36	5.48454000e+05	1.34000000e+02	1.76000000e+02	2.43000000e+02
37	5.51192000e+05	1.34000000e+02	1.76000000e+02	2.43000000e+02
38	5.54499000e+05	1.34000000e+02	1.76000000e+02	2.43000000e+02
39	5.58146000e+05	1.34000000e+02	1.76000000e+02	2.43000000e+02
40	5.61855000e+05	1.35000000e+02	1.77000000e+02	2.44000000e+02
41	5.65736000e+05	1.34000000e+02	1.78000000e+02	2.46000000e+02
42	5.69312000e+05	1.34000000e+02	1.78000000e+02	2.46000000e+02
43	5.72420000e+05	1.34000000e+02	1.78000000e+02	2.46000000e+02
44	5.76023000e+05	1.34000000e+02	1.78000000e+02	2.46000000e+02
45	5.80739000e+05	1.32000000e+02	1.79000000e+02	2.47000000e+02
46	5.85097000e+05	1.32000000e+02	1.79000000e+02	2.47000000e+02
47	5.89017000e+05	1.32000000e+02	1.79000000e+02	2.47000000e+02
48	5.93675000e+05	1.32000000e+02	1.79000000e+02	2.47000000e+02
49	5.98428000e+05	1.31000000e+02	1.80000000e+02	2.48000000e+02
50	6.04711000e+05	1.34000000e+02	1.82000000e+02	2.51000000e+02
51	6.09559000e+05	1.35000000e+02	1.83000000e+02	2.52000000e+02
52	6.14081000e+05	1.34000000e+02	1.84000000e+02	2.53000000e+02
53	6.17793000e+05	1.34000000e+02	1.84000000e+02	2.53000000e+02
54	6.20942000e+05	1.39000000e+02	1.85000000e+02	2.54000000e+02
55	6.24200000e+05	1.39000000e+02	1.85000000e+02	2.54000000e+02
56	6.27694000e+05	1.37000000e+02	1.87000000e+02	2.56000000e+02
57	6.31171000e+05	1.37000000e+02	1.87000000e+02	2.56000000e+02
58	6.34673000e+05	1.37000000e+02	1.87000000e+02	2.56000000e+02
59	6.38578000e+05	1.37000000e+02	1.87000000e+02	2.56000000e+02
60	6.41856000e+05	1.37000000e+02	1.87000000e+02	2.56000000e+02
61	6.44954000e+05	1.37000000e+02	1.87000000e+02	2.56000000e+02
62	6.48472000e+05	1.37000000e+02	1.87000000e+02	2.56000000e+02
63	6.51942000e+05	1.37000000e+02	1.87000000e+02	2.56000000e+02
64	6.55434000e+05	1.37000000e+02	1.87000000e+02	2.56000000e+02
65	6.59089000e+05	1.37000000e+02	1.87000000e+02	2.56000000e+02
66	6.62960000e+05	1.37000000e+02	1.87000000e+02	2.56000000e+02
67	6.66167000e+05	1.37000000e+02	1.87000000e+02	2.56000000e+02
68	6.68995000e+05	1.37000000e+02	1.87000000e+02	2.56000000e+02
69	6.71899000e+05	1.37000000e+02	1.87000000e+02	2.56000000e+02
70	6.74740000e+05	1.37000000e+02	1.87000000e+02	2.56000000e+02
71	6.77551000e+05	1.37000000e+02	1.87000000e+02	2.56000000e+02
72	6.80624000e+05	1.42000000e+02	1.88000000e+02	2.57000000e+02
73	6.84357000e+05	1.42000000e+02	1.88000000e+02	2.57000000e+02
74	6.87583000e+05	1.42000000e+02	1.88000000e+02	2.57000000e+02
75	6.90502000e+05	1.42000000e+02	1.90000000e+02	2.59000000e+02
76	6.93627000e+05	1.42000000e+02	1.90000000e+02	2.59000000e+02
77	6.96808000e+05	1.42000000e+02	1.90000000e+02	2.59000000e+02
78	7.00296000e+05	1.42000000e+02	1.90000000e+02	2.59000000e+02
79	7.05988000e+05	1.44000000e+02	1.91000000e+02	2.60000000e+02
80	7.12790000e+05	1.43000000e+02	1.92000000e+02	2.62000000e+02
81	7.18473000e+05	1.47000000e+02	1.95000000e+02	2.71000000e+02
82	7.23895000e+05	1.47000000e+02	1.95000000e+02	2.71000000e+02
83	7.28241000e+05	1.47000000e+02	1.95000000e+02	2.71000000e+02
84	7.31989000e+05	1.47000000e+02	1.95000000e+02	2.71000000e+02
85	7.35763000e+05	1.47000000e+02	1.95000000e+02	2.71000000e+02
86	7.40172000e+05	1.47000000e+02	1.95000000e+02	2.71000000e+02
87	7.44511000e+05	1.47000000e+02	1.95000000e+02	2.71000000e+02
88	7.48043000e+05	1.47000000e+02	1.95000000e+02	2.71000000e+02
89	7.51208000e+05	1.47000000e+02	1.95000000e+02	2.71000000e+02
90	7.54539000e+05	1.49000000e+02	1.96000000e+02	2.73000000e+02
91	7.57419000e+05	1.49000000e+02	1.96000000e+02	2.73000000e+02
92	7.60357000e+05	1.47000000e+02	1.97000000e+02	2.74000000e+02
93	7.63887000e+05	1.47000000e+02	1.97000000e+02	2.74000000e+02
94	7.68523000e+05	1.47000000e+02	1.97000000e+02	2.74000000e+02
95	7.76539000e+05	1.47000000e+02	1.97000000e+02	2.74000000e+02
96	7.84906000e+05	1.47000000e+02	1.97000000e+02	2.74000000e+02
97	7.93330000e+05	1.47000000e+02	1.97000000e+02	2.74000000e+02
98	8.01803000e+05	1.47000000e+02	1.97000000e+02	2.74000000e+02
99	8.09004000e+05	1.47000000e+02	1.97000000e+02	2.74000000e+02
100	8.17522000e+05	1.47000000e+02	1.98000000e+02	2.75000000e+02
