# Supplementary material for: Early Prediction of Movie Box Office Success Based on Wikipedia Activity Big Data
Source: PLoS One. 2013 Aug 21;8(8):e71226. doi: 10.1371/journal.pone.0071226 (PMC3749192; doi:10.1371/journal.pone.0071226)
Supplement: Dataset S1 — The dataset under study, including the financial and Wikipedia activity data is also available at http://wwm.phy.bme.hu/SupplementaryDataS1.zip. (ZIP) [file pone.0071226.s002.zip › wikipredict_data_pack/sample_of_312/wikipedia_predictors/254]

Day_(movie_time)	Views	Users	Rigor	Edits
-500	0.00000000e+00	0.00000000e+00	0.00000000e+00	0.00000000e+00
-499	0.00000000e+00	0.00000000e+00	0.00000000e+00	0.00000000e+00
-498	0.00000000e+00	0.00000000e+00	0.00000000e+00	0.00000000e+00
-497	0.00000000e+00	0.00000000e+00	0.00000000e+00	0.00000000e+00
-496	0.00000000e+00	0.00000000e+00	0.00000000e+00	0.00000000e+00
-495	0.00000000e+00	0.00000000e+00	0.00000000e+00	0.00000000e+00
-494	0.00000000e+00	0.00000000e+00	0.00000000e+00	0.00000000e+00
-493	0.00000000e+00	0.00000000e+00	0.00000000e+00	0.00000000e+00
-492	0.00000000e+00	0.00000000e+00	0.00000000e+00	0.00000000e+00
-491	0.00000000e+00	0.00000000e+00	0.00000000e+00	0.00000000e+00
-490	0.00000000e+00	0.00000000e+00	0.00000000e+00	0.00000000e+00
-489	0.00000000e+00	0.00000000e+00	0.00000000e+00	0.00000000e+00
-488	0.00000000e+00	0.00000000e+00	0.00000000e+00	0.00000000e+00
-487	0.00000000e+00	0.00000000e+00	0.00000000e+00	0.00000000e+00
-486	0.00000000e+00	0.00000000e+00	0.00000000e+00	0.00000000e+00
-485	0.00000000e+00	0.00000000e+00	0.00000000e+00	0.00000000e+00
-484	0.00000000e+00	0.00000000e+00	0.00000000e+00	0.00000000e+00
-483	0.00000000e+00	0.00000000e+00	0.00000000e+00	0.00000000e+00
-482	0.00000000e+00	0.00000000e+00	0.00000000e+00	0.00000000e+00
-481	0.00000000e+00	0.00000000e+00	0.00000000e+00	0.00000000e+00
-480	0.00000000e+00	0.00000000e+00	0.00000000e+00	0.00000000e+00
-479	0.00000000e+00	0.00000000e+00	0.00000000e+00	0.00000000e+00
-478	0.00000000e+00	0.00000000e+00	0.00000000e+00	0.00000000e+00
-477	0.00000000e+00	0.00000000e+00	0.00000000e+00	0.00000000e+00
-476	0.00000000e+00	0.00000000e+00	0.00000000e+00	0.00000000e+00
-475	0.00000000e+00	0.00000000e+00	0.00000000e+00	0.00000000e+00
-474	0.00000000e+00	0.00000000e+00	0.00000000e+00	0.00000000e+00
-473	0.00000000e+00	0.00000000e+00	0.00000000e+00	0.00000000e+00
-472	0.00000000e+00	0.00000000e+00	0.00000000e+00	0.00000000e+00
-471	0.00000000e+00	0.00000000e+00	0.00000000e+00	0.00000000e+00
-470	0.00000000e+00	0.00000000e+00	0.00000000e+00	0.00000000e+00
-469	0.00000000e+00	0.00000000e+00	0.00000000e+00	0.00000000e+00
-468	0.00000000e+00	0.00000000e+00	0.00000000e+00	0.00000000e+00
-467	0.00000000e+00	0.00000000e+00	0.00000000e+00	0.00000000e+00
-466	0.00000000e+00	0.00000000e+00	0.00000000e+00	0.00000000e+00
-465	0.00000000e+00	0.00000000e+00	0.00000000e+00	0.00000000e+00
-464	0.00000000e+00	0.00000000e+00	0.00000000e+00	0.00000000e+00
-463	0.00000000e+00	0.00000000e+00	0.00000000e+00	0.00000000e+00
-462	0.00000000e+00	0.00000000e+00	0.00000000e+00	0.00000000e+00
-461	0.00000000e+00	0.00000000e+00	0.00000000e+00	0.00000000e+00
-460	0.00000000e+00	0.00000000e+00	0.00000000e+00	0.00000000e+00
-459	0.00000000e+00	0.00000000e+00	0.00000000e+00	0.00000000e+00
-458	0.00000000e+00	0.00000000e+00	0.00000000e+00	0.00000000e+00
-457	0.00000000e+00	0.00000000e+00	0.00000000e+00	0.00000000e+00
-456	0.00000000e+00	0.00000000e+00	0.00000000e+00	0.00000000e+00
-455	0.00000000e+00	0.00000000e+00	0.00000000e+00	0.00000000e+00
-454	0.00000000e+00	0.00000000e+00	0.00000000e+00	0.00000000e+00
-453	0.00000000e+00	0.00000000e+00	0.00000000e+00	0.00000000e+00
-452	0.00000000e+00	0.00000000e+00	0.00000000e+00	0.00000000e+00
-451	0.00000000e+00	0.00000000e+00	0.00000000e+00	0.00000000e+00
-450	0.00000000e+00	0.00000000e+00	0.00000000e+00	0.00000000e+00
-449	0.00000000e+00	0.00000000e+00	0.00000000e+00	0.00000000e+00
-448	0.00000000e+00	0.00000000e+00	0.00000000e+00	0.00000000e+00
-447	0.00000000e+00	0.00000000e+00	0.00000000e+00	0.00000000e+00
-446	0.00000000e+00	0.00000000e+00	0.00000000e+00	0.00000000e+00
-445	0.00000000e+00	0.00000000e+00	0.00000000e+00	0.00000000e+00
-444	0.00000000e+00	0.00000000e+00	0.00000000e+00	0.00000000e+00
-443	0.00000000e+00	0.00000000e+00	0.00000000e+00	0.00000000e+00
-442	0.00000000e+00	0.00000000e+00	0.00000000e+00	0.00000000e+00
-441	0.00000000e+00	0.00000000e+00	0.00000000e+00	0.00000000e+00
-440	0.00000000e+00	0.00000000e+00	0.00000000e+00	0.00000000e+00
-439	0.00000000e+00	0.00000000e+00	0.00000000e+00	0.00000000e+00
-438	0.00000000e+00	0.00000000e+00	0.00000000e+00	0.00000000e+00
-437	0.00000000e+00	0.00000000e+00	0.00000000e+00	0.00000000e+00
-436	0.00000000e+00	0.00000000e+00	0.00000000e+00	0.00000000e+00
-435	0.00000000e+00	0.00000000e+00	0.00000000e+00	0.00000000e+00
-434	0.00000000e+00	0.00000000e+00	0.00000000e+00	0.00000000e+00
-433	0.00000000e+00	0.00000000e+00	0.00000000e+00	0.00000000e+00
-432	0.00000000e+00	0.00000000e+00	0.00000000e+00	0.00000000e+00
-431	0.00000000e+00	0.00000000e+00	0.00000000e+00	0.00000000e+00
-430	0.00000000e+00	0.00000000e+00	0.00000000e+00	0.00000000e+00
-429	0.00000000e+00	0.00000000e+00	0.00000000e+00	0.00000000e+00
-428	0.00000000e+00	0.00000000e+00	0.00000000e+00	0.00000000e+00
-427	0.00000000e+00	0.00000000e+00	0.00000000e+00	0.00000000e+00
-426	0.00000000e+00	0.00000000e+00	0.00000000e+00	0.00000000e+00
-425	0.00000000e+00	0.00000000e+00	0.00000000e+00	0.00000000e+00
-424	0.00000000e+00	0.00000000e+00	0.00000000e+00	0.00000000e+00
-423	0.00000000e+00	0.00000000e+00	0.00000000e+00	0.00000000e+00
-422	0.00000000e+00	0.00000000e+00	0.00000000e+00	0.00000000e+00
-421	0.00000000e+00	0.00000000e+00	0.00000000e+00	0.00000000e+00
-420	0.00000000e+00	0.00000000e+00	0.00000000e+00	0.00000000e+00
-419	0.00000000e+00	0.00000000e+00	0.00000000e+00	0.00000000e+00
-418	0.00000000e+00	0.00000000e+00	0.00000000e+00	0.00000000e+00
-417	0.00000000e+00	0.00000000e+00	0.00000000e+00	0.00000000e+00
-416	0.00000000e+00	0.00000000e+00	0.00000000e+00	0.00000000e+00
-415	0.00000000e+00	0.00000000e+00	0.00000000e+00	0.00000000e+00
-414	0.00000000e+00	0.00000000e+00	0.00000000e+00	0.00000000e+00
-413	0.00000000e+00	0.00000000e+00	0.00000000e+00	0.00000000e+00
-412	0.00000000e+00	0.00000000e+00	0.00000000e+00	0.00000000e+00
-411	0.00000000e+00	0.00000000e+00	0.00000000e+00	0.00000000e+00
-410	0.00000000e+00	0.00000000e+00	0.00000000e+00	0.00000000e+00
-409	0.00000000e+00	0.00000000e+00	0.00000000e+00	0.00000000e+00
-408	0.00000000e+00	0.00000000e+00	0.00000000e+00	0.00000000e+00
-407	0.00000000e+00	0.00000000e+00	0.00000000e+00	0.00000000e+00
-406	0.00000000e+00	0.00000000e+00	0.00000000e+00	0.00000000e+00
-405	0.00000000e+00	0.00000000e+00	0.00000000e+00	0.00000000e+00
-404	0.00000000e+00	0.00000000e+00	0.00000000e+00	0.00000000e+00
-403	0.00000000e+00	0.00000000e+00	0.00000000e+00	0.00000000e+00
-402	0.00000000e+00	0.00000000e+00	0.00000000e+00	0.00000000e+00
-401	0.00000000e+00	0.00000000e+00	0.00000000e+00	0.00000000e+00
-400	0.00000000e+00	0.00000000e+00	0.00000000e+00	0.00000000e+00
-399	0.00000000e+00	0.00000000e+00	0.00000000e+00	0.00000000e+00
-398	0.00000000e+00	0.00000000e+00	0.00000000e+00	0.00000000e+00
-397	0.00000000e+00	0.00000000e+00	0.00000000e+00	0.00000000e+00
-396	0.00000000e+00	0.00000000e+00	0.00000000e+00	0.00000000e+00
-395	0.00000000e+00	0.00000000e+00	0.00000000e+00	0.00000000e+00
-394	0.00000000e+00	0.00000000e+00	0.00000000e+00	0.00000000e+00
-393	0.00000000e+00	0.00000000e+00	0.00000000e+00	0.00000000e+00
-392	0.00000000e+00	0.00000000e+00	0.00000000e+00	0.00000000e+00
-391	0.00000000e+00	0.00000000e+00	0.00000000e+00	0.00000000e+00
-390	0.00000000e+00	0.00000000e+00	0.00000000e+00	0.00000000e+00
-389	0.00000000e+00	0.00000000e+00	0.00000000e+00	0.00000000e+00
-388	0.00000000e+00	0.00000000e+00	0.00000000e+00	0.00000000e+00
-387	0.00000000e+00	0.00000000e+00	0.00000000e+00	0.00000000e+00
-386	0.00000000e+00	0.00000000e+00	0.00000000e+00	0.00000000e+00
-385	0.00000000e+00	0.00000000e+00	0.00000000e+00	0.00000000e+00
-384	0.00000000e+00	0.00000000e+00	0.00000000e+00	0.00000000e+00
-383	0.00000000e+00	0.00000000e+00	0.00000000e+00	0.00000000e+00
-382	0.00000000e+00	0.00000000e+00	0.00000000e+00	0.00000000e+00
-381	0.00000000e+00	0.00000000e+00	0.00000000e+00	0.00000000e+00
-380	0.00000000e+00	0.00000000e+00	0.00000000e+00	0.00000000e+00
-379	0.00000000e+00	0.00000000e+00	0.00000000e+00	0.00000000e+00
-378	0.00000000e+00	0.00000000e+00	0.00000000e+00	0.00000000e+00
-377	0.00000000e+00	0.00000000e+00	0.00000000e+00	0.00000000e+00
-376	0.00000000e+00	0.00000000e+00	0.00000000e+00	0.00000000e+00
-375	0.00000000e+00	0.00000000e+00	0.00000000e+00	0.00000000e+00
-374	0.00000000e+00	0.00000000e+00	0.00000000e+00	0.00000000e+00
-373	0.00000000e+00	0.00000000e+00	0.00000000e+00	0.00000000e+00
-372	0.00000000e+00	0.00000000e+00	0.00000000e+00	0.00000000e+00
-371	0.00000000e+00	0.00000000e+00	0.00000000e+00	0.00000000e+00
-370	0.00000000e+00	0.00000000e+00	0.00000000e+00	0.00000000e+00
-369	0.00000000e+00	0.00000000e+00	0.00000000e+00	0.00000000e+00
-368	0.00000000e+00	0.00000000e+00	0.00000000e+00	0.00000000e+00
-367	0.00000000e+00	0.00000000e+00	0.00000000e+00	0.00000000e+00
-366	0.00000000e+00	0.00000000e+00	0.00000000e+00	0.00000000e+00
-365	0.00000000e+00	0.00000000e+00	0.00000000e+00	0.00000000e+00
-364	0.00000000e+00	0.00000000e+00	0.00000000e+00	0.00000000e+00
-363	0.00000000e+00	0.00000000e+00	0.00000000e+00	0.00000000e+00
-362	0.00000000e+00	0.00000000e+00	0.00000000e+00	0.00000000e+00
-361	0.00000000e+00	0.00000000e+00	0.00000000e+00	0.00000000e+00
-360	0.00000000e+00	0.00000000e+00	0.00000000e+00	0.00000000e+00
-359	0.00000000e+00	0.00000000e+00	0.00000000e+00	0.00000000e+00
-358	0.00000000e+00	0.00000000e+00	0.00000000e+00	0.00000000e+00
-357	0.00000000e+00	0.00000000e+00	0.00000000e+00	0.00000000e+00
-356	0.00000000e+00	0.00000000e+00	0.00000000e+00	0.00000000e+00
-355	0.00000000e+00	0.00000000e+00	0.00000000e+00	0.00000000e+00
-354	0.00000000e+00	0.00000000e+00	0.00000000e+00	0.00000000e+00
-353	0.00000000e+00	0.00000000e+00	0.00000000e+00	0.00000000e+00
-352	0.00000000e+00	0.00000000e+00	0.00000000e+00	0.00000000e+00
-351	0.00000000e+00	0.00000000e+00	0.00000000e+00	0.00000000e+00
-350	0.00000000e+00	0.00000000e+00	0.00000000e+00	0.00000000e+00
-349	0.00000000e+00	0.00000000e+00	0.00000000e+00	0.00000000e+00
-348	0.00000000e+00	0.00000000e+00	0.00000000e+00	0.00000000e+00
-347	0.00000000e+00	0.00000000e+00	0.00000000e+00	0.00000000e+00
-346	0.00000000e+00	0.00000000e+00	0.00000000e+00	0.00000000e+00
-345	0.00000000e+00	0.00000000e+00	0.00000000e+00	0.00000000e+00
-344	0.00000000e+00	0.00000000e+00	0.00000000e+00	0.00000000e+00
-343	0.00000000e+00	0.00000000e+00	0.00000000e+00	0.00000000e+00
-342	0.00000000e+00	0.00000000e+00	0.00000000e+00	0.00000000e+00
-341	0.00000000e+00	0.00000000e+00	0.00000000e+00	0.00000000e+00
-340	0.00000000e+00	0.00000000e+00	0.00000000e+00	0.00000000e+00
-339	0.00000000e+00	0.00000000e+00	0.00000000e+00	0.00000000e+00
-338	0.00000000e+00	0.00000000e+00	0.00000000e+00	0.00000000e+00
-337	0.00000000e+00	0.00000000e+00	0.00000000e+00	0.00000000e+00
-336	0.00000000e+00	0.00000000e+00	0.00000000e+00	0.00000000e+00
-335	0.00000000e+00	0.00000000e+00	0.00000000e+00	0.00000000e+00
-334	0.00000000e+00	0.00000000e+00	0.00000000e+00	0.00000000e+00
-333	0.00000000e+00	0.00000000e+00	0.00000000e+00	0.00000000e+00
-332	0.00000000e+00	0.00000000e+00	0.00000000e+00	0.00000000e+00
-331	0.00000000e+00	0.00000000e+00	0.00000000e+00	0.00000000e+00
-330	0.00000000e+00	0.00000000e+00	0.00000000e+00	0.00000000e+00
-329	0.00000000e+00	0.00000000e+00	0.00000000e+00	0.00000000e+00
-328	0.00000000e+00	0.00000000e+00	0.00000000e+00	0.00000000e+00
-327	0.00000000e+00	0.00000000e+00	0.00000000e+00	0.00000000e+00
-326	0.00000000e+00	0.00000000e+00	0.00000000e+00	0.00000000e+00
-325	0.00000000e+00	0.00000000e+00	0.00000000e+00	0.00000000e+00
-324	0.00000000e+00	0.00000000e+00	0.00000000e+00	0.00000000e+00
-323	0.00000000e+00	0.00000000e+00	0.00000000e+00	0.00000000e+00
-322	0.00000000e+00	0.00000000e+00	0.00000000e+00	0.00000000e+00
-321	0.00000000e+00	0.00000000e+00	0.00000000e+00	0.00000000e+00
-320	0.00000000e+00	0.00000000e+00	0.00000000e+00	0.00000000e+00
-319	0.00000000e+00	0.00000000e+00	0.00000000e+00	0.00000000e+00
-318	0.00000000e+00	0.00000000e+00	0.00000000e+00	0.00000000e+00
-317	0.00000000e+00	0.00000000e+00	0.00000000e+00	0.00000000e+00
-316	0.00000000e+00	0.00000000e+00	0.00000000e+00	0.00000000e+00
-315	0.00000000e+00	0.00000000e+00	0.00000000e+00	0.00000000e+00
-314	0.00000000e+00	0.00000000e+00	0.00000000e+00	0.00000000e+00
-313	0.00000000e+00	0.00000000e+00	0.00000000e+00	0.00000000e+00
-312	0.00000000e+00	0.00000000e+00	0.00000000e+00	0.00000000e+00
-311	0.00000000e+00	0.00000000e+00	0.00000000e+00	0.00000000e+00
-310	0.00000000e+00	0.00000000e+00	0.00000000e+00	0.00000000e+00
-309	0.00000000e+00	0.00000000e+00	0.00000000e+00	0.00000000e+00
-308	0.00000000e+00	0.00000000e+00	0.00000000e+00	0.00000000e+00
-307	0.00000000e+00	0.00000000e+00	0.00000000e+00	0.00000000e+00
-306	0.00000000e+00	0.00000000e+00	0.00000000e+00	0.00000000e+00
-305	0.00000000e+00	0.00000000e+00	0.00000000e+00	0.00000000e+00
-304	0.00000000e+00	0.00000000e+00	0.00000000e+00	0.00000000e+00
-303	0.00000000e+00	0.00000000e+00	0.00000000e+00	0.00000000e+00
-302	0.00000000e+00	0.00000000e+00	0.00000000e+00	0.00000000e+00
-301	0.00000000e+00	0.00000000e+00	0.00000000e+00	0.00000000e+00
-300	0.00000000e+00	0.00000000e+00	0.00000000e+00	0.00000000e+00
-299	0.00000000e+00	0.00000000e+00	0.00000000e+00	0.00000000e+00
-298	0.00000000e+00	0.00000000e+00	0.00000000e+00	0.00000000e+00
-297	0.00000000e+00	0.00000000e+00	0.00000000e+00	0.00000000e+00
-296	0.00000000e+00	0.00000000e+00	0.00000000e+00	0.00000000e+00
-295	0.00000000e+00	0.00000000e+00	0.00000000e+00	0.00000000e+00
-294	0.00000000e+00	0.00000000e+00	0.00000000e+00	0.00000000e+00
-293	0.00000000e+00	0.00000000e+00	0.00000000e+00	0.00000000e+00
-292	0.00000000e+00	0.00000000e+00	0.00000000e+00	0.00000000e+00
-291	0.00000000e+00	0.00000000e+00	0.00000000e+00	0.00000000e+00
-290	0.00000000e+00	0.00000000e+00	0.00000000e+00	0.00000000e+00
-289	0.00000000e+00	0.00000000e+00	0.00000000e+00	0.00000000e+00
-288	0.00000000e+00	0.00000000e+00	0.00000000e+00	0.00000000e+00
-287	0.00000000e+00	0.00000000e+00	0.00000000e+00	0.00000000e+00
-286	0.00000000e+00	0.00000000e+00	0.00000000e+00	0.00000000e+00
-285	0.00000000e+00	0.00000000e+00	0.00000000e+00	0.00000000e+00
-284	0.00000000e+00	0.00000000e+00	0.00000000e+00	0.00000000e+00
-283	0.00000000e+00	0.00000000e+00	0.00000000e+00	0.00000000e+00
-282	0.00000000e+00	0.00000000e+00	0.00000000e+00	0.00000000e+00
-281	0.00000000e+00	0.00000000e+00	0.00000000e+00	0.00000000e+00
-280	0.00000000e+00	0.00000000e+00	0.00000000e+00	0.00000000e+00
-279	0.00000000e+00	0.00000000e+00	0.00000000e+00	0.00000000e+00
-278	0.00000000e+00	0.00000000e+00	0.00000000e+00	0.00000000e+00
-277	0.00000000e+00	0.00000000e+00	0.00000000e+00	0.00000000e+00
-276	0.00000000e+00	0.00000000e+00	0.00000000e+00	0.00000000e+00
-275	0.00000000e+00	0.00000000e+00	0.00000000e+00	0.00000000e+00
-274	0.00000000e+00	0.00000000e+00	0.00000000e+00	0.00000000e+00
-273	0.00000000e+00	0.00000000e+00	0.00000000e+00	0.00000000e+00
-272	0.00000000e+00	0.00000000e+00	0.00000000e+00	0.00000000e+00
-271	0.00000000e+00	0.00000000e+00	0.00000000e+00	0.00000000e+00
-270	0.00000000e+00	0.00000000e+00	0.00000000e+00	0.00000000e+00
-269	0.00000000e+00	0.00000000e+00	0.00000000e+00	0.00000000e+00
-268	0.00000000e+00	0.00000000e+00	0.00000000e+00	0.00000000e+00
-267	0.00000000e+00	0.00000000e+00	0.00000000e+00	0.00000000e+00
-266	0.00000000e+00	0.00000000e+00	0.00000000e+00	0.00000000e+00
-265	0.00000000e+00	0.00000000e+00	0.00000000e+00	0.00000000e+00
-264	0.00000000e+00	0.00000000e+00	0.00000000e+00	0.00000000e+00
-263	0.00000000e+00	0.00000000e+00	0.00000000e+00	0.00000000e+00
-262	0.00000000e+00	0.00000000e+00	0.00000000e+00	0.00000000e+00
-261	0.00000000e+00	0.00000000e+00	0.00000000e+00	0.00000000e+00
-260	0.00000000e+00	0.00000000e+00	0.00000000e+00	0.00000000e+00
-259	0.00000000e+00	0.00000000e+00	0.00000000e+00	0.00000000e+00
-258	0.00000000e+00	0.00000000e+00	0.00000000e+00	0.00000000e+00
-257	0.00000000e+00	0.00000000e+00	0.00000000e+00	0.00000000e+00
-256	0.00000000e+00	0.00000000e+00	0.00000000e+00	0.00000000e+00
-255	0.00000000e+00	0.00000000e+00	0.00000000e+00	0.00000000e+00
-254	0.00000000e+00	0.00000000e+00	0.00000000e+00	0.00000000e+00
-253	0.00000000e+00	0.00000000e+00	0.00000000e+00	0.00000000e+00
-252	0.00000000e+00	0.00000000e+00	0.00000000e+00	0.00000000e+00
-251	0.00000000e+00	0.00000000e+00	0.00000000e+00	0.00000000e+00
-250	0.00000000e+00	0.00000000e+00	0.00000000e+00	0.00000000e+00
-249	0.00000000e+00	0.00000000e+00	0.00000000e+00	0.00000000e+00
-248	0.00000000e+00	0.00000000e+00	0.00000000e+00	0.00000000e+00
-247	0.00000000e+00	0.00000000e+00	0.00000000e+00	0.00000000e+00
-246	0.00000000e+00	0.00000000e+00	0.00000000e+00	0.00000000e+00
-245	0.00000000e+00	0.00000000e+00	0.00000000e+00	0.00000000e+00
-244	0.00000000e+00	0.00000000e+00	0.00000000e+00	0.00000000e+00
-243	0.00000000e+00	0.00000000e+00	0.00000000e+00	0.00000000e+00
-242	0.00000000e+00	0.00000000e+00	0.00000000e+00	0.00000000e+00
-241	0.00000000e+00	0.00000000e+00	0.00000000e+00	0.00000000e+00
-240	0.00000000e+00	0.00000000e+00	0.00000000e+00	0.00000000e+00
-239	0.00000000e+00	0.00000000e+00	0.00000000e+00	0.00000000e+00
-238	0.00000000e+00	0.00000000e+00	0.00000000e+00	0.00000000e+00
-237	0.00000000e+00	0.00000000e+00	0.00000000e+00	0.00000000e+00
-236	0.00000000e+00	0.00000000e+00	0.00000000e+00	0.00000000e+00
-235	0.00000000e+00	0.00000000e+00	0.00000000e+00	0.00000000e+00
-234	0.00000000e+00	0.00000000e+00	0.00000000e+00	0.00000000e+00
-233	0.00000000e+00	0.00000000e+00	0.00000000e+00	0.00000000e+00
-232	0.00000000e+00	0.00000000e+00	0.00000000e+00	0.00000000e+00
-231	0.00000000e+00	0.00000000e+00	0.00000000e+00	0.00000000e+00
-230	0.00000000e+00	0.00000000e+00	0.00000000e+00	0.00000000e+00
-229	0.00000000e+00	0.00000000e+00	0.00000000e+00	0.00000000e+00
-228	0.00000000e+00	0.00000000e+00	0.00000000e+00	0.00000000e+00
-227	0.00000000e+00	0.00000000e+00	0.00000000e+00	0.00000000e+00
-226	0.00000000e+00	0.00000000e+00	0.00000000e+00	0.00000000e+00
-225	0.00000000e+00	0.00000000e+00	0.00000000e+00	0.00000000e+00
-224	0.00000000e+00	0.00000000e+00	0.00000000e+00	0.00000000e+00
-223	0.00000000e+00	0.00000000e+00	0.00000000e+00	0.00000000e+00
-222	0.00000000e+00	0.00000000e+00	0.00000000e+00	0.00000000e+00
-221	0.00000000e+00	0.00000000e+00	0.00000000e+00	0.00000000e+00
-220	0.00000000e+00	0.00000000e+00	0.00000000e+00	0.00000000e+00
-219	0.00000000e+00	0.00000000e+00	0.00000000e+00	0.00000000e+00
-218	0.00000000e+00	0.00000000e+00	0.00000000e+00	0.00000000e+00
-217	0.00000000e+00	0.00000000e+00	0.00000000e+00	0.00000000e+00
-216	0.00000000e+00	0.00000000e+00	0.00000000e+00	0.00000000e+00
-215	0.00000000e+00	0.00000000e+00	0.00000000e+00	0.00000000e+00
-214	0.00000000e+00	0.00000000e+00	0.00000000e+00	0.00000000e+00
-213	0.00000000e+00	0.00000000e+00	0.00000000e+00	0.00000000e+00
-212	0.00000000e+00	0.00000000e+00	0.00000000e+00	0.00000000e+00
-211	0.00000000e+00	0.00000000e+00	0.00000000e+00	0.00000000e+00
-210	0.00000000e+00	0.00000000e+00	0.00000000e+00	0.00000000e+00
-209	0.00000000e+00	0.00000000e+00	0.00000000e+00	0.00000000e+00
-208	0.00000000e+00	0.00000000e+00	0.00000000e+00	0.00000000e+00
-207	0.00000000e+00	0.00000000e+00	0.00000000e+00	0.00000000e+00
-206	0.00000000e+00	0.00000000e+00	0.00000000e+00	0.00000000e+00
-205	0.00000000e+00	0.00000000e+00	0.00000000e+00	0.00000000e+00
-204	0.00000000e+00	0.00000000e+00	0.00000000e+00	0.00000000e+00
-203	0.00000000e+00	0.00000000e+00	0.00000000e+00	0.00000000e+00
-202	0.00000000e+00	0.00000000e+00	0.00000000e+00	0.00000000e+00
-201	0.00000000e+00	0.00000000e+00	0.00000000e+00	0.00000000e+00
-200	0.00000000e+00	0.00000000e+00	0.00000000e+00	0.00000000e+00
-199	0.00000000e+00	0.00000000e+00	0.00000000e+00	0.00000000e+00
-198	0.00000000e+00	0.00000000e+00	0.00000000e+00	0.00000000e+00
-197	0.00000000e+00	0.00000000e+00	0.00000000e+00	0.00000000e+00
-196	0.00000000e+00	0.00000000e+00	0.00000000e+00	0.00000000e+00
-195	0.00000000e+00	0.00000000e+00	0.00000000e+00	0.00000000e+00
-194	0.00000000e+00	0.00000000e+00	0.00000000e+00	0.00000000e+00
-193	0.00000000e+00	0.00000000e+00	0.00000000e+00	0.00000000e+00
-192	0.00000000e+00	0.00000000e+00	0.00000000e+00	0.00000000e+00
-191	0.00000000e+00	0.00000000e+00	0.00000000e+00	0.00000000e+00
-190	0.00000000e+00	0.00000000e+00	0.00000000e+00	0.00000000e+00
-189	0.00000000e+00	0.00000000e+00	0.00000000e+00	0.00000000e+00
-188	0.00000000e+00	0.00000000e+00	0.00000000e+00	0.00000000e+00
-187	0.00000000e+00	0.00000000e+00	0.00000000e+00	0.00000000e+00
-186	0.00000000e+00	0.00000000e+00	0.00000000e+00	0.00000000e+00
-185	0.00000000e+00	0.00000000e+00	0.00000000e+00	0.00000000e+00
-184	0.00000000e+00	0.00000000e+00	0.00000000e+00	0.00000000e+00
-183	0.00000000e+00	0.00000000e+00	0.00000000e+00	0.00000000e+00
-182	0.00000000e+00	0.00000000e+00	0.00000000e+00	0.00000000e+00
-181	0.00000000e+00	0.00000000e+00	0.00000000e+00	0.00000000e+00
-180	0.00000000e+00	0.00000000e+00	0.00000000e+00	0.00000000e+00
-179	0.00000000e+00	0.00000000e+00	0.00000000e+00	0.00000000e+00
-178	0.00000000e+00	0.00000000e+00	0.00000000e+00	0.00000000e+00
-177	0.00000000e+00	0.00000000e+00	0.00000000e+00	0.00000000e+00
-176	0.00000000e+00	0.00000000e+00	0.00000000e+00	0.00000000e+00
-175	0.00000000e+00	0.00000000e+00	0.00000000e+00	0.00000000e+00
-174	0.00000000e+00	0.00000000e+00	0.00000000e+00	0.00000000e+00
-173	0.00000000e+00	0.00000000e+00	0.00000000e+00	0.00000000e+00
-172	0.00000000e+00	0.00000000e+00	0.00000000e+00	0.00000000e+00
-171	0.00000000e+00	0.00000000e+00	0.00000000e+00	0.00000000e+00
-170	0.00000000e+00	0.00000000e+00	0.00000000e+00	0.00000000e+00
-169	0.00000000e+00	0.00000000e+00	0.00000000e+00	0.00000000e+00
-168	0.00000000e+00	0.00000000e+00	0.00000000e+00	0.00000000e+00
-167	0.00000000e+00	0.00000000e+00	0.00000000e+00	0.00000000e+00
-166	0.00000000e+00	0.00000000e+00	0.00000000e+00	0.00000000e+00
-165	0.00000000e+00	0.00000000e+00	0.00000000e+00	0.00000000e+00
-164	0.00000000e+00	0.00000000e+00	0.00000000e+00	0.00000000e+00
-163	0.00000000e+00	0.00000000e+00	0.00000000e+00	0.00000000e+00
-162	0.00000000e+00	0.00000000e+00	0.00000000e+00	0.00000000e+00
-161	0.00000000e+00	0.00000000e+00	0.00000000e+00	0.00000000e+00
-160	0.00000000e+00	0.00000000e+00	0.00000000e+00	0.00000000e+00
-159	0.00000000e+00	0.00000000e+00	0.00000000e+00	0.00000000e+00
-158	0.00000000e+00	0.00000000e+00	0.00000000e+00	0.00000000e+00
-157	0.00000000e+00	0.00000000e+00	0.00000000e+00	0.00000000e+00
-156	0.00000000e+00	0.00000000e+00	0.00000000e+00	0.00000000e+00
-155	0.00000000e+00	0.00000000e+00	0.00000000e+00	0.00000000e+00
-154	0.00000000e+00	0.00000000e+00	0.00000000e+00	0.00000000e+00
-153	0.00000000e+00	0.00000000e+00	0.00000000e+00	0.00000000e+00
-152	0.00000000e+00	0.00000000e+00	0.00000000e+00	0.00000000e+00
-151	0.00000000e+00	0.00000000e+00	0.00000000e+00	0.00000000e+00
-150	0.00000000e+00	0.00000000e+00	0.00000000e+00	0.00000000e+00
-149	0.00000000e+00	0.00000000e+00	0.00000000e+00	0.00000000e+00
-148	0.00000000e+00	0.00000000e+00	0.00000000e+00	0.00000000e+00
-147	0.00000000e+00	0.00000000e+00	0.00000000e+00	0.00000000e+00
-146	0.00000000e+00	0.00000000e+00	0.00000000e+00	0.00000000e+00
-145	0.00000000e+00	0.00000000e+00	0.00000000e+00	0.00000000e+00
-144	0.00000000e+00	0.00000000e+00	0.00000000e+00	0.00000000e+00
-143	0.00000000e+00	0.00000000e+00	0.00000000e+00	0.00000000e+00
-142	0.00000000e+00	0.00000000e+00	0.00000000e+00	0.00000000e+00
-141	0.00000000e+00	0.00000000e+00	0.00000000e+00	0.00000000e+00
-140	0.00000000e+00	0.00000000e+00	0.00000000e+00	0.00000000e+00
-139	0.00000000e+00	0.00000000e+00	0.00000000e+00	0.00000000e+00
-138	0.00000000e+00	0.00000000e+00	0.00000000e+00	0.00000000e+00
-137	0.00000000e+00	0.00000000e+00	0.00000000e+00	0.00000000e+00
-136	0.00000000e+00	0.00000000e+00	0.00000000e+00	0.00000000e+00
-135	0.00000000e+00	0.00000000e+00	0.00000000e+00	0.00000000e+00
-134	0.00000000e+00	0.00000000e+00	0.00000000e+00	0.00000000e+00
-133	0.00000000e+00	0.00000000e+00	0.00000000e+00	0.00000000e+00
-132	0.00000000e+00	0.00000000e+00	0.00000000e+00	0.00000000e+00
-131	0.00000000e+00	0.00000000e+00	0.00000000e+00	0.00000000e+00
-130	0.00000000e+00	0.00000000e+00	0.00000000e+00	0.00000000e+00
-129	0.00000000e+00	0.00000000e+00	0.00000000e+00	0.00000000e+00
-128	0.00000000e+00	0.00000000e+00	0.00000000e+00	0.00000000e+00
-127	0.00000000e+00	0.00000000e+00	0.00000000e+00	0.00000000e+00
-126	0.00000000e+00	0.00000000e+00	0.00000000e+00	0.00000000e+00
-125	0.00000000e+00	0.00000000e+00	0.00000000e+00	0.00000000e+00
-124	0.00000000e+00	0.00000000e+00	0.00000000e+00	0.00000000e+00
-123	0.00000000e+00	0.00000000e+00	0.00000000e+00	0.00000000e+00
-122	0.00000000e+00	0.00000000e+00	0.00000000e+00	0.00000000e+00
-121	0.00000000e+00	0.00000000e+00	0.00000000e+00	0.00000000e+00
-120	0.00000000e+00	0.00000000e+00	0.00000000e+00	0.00000000e+00
-119	0.00000000e+00	0.00000000e+00	0.00000000e+00	0.00000000e+00
-118	0.00000000e+00	0.00000000e+00	0.00000000e+00	0.00000000e+00
-117	0.00000000e+00	0.00000000e+00	0.00000000e+00	0.00000000e+00
-116	0.00000000e+00	0.00000000e+00	0.00000000e+00	0.00000000e+00
-115	0.00000000e+00	0.00000000e+00	0.00000000e+00	0.00000000e+00
-114	0.00000000e+00	0.00000000e+00	0.00000000e+00	0.00000000e+00
-113	0.00000000e+00	0.00000000e+00	0.00000000e+00	0.00000000e+00
-112	0.00000000e+00	0.00000000e+00	0.00000000e+00	0.00000000e+00
-111	0.00000000e+00	0.00000000e+00	0.00000000e+00	0.00000000e+00
-110	0.00000000e+00	0.00000000e+00	0.00000000e+00	0.00000000e+00
-109	0.00000000e+00	0.00000000e+00	0.00000000e+00	0.00000000e+00
-108	0.00000000e+00	0.00000000e+00	0.00000000e+00	0.00000000e+00
-107	0.00000000e+00	0.00000000e+00	0.00000000e+00	0.00000000e+00
-106	0.00000000e+00	0.00000000e+00	0.00000000e+00	0.00000000e+00
-105	0.00000000e+00	0.00000000e+00	0.00000000e+00	0.00000000e+00
-104	0.00000000e+00	0.00000000e+00	0.00000000e+00	0.00000000e+00
-103	0.00000000e+00	0.00000000e+00	0.00000000e+00	0.00000000e+00
-102	0.00000000e+00	0.00000000e+00	0.00000000e+00	0.00000000e+00
-101	0.00000000e+00	0.00000000e+00	0.00000000e+00	0.00000000e+00
-100	0.00000000e+00	0.00000000e+00	0.00000000e+00	0.00000000e+00
-99	0.00000000e+00	0.00000000e+00	0.00000000e+00	0.00000000e+00
-98	0.00000000e+00	0.00000000e+00	0.00000000e+00	0.00000000e+00
-97	0.00000000e+00	0.00000000e+00	0.00000000e+00	0.00000000e+00
-96	0.00000000e+00	0.00000000e+00	0.00000000e+00	0.00000000e+00
-95	0.00000000e+00	0.00000000e+00	0.00000000e+00	0.00000000e+00
-94	0.00000000e+00	0.00000000e+00	0.00000000e+00	0.00000000e+00
-93	0.00000000e+00	0.00000000e+00	0.00000000e+00	0.00000000e+00
-92	0.00000000e+00	0.00000000e+00	0.00000000e+00	0.00000000e+00
-91	0.00000000e+00	0.00000000e+00	0.00000000e+00	0.00000000e+00
-90	0.00000000e+00	0.00000000e+00	0.00000000e+00	0.00000000e+00
-89	0.00000000e+00	0.00000000e+00	0.00000000e+00	0.00000000e+00
-88	0.00000000e+00	0.00000000e+00	0.00000000e+00	0.00000000e+00
-87	0.00000000e+00	0.00000000e+00	0.00000000e+00	0.00000000e+00
-86	0.00000000e+00	0.00000000e+00	0.00000000e+00	0.00000000e+00
-85	0.00000000e+00	0.00000000e+00	0.00000000e+00	0.00000000e+00
-84	0.00000000e+00	0.00000000e+00	0.00000000e+00	0.00000000e+00
-83	0.00000000e+00	0.00000000e+00	0.00000000e+00	0.00000000e+00
-82	0.00000000e+00	0.00000000e+00	0.00000000e+00	0.00000000e+00
-81	0.00000000e+00	0.00000000e+00	0.00000000e+00	0.00000000e+00
-80	0.00000000e+00	0.00000000e+00	0.00000000e+00	0.00000000e+00
-79	0.00000000e+00	0.00000000e+00	0.00000000e+00	0.00000000e+00
-78	0.00000000e+00	0.00000000e+00	0.00000000e+00	0.00000000e+00
-77	0.00000000e+00	0.00000000e+00	0.00000000e+00	0.00000000e+00
-76	0.00000000e+00	0.00000000e+00	0.00000000e+00	0.00000000e+00
-75	8.10000000e+01	2.00000000e+00	2.00000000e+00	9.00000000e+00
-74	1.75000000e+02	2.00000000e+00	2.00000000e+00	9.00000000e+00
-73	2.28000000e+02	2.00000000e+00	2.00000000e+00	9.00000000e+00
-72	2.28000000e+02	3.00000000e+00	3.00000000e+00	1.00000000e+01
-71	2.38000000e+02	3.00000000e+00	3.00000000e+00	1.00000000e+01
-70	2.50000000e+02	3.00000000e+00	3.00000000e+00	1.00000000e+01
-69	2.84000000e+02	3.00000000e+00	3.00000000e+00	1.00000000e+01
-68	3.10000000e+02	3.00000000e+00	3.00000000e+00	1.00000000e+01
-67	3.47000000e+02	3.00000000e+00	4.00000000e+00	1.10000000e+01
-66	4.08000000e+02	4.00000000e+00	5.00000000e+00	1.30000000e+01
-65	4.42000000e+02	4.00000000e+00	5.00000000e+00	1.30000000e+01
-64	4.65000000e+02	4.00000000e+00	5.00000000e+00	1.30000000e+01
-63	4.74000000e+02	4.00000000e+00	5.00000000e+00	1.30000000e+01
-62	4.93000000e+02	4.00000000e+00	5.00000000e+00	1.30000000e+01
-61	5.12000000e+02	4.00000000e+00	5.00000000e+00	1.30000000e+01
-60	5.69000000e+02	4.00000000e+00	5.00000000e+00	1.30000000e+01
-59	5.92000000e+02	4.00000000e+00	5.00000000e+00	1.30000000e+01
-58	6.18000000e+02	4.00000000e+00	5.00000000e+00	1.30000000e+01
-57	6.36000000e+02	4.00000000e+00	5.00000000e+00	1.30000000e+01
-56	6.57000000e+02	4.00000000e+00	5.00000000e+00	1.30000000e+01
-55	6.80000000e+02	4.00000000e+00	5.00000000e+00	1.30000000e+01
-54	7.01000000e+02	4.00000000e+00	5.00000000e+00	1.30000000e+01
-53	7.16000000e+02	4.00000000e+00	5.00000000e+00	1.30000000e+01
-52	7.31000000e+02	4.00000000e+00	5.00000000e+00	1.30000000e+01
-51	7.50000000e+02	4.00000000e+00	5.00000000e+00	1.30000000e+01
-50	7.61000000e+02	4.00000000e+00	5.00000000e+00	1.30000000e+01
-49	7.77000000e+02	4.00000000e+00	5.00000000e+00	1.30000000e+01
-48	8.05000000e+02	4.00000000e+00	5.00000000e+00	1.30000000e+01
-47	8.22000000e+02	4.00000000e+00	5.00000000e+00	1.30000000e+01
-46	8.43000000e+02	4.00000000e+00	5.00000000e+00	1.30000000e+01
-45	8.58000000e+02	4.00000000e+00	5.00000000e+00	1.30000000e+01
-44	8.78000000e+02	4.00000000e+00	5.00000000e+00	1.30000000e+01
-43	8.89000000e+02	4.00000000e+00	5.00000000e+00	1.30000000e+01
-42	9.07000000e+02	4.00000000e+00	5.00000000e+00	1.30000000e+01
-41	9.34000000e+02	4.00000000e+00	5.00000000e+00	1.30000000e+01
-40	9.61000000e+02	4.00000000e+00	5.00000000e+00	1.30000000e+01
-39	9.71000000e+02	4.00000000e+00	5.00000000e+00	1.30000000e+01
-38	9.96000000e+02	4.00000000e+00	5.00000000e+00	1.30000000e+01
-37	1.01000000e+03	4.00000000e+00	5.00000000e+00	1.30000000e+01
-36	1.02600000e+03	4.00000000e+00	5.00000000e+00	1.30000000e+01
-35	1.04700000e+03	4.00000000e+00	5.00000000e+00	1.30000000e+01
-34	1.07200000e+03	4.00000000e+00	5.00000000e+00	1.30000000e+01
-33	1.08800000e+03	4.00000000e+00	5.00000000e+00	1.30000000e+01
-32	1.10800000e+03	4.00000000e+00	5.00000000e+00	1.30000000e+01
-31	1.13100000e+03	4.00000000e+00	5.00000000e+00	1.30000000e+01
-30	1.15400000e+03	4.00000000e+00	5.00000000e+00	1.30000000e+01
-29	1.19300000e+03	4.00000000e+00	5.00000000e+00	1.30000000e+01
-28	1.20200000e+03	4.00000000e+00	5.00000000e+00	1.30000000e+01
-27	1.22500000e+03	4.00000000e+00	5.00000000e+00	1.30000000e+01
-26	1.24800000e+03	4.00000000e+00	5.00000000e+00	1.30000000e+01
-25	1.26300000e+03	4.00000000e+00	5.00000000e+00	1.30000000e+01
-24	1.29300000e+03	4.00000000e+00	5.00000000e+00	1.30000000e+01
-23	1.35500000e+03	5.00000000e+00	6.00000000e+00	2.30000000e+01
-22	1.38900000e+03	5.00000000e+00	7.00000000e+00	2.40000000e+01
-21	1.43400000e+03	5.00000000e+00	8.00000000e+00	2.50000000e+01
-20	1.45600000e+03	5.00000000e+00	8.00000000e+00	2.50000000e+01
-19	1.48500000e+03	5.00000000e+00	8.00000000e+00	2.50000000e+01
-18	1.50300000e+03	5.00000000e+00	8.00000000e+00	2.50000000e+01
-17	1.53100000e+03	5.00000000e+00	8.00000000e+00	2.50000000e+01
-16	1.55600000e+03	5.00000000e+00	8.00000000e+00	2.50000000e+01
-15	1.62600000e+03	5.00000000e+00	8.00000000e+00	2.50000000e+01
-14	1.67600000e+03	5.00000000e+00	8.00000000e+00	2.50000000e+01
-13	1.71700000e+03	5.00000000e+00	8.00000000e+00	2.50000000e+01
-12	1.74200000e+03	5.00000000e+00	8.00000000e+00	2.50000000e+01
-11	1.78400000e+03	5.00000000e+00	8.00000000e+00	2.50000000e+01
-10	1.82200000e+03	5.00000000e+00	8.00000000e+00	2.50000000e+01
-9	1.87800000e+03	5.00000000e+00	9.00000000e+00	2.70000000e+01
-8	1.91100000e+03	5.00000000e+00	9.00000000e+00	2.70000000e+01
-7	1.95700000e+03	5.00000000e+00	9.00000000e+00	2.70000000e+01
-6	1.97800000e+03	5.00000000e+00	9.00000000e+00	2.70000000e+01
-5	2.01000000e+03	5.00000000e+00	9.00000000e+00	2.70000000e+01
-4	2.03600000e+03	5.00000000e+00	9.00000000e+00	2.70000000e+01
-3	2.06900000e+03	5.00000000e+00	9.00000000e+00	2.70000000e+01
-2	2.09700000e+03	5.00000000e+00	9.00000000e+00	2.70000000e+01
-1	2.13100000e+03	5.00000000e+00	9.00000000e+00	2.70000000e+01
0	2.15500000e+03	5.00000000e+00	9.00000000e+00	2.70000000e+01
1	2.20300000e+03	5.00000000e+00	9.00000000e+00	2.80000000e+01
2	2.23300000e+03	5.00000000e+00	9.00000000e+00	2.80000000e+01
3	2.28400000e+03	6.00000000e+00	1.00000000e+01	2.90000000e+01
4	2.32500000e+03	6.00000000e+00	1.00000000e+01	2.90000000e+01
5	2.35400000e+03	6.00000000e+00	1.00000000e+01	2.90000000e+01
6	2.38400000e+03	6.00000000e+00	1.00000000e+01	2.90000000e+01
7	2.41300000e+03	6.00000000e+00	1.00000000e+01	2.90000000e+01
8	2.44300000e+03	6.00000000e+00	1.00000000e+01	2.90000000e+01
9	2.46800000e+03	6.00000000e+00	1.00000000e+01	2.90000000e+01
10	2.50600000e+03	6.00000000e+00	1.00000000e+01	2.90000000e+01
11	2.52700000e+03	6.00000000e+00	1.00000000e+01	2.90000000e+01
12	2.54600000e+03	6.00000000e+00	1.00000000e+01	2.90000000e+01
13	2.56200000e+03	6.00000000e+00	1.00000000e+01	2.90000000e+01
14	2.59500000e+03	6.00000000e+00	1.00000000e+01	2.90000000e+01
15	2.63900000e+03	6.00000000e+00	1.00000000e+01	2.90000000e+01
16	2.67000000e+03	6.00000000e+00	1.00000000e+01	2.90000000e+01
17	2.69500000e+03	6.00000000e+00	1.00000000e+01	2.90000000e+01
18	2.72700000e+03	6.00000000e+00	1.00000000e+01	2.90000000e+01
19	2.75000000e+03	6.00000000e+00	1.00000000e+01	2.90000000e+01
20	2.77000000e+03	6.00000000e+00	1.00000000e+01	2.90000000e+01
21	2.79600000e+03	6.00000000e+00	1.00000000e+01	2.90000000e+01
22	2.81400000e+03	6.00000000e+00	1.00000000e+01	2.90000000e+01
23	2.83700000e+03	6.00000000e+00	1.00000000e+01	2.90000000e+01
24	2.85900000e+03	6.00000000e+00	1.00000000e+01	2.90000000e+01
25	2.88300000e+03	6.00000000e+00	1.00000000e+01	2.90000000e+01
26	2.90500000e+03	6.00000000e+00	1.00000000e+01	2.90000000e+01
27	2.93000000e+03	6.00000000e+00	1.00000000e+01	2.90000000e+01
28	2.96300000e+03	7.00000000e+00	1.10000000e+01	3.00000000e+01
29	2.99200000e+03	7.00000000e+00	1.10000000e+01	3.00000000e+01
30	3.01100000e+03	7.00000000e+00	1.10000000e+01	3.00000000e+01
31	3.03400000e+03	7.00000000e+00	1.10000000e+01	3.00000000e+01
32	3.05800000e+03	7.00000000e+00	1.10000000e+01	3.00000000e+01
33	3.08400000e+03	7.00000000e+00	1.10000000e+01	3.00000000e+01
34	3.14300000e+03	7.00000000e+00	1.10000000e+01	3.00000000e+01
35	3.21500000e+03	7.00000000e+00	1.10000000e+01	3.00000000e+01
36	3.26700000e+03	8.00000000e+00	1.20000000e+01	3.10000000e+01
37	3.28500000e+03	8.00000000e+00	1.20000000e+01	3.10000000e+01
38	3.29600000e+03	8.00000000e+00	1.20000000e+01	3.10000000e+01
39	3.31200000e+03	8.00000000e+00	1.20000000e+01	3.10000000e+01
40	3.33900000e+03	8.00000000e+00	1.20000000e+01	3.10000000e+01
41	3.37900000e+03	8.00000000e+00	1.20000000e+01	3.10000000e+01
42	3.43400000e+03	8.00000000e+00	1.20000000e+01	3.10000000e+01
43	3.47600000e+03	8.00000000e+00	1.20000000e+01	3.10000000e+01
44	3.52500000e+03	8.00000000e+00	1.20000000e+01	3.10000000e+01
45	3.59100000e+03	8.00000000e+00	1.20000000e+01	3.10000000e+01
46	3.64900000e+03	8.00000000e+00	1.20000000e+01	3.10000000e+01
47	3.70500000e+03	8.00000000e+00	1.20000000e+01	3.10000000e+01
48	3.75600000e+03	8.00000000e+00	1.20000000e+01	3.10000000e+01
49	3.79000000e+03	8.00000000e+00	1.20000000e+01	3.10000000e+01
50	3.83100000e+03	8.00000000e+00	1.20000000e+01	3.10000000e+01
51	3.83100000e+03	8.00000000e+00	1.20000000e+01	3.10000000e+01
52	3.84500000e+03	8.00000000e+00	1.20000000e+01	3.10000000e+01
53	3.84500000e+03	8.00000000e+00	1.20000000e+01	3.10000000e+01
54	3.88500000e+03	8.00000000e+00	1.20000000e+01	3.10000000e+01
55	3.93300000e+03	8.00000000e+00	1.20000000e+01	3.10000000e+01
56	3.99700000e+03	8.00000000e+00	1.20000000e+01	3.10000000e+01
57	4.04100000e+03	8.00000000e+00	1.20000000e+01	3.10000000e+01
58	4.08300000e+03	8.00000000e+00	1.20000000e+01	3.10000000e+01
59	4.12500000e+03	8.00000000e+00	1.20000000e+01	3.10000000e+01
60	4.12500000e+03	8.00000000e+00	1.20000000e+01	3.10000000e+01
61	4.16400000e+03	8.00000000e+00	1.20000000e+01	3.10000000e+01
62	4.16400000e+03	8.00000000e+00	1.20000000e+01	3.10000000e+01
63	4.16400000e+03	8.00000000e+00	1.20000000e+01	3.10000000e+01
64	4.16400000e+03	8.00000000e+00	1.20000000e+01	3.10000000e+01
65	4.16400000e+03	8.00000000e+00	1.20000000e+01	3.10000000e+01
66	4.19700000e+03	8.00000000e+00	1.20000000e+01	3.10000000e+01
67	4.24000000e+03	8.00000000e+00	1.20000000e+01	3.10000000e+01
68	4.27700000e+03	8.00000000e+00	1.20000000e+01	3.10000000e+01
69	4.32800000e+03	8.00000000e+00	1.20000000e+01	3.10000000e+01
70	4.39200000e+03	9.00000000e+00	1.30000000e+01	3.60000000e+01
71	4.43500000e+03	9.00000000e+00	1.30000000e+01	3.60000000e+01
72	4.47500000e+03	9.00000000e+00	1.30000000e+01	3.60000000e+01
73	4.52800000e+03	9.00000000e+00	1.30000000e+01	3.60000000e+01
74	4.56300000e+03	9.00000000e+00	1.30000000e+01	3.60000000e+01
75	4.59800000e+03	9.00000000e+00	1.30000000e+01	3.60000000e+01
76	4.63900000e+03	9.00000000e+00	1.30000000e+01	3.60000000e+01
77	4.68100000e+03	9.00000000e+00	1.30000000e+01	3.60000000e+01
78	4.74000000e+03	9.00000000e+00	1.30000000e+01	3.60000000e+01
79	4.80600000e+03	9.00000000e+00	1.30000000e+01	3.60000000e+01
80	4.86500000e+03	9.00000000e+00	1.30000000e+01	3.60000000e+01
81	4.93100000e+03	9.00000000e+00	1.30000000e+01	3.60000000e+01
82	4.98800000e+03	9.00000000e+00	1.30000000e+01	3.60000000e+01
83	5.03800000e+03	9.00000000e+00	1.30000000e+01	3.60000000e+01
84	5.09600000e+03	9.00000000e+00	1.30000000e+01	3.60000000e+01
85	5.16200000e+03	9.00000000e+00	1.40000000e+01	3.60000000e+01
86	5.22000000e+03	9.00000000e+00	1.30000000e+01	3.60000000e+01
87	5.27600000e+03	9.00000000e+00	1.30000000e+01	3.60000000e+01
88	5.33600000e+03	9.00000000e+00	1.30000000e+01	3.60000000e+01
89	5.39900000e+03	9.00000000e+00	1.30000000e+01	3.60000000e+01
90	5.45500000e+03	9.00000000e+00	1.30000000e+01	3.60000000e+01
91	5.51400000e+03	9.00000000e+00	1.30000000e+01	3.60000000e+01
92	5.57300000e+03	9.00000000e+00	1.30000000e+01	3.60000000e+01
93	5.63200000e+03	9.00000000e+00	1.30000000e+01	3.60000000e+01
94	5.68200000e+03	9.00000000e+00	1.30000000e+01	3.60000000e+01
95	5.72900000e+03	9.00000000e+00	1.30000000e+01	3.60000000e+01
96	5.78200000e+03	9.00000000e+00	1.30000000e+01	3.60000000e+01
97	5.82500000e+03	9.00000000e+00	1.30000000e+01	3.60000000e+01
98	5.87600000e+03	9.00000000e+00	1.30000000e+01	3.60000000e+01
99	5.94000000e+03	9.00000000e+00	1.30000000e+01	3.60000000e+01
100	5.99400000e+03	9.00000000e+00	1.30000000e+01	3.60000000e+01
