# Supplementary material for: Early Prediction of Movie Box Office Success Based on Wikipedia Activity Big Data
Source: PLoS One. 2013 Aug 21;8(8):e71226. doi: 10.1371/journal.pone.0071226 (PMC3749192; doi:10.1371/journal.pone.0071226)
Supplement: Dataset S1 — The dataset under study, including the financial and Wikipedia activity data is also available at http://wwm.phy.bme.hu/SupplementaryDataS1.zip. (ZIP) [file pone.0071226.s002.zip › wikipredict_data_pack/sample_of_312/wikipedia_predictors/255]

Day_(movie_time)	Views	Users	Rigor	Edits
-500	0.00000000e+00	4.90000000e+01	5.40000000e+01	7.00000000e+01
-499	3.00000000e+00	4.90000000e+01	5.40000000e+01	7.00000000e+01
-498	4.00000000e+00	4.90000000e+01	5.40000000e+01	7.00000000e+01
-497	1.20000000e+01	4.90000000e+01	5.40000000e+01	7.00000000e+01
-496	1.50000000e+01	4.90000000e+01	5.40000000e+01	7.00000000e+01
-495	1.50000000e+01	4.90000000e+01	5.40000000e+01	7.00000000e+01
-494	2.00000000e+01	4.90000000e+01	5.40000000e+01	7.00000000e+01
-493	2.60000000e+01	4.90000000e+01	5.40000000e+01	7.00000000e+01
-492	2.70000000e+01	4.90000000e+01	5.40000000e+01	7.00000000e+01
-491	3.10000000e+01	4.90000000e+01	5.40000000e+01	7.00000000e+01
-490	4.10000000e+01	4.90000000e+01	5.40000000e+01	7.00000000e+01
-489	4.70000000e+01	4.90000000e+01	5.40000000e+01	7.00000000e+01
-488	5.30000000e+01	4.90000000e+01	5.40000000e+01	7.00000000e+01
-487	5.90000000e+01	4.90000000e+01	5.40000000e+01	7.00000000e+01
-486	7.00000000e+01	4.90000000e+01	5.40000000e+01	7.00000000e+01
-485	8.00000000e+01	4.90000000e+01	5.40000000e+01	7.00000000e+01
-484	8.50000000e+01	4.90000000e+01	5.40000000e+01	7.00000000e+01
-483	9.40000000e+01	4.90000000e+01	5.40000000e+01	7.00000000e+01
-482	1.02000000e+02	4.90000000e+01	5.40000000e+01	7.00000000e+01
-481	1.06000000e+02	4.90000000e+01	5.40000000e+01	7.00000000e+01
-480	1.10000000e+02	4.90000000e+01	5.40000000e+01	7.00000000e+01
-479	1.20000000e+02	4.90000000e+01	5.40000000e+01	7.00000000e+01
-478	1.27000000e+02	4.90000000e+01	5.40000000e+01	7.00000000e+01
-477	1.37000000e+02	4.90000000e+01	5.40000000e+01	7.00000000e+01
-476	1.45000000e+02	4.90000000e+01	5.40000000e+01	7.00000000e+01
-475	1.49000000e+02	4.90000000e+01	5.40000000e+01	7.00000000e+01
-474	1.54000000e+02	4.90000000e+01	5.40000000e+01	7.00000000e+01
-473	1.56000000e+02	4.90000000e+01	5.40000000e+01	7.00000000e+01
-472	1.64000000e+02	4.90000000e+01	5.40000000e+01	7.00000000e+01
-471	1.66000000e+02	4.90000000e+01	5.40000000e+01	7.00000000e+01
-470	1.69000000e+02	4.90000000e+01	5.40000000e+01	7.00000000e+01
-469	1.75000000e+02	4.90000000e+01	5.40000000e+01	7.00000000e+01
-468	1.84000000e+02	4.90000000e+01	5.40000000e+01	7.00000000e+01
-467	1.88000000e+02	4.90000000e+01	5.40000000e+01	7.00000000e+01
-466	1.90000000e+02	4.90000000e+01	5.40000000e+01	7.00000000e+01
-465	1.95000000e+02	4.90000000e+01	5.40000000e+01	7.00000000e+01
-464	2.01000000e+02	4.90000000e+01	5.40000000e+01	7.00000000e+01
-463	2.12000000e+02	4.90000000e+01	5.40000000e+01	7.00000000e+01
-462	2.17000000e+02	4.90000000e+01	5.40000000e+01	7.00000000e+01
-461	2.25000000e+02	4.90000000e+01	5.40000000e+01	7.00000000e+01
-460	2.27000000e+02	4.90000000e+01	5.40000000e+01	7.00000000e+01
-459	2.30000000e+02	4.90000000e+01	5.40000000e+01	7.00000000e+01
-458	2.36000000e+02	4.90000000e+01	5.40000000e+01	7.00000000e+01
-457	2.41000000e+02	4.90000000e+01	5.40000000e+01	7.00000000e+01
-456	2.48000000e+02	4.90000000e+01	5.40000000e+01	7.00000000e+01
-455	2.57000000e+02	4.90000000e+01	5.40000000e+01	7.00000000e+01
-454	2.60000000e+02	4.90000000e+01	5.40000000e+01	7.00000000e+01
-453	2.65000000e+02	4.90000000e+01	5.40000000e+01	7.00000000e+01
-452	2.69000000e+02	4.90000000e+01	5.40000000e+01	7.00000000e+01
-451	2.72000000e+02	4.90000000e+01	5.40000000e+01	7.00000000e+01
-450	2.77000000e+02	4.90000000e+01	5.40000000e+01	7.00000000e+01
-449	2.80000000e+02	4.90000000e+01	5.40000000e+01	7.00000000e+01
-448	2.86000000e+02	4.90000000e+01	5.40000000e+01	7.00000000e+01
-447	2.93000000e+02	4.90000000e+01	5.40000000e+01	7.00000000e+01
-446	2.96000000e+02	4.90000000e+01	5.40000000e+01	7.00000000e+01
-445	3.00000000e+02	4.90000000e+01	5.40000000e+01	7.00000000e+01
-444	3.05000000e+02	4.90000000e+01	5.40000000e+01	7.00000000e+01
-443	3.10000000e+02	4.90000000e+01	5.40000000e+01	7.00000000e+01
-442	3.16000000e+02	4.90000000e+01	5.40000000e+01	7.00000000e+01
-441	3.23000000e+02	4.90000000e+01	5.40000000e+01	7.00000000e+01
-440	3.28000000e+02	4.90000000e+01	5.40000000e+01	7.00000000e+01
-439	3.37000000e+02	4.90000000e+01	5.40000000e+01	7.00000000e+01
-438	3.45000000e+02	4.90000000e+01	5.40000000e+01	7.00000000e+01
-437	3.49000000e+02	4.90000000e+01	5.40000000e+01	7.00000000e+01
-436	3.54000000e+02	4.90000000e+01	5.40000000e+01	7.00000000e+01
-435	3.64000000e+02	4.90000000e+01	5.40000000e+01	7.00000000e+01
-434	3.70000000e+02	4.90000000e+01	5.40000000e+01	7.00000000e+01
-433	3.78000000e+02	4.90000000e+01	5.40000000e+01	7.00000000e+01
-432	3.82000000e+02	4.90000000e+01	5.40000000e+01	7.00000000e+01
-431	3.91000000e+02	4.90000000e+01	5.40000000e+01	7.00000000e+01
-430	3.97000000e+02	4.90000000e+01	5.40000000e+01	7.00000000e+01
-429	4.03000000e+02	4.90000000e+01	5.40000000e+01	7.00000000e+01
-428	4.09000000e+02	4.90000000e+01	5.40000000e+01	7.00000000e+01
-427	4.12000000e+02	4.90000000e+01	5.40000000e+01	7.00000000e+01
-426	4.16000000e+02	4.90000000e+01	5.40000000e+01	7.00000000e+01
-425	4.20000000e+02	4.90000000e+01	5.40000000e+01	7.00000000e+01
-424	4.20000000e+02	4.90000000e+01	5.40000000e+01	7.00000000e+01
-423	4.27000000e+02	4.90000000e+01	5.40000000e+01	7.00000000e+01
-422	4.38000000e+02	4.90000000e+01	5.40000000e+01	7.00000000e+01
-421	4.56000000e+02	4.90000000e+01	5.40000000e+01	7.00000000e+01
-420	4.59000000e+02	4.90000000e+01	5.40000000e+01	7.00000000e+01
-419	4.65000000e+02	4.90000000e+01	5.40000000e+01	7.00000000e+01
-418	4.72000000e+02	4.90000000e+01	5.40000000e+01	7.00000000e+01
-417	4.77000000e+02	4.90000000e+01	5.40000000e+01	7.00000000e+01
-416	4.85000000e+02	4.90000000e+01	5.40000000e+01	7.00000000e+01
-415	4.92000000e+02	4.90000000e+01	5.40000000e+01	7.00000000e+01
-414	4.99000000e+02	4.90000000e+01	5.40000000e+01	7.00000000e+01
-413	5.05000000e+02	4.90000000e+01	5.40000000e+01	7.00000000e+01
-412	5.08000000e+02	4.90000000e+01	5.40000000e+01	7.00000000e+01
-411	5.11000000e+02	4.90000000e+01	5.40000000e+01	7.00000000e+01
-410	5.18000000e+02	4.90000000e+01	5.40000000e+01	7.00000000e+01
-409	5.21000000e+02	4.90000000e+01	5.40000000e+01	7.00000000e+01
-408	5.25000000e+02	4.90000000e+01	5.40000000e+01	7.00000000e+01
-407	5.31000000e+02	4.90000000e+01	5.40000000e+01	7.00000000e+01
-406	5.37000000e+02	4.90000000e+01	5.40000000e+01	7.00000000e+01
-405	5.42000000e+02	4.90000000e+01	5.40000000e+01	7.00000000e+01
-404	5.46000000e+02	4.90000000e+01	5.40000000e+01	7.00000000e+01
-403	5.52000000e+02	4.90000000e+01	5.40000000e+01	7.00000000e+01
-402	5.61000000e+02	4.90000000e+01	5.40000000e+01	7.00000000e+01
-401	5.69000000e+02	4.90000000e+01	5.40000000e+01	7.00000000e+01
-400	5.77000000e+02	4.90000000e+01	5.40000000e+01	7.00000000e+01
-399	5.78000000e+02	4.90000000e+01	5.40000000e+01	7.00000000e+01
-398	5.82000000e+02	4.90000000e+01	5.40000000e+01	7.00000000e+01
-397	5.86000000e+02	4.90000000e+01	5.40000000e+01	7.00000000e+01
-396	5.93000000e+02	4.90000000e+01	5.40000000e+01	7.00000000e+01
-395	5.97000000e+02	4.90000000e+01	5.40000000e+01	7.00000000e+01
-394	6.03000000e+02	4.90000000e+01	5.40000000e+01	7.00000000e+01
-393	6.09000000e+02	4.90000000e+01	5.40000000e+01	7.00000000e+01
-392	6.22000000e+02	4.90000000e+01	5.40000000e+01	7.00000000e+01
-391	6.31000000e+02	4.90000000e+01	5.40000000e+01	7.00000000e+01
-390	6.37000000e+02	4.90000000e+01	5.40000000e+01	7.00000000e+01
-389	6.46000000e+02	4.90000000e+01	5.40000000e+01	7.00000000e+01
-388	6.59000000e+02	4.90000000e+01	5.40000000e+01	7.00000000e+01
-387	6.71000000e+02	4.90000000e+01	5.40000000e+01	7.00000000e+01
-386	6.79000000e+02	4.90000000e+01	5.40000000e+01	7.00000000e+01
-385	6.84000000e+02	4.90000000e+01	5.40000000e+01	7.00000000e+01
-384	6.87000000e+02	4.90000000e+01	5.40000000e+01	7.00000000e+01
-383	6.97000000e+02	4.90000000e+01	5.40000000e+01	7.00000000e+01
-382	7.03000000e+02	4.90000000e+01	5.40000000e+01	7.00000000e+01
-381	7.18000000e+02	4.90000000e+01	5.40000000e+01	7.00000000e+01
-380	7.28000000e+02	4.90000000e+01	5.40000000e+01	7.00000000e+01
-379	7.36000000e+02	4.90000000e+01	5.40000000e+01	7.00000000e+01
-378	7.40000000e+02	4.90000000e+01	5.40000000e+01	7.00000000e+01
-377	7.47000000e+02	4.90000000e+01	5.40000000e+01	7.00000000e+01
-376	7.53000000e+02	4.90000000e+01	5.40000000e+01	7.00000000e+01
-375	7.61000000e+02	4.90000000e+01	5.40000000e+01	7.00000000e+01
-374	7.73000000e+02	4.90000000e+01	5.40000000e+01	7.00000000e+01
-373	7.78000000e+02	4.90000000e+01	5.40000000e+01	7.00000000e+01
-372	8.02000000e+02	4.90000000e+01	5.40000000e+01	7.00000000e+01
-371	8.20000000e+02	4.90000000e+01	5.40000000e+01	7.00000000e+01
-370	8.28000000e+02	4.90000000e+01	5.40000000e+01	7.00000000e+01
-369	8.41000000e+02	4.90000000e+01	5.40000000e+01	7.00000000e+01
-368	9.38000000e+02	4.90000000e+01	5.40000000e+01	7.00000000e+01
-367	1.03400000e+03	4.90000000e+01	5.40000000e+01	7.00000000e+01
-366	1.04800000e+03	4.90000000e+01	5.40000000e+01	7.00000000e+01
-365	1.14000000e+03	4.90000000e+01	5.40000000e+01	7.00000000e+01
-364	1.22000000e+03	4.90000000e+01	5.40000000e+01	7.00000000e+01
-363	1.29400000e+03	4.90000000e+01	5.40000000e+01	7.00000000e+01
-362	1.36600000e+03	4.90000000e+01	5.40000000e+01	7.00000000e+01
-361	1.43400000e+03	4.90000000e+01	5.40000000e+01	7.00000000e+01
-360	1.63800000e+03	4.90000000e+01	5.40000000e+01	7.00000000e+01
-359	1.75600000e+03	4.90000000e+01	5.40000000e+01	7.00000000e+01
-358	1.93200000e+03	4.90000000e+01	5.40000000e+01	7.00000000e+01
-357	2.16800000e+03	4.90000000e+01	5.40000000e+01	7.00000000e+01
-356	2.37700000e+03	4.90000000e+01	5.40000000e+01	7.00000000e+01
-355	2.53700000e+03	4.90000000e+01	5.40000000e+01	7.00000000e+01
-354	2.72300000e+03	4.90000000e+01	5.40000000e+01	7.00000000e+01
-353	2.94100000e+03	4.90000000e+01	5.40000000e+01	7.00000000e+01
-352	3.14600000e+03	4.90000000e+01	5.40000000e+01	7.00000000e+01
-351	3.83700000e+03	4.90000000e+01	5.40000000e+01	7.00000000e+01
-350	4.52900000e+03	4.90000000e+01	5.40000000e+01	7.00000000e+01
-349	5.17500000e+03	4.90000000e+01	5.40000000e+01	7.00000000e+01
-348	5.68000000e+03	4.90000000e+01	5.40000000e+01	7.00000000e+01
-347	6.25700000e+03	4.90000000e+01	5.40000000e+01	7.00000000e+01
-346	6.91700000e+03	4.90000000e+01	5.40000000e+01	7.00000000e+01
-345	7.55600000e+03	4.90000000e+01	5.40000000e+01	7.00000000e+01
-344	8.15600000e+03	4.90000000e+01	5.40000000e+01	7.00000000e+01
-343	8.67300000e+03	4.90000000e+01	5.40000000e+01	7.00000000e+01
-342	9.19400000e+03	4.90000000e+01	5.40000000e+01	7.00000000e+01
-341	9.68300000e+03	4.90000000e+01	5.40000000e+01	7.00000000e+01
-340	1.01850000e+04	4.90000000e+01	5.40000000e+01	7.00000000e+01
-339	1.03340000e+04	4.90000000e+01	5.40000000e+01	7.00000000e+01
-338	1.03440000e+04	4.90000000e+01	5.40000000e+01	7.00000000e+01
-337	1.03550000e+04	4.90000000e+01	5.40000000e+01	7.00000000e+01
-336	1.03750000e+04	4.90000000e+01	5.40000000e+01	7.00000000e+01
-335	1.03860000e+04	4.90000000e+01	5.40000000e+01	7.00000000e+01
-334	1.03890000e+04	4.90000000e+01	5.40000000e+01	7.00000000e+01
-333	1.03960000e+04	4.90000000e+01	5.40000000e+01	7.00000000e+01
-332	1.04050000e+04	4.90000000e+01	5.40000000e+01	7.00000000e+01
-331	1.04160000e+04	4.90000000e+01	5.40000000e+01	7.00000000e+01
-330	1.04280000e+04	4.90000000e+01	5.40000000e+01	7.00000000e+01
-329	1.04420000e+04	4.90000000e+01	5.40000000e+01	7.00000000e+01
-328	1.04640000e+04	4.90000000e+01	5.40000000e+01	7.00000000e+01
-327	1.04740000e+04	4.90000000e+01	5.40000000e+01	7.00000000e+01
-326	1.04850000e+04	4.90000000e+01	5.40000000e+01	7.00000000e+01
-325	1.05200000e+04	4.90000000e+01	5.40000000e+01	7.00000000e+01
-324	1.05500000e+04	4.90000000e+01	5.40000000e+01	7.00000000e+01
-323	1.05790000e+04	4.90000000e+01	5.40000000e+01	7.00000000e+01
-322	1.05990000e+04	4.90000000e+01	5.40000000e+01	7.00000000e+01
-321	1.06290000e+04	4.90000000e+01	5.40000000e+01	7.00000000e+01
-320	1.06400000e+04	4.90000000e+01	5.40000000e+01	7.00000000e+01
-319	1.06600000e+04	4.90000000e+01	5.40000000e+01	7.00000000e+01
-318	1.06600000e+04	4.90000000e+01	5.40000000e+01	7.00000000e+01
-317	1.06880000e+04	4.90000000e+01	5.40000000e+01	7.00000000e+01
-316	1.06880000e+04	4.90000000e+01	5.40000000e+01	7.00000000e+01
-315	1.06880000e+04	5.10000000e+01	5.50000000e+01	7.90000000e+01
-314	1.06880000e+04	5.30000000e+01	5.70000000e+01	8.90000000e+01
-313	1.06880000e+04	5.40000000e+01	5.80000000e+01	9.10000000e+01
-312	1.06880000e+04	5.40000000e+01	5.80000000e+01	9.10000000e+01
-311	1.22070000e+04	5.80000000e+01	5.90000000e+01	9.20000000e+01
-310	1.33610000e+04	6.10000000e+01	6.10000000e+01	9.70000000e+01
-309	1.43750000e+04	6.10000000e+01	6.10000000e+01	9.70000000e+01
-308	1.54830000e+04	6.10000000e+01	6.10000000e+01	9.70000000e+01
-307	1.70530000e+04	6.30000000e+01	6.20000000e+01	1.02000000e+02
-306	1.79480000e+04	6.30000000e+01	6.20000000e+01	1.02000000e+02
-305	1.89930000e+04	6.10000000e+01	6.30000000e+01	1.03000000e+02
-304	2.07820000e+04	6.10000000e+01	6.30000000e+01	1.03000000e+02
-303	2.24840000e+04	6.10000000e+01	6.30000000e+01	1.03000000e+02
-302	2.40460000e+04	6.10000000e+01	6.30000000e+01	1.03000000e+02
-301	2.56780000e+04	6.10000000e+01	6.30000000e+01	1.03000000e+02
-300	2.71000000e+04	6.10000000e+01	6.30000000e+01	1.03000000e+02
-299	2.85050000e+04	6.10000000e+01	6.30000000e+01	1.03000000e+02
-298	2.99710000e+04	6.70000000e+01	6.40000000e+01	1.05000000e+02
-297	3.15090000e+04	6.70000000e+01	6.40000000e+01	1.05000000e+02
-296	3.31160000e+04	6.70000000e+01	6.40000000e+01	1.05000000e+02
-295	3.31160000e+04	6.70000000e+01	6.40000000e+01	1.05000000e+02
-294	3.31160000e+04	6.70000000e+01	6.40000000e+01	1.05000000e+02
-293	3.31160000e+04	6.70000000e+01	6.40000000e+01	1.05000000e+02
-292	3.43790000e+04	6.70000000e+01	6.40000000e+01	1.05000000e+02
-291	3.57940000e+04	6.70000000e+01	6.40000000e+01	1.05000000e+02
-290	3.73010000e+04	6.70000000e+01	6.40000000e+01	1.05000000e+02
-289	3.87410000e+04	6.70000000e+01	6.40000000e+01	1.05000000e+02
-288	4.01340000e+04	6.30000000e+01	6.50000000e+01	1.06000000e+02
-287	4.15250000e+04	6.30000000e+01	6.50000000e+01	1.06000000e+02
-286	4.30180000e+04	6.30000000e+01	6.50000000e+01	1.06000000e+02
-285	4.44930000e+04	6.40000000e+01	6.60000000e+01	1.07000000e+02
-284	4.60250000e+04	6.40000000e+01	6.60000000e+01	1.07000000e+02
-283	4.78490000e+04	6.90000000e+01	6.80000000e+01	1.13000000e+02
-282	5.03820000e+04	6.90000000e+01	6.90000000e+01	1.14000000e+02
-281	5.25970000e+04	6.90000000e+01	6.90000000e+01	1.14000000e+02
-280	5.47280000e+04	6.90000000e+01	7.10000000e+01	1.16000000e+02
-279	5.71070000e+04	6.90000000e+01	7.10000000e+01	1.16000000e+02
-278	5.95500000e+04	6.90000000e+01	7.10000000e+01	1.16000000e+02
-277	6.10900000e+04	6.90000000e+01	7.10000000e+01	1.16000000e+02
-276	6.27410000e+04	6.90000000e+01	7.10000000e+01	1.16000000e+02
-275	6.44560000e+04	6.80000000e+01	7.20000000e+01	1.17000000e+02
-274	6.58440000e+04	6.80000000e+01	7.20000000e+01	1.17000000e+02
-273	6.75260000e+04	7.90000000e+01	7.30000000e+01	1.18000000e+02
-272	6.90450000e+04	7.90000000e+01	7.30000000e+01	1.18000000e+02
-271	7.05450000e+04	8.20000000e+01	7.50000000e+01	1.22000000e+02
-270	7.20280000e+04	7.30000000e+01	7.60000000e+01	1.25000000e+02
-269	7.36480000e+04	7.30000000e+01	7.60000000e+01	1.25000000e+02
-268	7.51090000e+04	7.60000000e+01	7.70000000e+01	1.26000000e+02
-267	7.64370000e+04	7.60000000e+01	7.70000000e+01	1.26000000e+02
-266	7.78110000e+04	7.60000000e+01	7.70000000e+01	1.26000000e+02
-265	7.99390000e+04	8.70000000e+01	8.10000000e+01	1.31000000e+02
-264	8.21990000e+04	8.50000000e+01	8.60000000e+01	1.36000000e+02
-263	8.21990000e+04	8.50000000e+01	8.60000000e+01	1.36000000e+02
-262	8.41410000e+04	8.60000000e+01	8.70000000e+01	1.37000000e+02
-261	8.56140000e+04	8.90000000e+01	8.90000000e+01	1.40000000e+02
-260	8.70320000e+04	8.90000000e+01	8.90000000e+01	1.40000000e+02
-259	8.85380000e+04	9.00000000e+01	9.00000000e+01	1.41000000e+02
-258	9.02720000e+04	9.00000000e+01	9.00000000e+01	1.41000000e+02
-257	9.16920000e+04	9.00000000e+01	9.00000000e+01	1.41000000e+02
-256	9.16920000e+04	9.00000000e+01	9.00000000e+01	1.41000000e+02
-255	9.35970000e+04	9.60000000e+01	9.10000000e+01	1.42000000e+02
-254	9.53140000e+04	9.80000000e+01	9.30000000e+01	1.45000000e+02
-253	9.65000000e+04	9.80000000e+01	9.30000000e+01	1.45000000e+02
-252	9.77600000e+04	1.00000000e+02	9.40000000e+01	1.46000000e+02
-251	9.90890000e+04	1.00000000e+02	9.40000000e+01	1.46000000e+02
-250	1.00413000e+05	1.00000000e+02	9.40000000e+01	1.46000000e+02
-249	1.02159000e+05	9.20000000e+01	9.50000000e+01	1.47000000e+02
-248	1.03794000e+05	9.20000000e+01	9.50000000e+01	1.47000000e+02
-247	1.05152000e+05	9.20000000e+01	9.50000000e+01	1.47000000e+02
-246	1.06317000e+05	9.80000000e+01	9.60000000e+01	1.50000000e+02
-245	1.07655000e+05	9.80000000e+01	9.60000000e+01	1.50000000e+02
-244	1.08983000e+05	9.80000000e+01	9.60000000e+01	1.50000000e+02
-243	1.10362000e+05	9.80000000e+01	9.60000000e+01	1.50000000e+02
-242	1.12057000e+05	9.80000000e+01	9.60000000e+01	1.50000000e+02
-241	1.13782000e+05	9.80000000e+01	9.60000000e+01	1.50000000e+02
-240	1.15013000e+05	9.80000000e+01	9.60000000e+01	1.50000000e+02
-239	1.16157000e+05	9.80000000e+01	9.60000000e+01	1.50000000e+02
-238	1.17245000e+05	9.80000000e+01	9.60000000e+01	1.50000000e+02
-237	1.18434000e+05	9.80000000e+01	9.60000000e+01	1.50000000e+02
-236	1.19801000e+05	9.80000000e+01	9.60000000e+01	1.50000000e+02
-235	1.21407000e+05	9.80000000e+01	9.60000000e+01	1.50000000e+02
-234	1.22962000e+05	9.80000000e+01	9.60000000e+01	1.50000000e+02
-233	1.24157000e+05	9.80000000e+01	9.60000000e+01	1.50000000e+02
-232	1.25364000e+05	9.80000000e+01	9.60000000e+01	1.50000000e+02
-231	1.26611000e+05	9.80000000e+01	9.60000000e+01	1.50000000e+02
-230	1.28007000e+05	9.80000000e+01	9.60000000e+01	1.50000000e+02
-229	1.29455000e+05	9.40000000e+01	9.70000000e+01	1.51000000e+02
-228	1.31148000e+05	1.02000000e+02	9.80000000e+01	1.52000000e+02
-227	1.33130000e+05	1.02000000e+02	9.80000000e+01	1.52000000e+02
-226	1.35208000e+05	1.02000000e+02	9.80000000e+01	1.52000000e+02
-225	1.37525000e+05	1.02000000e+02	9.80000000e+01	1.52000000e+02
-224	1.39079000e+05	1.02000000e+02	9.80000000e+01	1.52000000e+02
-223	1.40335000e+05	9.70000000e+01	9.90000000e+01	1.54000000e+02
-222	1.41835000e+05	9.70000000e+01	9.90000000e+01	1.54000000e+02
-221	1.43521000e+05	9.70000000e+01	9.90000000e+01	1.54000000e+02
-220	1.45374000e+05	9.70000000e+01	9.90000000e+01	1.54000000e+02
-219	1.47217000e+05	9.70000000e+01	9.90000000e+01	1.54000000e+02
-218	1.49120000e+05	9.70000000e+01	9.90000000e+01	1.54000000e+02
-217	1.51038000e+05	9.70000000e+01	9.90000000e+01	1.54000000e+02
-216	1.52635000e+05	9.70000000e+01	9.90000000e+01	1.54000000e+02
-215	1.54617000e+05	1.01000000e+02	1.00000000e+02	1.55000000e+02
-214	1.56788000e+05	1.01000000e+02	1.00000000e+02	1.55000000e+02
-213	1.59144000e+05	9.50000000e+01	1.01000000e+02	1.56000000e+02
-212	1.61152000e+05	9.50000000e+01	1.01000000e+02	1.56000000e+02
-211	1.63175000e+05	1.07000000e+02	1.02000000e+02	1.57000000e+02
-210	1.65314000e+05	1.07000000e+02	1.02000000e+02	1.57000000e+02
-209	1.67434000e+05	1.07000000e+02	1.02000000e+02	1.57000000e+02
-208	1.69873000e+05	1.07000000e+02	1.02000000e+02	1.57000000e+02
-207	1.72104000e+05	1.07000000e+02	1.02000000e+02	1.57000000e+02
-206	1.74678000e+05	1.07000000e+02	1.02000000e+02	1.57000000e+02
-205	1.77127000e+05	1.07000000e+02	1.02000000e+02	1.57000000e+02
-204	1.79050000e+05	1.07000000e+02	1.02000000e+02	1.57000000e+02
-203	1.81069000e+05	1.07000000e+02	1.02000000e+02	1.57000000e+02
-202	1.83381000e+05	1.07000000e+02	1.02000000e+02	1.57000000e+02
-201	1.85780000e+05	1.07000000e+02	1.02000000e+02	1.57000000e+02
-200	1.88278000e+05	1.07000000e+02	1.02000000e+02	1.57000000e+02
-199	1.91096000e+05	1.07000000e+02	1.02000000e+02	1.57000000e+02
-198	1.93559000e+05	1.07000000e+02	1.02000000e+02	1.57000000e+02
-197	1.95745000e+05	1.07000000e+02	1.02000000e+02	1.57000000e+02
-196	1.97956000e+05	1.07000000e+02	1.02000000e+02	1.57000000e+02
-195	2.01809000e+05	1.07000000e+02	1.02000000e+02	1.57000000e+02
-194	2.01809000e+05	1.07000000e+02	1.02000000e+02	1.57000000e+02
-193	2.01809000e+05	1.07000000e+02	1.02000000e+02	1.57000000e+02
-192	2.04766000e+05	9.90000000e+01	1.03000000e+02	1.58000000e+02
-191	2.06975000e+05	1.01000000e+02	1.04000000e+02	1.62000000e+02
-190	2.09022000e+05	1.01000000e+02	1.04000000e+02	1.62000000e+02
-189	2.11044000e+05	1.01000000e+02	1.04000000e+02	1.62000000e+02
-188	2.12921000e+05	1.01000000e+02	1.05000000e+02	1.63000000e+02
-187	2.14709000e+05	1.04000000e+02	1.06000000e+02	1.64000000e+02
-186	2.16850000e+05	1.04000000e+02	1.06000000e+02	1.64000000e+02
-185	2.18878000e+05	1.04000000e+02	1.06000000e+02	1.64000000e+02
-184	2.20713000e+05	1.04000000e+02	1.06000000e+02	1.64000000e+02
-183	2.22418000e+05	1.04000000e+02	1.06000000e+02	1.64000000e+02
-182	2.24196000e+05	1.04000000e+02	1.06000000e+02	1.64000000e+02
-181	2.25995000e+05	1.04000000e+02	1.06000000e+02	1.64000000e+02
-180	2.27934000e+05	1.04000000e+02	1.06000000e+02	1.64000000e+02
-179	2.29949000e+05	1.04000000e+02	1.06000000e+02	1.64000000e+02
-178	2.29949000e+05	1.04000000e+02	1.06000000e+02	1.64000000e+02
-177	2.31660000e+05	1.04000000e+02	1.06000000e+02	1.64000000e+02
-176	2.33338000e+05	1.04000000e+02	1.06000000e+02	1.64000000e+02
-175	2.34996000e+05	1.04000000e+02	1.06000000e+02	1.64000000e+02
-174	2.36500000e+05	1.04000000e+02	1.06000000e+02	1.64000000e+02
-173	2.38202000e+05	1.04000000e+02	1.06000000e+02	1.64000000e+02
-172	2.39993000e+05	1.05000000e+02	1.07000000e+02	1.65000000e+02
-171	2.41891000e+05	1.05000000e+02	1.07000000e+02	1.65000000e+02
-170	2.43543000e+05	1.05000000e+02	1.07000000e+02	1.65000000e+02
-169	2.45053000e+05	1.05000000e+02	1.07000000e+02	1.65000000e+02
-168	2.46580000e+05	1.05000000e+02	1.07000000e+02	1.65000000e+02
-167	2.48218000e+05	1.05000000e+02	1.07000000e+02	1.65000000e+02
-166	2.49970000e+05	1.07000000e+02	1.08000000e+02	1.66000000e+02
-165	2.52100000e+05	1.07000000e+02	1.08000000e+02	1.66000000e+02
-164	2.54157000e+05	1.07000000e+02	1.08000000e+02	1.66000000e+02
-163	2.54157000e+05	1.07000000e+02	1.08000000e+02	1.66000000e+02
-162	2.55690000e+05	1.07000000e+02	1.08000000e+02	1.66000000e+02
-161	2.57098000e+05	1.07000000e+02	1.08000000e+02	1.66000000e+02
-160	2.58598000e+05	1.07000000e+02	1.08000000e+02	1.66000000e+02
-159	2.60381000e+05	1.07000000e+02	1.08000000e+02	1.66000000e+02
-158	2.62115000e+05	1.06000000e+02	1.09000000e+02	1.69000000e+02
-157	2.63955000e+05	1.06000000e+02	1.09000000e+02	1.69000000e+02
-156	2.65561000e+05	1.06000000e+02	1.09000000e+02	1.69000000e+02
-155	2.67005000e+05	1.06000000e+02	1.09000000e+02	1.69000000e+02
-154	2.68597000e+05	1.06000000e+02	1.09000000e+02	1.69000000e+02
-153	2.70395000e+05	1.06000000e+02	1.09000000e+02	1.69000000e+02
-152	2.72175000e+05	1.06000000e+02	1.09000000e+02	1.69000000e+02
-151	2.73969000e+05	1.06000000e+02	1.09000000e+02	1.69000000e+02
-150	2.76038000e+05	1.06000000e+02	1.09000000e+02	1.69000000e+02
-149	2.77629000e+05	1.06000000e+02	1.09000000e+02	1.69000000e+02
-148	2.79110000e+05	1.06000000e+02	1.09000000e+02	1.69000000e+02
-147	2.80744000e+05	1.06000000e+02	1.09000000e+02	1.69000000e+02
-146	2.82480000e+05	1.06000000e+02	1.09000000e+02	1.69000000e+02
-145	2.84506000e+05	1.06000000e+02	1.09000000e+02	1.69000000e+02
-144	2.86396000e+05	1.06000000e+02	1.09000000e+02	1.69000000e+02
-143	2.88340000e+05	1.06000000e+02	1.09000000e+02	1.69000000e+02
-142	2.90094000e+05	1.07000000e+02	1.10000000e+02	1.70000000e+02
-141	2.91876000e+05	1.07000000e+02	1.10000000e+02	1.70000000e+02
-140	2.93717000e+05	1.07000000e+02	1.10000000e+02	1.70000000e+02
-139	2.95453000e+05	1.07000000e+02	1.10000000e+02	1.70000000e+02
-138	2.97242000e+05	1.07000000e+02	1.10000000e+02	1.70000000e+02
-137	2.99144000e+05	1.07000000e+02	1.10000000e+02	1.70000000e+02
-136	3.00944000e+05	1.07000000e+02	1.10000000e+02	1.70000000e+02
-135	3.02696000e+05	1.08000000e+02	1.11000000e+02	1.71000000e+02
-134	3.04261000e+05	1.08000000e+02	1.11000000e+02	1.71000000e+02
-133	3.05903000e+05	1.08000000e+02	1.11000000e+02	1.71000000e+02
-132	3.08724000e+05	1.08000000e+02	1.11000000e+02	1.71000000e+02
-131	3.11339000e+05	1.08000000e+02	1.11000000e+02	1.71000000e+02
-130	3.13733000e+05	1.10000000e+02	1.12000000e+02	1.72000000e+02
-129	3.16191000e+05	1.10000000e+02	1.12000000e+02	1.72000000e+02
-128	3.18343000e+05	1.10000000e+02	1.12000000e+02	1.72000000e+02
-127	3.20200000e+05	1.11000000e+02	1.13000000e+02	1.73000000e+02
-126	3.21921000e+05	1.11000000e+02	1.13000000e+02	1.73000000e+02
-125	3.23932000e+05	1.11000000e+02	1.13000000e+02	1.73000000e+02
-124	3.26042000e+05	1.18000000e+02	1.14000000e+02	1.75000000e+02
-123	3.28175000e+05	1.12000000e+02	1.16000000e+02	1.78000000e+02
-122	3.30518000e+05	1.12000000e+02	1.16000000e+02	1.78000000e+02
-121	3.32332000e+05	1.12000000e+02	1.16000000e+02	1.78000000e+02
-120	3.34134000e+05	1.10000000e+02	1.17000000e+02	1.79000000e+02
-119	3.35985000e+05	1.10000000e+02	1.17000000e+02	1.79000000e+02
-118	3.38740000e+05	1.10000000e+02	1.17000000e+02	1.79000000e+02
-117	3.42312000e+05	1.19000000e+02	1.20000000e+02	1.86000000e+02
-116	3.45722000e+05	1.19000000e+02	1.21000000e+02	1.87000000e+02
-115	3.48730000e+05	1.18000000e+02	1.22000000e+02	1.88000000e+02
-114	3.52431000e+05	1.26000000e+02	1.25000000e+02	1.91000000e+02
-113	3.55275000e+05	1.22000000e+02	1.26000000e+02	1.93000000e+02
-112	3.57929000e+05	1.24000000e+02	1.28000000e+02	1.95000000e+02
-111	3.60990000e+05	1.26000000e+02	1.30000000e+02	1.98000000e+02
-110	3.64332000e+05	1.27000000e+02	1.31000000e+02	2.00000000e+02
-109	3.67257000e+05	1.27000000e+02	1.31000000e+02	2.00000000e+02
-108	3.70286000e+05	1.29000000e+02	1.32000000e+02	2.01000000e+02
-107	3.72671000e+05	1.31000000e+02	1.33000000e+02	2.02000000e+02
-106	3.74729000e+05	1.31000000e+02	1.33000000e+02	2.02000000e+02
-105	3.76789000e+05	1.31000000e+02	1.33000000e+02	2.02000000e+02
-104	3.78998000e+05	1.31000000e+02	1.33000000e+02	2.02000000e+02
-103	3.81331000e+05	1.31000000e+02	1.33000000e+02	2.02000000e+02
-102	3.83686000e+05	1.31000000e+02	1.33000000e+02	2.02000000e+02
-101	3.86105000e+05	1.31000000e+02	1.33000000e+02	2.02000000e+02
-100	3.88253000e+05	1.35000000e+02	1.34000000e+02	2.04000000e+02
-99	3.90048000e+05	1.35000000e+02	1.34000000e+02	2.04000000e+02
-98	3.91869000e+05	1.35000000e+02	1.34000000e+02	2.04000000e+02
-97	3.93906000e+05	1.35000000e+02	1.34000000e+02	2.04000000e+02
-96	3.95975000e+05	1.35000000e+02	1.34000000e+02	2.04000000e+02
-95	3.98278000e+05	1.36000000e+02	1.35000000e+02	2.07000000e+02
-94	4.00947000e+05	1.36000000e+02	1.35000000e+02	2.07000000e+02
-93	4.03205000e+05	1.32000000e+02	1.35000000e+02	2.08000000e+02
-92	4.05071000e+05	1.32000000e+02	1.35000000e+02	2.08000000e+02
-91	4.06841000e+05	1.32000000e+02	1.35000000e+02	2.08000000e+02
-90	4.09039000e+05	1.32000000e+02	1.35000000e+02	2.08000000e+02
-89	4.11530000e+05	1.32000000e+02	1.35000000e+02	2.08000000e+02
-88	4.13884000e+05	1.32000000e+02	1.35000000e+02	2.08000000e+02
-87	4.16357000e+05	1.32000000e+02	1.35000000e+02	2.08000000e+02
-86	4.18420000e+05	1.32000000e+02	1.35000000e+02	2.08000000e+02
-85	4.20304000e+05	1.32000000e+02	1.35000000e+02	2.08000000e+02
-84	4.21868000e+05	1.32000000e+02	1.35000000e+02	2.08000000e+02
-83	4.23504000e+05	1.32000000e+02	1.35000000e+02	2.08000000e+02
-82	4.25484000e+05	1.32000000e+02	1.35000000e+02	2.08000000e+02
-81	4.27583000e+05	1.32000000e+02	1.35000000e+02	2.08000000e+02
-80	4.29358000e+05	1.30000000e+02	1.36000000e+02	2.10000000e+02
-79	4.30730000e+05	1.41000000e+02	1.37000000e+02	2.11000000e+02
-78	4.32102000e+05	1.38000000e+02	1.38000000e+02	2.13000000e+02
-77	4.33839000e+05	1.38000000e+02	1.38000000e+02	2.13000000e+02
-76	4.35680000e+05	1.38000000e+02	1.38000000e+02	2.13000000e+02
-75	4.37723000e+05	1.44000000e+02	1.40000000e+02	2.16000000e+02
-74	4.40291000e+05	1.43000000e+02	1.41000000e+02	2.19000000e+02
-73	4.42273000e+05	1.43000000e+02	1.41000000e+02	2.19000000e+02
-72	4.44151000e+05	1.45000000e+02	1.45000000e+02	2.28000000e+02
-71	4.45962000e+05	1.45000000e+02	1.46000000e+02	2.29000000e+02
-70	4.47604000e+05	1.52000000e+02	1.47000000e+02	2.30000000e+02
-69	4.49065000e+05	1.52000000e+02	1.47000000e+02	2.30000000e+02
-68	4.50972000e+05	1.52000000e+02	1.47000000e+02	2.30000000e+02
-67	4.52908000e+05	1.52000000e+02	1.47000000e+02	2.30000000e+02
-66	4.55165000e+05	1.47000000e+02	1.51000000e+02	2.34000000e+02
-65	4.57386000e+05	1.48000000e+02	1.52000000e+02	2.35000000e+02
-64	4.59516000e+05	1.48000000e+02	1.52000000e+02	2.35000000e+02
-63	4.61609000e+05	1.48000000e+02	1.52000000e+02	2.35000000e+02
-62	4.64594000e+05	1.48000000e+02	1.52000000e+02	2.35000000e+02
-61	4.67352000e+05	1.48000000e+02	1.52000000e+02	2.35000000e+02
-60	4.70384000e+05	1.48000000e+02	1.52000000e+02	2.35000000e+02
-59	4.76613000e+05	1.48000000e+02	1.52000000e+02	2.35000000e+02
-58	4.80203000e+05	1.50000000e+02	1.54000000e+02	2.37000000e+02
-57	4.82660000e+05	1.50000000e+02	1.54000000e+02	2.37000000e+02
-56	4.84976000e+05	1.52000000e+02	1.56000000e+02	2.39000000e+02
-55	4.86352000e+05	1.52000000e+02	1.56000000e+02	2.39000000e+02
-54	4.86844000e+05	1.52000000e+02	1.56000000e+02	2.39000000e+02
-53	4.87346000e+05	1.58000000e+02	1.57000000e+02	2.40000000e+02
-52	4.87903000e+05	1.57000000e+02	1.58000000e+02	2.42000000e+02
-51	4.88847000e+05	1.56000000e+02	1.60000000e+02	2.44000000e+02
-50	4.90843000e+05	1.56000000e+02	1.60000000e+02	2.44000000e+02
-49	4.92942000e+05	1.56000000e+02	1.60000000e+02	2.44000000e+02
-48	4.94935000e+05	1.52000000e+02	1.64000000e+02	2.48000000e+02
-47	4.97379000e+05	1.52000000e+02	1.64000000e+02	2.48000000e+02
-46	4.99854000e+05	1.52000000e+02	1.64000000e+02	2.48000000e+02
-45	5.02853000e+05	1.58000000e+02	1.65000000e+02	2.52000000e+02
-44	5.05067000e+05	1.60000000e+02	1.67000000e+02	2.54000000e+02
-43	5.07649000e+05	1.60000000e+02	1.67000000e+02	2.54000000e+02
-42	5.09603000e+05	1.67000000e+02	1.69000000e+02	2.56000000e+02
-41	5.11531000e+05	1.67000000e+02	1.70000000e+02	2.58000000e+02
-40	5.11531000e+05	1.64000000e+02	1.71000000e+02	2.59000000e+02
-39	5.12608000e+05	1.73000000e+02	1.73000000e+02	2.64000000e+02
-38	5.12608000e+05	1.68000000e+02	1.74000000e+02	2.65000000e+02
-37	5.15968000e+05	1.73000000e+02	1.75000000e+02	2.67000000e+02
-36	5.18488000e+05	1.73000000e+02	1.75000000e+02	2.67000000e+02
-35	5.21155000e+05	1.73000000e+02	1.75000000e+02	2.67000000e+02
-34	5.23676000e+05	1.73000000e+02	1.75000000e+02	2.67000000e+02
-33	5.25845000e+05	1.73000000e+02	1.75000000e+02	2.67000000e+02
-32	5.28194000e+05	1.73000000e+02	1.75000000e+02	2.67000000e+02
-31	5.28194000e+05	1.73000000e+02	1.75000000e+02	2.67000000e+02
-30	5.31148000e+05	1.73000000e+02	1.75000000e+02	2.67000000e+02
-29	5.31148000e+05	1.64000000e+02	1.76000000e+02	2.68000000e+02
-28	5.31148000e+05	1.74000000e+02	1.77000000e+02	2.69000000e+02
-27	5.31148000e+05	1.76000000e+02	1.78000000e+02	2.70000000e+02
-26	5.31148000e+05	1.70000000e+02	1.79000000e+02	2.71000000e+02
-25	5.34110000e+05	1.75000000e+02	1.80000000e+02	2.72000000e+02
-24	5.36954000e+05	1.75000000e+02	1.80000000e+02	2.72000000e+02
-23	5.41749000e+05	1.79000000e+02	1.81000000e+02	2.73000000e+02
-22	5.45738000e+05	1.76000000e+02	1.82000000e+02	2.74000000e+02
-21	5.49174000e+05	1.72000000e+02	1.84000000e+02	2.76000000e+02
-20	5.52470000e+05	1.78000000e+02	1.87000000e+02	2.79000000e+02
-19	5.55789000e+05	1.87000000e+02	1.91000000e+02	2.87000000e+02
-18	5.59262000e+05	1.84000000e+02	1.91000000e+02	2.88000000e+02
-17	5.62928000e+05	1.84000000e+02	1.91000000e+02	2.88000000e+02
-16	5.66741000e+05	1.84000000e+02	1.91000000e+02	2.88000000e+02
-15	5.70306000e+05	1.84000000e+02	1.91000000e+02	2.88000000e+02
-14	5.74112000e+05	1.84000000e+02	1.91000000e+02	2.88000000e+02
-13	5.78918000e+05	1.82000000e+02	1.92000000e+02	2.89000000e+02
-12	5.84258000e+05	1.84000000e+02	1.93000000e+02	2.90000000e+02
-11	5.90017000e+05	1.84000000e+02	1.93000000e+02	2.90000000e+02
-10	5.96456000e+05	1.91000000e+02	1.94000000e+02	2.92000000e+02
-9	6.03669000e+05	1.94000000e+02	1.96000000e+02	2.95000000e+02
-8	6.10004000e+05	1.94000000e+02	1.96000000e+02	2.95000000e+02
-7	6.18537000e+05	1.88000000e+02	1.98000000e+02	3.02000000e+02
-6	6.26311000e+05	1.88000000e+02	1.99000000e+02	3.03000000e+02
-5	6.32982000e+05	1.87000000e+02	2.01000000e+02	3.05000000e+02
-4	6.39461000e+05	1.81000000e+02	2.03000000e+02	3.09000000e+02
-3	6.51015000e+05	1.99000000e+02	2.05000000e+02	3.11000000e+02
-2	6.64032000e+05	1.99000000e+02	2.09000000e+02	3.15000000e+02
-1	6.77389000e+05	2.07000000e+02	2.12000000e+02	3.21000000e+02
0	6.93426000e+05	2.05000000e+02	2.21000000e+02	3.35000000e+02
1	7.19815000e+05	2.26000000e+02	2.39000000e+02	3.56000000e+02
2	7.48924000e+05	2.24000000e+02	2.53000000e+02	3.72000000e+02
3	7.80518000e+05	2.44000000e+02	2.65000000e+02	3.84000000e+02
4	8.18722000e+05	2.54000000e+02	2.77000000e+02	4.02000000e+02
5	8.43747000e+05	2.65000000e+02	2.92000000e+02	4.20000000e+02
6	8.64591000e+05	2.83000000e+02	3.07000000e+02	4.37000000e+02
7	8.82696000e+05	2.90000000e+02	3.24000000e+02	4.59000000e+02
8	8.99230000e+05	2.91000000e+02	3.28000000e+02	4.63000000e+02
9	9.13630000e+05	2.95000000e+02	3.31000000e+02	4.66000000e+02
10	9.29881000e+05	2.94000000e+02	3.36000000e+02	4.72000000e+02
11	9.44834000e+05	2.97000000e+02	3.41000000e+02	4.78000000e+02
12	9.56685000e+05	3.00000000e+02	3.42000000e+02	4.79000000e+02
13	9.67113000e+05	3.17000000e+02	3.44000000e+02	4.82000000e+02
14	9.77564000e+05	3.07000000e+02	3.46000000e+02	4.86000000e+02
15	9.88127000e+05	3.13000000e+02	3.54000000e+02	4.94000000e+02
16	9.98510000e+05	3.26000000e+02	3.65000000e+02	5.25000000e+02
17	1.01011300e+06	3.22000000e+02	3.69000000e+02	5.30000000e+02
18	1.02140400e+06	3.32000000e+02	3.74000000e+02	5.35000000e+02
19	1.02990200e+06	3.34000000e+02	3.76000000e+02	5.41000000e+02
20	1.03753500e+06	3.34000000e+02	3.76000000e+02	5.41000000e+02
21	1.04488900e+06	3.34000000e+02	3.78000000e+02	5.44000000e+02
22	1.05199800e+06	3.41000000e+02	3.80000000e+02	5.46000000e+02
23	1.06146800e+06	3.42000000e+02	3.82000000e+02	5.48000000e+02
24	1.07242600e+06	3.37000000e+02	3.91000000e+02	5.59000000e+02
25	1.08344000e+06	3.45000000e+02	3.94000000e+02	5.62000000e+02
26	1.09186800e+06	3.41000000e+02	3.95000000e+02	5.63000000e+02
27	1.09994400e+06	3.49000000e+02	3.97000000e+02	5.65000000e+02
28	1.10786300e+06	3.49000000e+02	3.99000000e+02	5.67000000e+02
29	1.11550700e+06	3.49000000e+02	3.99000000e+02	5.67000000e+02
30	1.12361700e+06	3.47000000e+02	4.00000000e+02	5.68000000e+02
31	1.13254900e+06	3.62000000e+02	4.03000000e+02	5.73000000e+02
32	1.14304500e+06	3.70000000e+02	4.09000000e+02	5.79000000e+02
33	1.15171300e+06	3.69000000e+02	4.10000000e+02	5.82000000e+02
34	1.16006600e+06	3.73000000e+02	4.12000000e+02	5.84000000e+02
35	1.16792700e+06	3.76000000e+02	4.14000000e+02	5.86000000e+02
36	1.17541100e+06	3.76000000e+02	4.14000000e+02	5.86000000e+02
37	1.18382200e+06	3.58000000e+02	4.17000000e+02	5.89000000e+02
38	1.19357900e+06	3.58000000e+02	4.17000000e+02	5.89000000e+02
39	1.20283000e+06	3.67000000e+02	4.18000000e+02	5.90000000e+02
40	1.21120700e+06	3.64000000e+02	4.21000000e+02	5.94000000e+02
41	1.22000500e+06	3.64000000e+02	4.21000000e+02	5.94000000e+02
42	1.22816700e+06	3.64000000e+02	4.21000000e+02	5.94000000e+02
43	1.23793400e+06	3.81000000e+02	4.23000000e+02	5.96000000e+02
44	1.24836800e+06	3.64000000e+02	4.27000000e+02	6.00000000e+02
45	1.25932100e+06	3.76000000e+02	4.28000000e+02	6.01000000e+02
46	1.26814000e+06	3.76000000e+02	4.28000000e+02	6.01000000e+02
47	1.27555900e+06	3.80000000e+02	4.29000000e+02	6.02000000e+02
48	1.28268400e+06	3.82000000e+02	4.30000000e+02	6.03000000e+02
49	1.28932900e+06	3.74000000e+02	4.31000000e+02	6.04000000e+02
50	1.29621700e+06	3.81000000e+02	4.32000000e+02	6.05000000e+02
51	1.30282200e+06	3.78000000e+02	4.33000000e+02	6.06000000e+02
52	1.31011900e+06	3.82000000e+02	4.35000000e+02	6.08000000e+02
53	1.31656200e+06	3.92000000e+02	4.37000000e+02	6.10000000e+02
54	1.32233100e+06	3.92000000e+02	4.37000000e+02	6.10000000e+02
55	1.32824000e+06	3.87000000e+02	4.38000000e+02	6.12000000e+02
56	1.33475400e+06	3.86000000e+02	4.40000000e+02	6.14000000e+02
57	1.34071200e+06	3.86000000e+02	4.40000000e+02	6.14000000e+02
58	1.34773500e+06	3.97000000e+02	4.43000000e+02	6.18000000e+02
59	1.35494100e+06	3.97000000e+02	4.43000000e+02	6.18000000e+02
60	1.36100700e+06	3.97000000e+02	4.43000000e+02	6.18000000e+02
61	1.36638200e+06	3.97000000e+02	4.43000000e+02	6.18000000e+02
62	1.37198000e+06	3.87000000e+02	4.44000000e+02	6.19000000e+02
63	1.37721700e+06	3.87000000e+02	4.44000000e+02	6.19000000e+02
64	1.38253800e+06	4.00000000e+02	4.46000000e+02	6.21000000e+02
65	1.38842400e+06	3.97000000e+02	4.48000000e+02	6.23000000e+02
66	1.39476800e+06	3.97000000e+02	4.48000000e+02	6.23000000e+02
67	1.40037600e+06	4.00000000e+02	4.50000000e+02	6.26000000e+02
68	1.40552000e+06	4.01000000e+02	4.52000000e+02	6.28000000e+02
69	1.41019000e+06	4.01000000e+02	4.52000000e+02	6.28000000e+02
70	1.41525700e+06	4.00000000e+02	4.54000000e+02	6.30000000e+02
71	1.42071900e+06	4.00000000e+02	4.54000000e+02	6.30000000e+02
72	1.42630600e+06	4.12000000e+02	4.56000000e+02	6.32000000e+02
73	1.43209100e+06	4.07000000e+02	4.57000000e+02	6.33000000e+02
74	1.43754600e+06	4.02000000e+02	4.61000000e+02	6.37000000e+02
75	1.44219600e+06	4.16000000e+02	4.62000000e+02	6.38000000e+02
76	1.44704500e+06	4.16000000e+02	4.62000000e+02	6.38000000e+02
77	1.45190500e+06	4.16000000e+02	4.62000000e+02	6.38000000e+02
78	1.45892100e+06	4.16000000e+02	4.62000000e+02	6.38000000e+02
79	1.46694200e+06	4.09000000e+02	4.63000000e+02	6.39000000e+02
80	1.47480200e+06	4.09000000e+02	4.63000000e+02	6.39000000e+02
81	1.48188500e+06	4.22000000e+02	4.64000000e+02	6.40000000e+02
82	1.48795100e+06	4.22000000e+02	4.64000000e+02	6.40000000e+02
83	1.49339800e+06	4.22000000e+02	4.64000000e+02	6.40000000e+02
84	1.49871500e+06	4.11000000e+02	4.65000000e+02	6.41000000e+02
85	1.50360500e+06	4.11000000e+02	4.65000000e+02	6.41000000e+02
86	1.50899400e+06	4.11000000e+02	4.65000000e+02	6.41000000e+02
87	1.51506000e+06	4.11000000e+02	4.65000000e+02	6.41000000e+02
88	1.52086600e+06	4.11000000e+02	4.65000000e+02	6.41000000e+02
89	1.52624600e+06	4.11000000e+02	4.65000000e+02	6.41000000e+02
90	1.53113600e+06	4.11000000e+02	4.65000000e+02	6.41000000e+02
91	1.53618100e+06	4.11000000e+02	4.65000000e+02	6.41000000e+02
92	1.54155600e+06	4.15000000e+02	4.66000000e+02	6.42000000e+02
93	1.54752000e+06	4.15000000e+02	4.66000000e+02	6.42000000e+02
94	1.55333400e+06	4.15000000e+02	4.66000000e+02	6.42000000e+02
95	1.55873600e+06	4.15000000e+02	4.66000000e+02	6.42000000e+02
96	1.56350200e+06	4.15000000e+02	4.66000000e+02	6.42000000e+02
97	1.56852000e+06	4.15000000e+02	4.66000000e+02	6.42000000e+02
98	1.57384000e+06	4.15000000e+02	4.67000000e+02	6.45000000e+02
99	1.57909100e+06	4.15000000e+02	4.67000000e+02	6.45000000e+02
100	1.58426300e+06	4.10000000e+02	4.68000000e+02	6.47000000e+02
