# Supplementary material for: Early Prediction of Movie Box Office Success Based on Wikipedia Activity Big Data
Source: PLoS One. 2013 Aug 21;8(8):e71226. doi: 10.1371/journal.pone.0071226 (PMC3749192; doi:10.1371/journal.pone.0071226)
Supplement: Dataset S1 — The dataset under study, including the financial and Wikipedia activity data is also available at http://wwm.phy.bme.hu/SupplementaryDataS1.zip. (ZIP) [file pone.0071226.s002.zip › wikipredict_data_pack/sample_of_312/wikipedia_predictors/256]

Day_(movie_time)	Views	Users	Rigor	Edits
-500	0.00000000e+00	0.00000000e+00	0.00000000e+00	0.00000000e+00
-499	4.00000000e+00	0.00000000e+00	0.00000000e+00	0.00000000e+00
-498	8.00000000e+00	0.00000000e+00	0.00000000e+00	0.00000000e+00
-497	1.20000000e+01	0.00000000e+00	0.00000000e+00	0.00000000e+00
-496	1.80000000e+01	0.00000000e+00	0.00000000e+00	0.00000000e+00
-495	2.20000000e+01	0.00000000e+00	0.00000000e+00	0.00000000e+00
-494	2.40000000e+01	0.00000000e+00	0.00000000e+00	0.00000000e+00
-493	3.00000000e+01	0.00000000e+00	0.00000000e+00	0.00000000e+00
-492	3.40000000e+01	0.00000000e+00	0.00000000e+00	0.00000000e+00
-491	3.90000000e+01	0.00000000e+00	0.00000000e+00	0.00000000e+00
-490	4.30000000e+01	0.00000000e+00	0.00000000e+00	0.00000000e+00
-489	4.50000000e+01	0.00000000e+00	0.00000000e+00	0.00000000e+00
-488	4.70000000e+01	0.00000000e+00	0.00000000e+00	0.00000000e+00
-487	5.30000000e+01	0.00000000e+00	0.00000000e+00	0.00000000e+00
-486	5.40000000e+01	0.00000000e+00	0.00000000e+00	0.00000000e+00
-485	6.00000000e+01	0.00000000e+00	0.00000000e+00	0.00000000e+00
-484	6.30000000e+01	0.00000000e+00	0.00000000e+00	0.00000000e+00
-483	6.90000000e+01	0.00000000e+00	0.00000000e+00	0.00000000e+00
-482	7.50000000e+01	0.00000000e+00	0.00000000e+00	0.00000000e+00
-481	7.80000000e+01	0.00000000e+00	0.00000000e+00	0.00000000e+00
-480	8.00000000e+01	0.00000000e+00	0.00000000e+00	0.00000000e+00
-479	8.80000000e+01	0.00000000e+00	0.00000000e+00	0.00000000e+00
-478	9.20000000e+01	0.00000000e+00	0.00000000e+00	0.00000000e+00
-477	9.40000000e+01	0.00000000e+00	0.00000000e+00	0.00000000e+00
-476	9.40000000e+01	0.00000000e+00	0.00000000e+00	0.00000000e+00
-475	1.00000000e+02	0.00000000e+00	0.00000000e+00	0.00000000e+00
-474	1.02000000e+02	0.00000000e+00	0.00000000e+00	0.00000000e+00
-473	1.02000000e+02	0.00000000e+00	0.00000000e+00	0.00000000e+00
-472	1.05000000e+02	0.00000000e+00	0.00000000e+00	0.00000000e+00
-471	1.07000000e+02	0.00000000e+00	0.00000000e+00	0.00000000e+00
-470	1.09000000e+02	0.00000000e+00	0.00000000e+00	0.00000000e+00
-469	1.10000000e+02	0.00000000e+00	0.00000000e+00	0.00000000e+00
-468	1.11000000e+02	0.00000000e+00	0.00000000e+00	0.00000000e+00
-467	1.15000000e+02	0.00000000e+00	0.00000000e+00	0.00000000e+00
-466	1.19000000e+02	0.00000000e+00	0.00000000e+00	0.00000000e+00
-465	1.26000000e+02	0.00000000e+00	0.00000000e+00	0.00000000e+00
-464	1.27000000e+02	0.00000000e+00	0.00000000e+00	0.00000000e+00
-463	1.29000000e+02	0.00000000e+00	0.00000000e+00	0.00000000e+00
-462	1.30000000e+02	0.00000000e+00	0.00000000e+00	0.00000000e+00
-461	1.32000000e+02	0.00000000e+00	0.00000000e+00	0.00000000e+00
-460	1.33000000e+02	0.00000000e+00	0.00000000e+00	0.00000000e+00
-459	1.37000000e+02	0.00000000e+00	0.00000000e+00	0.00000000e+00
-458	1.42000000e+02	0.00000000e+00	0.00000000e+00	0.00000000e+00
-457	1.47000000e+02	0.00000000e+00	0.00000000e+00	0.00000000e+00
-456	1.48000000e+02	0.00000000e+00	0.00000000e+00	0.00000000e+00
-455	1.50000000e+02	0.00000000e+00	0.00000000e+00	0.00000000e+00
-454	1.53000000e+02	0.00000000e+00	0.00000000e+00	0.00000000e+00
-453	1.56000000e+02	0.00000000e+00	0.00000000e+00	0.00000000e+00
-452	1.68000000e+02	0.00000000e+00	0.00000000e+00	0.00000000e+00
-451	1.71000000e+02	0.00000000e+00	0.00000000e+00	0.00000000e+00
-450	1.73000000e+02	0.00000000e+00	0.00000000e+00	0.00000000e+00
-449	1.76000000e+02	0.00000000e+00	0.00000000e+00	0.00000000e+00
-448	1.78000000e+02	0.00000000e+00	0.00000000e+00	0.00000000e+00
-447	1.80000000e+02	0.00000000e+00	0.00000000e+00	0.00000000e+00
-446	1.84000000e+02	0.00000000e+00	0.00000000e+00	0.00000000e+00
-445	1.87000000e+02	0.00000000e+00	0.00000000e+00	0.00000000e+00
-444	1.88000000e+02	0.00000000e+00	0.00000000e+00	0.00000000e+00
-443	1.92000000e+02	0.00000000e+00	0.00000000e+00	0.00000000e+00
-442	1.96000000e+02	0.00000000e+00	0.00000000e+00	0.00000000e+00
-441	2.01000000e+02	0.00000000e+00	0.00000000e+00	0.00000000e+00
-440	2.02000000e+02	0.00000000e+00	0.00000000e+00	0.00000000e+00
-439	2.09000000e+02	0.00000000e+00	0.00000000e+00	0.00000000e+00
-438	2.16000000e+02	0.00000000e+00	0.00000000e+00	0.00000000e+00
-437	2.21000000e+02	0.00000000e+00	0.00000000e+00	0.00000000e+00
-436	2.26000000e+02	0.00000000e+00	0.00000000e+00	0.00000000e+00
-435	2.27000000e+02	0.00000000e+00	0.00000000e+00	0.00000000e+00
-434	2.32000000e+02	0.00000000e+00	0.00000000e+00	0.00000000e+00
-433	2.32000000e+02	0.00000000e+00	0.00000000e+00	0.00000000e+00
-432	2.33000000e+02	0.00000000e+00	0.00000000e+00	0.00000000e+00
-431	2.41000000e+02	0.00000000e+00	0.00000000e+00	0.00000000e+00
-430	2.43000000e+02	0.00000000e+00	0.00000000e+00	0.00000000e+00
-429	2.44000000e+02	0.00000000e+00	0.00000000e+00	0.00000000e+00
-428	2.45000000e+02	0.00000000e+00	0.00000000e+00	0.00000000e+00
-427	2.47000000e+02	0.00000000e+00	0.00000000e+00	0.00000000e+00
-426	2.47000000e+02	0.00000000e+00	0.00000000e+00	0.00000000e+00
-425	2.49000000e+02	0.00000000e+00	0.00000000e+00	0.00000000e+00
-424	2.51000000e+02	0.00000000e+00	0.00000000e+00	0.00000000e+00
-423	2.52000000e+02	0.00000000e+00	0.00000000e+00	0.00000000e+00
-422	2.55000000e+02	0.00000000e+00	0.00000000e+00	0.00000000e+00
-421	2.59000000e+02	0.00000000e+00	0.00000000e+00	0.00000000e+00
-420	2.61000000e+02	0.00000000e+00	0.00000000e+00	0.00000000e+00
-419	2.63000000e+02	0.00000000e+00	0.00000000e+00	0.00000000e+00
-418	2.65000000e+02	0.00000000e+00	0.00000000e+00	0.00000000e+00
-417	2.66000000e+02	0.00000000e+00	0.00000000e+00	0.00000000e+00
-416	2.71000000e+02	0.00000000e+00	0.00000000e+00	0.00000000e+00
-415	2.73000000e+02	0.00000000e+00	0.00000000e+00	0.00000000e+00
-414	2.76000000e+02	0.00000000e+00	0.00000000e+00	0.00000000e+00
-413	2.77000000e+02	0.00000000e+00	0.00000000e+00	0.00000000e+00
-412	2.81000000e+02	0.00000000e+00	0.00000000e+00	0.00000000e+00
-411	2.84000000e+02	0.00000000e+00	0.00000000e+00	0.00000000e+00
-410	2.94000000e+02	0.00000000e+00	0.00000000e+00	0.00000000e+00
-409	2.98000000e+02	0.00000000e+00	0.00000000e+00	0.00000000e+00
-408	3.00000000e+02	0.00000000e+00	0.00000000e+00	0.00000000e+00
-407	3.03000000e+02	0.00000000e+00	0.00000000e+00	0.00000000e+00
-406	3.07000000e+02	0.00000000e+00	0.00000000e+00	0.00000000e+00
-405	3.12000000e+02	0.00000000e+00	0.00000000e+00	0.00000000e+00
-404	3.14000000e+02	0.00000000e+00	0.00000000e+00	0.00000000e+00
-403	3.16000000e+02	0.00000000e+00	0.00000000e+00	0.00000000e+00
-402	3.21000000e+02	0.00000000e+00	0.00000000e+00	0.00000000e+00
-401	3.25000000e+02	0.00000000e+00	0.00000000e+00	0.00000000e+00
-400	3.28000000e+02	0.00000000e+00	0.00000000e+00	0.00000000e+00
-399	3.30000000e+02	0.00000000e+00	0.00000000e+00	0.00000000e+00
-398	3.36000000e+02	0.00000000e+00	0.00000000e+00	0.00000000e+00
-397	3.39000000e+02	0.00000000e+00	0.00000000e+00	0.00000000e+00
-396	3.40000000e+02	0.00000000e+00	0.00000000e+00	0.00000000e+00
-395	3.43000000e+02	0.00000000e+00	0.00000000e+00	0.00000000e+00
-394	3.48000000e+02	0.00000000e+00	0.00000000e+00	0.00000000e+00
-393	3.51000000e+02	0.00000000e+00	0.00000000e+00	0.00000000e+00
-392	3.55000000e+02	0.00000000e+00	0.00000000e+00	0.00000000e+00
-391	3.58000000e+02	0.00000000e+00	0.00000000e+00	0.00000000e+00
-390	3.65000000e+02	0.00000000e+00	0.00000000e+00	0.00000000e+00
-389	3.69000000e+02	0.00000000e+00	0.00000000e+00	0.00000000e+00
-388	3.75000000e+02	0.00000000e+00	0.00000000e+00	0.00000000e+00
-387	3.82000000e+02	0.00000000e+00	0.00000000e+00	0.00000000e+00
-386	3.89000000e+02	0.00000000e+00	0.00000000e+00	0.00000000e+00
-385	3.95000000e+02	0.00000000e+00	0.00000000e+00	0.00000000e+00
-384	4.01000000e+02	0.00000000e+00	0.00000000e+00	0.00000000e+00
-383	4.04000000e+02	0.00000000e+00	0.00000000e+00	0.00000000e+00
-382	4.09000000e+02	0.00000000e+00	0.00000000e+00	0.00000000e+00
-381	4.13000000e+02	0.00000000e+00	0.00000000e+00	0.00000000e+00
-380	4.16000000e+02	0.00000000e+00	0.00000000e+00	0.00000000e+00
-379	4.29000000e+02	0.00000000e+00	0.00000000e+00	0.00000000e+00
-378	4.38000000e+02	0.00000000e+00	0.00000000e+00	0.00000000e+00
-377	4.45000000e+02	0.00000000e+00	0.00000000e+00	0.00000000e+00
-376	4.46000000e+02	0.00000000e+00	0.00000000e+00	0.00000000e+00
-375	4.52000000e+02	0.00000000e+00	0.00000000e+00	0.00000000e+00
-374	4.60000000e+02	0.00000000e+00	0.00000000e+00	0.00000000e+00
-373	4.65000000e+02	0.00000000e+00	0.00000000e+00	0.00000000e+00
-372	4.81000000e+02	0.00000000e+00	0.00000000e+00	0.00000000e+00
-371	4.98000000e+02	0.00000000e+00	0.00000000e+00	0.00000000e+00
-370	5.24000000e+02	0.00000000e+00	0.00000000e+00	0.00000000e+00
-369	5.31000000e+02	0.00000000e+00	0.00000000e+00	0.00000000e+00
-368	5.43000000e+02	0.00000000e+00	0.00000000e+00	0.00000000e+00
-367	5.56000000e+02	0.00000000e+00	0.00000000e+00	0.00000000e+00
-366	5.61000000e+02	0.00000000e+00	0.00000000e+00	0.00000000e+00
-365	5.66000000e+02	0.00000000e+00	0.00000000e+00	0.00000000e+00
-364	5.73000000e+02	0.00000000e+00	0.00000000e+00	0.00000000e+00
-363	5.78000000e+02	0.00000000e+00	0.00000000e+00	0.00000000e+00
-362	5.81000000e+02	0.00000000e+00	0.00000000e+00	0.00000000e+00
-361	5.86000000e+02	0.00000000e+00	0.00000000e+00	0.00000000e+00
-360	5.91000000e+02	0.00000000e+00	0.00000000e+00	0.00000000e+00
-359	5.94000000e+02	0.00000000e+00	0.00000000e+00	0.00000000e+00
-358	6.00000000e+02	0.00000000e+00	0.00000000e+00	0.00000000e+00
-357	6.03000000e+02	0.00000000e+00	0.00000000e+00	0.00000000e+00
-356	6.07000000e+02	0.00000000e+00	0.00000000e+00	0.00000000e+00
-355	6.09000000e+02	0.00000000e+00	0.00000000e+00	0.00000000e+00
-354	6.11000000e+02	0.00000000e+00	0.00000000e+00	0.00000000e+00
-353	6.18000000e+02	0.00000000e+00	0.00000000e+00	0.00000000e+00
-352	6.29000000e+02	0.00000000e+00	0.00000000e+00	0.00000000e+00
-351	6.42000000e+02	0.00000000e+00	0.00000000e+00	0.00000000e+00
-350	6.48000000e+02	0.00000000e+00	0.00000000e+00	0.00000000e+00
-349	6.53000000e+02	0.00000000e+00	0.00000000e+00	0.00000000e+00
-348	6.60000000e+02	0.00000000e+00	0.00000000e+00	0.00000000e+00
-347	6.64000000e+02	0.00000000e+00	0.00000000e+00	0.00000000e+00
-346	6.65000000e+02	0.00000000e+00	0.00000000e+00	0.00000000e+00
-345	6.66000000e+02	0.00000000e+00	0.00000000e+00	0.00000000e+00
-344	6.66000000e+02	0.00000000e+00	0.00000000e+00	0.00000000e+00
-343	6.68000000e+02	0.00000000e+00	0.00000000e+00	0.00000000e+00
-342	6.68000000e+02	0.00000000e+00	0.00000000e+00	0.00000000e+00
-341	6.71000000e+02	0.00000000e+00	0.00000000e+00	0.00000000e+00
-340	6.71000000e+02	0.00000000e+00	0.00000000e+00	0.00000000e+00
-339	6.73000000e+02	0.00000000e+00	0.00000000e+00	0.00000000e+00
-338	6.76000000e+02	0.00000000e+00	0.00000000e+00	0.00000000e+00
-337	6.78000000e+02	0.00000000e+00	0.00000000e+00	0.00000000e+00
-336	6.81000000e+02	0.00000000e+00	0.00000000e+00	0.00000000e+00
-335	6.84000000e+02	0.00000000e+00	0.00000000e+00	0.00000000e+00
-334	6.87000000e+02	0.00000000e+00	0.00000000e+00	0.00000000e+00
-333	6.88000000e+02	0.00000000e+00	0.00000000e+00	0.00000000e+00
-332	6.92000000e+02	0.00000000e+00	0.00000000e+00	0.00000000e+00
-331	6.92000000e+02	0.00000000e+00	0.00000000e+00	0.00000000e+00
-330	6.93000000e+02	0.00000000e+00	0.00000000e+00	0.00000000e+00
-329	6.93000000e+02	0.00000000e+00	0.00000000e+00	0.00000000e+00
-328	6.97000000e+02	0.00000000e+00	0.00000000e+00	0.00000000e+00
-327	6.99000000e+02	0.00000000e+00	0.00000000e+00	0.00000000e+00
-326	7.02000000e+02	0.00000000e+00	0.00000000e+00	0.00000000e+00
-325	7.02000000e+02	0.00000000e+00	0.00000000e+00	0.00000000e+00
-324	7.08000000e+02	0.00000000e+00	0.00000000e+00	0.00000000e+00
-323	7.08000000e+02	0.00000000e+00	0.00000000e+00	0.00000000e+00
-322	7.08000000e+02	0.00000000e+00	0.00000000e+00	0.00000000e+00
-321	7.08000000e+02	0.00000000e+00	0.00000000e+00	0.00000000e+00
-320	7.08000000e+02	0.00000000e+00	0.00000000e+00	0.00000000e+00
-319	7.08000000e+02	0.00000000e+00	0.00000000e+00	0.00000000e+00
-318	7.13000000e+02	0.00000000e+00	0.00000000e+00	0.00000000e+00
-317	7.14000000e+02	0.00000000e+00	0.00000000e+00	0.00000000e+00
-316	7.15000000e+02	0.00000000e+00	0.00000000e+00	0.00000000e+00
-315	7.15000000e+02	0.00000000e+00	0.00000000e+00	0.00000000e+00
-314	7.16000000e+02	0.00000000e+00	0.00000000e+00	0.00000000e+00
-313	7.20000000e+02	0.00000000e+00	0.00000000e+00	0.00000000e+00
-312	7.24000000e+02	0.00000000e+00	0.00000000e+00	0.00000000e+00
-311	7.28000000e+02	0.00000000e+00	0.00000000e+00	0.00000000e+00
-310	7.29000000e+02	0.00000000e+00	0.00000000e+00	0.00000000e+00
-309	7.32000000e+02	0.00000000e+00	0.00000000e+00	0.00000000e+00
-308	7.33000000e+02	0.00000000e+00	0.00000000e+00	0.00000000e+00
-307	7.33000000e+02	0.00000000e+00	0.00000000e+00	0.00000000e+00
-306	7.37000000e+02	0.00000000e+00	0.00000000e+00	0.00000000e+00
-305	7.39000000e+02	0.00000000e+00	0.00000000e+00	0.00000000e+00
-304	7.39000000e+02	0.00000000e+00	0.00000000e+00	0.00000000e+00
-303	7.42000000e+02	0.00000000e+00	0.00000000e+00	0.00000000e+00
-302	7.42000000e+02	0.00000000e+00	0.00000000e+00	0.00000000e+00
-301	7.42000000e+02	0.00000000e+00	0.00000000e+00	0.00000000e+00
-300	7.42000000e+02	0.00000000e+00	0.00000000e+00	0.00000000e+00
-299	7.45000000e+02	0.00000000e+00	0.00000000e+00	0.00000000e+00
-298	7.47000000e+02	0.00000000e+00	0.00000000e+00	0.00000000e+00
-297	7.49000000e+02	0.00000000e+00	0.00000000e+00	0.00000000e+00
-296	7.53000000e+02	0.00000000e+00	0.00000000e+00	0.00000000e+00
-295	7.57000000e+02	0.00000000e+00	0.00000000e+00	0.00000000e+00
-294	7.58000000e+02	0.00000000e+00	0.00000000e+00	0.00000000e+00
-293	7.59000000e+02	0.00000000e+00	0.00000000e+00	0.00000000e+00
-292	7.69000000e+02	0.00000000e+00	0.00000000e+00	0.00000000e+00
-291	7.73000000e+02	0.00000000e+00	0.00000000e+00	0.00000000e+00
-290	7.77000000e+02	0.00000000e+00	0.00000000e+00	0.00000000e+00
-289	7.82000000e+02	0.00000000e+00	0.00000000e+00	0.00000000e+00
-288	7.88000000e+02	0.00000000e+00	0.00000000e+00	0.00000000e+00
-287	7.89000000e+02	0.00000000e+00	0.00000000e+00	0.00000000e+00
-286	7.91000000e+02	0.00000000e+00	0.00000000e+00	0.00000000e+00
-285	7.94000000e+02	0.00000000e+00	0.00000000e+00	0.00000000e+00
-284	7.96000000e+02	0.00000000e+00	0.00000000e+00	0.00000000e+00
-283	8.00000000e+02	0.00000000e+00	0.00000000e+00	0.00000000e+00
-282	8.01000000e+02	0.00000000e+00	0.00000000e+00	0.00000000e+00
-281	8.04000000e+02	0.00000000e+00	0.00000000e+00	0.00000000e+00
-280	8.08000000e+02	0.00000000e+00	0.00000000e+00	0.00000000e+00
-279	8.10000000e+02	0.00000000e+00	0.00000000e+00	0.00000000e+00
-278	8.12000000e+02	0.00000000e+00	0.00000000e+00	0.00000000e+00
-277	8.20000000e+02	0.00000000e+00	0.00000000e+00	0.00000000e+00
-276	8.24000000e+02	0.00000000e+00	0.00000000e+00	0.00000000e+00
-275	8.27000000e+02	0.00000000e+00	0.00000000e+00	0.00000000e+00
-274	8.36000000e+02	0.00000000e+00	0.00000000e+00	0.00000000e+00
-273	8.42000000e+02	0.00000000e+00	0.00000000e+00	0.00000000e+00
-272	8.49000000e+02	0.00000000e+00	0.00000000e+00	0.00000000e+00
-271	8.61000000e+02	0.00000000e+00	0.00000000e+00	0.00000000e+00
-270	8.61000000e+02	0.00000000e+00	0.00000000e+00	0.00000000e+00
-269	8.67000000e+02	0.00000000e+00	0.00000000e+00	0.00000000e+00
-268	8.72000000e+02	0.00000000e+00	0.00000000e+00	0.00000000e+00
-267	8.75000000e+02	0.00000000e+00	0.00000000e+00	0.00000000e+00
-266	8.88000000e+02	0.00000000e+00	0.00000000e+00	0.00000000e+00
-265	8.98000000e+02	0.00000000e+00	0.00000000e+00	0.00000000e+00
-264	9.02000000e+02	0.00000000e+00	0.00000000e+00	0.00000000e+00
-263	9.02000000e+02	0.00000000e+00	0.00000000e+00	0.00000000e+00
-262	9.05000000e+02	0.00000000e+00	0.00000000e+00	0.00000000e+00
-261	9.13000000e+02	0.00000000e+00	0.00000000e+00	0.00000000e+00
-260	9.13000000e+02	0.00000000e+00	0.00000000e+00	0.00000000e+00
-259	9.14000000e+02	0.00000000e+00	0.00000000e+00	0.00000000e+00
-258	9.18000000e+02	0.00000000e+00	0.00000000e+00	0.00000000e+00
-257	9.22000000e+02	0.00000000e+00	0.00000000e+00	0.00000000e+00
-256	9.28000000e+02	0.00000000e+00	0.00000000e+00	0.00000000e+00
-255	9.31000000e+02	0.00000000e+00	0.00000000e+00	0.00000000e+00
-254	9.35000000e+02	0.00000000e+00	0.00000000e+00	0.00000000e+00
-253	9.38000000e+02	0.00000000e+00	0.00000000e+00	0.00000000e+00
-252	9.41000000e+02	0.00000000e+00	0.00000000e+00	0.00000000e+00
-251	9.47000000e+02	0.00000000e+00	0.00000000e+00	0.00000000e+00
-250	9.51000000e+02	0.00000000e+00	0.00000000e+00	0.00000000e+00
-249	9.63000000e+02	0.00000000e+00	0.00000000e+00	0.00000000e+00
-248	9.68000000e+02	0.00000000e+00	0.00000000e+00	0.00000000e+00
-247	9.71000000e+02	0.00000000e+00	0.00000000e+00	0.00000000e+00
-246	9.74000000e+02	0.00000000e+00	0.00000000e+00	0.00000000e+00
-245	9.76000000e+02	0.00000000e+00	0.00000000e+00	0.00000000e+00
-244	9.80000000e+02	0.00000000e+00	0.00000000e+00	0.00000000e+00
-243	9.87000000e+02	0.00000000e+00	0.00000000e+00	0.00000000e+00
-242	9.90000000e+02	0.00000000e+00	0.00000000e+00	0.00000000e+00
-241	9.92000000e+02	0.00000000e+00	0.00000000e+00	0.00000000e+00
-240	9.96000000e+02	0.00000000e+00	0.00000000e+00	0.00000000e+00
-239	1.00100000e+03	0.00000000e+00	0.00000000e+00	0.00000000e+00
-238	1.00500000e+03	0.00000000e+00	0.00000000e+00	0.00000000e+00
-237	1.01200000e+03	0.00000000e+00	0.00000000e+00	0.00000000e+00
-236	1.01800000e+03	0.00000000e+00	0.00000000e+00	0.00000000e+00
-235	1.02100000e+03	0.00000000e+00	0.00000000e+00	0.00000000e+00
-234	1.02700000e+03	0.00000000e+00	0.00000000e+00	0.00000000e+00
-233	1.03300000e+03	0.00000000e+00	0.00000000e+00	0.00000000e+00
-232	1.03900000e+03	0.00000000e+00	0.00000000e+00	0.00000000e+00
-231	1.04100000e+03	0.00000000e+00	0.00000000e+00	0.00000000e+00
-230	1.04400000e+03	0.00000000e+00	0.00000000e+00	0.00000000e+00
-229	1.04700000e+03	0.00000000e+00	0.00000000e+00	0.00000000e+00
-228	1.05100000e+03	0.00000000e+00	0.00000000e+00	0.00000000e+00
-227	1.05400000e+03	0.00000000e+00	0.00000000e+00	0.00000000e+00
-226	1.05800000e+03	0.00000000e+00	0.00000000e+00	0.00000000e+00
-225	1.06100000e+03	0.00000000e+00	0.00000000e+00	0.00000000e+00
-224	1.06200000e+03	0.00000000e+00	0.00000000e+00	0.00000000e+00
-223	1.06800000e+03	0.00000000e+00	0.00000000e+00	0.00000000e+00
-222	1.07200000e+03	0.00000000e+00	0.00000000e+00	0.00000000e+00
-221	1.08000000e+03	0.00000000e+00	0.00000000e+00	0.00000000e+00
-220	1.08800000e+03	0.00000000e+00	0.00000000e+00	0.00000000e+00
-219	1.09300000e+03	0.00000000e+00	0.00000000e+00	0.00000000e+00
-218	1.09800000e+03	0.00000000e+00	0.00000000e+00	0.00000000e+00
-217	1.10400000e+03	0.00000000e+00	0.00000000e+00	0.00000000e+00
-216	1.11000000e+03	0.00000000e+00	0.00000000e+00	0.00000000e+00
-215	1.11200000e+03	0.00000000e+00	0.00000000e+00	0.00000000e+00
-214	1.11500000e+03	0.00000000e+00	0.00000000e+00	0.00000000e+00
-213	1.11700000e+03	0.00000000e+00	0.00000000e+00	0.00000000e+00
-212	1.12500000e+03	0.00000000e+00	0.00000000e+00	0.00000000e+00
-211	1.12900000e+03	0.00000000e+00	0.00000000e+00	0.00000000e+00
-210	1.13000000e+03	0.00000000e+00	0.00000000e+00	0.00000000e+00
-209	1.13600000e+03	0.00000000e+00	0.00000000e+00	0.00000000e+00
-208	1.14200000e+03	0.00000000e+00	0.00000000e+00	0.00000000e+00
-207	1.15100000e+03	0.00000000e+00	0.00000000e+00	0.00000000e+00
-206	1.15500000e+03	0.00000000e+00	0.00000000e+00	0.00000000e+00
-205	1.16800000e+03	0.00000000e+00	0.00000000e+00	0.00000000e+00
-204	1.17800000e+03	0.00000000e+00	0.00000000e+00	0.00000000e+00
-203	1.18500000e+03	0.00000000e+00	0.00000000e+00	0.00000000e+00
-202	1.19200000e+03	0.00000000e+00	0.00000000e+00	0.00000000e+00
-201	1.19200000e+03	0.00000000e+00	0.00000000e+00	0.00000000e+00
-200	1.19200000e+03	0.00000000e+00	0.00000000e+00	0.00000000e+00
-199	1.20000000e+03	0.00000000e+00	0.00000000e+00	0.00000000e+00
-198	1.21100000e+03	0.00000000e+00	0.00000000e+00	0.00000000e+00
-197	1.21300000e+03	0.00000000e+00	0.00000000e+00	0.00000000e+00
-196	1.21500000e+03	0.00000000e+00	0.00000000e+00	0.00000000e+00
-195	1.22000000e+03	0.00000000e+00	0.00000000e+00	0.00000000e+00
-194	1.22700000e+03	0.00000000e+00	0.00000000e+00	0.00000000e+00
-193	1.23500000e+03	0.00000000e+00	0.00000000e+00	0.00000000e+00
-192	1.23900000e+03	0.00000000e+00	0.00000000e+00	0.00000000e+00
-191	1.24800000e+03	0.00000000e+00	0.00000000e+00	0.00000000e+00
-190	1.25300000e+03	0.00000000e+00	0.00000000e+00	0.00000000e+00
-189	1.25700000e+03	0.00000000e+00	0.00000000e+00	0.00000000e+00
-188	1.26800000e+03	0.00000000e+00	0.00000000e+00	0.00000000e+00
-187	1.27800000e+03	0.00000000e+00	0.00000000e+00	0.00000000e+00
-186	1.28600000e+03	0.00000000e+00	0.00000000e+00	0.00000000e+00
-185	1.28600000e+03	0.00000000e+00	0.00000000e+00	0.00000000e+00
-184	1.29600000e+03	0.00000000e+00	0.00000000e+00	0.00000000e+00
-183	1.29900000e+03	0.00000000e+00	0.00000000e+00	0.00000000e+00
-182	1.30300000e+03	0.00000000e+00	0.00000000e+00	0.00000000e+00
-181	1.30800000e+03	0.00000000e+00	0.00000000e+00	0.00000000e+00
-180	1.31500000e+03	0.00000000e+00	0.00000000e+00	0.00000000e+00
-179	1.31700000e+03	0.00000000e+00	0.00000000e+00	0.00000000e+00
-178	1.32000000e+03	0.00000000e+00	0.00000000e+00	0.00000000e+00
-177	1.32100000e+03	0.00000000e+00	0.00000000e+00	0.00000000e+00
-176	1.32500000e+03	0.00000000e+00	0.00000000e+00	0.00000000e+00
-175	1.33100000e+03	0.00000000e+00	0.00000000e+00	0.00000000e+00
-174	1.34000000e+03	0.00000000e+00	0.00000000e+00	0.00000000e+00
-173	1.34600000e+03	0.00000000e+00	0.00000000e+00	0.00000000e+00
-172	1.35100000e+03	0.00000000e+00	0.00000000e+00	0.00000000e+00
-171	1.35600000e+03	0.00000000e+00	0.00000000e+00	0.00000000e+00
-170	1.35600000e+03	0.00000000e+00	0.00000000e+00	0.00000000e+00
-169	1.36200000e+03	0.00000000e+00	0.00000000e+00	0.00000000e+00
-168	1.36900000e+03	0.00000000e+00	0.00000000e+00	0.00000000e+00
-167	1.37800000e+03	0.00000000e+00	0.00000000e+00	0.00000000e+00
-166	1.38200000e+03	0.00000000e+00	0.00000000e+00	0.00000000e+00
-165	1.39000000e+03	0.00000000e+00	0.00000000e+00	0.00000000e+00
-164	1.39600000e+03	0.00000000e+00	0.00000000e+00	0.00000000e+00
-163	1.40000000e+03	0.00000000e+00	0.00000000e+00	0.00000000e+00
-162	1.40800000e+03	0.00000000e+00	0.00000000e+00	0.00000000e+00
-161	1.41300000e+03	0.00000000e+00	0.00000000e+00	0.00000000e+00
-160	1.42000000e+03	0.00000000e+00	0.00000000e+00	0.00000000e+00
-159	1.42600000e+03	0.00000000e+00	0.00000000e+00	0.00000000e+00
-158	1.43300000e+03	0.00000000e+00	0.00000000e+00	0.00000000e+00
-157	1.43500000e+03	0.00000000e+00	0.00000000e+00	0.00000000e+00
-156	1.43900000e+03	0.00000000e+00	0.00000000e+00	0.00000000e+00
-155	1.44300000e+03	0.00000000e+00	0.00000000e+00	0.00000000e+00
-154	1.44800000e+03	0.00000000e+00	0.00000000e+00	0.00000000e+00
-153	1.45800000e+03	0.00000000e+00	0.00000000e+00	0.00000000e+00
-152	1.46700000e+03	0.00000000e+00	0.00000000e+00	0.00000000e+00
-151	1.47200000e+03	0.00000000e+00	0.00000000e+00	0.00000000e+00
-150	1.50000000e+03	0.00000000e+00	0.00000000e+00	0.00000000e+00
-149	1.50700000e+03	0.00000000e+00	0.00000000e+00	0.00000000e+00
-148	1.52000000e+03	0.00000000e+00	0.00000000e+00	0.00000000e+00
-147	1.53200000e+03	0.00000000e+00	0.00000000e+00	0.00000000e+00
-146	1.53700000e+03	0.00000000e+00	0.00000000e+00	0.00000000e+00
-145	1.54000000e+03	0.00000000e+00	0.00000000e+00	0.00000000e+00
-144	1.54900000e+03	0.00000000e+00	0.00000000e+00	0.00000000e+00
-143	1.56000000e+03	0.00000000e+00	0.00000000e+00	0.00000000e+00
-142	1.56500000e+03	0.00000000e+00	0.00000000e+00	0.00000000e+00
-141	1.57000000e+03	0.00000000e+00	0.00000000e+00	0.00000000e+00
-140	1.57700000e+03	0.00000000e+00	0.00000000e+00	0.00000000e+00
-139	1.58100000e+03	0.00000000e+00	0.00000000e+00	0.00000000e+00
-138	1.58700000e+03	0.00000000e+00	0.00000000e+00	0.00000000e+00
-137	1.59100000e+03	0.00000000e+00	0.00000000e+00	0.00000000e+00
-136	1.59800000e+03	0.00000000e+00	0.00000000e+00	0.00000000e+00
-135	1.60100000e+03	0.00000000e+00	0.00000000e+00	0.00000000e+00
-134	1.60600000e+03	0.00000000e+00	0.00000000e+00	0.00000000e+00
-133	1.61700000e+03	0.00000000e+00	0.00000000e+00	0.00000000e+00
-132	1.62500000e+03	0.00000000e+00	0.00000000e+00	0.00000000e+00
-131	1.63800000e+03	0.00000000e+00	0.00000000e+00	0.00000000e+00
-130	1.65000000e+03	0.00000000e+00	0.00000000e+00	0.00000000e+00
-129	1.65900000e+03	0.00000000e+00	0.00000000e+00	0.00000000e+00
-128	1.66700000e+03	0.00000000e+00	0.00000000e+00	0.00000000e+00
-127	1.67200000e+03	0.00000000e+00	0.00000000e+00	0.00000000e+00
-126	1.67800000e+03	0.00000000e+00	0.00000000e+00	0.00000000e+00
-125	1.68400000e+03	0.00000000e+00	0.00000000e+00	0.00000000e+00
-124	1.69300000e+03	0.00000000e+00	0.00000000e+00	0.00000000e+00
-123	1.69700000e+03	0.00000000e+00	0.00000000e+00	0.00000000e+00
-122	1.70400000e+03	0.00000000e+00	0.00000000e+00	0.00000000e+00
-121	1.70800000e+03	0.00000000e+00	0.00000000e+00	0.00000000e+00
-120	1.71200000e+03	0.00000000e+00	0.00000000e+00	0.00000000e+00
-119	1.71400000e+03	0.00000000e+00	0.00000000e+00	0.00000000e+00
-118	1.71900000e+03	0.00000000e+00	0.00000000e+00	0.00000000e+00
-117	1.72100000e+03	0.00000000e+00	0.00000000e+00	0.00000000e+00
-116	1.72800000e+03	0.00000000e+00	0.00000000e+00	0.00000000e+00
-115	1.73200000e+03	0.00000000e+00	0.00000000e+00	0.00000000e+00
-114	1.73400000e+03	0.00000000e+00	0.00000000e+00	0.00000000e+00
-113	1.73700000e+03	0.00000000e+00	0.00000000e+00	0.00000000e+00
-112	1.73800000e+03	0.00000000e+00	0.00000000e+00	0.00000000e+00
-111	1.74200000e+03	0.00000000e+00	0.00000000e+00	0.00000000e+00
-110	1.74300000e+03	0.00000000e+00	0.00000000e+00	0.00000000e+00
-109	1.74800000e+03	0.00000000e+00	0.00000000e+00	0.00000000e+00
-108	1.75700000e+03	0.00000000e+00	0.00000000e+00	0.00000000e+00
-107	1.76600000e+03	0.00000000e+00	0.00000000e+00	0.00000000e+00
-106	1.77500000e+03	0.00000000e+00	0.00000000e+00	0.00000000e+00
-105	1.78000000e+03	0.00000000e+00	0.00000000e+00	0.00000000e+00
-104	1.79100000e+03	0.00000000e+00	0.00000000e+00	0.00000000e+00
-103	1.80000000e+03	0.00000000e+00	0.00000000e+00	0.00000000e+00
-102	1.81100000e+03	0.00000000e+00	0.00000000e+00	0.00000000e+00
-101	1.81400000e+03	0.00000000e+00	0.00000000e+00	0.00000000e+00
-100	1.82000000e+03	0.00000000e+00	0.00000000e+00	0.00000000e+00
-99	1.82400000e+03	0.00000000e+00	0.00000000e+00	0.00000000e+00
-98	1.82800000e+03	0.00000000e+00	0.00000000e+00	0.00000000e+00
-97	1.83900000e+03	0.00000000e+00	0.00000000e+00	0.00000000e+00
-96	1.87800000e+03	1.00000000e+00	1.00000000e+00	6.00000000e+00
-95	1.97900000e+03	1.00000000e+00	1.00000000e+00	6.00000000e+00
-94	2.04000000e+03	1.00000000e+00	1.00000000e+00	6.00000000e+00
-93	2.08700000e+03	1.00000000e+00	1.00000000e+00	6.00000000e+00
-92	2.11800000e+03	1.00000000e+00	1.00000000e+00	6.00000000e+00
-91	2.14500000e+03	1.00000000e+00	1.00000000e+00	6.00000000e+00
-90	2.16800000e+03	1.00000000e+00	1.00000000e+00	6.00000000e+00
-89	2.21700000e+03	1.00000000e+00	1.00000000e+00	6.00000000e+00
-88	2.26100000e+03	1.00000000e+00	1.00000000e+00	6.00000000e+00
-87	2.29100000e+03	1.00000000e+00	1.00000000e+00	6.00000000e+00
-86	2.31900000e+03	1.00000000e+00	1.00000000e+00	6.00000000e+00
-85	2.35300000e+03	1.00000000e+00	1.00000000e+00	6.00000000e+00
-84	2.39500000e+03	1.00000000e+00	1.00000000e+00	6.00000000e+00
-83	2.41500000e+03	1.00000000e+00	1.00000000e+00	6.00000000e+00
-82	2.46300000e+03	1.00000000e+00	1.00000000e+00	6.00000000e+00
-81	2.50100000e+03	1.00000000e+00	1.00000000e+00	6.00000000e+00
-80	2.52500000e+03	1.00000000e+00	1.00000000e+00	6.00000000e+00
-79	2.55800000e+03	1.00000000e+00	1.00000000e+00	6.00000000e+00
-78	2.58600000e+03	1.00000000e+00	1.00000000e+00	6.00000000e+00
-77	2.61700000e+03	1.00000000e+00	1.00000000e+00	6.00000000e+00
-76	2.64800000e+03	1.00000000e+00	1.00000000e+00	6.00000000e+00
-75	2.68100000e+03	1.00000000e+00	1.00000000e+00	6.00000000e+00
-74	2.70900000e+03	1.00000000e+00	1.00000000e+00	6.00000000e+00
-73	2.74400000e+03	1.00000000e+00	1.00000000e+00	6.00000000e+00
-72	2.76900000e+03	1.00000000e+00	1.00000000e+00	6.00000000e+00
-71	2.81000000e+03	1.00000000e+00	1.00000000e+00	6.00000000e+00
-70	2.84100000e+03	1.00000000e+00	1.00000000e+00	6.00000000e+00
-69	2.88000000e+03	1.00000000e+00	1.00000000e+00	6.00000000e+00
-68	2.92800000e+03	1.00000000e+00	1.00000000e+00	6.00000000e+00
-67	2.96500000e+03	1.00000000e+00	1.00000000e+00	6.00000000e+00
-66	2.98300000e+03	1.00000000e+00	1.00000000e+00	6.00000000e+00
-65	3.02500000e+03	1.00000000e+00	1.00000000e+00	6.00000000e+00
-64	3.04500000e+03	1.00000000e+00	1.00000000e+00	6.00000000e+00
-63	3.07600000e+03	1.00000000e+00	1.00000000e+00	6.00000000e+00
-62	3.09200000e+03	1.00000000e+00	1.00000000e+00	6.00000000e+00
-61	3.10100000e+03	1.00000000e+00	1.00000000e+00	6.00000000e+00
-60	3.10300000e+03	1.00000000e+00	1.00000000e+00	6.00000000e+00
-59	3.10900000e+03	1.00000000e+00	1.00000000e+00	6.00000000e+00
-58	3.11600000e+03	1.00000000e+00	1.00000000e+00	6.00000000e+00
-57	3.13000000e+03	1.00000000e+00	1.00000000e+00	6.00000000e+00
-56	3.16200000e+03	1.00000000e+00	1.00000000e+00	6.00000000e+00
-55	3.18900000e+03	1.00000000e+00	1.00000000e+00	6.00000000e+00
-54	3.21800000e+03	1.00000000e+00	1.00000000e+00	6.00000000e+00
-53	3.25700000e+03	1.00000000e+00	1.00000000e+00	6.00000000e+00
-52	3.28900000e+03	1.00000000e+00	1.00000000e+00	6.00000000e+00
-51	3.31300000e+03	1.00000000e+00	1.00000000e+00	6.00000000e+00
-50	3.34200000e+03	1.00000000e+00	1.00000000e+00	6.00000000e+00
-49	3.36700000e+03	1.00000000e+00	1.00000000e+00	6.00000000e+00
-48	3.40200000e+03	1.00000000e+00	1.00000000e+00	6.00000000e+00
-47	3.40200000e+03	1.00000000e+00	1.00000000e+00	6.00000000e+00
-46	3.41400000e+03	1.00000000e+00	1.00000000e+00	6.00000000e+00
-45	3.41400000e+03	1.00000000e+00	1.00000000e+00	6.00000000e+00
-44	3.44300000e+03	1.00000000e+00	1.00000000e+00	6.00000000e+00
-43	3.48700000e+03	1.00000000e+00	1.00000000e+00	6.00000000e+00
-42	3.52000000e+03	1.00000000e+00	1.00000000e+00	6.00000000e+00
-41	3.54700000e+03	1.00000000e+00	1.00000000e+00	6.00000000e+00
-40	3.58100000e+03	1.00000000e+00	1.00000000e+00	6.00000000e+00
-39	3.60000000e+03	1.00000000e+00	1.00000000e+00	6.00000000e+00
-38	3.60000000e+03	1.00000000e+00	1.00000000e+00	6.00000000e+00
-37	3.63000000e+03	1.00000000e+00	1.00000000e+00	6.00000000e+00
-36	3.63000000e+03	1.00000000e+00	1.00000000e+00	6.00000000e+00
-35	3.63000000e+03	1.00000000e+00	1.00000000e+00	6.00000000e+00
-34	3.63000000e+03	1.00000000e+00	1.00000000e+00	6.00000000e+00
-33	3.63000000e+03	1.00000000e+00	1.00000000e+00	6.00000000e+00
-32	3.65500000e+03	1.00000000e+00	1.00000000e+00	6.00000000e+00
-31	3.67900000e+03	1.00000000e+00	1.00000000e+00	6.00000000e+00
-30	3.70400000e+03	1.00000000e+00	1.00000000e+00	6.00000000e+00
-29	3.74100000e+03	1.00000000e+00	1.00000000e+00	6.00000000e+00
-28	3.77400000e+03	1.00000000e+00	1.00000000e+00	6.00000000e+00
-27	3.79700000e+03	1.00000000e+00	1.00000000e+00	6.00000000e+00
-26	3.82700000e+03	1.00000000e+00	1.00000000e+00	6.00000000e+00
-25	3.86300000e+03	1.00000000e+00	1.00000000e+00	6.00000000e+00
-24	3.90300000e+03	1.00000000e+00	1.00000000e+00	6.00000000e+00
-23	3.95000000e+03	1.00000000e+00	1.00000000e+00	6.00000000e+00
-22	3.99000000e+03	1.00000000e+00	1.00000000e+00	6.00000000e+00
-21	4.05200000e+03	1.00000000e+00	1.00000000e+00	6.00000000e+00
-20	4.11300000e+03	1.00000000e+00	1.00000000e+00	6.00000000e+00
-19	4.15600000e+03	1.00000000e+00	1.00000000e+00	6.00000000e+00
-18	4.18600000e+03	1.00000000e+00	1.00000000e+00	6.00000000e+00
-17	4.23400000e+03	1.00000000e+00	1.00000000e+00	6.00000000e+00
-16	4.27700000e+03	1.00000000e+00	1.00000000e+00	6.00000000e+00
-15	4.32100000e+03	1.00000000e+00	1.00000000e+00	6.00000000e+00
-14	4.37500000e+03	1.00000000e+00	1.00000000e+00	6.00000000e+00
-13	4.42500000e+03	1.00000000e+00	1.00000000e+00	6.00000000e+00
-12	4.46100000e+03	1.00000000e+00	1.00000000e+00	6.00000000e+00
-11	4.51300000e+03	1.00000000e+00	1.00000000e+00	6.00000000e+00
-10	4.55000000e+03	1.00000000e+00	1.00000000e+00	6.00000000e+00
-9	4.61400000e+03	2.00000000e+00	2.00000000e+00	7.00000000e+00
-8	4.67900000e+03	2.00000000e+00	2.00000000e+00	7.00000000e+00
-7	4.74000000e+03	2.00000000e+00	2.00000000e+00	7.00000000e+00
-6	4.79700000e+03	2.00000000e+00	2.00000000e+00	7.00000000e+00
-5	4.83200000e+03	2.00000000e+00	2.00000000e+00	7.00000000e+00
-4	4.87200000e+03	2.00000000e+00	2.00000000e+00	7.00000000e+00
-3	4.93200000e+03	2.00000000e+00	2.00000000e+00	7.00000000e+00
-2	4.99900000e+03	2.00000000e+00	2.00000000e+00	7.00000000e+00
-1	5.08800000e+03	2.00000000e+00	2.00000000e+00	7.00000000e+00
0	5.14500000e+03	2.00000000e+00	2.00000000e+00	7.00000000e+00
1	5.23800000e+03	2.00000000e+00	2.00000000e+00	7.00000000e+00
2	5.28600000e+03	2.00000000e+00	2.00000000e+00	7.00000000e+00
3	5.35100000e+03	2.00000000e+00	2.00000000e+00	7.00000000e+00
4	5.42100000e+03	2.00000000e+00	2.00000000e+00	7.00000000e+00
5	5.47600000e+03	2.00000000e+00	2.00000000e+00	7.00000000e+00
6	5.56800000e+03	2.00000000e+00	2.00000000e+00	7.00000000e+00
7	5.64100000e+03	2.00000000e+00	2.00000000e+00	7.00000000e+00
8	5.67800000e+03	2.00000000e+00	2.00000000e+00	7.00000000e+00
9	5.73500000e+03	2.00000000e+00	2.00000000e+00	7.00000000e+00
10	5.79500000e+03	2.00000000e+00	2.00000000e+00	7.00000000e+00
11	5.85900000e+03	2.00000000e+00	2.00000000e+00	7.00000000e+00
12	5.91100000e+03	2.00000000e+00	2.00000000e+00	7.00000000e+00
13	5.98400000e+03	2.00000000e+00	2.00000000e+00	7.00000000e+00
14	6.03800000e+03	2.00000000e+00	2.00000000e+00	7.00000000e+00
15	6.12000000e+03	2.00000000e+00	2.00000000e+00	7.00000000e+00
16	6.18400000e+03	2.00000000e+00	2.00000000e+00	7.00000000e+00
17	6.24600000e+03	2.00000000e+00	2.00000000e+00	7.00000000e+00
18	6.34000000e+03	2.00000000e+00	2.00000000e+00	7.00000000e+00
19	6.39600000e+03	2.00000000e+00	2.00000000e+00	7.00000000e+00
20	6.45300000e+03	2.00000000e+00	2.00000000e+00	7.00000000e+00
21	6.53900000e+03	2.00000000e+00	2.00000000e+00	7.00000000e+00
22	6.61200000e+03	2.00000000e+00	2.00000000e+00	7.00000000e+00
23	6.68500000e+03	2.00000000e+00	2.00000000e+00	7.00000000e+00
24	6.75700000e+03	2.00000000e+00	2.00000000e+00	7.00000000e+00
25	6.83600000e+03	2.00000000e+00	2.00000000e+00	7.00000000e+00
26	6.90300000e+03	2.00000000e+00	2.00000000e+00	7.00000000e+00
27	6.96600000e+03	2.00000000e+00	2.00000000e+00	7.00000000e+00
28	7.00500000e+03	2.00000000e+00	2.00000000e+00	7.00000000e+00
29	7.04300000e+03	2.00000000e+00	2.00000000e+00	7.00000000e+00
30	7.09400000e+03	2.00000000e+00	2.00000000e+00	7.00000000e+00
31	7.14500000e+03	2.00000000e+00	2.00000000e+00	7.00000000e+00
32	7.19200000e+03	2.00000000e+00	2.00000000e+00	7.00000000e+00
33	7.23500000e+03	2.00000000e+00	2.00000000e+00	7.00000000e+00
34	7.27500000e+03	2.00000000e+00	2.00000000e+00	7.00000000e+00
35	7.31200000e+03	2.00000000e+00	2.00000000e+00	7.00000000e+00
36	7.35600000e+03	2.00000000e+00	2.00000000e+00	7.00000000e+00
37	7.38500000e+03	2.00000000e+00	2.00000000e+00	7.00000000e+00
38	7.44000000e+03	2.00000000e+00	2.00000000e+00	7.00000000e+00
39	7.48600000e+03	2.00000000e+00	2.00000000e+00	7.00000000e+00
40	7.52400000e+03	2.00000000e+00	2.00000000e+00	7.00000000e+00
41	7.56700000e+03	2.00000000e+00	2.00000000e+00	7.00000000e+00
42	7.60100000e+03	2.00000000e+00	2.00000000e+00	7.00000000e+00
43	7.64400000e+03	2.00000000e+00	2.00000000e+00	7.00000000e+00
44	7.68400000e+03	2.00000000e+00	2.00000000e+00	7.00000000e+00
45	7.72400000e+03	2.00000000e+00	2.00000000e+00	7.00000000e+00
46	7.77100000e+03	2.00000000e+00	2.00000000e+00	7.00000000e+00
47	7.92400000e+03	2.00000000e+00	2.00000000e+00	7.00000000e+00
48	8.03400000e+03	2.00000000e+00	2.00000000e+00	7.00000000e+00
49	8.14500000e+03	2.00000000e+00	2.00000000e+00	7.00000000e+00
50	8.25100000e+03	2.00000000e+00	2.00000000e+00	7.00000000e+00
51	8.37800000e+03	2.00000000e+00	2.00000000e+00	7.00000000e+00
52	8.50200000e+03	2.00000000e+00	2.00000000e+00	7.00000000e+00
53	8.64300000e+03	2.00000000e+00	2.00000000e+00	7.00000000e+00
54	8.76900000e+03	2.00000000e+00	2.00000000e+00	7.00000000e+00
55	8.89300000e+03	2.00000000e+00	2.00000000e+00	7.00000000e+00
56	8.97100000e+03	2.00000000e+00	2.00000000e+00	7.00000000e+00
57	9.10200000e+03	2.00000000e+00	2.00000000e+00	7.00000000e+00
58	9.23900000e+03	2.00000000e+00	2.00000000e+00	7.00000000e+00
59	9.38800000e+03	2.00000000e+00	2.00000000e+00	7.00000000e+00
60	9.54700000e+03	2.00000000e+00	2.00000000e+00	7.00000000e+00
61	9.65900000e+03	2.00000000e+00	2.00000000e+00	7.00000000e+00
62	9.76600000e+03	2.00000000e+00	2.00000000e+00	7.00000000e+00
63	9.90400000e+03	2.00000000e+00	3.00000000e+00	8.00000000e+00
64	1.00310000e+04	2.00000000e+00	3.00000000e+00	8.00000000e+00
65	1.01770000e+04	2.00000000e+00	3.00000000e+00	8.00000000e+00
66	1.03360000e+04	2.00000000e+00	3.00000000e+00	8.00000000e+00
67	1.04800000e+04	2.00000000e+00	3.00000000e+00	8.00000000e+00
68	1.06230000e+04	2.00000000e+00	3.00000000e+00	8.00000000e+00
69	1.07340000e+04	2.00000000e+00	3.00000000e+00	8.00000000e+00
70	1.08670000e+04	2.00000000e+00	3.00000000e+00	8.00000000e+00
71	1.10090000e+04	2.00000000e+00	3.00000000e+00	8.00000000e+00
72	1.12200000e+04	2.00000000e+00	3.00000000e+00	8.00000000e+00
73	1.14430000e+04	2.00000000e+00	3.00000000e+00	8.00000000e+00
74	1.19000000e+04	2.00000000e+00	3.00000000e+00	8.00000000e+00
75	1.20990000e+04	2.00000000e+00	3.00000000e+00	8.00000000e+00
76	1.22570000e+04	2.00000000e+00	3.00000000e+00	8.00000000e+00
77	1.23860000e+04	2.00000000e+00	3.00000000e+00	8.00000000e+00
78	1.25160000e+04	2.00000000e+00	3.00000000e+00	8.00000000e+00
79	1.27130000e+04	2.00000000e+00	3.00000000e+00	8.00000000e+00
80	1.29080000e+04	2.00000000e+00	3.00000000e+00	8.00000000e+00
81	1.30680000e+04	2.00000000e+00	3.00000000e+00	8.00000000e+00
82	1.32180000e+04	2.00000000e+00	3.00000000e+00	8.00000000e+00
83	1.33550000e+04	2.00000000e+00	3.00000000e+00	8.00000000e+00
84	1.34810000e+04	2.00000000e+00	3.00000000e+00	8.00000000e+00
85	1.36380000e+04	2.00000000e+00	2.50000000e+01	8.00000000e+00
86	1.37660000e+04	2.00000000e+00	3.00000000e+00	8.00000000e+00
87	1.39330000e+04	2.00000000e+00	3.00000000e+00	8.00000000e+00
88	1.40880000e+04	2.00000000e+00	3.00000000e+00	8.00000000e+00
89	1.42150000e+04	2.00000000e+00	3.00000000e+00	8.00000000e+00
90	1.43270000e+04	2.00000000e+00	3.00000000e+00	8.00000000e+00
91	1.45380000e+04	2.00000000e+00	3.00000000e+00	8.00000000e+00
92	1.47120000e+04	2.00000000e+00	3.00000000e+00	8.00000000e+00
93	1.48420000e+04	2.00000000e+00	3.00000000e+00	8.00000000e+00
94	1.49750000e+04	2.00000000e+00	3.00000000e+00	8.00000000e+00
95	1.51080000e+04	2.00000000e+00	3.00000000e+00	8.00000000e+00
96	1.52240000e+04	2.00000000e+00	3.00000000e+00	8.00000000e+00
97	1.53400000e+04	2.00000000e+00	3.00000000e+00	8.00000000e+00
98	1.54690000e+04	2.00000000e+00	3.00000000e+00	8.00000000e+00
99	1.55940000e+04	2.00000000e+00	3.00000000e+00	8.00000000e+00
100	1.57560000e+04	2.00000000e+00	3.00000000e+00	8.00000000e+00
