# Supplementary material for: Early Prediction of Movie Box Office Success Based on Wikipedia Activity Big Data
Source: PLoS One. 2013 Aug 21;8(8):e71226. doi: 10.1371/journal.pone.0071226 (PMC3749192; doi:10.1371/journal.pone.0071226)
Supplement: Dataset S1 — The dataset under study, including the financial and Wikipedia activity data is also available at http://wwm.phy.bme.hu/SupplementaryDataS1.zip. (ZIP) [file pone.0071226.s002.zip › wikipredict_data_pack/sample_of_312/wikipedia_predictors/1]

Day_(movie_time)	Views	Users	Rigor	Edits
-500	0.00000000e+00	0.00000000e+00	0.00000000e+00	0.00000000e+00
-499	0.00000000e+00	0.00000000e+00	0.00000000e+00	0.00000000e+00
-498	0.00000000e+00	0.00000000e+00	0.00000000e+00	0.00000000e+00
-497	0.00000000e+00	0.00000000e+00	0.00000000e+00	0.00000000e+00
-496	0.00000000e+00	0.00000000e+00	0.00000000e+00	0.00000000e+00
-495	0.00000000e+00	0.00000000e+00	0.00000000e+00	0.00000000e+00
-494	0.00000000e+00	0.00000000e+00	0.00000000e+00	0.00000000e+00
-493	0.00000000e+00	0.00000000e+00	0.00000000e+00	0.00000000e+00
-492	0.00000000e+00	0.00000000e+00	0.00000000e+00	0.00000000e+00
-491	0.00000000e+00	0.00000000e+00	0.00000000e+00	0.00000000e+00
-490	0.00000000e+00	0.00000000e+00	0.00000000e+00	0.00000000e+00
-489	0.00000000e+00	0.00000000e+00	0.00000000e+00	0.00000000e+00
-488	0.00000000e+00	0.00000000e+00	0.00000000e+00	0.00000000e+00
-487	0.00000000e+00	0.00000000e+00	0.00000000e+00	0.00000000e+00
-486	0.00000000e+00	0.00000000e+00	0.00000000e+00	0.00000000e+00
-485	0.00000000e+00	0.00000000e+00	0.00000000e+00	0.00000000e+00
-484	0.00000000e+00	0.00000000e+00	0.00000000e+00	0.00000000e+00
-483	0.00000000e+00	0.00000000e+00	0.00000000e+00	0.00000000e+00
-482	0.00000000e+00	0.00000000e+00	0.00000000e+00	0.00000000e+00
-481	0.00000000e+00	0.00000000e+00	0.00000000e+00	0.00000000e+00
-480	0.00000000e+00	0.00000000e+00	0.00000000e+00	0.00000000e+00
-479	0.00000000e+00	0.00000000e+00	0.00000000e+00	0.00000000e+00
-478	0.00000000e+00	0.00000000e+00	0.00000000e+00	0.00000000e+00
-477	0.00000000e+00	0.00000000e+00	0.00000000e+00	0.00000000e+00
-476	0.00000000e+00	0.00000000e+00	0.00000000e+00	0.00000000e+00
-475	0.00000000e+00	0.00000000e+00	0.00000000e+00	0.00000000e+00
-474	0.00000000e+00	0.00000000e+00	0.00000000e+00	0.00000000e+00
-473	0.00000000e+00	0.00000000e+00	0.00000000e+00	0.00000000e+00
-472	0.00000000e+00	0.00000000e+00	0.00000000e+00	0.00000000e+00
-471	0.00000000e+00	0.00000000e+00	0.00000000e+00	0.00000000e+00
-470	0.00000000e+00	0.00000000e+00	0.00000000e+00	0.00000000e+00
-469	0.00000000e+00	0.00000000e+00	0.00000000e+00	0.00000000e+00
-468	0.00000000e+00	0.00000000e+00	0.00000000e+00	0.00000000e+00
-467	0.00000000e+00	0.00000000e+00	0.00000000e+00	0.00000000e+00
-466	0.00000000e+00	0.00000000e+00	0.00000000e+00	0.00000000e+00
-465	0.00000000e+00	0.00000000e+00	0.00000000e+00	0.00000000e+00
-464	0.00000000e+00	0.00000000e+00	0.00000000e+00	0.00000000e+00
-463	0.00000000e+00	0.00000000e+00	0.00000000e+00	0.00000000e+00
-462	0.00000000e+00	0.00000000e+00	0.00000000e+00	0.00000000e+00
-461	0.00000000e+00	0.00000000e+00	0.00000000e+00	0.00000000e+00
-460	0.00000000e+00	0.00000000e+00	0.00000000e+00	0.00000000e+00
-459	0.00000000e+00	0.00000000e+00	0.00000000e+00	0.00000000e+00
-458	0.00000000e+00	0.00000000e+00	0.00000000e+00	0.00000000e+00
-457	0.00000000e+00	0.00000000e+00	0.00000000e+00	0.00000000e+00
-456	0.00000000e+00	0.00000000e+00	0.00000000e+00	0.00000000e+00
-455	0.00000000e+00	0.00000000e+00	0.00000000e+00	0.00000000e+00
-454	0.00000000e+00	0.00000000e+00	0.00000000e+00	0.00000000e+00
-453	0.00000000e+00	0.00000000e+00	0.00000000e+00	0.00000000e+00
-452	0.00000000e+00	0.00000000e+00	0.00000000e+00	0.00000000e+00
-451	0.00000000e+00	0.00000000e+00	0.00000000e+00	0.00000000e+00
-450	0.00000000e+00	0.00000000e+00	0.00000000e+00	0.00000000e+00
-449	0.00000000e+00	0.00000000e+00	0.00000000e+00	0.00000000e+00
-448	0.00000000e+00	0.00000000e+00	0.00000000e+00	0.00000000e+00
-447	0.00000000e+00	0.00000000e+00	0.00000000e+00	0.00000000e+00
-446	0.00000000e+00	0.00000000e+00	0.00000000e+00	0.00000000e+00
-445	0.00000000e+00	0.00000000e+00	0.00000000e+00	0.00000000e+00
-444	0.00000000e+00	0.00000000e+00	0.00000000e+00	0.00000000e+00
-443	0.00000000e+00	0.00000000e+00	0.00000000e+00	0.00000000e+00
-442	0.00000000e+00	0.00000000e+00	0.00000000e+00	0.00000000e+00
-441	0.00000000e+00	0.00000000e+00	0.00000000e+00	0.00000000e+00
-440	0.00000000e+00	0.00000000e+00	0.00000000e+00	0.00000000e+00
-439	0.00000000e+00	0.00000000e+00	0.00000000e+00	0.00000000e+00
-438	0.00000000e+00	0.00000000e+00	0.00000000e+00	0.00000000e+00
-437	0.00000000e+00	0.00000000e+00	0.00000000e+00	0.00000000e+00
-436	0.00000000e+00	0.00000000e+00	0.00000000e+00	0.00000000e+00
-435	0.00000000e+00	0.00000000e+00	0.00000000e+00	0.00000000e+00
-434	0.00000000e+00	0.00000000e+00	0.00000000e+00	0.00000000e+00
-433	0.00000000e+00	0.00000000e+00	0.00000000e+00	0.00000000e+00
-432	0.00000000e+00	0.00000000e+00	0.00000000e+00	0.00000000e+00
-431	0.00000000e+00	0.00000000e+00	0.00000000e+00	0.00000000e+00
-430	0.00000000e+00	0.00000000e+00	0.00000000e+00	0.00000000e+00
-429	0.00000000e+00	0.00000000e+00	0.00000000e+00	0.00000000e+00
-428	0.00000000e+00	0.00000000e+00	0.00000000e+00	0.00000000e+00
-427	0.00000000e+00	0.00000000e+00	0.00000000e+00	0.00000000e+00
-426	0.00000000e+00	0.00000000e+00	0.00000000e+00	0.00000000e+00
-425	0.00000000e+00	0.00000000e+00	0.00000000e+00	0.00000000e+00
-424	0.00000000e+00	0.00000000e+00	0.00000000e+00	0.00000000e+00
-423	0.00000000e+00	0.00000000e+00	0.00000000e+00	0.00000000e+00
-422	0.00000000e+00	0.00000000e+00	0.00000000e+00	0.00000000e+00
-421	0.00000000e+00	0.00000000e+00	0.00000000e+00	0.00000000e+00
-420	0.00000000e+00	0.00000000e+00	0.00000000e+00	0.00000000e+00
-419	0.00000000e+00	0.00000000e+00	0.00000000e+00	0.00000000e+00
-418	0.00000000e+00	0.00000000e+00	0.00000000e+00	0.00000000e+00
-417	0.00000000e+00	0.00000000e+00	0.00000000e+00	0.00000000e+00
-416	0.00000000e+00	0.00000000e+00	0.00000000e+00	0.00000000e+00
-415	0.00000000e+00	0.00000000e+00	0.00000000e+00	0.00000000e+00
-414	0.00000000e+00	0.00000000e+00	0.00000000e+00	0.00000000e+00
-413	0.00000000e+00	0.00000000e+00	0.00000000e+00	0.00000000e+00
-412	0.00000000e+00	0.00000000e+00	0.00000000e+00	0.00000000e+00
-411	0.00000000e+00	0.00000000e+00	0.00000000e+00	0.00000000e+00
-410	0.00000000e+00	0.00000000e+00	0.00000000e+00	0.00000000e+00
-409	0.00000000e+00	0.00000000e+00	0.00000000e+00	0.00000000e+00
-408	0.00000000e+00	0.00000000e+00	0.00000000e+00	0.00000000e+00
-407	0.00000000e+00	0.00000000e+00	0.00000000e+00	0.00000000e+00
-406	0.00000000e+00	0.00000000e+00	0.00000000e+00	0.00000000e+00
-405	0.00000000e+00	0.00000000e+00	0.00000000e+00	0.00000000e+00
-404	0.00000000e+00	0.00000000e+00	0.00000000e+00	0.00000000e+00
-403	0.00000000e+00	0.00000000e+00	0.00000000e+00	0.00000000e+00
-402	0.00000000e+00	0.00000000e+00	0.00000000e+00	0.00000000e+00
-401	0.00000000e+00	0.00000000e+00	0.00000000e+00	0.00000000e+00
-400	0.00000000e+00	0.00000000e+00	0.00000000e+00	0.00000000e+00
-399	0.00000000e+00	0.00000000e+00	0.00000000e+00	0.00000000e+00
-398	0.00000000e+00	0.00000000e+00	0.00000000e+00	0.00000000e+00
-397	0.00000000e+00	0.00000000e+00	0.00000000e+00	0.00000000e+00
-396	0.00000000e+00	0.00000000e+00	0.00000000e+00	0.00000000e+00
-395	0.00000000e+00	0.00000000e+00	0.00000000e+00	0.00000000e+00
-394	0.00000000e+00	0.00000000e+00	0.00000000e+00	0.00000000e+00
-393	0.00000000e+00	0.00000000e+00	0.00000000e+00	0.00000000e+00
-392	0.00000000e+00	0.00000000e+00	0.00000000e+00	0.00000000e+00
-391	0.00000000e+00	0.00000000e+00	0.00000000e+00	0.00000000e+00
-390	0.00000000e+00	0.00000000e+00	0.00000000e+00	0.00000000e+00
-389	0.00000000e+00	0.00000000e+00	0.00000000e+00	0.00000000e+00
-388	0.00000000e+00	0.00000000e+00	0.00000000e+00	0.00000000e+00
-387	0.00000000e+00	0.00000000e+00	0.00000000e+00	0.00000000e+00
-386	0.00000000e+00	0.00000000e+00	0.00000000e+00	0.00000000e+00
-385	0.00000000e+00	0.00000000e+00	0.00000000e+00	0.00000000e+00
-384	0.00000000e+00	0.00000000e+00	0.00000000e+00	0.00000000e+00
-383	0.00000000e+00	0.00000000e+00	0.00000000e+00	0.00000000e+00
-382	0.00000000e+00	0.00000000e+00	0.00000000e+00	0.00000000e+00
-381	0.00000000e+00	0.00000000e+00	0.00000000e+00	0.00000000e+00
-380	0.00000000e+00	0.00000000e+00	0.00000000e+00	0.00000000e+00
-379	0.00000000e+00	0.00000000e+00	0.00000000e+00	0.00000000e+00
-378	0.00000000e+00	0.00000000e+00	0.00000000e+00	0.00000000e+00
-377	0.00000000e+00	0.00000000e+00	0.00000000e+00	0.00000000e+00
-376	0.00000000e+00	0.00000000e+00	0.00000000e+00	0.00000000e+00
-375	0.00000000e+00	0.00000000e+00	0.00000000e+00	0.00000000e+00
-374	0.00000000e+00	0.00000000e+00	0.00000000e+00	0.00000000e+00
-373	0.00000000e+00	0.00000000e+00	0.00000000e+00	0.00000000e+00
-372	0.00000000e+00	0.00000000e+00	0.00000000e+00	0.00000000e+00
-371	0.00000000e+00	0.00000000e+00	0.00000000e+00	0.00000000e+00
-370	0.00000000e+00	0.00000000e+00	0.00000000e+00	0.00000000e+00
-369	0.00000000e+00	0.00000000e+00	0.00000000e+00	0.00000000e+00
-368	0.00000000e+00	0.00000000e+00	0.00000000e+00	0.00000000e+00
-367	0.00000000e+00	0.00000000e+00	0.00000000e+00	0.00000000e+00
-366	0.00000000e+00	0.00000000e+00	0.00000000e+00	0.00000000e+00
-365	0.00000000e+00	0.00000000e+00	0.00000000e+00	0.00000000e+00
-364	0.00000000e+00	0.00000000e+00	0.00000000e+00	0.00000000e+00
-363	0.00000000e+00	0.00000000e+00	0.00000000e+00	0.00000000e+00
-362	1.00000000e+00	0.00000000e+00	0.00000000e+00	0.00000000e+00
-361	3.00000000e+00	0.00000000e+00	0.00000000e+00	0.00000000e+00
-360	5.00000000e+00	0.00000000e+00	0.00000000e+00	0.00000000e+00
-359	6.00000000e+00	0.00000000e+00	0.00000000e+00	0.00000000e+00
-358	9.00000000e+00	0.00000000e+00	0.00000000e+00	0.00000000e+00
-357	1.10000000e+01	0.00000000e+00	0.00000000e+00	0.00000000e+00
-356	1.30000000e+01	0.00000000e+00	0.00000000e+00	0.00000000e+00
-355	1.40000000e+01	0.00000000e+00	0.00000000e+00	0.00000000e+00
-354	1.40000000e+01	0.00000000e+00	0.00000000e+00	0.00000000e+00
-353	1.50000000e+01	0.00000000e+00	0.00000000e+00	0.00000000e+00
-352	1.50000000e+01	0.00000000e+00	0.00000000e+00	0.00000000e+00
-351	1.70000000e+01	0.00000000e+00	0.00000000e+00	0.00000000e+00
-350	1.80000000e+01	0.00000000e+00	0.00000000e+00	0.00000000e+00
-349	2.00000000e+01	0.00000000e+00	0.00000000e+00	0.00000000e+00
-348	2.10000000e+01	0.00000000e+00	0.00000000e+00	0.00000000e+00
-347	2.10000000e+01	0.00000000e+00	0.00000000e+00	0.00000000e+00
-346	2.20000000e+01	0.00000000e+00	0.00000000e+00	0.00000000e+00
-345	2.20000000e+01	0.00000000e+00	0.00000000e+00	0.00000000e+00
-344	2.30000000e+01	0.00000000e+00	0.00000000e+00	0.00000000e+00
-343	2.30000000e+01	0.00000000e+00	0.00000000e+00	0.00000000e+00
-342	2.60000000e+01	0.00000000e+00	0.00000000e+00	0.00000000e+00
-341	2.90000000e+01	0.00000000e+00	0.00000000e+00	0.00000000e+00
-340	9.30000000e+01	2.00000000e+00	3.00000000e+00	3.00000000e+00
-339	3.26000000e+02	3.00000000e+00	4.00000000e+00	4.00000000e+00
-338	4.39000000e+02	3.00000000e+00	4.00000000e+00	4.00000000e+00
-337	5.44000000e+02	3.00000000e+00	4.00000000e+00	4.00000000e+00
-336	6.83000000e+02	3.00000000e+00	4.00000000e+00	4.00000000e+00
-335	7.88000000e+02	3.00000000e+00	4.00000000e+00	4.00000000e+00
-334	9.19000000e+02	3.00000000e+00	4.00000000e+00	4.00000000e+00
-333	1.04100000e+03	3.00000000e+00	4.00000000e+00	4.00000000e+00
-332	1.18000000e+03	3.00000000e+00	4.00000000e+00	4.00000000e+00
-331	1.35800000e+03	4.00000000e+00	5.00000000e+00	5.00000000e+00
-330	1.53600000e+03	4.00000000e+00	5.00000000e+00	5.00000000e+00
-329	1.64700000e+03	4.00000000e+00	5.00000000e+00	5.00000000e+00
-328	1.75500000e+03	4.00000000e+00	5.00000000e+00	5.00000000e+00
-327	1.86700000e+03	4.00000000e+00	5.00000000e+00	5.00000000e+00
-326	1.99600000e+03	4.00000000e+00	5.00000000e+00	5.00000000e+00
-325	2.10900000e+03	4.00000000e+00	5.00000000e+00	5.00000000e+00
-324	2.23600000e+03	4.00000000e+00	5.00000000e+00	5.00000000e+00
-323	2.33400000e+03	4.00000000e+00	5.00000000e+00	5.00000000e+00
-322	2.45700000e+03	4.00000000e+00	5.00000000e+00	5.00000000e+00
-321	2.57500000e+03	4.00000000e+00	5.00000000e+00	5.00000000e+00
-320	2.69200000e+03	4.00000000e+00	5.00000000e+00	5.00000000e+00
-319	2.79800000e+03	4.00000000e+00	5.00000000e+00	5.00000000e+00
-318	2.94700000e+03	4.00000000e+00	5.00000000e+00	5.00000000e+00
-317	3.08900000e+03	4.00000000e+00	5.00000000e+00	5.00000000e+00
-316	3.24300000e+03	4.00000000e+00	5.00000000e+00	5.00000000e+00
-315	3.35900000e+03	4.00000000e+00	5.00000000e+00	5.00000000e+00
-314	3.45500000e+03	4.00000000e+00	5.00000000e+00	5.00000000e+00
-313	3.57400000e+03	4.00000000e+00	5.00000000e+00	5.00000000e+00
-312	3.73500000e+03	4.00000000e+00	5.00000000e+00	5.00000000e+00
-311	3.91400000e+03	4.00000000e+00	5.00000000e+00	5.00000000e+00
-310	4.08000000e+03	4.00000000e+00	5.00000000e+00	5.00000000e+00
-309	4.37900000e+03	4.00000000e+00	5.00000000e+00	5.00000000e+00
-308	4.85100000e+03	4.00000000e+00	5.00000000e+00	5.00000000e+00
-307	5.06200000e+03	4.00000000e+00	5.00000000e+00	5.00000000e+00
-306	5.24700000e+03	4.00000000e+00	5.00000000e+00	5.00000000e+00
-305	5.42400000e+03	4.00000000e+00	5.00000000e+00	5.00000000e+00
-304	5.58900000e+03	4.00000000e+00	5.00000000e+00	5.00000000e+00
-303	5.78500000e+03	4.00000000e+00	5.00000000e+00	5.00000000e+00
-302	6.01600000e+03	4.00000000e+00	5.00000000e+00	5.00000000e+00
-301	6.72600000e+03	7.00000000e+00	8.00000000e+00	9.00000000e+00
-300	7.33400000e+03	7.00000000e+00	8.00000000e+00	9.00000000e+00
-299	7.88200000e+03	8.00000000e+00	9.00000000e+00	1.00000000e+01
-298	8.41500000e+03	8.00000000e+00	9.00000000e+00	1.00000000e+01
-297	8.90700000e+03	8.00000000e+00	9.00000000e+00	1.00000000e+01
-296	9.39900000e+03	8.00000000e+00	9.00000000e+00	1.00000000e+01
-295	1.00050000e+04	9.00000000e+00	1.10000000e+01	1.20000000e+01
-294	1.07160000e+04	9.00000000e+00	1.10000000e+01	1.20000000e+01
-293	1.13940000e+04	9.00000000e+00	1.10000000e+01	1.20000000e+01
-292	1.22290000e+04	1.10000000e+01	1.20000000e+01	1.30000000e+01
-291	1.29990000e+04	1.10000000e+01	1.20000000e+01	1.30000000e+01
-290	1.37340000e+04	1.10000000e+01	1.20000000e+01	1.30000000e+01
-289	1.44660000e+04	1.10000000e+01	1.20000000e+01	1.30000000e+01
-288	1.49820000e+04	1.10000000e+01	1.20000000e+01	1.30000000e+01
-287	1.55280000e+04	1.10000000e+01	1.20000000e+01	1.30000000e+01
-286	1.60980000e+04	1.10000000e+01	1.30000000e+01	1.40000000e+01
-285	1.60980000e+04	1.10000000e+01	1.30000000e+01	1.40000000e+01
-284	1.60980000e+04	1.10000000e+01	1.30000000e+01	1.40000000e+01
-283	1.67140000e+04	1.10000000e+01	1.30000000e+01	1.40000000e+01
-282	1.72450000e+04	1.20000000e+01	1.40000000e+01	1.50000000e+01
-281	1.76750000e+04	1.20000000e+01	1.40000000e+01	1.50000000e+01
-280	1.80360000e+04	1.20000000e+01	1.40000000e+01	1.50000000e+01
-279	1.84560000e+04	1.20000000e+01	1.40000000e+01	1.50000000e+01
-278	1.89230000e+04	1.20000000e+01	1.40000000e+01	1.50000000e+01
-277	1.94100000e+04	1.20000000e+01	1.40000000e+01	1.50000000e+01
-276	1.98220000e+04	1.30000000e+01	1.50000000e+01	1.60000000e+01
-275	2.02150000e+04	1.30000000e+01	1.50000000e+01	1.60000000e+01
-274	2.06090000e+04	1.30000000e+01	1.50000000e+01	1.60000000e+01
-273	2.09890000e+04	1.30000000e+01	1.50000000e+01	1.60000000e+01
-272	2.13240000e+04	1.30000000e+01	1.50000000e+01	1.60000000e+01
-271	2.17050000e+04	1.30000000e+01	1.50000000e+01	1.60000000e+01
-270	2.21460000e+04	1.40000000e+01	1.60000000e+01	1.70000000e+01
-269	2.21460000e+04	1.40000000e+01	1.60000000e+01	1.70000000e+01
-268	2.25320000e+04	1.40000000e+01	1.60000000e+01	1.70000000e+01
-267	2.28920000e+04	1.40000000e+01	1.60000000e+01	1.70000000e+01
-266	2.32490000e+04	1.40000000e+01	1.60000000e+01	1.70000000e+01
-265	2.36440000e+04	1.40000000e+01	1.60000000e+01	1.70000000e+01
-264	2.40130000e+04	1.40000000e+01	1.60000000e+01	1.70000000e+01
-263	2.43900000e+04	1.40000000e+01	1.60000000e+01	1.70000000e+01
-262	2.48800000e+04	1.40000000e+01	1.60000000e+01	1.70000000e+01
-261	2.52680000e+04	1.60000000e+01	1.80000000e+01	1.90000000e+01
-260	2.56020000e+04	1.60000000e+01	1.80000000e+01	1.90000000e+01
-259	2.59300000e+04	1.60000000e+01	1.80000000e+01	1.90000000e+01
-258	2.61960000e+04	1.60000000e+01	1.80000000e+01	1.90000000e+01
-257	2.65390000e+04	1.60000000e+01	1.80000000e+01	1.90000000e+01
-256	2.69720000e+04	1.60000000e+01	1.80000000e+01	1.90000000e+01
-255	2.75070000e+04	1.60000000e+01	1.80000000e+01	1.90000000e+01
-254	2.78600000e+04	1.60000000e+01	1.80000000e+01	1.90000000e+01
-253	2.81820000e+04	1.60000000e+01	1.80000000e+01	1.90000000e+01
-252	2.85050000e+04	1.60000000e+01	1.80000000e+01	1.90000000e+01
-251	2.89310000e+04	1.60000000e+01	1.80000000e+01	1.90000000e+01
-250	2.93410000e+04	1.60000000e+01	1.80000000e+01	1.90000000e+01
-249	2.96960000e+04	1.60000000e+01	1.80000000e+01	1.90000000e+01
-248	3.00810000e+04	1.60000000e+01	1.80000000e+01	1.90000000e+01
-247	3.03870000e+04	1.60000000e+01	1.80000000e+01	1.90000000e+01
-246	3.07110000e+04	1.60000000e+01	1.80000000e+01	1.90000000e+01
-245	3.10410000e+04	1.60000000e+01	1.80000000e+01	1.90000000e+01
-244	3.13380000e+04	1.60000000e+01	1.80000000e+01	1.90000000e+01
-243	3.16450000e+04	1.60000000e+01	1.80000000e+01	1.90000000e+01
-242	3.20770000e+04	1.60000000e+01	1.80000000e+01	1.90000000e+01
-241	3.27880000e+04	1.60000000e+01	1.80000000e+01	1.90000000e+01
-240	3.32140000e+04	1.60000000e+01	1.80000000e+01	1.90000000e+01
-239	3.35670000e+04	1.60000000e+01	1.80000000e+01	1.90000000e+01
-238	3.38910000e+04	1.60000000e+01	1.80000000e+01	1.90000000e+01
-237	3.43430000e+04	1.60000000e+01	1.80000000e+01	1.90000000e+01
-236	3.47790000e+04	1.60000000e+01	1.90000000e+01	2.10000000e+01
-235	3.51540000e+04	1.60000000e+01	1.90000000e+01	2.10000000e+01
-234	3.55750000e+04	1.60000000e+01	1.90000000e+01	2.10000000e+01
-233	3.59220000e+04	1.60000000e+01	1.90000000e+01	2.10000000e+01
-232	3.62290000e+04	1.60000000e+01	1.90000000e+01	2.10000000e+01
-231	3.65940000e+04	1.60000000e+01	1.90000000e+01	2.10000000e+01
-230	3.69810000e+04	1.60000000e+01	1.90000000e+01	2.10000000e+01
-229	3.73280000e+04	1.60000000e+01	1.90000000e+01	2.10000000e+01
-228	3.76860000e+04	1.70000000e+01	2.00000000e+01	2.30000000e+01
-227	3.81250000e+04	1.80000000e+01	2.20000000e+01	2.60000000e+01
-226	3.85160000e+04	1.80000000e+01	2.20000000e+01	2.60000000e+01
-225	3.88550000e+04	1.80000000e+01	2.20000000e+01	2.60000000e+01
-224	3.92200000e+04	2.00000000e+01	2.30000000e+01	2.70000000e+01
-223	3.96090000e+04	2.00000000e+01	2.30000000e+01	2.70000000e+01
-222	4.01060000e+04	2.00000000e+01	2.30000000e+01	2.70000000e+01
-221	4.06220000e+04	2.00000000e+01	2.30000000e+01	2.70000000e+01
-220	4.10950000e+04	2.00000000e+01	2.30000000e+01	2.70000000e+01
-219	4.15920000e+04	2.00000000e+01	2.30000000e+01	2.70000000e+01
-218	4.20710000e+04	2.00000000e+01	2.40000000e+01	2.80000000e+01
-217	4.24510000e+04	2.00000000e+01	2.40000000e+01	2.80000000e+01
-216	4.28160000e+04	2.00000000e+01	2.50000000e+01	2.90000000e+01
-215	4.31780000e+04	2.00000000e+01	2.50000000e+01	2.90000000e+01
-214	4.35650000e+04	2.00000000e+01	2.50000000e+01	2.90000000e+01
-213	4.40200000e+04	2.00000000e+01	2.50000000e+01	2.90000000e+01
-212	4.44450000e+04	2.00000000e+01	2.50000000e+01	2.90000000e+01
-211	4.48120000e+04	2.00000000e+01	2.50000000e+01	2.90000000e+01
-210	4.52180000e+04	2.00000000e+01	2.50000000e+01	2.90000000e+01
-209	4.56680000e+04	2.00000000e+01	2.50000000e+01	2.90000000e+01
-208	4.60570000e+04	2.00000000e+01	2.50000000e+01	2.90000000e+01
-207	4.65020000e+04	2.00000000e+01	2.50000000e+01	2.90000000e+01
-206	4.69120000e+04	2.00000000e+01	2.50000000e+01	2.90000000e+01
-205	4.72950000e+04	2.00000000e+01	2.50000000e+01	2.90000000e+01
-204	4.76410000e+04	2.00000000e+01	2.50000000e+01	2.90000000e+01
-203	4.80250000e+04	2.00000000e+01	2.50000000e+01	2.90000000e+01
-202	4.83990000e+04	2.00000000e+01	2.50000000e+01	2.90000000e+01
-201	4.87860000e+04	2.00000000e+01	2.50000000e+01	2.90000000e+01
-200	4.91830000e+04	2.00000000e+01	2.50000000e+01	2.90000000e+01
-199	4.96510000e+04	2.20000000e+01	2.60000000e+01	3.10000000e+01
-198	5.00550000e+04	2.20000000e+01	2.60000000e+01	3.10000000e+01
-197	5.03930000e+04	2.20000000e+01	2.60000000e+01	3.10000000e+01
-196	5.08060000e+04	2.20000000e+01	2.60000000e+01	3.10000000e+01
-195	5.11930000e+04	2.20000000e+01	2.60000000e+01	3.10000000e+01
-194	5.16090000e+04	2.20000000e+01	2.60000000e+01	3.10000000e+01
-193	5.21000000e+04	2.20000000e+01	2.60000000e+01	3.10000000e+01
-192	5.25450000e+04	2.20000000e+01	2.60000000e+01	3.10000000e+01
-191	5.29350000e+04	2.20000000e+01	2.60000000e+01	3.10000000e+01
-190	5.33670000e+04	2.20000000e+01	2.60000000e+01	3.10000000e+01
-189	5.38610000e+04	2.20000000e+01	2.60000000e+01	3.10000000e+01
-188	5.42750000e+04	2.20000000e+01	2.60000000e+01	3.10000000e+01
-187	5.46820000e+04	2.20000000e+01	2.60000000e+01	3.10000000e+01
-186	5.52100000e+04	2.20000000e+01	2.60000000e+01	3.10000000e+01
-185	5.57800000e+04	2.20000000e+01	2.60000000e+01	3.10000000e+01
-184	5.65020000e+04	2.20000000e+01	2.60000000e+01	3.10000000e+01
-183	5.69530000e+04	2.20000000e+01	2.60000000e+01	3.10000000e+01
-182	5.74060000e+04	2.20000000e+01	2.60000000e+01	3.10000000e+01
-181	5.77950000e+04	2.20000000e+01	2.60000000e+01	3.10000000e+01
-180	5.82190000e+04	2.20000000e+01	2.60000000e+01	3.10000000e+01
-179	5.87120000e+04	2.20000000e+01	2.60000000e+01	3.10000000e+01
-178	5.91780000e+04	2.20000000e+01	2.60000000e+01	3.10000000e+01
-177	5.95220000e+04	2.20000000e+01	2.60000000e+01	3.10000000e+01
-176	6.00010000e+04	2.20000000e+01	2.60000000e+01	3.10000000e+01
-175	6.03230000e+04	2.20000000e+01	2.60000000e+01	3.10000000e+01
-174	6.06370000e+04	2.20000000e+01	2.60000000e+01	3.10000000e+01
-173	6.10750000e+04	2.20000000e+01	2.60000000e+01	3.10000000e+01
-172	6.14990000e+04	2.20000000e+01	2.60000000e+01	3.10000000e+01
-171	6.19030000e+04	2.20000000e+01	2.60000000e+01	3.10000000e+01
-170	6.21930000e+04	2.10000000e+01	2.70000000e+01	3.20000000e+01
-169	6.24780000e+04	2.10000000e+01	2.70000000e+01	3.20000000e+01
-168	6.28330000e+04	2.10000000e+01	2.70000000e+01	3.20000000e+01
-167	6.34770000e+04	2.10000000e+01	2.70000000e+01	3.20000000e+01
-166	6.39880000e+04	2.10000000e+01	2.70000000e+01	3.20000000e+01
-165	6.44640000e+04	2.10000000e+01	2.70000000e+01	3.20000000e+01
-164	6.48720000e+04	2.10000000e+01	2.70000000e+01	3.20000000e+01
-163	6.52310000e+04	2.10000000e+01	2.70000000e+01	3.20000000e+01
-162	6.55790000e+04	2.10000000e+01	2.70000000e+01	3.20000000e+01
-161	6.58680000e+04	2.10000000e+01	2.70000000e+01	3.20000000e+01
-160	6.61880000e+04	2.10000000e+01	2.70000000e+01	3.20000000e+01
-159	6.65760000e+04	2.10000000e+01	2.70000000e+01	3.20000000e+01
-158	6.69540000e+04	2.10000000e+01	2.70000000e+01	3.20000000e+01
-157	6.73460000e+04	2.10000000e+01	2.70000000e+01	3.20000000e+01
-156	6.78520000e+04	2.10000000e+01	2.70000000e+01	3.20000000e+01
-155	6.82370000e+04	2.10000000e+01	2.70000000e+01	3.20000000e+01
-154	6.85640000e+04	2.10000000e+01	2.70000000e+01	3.20000000e+01
-153	6.89160000e+04	2.10000000e+01	2.70000000e+01	3.20000000e+01
-152	6.93420000e+04	2.10000000e+01	2.70000000e+01	3.20000000e+01
-151	6.97680000e+04	2.10000000e+01	2.70000000e+01	3.20000000e+01
-150	7.02070000e+04	2.10000000e+01	2.70000000e+01	3.20000000e+01
-149	7.05840000e+04	2.10000000e+01	2.70000000e+01	3.20000000e+01
-148	7.09310000e+04	2.10000000e+01	2.70000000e+01	3.20000000e+01
-147	7.12740000e+04	2.10000000e+01	2.70000000e+01	3.20000000e+01
-146	7.15570000e+04	2.10000000e+01	2.70000000e+01	3.20000000e+01
-145	7.16500000e+04	2.10000000e+01	2.70000000e+01	3.20000000e+01
-144	7.17190000e+04	2.10000000e+01	2.70000000e+01	3.20000000e+01
-143	7.18110000e+04	2.10000000e+01	2.70000000e+01	3.20000000e+01
-142	7.19660000e+04	2.10000000e+01	2.70000000e+01	3.20000000e+01
-141	7.22430000e+04	2.10000000e+01	2.70000000e+01	3.20000000e+01
-140	7.26990000e+04	2.10000000e+01	2.70000000e+01	3.20000000e+01
-139	7.30440000e+04	2.10000000e+01	2.70000000e+01	3.20000000e+01
-138	7.34080000e+04	2.30000000e+01	2.80000000e+01	3.30000000e+01
-137	7.37940000e+04	2.30000000e+01	2.80000000e+01	3.30000000e+01
-136	7.42810000e+04	2.30000000e+01	2.80000000e+01	3.30000000e+01
-135	7.46610000e+04	2.30000000e+01	2.80000000e+01	3.30000000e+01
-134	7.50870000e+04	2.30000000e+01	2.80000000e+01	3.30000000e+01
-133	7.54260000e+04	2.30000000e+01	2.80000000e+01	3.30000000e+01
-132	7.57930000e+04	2.30000000e+01	2.80000000e+01	3.30000000e+01
-131	7.57930000e+04	2.30000000e+01	2.80000000e+01	3.30000000e+01
-130	7.59650000e+04	2.30000000e+01	2.80000000e+01	3.30000000e+01
-129	7.59650000e+04	2.30000000e+01	2.80000000e+01	3.30000000e+01
-128	7.64380000e+04	2.30000000e+01	2.80000000e+01	3.30000000e+01
-127	7.69810000e+04	2.30000000e+01	2.80000000e+01	3.30000000e+01
-126	7.76400000e+04	2.30000000e+01	2.90000000e+01	3.40000000e+01
-125	7.82460000e+04	2.30000000e+01	2.90000000e+01	3.40000000e+01
-124	7.87130000e+04	2.30000000e+01	2.90000000e+01	3.40000000e+01
-123	7.92660000e+04	2.30000000e+01	2.90000000e+01	3.40000000e+01
-122	7.92660000e+04	2.30000000e+01	2.90000000e+01	3.40000000e+01
-121	7.99080000e+04	2.30000000e+01	2.90000000e+01	3.40000000e+01
-120	7.99080000e+04	2.30000000e+01	2.90000000e+01	3.40000000e+01
-119	7.99080000e+04	2.30000000e+01	2.90000000e+01	3.40000000e+01
-118	7.99080000e+04	2.30000000e+01	2.90000000e+01	3.40000000e+01
-117	7.99080000e+04	2.30000000e+01	2.90000000e+01	3.40000000e+01
-116	8.02980000e+04	2.30000000e+01	2.90000000e+01	3.40000000e+01
-115	8.07610000e+04	2.30000000e+01	2.90000000e+01	3.40000000e+01
-114	8.11560000e+04	2.30000000e+01	2.90000000e+01	3.40000000e+01
-113	8.16150000e+04	2.30000000e+01	2.90000000e+01	3.40000000e+01
-112	8.20430000e+04	2.30000000e+01	2.90000000e+01	3.40000000e+01
-111	8.24920000e+04	2.30000000e+01	2.90000000e+01	3.40000000e+01
-110	8.29600000e+04	2.30000000e+01	2.90000000e+01	3.40000000e+01
-109	8.35240000e+04	2.30000000e+01	2.90000000e+01	3.40000000e+01
-108	8.41190000e+04	2.30000000e+01	2.90000000e+01	3.40000000e+01
-107	8.47430000e+04	2.60000000e+01	3.00000000e+01	3.70000000e+01
-106	8.52300000e+04	2.60000000e+01	3.00000000e+01	3.70000000e+01
-105	8.58000000e+04	2.60000000e+01	3.00000000e+01	3.70000000e+01
-104	8.64130000e+04	2.60000000e+01	3.00000000e+01	3.70000000e+01
-103	8.70040000e+04	2.60000000e+01	3.00000000e+01	3.70000000e+01
-102	8.76000000e+04	2.60000000e+01	3.00000000e+01	3.70000000e+01
-101	8.84190000e+04	2.60000000e+01	3.00000000e+01	3.70000000e+01
-100	8.92630000e+04	2.60000000e+01	3.00000000e+01	3.70000000e+01
-99	8.99720000e+04	2.60000000e+01	3.00000000e+01	3.70000000e+01
-98	9.06810000e+04	2.60000000e+01	3.00000000e+01	3.70000000e+01
-97	9.14260000e+04	2.60000000e+01	3.00000000e+01	3.70000000e+01
-96	9.22650000e+04	2.60000000e+01	3.00000000e+01	3.70000000e+01
-95	9.30750000e+04	2.60000000e+01	3.10000000e+01	3.80000000e+01
-94	9.40030000e+04	2.60000000e+01	3.10000000e+01	3.80000000e+01
-93	9.48590000e+04	2.60000000e+01	3.10000000e+01	3.80000000e+01
-92	9.57730000e+04	2.60000000e+01	3.10000000e+01	3.80000000e+01
-91	9.65940000e+04	2.70000000e+01	3.20000000e+01	3.90000000e+01
-90	9.73770000e+04	2.70000000e+01	3.20000000e+01	3.90000000e+01
-89	9.81780000e+04	2.70000000e+01	3.20000000e+01	3.90000000e+01
-88	9.91220000e+04	2.70000000e+01	3.20000000e+01	3.90000000e+01
-87	1.00035000e+05	2.90000000e+01	3.30000000e+01	4.00000000e+01
-86	1.00894000e+05	2.90000000e+01	3.30000000e+01	4.00000000e+01
-85	1.01709000e+05	2.90000000e+01	3.30000000e+01	4.00000000e+01
-84	1.02679000e+05	2.90000000e+01	3.30000000e+01	4.00000000e+01
-83	1.05275000e+05	2.90000000e+01	3.30000000e+01	4.00000000e+01
-82	1.06816000e+05	2.90000000e+01	3.30000000e+01	4.00000000e+01
-81	1.08207000e+05	3.00000000e+01	3.50000000e+01	4.30000000e+01
-80	1.09779000e+05	3.30000000e+01	3.60000000e+01	4.40000000e+01
-79	1.11495000e+05	3.30000000e+01	3.60000000e+01	4.40000000e+01
-78	1.12862000e+05	3.30000000e+01	3.60000000e+01	4.40000000e+01
-77	1.13882000e+05	3.30000000e+01	3.80000000e+01	4.60000000e+01
-76	1.15129000e+05	3.30000000e+01	3.80000000e+01	4.60000000e+01
-75	1.16625000e+05	3.30000000e+01	3.80000000e+01	4.60000000e+01
-74	1.18311000e+05	3.50000000e+01	3.80000000e+01	4.80000000e+01
-73	1.20071000e+05	3.50000000e+01	3.80000000e+01	4.80000000e+01
-72	1.22136000e+05	3.50000000e+01	3.80000000e+01	4.80000000e+01
-71	1.39827000e+05	3.70000000e+01	4.10000000e+01	5.70000000e+01
-70	1.56119000e+05	4.10000000e+01	4.30000000e+01	5.90000000e+01
-69	1.66489000e+05	4.00000000e+01	4.60000000e+01	6.20000000e+01
-68	1.74522000e+05	4.20000000e+01	4.70000000e+01	6.30000000e+01
-67	1.81224000e+05	4.00000000e+01	4.80000000e+01	6.40000000e+01
-66	1.88484000e+05	4.00000000e+01	4.80000000e+01	6.40000000e+01
-65	1.93249000e+05	4.80000000e+01	5.00000000e+01	6.60000000e+01
-64	1.97666000e+05	4.50000000e+01	5.10000000e+01	6.70000000e+01
-63	2.01603000e+05	4.50000000e+01	5.10000000e+01	6.70000000e+01
-62	2.05339000e+05	4.50000000e+01	5.10000000e+01	6.70000000e+01
-61	2.08492000e+05	4.50000000e+01	5.10000000e+01	6.70000000e+01
-60	2.12378000e+05	4.80000000e+01	5.20000000e+01	6.80000000e+01
-59	2.16321000e+05	4.90000000e+01	5.30000000e+01	6.90000000e+01
-58	2.20613000e+05	5.70000000e+01	5.50000000e+01	7.20000000e+01
-57	2.24805000e+05	5.70000000e+01	5.50000000e+01	7.20000000e+01
-56	2.28803000e+05	5.40000000e+01	5.90000000e+01	7.60000000e+01
-55	2.31655000e+05	5.40000000e+01	5.90000000e+01	7.60000000e+01
-54	2.34662000e+05	5.40000000e+01	5.90000000e+01	7.60000000e+01
-53	2.38609000e+05	5.90000000e+01	6.50000000e+01	8.20000000e+01
-52	2.44481000e+05	5.80000000e+01	6.70000000e+01	8.40000000e+01
-51	2.49778000e+05	5.80000000e+01	6.70000000e+01	8.40000000e+01
-50	2.57832000e+05	6.00000000e+01	6.90000000e+01	8.60000000e+01
-49	2.66527000e+05	6.50000000e+01	7.20000000e+01	8.90000000e+01
-48	2.72026000e+05	6.50000000e+01	7.30000000e+01	9.00000000e+01
-47	2.76978000e+05	6.50000000e+01	7.30000000e+01	9.00000000e+01
-46	2.81277000e+05	6.80000000e+01	7.60000000e+01	9.40000000e+01
-45	2.85235000e+05	6.90000000e+01	7.80000000e+01	9.70000000e+01
-44	2.88522000e+05	6.80000000e+01	7.90000000e+01	9.80000000e+01
-43	2.91621000e+05	7.20000000e+01	8.00000000e+01	9.90000000e+01
-42	2.95097000e+05	7.20000000e+01	8.00000000e+01	9.90000000e+01
-41	2.99119000e+05	7.30000000e+01	8.10000000e+01	1.00000000e+02
-40	3.01779000e+05	7.30000000e+01	8.10000000e+01	1.00000000e+02
-39	3.04578000e+05	7.60000000e+01	8.30000000e+01	1.08000000e+02
-38	3.07322000e+05	7.60000000e+01	8.40000000e+01	1.09000000e+02
-37	3.09671000e+05	7.60000000e+01	8.40000000e+01	1.09000000e+02
-36	3.11982000e+05	7.60000000e+01	8.40000000e+01	1.09000000e+02
-35	3.14436000e+05	7.60000000e+01	8.40000000e+01	1.09000000e+02
-34	3.17005000e+05	7.80000000e+01	8.50000000e+01	1.12000000e+02
-33	3.19228000e+05	7.90000000e+01	8.70000000e+01	1.15000000e+02
-32	3.21432000e+05	7.90000000e+01	8.70000000e+01	1.15000000e+02
-31	3.24033000e+05	7.70000000e+01	8.90000000e+01	1.17000000e+02
-30	3.26587000e+05	7.70000000e+01	8.90000000e+01	1.17000000e+02
-29	3.29246000e+05	7.70000000e+01	8.90000000e+01	1.17000000e+02
-28	3.32097000e+05	7.70000000e+01	8.90000000e+01	1.17000000e+02
-27	3.39938000e+05	8.30000000e+01	9.00000000e+01	1.19000000e+02
-26	3.48558000e+05	8.50000000e+01	9.30000000e+01	1.22000000e+02
-25	3.55993000e+05	8.60000000e+01	9.40000000e+01	1.23000000e+02
-24	3.63116000e+05	8.60000000e+01	9.40000000e+01	1.23000000e+02
-23	3.68673000e+05	8.90000000e+01	1.01000000e+02	1.32000000e+02
-22	3.74965000e+05	9.50000000e+01	1.04000000e+02	1.35000000e+02
-21	3.80987000e+05	9.00000000e+01	1.05000000e+02	1.36000000e+02
-20	3.85538000e+05	1.00000000e+02	1.07000000e+02	1.38000000e+02
-19	3.89534000e+05	1.00000000e+02	1.07000000e+02	1.38000000e+02
-18	3.93989000e+05	1.00000000e+02	1.10000000e+02	1.41000000e+02
-17	3.98462000e+05	1.01000000e+02	1.12000000e+02	1.44000000e+02
-16	4.02589000e+05	1.02000000e+02	1.14000000e+02	1.46000000e+02
-15	4.07114000e+05	1.08000000e+02	1.18000000e+02	1.51000000e+02
-14	4.11424000e+05	9.90000000e+01	1.19000000e+02	1.52000000e+02
-13	4.15691000e+05	1.04000000e+02	1.20000000e+02	1.53000000e+02
-12	4.19343000e+05	1.05000000e+02	1.24000000e+02	1.59000000e+02
-11	4.23511000e+05	1.05000000e+02	1.24000000e+02	1.59000000e+02
-10	4.28661000e+05	1.11000000e+02	1.26000000e+02	1.64000000e+02
-9	4.38724000e+05	1.15000000e+02	1.33000000e+02	1.73000000e+02
-8	4.48964000e+05	1.19000000e+02	1.35000000e+02	1.81000000e+02
-7	4.66144000e+05	1.26000000e+02	1.45000000e+02	1.94000000e+02
-6	4.77880000e+05	1.23000000e+02	1.46000000e+02	1.95000000e+02
-5	4.86827000e+05	1.23000000e+02	1.46000000e+02	1.95000000e+02
-4	4.96113000e+05	1.23000000e+02	1.51000000e+02	2.02000000e+02
-3	5.05368000e+05	1.29000000e+02	1.56000000e+02	2.11000000e+02
-2	5.16175000e+05	1.39000000e+02	1.63000000e+02	2.20000000e+02
-1	5.30047000e+05	1.38000000e+02	1.69000000e+02	2.30000000e+02
0	5.51070000e+05	1.46000000e+02	1.72000000e+02	2.34000000e+02
1	5.83904000e+05	1.56000000e+02	1.78000000e+02	2.41000000e+02
2	6.07703000e+05	1.65000000e+02	1.87000000e+02	2.51000000e+02
3	6.30988000e+05	1.58000000e+02	1.89000000e+02	2.54000000e+02
4	6.51974000e+05	1.75000000e+02	1.95000000e+02	2.63000000e+02
5	6.67326000e+05	1.75000000e+02	1.96000000e+02	2.64000000e+02
6	6.79085000e+05	1.77000000e+02	2.00000000e+02	2.69000000e+02
7	6.90904000e+05	1.82000000e+02	2.02000000e+02	2.71000000e+02
8	7.06083000e+05	1.68000000e+02	2.04000000e+02	2.73000000e+02
9	7.17588000e+05	1.68000000e+02	2.04000000e+02	2.73000000e+02
10	7.28833000e+05	1.87000000e+02	2.08000000e+02	2.77000000e+02
11	7.42693000e+05	1.84000000e+02	2.10000000e+02	2.81000000e+02
12	7.52026000e+05	1.79000000e+02	2.11000000e+02	2.82000000e+02
13	7.63176000e+05	1.81000000e+02	2.13000000e+02	2.84000000e+02
14	7.75145000e+05	1.86000000e+02	2.14000000e+02	2.85000000e+02
15	7.90935000e+05	1.99000000e+02	2.19000000e+02	2.91000000e+02
16	8.09922000e+05	1.90000000e+02	2.23000000e+02	2.95000000e+02
17	8.32188000e+05	2.01000000e+02	2.28000000e+02	3.05000000e+02
18	8.58815000e+05	2.07000000e+02	2.31000000e+02	3.08000000e+02
19	8.75944000e+05	2.02000000e+02	2.34000000e+02	3.11000000e+02
20	8.92350000e+05	2.13000000e+02	2.36000000e+02	3.13000000e+02
21	9.06965000e+05	2.14000000e+02	2.39000000e+02	3.16000000e+02
22	9.23967000e+05	2.13000000e+02	2.45000000e+02	3.24000000e+02
23	9.41003000e+05	2.20000000e+02	2.53000000e+02	3.34000000e+02
24	9.59115000e+05	2.21000000e+02	2.54000000e+02	3.35000000e+02
25	9.75345000e+05	2.25000000e+02	2.56000000e+02	3.37000000e+02
26	9.95540000e+05	2.32000000e+02	2.58000000e+02	3.40000000e+02
27	1.00792600e+06	2.25000000e+02	2.58000000e+02	3.41000000e+02
28	1.01961100e+06	2.26000000e+02	2.59000000e+02	3.42000000e+02
29	1.03468800e+06	2.33000000e+02	2.62000000e+02	3.45000000e+02
30	1.04862200e+06	2.29000000e+02	2.64000000e+02	3.47000000e+02
31	1.06241700e+06	2.30000000e+02	2.67000000e+02	3.50000000e+02
32	1.07488800e+06	2.34000000e+02	2.70000000e+02	3.55000000e+02
33	1.08419900e+06	2.34000000e+02	2.75000000e+02	3.61000000e+02
34	1.09424200e+06	2.34000000e+02	2.75000000e+02	3.61000000e+02
35	1.10304300e+06	2.38000000e+02	2.76000000e+02	3.62000000e+02
36	1.11205400e+06	2.38000000e+02	2.76000000e+02	3.62000000e+02
37	1.12234700e+06	2.33000000e+02	2.77000000e+02	3.63000000e+02
38	1.13233300e+06	2.43000000e+02	2.83000000e+02	3.69000000e+02
39	1.14218500e+06	2.42000000e+02	2.87000000e+02	3.74000000e+02
40	1.15537900e+06	2.56000000e+02	2.90000000e+02	3.80000000e+02
41	1.17126000e+06	2.56000000e+02	2.90000000e+02	3.80000000e+02
42	1.18480300e+06	2.56000000e+02	2.90000000e+02	3.80000000e+02
43	1.19524200e+06	2.56000000e+02	2.90000000e+02	3.80000000e+02
44	1.20444300e+06	2.47000000e+02	2.93000000e+02	3.83000000e+02
45	1.21373100e+06	2.47000000e+02	2.93000000e+02	3.83000000e+02
46	1.22402200e+06	2.44000000e+02	2.94000000e+02	3.85000000e+02
47	1.24029700e+06	2.47000000e+02	2.95000000e+02	3.88000000e+02
48	1.25447100e+06	2.47000000e+02	2.97000000e+02	3.91000000e+02
49	1.26582800e+06	2.47000000e+02	2.97000000e+02	3.91000000e+02
50	1.27474300e+06	2.55000000e+02	2.99000000e+02	3.94000000e+02
51	1.28415200e+06	2.56000000e+02	3.00000000e+02	3.95000000e+02
52	1.29673200e+06	2.54000000e+02	3.02000000e+02	3.99000000e+02
53	1.31113800e+06	2.59000000e+02	3.03000000e+02	4.00000000e+02
54	1.32385300e+06	2.56000000e+02	3.04000000e+02	4.01000000e+02
55	1.33655300e+06	2.56000000e+02	3.04000000e+02	4.01000000e+02
56	1.35022300e+06	2.56000000e+02	3.04000000e+02	4.01000000e+02
57	1.36448100e+06	2.55000000e+02	3.05000000e+02	4.02000000e+02
58	1.37952400e+06	2.57000000e+02	3.06000000e+02	4.03000000e+02
59	1.39631700e+06	2.69000000e+02	3.12000000e+02	4.11000000e+02
60	1.41612500e+06	2.67000000e+02	3.16000000e+02	4.15000000e+02
61	1.43253800e+06	2.65000000e+02	3.17000000e+02	4.16000000e+02
62	1.45350100e+06	2.65000000e+02	3.18000000e+02	4.19000000e+02
63	1.48570100e+06	2.69000000e+02	3.18000000e+02	4.20000000e+02
64	1.52494900e+06	2.60000000e+02	3.20000000e+02	4.22000000e+02
65	1.56217100e+06	2.66000000e+02	3.23000000e+02	4.25000000e+02
66	1.60213900e+06	2.67000000e+02	3.24000000e+02	4.26000000e+02
67	1.63329100e+06	2.68000000e+02	3.25000000e+02	4.28000000e+02
68	1.65783900e+06	2.74000000e+02	3.28000000e+02	4.31000000e+02
69	1.68180600e+06	2.78000000e+02	3.29000000e+02	4.33000000e+02
70	1.70664000e+06	2.79000000e+02	3.34000000e+02	4.38000000e+02
71	1.73156200e+06	2.85000000e+02	3.40000000e+02	4.44000000e+02
72	1.75862000e+06	2.97000000e+02	3.41000000e+02	4.45000000e+02
73	1.79035900e+06	2.91000000e+02	3.45000000e+02	4.49000000e+02
74	1.82411100e+06	3.03000000e+02	3.51000000e+02	4.57000000e+02
75	1.84804300e+06	3.07000000e+02	3.52000000e+02	4.58000000e+02
76	1.86958200e+06	3.06000000e+02	3.54000000e+02	4.60000000e+02
77	1.88972400e+06	3.06000000e+02	3.54000000e+02	4.60000000e+02
78	1.90853600e+06	3.04000000e+02	3.60000000e+02	4.66000000e+02
79	1.93188900e+06	3.09000000e+02	3.62000000e+02	4.69000000e+02
80	1.95540000e+06	3.07000000e+02	3.65000000e+02	4.76000000e+02
81	1.97862900e+06	3.06000000e+02	3.70000000e+02	4.81000000e+02
82	2.02115900e+06	3.13000000e+02	3.74000000e+02	4.88000000e+02
83	2.07527600e+06	3.23000000e+02	3.81000000e+02	4.96000000e+02
84	2.11667400e+06	3.22000000e+02	3.87000000e+02	5.07000000e+02
85	2.15825500e+06	3.34000000e+02	3.97000000e+02	5.20000000e+02
86	2.19843500e+06	3.42000000e+02	4.03000000e+02	5.27000000e+02
87	2.24311000e+06	3.37000000e+02	4.17000000e+02	5.44000000e+02
88	2.28602200e+06	3.47000000e+02	4.22000000e+02	5.49000000e+02
89	2.31545300e+06	3.56000000e+02	4.28000000e+02	5.56000000e+02
90	2.34564900e+06	3.60000000e+02	4.32000000e+02	5.61000000e+02
91	2.37157300e+06	3.53000000e+02	4.36000000e+02	5.66000000e+02
92	2.39828800e+06	3.63000000e+02	4.40000000e+02	5.70000000e+02
93	2.42813400e+06	3.75000000e+02	4.42000000e+02	5.72000000e+02
94	2.46096700e+06	3.76000000e+02	4.43000000e+02	5.73000000e+02
95	2.49638000e+06	3.71000000e+02	4.48000000e+02	5.79000000e+02
96	2.52309700e+06	3.77000000e+02	4.51000000e+02	5.82000000e+02
97	2.54791000e+06	3.84000000e+02	4.56000000e+02	5.87000000e+02
98	2.57500400e+06	3.91000000e+02	4.61000000e+02	5.92000000e+02
99	2.59804100e+06	3.92000000e+02	4.64000000e+02	5.95000000e+02
100	2.62364600e+06	3.89000000e+02	4.65000000e+02	5.96000000e+02
