# Supplementary material for: Early Prediction of Movie Box Office Success Based on Wikipedia Activity Big Data
Source: PLoS One. 2013 Aug 21;8(8):e71226. doi: 10.1371/journal.pone.0071226 (PMC3749192; doi:10.1371/journal.pone.0071226)
Supplement: Dataset S1 — The dataset under study, including the financial and Wikipedia activity data is also available at http://wwm.phy.bme.hu/SupplementaryDataS1.zip. (ZIP) [file pone.0071226.s002.zip › wikipredict_data_pack/sample_of_312/wikipedia_predictors/3]

Day_(movie_time)	Views	Users	Rigor	Edits
-500	0.00000000e+00	3.00000000e+00	3.00000000e+00	3.00000000e+00
-499	1.12000000e+02	3.00000000e+00	3.00000000e+00	3.00000000e+00
-498	2.62000000e+02	4.00000000e+00	4.00000000e+00	4.00000000e+00
-497	3.83000000e+02	4.00000000e+00	4.00000000e+00	4.00000000e+00
-496	4.80000000e+02	4.00000000e+00	4.00000000e+00	4.00000000e+00
-495	6.17000000e+02	4.00000000e+00	4.00000000e+00	4.00000000e+00
-494	7.44000000e+02	4.00000000e+00	4.00000000e+00	4.00000000e+00
-493	8.77000000e+02	4.00000000e+00	4.00000000e+00	4.00000000e+00
-492	9.88000000e+02	4.00000000e+00	4.00000000e+00	4.00000000e+00
-491	1.09500000e+03	4.00000000e+00	4.00000000e+00	4.00000000e+00
-490	1.19000000e+03	4.00000000e+00	4.00000000e+00	4.00000000e+00
-489	1.29200000e+03	4.00000000e+00	4.00000000e+00	4.00000000e+00
-488	1.43500000e+03	4.00000000e+00	4.00000000e+00	4.00000000e+00
-487	1.56700000e+03	4.00000000e+00	4.00000000e+00	4.00000000e+00
-486	1.71400000e+03	5.00000000e+00	5.00000000e+00	8.00000000e+00
-485	1.82800000e+03	5.00000000e+00	5.00000000e+00	8.00000000e+00
-484	1.95300000e+03	5.00000000e+00	6.00000000e+00	9.00000000e+00
-483	2.07600000e+03	5.00000000e+00	6.00000000e+00	9.00000000e+00
-482	2.21900000e+03	5.00000000e+00	6.00000000e+00	9.00000000e+00
-481	2.32400000e+03	5.00000000e+00	6.00000000e+00	9.00000000e+00
-480	2.46500000e+03	5.00000000e+00	6.00000000e+00	9.00000000e+00
-479	2.64300000e+03	5.00000000e+00	6.00000000e+00	9.00000000e+00
-478	2.76300000e+03	5.00000000e+00	6.00000000e+00	9.00000000e+00
-477	2.88900000e+03	5.00000000e+00	6.00000000e+00	9.00000000e+00
-476	3.02900000e+03	5.00000000e+00	6.00000000e+00	9.00000000e+00
-475	3.14900000e+03	5.00000000e+00	6.00000000e+00	9.00000000e+00
-474	3.27800000e+03	5.00000000e+00	6.00000000e+00	9.00000000e+00
-473	3.40500000e+03	5.00000000e+00	6.00000000e+00	9.00000000e+00
-472	3.53500000e+03	5.00000000e+00	6.00000000e+00	9.00000000e+00
-471	3.66200000e+03	5.00000000e+00	6.00000000e+00	9.00000000e+00
-470	3.78500000e+03	5.00000000e+00	6.00000000e+00	9.00000000e+00
-469	3.93400000e+03	5.00000000e+00	6.00000000e+00	9.00000000e+00
-468	4.02400000e+03	5.00000000e+00	6.00000000e+00	9.00000000e+00
-467	4.13600000e+03	5.00000000e+00	6.00000000e+00	9.00000000e+00
-466	4.24400000e+03	5.00000000e+00	6.00000000e+00	9.00000000e+00
-465	4.36800000e+03	5.00000000e+00	6.00000000e+00	9.00000000e+00
-464	4.49100000e+03	5.00000000e+00	6.00000000e+00	9.00000000e+00
-463	4.61300000e+03	5.00000000e+00	6.00000000e+00	9.00000000e+00
-462	4.70700000e+03	5.00000000e+00	6.00000000e+00	9.00000000e+00
-461	4.78700000e+03	5.00000000e+00	6.00000000e+00	9.00000000e+00
-460	4.88600000e+03	6.00000000e+00	7.00000000e+00	1.30000000e+01
-459	4.98900000e+03	6.00000000e+00	7.00000000e+00	1.30000000e+01
-458	5.10000000e+03	6.00000000e+00	7.00000000e+00	1.30000000e+01
-457	5.21900000e+03	6.00000000e+00	7.00000000e+00	1.30000000e+01
-456	5.33400000e+03	6.00000000e+00	7.00000000e+00	1.30000000e+01
-455	5.44400000e+03	6.00000000e+00	7.00000000e+00	1.30000000e+01
-454	5.53800000e+03	6.00000000e+00	7.00000000e+00	1.30000000e+01
-453	5.63700000e+03	6.00000000e+00	7.00000000e+00	1.30000000e+01
-452	5.76300000e+03	6.00000000e+00	7.00000000e+00	1.30000000e+01
-451	5.85800000e+03	6.00000000e+00	7.00000000e+00	1.30000000e+01
-450	5.85800000e+03	6.00000000e+00	7.00000000e+00	1.30000000e+01
-449	5.85800000e+03	6.00000000e+00	7.00000000e+00	1.30000000e+01
-448	5.95700000e+03	6.00000000e+00	7.00000000e+00	1.30000000e+01
-447	6.05500000e+03	6.00000000e+00	7.00000000e+00	1.30000000e+01
-446	6.16600000e+03	6.00000000e+00	7.00000000e+00	1.30000000e+01
-445	6.29000000e+03	6.00000000e+00	7.00000000e+00	1.30000000e+01
-444	6.39300000e+03	6.00000000e+00	7.00000000e+00	1.30000000e+01
-443	6.47400000e+03	6.00000000e+00	7.00000000e+00	1.30000000e+01
-442	6.58000000e+03	6.00000000e+00	7.00000000e+00	1.30000000e+01
-441	6.67600000e+03	6.00000000e+00	7.00000000e+00	1.30000000e+01
-440	6.79300000e+03	6.00000000e+00	7.00000000e+00	1.30000000e+01
-439	6.92700000e+03	6.00000000e+00	7.00000000e+00	1.30000000e+01
-438	7.06100000e+03	6.00000000e+00	7.00000000e+00	1.30000000e+01
-437	7.17000000e+03	6.00000000e+00	7.00000000e+00	1.30000000e+01
-436	7.29700000e+03	6.00000000e+00	7.00000000e+00	1.30000000e+01
-435	7.37300000e+03	6.00000000e+00	7.00000000e+00	1.30000000e+01
-434	7.45500000e+03	6.00000000e+00	7.00000000e+00	1.30000000e+01
-433	7.54100000e+03	6.00000000e+00	7.00000000e+00	1.30000000e+01
-432	7.62900000e+03	6.00000000e+00	7.00000000e+00	1.30000000e+01
-431	7.73000000e+03	6.00000000e+00	7.00000000e+00	1.30000000e+01
-430	7.84700000e+03	6.00000000e+00	7.00000000e+00	1.30000000e+01
-429	7.97000000e+03	6.00000000e+00	7.00000000e+00	1.30000000e+01
-428	8.08300000e+03	6.00000000e+00	7.00000000e+00	1.30000000e+01
-427	8.16900000e+03	6.00000000e+00	7.00000000e+00	1.30000000e+01
-426	8.27000000e+03	6.00000000e+00	7.00000000e+00	1.30000000e+01
-425	8.37400000e+03	6.00000000e+00	7.00000000e+00	1.30000000e+01
-424	8.47300000e+03	6.00000000e+00	7.00000000e+00	1.30000000e+01
-423	8.60800000e+03	6.00000000e+00	7.00000000e+00	1.30000000e+01
-422	8.70000000e+03	6.00000000e+00	7.00000000e+00	1.30000000e+01
-421	8.77800000e+03	6.00000000e+00	7.00000000e+00	1.30000000e+01
-420	8.87800000e+03	6.00000000e+00	7.00000000e+00	1.30000000e+01
-419	8.96500000e+03	6.00000000e+00	7.00000000e+00	1.30000000e+01
-418	9.06600000e+03	6.00000000e+00	7.00000000e+00	1.30000000e+01
-417	9.15500000e+03	6.00000000e+00	7.00000000e+00	1.30000000e+01
-416	9.23800000e+03	6.00000000e+00	7.00000000e+00	1.30000000e+01
-415	9.35500000e+03	8.00000000e+00	8.00000000e+00	1.40000000e+01
-414	9.45900000e+03	8.00000000e+00	8.00000000e+00	1.40000000e+01
-413	9.53800000e+03	8.00000000e+00	8.00000000e+00	1.40000000e+01
-412	9.63200000e+03	8.00000000e+00	8.00000000e+00	1.40000000e+01
-411	9.75600000e+03	8.00000000e+00	8.00000000e+00	1.40000000e+01
-410	9.89700000e+03	8.00000000e+00	8.00000000e+00	1.40000000e+01
-409	1.00190000e+04	8.00000000e+00	8.00000000e+00	1.40000000e+01
-408	1.01620000e+04	8.00000000e+00	8.00000000e+00	1.40000000e+01
-407	1.02680000e+04	8.00000000e+00	8.00000000e+00	1.40000000e+01
-406	1.04000000e+04	7.00000000e+00	9.00000000e+00	1.50000000e+01
-405	1.05020000e+04	7.00000000e+00	9.00000000e+00	1.50000000e+01
-404	1.06050000e+04	7.00000000e+00	9.00000000e+00	1.50000000e+01
-403	1.07260000e+04	7.00000000e+00	9.00000000e+00	1.50000000e+01
-402	1.08420000e+04	7.00000000e+00	9.00000000e+00	1.50000000e+01
-401	1.09300000e+04	7.00000000e+00	9.00000000e+00	1.50000000e+01
-400	1.10090000e+04	7.00000000e+00	9.00000000e+00	1.50000000e+01
-399	1.10980000e+04	7.00000000e+00	9.00000000e+00	1.50000000e+01
-398	1.11870000e+04	7.00000000e+00	9.00000000e+00	1.50000000e+01
-397	1.12640000e+04	7.00000000e+00	9.00000000e+00	1.50000000e+01
-396	1.13430000e+04	7.00000000e+00	9.00000000e+00	1.50000000e+01
-395	1.14420000e+04	7.00000000e+00	9.00000000e+00	1.50000000e+01
-394	1.15340000e+04	7.00000000e+00	9.00000000e+00	1.50000000e+01
-393	1.16530000e+04	9.00000000e+00	1.00000000e+01	1.60000000e+01
-392	1.17510000e+04	9.00000000e+00	1.00000000e+01	1.60000000e+01
-391	1.18540000e+04	9.00000000e+00	1.00000000e+01	1.60000000e+01
-390	1.19910000e+04	9.00000000e+00	1.00000000e+01	1.60000000e+01
-389	1.21240000e+04	9.00000000e+00	1.00000000e+01	1.60000000e+01
-388	1.22640000e+04	9.00000000e+00	1.00000000e+01	1.60000000e+01
-387	1.24010000e+04	9.00000000e+00	1.00000000e+01	1.60000000e+01
-386	1.25070000e+04	9.00000000e+00	1.00000000e+01	1.60000000e+01
-385	1.25720000e+04	9.00000000e+00	1.00000000e+01	1.60000000e+01
-384	1.27140000e+04	9.00000000e+00	1.00000000e+01	1.60000000e+01
-383	1.28360000e+04	9.00000000e+00	1.00000000e+01	1.60000000e+01
-382	1.30080000e+04	9.00000000e+00	1.00000000e+01	1.60000000e+01
-381	1.32020000e+04	9.00000000e+00	1.00000000e+01	1.60000000e+01
-380	1.33600000e+04	9.00000000e+00	1.00000000e+01	1.60000000e+01
-379	1.34970000e+04	9.00000000e+00	1.00000000e+01	1.60000000e+01
-378	1.36130000e+04	9.00000000e+00	1.00000000e+01	1.60000000e+01
-377	1.37840000e+04	9.00000000e+00	1.10000000e+01	1.70000000e+01
-376	1.39370000e+04	9.00000000e+00	1.10000000e+01	1.70000000e+01
-375	1.40830000e+04	9.00000000e+00	1.10000000e+01	1.70000000e+01
-374	1.42500000e+04	9.00000000e+00	1.10000000e+01	1.70000000e+01
-373	1.43590000e+04	9.00000000e+00	1.10000000e+01	1.70000000e+01
-372	1.44820000e+04	9.00000000e+00	1.10000000e+01	1.70000000e+01
-371	1.46160000e+04	9.00000000e+00	1.10000000e+01	1.70000000e+01
-370	1.47440000e+04	9.00000000e+00	1.10000000e+01	1.70000000e+01
-369	1.48900000e+04	9.00000000e+00	1.10000000e+01	1.70000000e+01
-368	1.50290000e+04	9.00000000e+00	1.10000000e+01	1.70000000e+01
-367	1.52660000e+04	9.00000000e+00	1.10000000e+01	1.70000000e+01
-366	1.54460000e+04	9.00000000e+00	1.10000000e+01	1.70000000e+01
-365	1.56030000e+04	9.00000000e+00	1.10000000e+01	1.70000000e+01
-364	1.57560000e+04	9.00000000e+00	1.10000000e+01	1.70000000e+01
-363	1.59240000e+04	9.00000000e+00	1.10000000e+01	1.70000000e+01
-362	1.60570000e+04	9.00000000e+00	1.10000000e+01	1.70000000e+01
-361	1.62350000e+04	9.00000000e+00	1.10000000e+01	1.70000000e+01
-360	1.64170000e+04	9.00000000e+00	1.10000000e+01	1.70000000e+01
-359	1.65470000e+04	9.00000000e+00	1.10000000e+01	1.70000000e+01
-358	1.67060000e+04	9.00000000e+00	1.10000000e+01	1.70000000e+01
-357	1.68530000e+04	9.00000000e+00	1.10000000e+01	1.70000000e+01
-356	1.69780000e+04	9.00000000e+00	1.10000000e+01	1.70000000e+01
-355	1.71170000e+04	9.00000000e+00	1.10000000e+01	1.70000000e+01
-354	1.72790000e+04	9.00000000e+00	1.10000000e+01	1.70000000e+01
-353	1.74760000e+04	9.00000000e+00	1.10000000e+01	1.70000000e+01
-352	1.76310000e+04	1.00000000e+01	1.20000000e+01	1.80000000e+01
-351	1.77770000e+04	1.00000000e+01	1.20000000e+01	1.80000000e+01
-350	1.79150000e+04	1.00000000e+01	1.20000000e+01	1.80000000e+01
-349	1.80390000e+04	1.20000000e+01	1.30000000e+01	1.90000000e+01
-348	1.81760000e+04	1.20000000e+01	1.30000000e+01	1.90000000e+01
-347	1.83710000e+04	1.20000000e+01	1.30000000e+01	1.90000000e+01
-346	1.85240000e+04	1.20000000e+01	1.30000000e+01	1.90000000e+01
-345	1.86840000e+04	1.20000000e+01	1.30000000e+01	1.90000000e+01
-344	1.88440000e+04	1.20000000e+01	1.30000000e+01	1.90000000e+01
-343	1.90200000e+04	1.20000000e+01	1.30000000e+01	1.90000000e+01
-342	1.91850000e+04	1.20000000e+01	1.30000000e+01	1.90000000e+01
-341	1.93520000e+04	1.20000000e+01	1.30000000e+01	1.90000000e+01
-340	1.95610000e+04	1.20000000e+01	1.30000000e+01	1.90000000e+01
-339	1.97380000e+04	1.20000000e+01	1.30000000e+01	1.90000000e+01
-338	1.98780000e+04	1.20000000e+01	1.30000000e+01	1.90000000e+01
-337	2.00440000e+04	1.20000000e+01	1.30000000e+01	1.90000000e+01
-336	2.01990000e+04	1.20000000e+01	1.30000000e+01	1.90000000e+01
-335	2.03450000e+04	1.20000000e+01	1.30000000e+01	1.90000000e+01
-334	2.04820000e+04	1.20000000e+01	1.30000000e+01	1.90000000e+01
-333	2.06500000e+04	1.20000000e+01	1.30000000e+01	1.90000000e+01
-332	2.08470000e+04	1.20000000e+01	1.30000000e+01	1.90000000e+01
-331	2.10100000e+04	1.20000000e+01	1.30000000e+01	1.90000000e+01
-330	2.11820000e+04	1.20000000e+01	1.30000000e+01	1.90000000e+01
-329	2.13490000e+04	1.20000000e+01	1.30000000e+01	1.90000000e+01
-328	2.15250000e+04	1.20000000e+01	1.30000000e+01	1.90000000e+01
-327	2.16900000e+04	1.20000000e+01	1.30000000e+01	1.90000000e+01
-326	2.18640000e+04	1.20000000e+01	1.30000000e+01	1.90000000e+01
-325	2.20940000e+04	1.20000000e+01	1.30000000e+01	1.90000000e+01
-324	2.22840000e+04	1.20000000e+01	1.30000000e+01	1.90000000e+01
-323	2.24940000e+04	1.20000000e+01	1.30000000e+01	1.90000000e+01
-322	2.26480000e+04	1.20000000e+01	1.30000000e+01	1.90000000e+01
-321	2.28600000e+04	1.20000000e+01	1.30000000e+01	1.90000000e+01
-320	2.30500000e+04	1.20000000e+01	1.30000000e+01	1.90000000e+01
-319	2.32450000e+04	1.20000000e+01	1.30000000e+01	1.90000000e+01
-318	2.34130000e+04	1.20000000e+01	1.30000000e+01	1.90000000e+01
-317	2.35960000e+04	1.20000000e+01	1.30000000e+01	1.90000000e+01
-316	2.37980000e+04	1.20000000e+01	1.30000000e+01	1.90000000e+01
-315	2.39930000e+04	1.30000000e+01	1.40000000e+01	2.00000000e+01
-314	2.41680000e+04	1.30000000e+01	1.40000000e+01	2.00000000e+01
-313	2.43180000e+04	1.30000000e+01	1.40000000e+01	2.00000000e+01
-312	2.45030000e+04	1.30000000e+01	1.40000000e+01	2.00000000e+01
-311	2.47210000e+04	1.30000000e+01	1.40000000e+01	2.00000000e+01
-310	2.48710000e+04	1.30000000e+01	1.40000000e+01	2.00000000e+01
-309	2.50400000e+04	1.30000000e+01	1.40000000e+01	2.00000000e+01
-308	2.52140000e+04	1.30000000e+01	1.50000000e+01	2.30000000e+01
-307	2.53890000e+04	1.30000000e+01	1.50000000e+01	2.30000000e+01
-306	2.55690000e+04	1.30000000e+01	1.50000000e+01	2.30000000e+01
-305	2.58140000e+04	1.30000000e+01	1.50000000e+01	2.30000000e+01
-304	2.61890000e+04	1.30000000e+01	1.50000000e+01	2.30000000e+01
-303	2.64400000e+04	1.30000000e+01	1.50000000e+01	2.30000000e+01
-302	2.73810000e+04	1.30000000e+01	1.50000000e+01	2.30000000e+01
-301	2.79340000e+04	1.30000000e+01	1.50000000e+01	2.30000000e+01
-300	2.82300000e+04	1.30000000e+01	1.50000000e+01	2.30000000e+01
-299	2.84560000e+04	1.30000000e+01	1.50000000e+01	2.30000000e+01
-298	2.87690000e+04	1.30000000e+01	1.50000000e+01	2.30000000e+01
-297	2.91540000e+04	1.30000000e+01	1.50000000e+01	2.30000000e+01
-296	2.94460000e+04	1.30000000e+01	1.50000000e+01	2.30000000e+01
-295	2.96470000e+04	1.30000000e+01	1.50000000e+01	2.30000000e+01
-294	3.00150000e+04	1.30000000e+01	1.50000000e+01	2.30000000e+01
-293	3.02630000e+04	1.30000000e+01	1.50000000e+01	2.30000000e+01
-292	3.04530000e+04	1.30000000e+01	1.50000000e+01	2.30000000e+01
-291	3.06760000e+04	1.30000000e+01	1.50000000e+01	2.30000000e+01
-290	3.09480000e+04	1.30000000e+01	1.50000000e+01	2.30000000e+01
-289	3.11450000e+04	1.30000000e+01	1.50000000e+01	2.30000000e+01
-288	3.13190000e+04	1.30000000e+01	1.50000000e+01	2.30000000e+01
-287	3.15110000e+04	1.30000000e+01	1.50000000e+01	2.30000000e+01
-286	3.17630000e+04	1.30000000e+01	1.50000000e+01	2.30000000e+01
-285	3.19540000e+04	1.30000000e+01	1.50000000e+01	2.30000000e+01
-284	3.21630000e+04	1.30000000e+01	1.50000000e+01	2.30000000e+01
-283	3.23920000e+04	1.30000000e+01	1.50000000e+01	2.30000000e+01
-282	3.25970000e+04	1.30000000e+01	1.50000000e+01	2.30000000e+01
-281	3.28160000e+04	1.30000000e+01	1.50000000e+01	2.30000000e+01
-280	3.29980000e+04	1.30000000e+01	1.50000000e+01	2.30000000e+01
-279	3.31820000e+04	1.30000000e+01	1.50000000e+01	2.30000000e+01
-278	3.33450000e+04	1.30000000e+01	1.50000000e+01	2.30000000e+01
-277	3.35460000e+04	1.30000000e+01	1.50000000e+01	2.30000000e+01
-276	3.38440000e+04	1.30000000e+01	1.50000000e+01	2.30000000e+01
-275	3.40580000e+04	1.30000000e+01	1.50000000e+01	2.30000000e+01
-274	3.42330000e+04	1.30000000e+01	1.50000000e+01	2.30000000e+01
-273	3.43720000e+04	1.30000000e+01	1.50000000e+01	2.30000000e+01
-272	3.45200000e+04	1.30000000e+01	1.50000000e+01	2.30000000e+01
-271	3.46690000e+04	1.30000000e+01	1.50000000e+01	2.30000000e+01
-270	3.48300000e+04	1.30000000e+01	1.50000000e+01	2.30000000e+01
-269	3.50010000e+04	1.30000000e+01	1.50000000e+01	2.30000000e+01
-268	3.51360000e+04	1.30000000e+01	1.50000000e+01	2.30000000e+01
-267	3.52830000e+04	1.30000000e+01	1.50000000e+01	2.30000000e+01
-266	3.54020000e+04	1.30000000e+01	1.50000000e+01	2.30000000e+01
-265	3.55580000e+04	1.30000000e+01	1.50000000e+01	2.30000000e+01
-264	3.56700000e+04	1.30000000e+01	1.50000000e+01	2.30000000e+01
-263	3.58200000e+04	1.30000000e+01	1.50000000e+01	2.30000000e+01
-262	3.60040000e+04	1.30000000e+01	1.50000000e+01	2.30000000e+01
-261	3.61660000e+04	1.30000000e+01	1.50000000e+01	2.30000000e+01
-260	3.63210000e+04	1.30000000e+01	1.50000000e+01	2.30000000e+01
-259	3.64650000e+04	1.30000000e+01	1.50000000e+01	2.30000000e+01
-258	3.66430000e+04	1.30000000e+01	1.50000000e+01	2.30000000e+01
-257	3.67730000e+04	1.30000000e+01	1.50000000e+01	2.30000000e+01
-256	3.70060000e+04	1.30000000e+01	1.50000000e+01	2.30000000e+01
-255	3.72920000e+04	1.30000000e+01	1.50000000e+01	2.30000000e+01
-254	3.75210000e+04	1.30000000e+01	1.50000000e+01	2.30000000e+01
-253	3.77150000e+04	1.30000000e+01	1.50000000e+01	2.30000000e+01
-252	3.78700000e+04	1.30000000e+01	1.50000000e+01	2.30000000e+01
-251	3.80220000e+04	1.30000000e+01	1.50000000e+01	2.30000000e+01
-250	3.81930000e+04	1.30000000e+01	1.50000000e+01	2.30000000e+01
-249	3.83790000e+04	1.30000000e+01	1.50000000e+01	2.30000000e+01
-248	3.85590000e+04	1.30000000e+01	1.50000000e+01	2.30000000e+01
-247	3.87360000e+04	1.30000000e+01	1.50000000e+01	2.30000000e+01
-246	3.89090000e+04	1.30000000e+01	1.50000000e+01	2.30000000e+01
-245	3.91040000e+04	1.30000000e+01	1.50000000e+01	2.30000000e+01
-244	3.92690000e+04	1.30000000e+01	1.50000000e+01	2.30000000e+01
-243	3.94240000e+04	1.30000000e+01	1.50000000e+01	2.30000000e+01
-242	3.96430000e+04	1.30000000e+01	1.50000000e+01	2.30000000e+01
-241	3.98300000e+04	1.30000000e+01	1.50000000e+01	2.30000000e+01
-240	4.00160000e+04	1.30000000e+01	1.50000000e+01	2.30000000e+01
-239	4.01870000e+04	1.30000000e+01	1.50000000e+01	2.30000000e+01
-238	4.03520000e+04	1.30000000e+01	1.50000000e+01	2.30000000e+01
-237	4.05390000e+04	1.30000000e+01	1.50000000e+01	2.30000000e+01
-236	4.06990000e+04	1.30000000e+01	1.50000000e+01	2.30000000e+01
-235	4.08950000e+04	1.30000000e+01	1.50000000e+01	2.30000000e+01
-234	4.10840000e+04	1.30000000e+01	1.50000000e+01	2.30000000e+01
-233	4.13580000e+04	1.30000000e+01	1.50000000e+01	2.30000000e+01
-232	4.15810000e+04	1.30000000e+01	1.50000000e+01	2.30000000e+01
-231	4.17920000e+04	1.30000000e+01	1.50000000e+01	2.30000000e+01
-230	4.19780000e+04	1.30000000e+01	1.50000000e+01	2.30000000e+01
-229	4.21340000e+04	1.30000000e+01	1.50000000e+01	2.30000000e+01
-228	4.23350000e+04	1.30000000e+01	1.50000000e+01	2.30000000e+01
-227	4.25580000e+04	1.30000000e+01	1.50000000e+01	2.30000000e+01
-226	4.27430000e+04	1.30000000e+01	1.50000000e+01	2.30000000e+01
-225	4.29310000e+04	1.30000000e+01	1.50000000e+01	2.30000000e+01
-224	4.31500000e+04	1.30000000e+01	1.50000000e+01	2.30000000e+01
-223	4.33650000e+04	1.30000000e+01	1.50000000e+01	2.30000000e+01
-222	4.35250000e+04	1.30000000e+01	1.50000000e+01	2.30000000e+01
-221	4.37070000e+04	1.30000000e+01	1.50000000e+01	2.30000000e+01
-220	4.39120000e+04	1.30000000e+01	1.50000000e+01	2.30000000e+01
-219	4.40900000e+04	1.50000000e+01	1.60000000e+01	2.40000000e+01
-218	4.42750000e+04	1.50000000e+01	1.60000000e+01	2.40000000e+01
-217	4.44470000e+04	1.50000000e+01	1.60000000e+01	2.40000000e+01
-216	4.46650000e+04	1.50000000e+01	1.60000000e+01	2.40000000e+01
-215	4.48560000e+04	1.50000000e+01	1.60000000e+01	2.40000000e+01
-214	4.51020000e+04	1.60000000e+01	1.70000000e+01	2.50000000e+01
-213	4.53440000e+04	1.60000000e+01	1.70000000e+01	2.50000000e+01
-212	4.55580000e+04	1.60000000e+01	1.70000000e+01	2.50000000e+01
-211	4.57550000e+04	1.60000000e+01	1.70000000e+01	2.50000000e+01
-210	4.59830000e+04	1.60000000e+01	1.70000000e+01	2.50000000e+01
-209	4.61680000e+04	1.60000000e+01	1.70000000e+01	2.50000000e+01
-208	4.63460000e+04	1.50000000e+01	1.80000000e+01	2.60000000e+01
-207	4.65740000e+04	1.50000000e+01	1.80000000e+01	2.60000000e+01
-206	4.68190000e+04	1.50000000e+01	1.80000000e+01	2.60000000e+01
-205	4.70090000e+04	1.50000000e+01	1.80000000e+01	2.60000000e+01
-204	4.71920000e+04	1.50000000e+01	1.80000000e+01	2.60000000e+01
-203	4.73610000e+04	1.50000000e+01	1.80000000e+01	2.60000000e+01
-202	4.74940000e+04	1.50000000e+01	1.80000000e+01	2.60000000e+01
-201	4.76470000e+04	1.50000000e+01	1.80000000e+01	2.60000000e+01
-200	4.78490000e+04	1.50000000e+01	1.80000000e+01	2.60000000e+01
-199	4.81280000e+04	1.50000000e+01	1.80000000e+01	2.60000000e+01
-198	4.83140000e+04	1.50000000e+01	1.80000000e+01	2.60000000e+01
-197	4.85010000e+04	1.50000000e+01	1.80000000e+01	2.60000000e+01
-196	4.87500000e+04	1.50000000e+01	1.80000000e+01	2.60000000e+01
-195	4.89060000e+04	1.50000000e+01	1.80000000e+01	2.60000000e+01
-194	4.90890000e+04	1.50000000e+01	1.80000000e+01	2.60000000e+01
-193	4.92670000e+04	1.50000000e+01	1.80000000e+01	2.60000000e+01
-192	4.95370000e+04	1.50000000e+01	1.80000000e+01	2.60000000e+01
-191	4.97840000e+04	1.50000000e+01	1.80000000e+01	2.60000000e+01
-190	4.99980000e+04	1.50000000e+01	1.80000000e+01	2.60000000e+01
-189	5.02110000e+04	1.50000000e+01	1.80000000e+01	2.60000000e+01
-188	5.04150000e+04	1.50000000e+01	1.80000000e+01	2.60000000e+01
-187	5.06100000e+04	1.50000000e+01	1.80000000e+01	2.60000000e+01
-186	5.08630000e+04	1.50000000e+01	1.80000000e+01	2.60000000e+01
-185	5.11340000e+04	1.50000000e+01	1.80000000e+01	2.60000000e+01
-184	5.13360000e+04	1.50000000e+01	1.80000000e+01	2.60000000e+01
-183	5.16030000e+04	1.50000000e+01	1.80000000e+01	2.60000000e+01
-182	5.18230000e+04	1.50000000e+01	1.80000000e+01	2.60000000e+01
-181	5.20460000e+04	1.50000000e+01	1.80000000e+01	2.60000000e+01
-180	5.22510000e+04	1.50000000e+01	1.80000000e+01	2.60000000e+01
-179	5.26020000e+04	1.50000000e+01	1.80000000e+01	2.60000000e+01
-178	5.29060000e+04	1.50000000e+01	1.80000000e+01	2.60000000e+01
-177	5.32020000e+04	1.50000000e+01	1.80000000e+01	2.60000000e+01
-176	5.34550000e+04	1.50000000e+01	1.80000000e+01	2.60000000e+01
-175	5.37070000e+04	1.50000000e+01	1.80000000e+01	2.60000000e+01
-174	5.39530000e+04	1.50000000e+01	1.80000000e+01	2.60000000e+01
-173	5.41720000e+04	1.50000000e+01	1.80000000e+01	2.60000000e+01
-172	5.44630000e+04	1.50000000e+01	1.80000000e+01	2.60000000e+01
-171	5.47840000e+04	1.50000000e+01	1.80000000e+01	2.60000000e+01
-170	5.50520000e+04	1.50000000e+01	1.80000000e+01	2.60000000e+01
-169	5.53060000e+04	1.50000000e+01	1.80000000e+01	2.60000000e+01
-168	5.55500000e+04	1.50000000e+01	1.80000000e+01	2.60000000e+01
-167	5.57450000e+04	1.50000000e+01	1.80000000e+01	2.60000000e+01
-166	5.59720000e+04	1.50000000e+01	1.80000000e+01	2.60000000e+01
-165	5.62350000e+04	1.50000000e+01	1.80000000e+01	2.60000000e+01
-164	5.65200000e+04	1.50000000e+01	1.80000000e+01	2.60000000e+01
-163	5.67860000e+04	1.50000000e+01	1.80000000e+01	2.60000000e+01
-162	5.69990000e+04	1.50000000e+01	1.80000000e+01	2.60000000e+01
-161	5.72290000e+04	1.50000000e+01	1.80000000e+01	2.60000000e+01
-160	5.74610000e+04	1.50000000e+01	1.80000000e+01	2.60000000e+01
-159	5.76400000e+04	1.50000000e+01	1.80000000e+01	2.60000000e+01
-158	5.78780000e+04	1.50000000e+01	1.80000000e+01	2.60000000e+01
-157	5.81440000e+04	1.50000000e+01	1.80000000e+01	2.60000000e+01
-156	5.83870000e+04	1.50000000e+01	1.80000000e+01	2.60000000e+01
-155	5.86710000e+04	1.50000000e+01	1.80000000e+01	2.60000000e+01
-154	5.88840000e+04	1.50000000e+01	1.80000000e+01	2.60000000e+01
-153	5.90670000e+04	1.50000000e+01	1.80000000e+01	2.60000000e+01
-152	5.92540000e+04	1.50000000e+01	1.80000000e+01	2.60000000e+01
-151	5.94400000e+04	1.50000000e+01	1.80000000e+01	2.60000000e+01
-150	5.97220000e+04	1.50000000e+01	1.80000000e+01	2.60000000e+01
-149	5.99460000e+04	1.50000000e+01	1.80000000e+01	2.60000000e+01
-148	6.01620000e+04	1.50000000e+01	1.80000000e+01	2.60000000e+01
-147	6.04030000e+04	1.50000000e+01	1.80000000e+01	2.60000000e+01
-146	6.05910000e+04	1.50000000e+01	1.80000000e+01	2.60000000e+01
-145	6.07880000e+04	1.50000000e+01	1.80000000e+01	2.60000000e+01
-144	6.09930000e+04	1.50000000e+01	1.80000000e+01	2.60000000e+01
-143	6.12590000e+04	1.50000000e+01	1.80000000e+01	2.60000000e+01
-142	6.15130000e+04	1.50000000e+01	1.80000000e+01	2.60000000e+01
-141	6.17370000e+04	1.50000000e+01	1.80000000e+01	2.60000000e+01
-140	6.19520000e+04	1.50000000e+01	1.80000000e+01	2.60000000e+01
-139	6.21780000e+04	1.50000000e+01	1.80000000e+01	2.60000000e+01
-138	6.23530000e+04	1.50000000e+01	1.80000000e+01	2.60000000e+01
-137	6.25810000e+04	1.50000000e+01	1.80000000e+01	2.60000000e+01
-136	6.28190000e+04	1.50000000e+01	1.80000000e+01	2.60000000e+01
-135	6.30890000e+04	1.50000000e+01	1.80000000e+01	2.60000000e+01
-134	6.33240000e+04	1.50000000e+01	1.80000000e+01	2.60000000e+01
-133	6.35760000e+04	1.50000000e+01	1.80000000e+01	2.60000000e+01
-132	6.37930000e+04	1.50000000e+01	1.80000000e+01	2.60000000e+01
-131	6.39670000e+04	1.50000000e+01	1.80000000e+01	2.60000000e+01
-130	6.41700000e+04	1.50000000e+01	1.80000000e+01	2.60000000e+01
-129	6.43480000e+04	1.50000000e+01	1.80000000e+01	2.60000000e+01
-128	6.45930000e+04	1.50000000e+01	1.80000000e+01	0.00000000e+00
-127	6.47850000e+04	1.50000000e+01	1.80000000e+01	2.60000000e+01
-126	6.49430000e+04	1.50000000e+01	1.80000000e+01	2.60000000e+01
-125	6.51840000e+04	1.50000000e+01	1.80000000e+01	2.60000000e+01
-124	6.53860000e+04	1.50000000e+01	1.80000000e+01	2.60000000e+01
-123	6.56150000e+04	1.50000000e+01	1.80000000e+01	2.60000000e+01
-122	6.58750000e+04	1.50000000e+01	1.80000000e+01	2.60000000e+01
-121	6.60720000e+04	1.50000000e+01	1.80000000e+01	2.60000000e+01
-120	6.62700000e+04	1.50000000e+01	1.80000000e+01	2.60000000e+01
-119	6.64790000e+04	1.50000000e+01	1.80000000e+01	2.60000000e+01
-118	6.66760000e+04	1.50000000e+01	1.80000000e+01	2.60000000e+01
-117	6.68410000e+04	1.50000000e+01	1.80000000e+01	2.60000000e+01
-116	6.70430000e+04	1.50000000e+01	1.80000000e+01	2.60000000e+01
-115	6.72570000e+04	1.50000000e+01	1.80000000e+01	2.60000000e+01
-114	6.74780000e+04	1.50000000e+01	1.80000000e+01	2.60000000e+01
-113	6.74780000e+04	1.50000000e+01	1.80000000e+01	2.60000000e+01
-112	6.76520000e+04	1.50000000e+01	1.80000000e+01	2.60000000e+01
-111	6.76520000e+04	1.50000000e+01	1.80000000e+01	2.60000000e+01
-110	6.77940000e+04	1.50000000e+01	1.80000000e+01	2.60000000e+01
-109	6.77940000e+04	1.50000000e+01	1.80000000e+01	2.60000000e+01
-108	6.80360000e+04	1.50000000e+01	1.80000000e+01	2.60000000e+01
-107	6.82280000e+04	1.50000000e+01	1.80000000e+01	2.60000000e+01
-106	6.83920000e+04	1.50000000e+01	1.80000000e+01	2.60000000e+01
-105	6.85720000e+04	1.50000000e+01	1.80000000e+01	2.60000000e+01
-104	6.87630000e+04	1.50000000e+01	1.80000000e+01	2.60000000e+01
-103	6.89110000e+04	1.50000000e+01	1.80000000e+01	2.60000000e+01
-102	6.91030000e+04	1.50000000e+01	1.80000000e+01	2.60000000e+01
-101	6.93040000e+04	1.50000000e+01	1.80000000e+01	2.60000000e+01
-100	6.94710000e+04	1.50000000e+01	1.80000000e+01	2.60000000e+01
-99	6.96730000e+04	1.50000000e+01	1.80000000e+01	2.60000000e+01
-98	6.98950000e+04	1.50000000e+01	1.80000000e+01	2.60000000e+01
-97	7.00760000e+04	1.50000000e+01	1.80000000e+01	2.60000000e+01
-96	7.02490000e+04	1.50000000e+01	1.80000000e+01	2.60000000e+01
-95	7.04550000e+04	1.50000000e+01	1.80000000e+01	2.60000000e+01
-94	7.06390000e+04	1.50000000e+01	1.80000000e+01	2.60000000e+01
-93	7.08520000e+04	1.50000000e+01	1.80000000e+01	2.60000000e+01
-92	7.08520000e+04	1.50000000e+01	1.80000000e+01	2.60000000e+01
-91	7.08520000e+04	1.50000000e+01	1.80000000e+01	2.60000000e+01
-90	7.08520000e+04	1.50000000e+01	1.80000000e+01	2.60000000e+01
-89	7.10590000e+04	1.50000000e+01	1.80000000e+01	2.60000000e+01
-88	7.12550000e+04	1.50000000e+01	1.80000000e+01	2.60000000e+01
-87	7.15250000e+04	1.50000000e+01	1.80000000e+01	2.60000000e+01
-86	7.17580000e+04	1.50000000e+01	1.80000000e+01	2.60000000e+01
-85	7.19610000e+04	1.80000000e+01	1.90000000e+01	2.70000000e+01
-84	7.21640000e+04	1.80000000e+01	1.90000000e+01	2.70000000e+01
-83	7.23280000e+04	1.80000000e+01	1.90000000e+01	2.70000000e+01
-82	7.25010000e+04	1.80000000e+01	1.90000000e+01	2.70000000e+01
-81	7.27170000e+04	1.80000000e+01	1.90000000e+01	2.70000000e+01
-80	7.29600000e+04	1.80000000e+01	1.90000000e+01	2.70000000e+01
-79	7.31490000e+04	1.80000000e+01	1.90000000e+01	2.70000000e+01
-78	7.33530000e+04	1.80000000e+01	1.90000000e+01	2.70000000e+01
-77	7.35770000e+04	1.80000000e+01	1.90000000e+01	2.70000000e+01
-76	7.37710000e+04	1.80000000e+01	1.90000000e+01	2.70000000e+01
-75	7.39410000e+04	1.80000000e+01	1.90000000e+01	2.70000000e+01
-74	7.41340000e+04	1.80000000e+01	1.90000000e+01	2.70000000e+01
-73	7.43150000e+04	1.80000000e+01	1.90000000e+01	2.70000000e+01
-72	7.45240000e+04	1.80000000e+01	1.90000000e+01	2.70000000e+01
-71	7.47420000e+04	1.80000000e+01	1.90000000e+01	2.70000000e+01
-70	7.49760000e+04	1.80000000e+01	1.90000000e+01	2.70000000e+01
-69	7.51600000e+04	1.80000000e+01	1.90000000e+01	2.70000000e+01
-68	7.53440000e+04	1.80000000e+01	1.90000000e+01	2.70000000e+01
-67	7.55500000e+04	1.80000000e+01	1.90000000e+01	2.70000000e+01
-66	7.57890000e+04	1.80000000e+01	1.90000000e+01	2.70000000e+01
-65	7.59860000e+04	1.80000000e+01	1.90000000e+01	2.70000000e+01
-64	7.61770000e+04	1.80000000e+01	1.90000000e+01	2.70000000e+01
-63	7.63620000e+04	1.80000000e+01	1.90000000e+01	2.70000000e+01
-62	7.65210000e+04	1.80000000e+01	1.90000000e+01	2.70000000e+01
-61	7.66730000e+04	1.80000000e+01	1.90000000e+01	2.70000000e+01
-60	7.66730000e+04	1.80000000e+01	1.90000000e+01	2.70000000e+01
-59	7.68490000e+04	1.80000000e+01	1.90000000e+01	2.70000000e+01
-58	7.70010000e+04	1.80000000e+01	1.90000000e+01	2.70000000e+01
-57	7.71410000e+04	1.80000000e+01	1.90000000e+01	2.70000000e+01
-56	7.72990000e+04	1.80000000e+01	1.90000000e+01	2.70000000e+01
-55	7.74510000e+04	1.80000000e+01	1.90000000e+01	2.70000000e+01
-54	7.75910000e+04	1.80000000e+01	1.90000000e+01	2.70000000e+01
-53	7.75910000e+04	1.80000000e+01	1.90000000e+01	2.70000000e+01
-52	7.77480000e+04	1.80000000e+01	1.90000000e+01	2.70000000e+01
-51	7.79150000e+04	1.80000000e+01	1.90000000e+01	2.70000000e+01
-50	7.80590000e+04	1.80000000e+01	1.90000000e+01	2.70000000e+01
-49	7.81880000e+04	1.80000000e+01	1.90000000e+01	2.70000000e+01
-48	7.83950000e+04	1.80000000e+01	1.90000000e+01	2.70000000e+01
-47	7.86030000e+04	1.80000000e+01	1.90000000e+01	2.70000000e+01
-46	7.88100000e+04	1.80000000e+01	1.90000000e+01	2.70000000e+01
-45	7.90640000e+04	1.90000000e+01	2.00000000e+01	3.00000000e+01
-44	7.92070000e+04	1.90000000e+01	2.00000000e+01	3.00000000e+01
-43	7.95580000e+04	1.90000000e+01	2.00000000e+01	3.00000000e+01
-42	8.01390000e+04	2.00000000e+01	2.10000000e+01	3.10000000e+01
-41	8.07980000e+04	2.00000000e+01	2.10000000e+01	3.10000000e+01
-40	8.11280000e+04	2.20000000e+01	2.20000000e+01	3.20000000e+01
-39	8.14460000e+04	2.20000000e+01	2.20000000e+01	3.20000000e+01
-38	8.17490000e+04	2.20000000e+01	2.20000000e+01	3.20000000e+01
-37	8.19350000e+04	2.20000000e+01	2.20000000e+01	3.20000000e+01
-36	8.21050000e+04	2.20000000e+01	2.20000000e+01	3.20000000e+01
-35	8.22710000e+04	2.20000000e+01	2.20000000e+01	3.20000000e+01
-34	8.25010000e+04	2.20000000e+01	2.20000000e+01	3.20000000e+01
-33	8.26930000e+04	2.20000000e+01	2.20000000e+01	3.20000000e+01
-32	8.28600000e+04	2.20000000e+01	2.20000000e+01	3.20000000e+01
-31	8.30780000e+04	2.20000000e+01	2.20000000e+01	3.20000000e+01
-30	8.32580000e+04	2.20000000e+01	2.20000000e+01	3.20000000e+01
-29	8.34740000e+04	2.20000000e+01	2.20000000e+01	3.20000000e+01
-28	8.38530000e+04	2.20000000e+01	2.20000000e+01	3.20000000e+01
-27	8.41210000e+04	2.20000000e+01	2.20000000e+01	3.20000000e+01
-26	8.43060000e+04	2.20000000e+01	2.20000000e+01	3.20000000e+01
-25	8.45040000e+04	2.20000000e+01	2.30000000e+01	3.40000000e+01
-24	8.47680000e+04	2.20000000e+01	2.30000000e+01	3.40000000e+01
-23	8.53900000e+04	2.20000000e+01	2.30000000e+01	3.40000000e+01
-22	8.59190000e+04	2.20000000e+01	2.30000000e+01	3.40000000e+01
-21	8.62980000e+04	2.20000000e+01	2.30000000e+01	3.40000000e+01
-20	8.65510000e+04	2.20000000e+01	2.30000000e+01	3.40000000e+01
-19	8.68420000e+04	2.30000000e+01	2.40000000e+01	4.00000000e+01
-18	8.71890000e+04	2.30000000e+01	2.40000000e+01	4.00000000e+01
-17	8.75520000e+04	2.30000000e+01	2.40000000e+01	4.00000000e+01
-16	8.79710000e+04	2.50000000e+01	2.60000000e+01	4.20000000e+01
-15	8.83850000e+04	2.50000000e+01	2.60000000e+01	4.20000000e+01
-14	8.88110000e+04	2.50000000e+01	2.60000000e+01	4.20000000e+01
-13	8.91450000e+04	2.50000000e+01	2.70000000e+01	4.30000000e+01
-12	8.95030000e+04	2.50000000e+01	2.70000000e+01	4.30000000e+01
-11	8.99160000e+04	2.50000000e+01	2.70000000e+01	4.30000000e+01
-10	9.02870000e+04	2.50000000e+01	2.70000000e+01	4.30000000e+01
-9	9.15170000e+04	2.50000000e+01	2.90000000e+01	4.50000000e+01
-8	9.30710000e+04	2.50000000e+01	2.90000000e+01	4.50000000e+01
-7	9.46570000e+04	2.90000000e+01	3.10000000e+01	4.80000000e+01
-6	9.60800000e+04	2.90000000e+01	3.10000000e+01	4.80000000e+01
-5	9.74070000e+04	2.90000000e+01	3.10000000e+01	4.80000000e+01
-4	9.85980000e+04	2.80000000e+01	3.20000000e+01	5.00000000e+01
-3	9.99980000e+04	2.80000000e+01	3.20000000e+01	5.00000000e+01
-2	1.01331000e+05	3.00000000e+01	3.30000000e+01	5.10000000e+01
-1	1.02813000e+05	3.20000000e+01	3.40000000e+01	5.30000000e+01
0	1.04342000e+05	3.20000000e+01	3.40000000e+01	5.30000000e+01
1	1.06520000e+05	3.20000000e+01	3.40000000e+01	5.30000000e+01
2	1.10067000e+05	3.20000000e+01	3.50000000e+01	5.40000000e+01
3	1.12357000e+05	3.60000000e+01	3.70000000e+01	5.60000000e+01
4	1.13950000e+05	3.60000000e+01	3.70000000e+01	5.60000000e+01
5	1.15052000e+05	3.60000000e+01	3.70000000e+01	5.60000000e+01
6	1.16354000e+05	3.80000000e+01	3.80000000e+01	6.50000000e+01
7	1.17731000e+05	3.80000000e+01	3.80000000e+01	6.50000000e+01
8	1.18948000e+05	4.00000000e+01	3.90000000e+01	6.60000000e+01
9	1.18948000e+05	4.00000000e+01	3.90000000e+01	6.60000000e+01
10	1.18948000e+05	4.00000000e+01	3.90000000e+01	6.60000000e+01
11	1.19972000e+05	4.00000000e+01	3.90000000e+01	6.60000000e+01
12	1.20859000e+05	4.00000000e+01	3.90000000e+01	6.60000000e+01
13	1.21663000e+05	4.00000000e+01	3.90000000e+01	6.60000000e+01
14	1.22494000e+05	4.00000000e+01	3.90000000e+01	6.60000000e+01
15	1.23488000e+05	4.00000000e+01	3.90000000e+01	6.60000000e+01
16	1.24611000e+05	4.00000000e+01	3.90000000e+01	6.60000000e+01
17	1.25576000e+05	4.00000000e+01	3.90000000e+01	6.60000000e+01
18	1.26450000e+05	4.00000000e+01	3.90000000e+01	6.60000000e+01
19	1.27110000e+05	4.00000000e+01	3.90000000e+01	6.60000000e+01
20	1.27824000e+05	3.80000000e+01	4.00000000e+01	6.70000000e+01
21	1.28522000e+05	3.80000000e+01	4.10000000e+01	6.90000000e+01
22	1.29286000e+05	3.80000000e+01	4.10000000e+01	6.90000000e+01
23	1.30074000e+05	3.80000000e+01	4.10000000e+01	6.90000000e+01
24	1.30862000e+05	3.80000000e+01	4.10000000e+01	6.90000000e+01
25	1.30862000e+05	3.80000000e+01	4.10000000e+01	6.90000000e+01
26	1.31423000e+05	3.80000000e+01	4.10000000e+01	6.90000000e+01
27	1.31959000e+05	3.80000000e+01	4.10000000e+01	6.90000000e+01
28	1.32475000e+05	3.80000000e+01	4.10000000e+01	6.90000000e+01
29	1.32939000e+05	3.80000000e+01	4.10000000e+01	6.90000000e+01
30	1.33338000e+05	3.80000000e+01	4.10000000e+01	6.90000000e+01
31	1.33751000e+05	3.80000000e+01	4.10000000e+01	6.90000000e+01
32	1.34224000e+05	4.20000000e+01	4.20000000e+01	7.00000000e+01
33	1.34622000e+05	4.20000000e+01	4.20000000e+01	7.00000000e+01
34	1.35031000e+05	4.20000000e+01	4.20000000e+01	7.00000000e+01
35	1.35407000e+05	4.20000000e+01	4.20000000e+01	7.00000000e+01
36	1.35754000e+05	4.20000000e+01	4.20000000e+01	7.00000000e+01
37	1.36140000e+05	4.20000000e+01	4.20000000e+01	7.00000000e+01
38	1.36532000e+05	4.20000000e+01	4.20000000e+01	7.00000000e+01
39	1.36925000e+05	4.40000000e+01	4.30000000e+01	7.10000000e+01
40	1.37334000e+05	4.20000000e+01	4.40000000e+01	7.20000000e+01
41	1.37688000e+05	4.20000000e+01	4.40000000e+01	7.20000000e+01
42	1.37984000e+05	4.20000000e+01	4.40000000e+01	7.20000000e+01
43	1.38288000e+05	4.20000000e+01	4.40000000e+01	7.20000000e+01
44	1.38622000e+05	4.60000000e+01	4.60000000e+01	7.40000000e+01
45	1.38977000e+05	4.60000000e+01	4.60000000e+01	7.40000000e+01
46	1.39273000e+05	4.60000000e+01	4.60000000e+01	7.40000000e+01
47	1.39576000e+05	4.60000000e+01	4.60000000e+01	7.40000000e+01
48	1.39811000e+05	4.60000000e+01	4.60000000e+01	7.40000000e+01
49	1.40076000e+05	4.60000000e+01	4.60000000e+01	7.40000000e+01
50	1.40358000e+05	4.60000000e+01	4.60000000e+01	7.40000000e+01
51	1.40649000e+05	4.70000000e+01	4.70000000e+01	7.50000000e+01
52	1.40968000e+05	4.70000000e+01	4.70000000e+01	7.50000000e+01
53	1.41242000e+05	4.70000000e+01	4.70000000e+01	7.50000000e+01
54	1.41502000e+05	4.70000000e+01	4.70000000e+01	7.50000000e+01
55	1.41750000e+05	4.70000000e+01	4.70000000e+01	7.50000000e+01
56	1.42019000e+05	4.70000000e+01	4.70000000e+01	7.50000000e+01
57	1.42272000e+05	5.20000000e+01	4.90000000e+01	7.70000000e+01
58	1.42585000e+05	5.20000000e+01	4.90000000e+01	7.70000000e+01
59	1.42890000e+05	5.20000000e+01	4.90000000e+01	7.70000000e+01
60	1.43201000e+05	5.20000000e+01	4.90000000e+01	7.70000000e+01
61	1.43474000e+05	5.00000000e+01	5.00000000e+01	7.80000000e+01
62	1.43731000e+05	5.00000000e+01	5.00000000e+01	7.80000000e+01
63	1.43949000e+05	5.00000000e+01	5.00000000e+01	7.80000000e+01
64	1.44267000e+05	5.00000000e+01	5.00000000e+01	7.80000000e+01
65	1.44574000e+05	5.00000000e+01	5.00000000e+01	7.80000000e+01
66	1.44881000e+05	5.00000000e+01	5.00000000e+01	7.80000000e+01
67	1.45204000e+05	5.00000000e+01	5.00000000e+01	7.80000000e+01
68	1.45499000e+05	5.00000000e+01	5.00000000e+01	7.80000000e+01
69	1.45762000e+05	5.00000000e+01	5.00000000e+01	7.80000000e+01
70	1.46001000e+05	5.00000000e+01	5.00000000e+01	7.80000000e+01
71	1.46279000e+05	5.00000000e+01	5.00000000e+01	7.80000000e+01
72	1.46564000e+05	5.00000000e+01	5.00000000e+01	7.80000000e+01
73	1.46907000e+05	5.00000000e+01	5.00000000e+01	7.80000000e+01
74	1.47203000e+05	5.00000000e+01	5.00000000e+01	7.80000000e+01
75	1.47459000e+05	5.00000000e+01	5.00000000e+01	7.80000000e+01
76	1.47686000e+05	5.00000000e+01	5.00000000e+01	7.80000000e+01
77	1.47940000e+05	5.00000000e+01	5.00000000e+01	7.80000000e+01
78	1.48184000e+05	5.00000000e+01	5.00000000e+01	7.80000000e+01
79	1.48437000e+05	5.00000000e+01	5.00000000e+01	7.80000000e+01
80	1.48718000e+05	5.00000000e+01	5.00000000e+01	7.80000000e+01
81	1.49018000e+05	5.00000000e+01	5.00000000e+01	7.80000000e+01
82	1.49228000e+05	5.00000000e+01	5.00000000e+01	7.80000000e+01
83	1.49493000e+05	5.00000000e+01	5.00000000e+01	7.80000000e+01
84	1.49736000e+05	5.00000000e+01	5.00000000e+01	7.80000000e+01
85	1.49986000e+05	5.00000000e+01	0.00000000e+00	7.80000000e+01
86	1.50312000e+05	5.00000000e+01	5.00000000e+01	7.80000000e+01
87	1.50662000e+05	5.00000000e+01	5.00000000e+01	7.80000000e+01
88	1.50967000e+05	5.10000000e+01	5.10000000e+01	7.90000000e+01
89	1.51279000e+05	5.10000000e+01	5.10000000e+01	7.90000000e+01
90	1.51594000e+05	5.20000000e+01	5.20000000e+01	8.00000000e+01
91	1.51891000e+05	5.50000000e+01	5.30000000e+01	8.30000000e+01
92	1.52235000e+05	5.50000000e+01	5.30000000e+01	8.30000000e+01
93	1.52566000e+05	5.50000000e+01	5.30000000e+01	8.30000000e+01
94	1.52916000e+05	5.50000000e+01	5.40000000e+01	8.40000000e+01
95	1.53263000e+05	5.50000000e+01	5.40000000e+01	8.40000000e+01
96	1.53626000e+05	5.80000000e+01	5.50000000e+01	8.50000000e+01
97	1.54050000e+05	5.80000000e+01	5.50000000e+01	8.50000000e+01
98	1.54532000e+05	5.80000000e+01	5.50000000e+01	8.50000000e+01
99	1.55099000e+05	5.60000000e+01	5.60000000e+01	8.60000000e+01
100	1.55647000e+05	5.80000000e+01	5.70000000e+01	8.70000000e+01
