# Supplementary material for: Early Prediction of Movie Box Office Success Based on Wikipedia Activity Big Data
Source: PLoS One. 2013 Aug 21;8(8):e71226. doi: 10.1371/journal.pone.0071226 (PMC3749192; doi:10.1371/journal.pone.0071226)
Supplement: Dataset S1 — The dataset under study, including the financial and Wikipedia activity data is also available at http://wwm.phy.bme.hu/SupplementaryDataS1.zip. (ZIP) [file pone.0071226.s002.zip › wikipredict_data_pack/sample_of_312/wikipedia_predictors/4]

Day_(movie_time)	Views	Users	Rigor	Edits
-500	0.00000000e+00	0.00000000e+00	0.00000000e+00	0.00000000e+00
-499	0.00000000e+00	0.00000000e+00	0.00000000e+00	0.00000000e+00
-498	0.00000000e+00	0.00000000e+00	0.00000000e+00	0.00000000e+00
-497	0.00000000e+00	0.00000000e+00	0.00000000e+00	0.00000000e+00
-496	0.00000000e+00	0.00000000e+00	0.00000000e+00	0.00000000e+00
-495	0.00000000e+00	0.00000000e+00	0.00000000e+00	0.00000000e+00
-494	0.00000000e+00	0.00000000e+00	0.00000000e+00	0.00000000e+00
-493	0.00000000e+00	0.00000000e+00	0.00000000e+00	0.00000000e+00
-492	0.00000000e+00	0.00000000e+00	0.00000000e+00	0.00000000e+00
-491	0.00000000e+00	0.00000000e+00	0.00000000e+00	0.00000000e+00
-490	0.00000000e+00	0.00000000e+00	0.00000000e+00	0.00000000e+00
-489	0.00000000e+00	0.00000000e+00	0.00000000e+00	0.00000000e+00
-488	0.00000000e+00	0.00000000e+00	0.00000000e+00	0.00000000e+00
-487	0.00000000e+00	0.00000000e+00	0.00000000e+00	0.00000000e+00
-486	0.00000000e+00	0.00000000e+00	0.00000000e+00	0.00000000e+00
-485	0.00000000e+00	0.00000000e+00	0.00000000e+00	0.00000000e+00
-484	0.00000000e+00	0.00000000e+00	0.00000000e+00	0.00000000e+00
-483	0.00000000e+00	0.00000000e+00	0.00000000e+00	0.00000000e+00
-482	0.00000000e+00	0.00000000e+00	0.00000000e+00	0.00000000e+00
-481	0.00000000e+00	0.00000000e+00	0.00000000e+00	0.00000000e+00
-480	0.00000000e+00	0.00000000e+00	0.00000000e+00	0.00000000e+00
-479	0.00000000e+00	0.00000000e+00	0.00000000e+00	0.00000000e+00
-478	0.00000000e+00	0.00000000e+00	0.00000000e+00	0.00000000e+00
-477	0.00000000e+00	0.00000000e+00	0.00000000e+00	0.00000000e+00
-476	0.00000000e+00	0.00000000e+00	0.00000000e+00	0.00000000e+00
-475	0.00000000e+00	0.00000000e+00	0.00000000e+00	0.00000000e+00
-474	0.00000000e+00	0.00000000e+00	0.00000000e+00	0.00000000e+00
-473	0.00000000e+00	0.00000000e+00	0.00000000e+00	0.00000000e+00
-472	0.00000000e+00	0.00000000e+00	0.00000000e+00	0.00000000e+00
-471	0.00000000e+00	0.00000000e+00	0.00000000e+00	0.00000000e+00
-470	0.00000000e+00	0.00000000e+00	0.00000000e+00	0.00000000e+00
-469	0.00000000e+00	0.00000000e+00	0.00000000e+00	0.00000000e+00
-468	0.00000000e+00	0.00000000e+00	0.00000000e+00	0.00000000e+00
-467	0.00000000e+00	0.00000000e+00	0.00000000e+00	0.00000000e+00
-466	0.00000000e+00	0.00000000e+00	0.00000000e+00	0.00000000e+00
-465	0.00000000e+00	0.00000000e+00	0.00000000e+00	0.00000000e+00
-464	0.00000000e+00	0.00000000e+00	0.00000000e+00	0.00000000e+00
-463	0.00000000e+00	0.00000000e+00	0.00000000e+00	0.00000000e+00
-462	0.00000000e+00	0.00000000e+00	0.00000000e+00	0.00000000e+00
-461	0.00000000e+00	0.00000000e+00	0.00000000e+00	0.00000000e+00
-460	0.00000000e+00	0.00000000e+00	0.00000000e+00	0.00000000e+00
-459	0.00000000e+00	0.00000000e+00	0.00000000e+00	0.00000000e+00
-458	0.00000000e+00	0.00000000e+00	0.00000000e+00	0.00000000e+00
-457	0.00000000e+00	0.00000000e+00	0.00000000e+00	0.00000000e+00
-456	0.00000000e+00	0.00000000e+00	0.00000000e+00	0.00000000e+00
-455	0.00000000e+00	0.00000000e+00	0.00000000e+00	0.00000000e+00
-454	0.00000000e+00	0.00000000e+00	0.00000000e+00	0.00000000e+00
-453	0.00000000e+00	0.00000000e+00	0.00000000e+00	0.00000000e+00
-452	0.00000000e+00	0.00000000e+00	0.00000000e+00	0.00000000e+00
-451	0.00000000e+00	0.00000000e+00	0.00000000e+00	0.00000000e+00
-450	0.00000000e+00	0.00000000e+00	0.00000000e+00	0.00000000e+00
-449	0.00000000e+00	0.00000000e+00	0.00000000e+00	0.00000000e+00
-448	0.00000000e+00	0.00000000e+00	0.00000000e+00	0.00000000e+00
-447	0.00000000e+00	0.00000000e+00	0.00000000e+00	0.00000000e+00
-446	0.00000000e+00	0.00000000e+00	0.00000000e+00	0.00000000e+00
-445	0.00000000e+00	0.00000000e+00	0.00000000e+00	0.00000000e+00
-444	0.00000000e+00	0.00000000e+00	0.00000000e+00	0.00000000e+00
-443	0.00000000e+00	0.00000000e+00	0.00000000e+00	0.00000000e+00
-442	0.00000000e+00	0.00000000e+00	0.00000000e+00	0.00000000e+00
-441	0.00000000e+00	0.00000000e+00	0.00000000e+00	0.00000000e+00
-440	0.00000000e+00	0.00000000e+00	0.00000000e+00	0.00000000e+00
-439	0.00000000e+00	0.00000000e+00	0.00000000e+00	0.00000000e+00
-438	0.00000000e+00	0.00000000e+00	0.00000000e+00	0.00000000e+00
-437	0.00000000e+00	0.00000000e+00	0.00000000e+00	0.00000000e+00
-436	0.00000000e+00	0.00000000e+00	0.00000000e+00	0.00000000e+00
-435	0.00000000e+00	0.00000000e+00	0.00000000e+00	0.00000000e+00
-434	0.00000000e+00	0.00000000e+00	0.00000000e+00	0.00000000e+00
-433	0.00000000e+00	0.00000000e+00	0.00000000e+00	0.00000000e+00
-432	1.00000000e+00	0.00000000e+00	0.00000000e+00	0.00000000e+00
-431	1.00000000e+00	0.00000000e+00	0.00000000e+00	0.00000000e+00
-430	1.00000000e+00	0.00000000e+00	0.00000000e+00	0.00000000e+00
-429	1.00000000e+00	0.00000000e+00	0.00000000e+00	0.00000000e+00
-428	1.00000000e+00	0.00000000e+00	0.00000000e+00	0.00000000e+00
-427	1.00000000e+00	0.00000000e+00	0.00000000e+00	0.00000000e+00
-426	1.00000000e+00	0.00000000e+00	0.00000000e+00	0.00000000e+00
-425	1.00000000e+00	0.00000000e+00	0.00000000e+00	0.00000000e+00
-424	1.00000000e+00	0.00000000e+00	0.00000000e+00	0.00000000e+00
-423	1.00000000e+00	0.00000000e+00	0.00000000e+00	0.00000000e+00
-422	1.00000000e+00	0.00000000e+00	0.00000000e+00	0.00000000e+00
-421	1.00000000e+00	0.00000000e+00	0.00000000e+00	0.00000000e+00
-420	1.00000000e+00	0.00000000e+00	0.00000000e+00	0.00000000e+00
-419	1.00000000e+00	0.00000000e+00	0.00000000e+00	0.00000000e+00
-418	1.00000000e+00	0.00000000e+00	0.00000000e+00	0.00000000e+00
-417	1.00000000e+00	0.00000000e+00	0.00000000e+00	0.00000000e+00
-416	1.00000000e+00	0.00000000e+00	0.00000000e+00	0.00000000e+00
-415	1.00000000e+00	0.00000000e+00	0.00000000e+00	0.00000000e+00
-414	1.00000000e+00	0.00000000e+00	0.00000000e+00	0.00000000e+00
-413	1.00000000e+00	0.00000000e+00	0.00000000e+00	0.00000000e+00
-412	1.00000000e+00	0.00000000e+00	0.00000000e+00	0.00000000e+00
-411	1.00000000e+00	0.00000000e+00	0.00000000e+00	0.00000000e+00
-410	1.00000000e+00	0.00000000e+00	0.00000000e+00	0.00000000e+00
-409	1.00000000e+00	0.00000000e+00	0.00000000e+00	0.00000000e+00
-408	1.00000000e+00	0.00000000e+00	0.00000000e+00	0.00000000e+00
-407	1.00000000e+00	0.00000000e+00	0.00000000e+00	0.00000000e+00
-406	1.00000000e+00	0.00000000e+00	0.00000000e+00	0.00000000e+00
-405	1.00000000e+00	0.00000000e+00	0.00000000e+00	0.00000000e+00
-404	1.00000000e+00	0.00000000e+00	0.00000000e+00	0.00000000e+00
-403	1.00000000e+00	0.00000000e+00	0.00000000e+00	0.00000000e+00
-402	1.00000000e+00	0.00000000e+00	0.00000000e+00	0.00000000e+00
-401	1.00000000e+00	0.00000000e+00	0.00000000e+00	0.00000000e+00
-400	1.00000000e+00	0.00000000e+00	0.00000000e+00	0.00000000e+00
-399	1.00000000e+00	0.00000000e+00	0.00000000e+00	0.00000000e+00
-398	1.00000000e+00	0.00000000e+00	0.00000000e+00	0.00000000e+00
-397	1.00000000e+00	0.00000000e+00	0.00000000e+00	0.00000000e+00
-396	1.00000000e+00	0.00000000e+00	0.00000000e+00	0.00000000e+00
-395	1.00000000e+00	0.00000000e+00	0.00000000e+00	0.00000000e+00
-394	1.00000000e+00	0.00000000e+00	0.00000000e+00	0.00000000e+00
-393	1.00000000e+00	0.00000000e+00	0.00000000e+00	0.00000000e+00
-392	1.00000000e+00	0.00000000e+00	0.00000000e+00	0.00000000e+00
-391	1.00000000e+00	0.00000000e+00	0.00000000e+00	0.00000000e+00
-390	1.00000000e+00	0.00000000e+00	0.00000000e+00	0.00000000e+00
-389	1.00000000e+00	0.00000000e+00	0.00000000e+00	0.00000000e+00
-388	1.00000000e+00	0.00000000e+00	0.00000000e+00	0.00000000e+00
-387	1.00000000e+00	0.00000000e+00	0.00000000e+00	0.00000000e+00
-386	1.00000000e+00	0.00000000e+00	0.00000000e+00	0.00000000e+00
-385	1.00000000e+00	0.00000000e+00	0.00000000e+00	0.00000000e+00
-384	1.00000000e+00	0.00000000e+00	0.00000000e+00	0.00000000e+00
-383	1.00000000e+00	0.00000000e+00	0.00000000e+00	0.00000000e+00
-382	2.00000000e+00	0.00000000e+00	0.00000000e+00	0.00000000e+00
-381	2.00000000e+00	0.00000000e+00	0.00000000e+00	0.00000000e+00
-380	2.00000000e+00	0.00000000e+00	0.00000000e+00	0.00000000e+00
-379	2.00000000e+00	0.00000000e+00	0.00000000e+00	0.00000000e+00
-378	2.00000000e+00	0.00000000e+00	0.00000000e+00	0.00000000e+00
-377	2.00000000e+00	0.00000000e+00	0.00000000e+00	0.00000000e+00
-376	2.00000000e+00	0.00000000e+00	0.00000000e+00	0.00000000e+00
-375	2.00000000e+00	0.00000000e+00	0.00000000e+00	0.00000000e+00
-374	2.00000000e+00	0.00000000e+00	0.00000000e+00	0.00000000e+00
-373	2.00000000e+00	0.00000000e+00	0.00000000e+00	0.00000000e+00
-372	2.00000000e+00	0.00000000e+00	0.00000000e+00	0.00000000e+00
-371	2.00000000e+00	0.00000000e+00	0.00000000e+00	0.00000000e+00
-370	2.00000000e+00	0.00000000e+00	0.00000000e+00	0.00000000e+00
-369	2.00000000e+00	0.00000000e+00	0.00000000e+00	0.00000000e+00
-368	2.00000000e+00	0.00000000e+00	0.00000000e+00	0.00000000e+00
-367	2.00000000e+00	0.00000000e+00	0.00000000e+00	0.00000000e+00
-366	2.00000000e+00	0.00000000e+00	0.00000000e+00	0.00000000e+00
-365	2.00000000e+00	0.00000000e+00	0.00000000e+00	0.00000000e+00
-364	2.00000000e+00	0.00000000e+00	0.00000000e+00	0.00000000e+00
-363	2.00000000e+00	0.00000000e+00	0.00000000e+00	0.00000000e+00
-362	2.00000000e+00	0.00000000e+00	0.00000000e+00	0.00000000e+00
-361	2.00000000e+00	0.00000000e+00	0.00000000e+00	0.00000000e+00
-360	2.00000000e+00	0.00000000e+00	0.00000000e+00	0.00000000e+00
-359	2.00000000e+00	0.00000000e+00	0.00000000e+00	0.00000000e+00
-358	2.00000000e+00	0.00000000e+00	0.00000000e+00	0.00000000e+00
-357	2.00000000e+00	0.00000000e+00	0.00000000e+00	0.00000000e+00
-356	2.00000000e+00	0.00000000e+00	0.00000000e+00	0.00000000e+00
-355	2.00000000e+00	0.00000000e+00	0.00000000e+00	0.00000000e+00
-354	2.00000000e+00	0.00000000e+00	0.00000000e+00	0.00000000e+00
-353	2.00000000e+00	0.00000000e+00	0.00000000e+00	0.00000000e+00
-352	2.00000000e+00	0.00000000e+00	0.00000000e+00	0.00000000e+00
-351	2.00000000e+00	0.00000000e+00	0.00000000e+00	0.00000000e+00
-350	2.00000000e+00	0.00000000e+00	0.00000000e+00	0.00000000e+00
-349	2.00000000e+00	0.00000000e+00	0.00000000e+00	0.00000000e+00
-348	2.00000000e+00	0.00000000e+00	0.00000000e+00	0.00000000e+00
-347	2.00000000e+00	0.00000000e+00	0.00000000e+00	0.00000000e+00
-346	2.00000000e+00	0.00000000e+00	0.00000000e+00	0.00000000e+00
-345	2.00000000e+00	0.00000000e+00	0.00000000e+00	0.00000000e+00
-344	2.00000000e+00	0.00000000e+00	0.00000000e+00	0.00000000e+00
-343	2.00000000e+00	0.00000000e+00	0.00000000e+00	0.00000000e+00
-342	2.00000000e+00	0.00000000e+00	0.00000000e+00	0.00000000e+00
-341	2.00000000e+00	0.00000000e+00	0.00000000e+00	0.00000000e+00
-340	2.00000000e+00	0.00000000e+00	0.00000000e+00	0.00000000e+00
-339	3.00000000e+00	0.00000000e+00	0.00000000e+00	0.00000000e+00
-338	3.00000000e+00	0.00000000e+00	0.00000000e+00	0.00000000e+00
-337	3.00000000e+00	0.00000000e+00	0.00000000e+00	0.00000000e+00
-336	3.00000000e+00	0.00000000e+00	0.00000000e+00	0.00000000e+00
-335	3.00000000e+00	0.00000000e+00	0.00000000e+00	0.00000000e+00
-334	3.00000000e+00	0.00000000e+00	0.00000000e+00	0.00000000e+00
-333	3.00000000e+00	0.00000000e+00	0.00000000e+00	0.00000000e+00
-332	3.00000000e+00	0.00000000e+00	0.00000000e+00	0.00000000e+00
-331	3.00000000e+00	0.00000000e+00	0.00000000e+00	0.00000000e+00
-330	3.00000000e+00	0.00000000e+00	0.00000000e+00	0.00000000e+00
-329	3.00000000e+00	0.00000000e+00	0.00000000e+00	0.00000000e+00
-328	3.00000000e+00	0.00000000e+00	0.00000000e+00	0.00000000e+00
-327	3.00000000e+00	0.00000000e+00	0.00000000e+00	0.00000000e+00
-326	3.00000000e+00	0.00000000e+00	0.00000000e+00	0.00000000e+00
-325	3.00000000e+00	0.00000000e+00	0.00000000e+00	0.00000000e+00
-324	3.00000000e+00	0.00000000e+00	0.00000000e+00	0.00000000e+00
-323	3.00000000e+00	0.00000000e+00	0.00000000e+00	0.00000000e+00
-322	3.00000000e+00	0.00000000e+00	0.00000000e+00	0.00000000e+00
-321	3.00000000e+00	0.00000000e+00	0.00000000e+00	0.00000000e+00
-320	3.00000000e+00	0.00000000e+00	0.00000000e+00	0.00000000e+00
-319	3.00000000e+00	0.00000000e+00	0.00000000e+00	0.00000000e+00
-318	3.00000000e+00	0.00000000e+00	0.00000000e+00	0.00000000e+00
-317	3.00000000e+00	0.00000000e+00	0.00000000e+00	0.00000000e+00
-316	3.00000000e+00	0.00000000e+00	0.00000000e+00	0.00000000e+00
-315	3.00000000e+00	0.00000000e+00	0.00000000e+00	0.00000000e+00
-314	3.00000000e+00	0.00000000e+00	0.00000000e+00	0.00000000e+00
-313	3.00000000e+00	0.00000000e+00	0.00000000e+00	0.00000000e+00
-312	3.00000000e+00	0.00000000e+00	0.00000000e+00	0.00000000e+00
-311	3.00000000e+00	0.00000000e+00	0.00000000e+00	0.00000000e+00
-310	3.00000000e+00	0.00000000e+00	0.00000000e+00	0.00000000e+00
-309	3.00000000e+00	0.00000000e+00	0.00000000e+00	0.00000000e+00
-308	3.00000000e+00	0.00000000e+00	0.00000000e+00	0.00000000e+00
-307	3.00000000e+00	0.00000000e+00	0.00000000e+00	0.00000000e+00
-306	3.00000000e+00	0.00000000e+00	0.00000000e+00	0.00000000e+00
-305	3.00000000e+00	0.00000000e+00	0.00000000e+00	0.00000000e+00
-304	3.00000000e+00	0.00000000e+00	0.00000000e+00	0.00000000e+00
-303	3.00000000e+00	0.00000000e+00	0.00000000e+00	0.00000000e+00
-302	3.00000000e+00	0.00000000e+00	0.00000000e+00	0.00000000e+00
-301	3.00000000e+00	0.00000000e+00	0.00000000e+00	0.00000000e+00
-300	3.00000000e+00	0.00000000e+00	0.00000000e+00	0.00000000e+00
-299	3.00000000e+00	0.00000000e+00	0.00000000e+00	0.00000000e+00
-298	3.00000000e+00	0.00000000e+00	0.00000000e+00	0.00000000e+00
-297	3.00000000e+00	0.00000000e+00	0.00000000e+00	0.00000000e+00
-296	3.00000000e+00	0.00000000e+00	0.00000000e+00	0.00000000e+00
-295	3.00000000e+00	0.00000000e+00	0.00000000e+00	0.00000000e+00
-294	3.00000000e+00	0.00000000e+00	0.00000000e+00	0.00000000e+00
-293	3.00000000e+00	0.00000000e+00	0.00000000e+00	0.00000000e+00
-292	3.00000000e+00	0.00000000e+00	0.00000000e+00	0.00000000e+00
-291	3.00000000e+00	0.00000000e+00	0.00000000e+00	0.00000000e+00
-290	3.00000000e+00	0.00000000e+00	0.00000000e+00	0.00000000e+00
-289	3.00000000e+00	0.00000000e+00	0.00000000e+00	0.00000000e+00
-288	3.00000000e+00	0.00000000e+00	0.00000000e+00	0.00000000e+00
-287	3.00000000e+00	0.00000000e+00	0.00000000e+00	0.00000000e+00
-286	3.00000000e+00	0.00000000e+00	0.00000000e+00	0.00000000e+00
-285	3.00000000e+00	0.00000000e+00	0.00000000e+00	0.00000000e+00
-284	3.00000000e+00	0.00000000e+00	0.00000000e+00	0.00000000e+00
-283	3.00000000e+00	0.00000000e+00	0.00000000e+00	0.00000000e+00
-282	3.00000000e+00	0.00000000e+00	0.00000000e+00	0.00000000e+00
-281	3.00000000e+00	0.00000000e+00	0.00000000e+00	0.00000000e+00
-280	3.00000000e+00	0.00000000e+00	0.00000000e+00	0.00000000e+00
-279	3.00000000e+00	0.00000000e+00	0.00000000e+00	0.00000000e+00
-278	3.00000000e+00	0.00000000e+00	0.00000000e+00	0.00000000e+00
-277	3.00000000e+00	0.00000000e+00	0.00000000e+00	0.00000000e+00
-276	3.00000000e+00	0.00000000e+00	0.00000000e+00	0.00000000e+00
-275	3.00000000e+00	0.00000000e+00	0.00000000e+00	0.00000000e+00
-274	3.00000000e+00	0.00000000e+00	0.00000000e+00	0.00000000e+00
-273	3.00000000e+00	0.00000000e+00	0.00000000e+00	0.00000000e+00
-272	3.00000000e+00	0.00000000e+00	0.00000000e+00	0.00000000e+00
-271	3.00000000e+00	0.00000000e+00	0.00000000e+00	0.00000000e+00
-270	3.00000000e+00	0.00000000e+00	0.00000000e+00	0.00000000e+00
-269	3.00000000e+00	0.00000000e+00	0.00000000e+00	0.00000000e+00
-268	3.00000000e+00	0.00000000e+00	0.00000000e+00	0.00000000e+00
-267	3.00000000e+00	0.00000000e+00	0.00000000e+00	0.00000000e+00
-266	3.00000000e+00	0.00000000e+00	0.00000000e+00	0.00000000e+00
-265	3.00000000e+00	0.00000000e+00	0.00000000e+00	0.00000000e+00
-264	3.00000000e+00	0.00000000e+00	0.00000000e+00	0.00000000e+00
-263	3.00000000e+00	0.00000000e+00	0.00000000e+00	0.00000000e+00
-262	3.00000000e+00	0.00000000e+00	0.00000000e+00	0.00000000e+00
-261	3.00000000e+00	0.00000000e+00	0.00000000e+00	0.00000000e+00
-260	3.00000000e+00	0.00000000e+00	0.00000000e+00	0.00000000e+00
-259	3.00000000e+00	0.00000000e+00	0.00000000e+00	0.00000000e+00
-258	3.00000000e+00	0.00000000e+00	0.00000000e+00	0.00000000e+00
-257	3.00000000e+00	0.00000000e+00	0.00000000e+00	0.00000000e+00
-256	3.00000000e+00	0.00000000e+00	0.00000000e+00	0.00000000e+00
-255	3.00000000e+00	0.00000000e+00	0.00000000e+00	0.00000000e+00
-254	3.00000000e+00	0.00000000e+00	0.00000000e+00	0.00000000e+00
-253	3.00000000e+00	0.00000000e+00	0.00000000e+00	0.00000000e+00
-252	4.00000000e+00	0.00000000e+00	0.00000000e+00	0.00000000e+00
-251	4.00000000e+00	0.00000000e+00	0.00000000e+00	0.00000000e+00
-250	4.00000000e+00	0.00000000e+00	0.00000000e+00	0.00000000e+00
-249	4.00000000e+00	0.00000000e+00	0.00000000e+00	0.00000000e+00
-248	4.00000000e+00	0.00000000e+00	0.00000000e+00	0.00000000e+00
-247	4.00000000e+00	0.00000000e+00	0.00000000e+00	0.00000000e+00
-246	4.00000000e+00	0.00000000e+00	0.00000000e+00	0.00000000e+00
-245	4.00000000e+00	0.00000000e+00	0.00000000e+00	0.00000000e+00
-244	4.00000000e+00	0.00000000e+00	0.00000000e+00	0.00000000e+00
-243	4.00000000e+00	0.00000000e+00	0.00000000e+00	0.00000000e+00
-242	4.00000000e+00	0.00000000e+00	0.00000000e+00	0.00000000e+00
-241	4.00000000e+00	0.00000000e+00	0.00000000e+00	0.00000000e+00
-240	4.00000000e+00	0.00000000e+00	0.00000000e+00	0.00000000e+00
-239	4.00000000e+00	0.00000000e+00	0.00000000e+00	0.00000000e+00
-238	4.00000000e+00	0.00000000e+00	0.00000000e+00	0.00000000e+00
-237	4.00000000e+00	0.00000000e+00	0.00000000e+00	0.00000000e+00
-236	4.00000000e+00	0.00000000e+00	0.00000000e+00	0.00000000e+00
-235	4.00000000e+00	0.00000000e+00	0.00000000e+00	0.00000000e+00
-234	4.00000000e+00	0.00000000e+00	0.00000000e+00	0.00000000e+00
-233	4.00000000e+00	0.00000000e+00	0.00000000e+00	0.00000000e+00
-232	4.00000000e+00	0.00000000e+00	0.00000000e+00	0.00000000e+00
-231	4.00000000e+00	0.00000000e+00	0.00000000e+00	0.00000000e+00
-230	4.00000000e+00	0.00000000e+00	0.00000000e+00	0.00000000e+00
-229	4.00000000e+00	0.00000000e+00	0.00000000e+00	0.00000000e+00
-228	4.00000000e+00	0.00000000e+00	0.00000000e+00	0.00000000e+00
-227	4.00000000e+00	0.00000000e+00	0.00000000e+00	0.00000000e+00
-226	4.00000000e+00	0.00000000e+00	0.00000000e+00	0.00000000e+00
-225	4.00000000e+00	0.00000000e+00	0.00000000e+00	0.00000000e+00
-224	4.00000000e+00	0.00000000e+00	0.00000000e+00	0.00000000e+00
-223	4.00000000e+00	0.00000000e+00	0.00000000e+00	0.00000000e+00
-222	4.00000000e+00	0.00000000e+00	0.00000000e+00	0.00000000e+00
-221	4.00000000e+00	0.00000000e+00	0.00000000e+00	0.00000000e+00
-220	4.00000000e+00	0.00000000e+00	0.00000000e+00	0.00000000e+00
-219	4.00000000e+00	0.00000000e+00	0.00000000e+00	0.00000000e+00
-218	4.00000000e+00	0.00000000e+00	0.00000000e+00	0.00000000e+00
-217	4.00000000e+00	0.00000000e+00	0.00000000e+00	0.00000000e+00
-216	4.00000000e+00	0.00000000e+00	0.00000000e+00	0.00000000e+00
-215	4.00000000e+00	0.00000000e+00	0.00000000e+00	0.00000000e+00
-214	4.00000000e+00	0.00000000e+00	0.00000000e+00	0.00000000e+00
-213	4.00000000e+00	0.00000000e+00	0.00000000e+00	0.00000000e+00
-212	4.00000000e+00	0.00000000e+00	0.00000000e+00	0.00000000e+00
-211	4.00000000e+00	0.00000000e+00	0.00000000e+00	0.00000000e+00
-210	5.00000000e+00	0.00000000e+00	0.00000000e+00	0.00000000e+00
-209	1.40000000e+01	0.00000000e+00	0.00000000e+00	0.00000000e+00
-208	1.60000000e+01	0.00000000e+00	0.00000000e+00	0.00000000e+00
-207	2.20000000e+01	0.00000000e+00	0.00000000e+00	0.00000000e+00
-206	2.50000000e+01	0.00000000e+00	0.00000000e+00	0.00000000e+00
-205	4.00000000e+01	0.00000000e+00	0.00000000e+00	0.00000000e+00
-204	5.30000000e+01	0.00000000e+00	0.00000000e+00	0.00000000e+00
-203	6.60000000e+01	0.00000000e+00	0.00000000e+00	0.00000000e+00
-202	7.50000000e+01	0.00000000e+00	0.00000000e+00	0.00000000e+00
-201	7.80000000e+01	0.00000000e+00	0.00000000e+00	0.00000000e+00
-200	8.30000000e+01	0.00000000e+00	0.00000000e+00	0.00000000e+00
-199	8.80000000e+01	0.00000000e+00	0.00000000e+00	0.00000000e+00
-198	8.90000000e+01	0.00000000e+00	0.00000000e+00	0.00000000e+00
-197	9.10000000e+01	0.00000000e+00	0.00000000e+00	0.00000000e+00
-196	9.40000000e+01	0.00000000e+00	0.00000000e+00	0.00000000e+00
-195	9.40000000e+01	0.00000000e+00	0.00000000e+00	0.00000000e+00
-194	9.70000000e+01	0.00000000e+00	0.00000000e+00	0.00000000e+00
-193	9.80000000e+01	0.00000000e+00	0.00000000e+00	0.00000000e+00
-192	1.01000000e+02	0.00000000e+00	0.00000000e+00	0.00000000e+00
-191	1.04000000e+02	0.00000000e+00	0.00000000e+00	0.00000000e+00
-190	1.05000000e+02	0.00000000e+00	0.00000000e+00	0.00000000e+00
-189	1.06000000e+02	0.00000000e+00	0.00000000e+00	0.00000000e+00
-188	1.10000000e+02	0.00000000e+00	0.00000000e+00	0.00000000e+00
-187	1.12000000e+02	0.00000000e+00	0.00000000e+00	0.00000000e+00
-186	1.12000000e+02	0.00000000e+00	0.00000000e+00	0.00000000e+00
-185	1.12000000e+02	0.00000000e+00	0.00000000e+00	0.00000000e+00
-184	1.15000000e+02	0.00000000e+00	0.00000000e+00	0.00000000e+00
-183	1.20000000e+02	0.00000000e+00	0.00000000e+00	0.00000000e+00
-182	1.22000000e+02	0.00000000e+00	0.00000000e+00	0.00000000e+00
-181	1.24000000e+02	0.00000000e+00	0.00000000e+00	0.00000000e+00
-180	1.24000000e+02	0.00000000e+00	0.00000000e+00	0.00000000e+00
-179	1.24000000e+02	0.00000000e+00	0.00000000e+00	0.00000000e+00
-178	1.25000000e+02	0.00000000e+00	0.00000000e+00	0.00000000e+00
-177	1.28000000e+02	0.00000000e+00	0.00000000e+00	0.00000000e+00
-176	1.30000000e+02	0.00000000e+00	0.00000000e+00	0.00000000e+00
-175	1.33000000e+02	0.00000000e+00	0.00000000e+00	0.00000000e+00
-174	1.33000000e+02	0.00000000e+00	0.00000000e+00	0.00000000e+00
-173	1.34000000e+02	0.00000000e+00	0.00000000e+00	0.00000000e+00
-172	1.35000000e+02	0.00000000e+00	0.00000000e+00	0.00000000e+00
-171	1.35000000e+02	0.00000000e+00	0.00000000e+00	0.00000000e+00
-170	1.36000000e+02	0.00000000e+00	0.00000000e+00	0.00000000e+00
-169	1.38000000e+02	0.00000000e+00	0.00000000e+00	0.00000000e+00
-168	1.38000000e+02	0.00000000e+00	0.00000000e+00	0.00000000e+00
-167	1.42000000e+02	0.00000000e+00	0.00000000e+00	0.00000000e+00
-166	1.43000000e+02	0.00000000e+00	0.00000000e+00	0.00000000e+00
-165	1.44000000e+02	0.00000000e+00	0.00000000e+00	0.00000000e+00
-164	1.44000000e+02	0.00000000e+00	0.00000000e+00	0.00000000e+00
-163	1.45000000e+02	0.00000000e+00	0.00000000e+00	0.00000000e+00
-162	1.46000000e+02	0.00000000e+00	0.00000000e+00	0.00000000e+00
-161	1.46000000e+02	0.00000000e+00	0.00000000e+00	0.00000000e+00
-160	1.47000000e+02	0.00000000e+00	0.00000000e+00	0.00000000e+00
-159	1.50000000e+02	0.00000000e+00	0.00000000e+00	0.00000000e+00
-158	1.50000000e+02	0.00000000e+00	0.00000000e+00	0.00000000e+00
-157	1.54000000e+02	0.00000000e+00	0.00000000e+00	0.00000000e+00
-156	1.55000000e+02	0.00000000e+00	0.00000000e+00	0.00000000e+00
-155	1.55000000e+02	0.00000000e+00	0.00000000e+00	0.00000000e+00
-154	1.57000000e+02	0.00000000e+00	0.00000000e+00	0.00000000e+00
-153	1.57000000e+02	0.00000000e+00	0.00000000e+00	0.00000000e+00
-152	1.57000000e+02	0.00000000e+00	0.00000000e+00	0.00000000e+00
-151	1.57000000e+02	0.00000000e+00	0.00000000e+00	0.00000000e+00
-150	1.60000000e+02	0.00000000e+00	0.00000000e+00	0.00000000e+00
-149	1.60000000e+02	0.00000000e+00	0.00000000e+00	0.00000000e+00
-148	1.61000000e+02	0.00000000e+00	0.00000000e+00	0.00000000e+00
-147	1.62000000e+02	0.00000000e+00	0.00000000e+00	0.00000000e+00
-146	1.65000000e+02	0.00000000e+00	0.00000000e+00	0.00000000e+00
-145	1.65000000e+02	0.00000000e+00	0.00000000e+00	0.00000000e+00
-144	1.65000000e+02	0.00000000e+00	0.00000000e+00	0.00000000e+00
-143	1.65000000e+02	0.00000000e+00	0.00000000e+00	0.00000000e+00
-142	1.66000000e+02	0.00000000e+00	0.00000000e+00	0.00000000e+00
-141	1.68000000e+02	0.00000000e+00	0.00000000e+00	0.00000000e+00
-140	1.69000000e+02	0.00000000e+00	0.00000000e+00	0.00000000e+00
-139	1.69000000e+02	0.00000000e+00	0.00000000e+00	0.00000000e+00
-138	1.69000000e+02	0.00000000e+00	0.00000000e+00	0.00000000e+00
-137	1.70000000e+02	0.00000000e+00	0.00000000e+00	0.00000000e+00
-136	1.70000000e+02	0.00000000e+00	0.00000000e+00	0.00000000e+00
-135	1.70000000e+02	0.00000000e+00	0.00000000e+00	0.00000000e+00
-134	1.70000000e+02	0.00000000e+00	0.00000000e+00	0.00000000e+00
-133	1.70000000e+02	0.00000000e+00	0.00000000e+00	0.00000000e+00
-132	1.70000000e+02	0.00000000e+00	0.00000000e+00	0.00000000e+00
-131	1.71000000e+02	0.00000000e+00	0.00000000e+00	0.00000000e+00
-130	1.71000000e+02	0.00000000e+00	0.00000000e+00	0.00000000e+00
-129	1.72000000e+02	0.00000000e+00	0.00000000e+00	0.00000000e+00
-128	1.73000000e+02	0.00000000e+00	0.00000000e+00	1.50000000e+01
-127	1.76000000e+02	0.00000000e+00	0.00000000e+00	0.00000000e+00
-126	1.78000000e+02	0.00000000e+00	0.00000000e+00	0.00000000e+00
-125	1.79000000e+02	0.00000000e+00	0.00000000e+00	0.00000000e+00
-124	1.81000000e+02	0.00000000e+00	0.00000000e+00	0.00000000e+00
-123	1.83000000e+02	0.00000000e+00	0.00000000e+00	0.00000000e+00
-122	1.84000000e+02	0.00000000e+00	0.00000000e+00	0.00000000e+00
-121	1.86000000e+02	0.00000000e+00	0.00000000e+00	0.00000000e+00
-120	1.87000000e+02	0.00000000e+00	0.00000000e+00	0.00000000e+00
-119	1.87000000e+02	0.00000000e+00	0.00000000e+00	0.00000000e+00
-118	1.87000000e+02	0.00000000e+00	0.00000000e+00	0.00000000e+00
-117	1.87000000e+02	0.00000000e+00	0.00000000e+00	0.00000000e+00
-116	1.88000000e+02	0.00000000e+00	0.00000000e+00	0.00000000e+00
-115	1.91000000e+02	0.00000000e+00	0.00000000e+00	0.00000000e+00
-114	1.91000000e+02	0.00000000e+00	0.00000000e+00	0.00000000e+00
-113	1.92000000e+02	0.00000000e+00	0.00000000e+00	0.00000000e+00
-112	1.94000000e+02	0.00000000e+00	0.00000000e+00	0.00000000e+00
-111	1.97000000e+02	0.00000000e+00	0.00000000e+00	0.00000000e+00
-110	1.97000000e+02	0.00000000e+00	0.00000000e+00	0.00000000e+00
-109	1.97000000e+02	0.00000000e+00	0.00000000e+00	0.00000000e+00
-108	1.99000000e+02	0.00000000e+00	0.00000000e+00	0.00000000e+00
-107	2.05000000e+02	0.00000000e+00	0.00000000e+00	0.00000000e+00
-106	2.08000000e+02	0.00000000e+00	0.00000000e+00	0.00000000e+00
-105	2.08000000e+02	0.00000000e+00	0.00000000e+00	0.00000000e+00
-104	2.10000000e+02	0.00000000e+00	0.00000000e+00	0.00000000e+00
-103	2.10000000e+02	0.00000000e+00	0.00000000e+00	0.00000000e+00
-102	2.10000000e+02	0.00000000e+00	0.00000000e+00	0.00000000e+00
-101	2.11000000e+02	0.00000000e+00	0.00000000e+00	0.00000000e+00
-100	2.11000000e+02	0.00000000e+00	0.00000000e+00	0.00000000e+00
-99	2.11000000e+02	0.00000000e+00	0.00000000e+00	0.00000000e+00
-98	2.12000000e+02	0.00000000e+00	0.00000000e+00	0.00000000e+00
-97	2.14000000e+02	0.00000000e+00	0.00000000e+00	0.00000000e+00
-96	2.17000000e+02	0.00000000e+00	0.00000000e+00	0.00000000e+00
-95	2.17000000e+02	0.00000000e+00	0.00000000e+00	0.00000000e+00
-94	2.17000000e+02	0.00000000e+00	0.00000000e+00	0.00000000e+00
-93	2.18000000e+02	0.00000000e+00	0.00000000e+00	0.00000000e+00
-92	2.18000000e+02	0.00000000e+00	0.00000000e+00	0.00000000e+00
-91	2.19000000e+02	0.00000000e+00	0.00000000e+00	0.00000000e+00
-90	2.20000000e+02	0.00000000e+00	0.00000000e+00	0.00000000e+00
-89	2.20000000e+02	0.00000000e+00	0.00000000e+00	0.00000000e+00
-88	2.20000000e+02	0.00000000e+00	0.00000000e+00	0.00000000e+00
-87	2.26000000e+02	0.00000000e+00	0.00000000e+00	0.00000000e+00
-86	2.27000000e+02	0.00000000e+00	0.00000000e+00	0.00000000e+00
-85	2.27000000e+02	0.00000000e+00	0.00000000e+00	0.00000000e+00
-84	2.28000000e+02	0.00000000e+00	0.00000000e+00	0.00000000e+00
-83	2.29000000e+02	0.00000000e+00	0.00000000e+00	0.00000000e+00
-82	2.30000000e+02	0.00000000e+00	0.00000000e+00	0.00000000e+00
-81	2.31000000e+02	0.00000000e+00	0.00000000e+00	0.00000000e+00
-80	2.32000000e+02	0.00000000e+00	0.00000000e+00	0.00000000e+00
-79	2.32000000e+02	0.00000000e+00	0.00000000e+00	0.00000000e+00
-78	2.32000000e+02	0.00000000e+00	0.00000000e+00	0.00000000e+00
-77	2.35000000e+02	0.00000000e+00	0.00000000e+00	0.00000000e+00
-76	2.35000000e+02	0.00000000e+00	0.00000000e+00	0.00000000e+00
-75	2.37000000e+02	0.00000000e+00	0.00000000e+00	0.00000000e+00
-74	2.38000000e+02	0.00000000e+00	0.00000000e+00	0.00000000e+00
-73	2.39000000e+02	0.00000000e+00	0.00000000e+00	0.00000000e+00
-72	2.40000000e+02	0.00000000e+00	0.00000000e+00	0.00000000e+00
-71	2.40000000e+02	0.00000000e+00	0.00000000e+00	0.00000000e+00
-70	2.40000000e+02	0.00000000e+00	0.00000000e+00	0.00000000e+00
-69	2.40000000e+02	0.00000000e+00	0.00000000e+00	0.00000000e+00
-68	2.41000000e+02	0.00000000e+00	0.00000000e+00	0.00000000e+00
-67	2.41000000e+02	0.00000000e+00	0.00000000e+00	0.00000000e+00
-66	2.42000000e+02	0.00000000e+00	0.00000000e+00	0.00000000e+00
-65	2.42000000e+02	0.00000000e+00	0.00000000e+00	0.00000000e+00
-64	2.43000000e+02	0.00000000e+00	0.00000000e+00	0.00000000e+00
-63	2.44000000e+02	0.00000000e+00	0.00000000e+00	0.00000000e+00
-62	2.44000000e+02	0.00000000e+00	0.00000000e+00	0.00000000e+00
-61	2.46000000e+02	0.00000000e+00	0.00000000e+00	0.00000000e+00
-60	2.49000000e+02	0.00000000e+00	0.00000000e+00	0.00000000e+00
-59	2.50000000e+02	0.00000000e+00	0.00000000e+00	0.00000000e+00
-58	2.51000000e+02	0.00000000e+00	0.00000000e+00	0.00000000e+00
-57	2.51000000e+02	0.00000000e+00	0.00000000e+00	0.00000000e+00
-56	2.52000000e+02	0.00000000e+00	0.00000000e+00	0.00000000e+00
-55	2.53000000e+02	0.00000000e+00	0.00000000e+00	0.00000000e+00
-54	2.54000000e+02	0.00000000e+00	0.00000000e+00	0.00000000e+00
-53	2.54000000e+02	0.00000000e+00	0.00000000e+00	0.00000000e+00
-52	2.54000000e+02	0.00000000e+00	0.00000000e+00	0.00000000e+00
-51	2.55000000e+02	0.00000000e+00	0.00000000e+00	0.00000000e+00
-50	2.56000000e+02	0.00000000e+00	0.00000000e+00	0.00000000e+00
-49	2.56000000e+02	0.00000000e+00	0.00000000e+00	0.00000000e+00
-48	2.56000000e+02	0.00000000e+00	0.00000000e+00	0.00000000e+00
-47	2.56000000e+02	0.00000000e+00	0.00000000e+00	0.00000000e+00
-46	2.57000000e+02	0.00000000e+00	0.00000000e+00	0.00000000e+00
-45	2.59000000e+02	0.00000000e+00	0.00000000e+00	0.00000000e+00
-44	2.61000000e+02	0.00000000e+00	0.00000000e+00	0.00000000e+00
-43	2.61000000e+02	0.00000000e+00	0.00000000e+00	0.00000000e+00
-42	2.64000000e+02	0.00000000e+00	0.00000000e+00	0.00000000e+00
-41	2.65000000e+02	0.00000000e+00	0.00000000e+00	0.00000000e+00
-40	2.65000000e+02	0.00000000e+00	0.00000000e+00	0.00000000e+00
-39	2.65000000e+02	0.00000000e+00	0.00000000e+00	0.00000000e+00
-38	2.67000000e+02	0.00000000e+00	0.00000000e+00	0.00000000e+00
-37	2.68000000e+02	0.00000000e+00	0.00000000e+00	0.00000000e+00
-36	2.69000000e+02	0.00000000e+00	0.00000000e+00	0.00000000e+00
-35	2.71000000e+02	0.00000000e+00	0.00000000e+00	0.00000000e+00
-34	2.73000000e+02	0.00000000e+00	0.00000000e+00	0.00000000e+00
-33	2.73000000e+02	0.00000000e+00	0.00000000e+00	0.00000000e+00
-32	2.73000000e+02	0.00000000e+00	0.00000000e+00	0.00000000e+00
-31	2.74000000e+02	0.00000000e+00	0.00000000e+00	0.00000000e+00
-30	2.74000000e+02	0.00000000e+00	0.00000000e+00	0.00000000e+00
-29	2.74000000e+02	0.00000000e+00	0.00000000e+00	0.00000000e+00
-28	2.75000000e+02	0.00000000e+00	0.00000000e+00	0.00000000e+00
-27	2.75000000e+02	0.00000000e+00	0.00000000e+00	0.00000000e+00
-26	2.78000000e+02	0.00000000e+00	0.00000000e+00	0.00000000e+00
-25	2.79000000e+02	0.00000000e+00	0.00000000e+00	0.00000000e+00
-24	2.79000000e+02	0.00000000e+00	0.00000000e+00	0.00000000e+00
-23	2.80000000e+02	0.00000000e+00	0.00000000e+00	0.00000000e+00
-22	2.81000000e+02	0.00000000e+00	0.00000000e+00	0.00000000e+00
-21	2.82000000e+02	0.00000000e+00	0.00000000e+00	0.00000000e+00
-20	2.83000000e+02	0.00000000e+00	0.00000000e+00	0.00000000e+00
-19	2.86000000e+02	0.00000000e+00	0.00000000e+00	0.00000000e+00
-18	2.87000000e+02	0.00000000e+00	0.00000000e+00	0.00000000e+00
-17	2.87000000e+02	0.00000000e+00	0.00000000e+00	0.00000000e+00
-16	2.88000000e+02	0.00000000e+00	0.00000000e+00	0.00000000e+00
-15	2.89000000e+02	0.00000000e+00	0.00000000e+00	0.00000000e+00
-14	2.90000000e+02	0.00000000e+00	0.00000000e+00	0.00000000e+00
-13	2.91000000e+02	0.00000000e+00	0.00000000e+00	0.00000000e+00
-12	2.97000000e+02	0.00000000e+00	0.00000000e+00	0.00000000e+00
-11	2.97000000e+02	0.00000000e+00	0.00000000e+00	0.00000000e+00
-10	2.98000000e+02	0.00000000e+00	0.00000000e+00	0.00000000e+00
-9	2.99000000e+02	0.00000000e+00	0.00000000e+00	0.00000000e+00
-8	2.99000000e+02	0.00000000e+00	0.00000000e+00	0.00000000e+00
-7	2.99000000e+02	0.00000000e+00	0.00000000e+00	0.00000000e+00
-6	3.03000000e+02	0.00000000e+00	0.00000000e+00	0.00000000e+00
-5	3.04000000e+02	0.00000000e+00	0.00000000e+00	0.00000000e+00
-4	3.05000000e+02	0.00000000e+00	0.00000000e+00	0.00000000e+00
-3	3.06000000e+02	0.00000000e+00	0.00000000e+00	0.00000000e+00
-2	3.08000000e+02	0.00000000e+00	0.00000000e+00	0.00000000e+00
-1	3.11000000e+02	0.00000000e+00	0.00000000e+00	0.00000000e+00
0	3.12000000e+02	0.00000000e+00	0.00000000e+00	0.00000000e+00
1	3.13000000e+02	0.00000000e+00	0.00000000e+00	0.00000000e+00
2	3.15000000e+02	0.00000000e+00	0.00000000e+00	0.00000000e+00
3	3.15000000e+02	0.00000000e+00	0.00000000e+00	0.00000000e+00
4	3.17000000e+02	0.00000000e+00	0.00000000e+00	0.00000000e+00
5	3.17000000e+02	0.00000000e+00	0.00000000e+00	0.00000000e+00
6	3.21000000e+02	0.00000000e+00	0.00000000e+00	0.00000000e+00
7	3.23000000e+02	0.00000000e+00	0.00000000e+00	0.00000000e+00
8	3.24000000e+02	0.00000000e+00	0.00000000e+00	0.00000000e+00
9	3.49000000e+02	1.00000000e+00	1.00000000e+00	5.00000000e+00
10	4.29000000e+02	2.00000000e+00	2.00000000e+00	8.00000000e+00
11	4.66000000e+02	2.00000000e+00	2.00000000e+00	8.00000000e+00
12	5.00000000e+02	2.00000000e+00	2.00000000e+00	8.00000000e+00
13	5.20000000e+02	2.00000000e+00	2.00000000e+00	8.00000000e+00
14	5.37000000e+02	2.00000000e+00	2.00000000e+00	8.00000000e+00
15	5.46000000e+02	2.00000000e+00	2.00000000e+00	8.00000000e+00
16	5.61000000e+02	2.00000000e+00	2.00000000e+00	8.00000000e+00
17	5.70000000e+02	2.00000000e+00	2.00000000e+00	8.00000000e+00
18	6.06000000e+02	2.00000000e+00	2.00000000e+00	8.00000000e+00
19	6.14000000e+02	2.00000000e+00	2.00000000e+00	8.00000000e+00
20	6.22000000e+02	2.00000000e+00	2.00000000e+00	8.00000000e+00
21	6.30000000e+02	2.00000000e+00	2.00000000e+00	8.00000000e+00
22	6.83000000e+02	2.00000000e+00	2.00000000e+00	8.00000000e+00
23	7.00000000e+02	2.00000000e+00	2.00000000e+00	8.00000000e+00
24	7.04000000e+02	2.00000000e+00	2.00000000e+00	8.00000000e+00
25	7.16000000e+02	2.00000000e+00	2.00000000e+00	8.00000000e+00
26	7.26000000e+02	2.00000000e+00	2.00000000e+00	8.00000000e+00
27	7.34000000e+02	2.00000000e+00	2.00000000e+00	8.00000000e+00
28	7.35000000e+02	2.00000000e+00	2.00000000e+00	8.00000000e+00
29	7.39000000e+02	2.00000000e+00	2.00000000e+00	8.00000000e+00
30	7.62000000e+02	2.00000000e+00	2.00000000e+00	8.00000000e+00
31	7.87000000e+02	2.00000000e+00	2.00000000e+00	8.00000000e+00
32	8.13000000e+02	2.00000000e+00	2.00000000e+00	8.00000000e+00
33	8.41000000e+02	2.00000000e+00	2.00000000e+00	8.00000000e+00
34	8.54000000e+02	2.00000000e+00	2.00000000e+00	8.00000000e+00
35	8.75000000e+02	2.00000000e+00	2.00000000e+00	8.00000000e+00
36	8.88000000e+02	2.00000000e+00	2.00000000e+00	8.00000000e+00
37	9.11000000e+02	2.00000000e+00	2.00000000e+00	8.00000000e+00
38	9.37000000e+02	2.00000000e+00	2.00000000e+00	8.00000000e+00
39	9.54000000e+02	2.00000000e+00	2.00000000e+00	8.00000000e+00
40	9.68000000e+02	2.00000000e+00	2.00000000e+00	8.00000000e+00
41	9.85000000e+02	2.00000000e+00	2.00000000e+00	8.00000000e+00
42	9.99000000e+02	2.00000000e+00	2.00000000e+00	8.00000000e+00
43	1.01000000e+03	2.00000000e+00	2.00000000e+00	8.00000000e+00
44	1.02500000e+03	2.00000000e+00	2.00000000e+00	8.00000000e+00
45	1.03500000e+03	2.00000000e+00	2.00000000e+00	8.00000000e+00
46	1.05000000e+03	2.00000000e+00	2.00000000e+00	8.00000000e+00
47	1.05900000e+03	2.00000000e+00	2.00000000e+00	8.00000000e+00
48	1.07700000e+03	2.00000000e+00	2.00000000e+00	8.00000000e+00
49	1.08600000e+03	2.00000000e+00	2.00000000e+00	8.00000000e+00
50	1.11000000e+03	2.00000000e+00	2.00000000e+00	8.00000000e+00
51	1.12400000e+03	2.00000000e+00	2.00000000e+00	8.00000000e+00
52	1.12900000e+03	2.00000000e+00	2.00000000e+00	8.00000000e+00
53	1.14200000e+03	2.00000000e+00	2.00000000e+00	8.00000000e+00
54	1.15300000e+03	2.00000000e+00	2.00000000e+00	8.00000000e+00
55	1.16100000e+03	2.00000000e+00	2.00000000e+00	8.00000000e+00
56	1.17100000e+03	2.00000000e+00	2.00000000e+00	8.00000000e+00
57	1.18200000e+03	2.00000000e+00	2.00000000e+00	8.00000000e+00
58	1.18900000e+03	2.00000000e+00	2.00000000e+00	8.00000000e+00
59	1.19900000e+03	2.00000000e+00	2.00000000e+00	8.00000000e+00
60	1.22100000e+03	2.00000000e+00	2.00000000e+00	8.00000000e+00
61	1.23100000e+03	2.00000000e+00	2.00000000e+00	8.00000000e+00
62	1.24200000e+03	2.00000000e+00	2.00000000e+00	8.00000000e+00
63	1.25000000e+03	2.00000000e+00	2.00000000e+00	8.00000000e+00
64	1.25600000e+03	2.00000000e+00	2.00000000e+00	8.00000000e+00
65	1.26700000e+03	2.00000000e+00	2.00000000e+00	8.00000000e+00
66	1.28000000e+03	2.00000000e+00	2.00000000e+00	8.00000000e+00
67	1.29700000e+03	2.00000000e+00	2.00000000e+00	8.00000000e+00
68	1.31000000e+03	2.00000000e+00	2.00000000e+00	8.00000000e+00
69	1.32400000e+03	2.00000000e+00	2.00000000e+00	8.00000000e+00
70	1.33700000e+03	2.00000000e+00	2.00000000e+00	8.00000000e+00
71	1.35200000e+03	2.00000000e+00	2.00000000e+00	8.00000000e+00
72	1.36900000e+03	2.00000000e+00	2.00000000e+00	8.00000000e+00
73	1.37900000e+03	2.00000000e+00	2.00000000e+00	8.00000000e+00
74	1.38700000e+03	2.00000000e+00	2.00000000e+00	8.00000000e+00
75	1.39600000e+03	2.00000000e+00	2.00000000e+00	8.00000000e+00
76	1.40600000e+03	2.00000000e+00	2.00000000e+00	8.00000000e+00
77	1.41200000e+03	2.00000000e+00	2.00000000e+00	8.00000000e+00
78	1.42100000e+03	2.00000000e+00	2.00000000e+00	8.00000000e+00
79	1.43000000e+03	2.00000000e+00	2.00000000e+00	8.00000000e+00
80	1.44300000e+03	2.00000000e+00	2.00000000e+00	8.00000000e+00
81	1.45200000e+03	2.00000000e+00	2.00000000e+00	8.00000000e+00
82	1.46100000e+03	2.00000000e+00	2.00000000e+00	8.00000000e+00
83	1.46800000e+03	2.00000000e+00	2.00000000e+00	8.00000000e+00
84	1.48000000e+03	2.00000000e+00	2.00000000e+00	8.00000000e+00
85	1.49200000e+03	2.00000000e+00	2.50000000e+01	8.00000000e+00
86	1.51200000e+03	2.00000000e+00	2.00000000e+00	8.00000000e+00
87	1.52700000e+03	2.00000000e+00	2.00000000e+00	8.00000000e+00
88	1.54400000e+03	2.00000000e+00	2.00000000e+00	8.00000000e+00
89	1.55700000e+03	2.00000000e+00	2.00000000e+00	8.00000000e+00
90	1.56500000e+03	2.00000000e+00	2.00000000e+00	8.00000000e+00
91	1.58600000e+03	2.00000000e+00	2.00000000e+00	8.00000000e+00
92	1.60100000e+03	2.00000000e+00	2.00000000e+00	8.00000000e+00
93	1.61700000e+03	2.00000000e+00	2.00000000e+00	8.00000000e+00
94	1.62900000e+03	2.00000000e+00	2.00000000e+00	8.00000000e+00
95	1.64700000e+03	2.00000000e+00	2.00000000e+00	8.00000000e+00
96	1.65700000e+03	2.00000000e+00	2.00000000e+00	8.00000000e+00
97	1.67000000e+03	2.00000000e+00	2.00000000e+00	8.00000000e+00
98	1.68600000e+03	2.00000000e+00	2.00000000e+00	8.00000000e+00
99	1.69500000e+03	2.00000000e+00	2.00000000e+00	8.00000000e+00
100	1.70700000e+03	2.00000000e+00	2.00000000e+00	8.00000000e+00
