# Supplementary material for: Early Prediction of Movie Box Office Success Based on Wikipedia Activity Big Data
Source: PLoS One. 2013 Aug 21;8(8):e71226. doi: 10.1371/journal.pone.0071226 (PMC3749192; doi:10.1371/journal.pone.0071226)
Supplement: Dataset S1 — The dataset under study, including the financial and Wikipedia activity data is also available at http://wwm.phy.bme.hu/SupplementaryDataS1.zip. (ZIP) [file pone.0071226.s002.zip › wikipredict_data_pack/sample_of_312/wikipedia_predictors/6]

Day_(movie_time)	Views	Users	Rigor	Edits
-500	0.00000000e+00	0.00000000e+00	0.00000000e+00	0.00000000e+00
-499	0.00000000e+00	0.00000000e+00	0.00000000e+00	0.00000000e+00
-498	0.00000000e+00	0.00000000e+00	0.00000000e+00	0.00000000e+00
-497	0.00000000e+00	0.00000000e+00	0.00000000e+00	0.00000000e+00
-496	0.00000000e+00	0.00000000e+00	0.00000000e+00	0.00000000e+00
-495	0.00000000e+00	0.00000000e+00	0.00000000e+00	0.00000000e+00
-494	0.00000000e+00	0.00000000e+00	0.00000000e+00	0.00000000e+00
-493	0.00000000e+00	0.00000000e+00	0.00000000e+00	0.00000000e+00
-492	0.00000000e+00	0.00000000e+00	0.00000000e+00	0.00000000e+00
-491	0.00000000e+00	0.00000000e+00	0.00000000e+00	0.00000000e+00
-490	0.00000000e+00	0.00000000e+00	0.00000000e+00	0.00000000e+00
-489	0.00000000e+00	0.00000000e+00	0.00000000e+00	0.00000000e+00
-488	0.00000000e+00	0.00000000e+00	0.00000000e+00	0.00000000e+00
-487	0.00000000e+00	0.00000000e+00	0.00000000e+00	0.00000000e+00
-486	0.00000000e+00	0.00000000e+00	0.00000000e+00	0.00000000e+00
-485	0.00000000e+00	0.00000000e+00	0.00000000e+00	0.00000000e+00
-484	0.00000000e+00	0.00000000e+00	0.00000000e+00	0.00000000e+00
-483	0.00000000e+00	0.00000000e+00	0.00000000e+00	0.00000000e+00
-482	0.00000000e+00	0.00000000e+00	0.00000000e+00	0.00000000e+00
-481	0.00000000e+00	0.00000000e+00	0.00000000e+00	0.00000000e+00
-480	0.00000000e+00	0.00000000e+00	0.00000000e+00	0.00000000e+00
-479	0.00000000e+00	0.00000000e+00	0.00000000e+00	0.00000000e+00
-478	0.00000000e+00	0.00000000e+00	0.00000000e+00	0.00000000e+00
-477	0.00000000e+00	0.00000000e+00	0.00000000e+00	0.00000000e+00
-476	0.00000000e+00	0.00000000e+00	0.00000000e+00	0.00000000e+00
-475	0.00000000e+00	0.00000000e+00	0.00000000e+00	0.00000000e+00
-474	0.00000000e+00	0.00000000e+00	0.00000000e+00	0.00000000e+00
-473	0.00000000e+00	0.00000000e+00	0.00000000e+00	0.00000000e+00
-472	0.00000000e+00	0.00000000e+00	0.00000000e+00	0.00000000e+00
-471	0.00000000e+00	0.00000000e+00	0.00000000e+00	0.00000000e+00
-470	0.00000000e+00	0.00000000e+00	0.00000000e+00	0.00000000e+00
-469	1.00000000e+00	0.00000000e+00	0.00000000e+00	0.00000000e+00
-468	1.00000000e+00	0.00000000e+00	0.00000000e+00	0.00000000e+00
-467	1.00000000e+00	0.00000000e+00	0.00000000e+00	0.00000000e+00
-466	1.00000000e+00	0.00000000e+00	0.00000000e+00	0.00000000e+00
-465	1.00000000e+00	0.00000000e+00	0.00000000e+00	0.00000000e+00
-464	1.00000000e+00	0.00000000e+00	0.00000000e+00	0.00000000e+00
-463	1.00000000e+00	0.00000000e+00	0.00000000e+00	0.00000000e+00
-462	1.00000000e+00	0.00000000e+00	0.00000000e+00	0.00000000e+00
-461	1.00000000e+00	0.00000000e+00	0.00000000e+00	0.00000000e+00
-460	1.00000000e+00	0.00000000e+00	0.00000000e+00	0.00000000e+00
-459	1.00000000e+00	0.00000000e+00	0.00000000e+00	0.00000000e+00
-458	1.00000000e+00	0.00000000e+00	0.00000000e+00	0.00000000e+00
-457	1.00000000e+00	0.00000000e+00	0.00000000e+00	0.00000000e+00
-456	1.00000000e+00	0.00000000e+00	0.00000000e+00	0.00000000e+00
-455	1.00000000e+00	0.00000000e+00	0.00000000e+00	0.00000000e+00
-454	1.00000000e+00	0.00000000e+00	0.00000000e+00	0.00000000e+00
-453	1.00000000e+00	0.00000000e+00	0.00000000e+00	0.00000000e+00
-452	1.00000000e+00	0.00000000e+00	0.00000000e+00	0.00000000e+00
-451	1.00000000e+00	0.00000000e+00	0.00000000e+00	0.00000000e+00
-450	1.00000000e+00	0.00000000e+00	0.00000000e+00	0.00000000e+00
-449	1.00000000e+00	0.00000000e+00	0.00000000e+00	0.00000000e+00
-448	1.00000000e+00	0.00000000e+00	0.00000000e+00	0.00000000e+00
-447	1.00000000e+00	0.00000000e+00	0.00000000e+00	0.00000000e+00
-446	1.00000000e+00	0.00000000e+00	0.00000000e+00	0.00000000e+00
-445	1.00000000e+00	0.00000000e+00	0.00000000e+00	0.00000000e+00
-444	1.00000000e+00	0.00000000e+00	0.00000000e+00	0.00000000e+00
-443	1.00000000e+00	0.00000000e+00	0.00000000e+00	0.00000000e+00
-442	1.00000000e+00	0.00000000e+00	0.00000000e+00	0.00000000e+00
-441	1.00000000e+00	0.00000000e+00	0.00000000e+00	0.00000000e+00
-440	1.00000000e+00	0.00000000e+00	0.00000000e+00	0.00000000e+00
-439	1.00000000e+00	0.00000000e+00	0.00000000e+00	0.00000000e+00
-438	1.00000000e+00	0.00000000e+00	0.00000000e+00	0.00000000e+00
-437	1.00000000e+00	0.00000000e+00	0.00000000e+00	0.00000000e+00
-436	1.00000000e+00	0.00000000e+00	0.00000000e+00	0.00000000e+00
-435	1.00000000e+00	0.00000000e+00	0.00000000e+00	0.00000000e+00
-434	1.00000000e+00	0.00000000e+00	0.00000000e+00	0.00000000e+00
-433	1.00000000e+00	0.00000000e+00	0.00000000e+00	0.00000000e+00
-432	1.00000000e+00	0.00000000e+00	0.00000000e+00	0.00000000e+00
-431	1.00000000e+00	0.00000000e+00	0.00000000e+00	0.00000000e+00
-430	1.00000000e+00	0.00000000e+00	0.00000000e+00	0.00000000e+00
-429	1.00000000e+00	0.00000000e+00	0.00000000e+00	0.00000000e+00
-428	1.00000000e+00	0.00000000e+00	0.00000000e+00	0.00000000e+00
-427	1.00000000e+00	0.00000000e+00	0.00000000e+00	0.00000000e+00
-426	1.00000000e+00	0.00000000e+00	0.00000000e+00	0.00000000e+00
-425	1.00000000e+00	0.00000000e+00	0.00000000e+00	0.00000000e+00
-424	1.00000000e+00	0.00000000e+00	0.00000000e+00	0.00000000e+00
-423	1.00000000e+00	0.00000000e+00	0.00000000e+00	0.00000000e+00
-422	1.00000000e+00	0.00000000e+00	0.00000000e+00	0.00000000e+00
-421	1.00000000e+00	0.00000000e+00	0.00000000e+00	0.00000000e+00
-420	1.00000000e+00	0.00000000e+00	0.00000000e+00	0.00000000e+00
-419	1.00000000e+00	0.00000000e+00	0.00000000e+00	0.00000000e+00
-418	1.00000000e+00	0.00000000e+00	0.00000000e+00	0.00000000e+00
-417	1.00000000e+00	0.00000000e+00	0.00000000e+00	0.00000000e+00
-416	1.00000000e+00	0.00000000e+00	0.00000000e+00	0.00000000e+00
-415	1.00000000e+00	0.00000000e+00	0.00000000e+00	0.00000000e+00
-414	1.00000000e+00	0.00000000e+00	0.00000000e+00	0.00000000e+00
-413	1.00000000e+00	0.00000000e+00	0.00000000e+00	0.00000000e+00
-412	1.00000000e+00	0.00000000e+00	0.00000000e+00	0.00000000e+00
-411	1.00000000e+00	0.00000000e+00	0.00000000e+00	0.00000000e+00
-410	1.00000000e+00	0.00000000e+00	0.00000000e+00	0.00000000e+00
-409	1.00000000e+00	0.00000000e+00	0.00000000e+00	0.00000000e+00
-408	1.00000000e+00	0.00000000e+00	0.00000000e+00	0.00000000e+00
-407	1.00000000e+00	0.00000000e+00	0.00000000e+00	0.00000000e+00
-406	1.00000000e+00	0.00000000e+00	0.00000000e+00	0.00000000e+00
-405	1.00000000e+00	0.00000000e+00	0.00000000e+00	0.00000000e+00
-404	1.00000000e+00	0.00000000e+00	0.00000000e+00	0.00000000e+00
-403	1.00000000e+00	0.00000000e+00	0.00000000e+00	0.00000000e+00
-402	1.00000000e+00	0.00000000e+00	0.00000000e+00	0.00000000e+00
-401	1.00000000e+00	0.00000000e+00	0.00000000e+00	0.00000000e+00
-400	1.00000000e+00	0.00000000e+00	0.00000000e+00	0.00000000e+00
-399	1.00000000e+00	0.00000000e+00	0.00000000e+00	0.00000000e+00
-398	1.00000000e+00	0.00000000e+00	0.00000000e+00	0.00000000e+00
-397	1.00000000e+00	0.00000000e+00	0.00000000e+00	0.00000000e+00
-396	1.00000000e+00	0.00000000e+00	0.00000000e+00	0.00000000e+00
-395	1.00000000e+00	0.00000000e+00	0.00000000e+00	0.00000000e+00
-394	1.00000000e+00	0.00000000e+00	0.00000000e+00	0.00000000e+00
-393	1.00000000e+00	0.00000000e+00	0.00000000e+00	0.00000000e+00
-392	1.00000000e+00	0.00000000e+00	0.00000000e+00	0.00000000e+00
-391	1.00000000e+00	0.00000000e+00	0.00000000e+00	0.00000000e+00
-390	1.00000000e+00	0.00000000e+00	0.00000000e+00	0.00000000e+00
-389	1.00000000e+00	0.00000000e+00	0.00000000e+00	0.00000000e+00
-388	1.00000000e+00	0.00000000e+00	0.00000000e+00	0.00000000e+00
-387	1.00000000e+00	0.00000000e+00	0.00000000e+00	0.00000000e+00
-386	1.00000000e+00	0.00000000e+00	0.00000000e+00	0.00000000e+00
-385	1.00000000e+00	0.00000000e+00	0.00000000e+00	0.00000000e+00
-384	1.00000000e+00	0.00000000e+00	0.00000000e+00	0.00000000e+00
-383	1.00000000e+00	0.00000000e+00	0.00000000e+00	0.00000000e+00
-382	1.00000000e+00	0.00000000e+00	0.00000000e+00	0.00000000e+00
-381	1.00000000e+00	0.00000000e+00	0.00000000e+00	0.00000000e+00
-380	1.00000000e+00	0.00000000e+00	0.00000000e+00	0.00000000e+00
-379	1.00000000e+00	0.00000000e+00	0.00000000e+00	0.00000000e+00
-378	1.00000000e+00	0.00000000e+00	0.00000000e+00	0.00000000e+00
-377	1.00000000e+00	0.00000000e+00	0.00000000e+00	0.00000000e+00
-376	1.00000000e+00	0.00000000e+00	0.00000000e+00	0.00000000e+00
-375	1.00000000e+00	0.00000000e+00	0.00000000e+00	0.00000000e+00
-374	1.00000000e+00	0.00000000e+00	0.00000000e+00	0.00000000e+00
-373	1.00000000e+00	0.00000000e+00	0.00000000e+00	0.00000000e+00
-372	1.00000000e+00	0.00000000e+00	0.00000000e+00	0.00000000e+00
-371	1.00000000e+00	0.00000000e+00	0.00000000e+00	0.00000000e+00
-370	1.00000000e+00	0.00000000e+00	0.00000000e+00	0.00000000e+00
-369	1.00000000e+00	0.00000000e+00	0.00000000e+00	0.00000000e+00
-368	1.00000000e+00	0.00000000e+00	0.00000000e+00	0.00000000e+00
-367	1.00000000e+00	0.00000000e+00	0.00000000e+00	0.00000000e+00
-366	1.00000000e+00	0.00000000e+00	0.00000000e+00	0.00000000e+00
-365	1.00000000e+00	0.00000000e+00	0.00000000e+00	0.00000000e+00
-364	1.00000000e+00	0.00000000e+00	0.00000000e+00	0.00000000e+00
-363	1.00000000e+00	0.00000000e+00	0.00000000e+00	0.00000000e+00
-362	1.00000000e+00	0.00000000e+00	0.00000000e+00	0.00000000e+00
-361	1.00000000e+00	0.00000000e+00	0.00000000e+00	0.00000000e+00
-360	1.00000000e+00	0.00000000e+00	0.00000000e+00	0.00000000e+00
-359	1.00000000e+00	0.00000000e+00	0.00000000e+00	0.00000000e+00
-358	1.00000000e+00	0.00000000e+00	0.00000000e+00	0.00000000e+00
-357	1.00000000e+00	0.00000000e+00	0.00000000e+00	0.00000000e+00
-356	1.00000000e+00	0.00000000e+00	0.00000000e+00	0.00000000e+00
-355	1.00000000e+00	0.00000000e+00	0.00000000e+00	0.00000000e+00
-354	1.00000000e+00	0.00000000e+00	0.00000000e+00	0.00000000e+00
-353	1.00000000e+00	0.00000000e+00	0.00000000e+00	0.00000000e+00
-352	1.00000000e+00	0.00000000e+00	0.00000000e+00	0.00000000e+00
-351	1.00000000e+00	0.00000000e+00	0.00000000e+00	0.00000000e+00
-350	1.00000000e+00	0.00000000e+00	0.00000000e+00	0.00000000e+00
-349	1.00000000e+00	0.00000000e+00	0.00000000e+00	0.00000000e+00
-348	1.00000000e+00	0.00000000e+00	0.00000000e+00	0.00000000e+00
-347	1.00000000e+00	0.00000000e+00	0.00000000e+00	0.00000000e+00
-346	1.00000000e+00	0.00000000e+00	0.00000000e+00	0.00000000e+00
-345	1.00000000e+00	0.00000000e+00	0.00000000e+00	0.00000000e+00
-344	1.00000000e+00	0.00000000e+00	0.00000000e+00	0.00000000e+00
-343	1.00000000e+00	0.00000000e+00	0.00000000e+00	0.00000000e+00
-342	1.00000000e+00	0.00000000e+00	0.00000000e+00	0.00000000e+00
-341	1.00000000e+00	0.00000000e+00	0.00000000e+00	0.00000000e+00
-340	1.00000000e+00	0.00000000e+00	0.00000000e+00	0.00000000e+00
-339	1.00000000e+00	0.00000000e+00	0.00000000e+00	0.00000000e+00
-338	1.00000000e+00	0.00000000e+00	0.00000000e+00	0.00000000e+00
-337	1.00000000e+00	0.00000000e+00	0.00000000e+00	0.00000000e+00
-336	1.00000000e+00	0.00000000e+00	0.00000000e+00	0.00000000e+00
-335	1.00000000e+00	0.00000000e+00	0.00000000e+00	0.00000000e+00
-334	1.00000000e+00	0.00000000e+00	0.00000000e+00	0.00000000e+00
-333	1.00000000e+00	0.00000000e+00	0.00000000e+00	0.00000000e+00
-332	1.00000000e+00	0.00000000e+00	0.00000000e+00	0.00000000e+00
-331	1.00000000e+00	0.00000000e+00	0.00000000e+00	0.00000000e+00
-330	1.00000000e+00	0.00000000e+00	0.00000000e+00	0.00000000e+00
-329	1.00000000e+00	0.00000000e+00	0.00000000e+00	0.00000000e+00
-328	1.00000000e+00	0.00000000e+00	0.00000000e+00	0.00000000e+00
-327	1.00000000e+00	0.00000000e+00	0.00000000e+00	0.00000000e+00
-326	1.00000000e+00	0.00000000e+00	0.00000000e+00	0.00000000e+00
-325	1.00000000e+00	0.00000000e+00	0.00000000e+00	0.00000000e+00
-324	1.00000000e+00	0.00000000e+00	0.00000000e+00	0.00000000e+00
-323	1.00000000e+00	0.00000000e+00	0.00000000e+00	0.00000000e+00
-322	1.00000000e+00	0.00000000e+00	0.00000000e+00	0.00000000e+00
-321	1.00000000e+00	0.00000000e+00	0.00000000e+00	0.00000000e+00
-320	1.00000000e+00	0.00000000e+00	0.00000000e+00	0.00000000e+00
-319	1.00000000e+00	0.00000000e+00	0.00000000e+00	0.00000000e+00
-318	1.00000000e+00	0.00000000e+00	0.00000000e+00	0.00000000e+00
-317	1.00000000e+00	0.00000000e+00	0.00000000e+00	0.00000000e+00
-316	1.00000000e+00	0.00000000e+00	0.00000000e+00	0.00000000e+00
-315	1.00000000e+00	0.00000000e+00	0.00000000e+00	0.00000000e+00
-314	1.00000000e+00	0.00000000e+00	0.00000000e+00	0.00000000e+00
-313	1.00000000e+00	0.00000000e+00	0.00000000e+00	0.00000000e+00
-312	1.00000000e+00	0.00000000e+00	0.00000000e+00	0.00000000e+00
-311	1.00000000e+00	0.00000000e+00	0.00000000e+00	0.00000000e+00
-310	1.00000000e+00	0.00000000e+00	0.00000000e+00	0.00000000e+00
-309	1.00000000e+00	0.00000000e+00	0.00000000e+00	0.00000000e+00
-308	1.00000000e+00	0.00000000e+00	0.00000000e+00	0.00000000e+00
-307	1.00000000e+00	0.00000000e+00	0.00000000e+00	0.00000000e+00
-306	1.00000000e+00	0.00000000e+00	0.00000000e+00	0.00000000e+00
-305	1.00000000e+00	0.00000000e+00	0.00000000e+00	0.00000000e+00
-304	1.00000000e+00	0.00000000e+00	0.00000000e+00	0.00000000e+00
-303	1.00000000e+00	0.00000000e+00	0.00000000e+00	0.00000000e+00
-302	1.00000000e+00	0.00000000e+00	0.00000000e+00	0.00000000e+00
-301	1.00000000e+00	0.00000000e+00	0.00000000e+00	0.00000000e+00
-300	1.00000000e+00	0.00000000e+00	0.00000000e+00	0.00000000e+00
-299	1.00000000e+00	0.00000000e+00	0.00000000e+00	0.00000000e+00
-298	1.00000000e+00	0.00000000e+00	0.00000000e+00	0.00000000e+00
-297	1.00000000e+00	0.00000000e+00	0.00000000e+00	0.00000000e+00
-296	1.00000000e+00	0.00000000e+00	0.00000000e+00	0.00000000e+00
-295	1.00000000e+00	0.00000000e+00	0.00000000e+00	0.00000000e+00
-294	1.00000000e+00	0.00000000e+00	0.00000000e+00	0.00000000e+00
-293	1.00000000e+00	0.00000000e+00	0.00000000e+00	0.00000000e+00
-292	1.00000000e+00	0.00000000e+00	0.00000000e+00	0.00000000e+00
-291	1.00000000e+00	0.00000000e+00	0.00000000e+00	0.00000000e+00
-290	1.00000000e+00	0.00000000e+00	0.00000000e+00	0.00000000e+00
-289	1.00000000e+00	0.00000000e+00	0.00000000e+00	0.00000000e+00
-288	1.00000000e+00	0.00000000e+00	0.00000000e+00	0.00000000e+00
-287	1.00000000e+00	0.00000000e+00	0.00000000e+00	0.00000000e+00
-286	1.00000000e+00	0.00000000e+00	0.00000000e+00	0.00000000e+00
-285	1.00000000e+00	0.00000000e+00	0.00000000e+00	0.00000000e+00
-284	1.00000000e+00	0.00000000e+00	0.00000000e+00	0.00000000e+00
-283	1.00000000e+00	0.00000000e+00	0.00000000e+00	0.00000000e+00
-282	1.00000000e+00	0.00000000e+00	0.00000000e+00	0.00000000e+00
-281	1.00000000e+00	0.00000000e+00	0.00000000e+00	0.00000000e+00
-280	1.00000000e+00	0.00000000e+00	0.00000000e+00	0.00000000e+00
-279	1.00000000e+00	0.00000000e+00	0.00000000e+00	0.00000000e+00
-278	1.00000000e+00	0.00000000e+00	0.00000000e+00	0.00000000e+00
-277	1.00000000e+00	0.00000000e+00	0.00000000e+00	0.00000000e+00
-276	1.00000000e+00	0.00000000e+00	0.00000000e+00	0.00000000e+00
-275	1.00000000e+00	0.00000000e+00	0.00000000e+00	0.00000000e+00
-274	1.00000000e+00	0.00000000e+00	0.00000000e+00	0.00000000e+00
-273	1.00000000e+00	0.00000000e+00	0.00000000e+00	0.00000000e+00
-272	1.00000000e+00	0.00000000e+00	0.00000000e+00	0.00000000e+00
-271	1.00000000e+00	0.00000000e+00	0.00000000e+00	0.00000000e+00
-270	1.00000000e+00	0.00000000e+00	0.00000000e+00	0.00000000e+00
-269	1.00000000e+00	0.00000000e+00	0.00000000e+00	0.00000000e+00
-268	1.00000000e+00	0.00000000e+00	0.00000000e+00	0.00000000e+00
-267	1.00000000e+00	0.00000000e+00	0.00000000e+00	0.00000000e+00
-266	1.00000000e+00	0.00000000e+00	0.00000000e+00	0.00000000e+00
-265	1.00000000e+00	0.00000000e+00	0.00000000e+00	0.00000000e+00
-264	1.00000000e+00	0.00000000e+00	0.00000000e+00	0.00000000e+00
-263	1.00000000e+00	0.00000000e+00	0.00000000e+00	0.00000000e+00
-262	1.00000000e+00	0.00000000e+00	0.00000000e+00	0.00000000e+00
-261	1.00000000e+00	0.00000000e+00	0.00000000e+00	0.00000000e+00
-260	1.00000000e+00	0.00000000e+00	0.00000000e+00	0.00000000e+00
-259	1.00000000e+00	0.00000000e+00	0.00000000e+00	0.00000000e+00
-258	1.00000000e+00	0.00000000e+00	0.00000000e+00	0.00000000e+00
-257	1.00000000e+00	0.00000000e+00	0.00000000e+00	0.00000000e+00
-256	1.00000000e+00	0.00000000e+00	0.00000000e+00	0.00000000e+00
-255	1.00000000e+00	0.00000000e+00	0.00000000e+00	0.00000000e+00
-254	1.00000000e+00	0.00000000e+00	0.00000000e+00	0.00000000e+00
-253	1.00000000e+00	0.00000000e+00	0.00000000e+00	0.00000000e+00
-252	1.00000000e+00	0.00000000e+00	0.00000000e+00	0.00000000e+00
-251	1.00000000e+00	0.00000000e+00	0.00000000e+00	0.00000000e+00
-250	1.00000000e+00	0.00000000e+00	0.00000000e+00	0.00000000e+00
-249	1.00000000e+00	0.00000000e+00	0.00000000e+00	0.00000000e+00
-248	1.00000000e+00	0.00000000e+00	0.00000000e+00	0.00000000e+00
-247	1.00000000e+00	0.00000000e+00	0.00000000e+00	0.00000000e+00
-246	1.00000000e+00	0.00000000e+00	0.00000000e+00	0.00000000e+00
-245	1.00000000e+00	0.00000000e+00	0.00000000e+00	0.00000000e+00
-244	1.00000000e+00	0.00000000e+00	0.00000000e+00	0.00000000e+00
-243	1.00000000e+00	0.00000000e+00	0.00000000e+00	0.00000000e+00
-242	1.00000000e+00	0.00000000e+00	0.00000000e+00	0.00000000e+00
-241	1.00000000e+00	0.00000000e+00	0.00000000e+00	0.00000000e+00
-240	1.00000000e+00	0.00000000e+00	0.00000000e+00	0.00000000e+00
-239	1.00000000e+00	0.00000000e+00	0.00000000e+00	0.00000000e+00
-238	1.00000000e+00	0.00000000e+00	0.00000000e+00	0.00000000e+00
-237	1.00000000e+00	0.00000000e+00	0.00000000e+00	0.00000000e+00
-236	1.00000000e+00	0.00000000e+00	0.00000000e+00	0.00000000e+00
-235	1.00000000e+00	0.00000000e+00	0.00000000e+00	0.00000000e+00
-234	1.00000000e+00	0.00000000e+00	0.00000000e+00	0.00000000e+00
-233	1.00000000e+00	0.00000000e+00	0.00000000e+00	0.00000000e+00
-232	1.00000000e+00	0.00000000e+00	0.00000000e+00	0.00000000e+00
-231	1.00000000e+00	0.00000000e+00	0.00000000e+00	0.00000000e+00
-230	1.00000000e+00	0.00000000e+00	0.00000000e+00	0.00000000e+00
-229	1.00000000e+00	0.00000000e+00	0.00000000e+00	0.00000000e+00
-228	1.00000000e+00	0.00000000e+00	0.00000000e+00	0.00000000e+00
-227	1.00000000e+00	0.00000000e+00	0.00000000e+00	0.00000000e+00
-226	1.00000000e+00	0.00000000e+00	0.00000000e+00	0.00000000e+00
-225	1.00000000e+00	0.00000000e+00	0.00000000e+00	0.00000000e+00
-224	1.00000000e+00	0.00000000e+00	0.00000000e+00	0.00000000e+00
-223	1.00000000e+00	0.00000000e+00	0.00000000e+00	0.00000000e+00
-222	1.00000000e+00	0.00000000e+00	0.00000000e+00	0.00000000e+00
-221	1.00000000e+00	0.00000000e+00	0.00000000e+00	0.00000000e+00
-220	1.00000000e+00	0.00000000e+00	0.00000000e+00	0.00000000e+00
-219	1.00000000e+00	0.00000000e+00	0.00000000e+00	0.00000000e+00
-218	1.00000000e+00	0.00000000e+00	0.00000000e+00	0.00000000e+00
-217	1.00000000e+00	0.00000000e+00	0.00000000e+00	0.00000000e+00
-216	1.00000000e+00	0.00000000e+00	0.00000000e+00	0.00000000e+00
-215	1.00000000e+00	0.00000000e+00	0.00000000e+00	0.00000000e+00
-214	1.00000000e+00	0.00000000e+00	0.00000000e+00	0.00000000e+00
-213	1.00000000e+00	0.00000000e+00	0.00000000e+00	0.00000000e+00
-212	1.00000000e+00	0.00000000e+00	0.00000000e+00	0.00000000e+00
-211	1.00000000e+00	0.00000000e+00	0.00000000e+00	0.00000000e+00
-210	1.00000000e+00	0.00000000e+00	0.00000000e+00	0.00000000e+00
-209	1.00000000e+00	0.00000000e+00	0.00000000e+00	0.00000000e+00
-208	1.00000000e+00	0.00000000e+00	0.00000000e+00	0.00000000e+00
-207	1.00000000e+00	0.00000000e+00	0.00000000e+00	0.00000000e+00
-206	1.00000000e+00	0.00000000e+00	0.00000000e+00	0.00000000e+00
-205	1.00000000e+00	0.00000000e+00	0.00000000e+00	0.00000000e+00
-204	1.00000000e+00	0.00000000e+00	0.00000000e+00	0.00000000e+00
-203	1.00000000e+00	0.00000000e+00	0.00000000e+00	0.00000000e+00
-202	1.00000000e+00	0.00000000e+00	0.00000000e+00	0.00000000e+00
-201	1.00000000e+00	0.00000000e+00	0.00000000e+00	0.00000000e+00
-200	1.00000000e+00	0.00000000e+00	0.00000000e+00	0.00000000e+00
-199	1.00000000e+00	0.00000000e+00	0.00000000e+00	0.00000000e+00
-198	1.00000000e+00	0.00000000e+00	0.00000000e+00	0.00000000e+00
-197	1.00000000e+00	0.00000000e+00	0.00000000e+00	0.00000000e+00
-196	1.00000000e+00	0.00000000e+00	0.00000000e+00	0.00000000e+00
-195	1.00000000e+00	0.00000000e+00	0.00000000e+00	0.00000000e+00
-194	1.00000000e+00	0.00000000e+00	0.00000000e+00	0.00000000e+00
-193	1.00000000e+00	0.00000000e+00	0.00000000e+00	0.00000000e+00
-192	1.00000000e+00	0.00000000e+00	0.00000000e+00	0.00000000e+00
-191	1.00000000e+00	0.00000000e+00	0.00000000e+00	0.00000000e+00
-190	1.00000000e+00	0.00000000e+00	0.00000000e+00	0.00000000e+00
-189	1.00000000e+00	0.00000000e+00	0.00000000e+00	0.00000000e+00
-188	1.00000000e+00	0.00000000e+00	0.00000000e+00	0.00000000e+00
-187	1.00000000e+00	0.00000000e+00	0.00000000e+00	0.00000000e+00
-186	1.00000000e+00	0.00000000e+00	0.00000000e+00	0.00000000e+00
-185	1.00000000e+00	0.00000000e+00	0.00000000e+00	0.00000000e+00
-184	1.00000000e+00	0.00000000e+00	0.00000000e+00	0.00000000e+00
-183	1.00000000e+00	0.00000000e+00	0.00000000e+00	0.00000000e+00
-182	1.00000000e+00	0.00000000e+00	0.00000000e+00	0.00000000e+00
-181	1.00000000e+00	0.00000000e+00	0.00000000e+00	0.00000000e+00
-180	1.00000000e+00	0.00000000e+00	0.00000000e+00	0.00000000e+00
-179	1.00000000e+00	0.00000000e+00	0.00000000e+00	0.00000000e+00
-178	1.00000000e+00	0.00000000e+00	0.00000000e+00	0.00000000e+00
-177	1.00000000e+00	0.00000000e+00	0.00000000e+00	0.00000000e+00
-176	1.00000000e+00	0.00000000e+00	0.00000000e+00	0.00000000e+00
-175	1.00000000e+00	0.00000000e+00	0.00000000e+00	0.00000000e+00
-174	1.00000000e+00	0.00000000e+00	0.00000000e+00	0.00000000e+00
-173	1.00000000e+00	0.00000000e+00	0.00000000e+00	0.00000000e+00
-172	1.00000000e+00	0.00000000e+00	0.00000000e+00	0.00000000e+00
-171	1.00000000e+00	0.00000000e+00	0.00000000e+00	0.00000000e+00
-170	1.00000000e+00	0.00000000e+00	0.00000000e+00	0.00000000e+00
-169	1.00000000e+00	0.00000000e+00	0.00000000e+00	0.00000000e+00
-168	1.00000000e+00	0.00000000e+00	0.00000000e+00	0.00000000e+00
-167	1.00000000e+00	0.00000000e+00	0.00000000e+00	0.00000000e+00
-166	1.00000000e+00	0.00000000e+00	0.00000000e+00	0.00000000e+00
-165	1.00000000e+00	0.00000000e+00	0.00000000e+00	0.00000000e+00
-164	1.00000000e+00	0.00000000e+00	0.00000000e+00	0.00000000e+00
-163	1.00000000e+00	0.00000000e+00	0.00000000e+00	0.00000000e+00
-162	1.00000000e+00	0.00000000e+00	0.00000000e+00	0.00000000e+00
-161	1.00000000e+00	0.00000000e+00	0.00000000e+00	0.00000000e+00
-160	1.00000000e+00	0.00000000e+00	0.00000000e+00	0.00000000e+00
-159	1.00000000e+00	0.00000000e+00	0.00000000e+00	0.00000000e+00
-158	1.00000000e+00	0.00000000e+00	0.00000000e+00	0.00000000e+00
-157	1.00000000e+00	0.00000000e+00	0.00000000e+00	0.00000000e+00
-156	1.00000000e+00	0.00000000e+00	0.00000000e+00	0.00000000e+00
-155	1.00000000e+00	0.00000000e+00	0.00000000e+00	0.00000000e+00
-154	1.00000000e+00	0.00000000e+00	0.00000000e+00	0.00000000e+00
-153	1.00000000e+00	0.00000000e+00	0.00000000e+00	0.00000000e+00
-152	1.00000000e+00	0.00000000e+00	0.00000000e+00	0.00000000e+00
-151	1.00000000e+00	0.00000000e+00	0.00000000e+00	0.00000000e+00
-150	1.00000000e+00	0.00000000e+00	0.00000000e+00	0.00000000e+00
-149	1.00000000e+00	0.00000000e+00	0.00000000e+00	0.00000000e+00
-148	1.00000000e+00	0.00000000e+00	0.00000000e+00	0.00000000e+00
-147	1.00000000e+00	0.00000000e+00	0.00000000e+00	0.00000000e+00
-146	1.00000000e+00	0.00000000e+00	0.00000000e+00	0.00000000e+00
-145	1.00000000e+00	0.00000000e+00	0.00000000e+00	0.00000000e+00
-144	1.00000000e+00	0.00000000e+00	0.00000000e+00	0.00000000e+00
-143	2.00000000e+00	0.00000000e+00	0.00000000e+00	0.00000000e+00
-142	2.00000000e+00	0.00000000e+00	0.00000000e+00	0.00000000e+00
-141	2.00000000e+00	0.00000000e+00	0.00000000e+00	0.00000000e+00
-140	2.00000000e+00	0.00000000e+00	0.00000000e+00	0.00000000e+00
-139	2.00000000e+00	0.00000000e+00	0.00000000e+00	0.00000000e+00
-138	2.00000000e+00	0.00000000e+00	0.00000000e+00	0.00000000e+00
-137	2.00000000e+00	0.00000000e+00	0.00000000e+00	0.00000000e+00
-136	2.00000000e+00	0.00000000e+00	0.00000000e+00	0.00000000e+00
-135	2.00000000e+00	0.00000000e+00	0.00000000e+00	0.00000000e+00
-134	2.00000000e+00	0.00000000e+00	0.00000000e+00	0.00000000e+00
-133	3.00000000e+00	0.00000000e+00	0.00000000e+00	0.00000000e+00
-132	3.00000000e+00	0.00000000e+00	0.00000000e+00	0.00000000e+00
-131	3.00000000e+00	0.00000000e+00	0.00000000e+00	0.00000000e+00
-130	3.00000000e+00	0.00000000e+00	0.00000000e+00	0.00000000e+00
-129	3.00000000e+00	0.00000000e+00	0.00000000e+00	0.00000000e+00
-128	3.00000000e+00	0.00000000e+00	0.00000000e+00	5.00000000e+01
-127	3.00000000e+00	0.00000000e+00	0.00000000e+00	0.00000000e+00
-126	3.00000000e+00	0.00000000e+00	0.00000000e+00	0.00000000e+00
-125	3.00000000e+00	0.00000000e+00	0.00000000e+00	0.00000000e+00
-124	3.00000000e+00	0.00000000e+00	0.00000000e+00	0.00000000e+00
-123	3.00000000e+00	0.00000000e+00	0.00000000e+00	0.00000000e+00
-122	3.00000000e+00	0.00000000e+00	0.00000000e+00	0.00000000e+00
-121	3.00000000e+00	0.00000000e+00	0.00000000e+00	0.00000000e+00
-120	3.00000000e+00	0.00000000e+00	0.00000000e+00	0.00000000e+00
-119	3.00000000e+00	0.00000000e+00	0.00000000e+00	0.00000000e+00
-118	3.00000000e+00	0.00000000e+00	0.00000000e+00	0.00000000e+00
-117	3.00000000e+00	0.00000000e+00	0.00000000e+00	0.00000000e+00
-116	3.00000000e+00	0.00000000e+00	0.00000000e+00	0.00000000e+00
-115	3.00000000e+00	0.00000000e+00	0.00000000e+00	0.00000000e+00
-114	3.00000000e+00	0.00000000e+00	0.00000000e+00	0.00000000e+00
-113	3.00000000e+00	0.00000000e+00	0.00000000e+00	0.00000000e+00
-112	3.00000000e+00	0.00000000e+00	0.00000000e+00	0.00000000e+00
-111	3.00000000e+00	0.00000000e+00	0.00000000e+00	0.00000000e+00
-110	3.00000000e+00	0.00000000e+00	0.00000000e+00	0.00000000e+00
-109	3.00000000e+00	0.00000000e+00	0.00000000e+00	0.00000000e+00
-108	3.00000000e+00	0.00000000e+00	0.00000000e+00	0.00000000e+00
-107	3.00000000e+00	0.00000000e+00	0.00000000e+00	0.00000000e+00
-106	3.00000000e+00	0.00000000e+00	0.00000000e+00	0.00000000e+00
-105	3.00000000e+00	0.00000000e+00	0.00000000e+00	0.00000000e+00
-104	3.00000000e+00	0.00000000e+00	0.00000000e+00	0.00000000e+00
-103	3.00000000e+00	0.00000000e+00	0.00000000e+00	0.00000000e+00
-102	3.00000000e+00	0.00000000e+00	0.00000000e+00	0.00000000e+00
-101	3.00000000e+00	0.00000000e+00	0.00000000e+00	0.00000000e+00
-100	3.00000000e+00	0.00000000e+00	0.00000000e+00	0.00000000e+00
-99	3.00000000e+00	0.00000000e+00	0.00000000e+00	0.00000000e+00
-98	3.00000000e+00	0.00000000e+00	0.00000000e+00	0.00000000e+00
-97	3.00000000e+00	0.00000000e+00	0.00000000e+00	0.00000000e+00
-96	3.00000000e+00	0.00000000e+00	0.00000000e+00	0.00000000e+00
-95	3.00000000e+00	0.00000000e+00	0.00000000e+00	0.00000000e+00
-94	3.00000000e+00	0.00000000e+00	0.00000000e+00	0.00000000e+00
-93	3.00000000e+00	0.00000000e+00	0.00000000e+00	0.00000000e+00
-92	3.00000000e+00	0.00000000e+00	0.00000000e+00	0.00000000e+00
-91	3.00000000e+00	0.00000000e+00	0.00000000e+00	0.00000000e+00
-90	3.00000000e+00	0.00000000e+00	0.00000000e+00	0.00000000e+00
-89	3.00000000e+00	0.00000000e+00	0.00000000e+00	0.00000000e+00
-88	3.00000000e+00	0.00000000e+00	0.00000000e+00	0.00000000e+00
-87	3.00000000e+00	0.00000000e+00	0.00000000e+00	0.00000000e+00
-86	3.00000000e+00	0.00000000e+00	0.00000000e+00	0.00000000e+00
-85	3.00000000e+00	0.00000000e+00	0.00000000e+00	0.00000000e+00
-84	3.00000000e+00	0.00000000e+00	0.00000000e+00	0.00000000e+00
-83	3.00000000e+00	0.00000000e+00	0.00000000e+00	0.00000000e+00
-82	3.00000000e+00	0.00000000e+00	0.00000000e+00	0.00000000e+00
-81	3.00000000e+00	0.00000000e+00	0.00000000e+00	0.00000000e+00
-80	3.00000000e+00	0.00000000e+00	0.00000000e+00	0.00000000e+00
-79	3.00000000e+00	0.00000000e+00	0.00000000e+00	0.00000000e+00
-78	3.00000000e+00	0.00000000e+00	0.00000000e+00	0.00000000e+00
-77	3.00000000e+00	0.00000000e+00	0.00000000e+00	0.00000000e+00
-76	3.00000000e+00	0.00000000e+00	0.00000000e+00	0.00000000e+00
-75	3.00000000e+00	0.00000000e+00	0.00000000e+00	0.00000000e+00
-74	3.00000000e+00	0.00000000e+00	0.00000000e+00	0.00000000e+00
-73	3.00000000e+00	0.00000000e+00	0.00000000e+00	0.00000000e+00
-72	3.00000000e+00	0.00000000e+00	0.00000000e+00	0.00000000e+00
-71	3.00000000e+00	0.00000000e+00	0.00000000e+00	0.00000000e+00
-70	3.00000000e+00	0.00000000e+00	0.00000000e+00	0.00000000e+00
-69	3.00000000e+00	0.00000000e+00	0.00000000e+00	0.00000000e+00
-68	3.00000000e+00	0.00000000e+00	0.00000000e+00	0.00000000e+00
-67	3.00000000e+00	0.00000000e+00	0.00000000e+00	0.00000000e+00
-66	3.00000000e+00	0.00000000e+00	0.00000000e+00	0.00000000e+00
-65	3.00000000e+00	0.00000000e+00	0.00000000e+00	0.00000000e+00
-64	3.00000000e+00	0.00000000e+00	0.00000000e+00	0.00000000e+00
-63	3.00000000e+00	0.00000000e+00	0.00000000e+00	0.00000000e+00
-62	3.00000000e+00	0.00000000e+00	0.00000000e+00	0.00000000e+00
-61	3.00000000e+00	0.00000000e+00	0.00000000e+00	0.00000000e+00
-60	3.00000000e+00	0.00000000e+00	0.00000000e+00	0.00000000e+00
-59	3.00000000e+00	0.00000000e+00	0.00000000e+00	0.00000000e+00
-58	3.00000000e+00	0.00000000e+00	0.00000000e+00	0.00000000e+00
-57	3.00000000e+00	0.00000000e+00	0.00000000e+00	0.00000000e+00
-56	3.00000000e+00	0.00000000e+00	0.00000000e+00	0.00000000e+00
-55	3.00000000e+00	0.00000000e+00	0.00000000e+00	0.00000000e+00
-54	3.00000000e+00	0.00000000e+00	0.00000000e+00	0.00000000e+00
-53	3.00000000e+00	0.00000000e+00	0.00000000e+00	0.00000000e+00
-52	3.00000000e+00	0.00000000e+00	0.00000000e+00	0.00000000e+00
-51	4.60000000e+01	3.00000000e+00	3.00000000e+00	4.00000000e+00
-50	1.68000000e+02	4.00000000e+00	4.00000000e+00	5.00000000e+00
-49	2.83000000e+02	4.00000000e+00	4.00000000e+00	5.00000000e+00
-48	4.27000000e+02	5.00000000e+00	6.00000000e+00	1.70000000e+01
-47	5.19000000e+02	5.00000000e+00	6.00000000e+00	1.70000000e+01
-46	6.09000000e+02	5.00000000e+00	6.00000000e+00	1.70000000e+01
-45	7.55000000e+02	6.00000000e+00	7.00000000e+00	2.00000000e+01
-44	8.80000000e+02	7.00000000e+00	9.00000000e+00	2.90000000e+01
-43	9.75000000e+02	7.00000000e+00	9.00000000e+00	2.90000000e+01
-42	1.07100000e+03	7.00000000e+00	9.00000000e+00	2.90000000e+01
-41	1.15800000e+03	7.00000000e+00	9.00000000e+00	2.90000000e+01
-40	1.23700000e+03	7.00000000e+00	9.00000000e+00	2.90000000e+01
-39	1.30500000e+03	7.00000000e+00	9.00000000e+00	2.90000000e+01
-38	1.40000000e+03	7.00000000e+00	9.00000000e+00	2.90000000e+01
-37	1.48300000e+03	7.00000000e+00	9.00000000e+00	2.90000000e+01
-36	1.55400000e+03	7.00000000e+00	9.00000000e+00	2.90000000e+01
-35	1.62400000e+03	7.00000000e+00	9.00000000e+00	2.90000000e+01
-34	1.69900000e+03	7.00000000e+00	9.00000000e+00	2.90000000e+01
-33	1.77500000e+03	7.00000000e+00	9.00000000e+00	2.90000000e+01
-32	1.84800000e+03	7.00000000e+00	9.00000000e+00	2.90000000e+01
-31	1.91300000e+03	7.00000000e+00	9.00000000e+00	2.90000000e+01
-30	2.05800000e+03	7.00000000e+00	9.00000000e+00	2.90000000e+01
-29	2.14800000e+03	7.00000000e+00	9.00000000e+00	2.90000000e+01
-28	2.23900000e+03	7.00000000e+00	9.00000000e+00	2.90000000e+01
-27	2.32700000e+03	7.00000000e+00	9.00000000e+00	2.90000000e+01
-26	2.39900000e+03	7.00000000e+00	9.00000000e+00	2.90000000e+01
-25	2.48900000e+03	7.00000000e+00	9.00000000e+00	2.90000000e+01
-24	2.55700000e+03	7.00000000e+00	9.00000000e+00	2.90000000e+01
-23	2.63200000e+03	7.00000000e+00	9.00000000e+00	2.90000000e+01
-22	2.73400000e+03	8.00000000e+00	1.00000000e+01	3.10000000e+01
-21	2.80000000e+03	8.00000000e+00	1.00000000e+01	3.10000000e+01
-20	2.86300000e+03	8.00000000e+00	1.00000000e+01	3.10000000e+01
-19	2.93300000e+03	8.00000000e+00	1.00000000e+01	3.10000000e+01
-18	2.99800000e+03	8.00000000e+00	1.00000000e+01	3.10000000e+01
-17	3.09900000e+03	8.00000000e+00	1.00000000e+01	3.10000000e+01
-16	3.20700000e+03	8.00000000e+00	1.00000000e+01	3.10000000e+01
-15	3.29400000e+03	8.00000000e+00	1.00000000e+01	3.10000000e+01
-14	3.39500000e+03	8.00000000e+00	1.00000000e+01	3.10000000e+01
-13	3.53500000e+03	1.30000000e+01	1.30000000e+01	3.90000000e+01
-12	3.63200000e+03	1.30000000e+01	1.30000000e+01	3.90000000e+01
-11	3.70300000e+03	1.30000000e+01	1.30000000e+01	3.90000000e+01
-10	3.81300000e+03	1.30000000e+01	1.30000000e+01	3.90000000e+01
-9	3.92500000e+03	1.30000000e+01	1.30000000e+01	3.90000000e+01
-8	4.01300000e+03	1.30000000e+01	1.30000000e+01	3.90000000e+01
-7	4.12900000e+03	1.30000000e+01	1.30000000e+01	3.90000000e+01
-6	4.21700000e+03	1.30000000e+01	1.30000000e+01	3.90000000e+01
-5	4.24800000e+03	1.40000000e+01	1.70000000e+01	4.50000000e+01
-4	4.26200000e+03	1.40000000e+01	1.70000000e+01	4.50000000e+01
-3	4.28800000e+03	1.40000000e+01	1.70000000e+01	4.50000000e+01
-2	4.34600000e+03	1.50000000e+01	1.80000000e+01	4.70000000e+01
-1	4.44000000e+03	1.50000000e+01	1.90000000e+01	4.80000000e+01
0	4.63000000e+03	1.50000000e+01	1.90000000e+01	4.80000000e+01
1	4.83700000e+03	1.70000000e+01	2.00000000e+01	5.00000000e+01
2	5.07400000e+03	2.00000000e+01	2.30000000e+01	5.30000000e+01
3	5.37400000e+03	2.20000000e+01	2.90000000e+01	5.90000000e+01
4	5.64200000e+03	2.60000000e+01	3.80000000e+01	8.70000000e+01
5	5.77600000e+03	2.50000000e+01	3.90000000e+01	8.80000000e+01
6	5.87700000e+03	2.50000000e+01	3.90000000e+01	8.80000000e+01
7	5.94100000e+03	2.50000000e+01	3.90000000e+01	8.80000000e+01
8	6.03200000e+03	2.50000000e+01	3.90000000e+01	8.80000000e+01
9	6.03200000e+03	2.50000000e+01	3.90000000e+01	8.80000000e+01
10	6.06800000e+03	2.50000000e+01	3.90000000e+01	8.80000000e+01
11	6.06800000e+03	2.50000000e+01	3.90000000e+01	8.80000000e+01
12	6.17600000e+03	2.70000000e+01	4.00000000e+01	9.00000000e+01
13	6.25000000e+03	2.70000000e+01	4.00000000e+01	9.00000000e+01
14	6.33100000e+03	2.70000000e+01	4.00000000e+01	9.00000000e+01
15	6.42600000e+03	2.70000000e+01	4.00000000e+01	9.00000000e+01
16	6.54100000e+03	2.60000000e+01	4.10000000e+01	9.10000000e+01
17	6.63600000e+03	2.60000000e+01	4.20000000e+01	9.20000000e+01
18	6.63600000e+03	2.60000000e+01	4.20000000e+01	9.20000000e+01
19	6.74100000e+03	2.60000000e+01	4.20000000e+01	9.20000000e+01
20	6.74100000e+03	2.60000000e+01	4.20000000e+01	9.20000000e+01
21	6.74100000e+03	2.60000000e+01	4.20000000e+01	9.20000000e+01
22	6.74100000e+03	2.60000000e+01	4.30000000e+01	9.30000000e+01
23	6.74100000e+03	2.60000000e+01	4.30000000e+01	9.30000000e+01
24	6.83500000e+03	2.60000000e+01	4.30000000e+01	9.30000000e+01
25	6.94500000e+03	2.60000000e+01	4.30000000e+01	9.30000000e+01
26	7.05500000e+03	2.60000000e+01	4.30000000e+01	9.30000000e+01
27	7.18600000e+03	2.60000000e+01	4.40000000e+01	9.40000000e+01
28	7.33600000e+03	2.60000000e+01	4.40000000e+01	9.40000000e+01
29	7.58400000e+03	2.90000000e+01	4.40000000e+01	9.50000000e+01
30	7.76600000e+03	2.90000000e+01	4.40000000e+01	9.50000000e+01
31	7.93200000e+03	2.90000000e+01	4.40000000e+01	9.50000000e+01
32	8.08300000e+03	2.90000000e+01	4.40000000e+01	9.50000000e+01
33	8.18100000e+03	2.90000000e+01	4.40000000e+01	9.50000000e+01
34	8.28200000e+03	2.90000000e+01	4.40000000e+01	9.50000000e+01
35	8.42000000e+03	2.90000000e+01	4.40000000e+01	9.50000000e+01
36	8.62100000e+03	2.90000000e+01	4.40000000e+01	9.50000000e+01
37	8.84600000e+03	2.90000000e+01	4.40000000e+01	9.50000000e+01
38	9.03700000e+03	2.90000000e+01	4.40000000e+01	9.50000000e+01
39	9.30300000e+03	2.90000000e+01	4.60000000e+01	9.70000000e+01
40	9.48300000e+03	2.90000000e+01	4.60000000e+01	9.70000000e+01
41	9.64600000e+03	2.90000000e+01	4.60000000e+01	9.70000000e+01
42	9.81000000e+03	2.90000000e+01	4.60000000e+01	9.70000000e+01
43	9.97500000e+03	2.90000000e+01	4.60000000e+01	9.70000000e+01
44	1.01530000e+04	3.20000000e+01	4.80000000e+01	9.90000000e+01
45	1.03450000e+04	3.00000000e+01	5.10000000e+01	1.02000000e+02
46	1.05260000e+04	3.00000000e+01	5.10000000e+01	1.02000000e+02
47	1.07090000e+04	3.00000000e+01	5.10000000e+01	1.02000000e+02
48	1.12330000e+04	3.00000000e+01	5.10000000e+01	1.02000000e+02
49	1.17150000e+04	3.00000000e+01	5.10000000e+01	1.02000000e+02
50	1.19840000e+04	3.00000000e+01	5.10000000e+01	1.02000000e+02
51	1.22120000e+04	3.10000000e+01	5.20000000e+01	1.04000000e+02
52	1.24160000e+04	3.10000000e+01	5.20000000e+01	1.04000000e+02
53	1.26390000e+04	3.10000000e+01	5.30000000e+01	1.05000000e+02
54	1.27940000e+04	3.10000000e+01	5.30000000e+01	1.05000000e+02
55	1.29490000e+04	3.10000000e+01	5.30000000e+01	1.05000000e+02
56	1.31060000e+04	3.10000000e+01	5.30000000e+01	1.05000000e+02
57	1.32790000e+04	3.10000000e+01	5.30000000e+01	1.05000000e+02
58	1.34240000e+04	3.10000000e+01	5.30000000e+01	1.05000000e+02
59	1.35970000e+04	3.60000000e+01	5.40000000e+01	1.07000000e+02
60	1.37760000e+04	3.60000000e+01	5.40000000e+01	1.07000000e+02
61	1.39240000e+04	3.60000000e+01	5.40000000e+01	1.07000000e+02
62	1.40470000e+04	3.60000000e+01	5.40000000e+01	1.07000000e+02
63	1.41960000e+04	3.60000000e+01	5.40000000e+01	1.07000000e+02
64	1.43200000e+04	3.60000000e+01	5.40000000e+01	1.07000000e+02
65	1.44360000e+04	3.60000000e+01	5.40000000e+01	1.07000000e+02
66	1.45890000e+04	3.60000000e+01	5.40000000e+01	1.07000000e+02
67	1.47420000e+04	3.60000000e+01	5.40000000e+01	1.07000000e+02
68	1.48730000e+04	3.60000000e+01	5.40000000e+01	1.07000000e+02
69	1.49960000e+04	3.60000000e+01	5.40000000e+01	1.07000000e+02
70	1.51160000e+04	3.60000000e+01	5.40000000e+01	1.07000000e+02
71	1.52660000e+04	3.60000000e+01	5.40000000e+01	1.07000000e+02
72	1.53900000e+04	3.60000000e+01	5.40000000e+01	1.07000000e+02
73	1.55230000e+04	3.60000000e+01	5.40000000e+01	1.07000000e+02
74	1.56980000e+04	3.70000000e+01	5.60000000e+01	1.09000000e+02
75	1.58410000e+04	3.70000000e+01	5.60000000e+01	1.09000000e+02
76	1.59470000e+04	3.70000000e+01	5.60000000e+01	1.09000000e+02
77	1.60480000e+04	3.70000000e+01	5.60000000e+01	1.09000000e+02
78	1.61810000e+04	3.70000000e+01	5.60000000e+01	1.09000000e+02
79	1.63000000e+04	3.70000000e+01	5.60000000e+01	1.09000000e+02
80	1.64400000e+04	3.70000000e+01	5.60000000e+01	1.09000000e+02
81	1.65990000e+04	3.70000000e+01	5.60000000e+01	1.09000000e+02
82	1.67120000e+04	3.70000000e+01	5.60000000e+01	1.09000000e+02
83	1.68570000e+04	3.70000000e+01	5.70000000e+01	1.10000000e+02
84	1.69860000e+04	3.70000000e+01	5.70000000e+01	1.10000000e+02
85	1.70810000e+04	3.70000000e+01	8.90000000e+01	1.10000000e+02
86	1.72070000e+04	3.70000000e+01	5.70000000e+01	1.10000000e+02
87	1.73250000e+04	3.70000000e+01	5.70000000e+01	1.10000000e+02
88	1.74670000e+04	3.70000000e+01	5.70000000e+01	1.10000000e+02
89	1.75940000e+04	3.70000000e+01	5.70000000e+01	1.10000000e+02
90	1.77070000e+04	3.70000000e+01	5.70000000e+01	1.10000000e+02
91	1.78190000e+04	3.70000000e+01	5.70000000e+01	1.10000000e+02
92	1.79570000e+04	3.30000000e+01	5.90000000e+01	1.12000000e+02
93	1.80570000e+04	3.30000000e+01	5.90000000e+01	1.12000000e+02
94	1.81890000e+04	3.30000000e+01	5.90000000e+01	1.12000000e+02
95	1.83270000e+04	3.30000000e+01	5.90000000e+01	1.12000000e+02
96	1.84490000e+04	3.30000000e+01	5.90000000e+01	1.12000000e+02
97	1.85480000e+04	3.30000000e+01	5.90000000e+01	1.12000000e+02
98	1.86640000e+04	3.30000000e+01	5.90000000e+01	1.12000000e+02
99	1.87800000e+04	3.30000000e+01	5.90000000e+01	1.12000000e+02
100	1.89020000e+04	3.30000000e+01	5.90000000e+01	1.12000000e+02
