# Supplementary material for: Early Prediction of Movie Box Office Success Based on Wikipedia Activity Big Data
Source: PLoS One. 2013 Aug 21;8(8):e71226. doi: 10.1371/journal.pone.0071226 (PMC3749192; doi:10.1371/journal.pone.0071226)
Supplement: Dataset S1 — The dataset under study, including the financial and Wikipedia activity data is also available at http://wwm.phy.bme.hu/SupplementaryDataS1.zip. (ZIP) [file pone.0071226.s002.zip › wikipredict_data_pack/sample_of_312/wikipedia_predictors/7]

Day_(movie_time)	Views	Users	Rigor	Edits
-500	0.00000000e+00	0.00000000e+00	0.00000000e+00	0.00000000e+00
-499	0.00000000e+00	0.00000000e+00	0.00000000e+00	0.00000000e+00
-498	0.00000000e+00	0.00000000e+00	0.00000000e+00	0.00000000e+00
-497	0.00000000e+00	0.00000000e+00	0.00000000e+00	0.00000000e+00
-496	0.00000000e+00	0.00000000e+00	0.00000000e+00	0.00000000e+00
-495	0.00000000e+00	0.00000000e+00	0.00000000e+00	0.00000000e+00
-494	0.00000000e+00	0.00000000e+00	0.00000000e+00	0.00000000e+00
-493	0.00000000e+00	0.00000000e+00	0.00000000e+00	0.00000000e+00
-492	0.00000000e+00	0.00000000e+00	0.00000000e+00	0.00000000e+00
-491	0.00000000e+00	0.00000000e+00	0.00000000e+00	0.00000000e+00
-490	0.00000000e+00	0.00000000e+00	0.00000000e+00	0.00000000e+00
-489	0.00000000e+00	0.00000000e+00	0.00000000e+00	0.00000000e+00
-488	0.00000000e+00	0.00000000e+00	0.00000000e+00	0.00000000e+00
-487	0.00000000e+00	0.00000000e+00	0.00000000e+00	0.00000000e+00
-486	0.00000000e+00	0.00000000e+00	0.00000000e+00	0.00000000e+00
-485	0.00000000e+00	0.00000000e+00	0.00000000e+00	0.00000000e+00
-484	0.00000000e+00	0.00000000e+00	0.00000000e+00	0.00000000e+00
-483	0.00000000e+00	0.00000000e+00	0.00000000e+00	0.00000000e+00
-482	0.00000000e+00	0.00000000e+00	0.00000000e+00	0.00000000e+00
-481	0.00000000e+00	0.00000000e+00	0.00000000e+00	0.00000000e+00
-480	0.00000000e+00	0.00000000e+00	0.00000000e+00	0.00000000e+00
-479	0.00000000e+00	0.00000000e+00	0.00000000e+00	0.00000000e+00
-478	0.00000000e+00	0.00000000e+00	0.00000000e+00	0.00000000e+00
-477	0.00000000e+00	0.00000000e+00	0.00000000e+00	0.00000000e+00
-476	0.00000000e+00	0.00000000e+00	0.00000000e+00	0.00000000e+00
-475	0.00000000e+00	0.00000000e+00	0.00000000e+00	0.00000000e+00
-474	0.00000000e+00	0.00000000e+00	0.00000000e+00	0.00000000e+00
-473	0.00000000e+00	0.00000000e+00	0.00000000e+00	0.00000000e+00
-472	0.00000000e+00	0.00000000e+00	0.00000000e+00	0.00000000e+00
-471	0.00000000e+00	0.00000000e+00	0.00000000e+00	0.00000000e+00
-470	0.00000000e+00	0.00000000e+00	0.00000000e+00	0.00000000e+00
-469	0.00000000e+00	0.00000000e+00	0.00000000e+00	0.00000000e+00
-468	0.00000000e+00	0.00000000e+00	0.00000000e+00	0.00000000e+00
-467	0.00000000e+00	0.00000000e+00	0.00000000e+00	0.00000000e+00
-466	0.00000000e+00	0.00000000e+00	0.00000000e+00	0.00000000e+00
-465	0.00000000e+00	0.00000000e+00	0.00000000e+00	0.00000000e+00
-464	0.00000000e+00	0.00000000e+00	0.00000000e+00	0.00000000e+00
-463	0.00000000e+00	0.00000000e+00	0.00000000e+00	0.00000000e+00
-462	0.00000000e+00	0.00000000e+00	0.00000000e+00	0.00000000e+00
-461	0.00000000e+00	0.00000000e+00	0.00000000e+00	0.00000000e+00
-460	0.00000000e+00	0.00000000e+00	0.00000000e+00	0.00000000e+00
-459	0.00000000e+00	0.00000000e+00	0.00000000e+00	0.00000000e+00
-458	0.00000000e+00	0.00000000e+00	0.00000000e+00	0.00000000e+00
-457	0.00000000e+00	0.00000000e+00	0.00000000e+00	0.00000000e+00
-456	0.00000000e+00	0.00000000e+00	0.00000000e+00	0.00000000e+00
-455	0.00000000e+00	0.00000000e+00	0.00000000e+00	0.00000000e+00
-454	0.00000000e+00	0.00000000e+00	0.00000000e+00	0.00000000e+00
-453	0.00000000e+00	0.00000000e+00	0.00000000e+00	0.00000000e+00
-452	0.00000000e+00	0.00000000e+00	0.00000000e+00	0.00000000e+00
-451	0.00000000e+00	0.00000000e+00	0.00000000e+00	0.00000000e+00
-450	0.00000000e+00	0.00000000e+00	0.00000000e+00	0.00000000e+00
-449	0.00000000e+00	0.00000000e+00	0.00000000e+00	0.00000000e+00
-448	0.00000000e+00	0.00000000e+00	0.00000000e+00	0.00000000e+00
-447	0.00000000e+00	0.00000000e+00	0.00000000e+00	0.00000000e+00
-446	0.00000000e+00	0.00000000e+00	0.00000000e+00	0.00000000e+00
-445	0.00000000e+00	0.00000000e+00	0.00000000e+00	0.00000000e+00
-444	0.00000000e+00	0.00000000e+00	0.00000000e+00	0.00000000e+00
-443	0.00000000e+00	0.00000000e+00	0.00000000e+00	0.00000000e+00
-442	0.00000000e+00	0.00000000e+00	0.00000000e+00	0.00000000e+00
-441	0.00000000e+00	0.00000000e+00	0.00000000e+00	0.00000000e+00
-440	0.00000000e+00	0.00000000e+00	0.00000000e+00	0.00000000e+00
-439	0.00000000e+00	0.00000000e+00	0.00000000e+00	0.00000000e+00
-438	0.00000000e+00	0.00000000e+00	0.00000000e+00	0.00000000e+00
-437	0.00000000e+00	0.00000000e+00	0.00000000e+00	0.00000000e+00
-436	0.00000000e+00	0.00000000e+00	0.00000000e+00	0.00000000e+00
-435	0.00000000e+00	0.00000000e+00	0.00000000e+00	0.00000000e+00
-434	0.00000000e+00	0.00000000e+00	0.00000000e+00	0.00000000e+00
-433	0.00000000e+00	0.00000000e+00	0.00000000e+00	0.00000000e+00
-432	0.00000000e+00	0.00000000e+00	0.00000000e+00	0.00000000e+00
-431	0.00000000e+00	0.00000000e+00	0.00000000e+00	0.00000000e+00
-430	0.00000000e+00	0.00000000e+00	0.00000000e+00	0.00000000e+00
-429	0.00000000e+00	0.00000000e+00	0.00000000e+00	0.00000000e+00
-428	0.00000000e+00	0.00000000e+00	0.00000000e+00	0.00000000e+00
-427	0.00000000e+00	0.00000000e+00	0.00000000e+00	0.00000000e+00
-426	0.00000000e+00	0.00000000e+00	0.00000000e+00	0.00000000e+00
-425	0.00000000e+00	0.00000000e+00	0.00000000e+00	0.00000000e+00
-424	0.00000000e+00	0.00000000e+00	0.00000000e+00	0.00000000e+00
-423	0.00000000e+00	0.00000000e+00	0.00000000e+00	0.00000000e+00
-422	0.00000000e+00	0.00000000e+00	0.00000000e+00	0.00000000e+00
-421	0.00000000e+00	0.00000000e+00	0.00000000e+00	0.00000000e+00
-420	0.00000000e+00	0.00000000e+00	0.00000000e+00	0.00000000e+00
-419	0.00000000e+00	0.00000000e+00	0.00000000e+00	0.00000000e+00
-418	0.00000000e+00	0.00000000e+00	0.00000000e+00	0.00000000e+00
-417	0.00000000e+00	0.00000000e+00	0.00000000e+00	0.00000000e+00
-416	0.00000000e+00	0.00000000e+00	0.00000000e+00	0.00000000e+00
-415	0.00000000e+00	0.00000000e+00	0.00000000e+00	0.00000000e+00
-414	0.00000000e+00	0.00000000e+00	0.00000000e+00	0.00000000e+00
-413	0.00000000e+00	0.00000000e+00	0.00000000e+00	0.00000000e+00
-412	0.00000000e+00	0.00000000e+00	0.00000000e+00	0.00000000e+00
-411	0.00000000e+00	0.00000000e+00	0.00000000e+00	0.00000000e+00
-410	0.00000000e+00	0.00000000e+00	0.00000000e+00	0.00000000e+00
-409	0.00000000e+00	0.00000000e+00	0.00000000e+00	0.00000000e+00
-408	0.00000000e+00	0.00000000e+00	0.00000000e+00	0.00000000e+00
-407	0.00000000e+00	0.00000000e+00	0.00000000e+00	0.00000000e+00
-406	0.00000000e+00	0.00000000e+00	0.00000000e+00	0.00000000e+00
-405	0.00000000e+00	0.00000000e+00	0.00000000e+00	0.00000000e+00
-404	0.00000000e+00	0.00000000e+00	0.00000000e+00	0.00000000e+00
-403	0.00000000e+00	0.00000000e+00	0.00000000e+00	0.00000000e+00
-402	0.00000000e+00	0.00000000e+00	0.00000000e+00	0.00000000e+00
-401	0.00000000e+00	0.00000000e+00	0.00000000e+00	0.00000000e+00
-400	0.00000000e+00	0.00000000e+00	0.00000000e+00	0.00000000e+00
-399	0.00000000e+00	0.00000000e+00	0.00000000e+00	0.00000000e+00
-398	0.00000000e+00	0.00000000e+00	0.00000000e+00	0.00000000e+00
-397	0.00000000e+00	0.00000000e+00	0.00000000e+00	0.00000000e+00
-396	0.00000000e+00	0.00000000e+00	0.00000000e+00	0.00000000e+00
-395	0.00000000e+00	0.00000000e+00	0.00000000e+00	0.00000000e+00
-394	0.00000000e+00	0.00000000e+00	0.00000000e+00	0.00000000e+00
-393	0.00000000e+00	0.00000000e+00	0.00000000e+00	0.00000000e+00
-392	0.00000000e+00	0.00000000e+00	0.00000000e+00	0.00000000e+00
-391	0.00000000e+00	0.00000000e+00	0.00000000e+00	0.00000000e+00
-390	0.00000000e+00	0.00000000e+00	0.00000000e+00	0.00000000e+00
-389	0.00000000e+00	0.00000000e+00	0.00000000e+00	0.00000000e+00
-388	0.00000000e+00	0.00000000e+00	0.00000000e+00	0.00000000e+00
-387	0.00000000e+00	0.00000000e+00	0.00000000e+00	0.00000000e+00
-386	0.00000000e+00	0.00000000e+00	0.00000000e+00	0.00000000e+00
-385	0.00000000e+00	0.00000000e+00	0.00000000e+00	0.00000000e+00
-384	0.00000000e+00	0.00000000e+00	0.00000000e+00	0.00000000e+00
-383	0.00000000e+00	0.00000000e+00	0.00000000e+00	0.00000000e+00
-382	0.00000000e+00	0.00000000e+00	0.00000000e+00	0.00000000e+00
-381	0.00000000e+00	0.00000000e+00	0.00000000e+00	0.00000000e+00
-380	0.00000000e+00	0.00000000e+00	0.00000000e+00	0.00000000e+00
-379	0.00000000e+00	0.00000000e+00	0.00000000e+00	0.00000000e+00
-378	0.00000000e+00	0.00000000e+00	0.00000000e+00	0.00000000e+00
-377	0.00000000e+00	0.00000000e+00	0.00000000e+00	0.00000000e+00
-376	0.00000000e+00	0.00000000e+00	0.00000000e+00	0.00000000e+00
-375	0.00000000e+00	0.00000000e+00	0.00000000e+00	0.00000000e+00
-374	0.00000000e+00	0.00000000e+00	0.00000000e+00	0.00000000e+00
-373	0.00000000e+00	0.00000000e+00	0.00000000e+00	0.00000000e+00
-372	0.00000000e+00	0.00000000e+00	0.00000000e+00	0.00000000e+00
-371	0.00000000e+00	0.00000000e+00	0.00000000e+00	0.00000000e+00
-370	0.00000000e+00	0.00000000e+00	0.00000000e+00	0.00000000e+00
-369	0.00000000e+00	0.00000000e+00	0.00000000e+00	0.00000000e+00
-368	0.00000000e+00	0.00000000e+00	0.00000000e+00	0.00000000e+00
-367	0.00000000e+00	0.00000000e+00	0.00000000e+00	0.00000000e+00
-366	0.00000000e+00	0.00000000e+00	0.00000000e+00	0.00000000e+00
-365	0.00000000e+00	0.00000000e+00	0.00000000e+00	0.00000000e+00
-364	0.00000000e+00	0.00000000e+00	0.00000000e+00	0.00000000e+00
-363	0.00000000e+00	0.00000000e+00	0.00000000e+00	0.00000000e+00
-362	0.00000000e+00	0.00000000e+00	0.00000000e+00	0.00000000e+00
-361	0.00000000e+00	0.00000000e+00	0.00000000e+00	0.00000000e+00
-360	0.00000000e+00	0.00000000e+00	0.00000000e+00	0.00000000e+00
-359	0.00000000e+00	0.00000000e+00	0.00000000e+00	0.00000000e+00
-358	0.00000000e+00	0.00000000e+00	0.00000000e+00	0.00000000e+00
-357	0.00000000e+00	0.00000000e+00	0.00000000e+00	0.00000000e+00
-356	0.00000000e+00	0.00000000e+00	0.00000000e+00	0.00000000e+00
-355	0.00000000e+00	0.00000000e+00	0.00000000e+00	0.00000000e+00
-354	0.00000000e+00	0.00000000e+00	0.00000000e+00	0.00000000e+00
-353	0.00000000e+00	0.00000000e+00	0.00000000e+00	0.00000000e+00
-352	0.00000000e+00	0.00000000e+00	0.00000000e+00	0.00000000e+00
-351	0.00000000e+00	0.00000000e+00	0.00000000e+00	0.00000000e+00
-350	0.00000000e+00	0.00000000e+00	0.00000000e+00	0.00000000e+00
-349	0.00000000e+00	0.00000000e+00	0.00000000e+00	0.00000000e+00
-348	0.00000000e+00	0.00000000e+00	0.00000000e+00	0.00000000e+00
-347	0.00000000e+00	0.00000000e+00	0.00000000e+00	0.00000000e+00
-346	0.00000000e+00	0.00000000e+00	0.00000000e+00	0.00000000e+00
-345	0.00000000e+00	0.00000000e+00	0.00000000e+00	0.00000000e+00
-344	0.00000000e+00	0.00000000e+00	0.00000000e+00	0.00000000e+00
-343	0.00000000e+00	0.00000000e+00	0.00000000e+00	0.00000000e+00
-342	0.00000000e+00	0.00000000e+00	0.00000000e+00	0.00000000e+00
-341	0.00000000e+00	0.00000000e+00	0.00000000e+00	0.00000000e+00
-340	0.00000000e+00	0.00000000e+00	0.00000000e+00	0.00000000e+00
-339	0.00000000e+00	0.00000000e+00	0.00000000e+00	0.00000000e+00
-338	0.00000000e+00	0.00000000e+00	0.00000000e+00	0.00000000e+00
-337	0.00000000e+00	0.00000000e+00	0.00000000e+00	0.00000000e+00
-336	0.00000000e+00	0.00000000e+00	0.00000000e+00	0.00000000e+00
-335	0.00000000e+00	0.00000000e+00	0.00000000e+00	0.00000000e+00
-334	0.00000000e+00	0.00000000e+00	0.00000000e+00	0.00000000e+00
-333	0.00000000e+00	0.00000000e+00	0.00000000e+00	0.00000000e+00
-332	0.00000000e+00	0.00000000e+00	0.00000000e+00	0.00000000e+00
-331	0.00000000e+00	0.00000000e+00	0.00000000e+00	0.00000000e+00
-330	0.00000000e+00	0.00000000e+00	0.00000000e+00	0.00000000e+00
-329	0.00000000e+00	0.00000000e+00	0.00000000e+00	0.00000000e+00
-328	0.00000000e+00	0.00000000e+00	0.00000000e+00	0.00000000e+00
-327	0.00000000e+00	0.00000000e+00	0.00000000e+00	0.00000000e+00
-326	0.00000000e+00	0.00000000e+00	0.00000000e+00	0.00000000e+00
-325	0.00000000e+00	0.00000000e+00	0.00000000e+00	0.00000000e+00
-324	0.00000000e+00	0.00000000e+00	0.00000000e+00	0.00000000e+00
-323	0.00000000e+00	0.00000000e+00	0.00000000e+00	0.00000000e+00
-322	0.00000000e+00	0.00000000e+00	0.00000000e+00	0.00000000e+00
-321	0.00000000e+00	0.00000000e+00	0.00000000e+00	0.00000000e+00
-320	0.00000000e+00	0.00000000e+00	0.00000000e+00	0.00000000e+00
-319	0.00000000e+00	0.00000000e+00	0.00000000e+00	0.00000000e+00
-318	0.00000000e+00	0.00000000e+00	0.00000000e+00	0.00000000e+00
-317	0.00000000e+00	0.00000000e+00	0.00000000e+00	0.00000000e+00
-316	0.00000000e+00	0.00000000e+00	0.00000000e+00	0.00000000e+00
-315	0.00000000e+00	0.00000000e+00	0.00000000e+00	0.00000000e+00
-314	0.00000000e+00	0.00000000e+00	0.00000000e+00	0.00000000e+00
-313	0.00000000e+00	0.00000000e+00	0.00000000e+00	0.00000000e+00
-312	0.00000000e+00	0.00000000e+00	0.00000000e+00	0.00000000e+00
-311	0.00000000e+00	0.00000000e+00	0.00000000e+00	0.00000000e+00
-310	0.00000000e+00	0.00000000e+00	0.00000000e+00	0.00000000e+00
-309	0.00000000e+00	0.00000000e+00	0.00000000e+00	0.00000000e+00
-308	0.00000000e+00	0.00000000e+00	0.00000000e+00	0.00000000e+00
-307	0.00000000e+00	0.00000000e+00	0.00000000e+00	0.00000000e+00
-306	0.00000000e+00	0.00000000e+00	0.00000000e+00	0.00000000e+00
-305	0.00000000e+00	0.00000000e+00	0.00000000e+00	0.00000000e+00
-304	0.00000000e+00	0.00000000e+00	0.00000000e+00	0.00000000e+00
-303	0.00000000e+00	0.00000000e+00	0.00000000e+00	0.00000000e+00
-302	0.00000000e+00	0.00000000e+00	0.00000000e+00	0.00000000e+00
-301	0.00000000e+00	0.00000000e+00	0.00000000e+00	0.00000000e+00
-300	0.00000000e+00	0.00000000e+00	0.00000000e+00	0.00000000e+00
-299	0.00000000e+00	0.00000000e+00	0.00000000e+00	0.00000000e+00
-298	0.00000000e+00	0.00000000e+00	0.00000000e+00	0.00000000e+00
-297	0.00000000e+00	0.00000000e+00	0.00000000e+00	0.00000000e+00
-296	0.00000000e+00	0.00000000e+00	0.00000000e+00	0.00000000e+00
-295	0.00000000e+00	0.00000000e+00	0.00000000e+00	0.00000000e+00
-294	0.00000000e+00	0.00000000e+00	0.00000000e+00	0.00000000e+00
-293	0.00000000e+00	0.00000000e+00	0.00000000e+00	0.00000000e+00
-292	0.00000000e+00	0.00000000e+00	0.00000000e+00	0.00000000e+00
-291	0.00000000e+00	0.00000000e+00	0.00000000e+00	0.00000000e+00
-290	0.00000000e+00	0.00000000e+00	0.00000000e+00	0.00000000e+00
-289	0.00000000e+00	0.00000000e+00	0.00000000e+00	0.00000000e+00
-288	0.00000000e+00	0.00000000e+00	0.00000000e+00	0.00000000e+00
-287	0.00000000e+00	0.00000000e+00	0.00000000e+00	0.00000000e+00
-286	0.00000000e+00	0.00000000e+00	0.00000000e+00	0.00000000e+00
-285	0.00000000e+00	0.00000000e+00	0.00000000e+00	0.00000000e+00
-284	0.00000000e+00	0.00000000e+00	0.00000000e+00	0.00000000e+00
-283	0.00000000e+00	0.00000000e+00	0.00000000e+00	0.00000000e+00
-282	0.00000000e+00	0.00000000e+00	0.00000000e+00	0.00000000e+00
-281	0.00000000e+00	0.00000000e+00	0.00000000e+00	0.00000000e+00
-280	0.00000000e+00	0.00000000e+00	0.00000000e+00	0.00000000e+00
-279	0.00000000e+00	0.00000000e+00	0.00000000e+00	0.00000000e+00
-278	0.00000000e+00	0.00000000e+00	0.00000000e+00	0.00000000e+00
-277	0.00000000e+00	0.00000000e+00	0.00000000e+00	0.00000000e+00
-276	0.00000000e+00	0.00000000e+00	0.00000000e+00	0.00000000e+00
-275	0.00000000e+00	0.00000000e+00	0.00000000e+00	0.00000000e+00
-274	0.00000000e+00	0.00000000e+00	0.00000000e+00	0.00000000e+00
-273	0.00000000e+00	0.00000000e+00	0.00000000e+00	0.00000000e+00
-272	0.00000000e+00	0.00000000e+00	0.00000000e+00	0.00000000e+00
-271	0.00000000e+00	0.00000000e+00	0.00000000e+00	0.00000000e+00
-270	0.00000000e+00	0.00000000e+00	0.00000000e+00	0.00000000e+00
-269	0.00000000e+00	0.00000000e+00	0.00000000e+00	0.00000000e+00
-268	0.00000000e+00	0.00000000e+00	0.00000000e+00	0.00000000e+00
-267	0.00000000e+00	0.00000000e+00	0.00000000e+00	0.00000000e+00
-266	0.00000000e+00	0.00000000e+00	0.00000000e+00	0.00000000e+00
-265	0.00000000e+00	0.00000000e+00	0.00000000e+00	0.00000000e+00
-264	0.00000000e+00	0.00000000e+00	0.00000000e+00	0.00000000e+00
-263	0.00000000e+00	0.00000000e+00	0.00000000e+00	0.00000000e+00
-262	0.00000000e+00	0.00000000e+00	0.00000000e+00	0.00000000e+00
-261	0.00000000e+00	0.00000000e+00	0.00000000e+00	0.00000000e+00
-260	0.00000000e+00	0.00000000e+00	0.00000000e+00	0.00000000e+00
-259	0.00000000e+00	0.00000000e+00	0.00000000e+00	0.00000000e+00
-258	0.00000000e+00	0.00000000e+00	0.00000000e+00	0.00000000e+00
-257	0.00000000e+00	0.00000000e+00	0.00000000e+00	0.00000000e+00
-256	0.00000000e+00	0.00000000e+00	0.00000000e+00	0.00000000e+00
-255	0.00000000e+00	0.00000000e+00	0.00000000e+00	0.00000000e+00
-254	0.00000000e+00	0.00000000e+00	0.00000000e+00	0.00000000e+00
-253	0.00000000e+00	0.00000000e+00	0.00000000e+00	0.00000000e+00
-252	0.00000000e+00	0.00000000e+00	0.00000000e+00	0.00000000e+00
-251	0.00000000e+00	0.00000000e+00	0.00000000e+00	0.00000000e+00
-250	0.00000000e+00	0.00000000e+00	0.00000000e+00	0.00000000e+00
-249	0.00000000e+00	0.00000000e+00	0.00000000e+00	0.00000000e+00
-248	0.00000000e+00	0.00000000e+00	0.00000000e+00	0.00000000e+00
-247	0.00000000e+00	0.00000000e+00	0.00000000e+00	0.00000000e+00
-246	0.00000000e+00	0.00000000e+00	0.00000000e+00	0.00000000e+00
-245	0.00000000e+00	0.00000000e+00	0.00000000e+00	0.00000000e+00
-244	0.00000000e+00	0.00000000e+00	0.00000000e+00	0.00000000e+00
-243	0.00000000e+00	0.00000000e+00	0.00000000e+00	0.00000000e+00
-242	0.00000000e+00	0.00000000e+00	0.00000000e+00	0.00000000e+00
-241	0.00000000e+00	0.00000000e+00	0.00000000e+00	0.00000000e+00
-240	0.00000000e+00	0.00000000e+00	0.00000000e+00	0.00000000e+00
-239	0.00000000e+00	0.00000000e+00	0.00000000e+00	0.00000000e+00
-238	0.00000000e+00	0.00000000e+00	0.00000000e+00	0.00000000e+00
-237	0.00000000e+00	0.00000000e+00	0.00000000e+00	0.00000000e+00
-236	0.00000000e+00	0.00000000e+00	0.00000000e+00	0.00000000e+00
-235	0.00000000e+00	0.00000000e+00	0.00000000e+00	0.00000000e+00
-234	0.00000000e+00	0.00000000e+00	0.00000000e+00	0.00000000e+00
-233	3.00000000e+00	0.00000000e+00	0.00000000e+00	0.00000000e+00
-232	3.00000000e+00	0.00000000e+00	0.00000000e+00	0.00000000e+00
-231	3.00000000e+00	0.00000000e+00	0.00000000e+00	0.00000000e+00
-230	3.00000000e+00	0.00000000e+00	0.00000000e+00	0.00000000e+00
-229	3.00000000e+00	0.00000000e+00	0.00000000e+00	0.00000000e+00
-228	3.00000000e+00	0.00000000e+00	0.00000000e+00	0.00000000e+00
-227	3.00000000e+00	0.00000000e+00	0.00000000e+00	0.00000000e+00
-226	3.00000000e+00	0.00000000e+00	0.00000000e+00	0.00000000e+00
-225	3.00000000e+00	0.00000000e+00	0.00000000e+00	0.00000000e+00
-224	3.00000000e+00	0.00000000e+00	0.00000000e+00	0.00000000e+00
-223	3.00000000e+00	0.00000000e+00	0.00000000e+00	0.00000000e+00
-222	3.00000000e+00	0.00000000e+00	0.00000000e+00	0.00000000e+00
-221	3.00000000e+00	0.00000000e+00	0.00000000e+00	0.00000000e+00
-220	3.00000000e+00	0.00000000e+00	0.00000000e+00	0.00000000e+00
-219	3.00000000e+00	0.00000000e+00	0.00000000e+00	0.00000000e+00
-218	3.00000000e+00	0.00000000e+00	0.00000000e+00	0.00000000e+00
-217	3.00000000e+00	0.00000000e+00	0.00000000e+00	0.00000000e+00
-216	3.00000000e+00	0.00000000e+00	0.00000000e+00	0.00000000e+00
-215	3.00000000e+00	0.00000000e+00	0.00000000e+00	0.00000000e+00
-214	4.00000000e+00	0.00000000e+00	0.00000000e+00	0.00000000e+00
-213	4.00000000e+00	0.00000000e+00	0.00000000e+00	0.00000000e+00
-212	4.00000000e+00	0.00000000e+00	0.00000000e+00	0.00000000e+00
-211	4.00000000e+00	0.00000000e+00	0.00000000e+00	0.00000000e+00
-210	4.00000000e+00	0.00000000e+00	0.00000000e+00	0.00000000e+00
-209	4.00000000e+00	0.00000000e+00	0.00000000e+00	0.00000000e+00
-208	4.00000000e+00	0.00000000e+00	0.00000000e+00	0.00000000e+00
-207	4.00000000e+00	0.00000000e+00	0.00000000e+00	0.00000000e+00
-206	4.00000000e+00	0.00000000e+00	0.00000000e+00	0.00000000e+00
-205	4.00000000e+00	0.00000000e+00	0.00000000e+00	0.00000000e+00
-204	4.00000000e+00	0.00000000e+00	0.00000000e+00	0.00000000e+00
-203	4.00000000e+00	0.00000000e+00	0.00000000e+00	0.00000000e+00
-202	4.00000000e+00	0.00000000e+00	0.00000000e+00	0.00000000e+00
-201	4.00000000e+00	0.00000000e+00	0.00000000e+00	0.00000000e+00
-200	5.00000000e+00	0.00000000e+00	0.00000000e+00	0.00000000e+00
-199	5.00000000e+00	0.00000000e+00	0.00000000e+00	0.00000000e+00
-198	6.00000000e+00	0.00000000e+00	0.00000000e+00	0.00000000e+00
-197	6.00000000e+00	0.00000000e+00	0.00000000e+00	0.00000000e+00
-196	6.00000000e+00	0.00000000e+00	0.00000000e+00	0.00000000e+00
-195	6.00000000e+00	0.00000000e+00	0.00000000e+00	0.00000000e+00
-194	6.00000000e+00	0.00000000e+00	0.00000000e+00	0.00000000e+00
-193	6.00000000e+00	0.00000000e+00	0.00000000e+00	0.00000000e+00
-192	7.00000000e+00	0.00000000e+00	0.00000000e+00	0.00000000e+00
-191	7.00000000e+00	0.00000000e+00	0.00000000e+00	0.00000000e+00
-190	7.00000000e+00	0.00000000e+00	0.00000000e+00	0.00000000e+00
-189	7.00000000e+00	0.00000000e+00	0.00000000e+00	0.00000000e+00
-188	7.00000000e+00	0.00000000e+00	0.00000000e+00	0.00000000e+00
-187	7.00000000e+00	0.00000000e+00	0.00000000e+00	0.00000000e+00
-186	7.00000000e+00	0.00000000e+00	0.00000000e+00	0.00000000e+00
-185	7.00000000e+00	0.00000000e+00	0.00000000e+00	0.00000000e+00
-184	7.00000000e+00	0.00000000e+00	0.00000000e+00	0.00000000e+00
-183	7.00000000e+00	0.00000000e+00	0.00000000e+00	0.00000000e+00
-182	7.00000000e+00	0.00000000e+00	0.00000000e+00	0.00000000e+00
-181	7.00000000e+00	0.00000000e+00	0.00000000e+00	0.00000000e+00
-180	7.00000000e+00	0.00000000e+00	0.00000000e+00	0.00000000e+00
-179	8.00000000e+00	0.00000000e+00	0.00000000e+00	0.00000000e+00
-178	8.00000000e+00	0.00000000e+00	0.00000000e+00	0.00000000e+00
-177	8.00000000e+00	0.00000000e+00	0.00000000e+00	0.00000000e+00
-176	8.00000000e+00	0.00000000e+00	0.00000000e+00	0.00000000e+00
-175	8.00000000e+00	0.00000000e+00	0.00000000e+00	0.00000000e+00
-174	8.00000000e+00	0.00000000e+00	0.00000000e+00	0.00000000e+00
-173	9.00000000e+00	0.00000000e+00	0.00000000e+00	0.00000000e+00
-172	9.00000000e+00	0.00000000e+00	0.00000000e+00	0.00000000e+00
-171	9.00000000e+00	0.00000000e+00	0.00000000e+00	0.00000000e+00
-170	9.00000000e+00	0.00000000e+00	0.00000000e+00	0.00000000e+00
-169	9.00000000e+00	0.00000000e+00	0.00000000e+00	0.00000000e+00
-168	9.00000000e+00	0.00000000e+00	0.00000000e+00	0.00000000e+00
-167	9.00000000e+00	0.00000000e+00	0.00000000e+00	0.00000000e+00
-166	9.00000000e+00	0.00000000e+00	0.00000000e+00	0.00000000e+00
-165	9.00000000e+00	0.00000000e+00	0.00000000e+00	0.00000000e+00
-164	9.00000000e+00	0.00000000e+00	0.00000000e+00	0.00000000e+00
-163	9.00000000e+00	0.00000000e+00	0.00000000e+00	0.00000000e+00
-162	9.00000000e+00	0.00000000e+00	0.00000000e+00	0.00000000e+00
-161	9.00000000e+00	0.00000000e+00	0.00000000e+00	0.00000000e+00
-160	9.00000000e+00	0.00000000e+00	0.00000000e+00	0.00000000e+00
-159	9.00000000e+00	0.00000000e+00	0.00000000e+00	0.00000000e+00
-158	9.00000000e+00	0.00000000e+00	0.00000000e+00	0.00000000e+00
-157	9.00000000e+00	0.00000000e+00	0.00000000e+00	0.00000000e+00
-156	9.00000000e+00	0.00000000e+00	0.00000000e+00	0.00000000e+00
-155	9.00000000e+00	0.00000000e+00	0.00000000e+00	0.00000000e+00
-154	9.00000000e+00	0.00000000e+00	0.00000000e+00	0.00000000e+00
-153	9.00000000e+00	0.00000000e+00	0.00000000e+00	0.00000000e+00
-152	9.00000000e+00	0.00000000e+00	0.00000000e+00	0.00000000e+00
-151	9.00000000e+00	0.00000000e+00	0.00000000e+00	0.00000000e+00
-150	9.00000000e+00	0.00000000e+00	0.00000000e+00	0.00000000e+00
-149	9.00000000e+00	0.00000000e+00	0.00000000e+00	0.00000000e+00
-148	9.00000000e+00	0.00000000e+00	0.00000000e+00	0.00000000e+00
-147	9.00000000e+00	0.00000000e+00	0.00000000e+00	0.00000000e+00
-146	9.00000000e+00	0.00000000e+00	0.00000000e+00	0.00000000e+00
-145	9.00000000e+00	0.00000000e+00	0.00000000e+00	0.00000000e+00
-144	9.00000000e+00	0.00000000e+00	0.00000000e+00	0.00000000e+00
-143	9.00000000e+00	0.00000000e+00	0.00000000e+00	0.00000000e+00
-142	9.00000000e+00	0.00000000e+00	0.00000000e+00	0.00000000e+00
-141	9.00000000e+00	0.00000000e+00	0.00000000e+00	0.00000000e+00
-140	9.00000000e+00	0.00000000e+00	0.00000000e+00	0.00000000e+00
-139	9.00000000e+00	0.00000000e+00	0.00000000e+00	0.00000000e+00
-138	9.00000000e+00	0.00000000e+00	0.00000000e+00	0.00000000e+00
-137	9.00000000e+00	0.00000000e+00	0.00000000e+00	0.00000000e+00
-136	9.00000000e+00	0.00000000e+00	0.00000000e+00	0.00000000e+00
-135	9.00000000e+00	0.00000000e+00	0.00000000e+00	0.00000000e+00
-134	9.00000000e+00	0.00000000e+00	0.00000000e+00	0.00000000e+00
-133	1.10000000e+01	0.00000000e+00	0.00000000e+00	0.00000000e+00
-132	1.10000000e+01	0.00000000e+00	0.00000000e+00	0.00000000e+00
-131	1.10000000e+01	0.00000000e+00	0.00000000e+00	0.00000000e+00
-130	1.10000000e+01	0.00000000e+00	0.00000000e+00	0.00000000e+00
-129	1.10000000e+01	0.00000000e+00	0.00000000e+00	0.00000000e+00
-128	1.10000000e+01	0.00000000e+00	0.00000000e+00	1.50000000e+02
-127	1.10000000e+01	0.00000000e+00	0.00000000e+00	0.00000000e+00
-126	1.10000000e+01	0.00000000e+00	0.00000000e+00	0.00000000e+00
-125	1.10000000e+01	0.00000000e+00	0.00000000e+00	0.00000000e+00
-124	1.10000000e+01	0.00000000e+00	0.00000000e+00	0.00000000e+00
-123	1.10000000e+01	0.00000000e+00	0.00000000e+00	0.00000000e+00
-122	1.10000000e+01	0.00000000e+00	0.00000000e+00	0.00000000e+00
-121	1.20000000e+01	0.00000000e+00	0.00000000e+00	0.00000000e+00
-120	1.20000000e+01	0.00000000e+00	0.00000000e+00	0.00000000e+00
-119	1.20000000e+01	0.00000000e+00	0.00000000e+00	0.00000000e+00
-118	1.20000000e+01	0.00000000e+00	0.00000000e+00	0.00000000e+00
-117	1.20000000e+01	0.00000000e+00	0.00000000e+00	0.00000000e+00
-116	1.20000000e+01	0.00000000e+00	0.00000000e+00	0.00000000e+00
-115	1.20000000e+01	0.00000000e+00	0.00000000e+00	0.00000000e+00
-114	1.20000000e+01	0.00000000e+00	0.00000000e+00	0.00000000e+00
-113	1.20000000e+01	0.00000000e+00	0.00000000e+00	0.00000000e+00
-112	1.20000000e+01	0.00000000e+00	0.00000000e+00	0.00000000e+00
-111	1.20000000e+01	0.00000000e+00	0.00000000e+00	0.00000000e+00
-110	1.20000000e+01	0.00000000e+00	0.00000000e+00	0.00000000e+00
-109	1.20000000e+01	0.00000000e+00	0.00000000e+00	0.00000000e+00
-108	1.20000000e+01	0.00000000e+00	0.00000000e+00	0.00000000e+00
-107	1.20000000e+01	0.00000000e+00	0.00000000e+00	0.00000000e+00
-106	1.20000000e+01	0.00000000e+00	0.00000000e+00	0.00000000e+00
-105	1.20000000e+01	0.00000000e+00	0.00000000e+00	0.00000000e+00
-104	1.20000000e+01	0.00000000e+00	0.00000000e+00	0.00000000e+00
-103	1.20000000e+01	0.00000000e+00	0.00000000e+00	0.00000000e+00
-102	1.20000000e+01	0.00000000e+00	0.00000000e+00	0.00000000e+00
-101	1.20000000e+01	0.00000000e+00	0.00000000e+00	0.00000000e+00
-100	1.20000000e+01	0.00000000e+00	0.00000000e+00	0.00000000e+00
-99	1.20000000e+01	0.00000000e+00	0.00000000e+00	0.00000000e+00
-98	1.20000000e+01	0.00000000e+00	0.00000000e+00	0.00000000e+00
-97	1.20000000e+01	0.00000000e+00	0.00000000e+00	0.00000000e+00
-96	1.20000000e+01	0.00000000e+00	0.00000000e+00	0.00000000e+00
-95	1.20000000e+01	0.00000000e+00	0.00000000e+00	0.00000000e+00
-94	1.20000000e+01	0.00000000e+00	0.00000000e+00	0.00000000e+00
-93	1.20000000e+01	0.00000000e+00	0.00000000e+00	0.00000000e+00
-92	1.20000000e+01	0.00000000e+00	0.00000000e+00	0.00000000e+00
-91	1.20000000e+01	0.00000000e+00	0.00000000e+00	0.00000000e+00
-90	1.20000000e+01	0.00000000e+00	0.00000000e+00	0.00000000e+00
-89	1.20000000e+01	0.00000000e+00	0.00000000e+00	0.00000000e+00
-88	1.20000000e+01	0.00000000e+00	0.00000000e+00	0.00000000e+00
-87	1.20000000e+01	0.00000000e+00	0.00000000e+00	0.00000000e+00
-86	1.30000000e+01	0.00000000e+00	0.00000000e+00	0.00000000e+00
-85	1.30000000e+01	0.00000000e+00	0.00000000e+00	0.00000000e+00
-84	1.30000000e+01	0.00000000e+00	0.00000000e+00	0.00000000e+00
-83	1.40000000e+01	0.00000000e+00	0.00000000e+00	0.00000000e+00
-82	1.40000000e+01	0.00000000e+00	0.00000000e+00	0.00000000e+00
-81	1.40000000e+01	0.00000000e+00	0.00000000e+00	0.00000000e+00
-80	1.50000000e+01	0.00000000e+00	0.00000000e+00	0.00000000e+00
-79	1.50000000e+01	0.00000000e+00	0.00000000e+00	0.00000000e+00
-78	1.50000000e+01	0.00000000e+00	0.00000000e+00	0.00000000e+00
-77	1.50000000e+01	0.00000000e+00	0.00000000e+00	0.00000000e+00
-76	1.50000000e+01	0.00000000e+00	0.00000000e+00	0.00000000e+00
-75	1.50000000e+01	0.00000000e+00	0.00000000e+00	0.00000000e+00
-74	1.50000000e+01	0.00000000e+00	0.00000000e+00	0.00000000e+00
-73	1.50000000e+01	0.00000000e+00	0.00000000e+00	0.00000000e+00
-72	1.50000000e+01	0.00000000e+00	0.00000000e+00	0.00000000e+00
-71	1.50000000e+01	0.00000000e+00	0.00000000e+00	0.00000000e+00
-70	1.50000000e+01	0.00000000e+00	0.00000000e+00	0.00000000e+00
-69	1.50000000e+01	0.00000000e+00	0.00000000e+00	0.00000000e+00
-68	1.50000000e+01	0.00000000e+00	0.00000000e+00	0.00000000e+00
-67	1.50000000e+01	0.00000000e+00	0.00000000e+00	0.00000000e+00
-66	1.50000000e+01	0.00000000e+00	0.00000000e+00	0.00000000e+00
-65	1.50000000e+01	0.00000000e+00	0.00000000e+00	0.00000000e+00
-64	1.50000000e+01	0.00000000e+00	0.00000000e+00	0.00000000e+00
-63	1.50000000e+01	0.00000000e+00	0.00000000e+00	0.00000000e+00
-62	1.50000000e+01	0.00000000e+00	0.00000000e+00	0.00000000e+00
-61	1.50000000e+01	0.00000000e+00	0.00000000e+00	0.00000000e+00
-60	1.50000000e+01	0.00000000e+00	0.00000000e+00	0.00000000e+00
-59	1.50000000e+01	0.00000000e+00	0.00000000e+00	0.00000000e+00
-58	1.50000000e+01	0.00000000e+00	0.00000000e+00	0.00000000e+00
-57	1.50000000e+01	0.00000000e+00	0.00000000e+00	0.00000000e+00
-56	1.50000000e+01	0.00000000e+00	0.00000000e+00	0.00000000e+00
-55	1.60000000e+01	0.00000000e+00	0.00000000e+00	0.00000000e+00
-54	1.60000000e+01	0.00000000e+00	0.00000000e+00	0.00000000e+00
-53	1.90000000e+01	0.00000000e+00	0.00000000e+00	0.00000000e+00
-52	1.90000000e+01	0.00000000e+00	0.00000000e+00	0.00000000e+00
-51	2.00000000e+01	0.00000000e+00	0.00000000e+00	0.00000000e+00
-50	2.00000000e+01	0.00000000e+00	0.00000000e+00	0.00000000e+00
-49	2.40000000e+01	0.00000000e+00	0.00000000e+00	0.00000000e+00
-48	2.60000000e+01	0.00000000e+00	0.00000000e+00	0.00000000e+00
-47	2.70000000e+01	0.00000000e+00	0.00000000e+00	0.00000000e+00
-46	2.80000000e+01	0.00000000e+00	0.00000000e+00	0.00000000e+00
-45	2.80000000e+01	0.00000000e+00	0.00000000e+00	0.00000000e+00
-44	3.00000000e+01	0.00000000e+00	0.00000000e+00	0.00000000e+00
-43	3.00000000e+01	0.00000000e+00	0.00000000e+00	0.00000000e+00
-42	3.30000000e+01	0.00000000e+00	0.00000000e+00	0.00000000e+00
-41	3.30000000e+01	0.00000000e+00	0.00000000e+00	0.00000000e+00
-40	3.30000000e+01	0.00000000e+00	0.00000000e+00	0.00000000e+00
-39	3.30000000e+01	0.00000000e+00	0.00000000e+00	0.00000000e+00
-38	3.30000000e+01	0.00000000e+00	0.00000000e+00	0.00000000e+00
-37	3.30000000e+01	0.00000000e+00	0.00000000e+00	0.00000000e+00
-36	3.30000000e+01	0.00000000e+00	0.00000000e+00	0.00000000e+00
-35	3.30000000e+01	0.00000000e+00	0.00000000e+00	0.00000000e+00
-34	3.30000000e+01	0.00000000e+00	0.00000000e+00	0.00000000e+00
-33	3.40000000e+01	0.00000000e+00	0.00000000e+00	0.00000000e+00
-32	3.40000000e+01	0.00000000e+00	0.00000000e+00	0.00000000e+00
-31	3.50000000e+01	0.00000000e+00	0.00000000e+00	0.00000000e+00
-30	3.60000000e+01	0.00000000e+00	0.00000000e+00	0.00000000e+00
-29	3.60000000e+01	0.00000000e+00	0.00000000e+00	0.00000000e+00
-28	3.60000000e+01	0.00000000e+00	0.00000000e+00	0.00000000e+00
-27	3.60000000e+01	0.00000000e+00	0.00000000e+00	0.00000000e+00
-26	3.60000000e+01	0.00000000e+00	0.00000000e+00	0.00000000e+00
-25	3.60000000e+01	0.00000000e+00	0.00000000e+00	0.00000000e+00
-24	3.60000000e+01	0.00000000e+00	0.00000000e+00	0.00000000e+00
-23	3.60000000e+01	0.00000000e+00	0.00000000e+00	0.00000000e+00
-22	3.60000000e+01	0.00000000e+00	0.00000000e+00	0.00000000e+00
-21	3.60000000e+01	0.00000000e+00	0.00000000e+00	0.00000000e+00
-20	3.60000000e+01	0.00000000e+00	0.00000000e+00	0.00000000e+00
-19	3.70000000e+01	0.00000000e+00	0.00000000e+00	0.00000000e+00
-18	3.80000000e+01	0.00000000e+00	0.00000000e+00	0.00000000e+00
-17	3.80000000e+01	0.00000000e+00	0.00000000e+00	0.00000000e+00
-16	3.80000000e+01	0.00000000e+00	0.00000000e+00	0.00000000e+00
-15	3.90000000e+01	0.00000000e+00	0.00000000e+00	0.00000000e+00
-14	8.70000000e+01	1.00000000e+00	1.00000000e+00	5.00000000e+00
-13	1.15000000e+02	1.00000000e+00	1.00000000e+00	5.00000000e+00
-12	1.41000000e+02	1.00000000e+00	1.00000000e+00	5.00000000e+00
-11	2.08000000e+02	1.00000000e+00	1.00000000e+00	7.00000000e+00
-10	2.43000000e+02	2.00000000e+00	2.00000000e+00	8.00000000e+00
-9	2.63000000e+02	2.00000000e+00	2.00000000e+00	8.00000000e+00
-8	2.92000000e+02	2.00000000e+00	2.00000000e+00	8.00000000e+00
-7	3.19000000e+02	2.00000000e+00	2.00000000e+00	8.00000000e+00
-6	3.47000000e+02	2.00000000e+00	2.00000000e+00	8.00000000e+00
-5	3.78000000e+02	2.00000000e+00	2.00000000e+00	8.00000000e+00
-4	4.20000000e+02	2.00000000e+00	2.00000000e+00	8.00000000e+00
-3	4.51000000e+02	2.00000000e+00	2.00000000e+00	8.00000000e+00
-2	5.02000000e+02	2.00000000e+00	2.00000000e+00	8.00000000e+00
-1	5.58000000e+02	2.00000000e+00	2.00000000e+00	8.00000000e+00
0	6.33000000e+02	2.00000000e+00	2.00000000e+00	8.00000000e+00
1	7.88000000e+02	3.00000000e+00	3.00000000e+00	9.00000000e+00
2	9.29000000e+02	5.00000000e+00	5.00000000e+00	1.10000000e+01
3	1.09300000e+03	6.00000000e+00	7.00000000e+00	1.30000000e+01
4	1.18400000e+03	6.00000000e+00	7.00000000e+00	1.30000000e+01
5	1.25200000e+03	6.00000000e+00	7.00000000e+00	1.30000000e+01
6	1.34000000e+03	7.00000000e+00	8.00000000e+00	1.40000000e+01
7	1.42200000e+03	7.00000000e+00	8.00000000e+00	1.40000000e+01
8	1.46400000e+03	7.00000000e+00	8.00000000e+00	1.40000000e+01
9	1.51300000e+03	7.00000000e+00	8.00000000e+00	1.40000000e+01
10	1.55200000e+03	7.00000000e+00	8.00000000e+00	1.40000000e+01
11	1.57500000e+03	7.00000000e+00	8.00000000e+00	1.40000000e+01
12	1.62500000e+03	7.00000000e+00	8.00000000e+00	1.40000000e+01
13	1.65900000e+03	7.00000000e+00	8.00000000e+00	1.40000000e+01
14	1.69200000e+03	7.00000000e+00	8.00000000e+00	1.40000000e+01
15	1.72400000e+03	7.00000000e+00	8.00000000e+00	1.40000000e+01
16	1.75000000e+03	7.00000000e+00	8.00000000e+00	1.40000000e+01
17	1.78200000e+03	7.00000000e+00	8.00000000e+00	1.40000000e+01
18	1.81300000e+03	7.00000000e+00	8.00000000e+00	1.40000000e+01
19	1.84200000e+03	7.00000000e+00	8.00000000e+00	1.40000000e+01
20	1.88600000e+03	7.00000000e+00	8.00000000e+00	1.40000000e+01
21	1.92100000e+03	7.00000000e+00	8.00000000e+00	1.40000000e+01
22	1.94800000e+03	7.00000000e+00	8.00000000e+00	1.40000000e+01
23	1.97400000e+03	7.00000000e+00	8.00000000e+00	1.40000000e+01
24	1.99500000e+03	7.00000000e+00	8.00000000e+00	1.40000000e+01
25	2.00300000e+03	7.00000000e+00	8.00000000e+00	1.40000000e+01
26	2.03100000e+03	7.00000000e+00	8.00000000e+00	1.40000000e+01
27	2.07700000e+03	8.00000000e+00	9.00000000e+00	1.50000000e+01
28	2.10100000e+03	8.00000000e+00	9.00000000e+00	1.50000000e+01
29	2.11900000e+03	8.00000000e+00	9.00000000e+00	1.50000000e+01
30	2.16600000e+03	8.00000000e+00	9.00000000e+00	1.50000000e+01
31	2.18700000e+03	8.00000000e+00	9.00000000e+00	1.50000000e+01
32	2.20200000e+03	8.00000000e+00	9.00000000e+00	1.50000000e+01
33	2.23800000e+03	8.00000000e+00	9.00000000e+00	1.50000000e+01
34	2.27100000e+03	8.00000000e+00	9.00000000e+00	1.50000000e+01
35	2.30800000e+03	8.00000000e+00	9.00000000e+00	1.50000000e+01
36	2.32900000e+03	8.00000000e+00	9.00000000e+00	1.50000000e+01
37	2.36600000e+03	8.00000000e+00	9.00000000e+00	1.50000000e+01
38	2.40300000e+03	8.00000000e+00	9.00000000e+00	1.50000000e+01
39	2.44200000e+03	8.00000000e+00	9.00000000e+00	1.50000000e+01
40	2.50100000e+03	8.00000000e+00	9.00000000e+00	1.50000000e+01
41	2.54900000e+03	8.00000000e+00	9.00000000e+00	1.50000000e+01
42	2.62500000e+03	8.00000000e+00	9.00000000e+00	1.50000000e+01
43	2.67400000e+03	8.00000000e+00	9.00000000e+00	1.50000000e+01
44	2.73600000e+03	8.00000000e+00	9.00000000e+00	1.50000000e+01
45	2.81500000e+03	8.00000000e+00	9.00000000e+00	1.50000000e+01
46	2.89100000e+03	8.00000000e+00	9.00000000e+00	1.50000000e+01
47	2.97100000e+03	8.00000000e+00	9.00000000e+00	1.50000000e+01
48	3.03200000e+03	8.00000000e+00	9.00000000e+00	1.50000000e+01
49	3.09400000e+03	8.00000000e+00	9.00000000e+00	1.50000000e+01
50	3.14400000e+03	8.00000000e+00	9.00000000e+00	1.50000000e+01
51	3.18700000e+03	8.00000000e+00	9.00000000e+00	1.50000000e+01
52	3.25500000e+03	8.00000000e+00	9.00000000e+00	1.50000000e+01
53	3.30800000e+03	8.00000000e+00	9.00000000e+00	1.50000000e+01
54	3.34500000e+03	8.00000000e+00	9.00000000e+00	1.50000000e+01
55	3.38800000e+03	8.00000000e+00	9.00000000e+00	1.50000000e+01
56	3.42700000e+03	8.00000000e+00	9.00000000e+00	1.50000000e+01
57	3.46400000e+03	8.00000000e+00	9.00000000e+00	1.50000000e+01
58	3.52000000e+03	8.00000000e+00	9.00000000e+00	1.50000000e+01
59	3.58000000e+03	8.00000000e+00	9.00000000e+00	1.50000000e+01
60	3.63800000e+03	8.00000000e+00	9.00000000e+00	1.50000000e+01
61	3.70100000e+03	8.00000000e+00	9.00000000e+00	1.50000000e+01
62	3.75600000e+03	8.00000000e+00	9.00000000e+00	1.50000000e+01
63	3.80800000e+03	8.00000000e+00	9.00000000e+00	1.50000000e+01
64	3.85600000e+03	8.00000000e+00	9.00000000e+00	1.50000000e+01
65	3.90300000e+03	8.00000000e+00	9.00000000e+00	1.50000000e+01
66	3.95700000e+03	8.00000000e+00	9.00000000e+00	1.50000000e+01
67	4.01600000e+03	8.00000000e+00	9.00000000e+00	1.50000000e+01
68	4.06400000e+03	8.00000000e+00	9.00000000e+00	1.50000000e+01
69	4.11000000e+03	8.00000000e+00	9.00000000e+00	1.50000000e+01
70	4.15000000e+03	8.00000000e+00	9.00000000e+00	1.50000000e+01
71	4.20800000e+03	8.00000000e+00	9.00000000e+00	1.50000000e+01
72	4.24800000e+03	8.00000000e+00	9.00000000e+00	1.50000000e+01
73	4.28400000e+03	8.00000000e+00	9.00000000e+00	1.50000000e+01
74	4.35600000e+03	8.00000000e+00	9.00000000e+00	1.50000000e+01
75	4.47900000e+03	8.00000000e+00	9.00000000e+00	1.50000000e+01
76	4.54900000e+03	8.00000000e+00	9.00000000e+00	1.50000000e+01
77	4.61600000e+03	8.00000000e+00	9.00000000e+00	1.50000000e+01
78	4.68300000e+03	8.00000000e+00	9.00000000e+00	1.50000000e+01
79	4.74200000e+03	8.00000000e+00	9.00000000e+00	1.50000000e+01
80	4.82900000e+03	8.00000000e+00	9.00000000e+00	1.50000000e+01
81	4.92000000e+03	8.00000000e+00	9.00000000e+00	1.50000000e+01
82	4.99400000e+03	8.00000000e+00	9.00000000e+00	1.50000000e+01
83	5.08300000e+03	8.00000000e+00	9.00000000e+00	1.50000000e+01
84	5.15700000e+03	8.00000000e+00	9.00000000e+00	1.50000000e+01
85	5.23100000e+03	8.00000000e+00	9.00000000e+00	1.50000000e+01
86	5.29400000e+03	8.00000000e+00	9.00000000e+00	1.50000000e+01
87	5.36100000e+03	8.00000000e+00	9.00000000e+00	1.50000000e+01
88	5.44200000e+03	1.00000000e+01	1.10000000e+01	1.70000000e+01
89	5.51600000e+03	1.00000000e+01	1.10000000e+01	1.70000000e+01
90	5.55100000e+03	1.00000000e+01	1.10000000e+01	1.70000000e+01
91	5.59700000e+03	1.00000000e+01	1.10000000e+01	1.70000000e+01
92	5.66700000e+03	1.00000000e+01	1.10000000e+01	1.70000000e+01
93	5.74900000e+03	1.00000000e+01	1.10000000e+01	1.70000000e+01
94	5.80300000e+03	1.00000000e+01	1.10000000e+01	1.70000000e+01
95	5.87300000e+03	1.00000000e+01	1.10000000e+01	1.70000000e+01
96	5.95600000e+03	1.00000000e+01	1.10000000e+01	1.70000000e+01
97	6.00600000e+03	1.00000000e+01	1.10000000e+01	1.70000000e+01
98	6.04700000e+03	1.00000000e+01	1.10000000e+01	1.70000000e+01
99	6.12600000e+03	1.00000000e+01	1.10000000e+01	1.70000000e+01
100	6.18300000e+03	1.00000000e+01	1.10000000e+01	1.70000000e+01
