# Supplementary material for: Early Prediction of Movie Box Office Success Based on Wikipedia Activity Big Data
Source: PLoS One. 2013 Aug 21;8(8):e71226. doi: 10.1371/journal.pone.0071226 (PMC3749192; doi:10.1371/journal.pone.0071226)
Supplement: Dataset S1 — The dataset under study, including the financial and Wikipedia activity data is also available at http://wwm.phy.bme.hu/SupplementaryDataS1.zip. (ZIP) [file pone.0071226.s002.zip › wikipredict_data_pack/sample_of_312/wikipedia_predictors/8]

Day_(movie_time)	Views	Users	Rigor	Edits
-500	0.00000000e+00	3.00000000e+00	4.00000000e+00	1.10000000e+01
-499	1.68000000e+02	3.00000000e+00	4.00000000e+00	1.10000000e+01
-498	2.85000000e+02	3.00000000e+00	4.00000000e+00	1.10000000e+01
-497	4.00000000e+02	3.00000000e+00	4.00000000e+00	1.10000000e+01
-496	5.44000000e+02	4.00000000e+00	5.00000000e+00	1.30000000e+01
-495	7.18000000e+02	4.00000000e+00	5.00000000e+00	1.30000000e+01
-494	9.17000000e+02	4.00000000e+00	5.00000000e+00	1.30000000e+01
-493	1.12900000e+03	4.00000000e+00	5.00000000e+00	1.30000000e+01
-492	1.27200000e+03	4.00000000e+00	5.00000000e+00	1.30000000e+01
-491	1.40900000e+03	4.00000000e+00	5.00000000e+00	1.30000000e+01
-490	1.55100000e+03	4.00000000e+00	5.00000000e+00	1.30000000e+01
-489	1.67600000e+03	4.00000000e+00	5.00000000e+00	1.30000000e+01
-488	1.81900000e+03	4.00000000e+00	5.00000000e+00	1.30000000e+01
-487	2.13100000e+03	4.00000000e+00	5.00000000e+00	1.30000000e+01
-486	2.41800000e+03	4.00000000e+00	5.00000000e+00	1.30000000e+01
-485	2.58900000e+03	4.00000000e+00	5.00000000e+00	1.30000000e+01
-484	2.73000000e+03	4.00000000e+00	5.00000000e+00	1.30000000e+01
-483	2.87700000e+03	4.00000000e+00	5.00000000e+00	1.30000000e+01
-482	3.02000000e+03	5.00000000e+00	6.00000000e+00	1.40000000e+01
-481	3.16400000e+03	5.00000000e+00	6.00000000e+00	1.40000000e+01
-480	3.32600000e+03	5.00000000e+00	6.00000000e+00	1.40000000e+01
-479	3.48800000e+03	5.00000000e+00	6.00000000e+00	1.40000000e+01
-478	3.63400000e+03	5.00000000e+00	6.00000000e+00	1.40000000e+01
-477	3.86300000e+03	5.00000000e+00	6.00000000e+00	1.40000000e+01
-476	4.07800000e+03	5.00000000e+00	6.00000000e+00	1.40000000e+01
-475	4.21400000e+03	5.00000000e+00	6.00000000e+00	1.40000000e+01
-474	4.35000000e+03	5.00000000e+00	6.00000000e+00	1.40000000e+01
-473	4.72500000e+03	5.00000000e+00	6.00000000e+00	1.40000000e+01
-472	5.06700000e+03	5.00000000e+00	6.00000000e+00	1.40000000e+01
-471	5.37600000e+03	5.00000000e+00	6.00000000e+00	1.40000000e+01
-470	5.67400000e+03	5.00000000e+00	6.00000000e+00	1.40000000e+01
-469	5.89300000e+03	5.00000000e+00	6.00000000e+00	1.40000000e+01
-468	6.19700000e+03	5.00000000e+00	6.00000000e+00	1.40000000e+01
-467	6.48700000e+03	5.00000000e+00	6.00000000e+00	1.40000000e+01
-466	6.78300000e+03	5.00000000e+00	6.00000000e+00	1.40000000e+01
-465	7.13200000e+03	5.00000000e+00	6.00000000e+00	1.40000000e+01
-464	7.48400000e+03	5.00000000e+00	6.00000000e+00	1.40000000e+01
-463	7.89600000e+03	5.00000000e+00	6.00000000e+00	1.40000000e+01
-462	8.22900000e+03	6.00000000e+00	7.00000000e+00	1.50000000e+01
-461	8.64300000e+03	6.00000000e+00	7.00000000e+00	1.50000000e+01
-460	9.07000000e+03	6.00000000e+00	7.00000000e+00	1.50000000e+01
-459	9.45100000e+03	6.00000000e+00	7.00000000e+00	1.50000000e+01
-458	9.94000000e+03	6.00000000e+00	7.00000000e+00	1.50000000e+01
-457	1.04760000e+04	6.00000000e+00	7.00000000e+00	1.50000000e+01
-456	1.09810000e+04	6.00000000e+00	7.00000000e+00	1.50000000e+01
-455	1.14640000e+04	6.00000000e+00	7.00000000e+00	1.50000000e+01
-454	1.19090000e+04	6.00000000e+00	7.00000000e+00	1.50000000e+01
-453	1.24690000e+04	6.00000000e+00	7.00000000e+00	1.50000000e+01
-452	1.31000000e+04	8.00000000e+00	9.00000000e+00	1.70000000e+01
-451	1.37420000e+04	8.00000000e+00	9.00000000e+00	1.70000000e+01
-450	1.43420000e+04	8.00000000e+00	9.00000000e+00	1.70000000e+01
-449	1.47610000e+04	9.00000000e+00	1.00000000e+01	1.80000000e+01
-448	1.52590000e+04	9.00000000e+00	1.00000000e+01	1.80000000e+01
-447	1.57780000e+04	1.00000000e+01	1.10000000e+01	1.90000000e+01
-446	1.62550000e+04	1.00000000e+01	1.10000000e+01	1.90000000e+01
-445	1.67980000e+04	1.00000000e+01	1.10000000e+01	1.90000000e+01
-444	1.74490000e+04	1.00000000e+01	1.10000000e+01	1.90000000e+01
-443	1.79320000e+04	1.00000000e+01	1.10000000e+01	1.90000000e+01
-442	1.83760000e+04	1.00000000e+01	1.10000000e+01	1.90000000e+01
-441	1.87730000e+04	1.00000000e+01	1.10000000e+01	1.90000000e+01
-440	1.92520000e+04	1.00000000e+01	1.20000000e+01	2.10000000e+01
-439	1.97550000e+04	1.00000000e+01	1.20000000e+01	2.10000000e+01
-438	2.01810000e+04	1.00000000e+01	1.20000000e+01	2.10000000e+01
-437	2.06890000e+04	1.00000000e+01	1.20000000e+01	2.10000000e+01
-436	2.11950000e+04	1.00000000e+01	1.20000000e+01	2.20000000e+01
-435	2.16700000e+04	1.00000000e+01	1.20000000e+01	2.20000000e+01
-434	2.21690000e+04	1.00000000e+01	1.20000000e+01	2.20000000e+01
-433	2.28040000e+04	1.00000000e+01	1.20000000e+01	2.20000000e+01
-432	2.35340000e+04	1.00000000e+01	1.20000000e+01	2.20000000e+01
-431	2.42930000e+04	1.00000000e+01	1.20000000e+01	2.20000000e+01
-430	2.49750000e+04	1.00000000e+01	1.20000000e+01	2.20000000e+01
-429	2.55610000e+04	1.00000000e+01	1.20000000e+01	2.20000000e+01
-428	2.60870000e+04	1.00000000e+01	1.20000000e+01	2.20000000e+01
-427	2.67240000e+04	1.00000000e+01	1.20000000e+01	2.20000000e+01
-426	2.72930000e+04	1.00000000e+01	1.20000000e+01	2.20000000e+01
-425	2.79890000e+04	1.00000000e+01	1.20000000e+01	2.20000000e+01
-424	2.88050000e+04	1.00000000e+01	1.20000000e+01	2.20000000e+01
-423	2.94790000e+04	1.00000000e+01	1.20000000e+01	2.20000000e+01
-422	3.00190000e+04	1.00000000e+01	1.20000000e+01	2.20000000e+01
-421	3.05340000e+04	1.00000000e+01	1.20000000e+01	2.20000000e+01
-420	3.10810000e+04	1.00000000e+01	1.20000000e+01	2.20000000e+01
-419	3.16210000e+04	1.00000000e+01	1.20000000e+01	2.20000000e+01
-418	3.22070000e+04	1.00000000e+01	1.20000000e+01	2.20000000e+01
-417	3.29920000e+04	1.00000000e+01	1.20000000e+01	2.20000000e+01
-416	3.38260000e+04	1.00000000e+01	1.20000000e+01	2.20000000e+01
-415	3.44920000e+04	1.00000000e+01	1.20000000e+01	2.20000000e+01
-414	3.49480000e+04	1.00000000e+01	1.20000000e+01	2.20000000e+01
-413	3.54670000e+04	1.00000000e+01	1.20000000e+01	2.20000000e+01
-412	3.59690000e+04	1.00000000e+01	1.20000000e+01	2.20000000e+01
-411	3.64690000e+04	1.00000000e+01	1.20000000e+01	2.20000000e+01
-410	3.70280000e+04	1.00000000e+01	1.20000000e+01	2.20000000e+01
-409	3.76550000e+04	1.00000000e+01	1.20000000e+01	2.20000000e+01
-408	3.80870000e+04	1.00000000e+01	1.20000000e+01	2.20000000e+01
-407	3.85430000e+04	1.00000000e+01	1.20000000e+01	2.20000000e+01
-406	3.89350000e+04	1.00000000e+01	1.20000000e+01	2.20000000e+01
-405	3.92780000e+04	1.00000000e+01	1.20000000e+01	2.20000000e+01
-404	3.96650000e+04	1.00000000e+01	1.20000000e+01	2.20000000e+01
-403	4.02170000e+04	1.00000000e+01	1.20000000e+01	2.20000000e+01
-402	4.07820000e+04	1.00000000e+01	1.20000000e+01	2.20000000e+01
-401	4.14200000e+04	1.00000000e+01	1.20000000e+01	2.20000000e+01
-400	4.18720000e+04	1.00000000e+01	1.20000000e+01	2.20000000e+01
-399	4.22350000e+04	1.00000000e+01	1.20000000e+01	2.20000000e+01
-398	4.25940000e+04	1.00000000e+01	1.20000000e+01	2.20000000e+01
-397	4.29880000e+04	1.00000000e+01	1.20000000e+01	2.20000000e+01
-396	4.35080000e+04	1.00000000e+01	1.20000000e+01	2.20000000e+01
-395	4.39630000e+04	1.00000000e+01	1.20000000e+01	2.20000000e+01
-394	4.43680000e+04	1.00000000e+01	1.20000000e+01	2.20000000e+01
-393	4.48200000e+04	1.00000000e+01	1.20000000e+01	2.20000000e+01
-392	4.52110000e+04	1.00000000e+01	1.20000000e+01	2.20000000e+01
-391	4.56010000e+04	1.00000000e+01	1.20000000e+01	2.20000000e+01
-390	4.60120000e+04	1.00000000e+01	1.20000000e+01	2.20000000e+01
-389	4.65220000e+04	1.00000000e+01	1.20000000e+01	2.20000000e+01
-388	4.70150000e+04	1.00000000e+01	1.20000000e+01	2.20000000e+01
-387	4.79800000e+04	1.00000000e+01	1.20000000e+01	2.20000000e+01
-386	4.94830000e+04	1.00000000e+01	1.20000000e+01	2.20000000e+01
-385	5.34220000e+04	1.00000000e+01	1.20000000e+01	2.20000000e+01
-384	5.46610000e+04	1.00000000e+01	1.20000000e+01	2.20000000e+01
-383	5.54830000e+04	1.00000000e+01	1.20000000e+01	2.20000000e+01
-382	5.62400000e+04	1.00000000e+01	1.20000000e+01	2.20000000e+01
-381	5.70980000e+04	1.00000000e+01	1.20000000e+01	2.20000000e+01
-380	5.75990000e+04	1.00000000e+01	1.20000000e+01	2.20000000e+01
-379	5.80450000e+04	1.00000000e+01	1.20000000e+01	2.20000000e+01
-378	5.84400000e+04	1.00000000e+01	1.20000000e+01	2.20000000e+01
-377	5.88160000e+04	1.00000000e+01	1.20000000e+01	2.20000000e+01
-376	5.92410000e+04	1.00000000e+01	1.20000000e+01	2.20000000e+01
-375	5.97110000e+04	1.00000000e+01	1.20000000e+01	2.20000000e+01
-374	6.01290000e+04	1.00000000e+01	1.20000000e+01	2.20000000e+01
-373	6.05190000e+04	1.00000000e+01	1.20000000e+01	2.20000000e+01
-372	6.09470000e+04	1.00000000e+01	1.20000000e+01	2.20000000e+01
-371	6.13120000e+04	1.00000000e+01	1.20000000e+01	2.20000000e+01
-370	6.16850000e+04	1.00000000e+01	1.20000000e+01	2.20000000e+01
-369	6.21210000e+04	1.00000000e+01	1.20000000e+01	2.20000000e+01
-368	6.26120000e+04	1.00000000e+01	1.20000000e+01	2.20000000e+01
-367	6.31250000e+04	1.00000000e+01	1.20000000e+01	2.20000000e+01
-366	6.35610000e+04	1.00000000e+01	1.20000000e+01	2.20000000e+01
-365	6.39910000e+04	1.00000000e+01	1.20000000e+01	2.20000000e+01
-364	6.43860000e+04	1.00000000e+01	1.20000000e+01	2.20000000e+01
-363	6.48560000e+04	1.00000000e+01	1.20000000e+01	2.20000000e+01
-362	6.52690000e+04	1.00000000e+01	1.20000000e+01	2.20000000e+01
-361	6.56610000e+04	1.00000000e+01	1.20000000e+01	2.20000000e+01
-360	6.61020000e+04	1.00000000e+01	1.20000000e+01	2.20000000e+01
-359	6.64580000e+04	1.00000000e+01	1.20000000e+01	2.20000000e+01
-358	6.68230000e+04	1.00000000e+01	1.20000000e+01	2.20000000e+01
-357	6.71300000e+04	1.00000000e+01	1.20000000e+01	2.20000000e+01
-356	6.74450000e+04	1.00000000e+01	1.20000000e+01	2.20000000e+01
-355	6.77670000e+04	1.00000000e+01	1.20000000e+01	2.20000000e+01
-354	6.82290000e+04	1.10000000e+01	1.30000000e+01	2.30000000e+01
-353	6.87010000e+04	1.10000000e+01	1.30000000e+01	2.30000000e+01
-352	6.91140000e+04	1.10000000e+01	1.30000000e+01	2.30000000e+01
-351	6.94730000e+04	1.10000000e+01	1.30000000e+01	2.30000000e+01
-350	6.97850000e+04	1.30000000e+01	1.40000000e+01	2.40000000e+01
-349	7.01260000e+04	1.30000000e+01	1.40000000e+01	2.40000000e+01
-348	7.05550000e+04	1.30000000e+01	1.40000000e+01	2.40000000e+01
-347	7.10350000e+04	1.30000000e+01	1.40000000e+01	2.40000000e+01
-346	7.14930000e+04	1.30000000e+01	1.40000000e+01	2.40000000e+01
-345	7.18150000e+04	1.30000000e+01	1.40000000e+01	2.40000000e+01
-344	7.21740000e+04	1.30000000e+01	1.40000000e+01	2.40000000e+01
-343	7.25090000e+04	1.30000000e+01	1.40000000e+01	2.40000000e+01
-342	7.29080000e+04	1.30000000e+01	1.40000000e+01	2.40000000e+01
-341	7.33750000e+04	1.30000000e+01	1.40000000e+01	2.40000000e+01
-340	7.38570000e+04	1.30000000e+01	1.40000000e+01	2.40000000e+01
-339	7.43570000e+04	1.30000000e+01	1.40000000e+01	2.40000000e+01
-338	7.48100000e+04	1.30000000e+01	1.40000000e+01	2.40000000e+01
-337	7.52550000e+04	1.30000000e+01	1.40000000e+01	2.40000000e+01
-336	7.57800000e+04	1.30000000e+01	1.40000000e+01	2.40000000e+01
-335	7.61510000e+04	1.30000000e+01	1.40000000e+01	2.40000000e+01
-334	7.65880000e+04	1.30000000e+01	1.40000000e+01	2.40000000e+01
-333	7.70680000e+04	1.30000000e+01	1.40000000e+01	2.40000000e+01
-332	7.76690000e+04	1.30000000e+01	1.40000000e+01	2.40000000e+01
-331	7.82930000e+04	1.30000000e+01	1.40000000e+01	2.40000000e+01
-330	7.89880000e+04	1.30000000e+01	1.40000000e+01	2.40000000e+01
-329	7.96070000e+04	1.30000000e+01	1.40000000e+01	2.40000000e+01
-328	8.01650000e+04	1.30000000e+01	1.40000000e+01	2.40000000e+01
-327	8.07170000e+04	1.30000000e+01	1.40000000e+01	2.40000000e+01
-326	8.13740000e+04	1.30000000e+01	1.40000000e+01	2.40000000e+01
-325	8.20870000e+04	1.30000000e+01	1.40000000e+01	2.40000000e+01
-324	8.27190000e+04	1.30000000e+01	1.40000000e+01	2.40000000e+01
-323	8.32880000e+04	1.30000000e+01	1.40000000e+01	2.40000000e+01
-322	8.38660000e+04	1.30000000e+01	1.40000000e+01	2.40000000e+01
-321	8.44360000e+04	1.30000000e+01	1.40000000e+01	2.40000000e+01
-320	8.50030000e+04	1.30000000e+01	1.40000000e+01	2.40000000e+01
-319	8.55930000e+04	1.30000000e+01	1.40000000e+01	2.40000000e+01
-318	8.62090000e+04	1.30000000e+01	1.40000000e+01	2.40000000e+01
-317	8.69080000e+04	1.30000000e+01	1.40000000e+01	2.40000000e+01
-316	8.75250000e+04	1.30000000e+01	1.40000000e+01	2.40000000e+01
-315	8.82180000e+04	1.30000000e+01	1.40000000e+01	2.40000000e+01
-314	8.88720000e+04	1.30000000e+01	1.40000000e+01	2.40000000e+01
-313	8.95980000e+04	1.30000000e+01	1.40000000e+01	2.40000000e+01
-312	9.03690000e+04	1.30000000e+01	1.40000000e+01	2.40000000e+01
-311	9.12230000e+04	1.30000000e+01	1.40000000e+01	2.40000000e+01
-310	9.19100000e+04	1.30000000e+01	1.40000000e+01	2.40000000e+01
-309	9.25490000e+04	1.30000000e+01	1.40000000e+01	2.40000000e+01
-308	9.31850000e+04	1.30000000e+01	1.40000000e+01	2.40000000e+01
-307	9.38450000e+04	1.30000000e+01	1.40000000e+01	2.40000000e+01
-306	9.44230000e+04	1.30000000e+01	1.40000000e+01	2.40000000e+01
-305	9.51840000e+04	1.30000000e+01	1.40000000e+01	2.40000000e+01
-304	9.59020000e+04	1.30000000e+01	1.40000000e+01	2.40000000e+01
-303	9.65500000e+04	1.30000000e+01	1.40000000e+01	2.40000000e+01
-302	9.72500000e+04	1.30000000e+01	1.40000000e+01	2.40000000e+01
-301	9.78330000e+04	1.30000000e+01	1.40000000e+01	2.40000000e+01
-300	9.84430000e+04	1.30000000e+01	1.40000000e+01	2.40000000e+01
-299	9.90150000e+04	1.30000000e+01	1.40000000e+01	2.40000000e+01
-298	9.96610000e+04	1.30000000e+01	1.40000000e+01	2.40000000e+01
-297	1.00308000e+05	1.30000000e+01	1.40000000e+01	2.40000000e+01
-296	1.00949000e+05	1.30000000e+01	1.40000000e+01	2.40000000e+01
-295	1.01536000e+05	1.30000000e+01	1.40000000e+01	2.40000000e+01
-294	1.02144000e+05	1.30000000e+01	1.40000000e+01	2.40000000e+01
-293	1.02663000e+05	1.30000000e+01	1.40000000e+01	2.40000000e+01
-292	1.03250000e+05	1.30000000e+01	1.40000000e+01	2.40000000e+01
-291	1.03918000e+05	1.30000000e+01	1.40000000e+01	2.40000000e+01
-290	1.04664000e+05	1.30000000e+01	1.40000000e+01	2.40000000e+01
-289	1.05300000e+05	1.30000000e+01	1.40000000e+01	2.40000000e+01
-288	1.05998000e+05	1.30000000e+01	1.40000000e+01	2.40000000e+01
-287	1.06619000e+05	1.30000000e+01	1.40000000e+01	2.40000000e+01
-286	1.07138000e+05	1.30000000e+01	1.40000000e+01	2.40000000e+01
-285	1.07649000e+05	1.30000000e+01	1.40000000e+01	2.40000000e+01
-284	1.08255000e+05	1.30000000e+01	1.40000000e+01	2.40000000e+01
-283	1.08941000e+05	1.30000000e+01	1.40000000e+01	2.40000000e+01
-282	1.09563000e+05	1.30000000e+01	1.40000000e+01	2.40000000e+01
-281	1.10154000e+05	1.30000000e+01	1.40000000e+01	2.40000000e+01
-280	1.10644000e+05	1.30000000e+01	1.40000000e+01	2.40000000e+01
-279	1.11203000e+05	1.30000000e+01	1.40000000e+01	2.40000000e+01
-278	1.11713000e+05	1.30000000e+01	1.40000000e+01	2.40000000e+01
-277	1.12215000e+05	1.30000000e+01	1.40000000e+01	2.40000000e+01
-276	1.12895000e+05	1.30000000e+01	1.40000000e+01	2.40000000e+01
-275	1.13499000e+05	1.30000000e+01	1.40000000e+01	2.40000000e+01
-274	1.14065000e+05	1.30000000e+01	1.50000000e+01	2.50000000e+01
-273	1.14751000e+05	1.30000000e+01	1.50000000e+01	2.50000000e+01
-272	1.15319000e+05	1.30000000e+01	1.50000000e+01	2.50000000e+01
-271	1.15815000e+05	1.30000000e+01	1.50000000e+01	2.50000000e+01
-270	1.16373000e+05	1.30000000e+01	1.50000000e+01	2.50000000e+01
-269	1.17174000e+05	1.30000000e+01	1.50000000e+01	2.50000000e+01
-268	1.17832000e+05	1.30000000e+01	1.50000000e+01	2.50000000e+01
-267	1.18405000e+05	1.30000000e+01	1.50000000e+01	2.50000000e+01
-266	1.18960000e+05	1.30000000e+01	1.50000000e+01	2.50000000e+01
-265	1.19473000e+05	1.30000000e+01	1.50000000e+01	2.50000000e+01
-264	1.20025000e+05	1.30000000e+01	1.50000000e+01	2.50000000e+01
-263	1.20651000e+05	1.40000000e+01	1.60000000e+01	2.60000000e+01
-262	1.21414000e+05	1.40000000e+01	1.60000000e+01	2.60000000e+01
-261	1.22096000e+05	1.40000000e+01	1.60000000e+01	2.60000000e+01
-260	1.22730000e+05	1.40000000e+01	1.60000000e+01	2.60000000e+01
-259	1.23420000e+05	1.40000000e+01	1.60000000e+01	2.60000000e+01
-258	1.24094000e+05	1.40000000e+01	1.60000000e+01	2.60000000e+01
-257	1.24661000e+05	1.40000000e+01	1.60000000e+01	2.60000000e+01
-256	1.25290000e+05	1.40000000e+01	1.60000000e+01	2.60000000e+01
-255	1.26015000e+05	1.40000000e+01	1.60000000e+01	2.60000000e+01
-254	1.26670000e+05	1.40000000e+01	1.60000000e+01	2.60000000e+01
-253	1.27276000e+05	1.50000000e+01	1.70000000e+01	2.70000000e+01
-252	1.27871000e+05	1.50000000e+01	1.70000000e+01	2.70000000e+01
-251	1.28442000e+05	1.50000000e+01	1.70000000e+01	2.70000000e+01
-250	1.28973000e+05	1.50000000e+01	1.70000000e+01	2.70000000e+01
-249	1.29597000e+05	1.50000000e+01	1.70000000e+01	2.70000000e+01
-248	1.30276000e+05	1.50000000e+01	1.70000000e+01	2.70000000e+01
-247	1.30877000e+05	1.50000000e+01	1.70000000e+01	2.70000000e+01
-246	1.31542000e+05	1.50000000e+01	1.70000000e+01	2.70000000e+01
-245	1.32239000e+05	1.50000000e+01	1.70000000e+01	2.70000000e+01
-244	1.32885000e+05	1.50000000e+01	1.70000000e+01	2.70000000e+01
-243	1.33448000e+05	1.50000000e+01	1.70000000e+01	2.70000000e+01
-242	1.34191000e+05	1.50000000e+01	1.70000000e+01	2.70000000e+01
-241	1.35054000e+05	1.50000000e+01	1.70000000e+01	2.70000000e+01
-240	1.35818000e+05	1.50000000e+01	1.70000000e+01	2.70000000e+01
-239	1.36692000e+05	1.50000000e+01	1.70000000e+01	2.70000000e+01
-238	1.37453000e+05	1.50000000e+01	1.70000000e+01	2.70000000e+01
-237	1.38163000e+05	1.50000000e+01	1.70000000e+01	2.70000000e+01
-236	1.38794000e+05	1.50000000e+01	1.70000000e+01	2.70000000e+01
-235	1.39481000e+05	1.50000000e+01	1.70000000e+01	2.70000000e+01
-234	1.40263000e+05	1.50000000e+01	1.70000000e+01	2.70000000e+01
-233	1.40978000e+05	1.50000000e+01	1.70000000e+01	2.70000000e+01
-232	1.41665000e+05	1.50000000e+01	1.70000000e+01	2.70000000e+01
-231	1.42368000e+05	1.50000000e+01	1.70000000e+01	2.70000000e+01
-230	1.42987000e+05	1.50000000e+01	1.70000000e+01	2.70000000e+01
-229	1.43631000e+05	1.50000000e+01	1.70000000e+01	2.70000000e+01
-228	1.44378000e+05	1.50000000e+01	1.70000000e+01	2.70000000e+01
-227	1.45123000e+05	1.50000000e+01	1.70000000e+01	2.70000000e+01
-226	1.45878000e+05	1.50000000e+01	1.70000000e+01	2.70000000e+01
-225	1.46528000e+05	1.50000000e+01	1.70000000e+01	2.70000000e+01
-224	1.47149000e+05	1.50000000e+01	1.70000000e+01	2.70000000e+01
-223	1.47809000e+05	1.50000000e+01	1.70000000e+01	2.70000000e+01
-222	1.48526000e+05	1.50000000e+01	1.70000000e+01	2.70000000e+01
-221	1.49233000e+05	1.50000000e+01	1.70000000e+01	2.70000000e+01
-220	1.50079000e+05	1.50000000e+01	1.70000000e+01	2.70000000e+01
-219	1.50795000e+05	1.50000000e+01	1.70000000e+01	2.70000000e+01
-218	1.51480000e+05	1.50000000e+01	1.70000000e+01	2.70000000e+01
-217	1.52207000e+05	1.50000000e+01	1.70000000e+01	2.70000000e+01
-216	1.52922000e+05	1.70000000e+01	1.80000000e+01	2.80000000e+01
-215	1.53561000e+05	1.70000000e+01	1.80000000e+01	2.80000000e+01
-214	1.54281000e+05	1.70000000e+01	1.80000000e+01	2.80000000e+01
-213	1.55000000e+05	1.70000000e+01	1.80000000e+01	2.80000000e+01
-212	1.55733000e+05	1.70000000e+01	1.80000000e+01	2.80000000e+01
-211	1.56448000e+05	1.70000000e+01	1.80000000e+01	2.80000000e+01
-210	1.57086000e+05	1.70000000e+01	1.80000000e+01	2.80000000e+01
-209	1.57857000e+05	1.70000000e+01	1.80000000e+01	2.80000000e+01
-208	1.58582000e+05	1.70000000e+01	1.80000000e+01	2.80000000e+01
-207	1.59314000e+05	1.70000000e+01	1.80000000e+01	2.80000000e+01
-206	1.59902000e+05	1.70000000e+01	1.80000000e+01	2.80000000e+01
-205	1.60538000e+05	1.70000000e+01	1.80000000e+01	2.80000000e+01
-204	1.61129000e+05	1.70000000e+01	1.80000000e+01	2.80000000e+01
-203	1.61705000e+05	1.70000000e+01	1.80000000e+01	2.80000000e+01
-202	1.62330000e+05	1.70000000e+01	1.80000000e+01	2.80000000e+01
-201	1.62982000e+05	1.70000000e+01	1.80000000e+01	2.80000000e+01
-200	1.63660000e+05	1.70000000e+01	1.80000000e+01	2.80000000e+01
-199	1.64381000e+05	1.70000000e+01	1.80000000e+01	2.80000000e+01
-198	1.65032000e+05	1.70000000e+01	1.80000000e+01	2.80000000e+01
-197	1.65032000e+05	1.60000000e+01	1.90000000e+01	3.00000000e+01
-196	1.65607000e+05	1.60000000e+01	1.90000000e+01	3.00000000e+01
-195	1.65607000e+05	1.60000000e+01	1.90000000e+01	3.00000000e+01
-194	1.66153000e+05	1.60000000e+01	1.90000000e+01	3.00000000e+01
-193	1.66153000e+05	1.60000000e+01	1.90000000e+01	3.00000000e+01
-192	1.66511000e+05	1.60000000e+01	1.90000000e+01	3.00000000e+01
-191	1.66856000e+05	1.60000000e+01	1.90000000e+01	3.00000000e+01
-190	1.67173000e+05	1.60000000e+01	1.90000000e+01	3.00000000e+01
-189	1.67552000e+05	1.60000000e+01	1.90000000e+01	3.00000000e+01
-188	1.67957000e+05	1.60000000e+01	1.90000000e+01	3.00000000e+01
-187	1.68355000e+05	1.60000000e+01	1.90000000e+01	3.00000000e+01
-186	1.68746000e+05	1.60000000e+01	1.90000000e+01	3.00000000e+01
-185	1.69160000e+05	1.60000000e+01	1.90000000e+01	3.00000000e+01
-184	1.69492000e+05	1.60000000e+01	1.90000000e+01	3.00000000e+01
-183	1.69826000e+05	1.60000000e+01	1.90000000e+01	3.00000000e+01
-182	1.70220000e+05	1.60000000e+01	1.90000000e+01	3.00000000e+01
-181	1.70521000e+05	1.60000000e+01	1.90000000e+01	3.00000000e+01
-180	1.70847000e+05	1.60000000e+01	1.90000000e+01	3.00000000e+01
-179	1.71264000e+05	1.60000000e+01	1.90000000e+01	3.00000000e+01
-178	1.71644000e+05	1.60000000e+01	1.90000000e+01	3.00000000e+01
-177	1.72028000e+05	1.60000000e+01	1.90000000e+01	3.00000000e+01
-176	1.72028000e+05	1.60000000e+01	1.90000000e+01	3.00000000e+01
-175	1.72028000e+05	1.60000000e+01	1.90000000e+01	3.00000000e+01
-174	1.72028000e+05	1.60000000e+01	1.90000000e+01	3.00000000e+01
-173	1.72385000e+05	1.60000000e+01	1.90000000e+01	3.00000000e+01
-172	1.72699000e+05	1.60000000e+01	2.00000000e+01	3.10000000e+01
-171	1.73081000e+05	1.60000000e+01	2.00000000e+01	3.10000000e+01
-170	1.73427000e+05	1.60000000e+01	2.00000000e+01	3.10000000e+01
-169	1.73776000e+05	1.60000000e+01	2.00000000e+01	3.10000000e+01
-168	1.74203000e+05	1.60000000e+01	2.00000000e+01	3.10000000e+01
-167	1.74653000e+05	1.60000000e+01	2.00000000e+01	3.10000000e+01
-166	1.75239000e+05	1.70000000e+01	2.10000000e+01	3.20000000e+01
-165	1.75834000e+05	1.70000000e+01	2.10000000e+01	3.20000000e+01
-164	1.76382000e+05	1.70000000e+01	2.10000000e+01	3.20000000e+01
-163	1.76883000e+05	1.70000000e+01	2.10000000e+01	3.20000000e+01
-162	1.77366000e+05	1.70000000e+01	2.10000000e+01	3.20000000e+01
-161	1.77826000e+05	1.70000000e+01	2.10000000e+01	3.20000000e+01
-160	1.78344000e+05	1.70000000e+01	2.10000000e+01	3.20000000e+01
-159	1.78881000e+05	1.70000000e+01	2.10000000e+01	3.20000000e+01
-158	1.79351000e+05	1.70000000e+01	2.10000000e+01	3.20000000e+01
-157	1.79793000e+05	1.70000000e+01	2.10000000e+01	3.20000000e+01
-156	1.80301000e+05	1.70000000e+01	2.10000000e+01	3.20000000e+01
-155	1.80772000e+05	1.70000000e+01	2.10000000e+01	3.20000000e+01
-154	1.81265000e+05	1.70000000e+01	2.10000000e+01	3.20000000e+01
-153	1.81769000e+05	1.70000000e+01	2.10000000e+01	3.20000000e+01
-152	1.82213000e+05	1.70000000e+01	2.10000000e+01	3.20000000e+01
-151	1.82746000e+05	1.70000000e+01	2.10000000e+01	3.20000000e+01
-150	1.83279000e+05	1.80000000e+01	2.20000000e+01	3.30000000e+01
-149	1.83710000e+05	1.80000000e+01	2.20000000e+01	3.30000000e+01
-148	1.84181000e+05	1.80000000e+01	2.20000000e+01	3.30000000e+01
-147	1.84610000e+05	1.80000000e+01	2.20000000e+01	3.30000000e+01
-146	1.85032000e+05	1.80000000e+01	2.20000000e+01	3.30000000e+01
-145	1.85501000e+05	1.80000000e+01	2.20000000e+01	3.30000000e+01
-144	1.85501000e+05	1.80000000e+01	2.20000000e+01	3.30000000e+01
-143	1.85974000e+05	1.80000000e+01	2.20000000e+01	3.30000000e+01
-142	1.86336000e+05	1.80000000e+01	2.20000000e+01	3.30000000e+01
-141	1.86688000e+05	1.80000000e+01	2.20000000e+01	3.30000000e+01
-140	1.87019000e+05	1.80000000e+01	2.20000000e+01	3.30000000e+01
-139	1.87380000e+05	1.80000000e+01	2.20000000e+01	3.30000000e+01
-138	1.87739000e+05	1.80000000e+01	2.20000000e+01	3.30000000e+01
-137	1.87739000e+05	1.80000000e+01	2.20000000e+01	3.30000000e+01
-136	1.88121000e+05	1.80000000e+01	2.20000000e+01	3.30000000e+01
-135	1.88478000e+05	1.80000000e+01	2.20000000e+01	3.30000000e+01
-134	1.88841000e+05	1.80000000e+01	2.20000000e+01	3.30000000e+01
-133	1.89185000e+05	1.80000000e+01	2.20000000e+01	3.30000000e+01
-132	1.89653000e+05	1.90000000e+01	2.30000000e+01	3.40000000e+01
-131	1.90096000e+05	1.90000000e+01	2.30000000e+01	3.40000000e+01
-130	1.90596000e+05	1.90000000e+01	2.30000000e+01	3.40000000e+01
-129	1.91028000e+05	1.90000000e+01	2.30000000e+01	3.40000000e+01
-128	1.91389000e+05	1.90000000e+01	2.30000000e+01	5.50000000e+01
-127	1.91734000e+05	1.90000000e+01	2.30000000e+01	3.40000000e+01
-126	1.92068000e+05	1.90000000e+01	2.30000000e+01	3.40000000e+01
-125	1.92430000e+05	1.90000000e+01	2.30000000e+01	3.40000000e+01
-124	1.92801000e+05	1.90000000e+01	2.30000000e+01	3.40000000e+01
-123	1.93245000e+05	1.90000000e+01	2.30000000e+01	3.40000000e+01
-122	1.93696000e+05	1.90000000e+01	2.30000000e+01	3.40000000e+01
-121	1.94070000e+05	1.90000000e+01	2.30000000e+01	3.40000000e+01
-120	1.94442000e+05	1.90000000e+01	2.30000000e+01	3.40000000e+01
-119	1.94760000e+05	1.90000000e+01	2.30000000e+01	3.40000000e+01
-118	1.95103000e+05	1.90000000e+01	2.30000000e+01	3.40000000e+01
-117	1.95495000e+05	1.90000000e+01	2.30000000e+01	3.40000000e+01
-116	1.95888000e+05	1.90000000e+01	2.30000000e+01	3.40000000e+01
-115	1.96332000e+05	1.90000000e+01	2.30000000e+01	3.40000000e+01
-114	1.96652000e+05	1.90000000e+01	2.30000000e+01	3.40000000e+01
-113	1.97007000e+05	1.90000000e+01	2.30000000e+01	3.40000000e+01
-112	1.97383000e+05	1.90000000e+01	2.30000000e+01	3.40000000e+01
-111	1.97793000e+05	1.90000000e+01	2.30000000e+01	3.40000000e+01
-110	1.98182000e+05	1.90000000e+01	2.30000000e+01	3.40000000e+01
-109	1.98699000e+05	1.90000000e+01	2.30000000e+01	3.40000000e+01
-108	1.99291000e+05	1.90000000e+01	2.30000000e+01	3.40000000e+01
-107	1.99792000e+05	1.90000000e+01	2.30000000e+01	3.40000000e+01
-106	2.00328000e+05	1.90000000e+01	2.30000000e+01	3.40000000e+01
-105	2.00771000e+05	2.00000000e+01	2.40000000e+01	3.50000000e+01
-104	2.01146000e+05	2.00000000e+01	2.40000000e+01	3.50000000e+01
-103	2.01620000e+05	2.00000000e+01	2.40000000e+01	3.50000000e+01
-102	2.02070000e+05	2.10000000e+01	2.50000000e+01	3.70000000e+01
-101	2.02480000e+05	2.10000000e+01	2.50000000e+01	3.70000000e+01
-100	2.02902000e+05	2.10000000e+01	2.50000000e+01	3.70000000e+01
-99	2.03343000e+05	2.10000000e+01	2.50000000e+01	3.70000000e+01
-98	2.03720000e+05	2.20000000e+01	2.60000000e+01	3.80000000e+01
-97	2.04078000e+05	2.20000000e+01	2.60000000e+01	3.80000000e+01
-96	2.04466000e+05	2.20000000e+01	2.60000000e+01	3.80000000e+01
-95	2.04806000e+05	2.20000000e+01	2.60000000e+01	3.80000000e+01
-94	2.05141000e+05	2.20000000e+01	2.60000000e+01	3.80000000e+01
-93	2.05412000e+05	2.20000000e+01	2.60000000e+01	3.80000000e+01
-92	2.05751000e+05	2.40000000e+01	2.70000000e+01	3.90000000e+01
-91	2.06085000e+05	2.40000000e+01	2.70000000e+01	3.90000000e+01
-90	2.06475000e+05	2.40000000e+01	2.70000000e+01	3.90000000e+01
-89	2.06826000e+05	2.40000000e+01	2.70000000e+01	3.90000000e+01
-88	2.07198000e+05	2.40000000e+01	2.70000000e+01	3.90000000e+01
-87	2.07558000e+05	2.40000000e+01	2.70000000e+01	3.90000000e+01
-86	2.07943000e+05	2.40000000e+01	2.70000000e+01	3.90000000e+01
-85	2.08256000e+05	2.40000000e+01	2.70000000e+01	3.90000000e+01
-84	2.08549000e+05	2.40000000e+01	2.70000000e+01	3.90000000e+01
-83	2.08832000e+05	2.40000000e+01	2.70000000e+01	3.90000000e+01
-82	2.09171000e+05	2.40000000e+01	2.70000000e+01	3.90000000e+01
-81	2.09504000e+05	2.50000000e+01	2.80000000e+01	4.00000000e+01
-80	2.09879000e+05	2.50000000e+01	2.80000000e+01	4.00000000e+01
-79	2.10166000e+05	2.50000000e+01	2.80000000e+01	4.00000000e+01
-78	2.10401000e+05	2.50000000e+01	2.80000000e+01	4.00000000e+01
-77	2.10671000e+05	2.50000000e+01	2.80000000e+01	4.00000000e+01
-76	2.10950000e+05	2.50000000e+01	2.80000000e+01	4.00000000e+01
-75	2.10950000e+05	2.50000000e+01	2.80000000e+01	4.00000000e+01
-74	2.10950000e+05	2.50000000e+01	2.80000000e+01	4.00000000e+01
-73	2.11229000e+05	2.50000000e+01	2.80000000e+01	4.00000000e+01
-72	2.11503000e+05	2.60000000e+01	2.90000000e+01	4.10000000e+01
-71	2.11795000e+05	2.50000000e+01	3.00000000e+01	4.40000000e+01
-70	2.12085000e+05	2.60000000e+01	3.10000000e+01	4.50000000e+01
-69	2.12381000e+05	2.60000000e+01	3.10000000e+01	4.50000000e+01
-68	2.12679000e+05	2.60000000e+01	3.10000000e+01	4.50000000e+01
-67	2.13080000e+05	2.60000000e+01	3.10000000e+01	4.50000000e+01
-66	2.13367000e+05	2.60000000e+01	3.10000000e+01	4.50000000e+01
-65	2.13696000e+05	2.60000000e+01	3.10000000e+01	4.50000000e+01
-64	2.14009000e+05	2.60000000e+01	3.10000000e+01	4.50000000e+01
-63	2.14321000e+05	2.50000000e+01	3.20000000e+01	4.60000000e+01
-62	2.14648000e+05	2.50000000e+01	3.20000000e+01	4.60000000e+01
-61	2.14968000e+05	2.50000000e+01	3.20000000e+01	4.60000000e+01
-60	2.15295000e+05	2.70000000e+01	3.30000000e+01	4.70000000e+01
-59	2.15295000e+05	2.70000000e+01	3.30000000e+01	4.70000000e+01
-58	2.15565000e+05	2.70000000e+01	3.30000000e+01	4.70000000e+01
-57	2.15825000e+05	2.70000000e+01	3.30000000e+01	4.70000000e+01
-56	2.16089000e+05	2.70000000e+01	3.30000000e+01	4.70000000e+01
-55	2.16409000e+05	2.70000000e+01	3.30000000e+01	4.70000000e+01
-54	2.16677000e+05	2.70000000e+01	3.30000000e+01	4.70000000e+01
-53	2.16993000e+05	2.70000000e+01	3.30000000e+01	4.70000000e+01
-52	2.17337000e+05	2.70000000e+01	3.30000000e+01	4.70000000e+01
-51	2.17643000e+05	2.70000000e+01	3.30000000e+01	4.70000000e+01
-50	2.17905000e+05	2.80000000e+01	3.40000000e+01	4.80000000e+01
-49	2.18183000e+05	2.80000000e+01	3.40000000e+01	4.80000000e+01
-48	2.18440000e+05	2.80000000e+01	3.50000000e+01	4.90000000e+01
-47	2.18742000e+05	2.80000000e+01	3.50000000e+01	4.90000000e+01
-46	2.19071000e+05	2.80000000e+01	3.50000000e+01	4.90000000e+01
-45	2.19385000e+05	2.80000000e+01	3.50000000e+01	4.90000000e+01
-44	2.19669000e+05	2.80000000e+01	3.50000000e+01	4.90000000e+01
-43	2.19906000e+05	2.80000000e+01	3.50000000e+01	4.90000000e+01
-42	2.20160000e+05	2.80000000e+01	3.50000000e+01	4.90000000e+01
-41	2.20423000e+05	2.80000000e+01	3.50000000e+01	4.90000000e+01
-40	2.20777000e+05	2.80000000e+01	3.60000000e+01	5.50000000e+01
-39	2.21095000e+05	2.80000000e+01	3.60000000e+01	5.50000000e+01
-38	2.21412000e+05	2.80000000e+01	3.60000000e+01	5.50000000e+01
-37	2.21723000e+05	3.00000000e+01	3.80000000e+01	5.80000000e+01
-36	2.22793000e+05	3.00000000e+01	4.10000000e+01	6.10000000e+01
-35	2.24086000e+05	3.00000000e+01	4.10000000e+01	6.10000000e+01
-34	2.24949000e+05	3.00000000e+01	4.10000000e+01	6.10000000e+01
-33	2.25755000e+05	3.00000000e+01	4.10000000e+01	6.10000000e+01
-32	2.26369000e+05	3.00000000e+01	4.10000000e+01	6.10000000e+01
-31	2.27001000e+05	3.00000000e+01	4.10000000e+01	6.10000000e+01
-30	2.27549000e+05	3.00000000e+01	4.10000000e+01	6.10000000e+01
-29	2.28073000e+05	3.00000000e+01	4.10000000e+01	6.10000000e+01
-28	2.28520000e+05	3.00000000e+01	4.10000000e+01	6.10000000e+01
-27	2.28986000e+05	3.00000000e+01	4.10000000e+01	6.10000000e+01
-26	2.29452000e+05	3.00000000e+01	4.10000000e+01	6.10000000e+01
-25	2.29877000e+05	3.00000000e+01	4.10000000e+01	6.10000000e+01
-24	2.30352000e+05	3.00000000e+01	4.10000000e+01	6.10000000e+01
-23	2.30853000e+05	3.00000000e+01	4.10000000e+01	6.10000000e+01
-22	2.31324000e+05	3.00000000e+01	4.10000000e+01	6.10000000e+01
-21	2.31731000e+05	3.00000000e+01	4.10000000e+01	6.10000000e+01
-20	2.32118000e+05	3.00000000e+01	4.10000000e+01	6.10000000e+01
-19	2.32561000e+05	3.00000000e+01	4.10000000e+01	6.10000000e+01
-18	2.32999000e+05	3.00000000e+01	4.10000000e+01	6.10000000e+01
-17	2.33398000e+05	3.00000000e+01	4.30000000e+01	6.70000000e+01
-16	2.33804000e+05	3.00000000e+01	4.30000000e+01	6.70000000e+01
-15	2.34174000e+05	3.00000000e+01	4.30000000e+01	6.70000000e+01
-14	2.34528000e+05	3.00000000e+01	4.30000000e+01	6.70000000e+01
-13	2.34962000e+05	3.00000000e+01	4.30000000e+01	6.70000000e+01
-12	2.35355000e+05	3.00000000e+01	4.30000000e+01	6.70000000e+01
-11	2.35747000e+05	3.00000000e+01	4.30000000e+01	6.70000000e+01
-10	2.36209000e+05	3.00000000e+01	4.30000000e+01	6.70000000e+01
-9	2.36609000e+05	3.00000000e+01	4.30000000e+01	6.70000000e+01
-8	2.37098000e+05	3.00000000e+01	4.30000000e+01	6.70000000e+01
-7	2.37658000e+05	3.00000000e+01	4.30000000e+01	6.70000000e+01
-6	2.38340000e+05	3.00000000e+01	4.30000000e+01	6.70000000e+01
-5	2.39087000e+05	3.00000000e+01	4.30000000e+01	6.70000000e+01
-4	2.39856000e+05	3.30000000e+01	4.40000000e+01	6.80000000e+01
-3	2.40635000e+05	3.30000000e+01	4.40000000e+01	6.80000000e+01
-2	2.41801000e+05	3.30000000e+01	4.40000000e+01	6.80000000e+01
-1	2.42999000e+05	3.30000000e+01	4.40000000e+01	6.80000000e+01
0	2.44395000e+05	3.30000000e+01	4.40000000e+01	6.80000000e+01
1	2.47356000e+05	3.30000000e+01	4.40000000e+01	6.80000000e+01
2	2.49300000e+05	3.30000000e+01	4.40000000e+01	6.80000000e+01
3	2.51057000e+05	3.30000000e+01	4.40000000e+01	6.80000000e+01
4	2.52618000e+05	3.30000000e+01	4.40000000e+01	6.80000000e+01
5	2.53689000e+05	3.30000000e+01	4.40000000e+01	6.80000000e+01
6	2.54526000e+05	3.30000000e+01	4.40000000e+01	6.80000000e+01
7	2.55260000e+05	3.30000000e+01	4.40000000e+01	6.80000000e+01
8	2.56116000e+05	3.30000000e+01	4.40000000e+01	6.80000000e+01
9	2.56920000e+05	3.30000000e+01	4.40000000e+01	6.80000000e+01
10	2.57692000e+05	3.30000000e+01	4.40000000e+01	6.80000000e+01
11	2.58320000e+05	3.30000000e+01	4.40000000e+01	6.80000000e+01
12	2.58883000e+05	3.30000000e+01	4.40000000e+01	6.80000000e+01
13	2.59361000e+05	3.30000000e+01	4.40000000e+01	6.80000000e+01
14	2.59906000e+05	3.30000000e+01	4.40000000e+01	6.80000000e+01
15	2.60518000e+05	3.30000000e+01	4.40000000e+01	6.80000000e+01
16	2.61210000e+05	3.30000000e+01	4.40000000e+01	6.80000000e+01
17	2.62088000e+05	3.30000000e+01	4.40000000e+01	6.80000000e+01
18	2.62724000e+05	3.30000000e+01	4.40000000e+01	6.80000000e+01
19	2.63204000e+05	3.30000000e+01	4.40000000e+01	6.80000000e+01
20	2.63667000e+05	3.30000000e+01	4.40000000e+01	6.80000000e+01
21	2.64189000e+05	3.30000000e+01	4.40000000e+01	6.80000000e+01
22	2.64772000e+05	3.30000000e+01	4.40000000e+01	6.80000000e+01
23	2.65627000e+05	3.30000000e+01	4.40000000e+01	6.80000000e+01
24	2.66276000e+05	3.30000000e+01	4.40000000e+01	6.80000000e+01
25	2.66811000e+05	3.30000000e+01	4.40000000e+01	6.80000000e+01
26	2.67373000e+05	3.30000000e+01	4.40000000e+01	6.80000000e+01
27	2.67814000e+05	3.30000000e+01	4.40000000e+01	6.80000000e+01
28	2.68243000e+05	3.30000000e+01	4.40000000e+01	6.80000000e+01
29	2.68732000e+05	3.30000000e+01	4.40000000e+01	6.80000000e+01
30	2.69264000e+05	3.30000000e+01	4.40000000e+01	6.80000000e+01
31	2.69752000e+05	3.30000000e+01	4.40000000e+01	6.80000000e+01
32	2.70282000e+05	3.30000000e+01	4.40000000e+01	6.80000000e+01
33	2.70749000e+05	3.30000000e+01	4.40000000e+01	6.80000000e+01
34	2.71157000e+05	3.30000000e+01	4.40000000e+01	6.80000000e+01
35	2.71495000e+05	3.30000000e+01	4.40000000e+01	6.80000000e+01
36	2.71855000e+05	3.30000000e+01	4.40000000e+01	6.80000000e+01
37	2.72377000e+05	3.40000000e+01	4.50000000e+01	7.00000000e+01
38	2.72868000e+05	3.40000000e+01	4.50000000e+01	7.00000000e+01
39	2.73249000e+05	3.40000000e+01	4.50000000e+01	7.00000000e+01
40	2.73567000e+05	3.50000000e+01	4.50000000e+01	7.10000000e+01
41	2.73911000e+05	3.50000000e+01	4.50000000e+01	7.10000000e+01
42	2.74345000e+05	3.50000000e+01	4.50000000e+01	7.10000000e+01
43	2.74777000e+05	3.50000000e+01	4.50000000e+01	7.10000000e+01
44	2.75242000e+05	3.50000000e+01	4.50000000e+01	7.10000000e+01
45	2.75735000e+05	3.50000000e+01	4.50000000e+01	7.10000000e+01
46	2.76207000e+05	3.50000000e+01	4.50000000e+01	7.10000000e+01
47	2.76633000e+05	3.50000000e+01	4.50000000e+01	7.10000000e+01
48	2.77019000e+05	3.50000000e+01	4.50000000e+01	7.10000000e+01
49	2.77548000e+05	3.40000000e+01	4.60000000e+01	7.20000000e+01
50	2.78066000e+05	3.70000000e+01	4.70000000e+01	7.30000000e+01
51	2.78698000e+05	3.70000000e+01	4.70000000e+01	7.30000000e+01
52	2.79317000e+05	3.70000000e+01	4.70000000e+01	7.30000000e+01
53	2.79930000e+05	3.70000000e+01	4.70000000e+01	7.30000000e+01
54	2.80472000e+05	3.70000000e+01	4.70000000e+01	7.30000000e+01
55	2.81122000e+05	3.70000000e+01	4.70000000e+01	7.30000000e+01
56	2.81888000e+05	3.70000000e+01	4.70000000e+01	7.30000000e+01
57	2.82583000e+05	3.70000000e+01	4.70000000e+01	7.30000000e+01
58	2.83285000e+05	3.90000000e+01	4.80000000e+01	7.40000000e+01
59	2.83918000e+05	3.90000000e+01	4.80000000e+01	7.40000000e+01
60	2.84541000e+05	3.90000000e+01	4.80000000e+01	7.40000000e+01
61	2.85124000e+05	3.90000000e+01	4.80000000e+01	7.40000000e+01
62	2.85627000e+05	3.90000000e+01	4.80000000e+01	7.40000000e+01
63	2.86160000e+05	3.90000000e+01	4.80000000e+01	7.40000000e+01
64	2.86504000e+05	3.90000000e+01	4.80000000e+01	7.40000000e+01
65	2.86634000e+05	3.90000000e+01	4.80000000e+01	7.40000000e+01
66	2.86743000e+05	3.90000000e+01	4.80000000e+01	7.40000000e+01
67	2.86854000e+05	3.90000000e+01	4.80000000e+01	7.40000000e+01
68	2.87090000e+05	3.90000000e+01	4.80000000e+01	7.40000000e+01
69	2.87424000e+05	3.90000000e+01	4.80000000e+01	7.40000000e+01
70	2.87948000e+05	3.90000000e+01	4.80000000e+01	7.40000000e+01
71	2.88415000e+05	3.90000000e+01	4.80000000e+01	7.40000000e+01
72	2.89013000e+05	3.90000000e+01	4.80000000e+01	7.40000000e+01
73	2.89744000e+05	3.90000000e+01	4.80000000e+01	7.40000000e+01
74	2.90375000e+05	3.90000000e+01	4.80000000e+01	7.40000000e+01
75	2.90879000e+05	3.80000000e+01	4.90000000e+01	7.50000000e+01
76	2.91356000e+05	3.80000000e+01	4.90000000e+01	7.50000000e+01
77	2.91790000e+05	3.80000000e+01	4.90000000e+01	7.50000000e+01
78	2.92225000e+05	3.80000000e+01	4.90000000e+01	7.50000000e+01
79	2.92225000e+05	3.80000000e+01	4.90000000e+01	7.50000000e+01
80	2.92453000e+05	3.80000000e+01	4.90000000e+01	7.50000000e+01
81	2.92453000e+05	3.80000000e+01	4.90000000e+01	7.50000000e+01
82	2.92942000e+05	3.80000000e+01	4.90000000e+01	7.50000000e+01
83	2.93466000e+05	3.80000000e+01	4.90000000e+01	7.50000000e+01
84	2.94005000e+05	3.80000000e+01	4.90000000e+01	7.50000000e+01
85	2.94527000e+05	3.80000000e+01	4.90000000e+01	7.50000000e+01
86	2.94982000e+05	3.80000000e+01	4.90000000e+01	7.50000000e+01
87	2.95447000e+05	3.80000000e+01	4.90000000e+01	7.50000000e+01
88	2.95447000e+05	3.70000000e+01	5.00000000e+01	7.60000000e+01
89	2.95940000e+05	3.70000000e+01	5.00000000e+01	7.60000000e+01
90	2.95940000e+05	3.70000000e+01	5.00000000e+01	7.60000000e+01
91	2.95940000e+05	3.70000000e+01	5.00000000e+01	7.60000000e+01
92	2.95940000e+05	3.70000000e+01	5.00000000e+01	7.60000000e+01
93	2.95940000e+05	3.70000000e+01	5.00000000e+01	7.60000000e+01
94	2.96410000e+05	3.70000000e+01	5.00000000e+01	7.60000000e+01
95	2.96863000e+05	3.70000000e+01	5.00000000e+01	7.60000000e+01
96	2.97359000e+05	3.70000000e+01	5.00000000e+01	7.60000000e+01
97	2.97865000e+05	3.70000000e+01	5.00000000e+01	7.60000000e+01
98	2.98470000e+05	3.70000000e+01	5.00000000e+01	7.60000000e+01
99	2.99248000e+05	3.70000000e+01	5.00000000e+01	7.60000000e+01
100	3.00019000e+05	3.70000000e+01	5.00000000e+01	7.60000000e+01
