# Supplementary material for: Early Prediction of Movie Box Office Success Based on Wikipedia Activity Big Data
Source: PLoS One. 2013 Aug 21;8(8):e71226. doi: 10.1371/journal.pone.0071226 (PMC3749192; doi:10.1371/journal.pone.0071226)
Supplement: Dataset S1 — The dataset under study, including the financial and Wikipedia activity data is also available at http://wwm.phy.bme.hu/SupplementaryDataS1.zip. (ZIP) [file pone.0071226.s002.zip › wikipredict_data_pack/sample_of_312/wikipedia_predictors/9]

Day_(movie_time)	Views	Users	Rigor	Edits
-500	0.00000000e+00	0.00000000e+00	0.00000000e+00	0.00000000e+00
-499	0.00000000e+00	0.00000000e+00	0.00000000e+00	0.00000000e+00
-498	0.00000000e+00	0.00000000e+00	0.00000000e+00	0.00000000e+00
-497	0.00000000e+00	0.00000000e+00	0.00000000e+00	0.00000000e+00
-496	0.00000000e+00	0.00000000e+00	0.00000000e+00	0.00000000e+00
-495	0.00000000e+00	0.00000000e+00	0.00000000e+00	0.00000000e+00
-494	0.00000000e+00	0.00000000e+00	0.00000000e+00	0.00000000e+00
-493	0.00000000e+00	0.00000000e+00	0.00000000e+00	0.00000000e+00
-492	0.00000000e+00	0.00000000e+00	0.00000000e+00	0.00000000e+00
-491	0.00000000e+00	0.00000000e+00	0.00000000e+00	0.00000000e+00
-490	0.00000000e+00	0.00000000e+00	0.00000000e+00	0.00000000e+00
-489	0.00000000e+00	0.00000000e+00	0.00000000e+00	0.00000000e+00
-488	0.00000000e+00	0.00000000e+00	0.00000000e+00	0.00000000e+00
-487	0.00000000e+00	0.00000000e+00	0.00000000e+00	0.00000000e+00
-486	0.00000000e+00	0.00000000e+00	0.00000000e+00	0.00000000e+00
-485	0.00000000e+00	0.00000000e+00	0.00000000e+00	0.00000000e+00
-484	0.00000000e+00	0.00000000e+00	0.00000000e+00	0.00000000e+00
-483	0.00000000e+00	0.00000000e+00	0.00000000e+00	0.00000000e+00
-482	0.00000000e+00	0.00000000e+00	0.00000000e+00	0.00000000e+00
-481	0.00000000e+00	0.00000000e+00	0.00000000e+00	0.00000000e+00
-480	0.00000000e+00	0.00000000e+00	0.00000000e+00	0.00000000e+00
-479	0.00000000e+00	0.00000000e+00	0.00000000e+00	0.00000000e+00
-478	0.00000000e+00	0.00000000e+00	0.00000000e+00	0.00000000e+00
-477	0.00000000e+00	0.00000000e+00	0.00000000e+00	0.00000000e+00
-476	0.00000000e+00	0.00000000e+00	0.00000000e+00	0.00000000e+00
-475	0.00000000e+00	0.00000000e+00	0.00000000e+00	0.00000000e+00
-474	0.00000000e+00	0.00000000e+00	0.00000000e+00	0.00000000e+00
-473	0.00000000e+00	0.00000000e+00	0.00000000e+00	0.00000000e+00
-472	0.00000000e+00	0.00000000e+00	0.00000000e+00	0.00000000e+00
-471	0.00000000e+00	0.00000000e+00	0.00000000e+00	0.00000000e+00
-470	0.00000000e+00	0.00000000e+00	0.00000000e+00	0.00000000e+00
-469	0.00000000e+00	0.00000000e+00	0.00000000e+00	0.00000000e+00
-468	0.00000000e+00	0.00000000e+00	0.00000000e+00	0.00000000e+00
-467	0.00000000e+00	0.00000000e+00	0.00000000e+00	0.00000000e+00
-466	0.00000000e+00	0.00000000e+00	0.00000000e+00	0.00000000e+00
-465	0.00000000e+00	0.00000000e+00	0.00000000e+00	0.00000000e+00
-464	0.00000000e+00	0.00000000e+00	0.00000000e+00	0.00000000e+00
-463	0.00000000e+00	0.00000000e+00	0.00000000e+00	0.00000000e+00
-462	0.00000000e+00	0.00000000e+00	0.00000000e+00	0.00000000e+00
-461	0.00000000e+00	0.00000000e+00	0.00000000e+00	0.00000000e+00
-460	0.00000000e+00	0.00000000e+00	0.00000000e+00	0.00000000e+00
-459	0.00000000e+00	0.00000000e+00	0.00000000e+00	0.00000000e+00
-458	0.00000000e+00	0.00000000e+00	0.00000000e+00	0.00000000e+00
-457	0.00000000e+00	0.00000000e+00	0.00000000e+00	0.00000000e+00
-456	0.00000000e+00	0.00000000e+00	0.00000000e+00	0.00000000e+00
-455	0.00000000e+00	0.00000000e+00	0.00000000e+00	0.00000000e+00
-454	0.00000000e+00	0.00000000e+00	0.00000000e+00	0.00000000e+00
-453	0.00000000e+00	0.00000000e+00	0.00000000e+00	0.00000000e+00
-452	0.00000000e+00	0.00000000e+00	0.00000000e+00	0.00000000e+00
-451	0.00000000e+00	0.00000000e+00	0.00000000e+00	0.00000000e+00
-450	0.00000000e+00	0.00000000e+00	0.00000000e+00	0.00000000e+00
-449	0.00000000e+00	0.00000000e+00	0.00000000e+00	0.00000000e+00
-448	0.00000000e+00	0.00000000e+00	0.00000000e+00	0.00000000e+00
-447	0.00000000e+00	0.00000000e+00	0.00000000e+00	0.00000000e+00
-446	0.00000000e+00	0.00000000e+00	0.00000000e+00	0.00000000e+00
-445	0.00000000e+00	0.00000000e+00	0.00000000e+00	0.00000000e+00
-444	0.00000000e+00	0.00000000e+00	0.00000000e+00	0.00000000e+00
-443	0.00000000e+00	0.00000000e+00	0.00000000e+00	0.00000000e+00
-442	0.00000000e+00	0.00000000e+00	0.00000000e+00	0.00000000e+00
-441	0.00000000e+00	0.00000000e+00	0.00000000e+00	0.00000000e+00
-440	0.00000000e+00	0.00000000e+00	0.00000000e+00	0.00000000e+00
-439	0.00000000e+00	0.00000000e+00	0.00000000e+00	0.00000000e+00
-438	0.00000000e+00	0.00000000e+00	0.00000000e+00	0.00000000e+00
-437	0.00000000e+00	0.00000000e+00	0.00000000e+00	0.00000000e+00
-436	0.00000000e+00	0.00000000e+00	0.00000000e+00	0.00000000e+00
-435	0.00000000e+00	0.00000000e+00	0.00000000e+00	0.00000000e+00
-434	0.00000000e+00	0.00000000e+00	0.00000000e+00	0.00000000e+00
-433	0.00000000e+00	0.00000000e+00	0.00000000e+00	0.00000000e+00
-432	0.00000000e+00	0.00000000e+00	0.00000000e+00	0.00000000e+00
-431	0.00000000e+00	0.00000000e+00	0.00000000e+00	0.00000000e+00
-430	0.00000000e+00	0.00000000e+00	0.00000000e+00	0.00000000e+00
-429	0.00000000e+00	0.00000000e+00	0.00000000e+00	0.00000000e+00
-428	0.00000000e+00	0.00000000e+00	0.00000000e+00	0.00000000e+00
-427	0.00000000e+00	0.00000000e+00	0.00000000e+00	0.00000000e+00
-426	0.00000000e+00	0.00000000e+00	0.00000000e+00	0.00000000e+00
-425	0.00000000e+00	0.00000000e+00	0.00000000e+00	0.00000000e+00
-424	0.00000000e+00	0.00000000e+00	0.00000000e+00	0.00000000e+00
-423	0.00000000e+00	0.00000000e+00	0.00000000e+00	0.00000000e+00
-422	0.00000000e+00	0.00000000e+00	0.00000000e+00	0.00000000e+00
-421	0.00000000e+00	0.00000000e+00	0.00000000e+00	0.00000000e+00
-420	0.00000000e+00	0.00000000e+00	0.00000000e+00	0.00000000e+00
-419	0.00000000e+00	0.00000000e+00	0.00000000e+00	0.00000000e+00
-418	0.00000000e+00	0.00000000e+00	0.00000000e+00	0.00000000e+00
-417	0.00000000e+00	0.00000000e+00	0.00000000e+00	0.00000000e+00
-416	0.00000000e+00	0.00000000e+00	0.00000000e+00	0.00000000e+00
-415	0.00000000e+00	0.00000000e+00	0.00000000e+00	0.00000000e+00
-414	0.00000000e+00	0.00000000e+00	0.00000000e+00	0.00000000e+00
-413	0.00000000e+00	0.00000000e+00	0.00000000e+00	0.00000000e+00
-412	0.00000000e+00	0.00000000e+00	0.00000000e+00	0.00000000e+00
-411	0.00000000e+00	0.00000000e+00	0.00000000e+00	0.00000000e+00
-410	0.00000000e+00	0.00000000e+00	0.00000000e+00	0.00000000e+00
-409	0.00000000e+00	0.00000000e+00	0.00000000e+00	0.00000000e+00
-408	0.00000000e+00	0.00000000e+00	0.00000000e+00	0.00000000e+00
-407	0.00000000e+00	0.00000000e+00	0.00000000e+00	0.00000000e+00
-406	0.00000000e+00	0.00000000e+00	0.00000000e+00	0.00000000e+00
-405	0.00000000e+00	0.00000000e+00	0.00000000e+00	0.00000000e+00
-404	0.00000000e+00	0.00000000e+00	0.00000000e+00	0.00000000e+00
-403	0.00000000e+00	0.00000000e+00	0.00000000e+00	0.00000000e+00
-402	0.00000000e+00	0.00000000e+00	0.00000000e+00	0.00000000e+00
-401	0.00000000e+00	0.00000000e+00	0.00000000e+00	0.00000000e+00
-400	0.00000000e+00	0.00000000e+00	0.00000000e+00	0.00000000e+00
-399	0.00000000e+00	0.00000000e+00	0.00000000e+00	0.00000000e+00
-398	0.00000000e+00	0.00000000e+00	0.00000000e+00	0.00000000e+00
-397	0.00000000e+00	0.00000000e+00	0.00000000e+00	0.00000000e+00
-396	0.00000000e+00	0.00000000e+00	0.00000000e+00	0.00000000e+00
-395	0.00000000e+00	0.00000000e+00	0.00000000e+00	0.00000000e+00
-394	0.00000000e+00	0.00000000e+00	0.00000000e+00	0.00000000e+00
-393	0.00000000e+00	0.00000000e+00	0.00000000e+00	0.00000000e+00
-392	0.00000000e+00	0.00000000e+00	0.00000000e+00	0.00000000e+00
-391	0.00000000e+00	0.00000000e+00	0.00000000e+00	0.00000000e+00
-390	0.00000000e+00	0.00000000e+00	0.00000000e+00	0.00000000e+00
-389	0.00000000e+00	0.00000000e+00	0.00000000e+00	0.00000000e+00
-388	0.00000000e+00	0.00000000e+00	0.00000000e+00	0.00000000e+00
-387	0.00000000e+00	0.00000000e+00	0.00000000e+00	0.00000000e+00
-386	0.00000000e+00	0.00000000e+00	0.00000000e+00	0.00000000e+00
-385	0.00000000e+00	0.00000000e+00	0.00000000e+00	0.00000000e+00
-384	0.00000000e+00	0.00000000e+00	0.00000000e+00	0.00000000e+00
-383	0.00000000e+00	0.00000000e+00	0.00000000e+00	0.00000000e+00
-382	0.00000000e+00	0.00000000e+00	0.00000000e+00	0.00000000e+00
-381	0.00000000e+00	0.00000000e+00	0.00000000e+00	0.00000000e+00
-380	0.00000000e+00	0.00000000e+00	0.00000000e+00	0.00000000e+00
-379	0.00000000e+00	0.00000000e+00	0.00000000e+00	0.00000000e+00
-378	0.00000000e+00	0.00000000e+00	0.00000000e+00	0.00000000e+00
-377	0.00000000e+00	0.00000000e+00	0.00000000e+00	0.00000000e+00
-376	0.00000000e+00	0.00000000e+00	0.00000000e+00	0.00000000e+00
-375	0.00000000e+00	0.00000000e+00	0.00000000e+00	0.00000000e+00
-374	0.00000000e+00	0.00000000e+00	0.00000000e+00	0.00000000e+00
-373	0.00000000e+00	0.00000000e+00	0.00000000e+00	0.00000000e+00
-372	0.00000000e+00	0.00000000e+00	0.00000000e+00	0.00000000e+00
-371	0.00000000e+00	0.00000000e+00	0.00000000e+00	0.00000000e+00
-370	0.00000000e+00	0.00000000e+00	0.00000000e+00	0.00000000e+00
-369	0.00000000e+00	0.00000000e+00	0.00000000e+00	0.00000000e+00
-368	0.00000000e+00	0.00000000e+00	0.00000000e+00	0.00000000e+00
-367	0.00000000e+00	0.00000000e+00	0.00000000e+00	0.00000000e+00
-366	0.00000000e+00	0.00000000e+00	0.00000000e+00	0.00000000e+00
-365	0.00000000e+00	0.00000000e+00	0.00000000e+00	0.00000000e+00
-364	0.00000000e+00	0.00000000e+00	0.00000000e+00	0.00000000e+00
-363	0.00000000e+00	0.00000000e+00	0.00000000e+00	0.00000000e+00
-362	0.00000000e+00	0.00000000e+00	0.00000000e+00	0.00000000e+00
-361	0.00000000e+00	0.00000000e+00	0.00000000e+00	0.00000000e+00
-360	0.00000000e+00	0.00000000e+00	0.00000000e+00	0.00000000e+00
-359	0.00000000e+00	0.00000000e+00	0.00000000e+00	0.00000000e+00
-358	0.00000000e+00	0.00000000e+00	0.00000000e+00	0.00000000e+00
-357	0.00000000e+00	0.00000000e+00	0.00000000e+00	0.00000000e+00
-356	0.00000000e+00	0.00000000e+00	0.00000000e+00	0.00000000e+00
-355	0.00000000e+00	0.00000000e+00	0.00000000e+00	0.00000000e+00
-354	0.00000000e+00	0.00000000e+00	0.00000000e+00	0.00000000e+00
-353	0.00000000e+00	0.00000000e+00	0.00000000e+00	0.00000000e+00
-352	0.00000000e+00	0.00000000e+00	0.00000000e+00	0.00000000e+00
-351	0.00000000e+00	0.00000000e+00	0.00000000e+00	0.00000000e+00
-350	0.00000000e+00	0.00000000e+00	0.00000000e+00	0.00000000e+00
-349	0.00000000e+00	0.00000000e+00	0.00000000e+00	0.00000000e+00
-348	0.00000000e+00	0.00000000e+00	0.00000000e+00	0.00000000e+00
-347	0.00000000e+00	0.00000000e+00	0.00000000e+00	0.00000000e+00
-346	0.00000000e+00	0.00000000e+00	0.00000000e+00	0.00000000e+00
-345	0.00000000e+00	0.00000000e+00	0.00000000e+00	0.00000000e+00
-344	0.00000000e+00	0.00000000e+00	0.00000000e+00	0.00000000e+00
-343	0.00000000e+00	0.00000000e+00	0.00000000e+00	0.00000000e+00
-342	0.00000000e+00	0.00000000e+00	0.00000000e+00	0.00000000e+00
-341	0.00000000e+00	0.00000000e+00	0.00000000e+00	0.00000000e+00
-340	0.00000000e+00	0.00000000e+00	0.00000000e+00	0.00000000e+00
-339	0.00000000e+00	0.00000000e+00	0.00000000e+00	0.00000000e+00
-338	0.00000000e+00	0.00000000e+00	0.00000000e+00	0.00000000e+00
-337	0.00000000e+00	0.00000000e+00	0.00000000e+00	0.00000000e+00
-336	0.00000000e+00	0.00000000e+00	0.00000000e+00	0.00000000e+00
-335	0.00000000e+00	0.00000000e+00	0.00000000e+00	0.00000000e+00
-334	0.00000000e+00	0.00000000e+00	0.00000000e+00	0.00000000e+00
-333	0.00000000e+00	0.00000000e+00	0.00000000e+00	0.00000000e+00
-332	0.00000000e+00	0.00000000e+00	0.00000000e+00	0.00000000e+00
-331	0.00000000e+00	0.00000000e+00	0.00000000e+00	0.00000000e+00
-330	0.00000000e+00	0.00000000e+00	0.00000000e+00	0.00000000e+00
-329	0.00000000e+00	0.00000000e+00	0.00000000e+00	0.00000000e+00
-328	0.00000000e+00	0.00000000e+00	0.00000000e+00	0.00000000e+00
-327	0.00000000e+00	0.00000000e+00	0.00000000e+00	0.00000000e+00
-326	0.00000000e+00	0.00000000e+00	0.00000000e+00	0.00000000e+00
-325	0.00000000e+00	0.00000000e+00	0.00000000e+00	0.00000000e+00
-324	0.00000000e+00	0.00000000e+00	0.00000000e+00	0.00000000e+00
-323	0.00000000e+00	0.00000000e+00	0.00000000e+00	0.00000000e+00
-322	0.00000000e+00	0.00000000e+00	0.00000000e+00	0.00000000e+00
-321	0.00000000e+00	0.00000000e+00	0.00000000e+00	0.00000000e+00
-320	0.00000000e+00	0.00000000e+00	0.00000000e+00	0.00000000e+00
-319	0.00000000e+00	0.00000000e+00	0.00000000e+00	0.00000000e+00
-318	0.00000000e+00	0.00000000e+00	0.00000000e+00	0.00000000e+00
-317	0.00000000e+00	0.00000000e+00	0.00000000e+00	0.00000000e+00
-316	0.00000000e+00	0.00000000e+00	0.00000000e+00	0.00000000e+00
-315	0.00000000e+00	0.00000000e+00	0.00000000e+00	0.00000000e+00
-314	0.00000000e+00	0.00000000e+00	0.00000000e+00	0.00000000e+00
-313	0.00000000e+00	0.00000000e+00	0.00000000e+00	0.00000000e+00
-312	0.00000000e+00	0.00000000e+00	0.00000000e+00	0.00000000e+00
-311	0.00000000e+00	0.00000000e+00	0.00000000e+00	0.00000000e+00
-310	0.00000000e+00	0.00000000e+00	0.00000000e+00	0.00000000e+00
-309	0.00000000e+00	0.00000000e+00	0.00000000e+00	0.00000000e+00
-308	0.00000000e+00	0.00000000e+00	0.00000000e+00	0.00000000e+00
-307	0.00000000e+00	0.00000000e+00	0.00000000e+00	0.00000000e+00
-306	0.00000000e+00	0.00000000e+00	0.00000000e+00	0.00000000e+00
-305	0.00000000e+00	0.00000000e+00	0.00000000e+00	0.00000000e+00
-304	0.00000000e+00	0.00000000e+00	0.00000000e+00	0.00000000e+00
-303	0.00000000e+00	0.00000000e+00	0.00000000e+00	0.00000000e+00
-302	0.00000000e+00	0.00000000e+00	0.00000000e+00	0.00000000e+00
-301	0.00000000e+00	0.00000000e+00	0.00000000e+00	0.00000000e+00
-300	0.00000000e+00	0.00000000e+00	0.00000000e+00	0.00000000e+00
-299	0.00000000e+00	0.00000000e+00	0.00000000e+00	0.00000000e+00
-298	0.00000000e+00	0.00000000e+00	0.00000000e+00	0.00000000e+00
-297	0.00000000e+00	0.00000000e+00	0.00000000e+00	0.00000000e+00
-296	0.00000000e+00	0.00000000e+00	0.00000000e+00	0.00000000e+00
-295	0.00000000e+00	0.00000000e+00	0.00000000e+00	0.00000000e+00
-294	0.00000000e+00	0.00000000e+00	0.00000000e+00	0.00000000e+00
-293	0.00000000e+00	0.00000000e+00	0.00000000e+00	0.00000000e+00
-292	0.00000000e+00	0.00000000e+00	0.00000000e+00	0.00000000e+00
-291	0.00000000e+00	0.00000000e+00	0.00000000e+00	0.00000000e+00
-290	0.00000000e+00	0.00000000e+00	0.00000000e+00	0.00000000e+00
-289	0.00000000e+00	0.00000000e+00	0.00000000e+00	0.00000000e+00
-288	0.00000000e+00	0.00000000e+00	0.00000000e+00	0.00000000e+00
-287	0.00000000e+00	0.00000000e+00	0.00000000e+00	0.00000000e+00
-286	0.00000000e+00	0.00000000e+00	0.00000000e+00	0.00000000e+00
-285	0.00000000e+00	0.00000000e+00	0.00000000e+00	0.00000000e+00
-284	0.00000000e+00	0.00000000e+00	0.00000000e+00	0.00000000e+00
-283	0.00000000e+00	0.00000000e+00	0.00000000e+00	0.00000000e+00
-282	0.00000000e+00	0.00000000e+00	0.00000000e+00	0.00000000e+00
-281	0.00000000e+00	0.00000000e+00	0.00000000e+00	0.00000000e+00
-280	0.00000000e+00	0.00000000e+00	0.00000000e+00	0.00000000e+00
-279	0.00000000e+00	0.00000000e+00	0.00000000e+00	0.00000000e+00
-278	0.00000000e+00	0.00000000e+00	0.00000000e+00	0.00000000e+00
-277	0.00000000e+00	0.00000000e+00	0.00000000e+00	0.00000000e+00
-276	0.00000000e+00	0.00000000e+00	0.00000000e+00	0.00000000e+00
-275	0.00000000e+00	0.00000000e+00	0.00000000e+00	0.00000000e+00
-274	0.00000000e+00	0.00000000e+00	0.00000000e+00	0.00000000e+00
-273	0.00000000e+00	0.00000000e+00	0.00000000e+00	0.00000000e+00
-272	0.00000000e+00	0.00000000e+00	0.00000000e+00	0.00000000e+00
-271	0.00000000e+00	0.00000000e+00	0.00000000e+00	0.00000000e+00
-270	0.00000000e+00	0.00000000e+00	0.00000000e+00	0.00000000e+00
-269	0.00000000e+00	0.00000000e+00	0.00000000e+00	0.00000000e+00
-268	0.00000000e+00	0.00000000e+00	0.00000000e+00	0.00000000e+00
-267	0.00000000e+00	0.00000000e+00	0.00000000e+00	0.00000000e+00
-266	0.00000000e+00	0.00000000e+00	0.00000000e+00	0.00000000e+00
-265	0.00000000e+00	0.00000000e+00	0.00000000e+00	0.00000000e+00
-264	0.00000000e+00	0.00000000e+00	0.00000000e+00	0.00000000e+00
-263	0.00000000e+00	0.00000000e+00	0.00000000e+00	0.00000000e+00
-262	0.00000000e+00	0.00000000e+00	0.00000000e+00	0.00000000e+00
-261	0.00000000e+00	0.00000000e+00	0.00000000e+00	0.00000000e+00
-260	0.00000000e+00	0.00000000e+00	0.00000000e+00	0.00000000e+00
-259	0.00000000e+00	0.00000000e+00	0.00000000e+00	0.00000000e+00
-258	0.00000000e+00	0.00000000e+00	0.00000000e+00	0.00000000e+00
-257	0.00000000e+00	0.00000000e+00	0.00000000e+00	0.00000000e+00
-256	0.00000000e+00	0.00000000e+00	0.00000000e+00	0.00000000e+00
-255	0.00000000e+00	0.00000000e+00	0.00000000e+00	0.00000000e+00
-254	0.00000000e+00	0.00000000e+00	0.00000000e+00	0.00000000e+00
-253	0.00000000e+00	0.00000000e+00	0.00000000e+00	0.00000000e+00
-252	0.00000000e+00	0.00000000e+00	0.00000000e+00	0.00000000e+00
-251	0.00000000e+00	0.00000000e+00	0.00000000e+00	0.00000000e+00
-250	0.00000000e+00	0.00000000e+00	0.00000000e+00	0.00000000e+00
-249	0.00000000e+00	0.00000000e+00	0.00000000e+00	0.00000000e+00
-248	0.00000000e+00	0.00000000e+00	0.00000000e+00	0.00000000e+00
-247	0.00000000e+00	0.00000000e+00	0.00000000e+00	0.00000000e+00
-246	0.00000000e+00	0.00000000e+00	0.00000000e+00	0.00000000e+00
-245	0.00000000e+00	0.00000000e+00	0.00000000e+00	0.00000000e+00
-244	0.00000000e+00	0.00000000e+00	0.00000000e+00	0.00000000e+00
-243	0.00000000e+00	0.00000000e+00	0.00000000e+00	0.00000000e+00
-242	0.00000000e+00	0.00000000e+00	0.00000000e+00	0.00000000e+00
-241	0.00000000e+00	0.00000000e+00	0.00000000e+00	0.00000000e+00
-240	0.00000000e+00	0.00000000e+00	0.00000000e+00	0.00000000e+00
-239	0.00000000e+00	0.00000000e+00	0.00000000e+00	0.00000000e+00
-238	0.00000000e+00	0.00000000e+00	0.00000000e+00	0.00000000e+00
-237	0.00000000e+00	0.00000000e+00	0.00000000e+00	0.00000000e+00
-236	0.00000000e+00	0.00000000e+00	0.00000000e+00	0.00000000e+00
-235	0.00000000e+00	0.00000000e+00	0.00000000e+00	0.00000000e+00
-234	0.00000000e+00	0.00000000e+00	0.00000000e+00	0.00000000e+00
-233	0.00000000e+00	0.00000000e+00	0.00000000e+00	0.00000000e+00
-232	0.00000000e+00	0.00000000e+00	0.00000000e+00	0.00000000e+00
-231	0.00000000e+00	0.00000000e+00	0.00000000e+00	0.00000000e+00
-230	0.00000000e+00	0.00000000e+00	0.00000000e+00	0.00000000e+00
-229	0.00000000e+00	0.00000000e+00	0.00000000e+00	0.00000000e+00
-228	0.00000000e+00	0.00000000e+00	0.00000000e+00	0.00000000e+00
-227	0.00000000e+00	0.00000000e+00	0.00000000e+00	0.00000000e+00
-226	0.00000000e+00	0.00000000e+00	0.00000000e+00	0.00000000e+00
-225	0.00000000e+00	0.00000000e+00	0.00000000e+00	0.00000000e+00
-224	0.00000000e+00	0.00000000e+00	0.00000000e+00	0.00000000e+00
-223	0.00000000e+00	0.00000000e+00	0.00000000e+00	0.00000000e+00
-222	0.00000000e+00	0.00000000e+00	0.00000000e+00	0.00000000e+00
-221	0.00000000e+00	0.00000000e+00	0.00000000e+00	0.00000000e+00
-220	0.00000000e+00	0.00000000e+00	0.00000000e+00	0.00000000e+00
-219	0.00000000e+00	0.00000000e+00	0.00000000e+00	0.00000000e+00
-218	0.00000000e+00	0.00000000e+00	0.00000000e+00	0.00000000e+00
-217	0.00000000e+00	0.00000000e+00	0.00000000e+00	0.00000000e+00
-216	0.00000000e+00	0.00000000e+00	0.00000000e+00	0.00000000e+00
-215	0.00000000e+00	0.00000000e+00	0.00000000e+00	0.00000000e+00
-214	1.00000000e+00	0.00000000e+00	0.00000000e+00	0.00000000e+00
-213	1.00000000e+00	0.00000000e+00	0.00000000e+00	0.00000000e+00
-212	1.00000000e+00	0.00000000e+00	0.00000000e+00	0.00000000e+00
-211	1.00000000e+00	0.00000000e+00	0.00000000e+00	0.00000000e+00
-210	1.00000000e+00	0.00000000e+00	0.00000000e+00	0.00000000e+00
-209	1.00000000e+00	0.00000000e+00	0.00000000e+00	0.00000000e+00
-208	1.00000000e+00	0.00000000e+00	0.00000000e+00	0.00000000e+00
-207	1.00000000e+00	0.00000000e+00	0.00000000e+00	0.00000000e+00
-206	1.00000000e+00	0.00000000e+00	0.00000000e+00	0.00000000e+00
-205	1.00000000e+00	0.00000000e+00	0.00000000e+00	0.00000000e+00
-204	1.00000000e+00	0.00000000e+00	0.00000000e+00	0.00000000e+00
-203	1.00000000e+00	0.00000000e+00	0.00000000e+00	0.00000000e+00
-202	1.00000000e+00	0.00000000e+00	0.00000000e+00	0.00000000e+00
-201	1.00000000e+00	0.00000000e+00	0.00000000e+00	0.00000000e+00
-200	1.00000000e+00	0.00000000e+00	0.00000000e+00	0.00000000e+00
-199	1.00000000e+00	0.00000000e+00	0.00000000e+00	0.00000000e+00
-198	1.00000000e+00	0.00000000e+00	0.00000000e+00	0.00000000e+00
-197	1.00000000e+00	0.00000000e+00	0.00000000e+00	0.00000000e+00
-196	1.00000000e+00	0.00000000e+00	0.00000000e+00	0.00000000e+00
-195	1.00000000e+00	0.00000000e+00	0.00000000e+00	0.00000000e+00
-194	1.00000000e+00	0.00000000e+00	0.00000000e+00	0.00000000e+00
-193	1.00000000e+00	0.00000000e+00	0.00000000e+00	0.00000000e+00
-192	1.00000000e+00	0.00000000e+00	0.00000000e+00	0.00000000e+00
-191	1.00000000e+00	0.00000000e+00	0.00000000e+00	0.00000000e+00
-190	1.00000000e+00	0.00000000e+00	0.00000000e+00	0.00000000e+00
-189	1.00000000e+00	0.00000000e+00	0.00000000e+00	0.00000000e+00
-188	1.00000000e+00	0.00000000e+00	0.00000000e+00	0.00000000e+00
-187	1.00000000e+00	0.00000000e+00	0.00000000e+00	0.00000000e+00
-186	1.00000000e+00	0.00000000e+00	0.00000000e+00	0.00000000e+00
-185	1.00000000e+00	0.00000000e+00	0.00000000e+00	0.00000000e+00
-184	1.00000000e+00	0.00000000e+00	0.00000000e+00	0.00000000e+00
-183	1.00000000e+00	0.00000000e+00	0.00000000e+00	0.00000000e+00
-182	1.00000000e+00	0.00000000e+00	0.00000000e+00	0.00000000e+00
-181	1.00000000e+00	0.00000000e+00	0.00000000e+00	0.00000000e+00
-180	1.00000000e+00	0.00000000e+00	0.00000000e+00	0.00000000e+00
-179	1.00000000e+00	0.00000000e+00	0.00000000e+00	0.00000000e+00
-178	1.00000000e+00	0.00000000e+00	0.00000000e+00	0.00000000e+00
-177	1.00000000e+00	0.00000000e+00	0.00000000e+00	0.00000000e+00
-176	1.00000000e+00	0.00000000e+00	0.00000000e+00	0.00000000e+00
-175	1.00000000e+00	0.00000000e+00	0.00000000e+00	0.00000000e+00
-174	1.00000000e+00	0.00000000e+00	0.00000000e+00	0.00000000e+00
-173	1.00000000e+00	0.00000000e+00	0.00000000e+00	0.00000000e+00
-172	1.00000000e+00	0.00000000e+00	0.00000000e+00	0.00000000e+00
-171	1.00000000e+00	0.00000000e+00	0.00000000e+00	0.00000000e+00
-170	1.00000000e+00	0.00000000e+00	0.00000000e+00	0.00000000e+00
-169	1.00000000e+00	0.00000000e+00	0.00000000e+00	0.00000000e+00
-168	1.00000000e+00	0.00000000e+00	0.00000000e+00	0.00000000e+00
-167	1.00000000e+00	0.00000000e+00	0.00000000e+00	0.00000000e+00
-166	1.00000000e+00	0.00000000e+00	0.00000000e+00	0.00000000e+00
-165	1.00000000e+00	0.00000000e+00	0.00000000e+00	0.00000000e+00
-164	1.00000000e+00	0.00000000e+00	0.00000000e+00	0.00000000e+00
-163	1.00000000e+00	0.00000000e+00	0.00000000e+00	0.00000000e+00
-162	1.00000000e+00	0.00000000e+00	0.00000000e+00	0.00000000e+00
-161	1.00000000e+00	0.00000000e+00	0.00000000e+00	0.00000000e+00
-160	1.00000000e+00	0.00000000e+00	0.00000000e+00	0.00000000e+00
-159	1.00000000e+00	0.00000000e+00	0.00000000e+00	0.00000000e+00
-158	1.00000000e+00	0.00000000e+00	0.00000000e+00	0.00000000e+00
-157	1.00000000e+00	0.00000000e+00	0.00000000e+00	0.00000000e+00
-156	1.00000000e+00	0.00000000e+00	0.00000000e+00	0.00000000e+00
-155	1.00000000e+00	0.00000000e+00	0.00000000e+00	0.00000000e+00
-154	1.00000000e+00	0.00000000e+00	0.00000000e+00	0.00000000e+00
-153	1.00000000e+00	0.00000000e+00	0.00000000e+00	0.00000000e+00
-152	1.00000000e+00	0.00000000e+00	0.00000000e+00	0.00000000e+00
-151	1.00000000e+00	0.00000000e+00	0.00000000e+00	0.00000000e+00
-150	1.00000000e+00	0.00000000e+00	0.00000000e+00	0.00000000e+00
-149	1.00000000e+00	0.00000000e+00	0.00000000e+00	0.00000000e+00
-148	1.00000000e+00	0.00000000e+00	0.00000000e+00	0.00000000e+00
-147	1.00000000e+00	0.00000000e+00	0.00000000e+00	0.00000000e+00
-146	1.00000000e+00	0.00000000e+00	0.00000000e+00	0.00000000e+00
-145	1.00000000e+00	0.00000000e+00	0.00000000e+00	0.00000000e+00
-144	1.00000000e+00	0.00000000e+00	0.00000000e+00	0.00000000e+00
-143	1.00000000e+00	0.00000000e+00	0.00000000e+00	0.00000000e+00
-142	1.00000000e+00	0.00000000e+00	0.00000000e+00	0.00000000e+00
-141	1.00000000e+00	0.00000000e+00	0.00000000e+00	0.00000000e+00
-140	1.00000000e+00	0.00000000e+00	0.00000000e+00	0.00000000e+00
-139	1.00000000e+00	0.00000000e+00	0.00000000e+00	0.00000000e+00
-138	1.00000000e+00	0.00000000e+00	0.00000000e+00	0.00000000e+00
-137	1.00000000e+00	0.00000000e+00	0.00000000e+00	0.00000000e+00
-136	1.00000000e+00	0.00000000e+00	0.00000000e+00	0.00000000e+00
-135	1.00000000e+00	0.00000000e+00	0.00000000e+00	0.00000000e+00
-134	1.00000000e+00	0.00000000e+00	0.00000000e+00	0.00000000e+00
-133	2.00000000e+00	0.00000000e+00	0.00000000e+00	0.00000000e+00
-132	2.00000000e+00	0.00000000e+00	0.00000000e+00	0.00000000e+00
-131	2.00000000e+00	0.00000000e+00	0.00000000e+00	0.00000000e+00
-130	2.00000000e+00	0.00000000e+00	0.00000000e+00	0.00000000e+00
-129	2.00000000e+00	0.00000000e+00	0.00000000e+00	0.00000000e+00
-128	2.00000000e+00	0.00000000e+00	0.00000000e+00	0.00000000e+00
-127	2.00000000e+00	0.00000000e+00	0.00000000e+00	0.00000000e+00
-126	2.00000000e+00	0.00000000e+00	0.00000000e+00	0.00000000e+00
-125	2.00000000e+00	0.00000000e+00	0.00000000e+00	0.00000000e+00
-124	2.00000000e+00	0.00000000e+00	0.00000000e+00	0.00000000e+00
-123	2.00000000e+00	0.00000000e+00	0.00000000e+00	0.00000000e+00
-122	2.00000000e+00	0.00000000e+00	0.00000000e+00	0.00000000e+00
-121	2.00000000e+00	0.00000000e+00	0.00000000e+00	0.00000000e+00
-120	2.00000000e+00	0.00000000e+00	0.00000000e+00	0.00000000e+00
-119	2.00000000e+00	0.00000000e+00	0.00000000e+00	0.00000000e+00
-118	2.00000000e+00	0.00000000e+00	0.00000000e+00	0.00000000e+00
-117	2.00000000e+00	0.00000000e+00	0.00000000e+00	0.00000000e+00
-116	2.00000000e+00	0.00000000e+00	0.00000000e+00	0.00000000e+00
-115	2.00000000e+00	0.00000000e+00	0.00000000e+00	0.00000000e+00
-114	2.00000000e+00	0.00000000e+00	0.00000000e+00	0.00000000e+00
-113	2.00000000e+00	1.00000000e+00	1.00000000e+00	1.00000000e+00
-112	2.00000000e+00	1.00000000e+00	1.00000000e+00	1.00000000e+00
-111	2.00000000e+00	1.00000000e+00	1.00000000e+00	1.00000000e+00
-110	2.00000000e+00	1.00000000e+00	1.00000000e+00	1.00000000e+00
-109	6.40000000e+01	1.00000000e+00	1.00000000e+00	1.00000000e+00
-108	1.09000000e+02	1.00000000e+00	1.00000000e+00	1.00000000e+00
-107	1.91000000e+02	1.00000000e+00	1.00000000e+00	1.00000000e+00
-106	2.46000000e+02	1.00000000e+00	1.00000000e+00	1.00000000e+00
-105	3.28000000e+02	1.00000000e+00	1.00000000e+00	1.00000000e+00
-104	4.26000000e+02	1.00000000e+00	1.00000000e+00	1.00000000e+00
-103	5.18000000e+02	1.00000000e+00	1.00000000e+00	1.00000000e+00
-102	6.22000000e+02	1.00000000e+00	1.00000000e+00	1.00000000e+00
-101	7.14000000e+02	1.00000000e+00	1.00000000e+00	1.00000000e+00
-100	8.14000000e+02	1.00000000e+00	1.00000000e+00	1.00000000e+00
-99	9.29000000e+02	1.00000000e+00	1.00000000e+00	1.00000000e+00
-98	1.13900000e+03	1.00000000e+00	1.00000000e+00	1.00000000e+00
-97	1.49500000e+03	3.00000000e+00	3.00000000e+00	6.00000000e+00
-96	1.80300000e+03	3.00000000e+00	3.00000000e+00	6.00000000e+00
-95	2.12100000e+03	3.00000000e+00	3.00000000e+00	6.00000000e+00
-94	2.55900000e+03	5.00000000e+00	5.00000000e+00	9.00000000e+00
-93	3.13900000e+03	5.00000000e+00	7.00000000e+00	1.40000000e+01
-92	4.28000000e+03	6.00000000e+00	8.00000000e+00	1.50000000e+01
-91	4.90700000e+03	7.00000000e+00	9.00000000e+00	1.60000000e+01
-90	5.50800000e+03	7.00000000e+00	9.00000000e+00	1.60000000e+01
-89	6.17700000e+03	7.00000000e+00	9.00000000e+00	1.60000000e+01
-88	6.89700000e+03	7.00000000e+00	9.00000000e+00	1.60000000e+01
-87	7.58000000e+03	1.00000000e+01	1.20000000e+01	1.90000000e+01
-86	8.17700000e+03	1.00000000e+01	1.20000000e+01	1.90000000e+01
-85	8.70300000e+03	1.00000000e+01	1.20000000e+01	1.90000000e+01
-84	9.16300000e+03	1.00000000e+01	1.20000000e+01	1.90000000e+01
-83	9.69700000e+03	1.10000000e+01	1.30000000e+01	2.00000000e+01
-82	1.02970000e+04	1.30000000e+01	1.50000000e+01	2.20000000e+01
-81	1.09220000e+04	1.30000000e+01	1.50000000e+01	2.20000000e+01
-80	1.15880000e+04	1.50000000e+01	1.70000000e+01	2.40000000e+01
-79	1.24660000e+04	1.50000000e+01	1.70000000e+01	2.40000000e+01
-78	1.29790000e+04	1.70000000e+01	1.90000000e+01	2.60000000e+01
-77	1.34850000e+04	2.00000000e+01	2.10000000e+01	3.10000000e+01
-76	1.40390000e+04	2.00000000e+01	2.20000000e+01	3.20000000e+01
-75	1.45820000e+04	2.00000000e+01	2.20000000e+01	3.20000000e+01
-74	1.51550000e+04	2.00000000e+01	2.20000000e+01	3.20000000e+01
-73	1.56160000e+04	2.00000000e+01	2.20000000e+01	3.20000000e+01
-72	1.60130000e+04	2.00000000e+01	2.20000000e+01	3.20000000e+01
-71	1.64450000e+04	2.00000000e+01	2.20000000e+01	3.20000000e+01
-70	1.67710000e+04	2.00000000e+01	2.20000000e+01	3.20000000e+01
-69	1.71640000e+04	2.00000000e+01	2.20000000e+01	3.20000000e+01
-68	1.75650000e+04	2.00000000e+01	2.20000000e+01	3.20000000e+01
-67	1.80680000e+04	2.00000000e+01	2.20000000e+01	3.20000000e+01
-66	1.84370000e+04	2.00000000e+01	2.20000000e+01	3.20000000e+01
-65	1.87690000e+04	2.00000000e+01	2.20000000e+01	3.20000000e+01
-64	1.90430000e+04	2.00000000e+01	2.20000000e+01	3.20000000e+01
-63	1.93760000e+04	2.00000000e+01	2.20000000e+01	3.20000000e+01
-62	1.97340000e+04	2.00000000e+01	2.20000000e+01	3.20000000e+01
-61	2.00920000e+04	2.00000000e+01	2.20000000e+01	3.20000000e+01
-60	2.04770000e+04	2.00000000e+01	2.20000000e+01	3.20000000e+01
-59	2.09290000e+04	2.10000000e+01	2.30000000e+01	3.30000000e+01
-58	2.12730000e+04	2.10000000e+01	2.30000000e+01	3.30000000e+01
-57	2.15960000e+04	2.10000000e+01	2.30000000e+01	3.30000000e+01
-56	2.18870000e+04	2.10000000e+01	2.30000000e+01	3.30000000e+01
-55	2.21560000e+04	2.10000000e+01	2.30000000e+01	3.30000000e+01
-54	2.25920000e+04	2.10000000e+01	2.30000000e+01	3.30000000e+01
-53	2.29440000e+04	2.10000000e+01	2.30000000e+01	3.30000000e+01
-52	2.32860000e+04	2.30000000e+01	2.40000000e+01	3.40000000e+01
-51	2.36420000e+04	2.30000000e+01	2.40000000e+01	3.40000000e+01
-50	2.39830000e+04	2.60000000e+01	2.50000000e+01	3.50000000e+01
-49	2.43340000e+04	2.60000000e+01	2.50000000e+01	3.50000000e+01
-48	2.47150000e+04	2.60000000e+01	2.50000000e+01	3.50000000e+01
-47	2.52470000e+04	2.60000000e+01	2.50000000e+01	3.50000000e+01
-46	2.57500000e+04	2.60000000e+01	2.50000000e+01	3.50000000e+01
-45	2.61620000e+04	2.60000000e+01	2.50000000e+01	3.50000000e+01
-44	2.64700000e+04	2.60000000e+01	2.50000000e+01	3.50000000e+01
-43	2.68340000e+04	2.60000000e+01	2.50000000e+01	3.50000000e+01
-42	2.72120000e+04	2.60000000e+01	2.50000000e+01	3.50000000e+01
-41	2.77230000e+04	2.60000000e+01	2.50000000e+01	3.50000000e+01
-40	2.83430000e+04	2.60000000e+01	2.50000000e+01	3.50000000e+01
-39	2.90660000e+04	2.50000000e+01	2.60000000e+01	3.60000000e+01
-38	2.97440000e+04	2.50000000e+01	2.60000000e+01	3.60000000e+01
-37	3.04450000e+04	2.50000000e+01	2.60000000e+01	3.60000000e+01
-36	3.08480000e+04	2.50000000e+01	2.60000000e+01	3.60000000e+01
-35	3.13220000e+04	2.50000000e+01	2.60000000e+01	3.60000000e+01
-34	3.17860000e+04	2.50000000e+01	2.60000000e+01	3.60000000e+01
-33	3.22380000e+04	2.50000000e+01	2.60000000e+01	3.60000000e+01
-32	3.27170000e+04	2.50000000e+01	2.60000000e+01	3.60000000e+01
-31	3.31430000e+04	2.50000000e+01	2.60000000e+01	3.60000000e+01
-30	3.35750000e+04	2.50000000e+01	2.60000000e+01	3.60000000e+01
-29	3.39670000e+04	2.50000000e+01	2.70000000e+01	3.70000000e+01
-28	3.43400000e+04	2.50000000e+01	2.70000000e+01	3.70000000e+01
-27	3.47000000e+04	2.50000000e+01	2.70000000e+01	3.70000000e+01
-26	3.51680000e+04	2.50000000e+01	2.70000000e+01	3.70000000e+01
-25	3.56530000e+04	2.50000000e+01	2.70000000e+01	3.70000000e+01
-24	3.60890000e+04	2.40000000e+01	2.80000000e+01	3.80000000e+01
-23	3.64020000e+04	2.40000000e+01	2.80000000e+01	3.80000000e+01
-22	3.67060000e+04	2.40000000e+01	2.80000000e+01	3.80000000e+01
-21	3.70430000e+04	2.40000000e+01	2.80000000e+01	3.80000000e+01
-20	3.74090000e+04	2.80000000e+01	2.90000000e+01	3.90000000e+01
-19	3.77670000e+04	2.80000000e+01	2.90000000e+01	3.90000000e+01
-18	3.82520000e+04	2.80000000e+01	2.90000000e+01	3.90000000e+01
-17	3.86600000e+04	2.80000000e+01	2.90000000e+01	3.90000000e+01
-16	3.90280000e+04	2.60000000e+01	3.00000000e+01	4.00000000e+01
-15	3.93290000e+04	2.60000000e+01	3.00000000e+01	4.00000000e+01
-14	3.97150000e+04	2.60000000e+01	3.00000000e+01	4.00000000e+01
-13	4.00540000e+04	2.60000000e+01	3.00000000e+01	4.00000000e+01
-12	4.04620000e+04	2.60000000e+01	3.00000000e+01	4.00000000e+01
-11	4.09080000e+04	2.60000000e+01	3.00000000e+01	4.00000000e+01
-10	4.13120000e+04	2.60000000e+01	3.00000000e+01	4.00000000e+01
-9	4.16860000e+04	2.60000000e+01	3.00000000e+01	4.00000000e+01
-8	4.20790000e+04	2.60000000e+01	3.00000000e+01	4.00000000e+01
-7	4.24010000e+04	2.60000000e+01	3.00000000e+01	4.00000000e+01
-6	4.27430000e+04	2.60000000e+01	3.00000000e+01	4.00000000e+01
-5	4.30860000e+04	2.80000000e+01	3.10000000e+01	4.10000000e+01
-4	4.35640000e+04	2.80000000e+01	3.10000000e+01	4.10000000e+01
-3	4.40360000e+04	2.80000000e+01	3.10000000e+01	4.10000000e+01
-2	4.44790000e+04	2.80000000e+01	3.20000000e+01	4.20000000e+01
-1	4.49450000e+04	2.80000000e+01	3.20000000e+01	4.20000000e+01
0	4.53080000e+04	2.80000000e+01	3.20000000e+01	4.20000000e+01
1	4.57000000e+04	2.80000000e+01	3.20000000e+01	4.20000000e+01
2	4.61860000e+04	2.80000000e+01	3.20000000e+01	4.20000000e+01
3	4.67380000e+04	2.80000000e+01	3.20000000e+01	4.20000000e+01
4	4.72710000e+04	2.90000000e+01	3.20000000e+01	4.40000000e+01
5	4.76400000e+04	2.90000000e+01	3.20000000e+01	4.40000000e+01
6	4.79580000e+04	2.90000000e+01	3.20000000e+01	4.40000000e+01
7	4.83960000e+04	2.90000000e+01	3.20000000e+01	4.40000000e+01
8	4.87610000e+04	2.90000000e+01	3.20000000e+01	4.40000000e+01
9	4.91990000e+04	2.90000000e+01	3.20000000e+01	4.40000000e+01
10	4.96100000e+04	2.90000000e+01	3.20000000e+01	4.40000000e+01
11	5.00170000e+04	2.90000000e+01	3.20000000e+01	4.40000000e+01
12	5.03840000e+04	2.90000000e+01	3.20000000e+01	4.40000000e+01
13	5.07470000e+04	2.90000000e+01	3.20000000e+01	4.40000000e+01
14	5.11480000e+04	2.90000000e+01	3.20000000e+01	4.40000000e+01
15	5.15410000e+04	2.90000000e+01	3.20000000e+01	4.40000000e+01
16	5.19070000e+04	2.90000000e+01	3.20000000e+01	4.40000000e+01
17	5.22750000e+04	2.90000000e+01	3.20000000e+01	4.40000000e+01
18	5.25940000e+04	2.90000000e+01	3.20000000e+01	4.40000000e+01
19	5.28560000e+04	2.90000000e+01	3.20000000e+01	4.40000000e+01
20	5.31130000e+04	2.90000000e+01	3.20000000e+01	4.40000000e+01
21	5.33770000e+04	2.90000000e+01	3.20000000e+01	4.40000000e+01
22	5.36370000e+04	2.90000000e+01	3.20000000e+01	4.40000000e+01
23	5.39550000e+04	2.90000000e+01	3.20000000e+01	4.40000000e+01
24	5.43340000e+04	2.90000000e+01	3.20000000e+01	4.40000000e+01
25	5.46220000e+04	2.90000000e+01	3.20000000e+01	4.40000000e+01
26	5.48690000e+04	2.90000000e+01	3.20000000e+01	4.40000000e+01
27	5.50860000e+04	2.90000000e+01	3.20000000e+01	4.40000000e+01
28	5.53330000e+04	2.90000000e+01	3.20000000e+01	4.40000000e+01
29	5.55790000e+04	2.90000000e+01	3.20000000e+01	4.40000000e+01
30	5.58230000e+04	2.90000000e+01	3.20000000e+01	4.40000000e+01
31	5.61530000e+04	2.90000000e+01	3.20000000e+01	4.40000000e+01
32	5.64090000e+04	2.90000000e+01	3.20000000e+01	4.40000000e+01
33	5.66090000e+04	2.90000000e+01	3.20000000e+01	4.40000000e+01
34	5.68570000e+04	2.90000000e+01	3.20000000e+01	4.40000000e+01
35	5.71270000e+04	2.90000000e+01	3.20000000e+01	4.40000000e+01
36	5.73730000e+04	2.90000000e+01	3.20000000e+01	4.40000000e+01
37	5.76770000e+04	2.90000000e+01	3.20000000e+01	4.40000000e+01
38	5.80280000e+04	2.90000000e+01	3.20000000e+01	4.40000000e+01
39	5.83620000e+04	2.90000000e+01	3.20000000e+01	4.40000000e+01
40	5.86530000e+04	2.90000000e+01	3.20000000e+01	4.40000000e+01
41	5.88860000e+04	2.90000000e+01	3.20000000e+01	4.40000000e+01
42	5.90830000e+04	2.90000000e+01	3.20000000e+01	4.40000000e+01
43	5.93350000e+04	2.90000000e+01	3.20000000e+01	4.40000000e+01
44	5.95430000e+04	2.90000000e+01	3.20000000e+01	4.40000000e+01
45	5.98290000e+04	2.90000000e+01	3.20000000e+01	4.40000000e+01
46	6.01070000e+04	2.90000000e+01	3.20000000e+01	4.40000000e+01
47	6.03700000e+04	2.90000000e+01	3.20000000e+01	4.40000000e+01
48	6.05880000e+04	2.90000000e+01	3.20000000e+01	4.40000000e+01
49	6.08210000e+04	2.90000000e+01	3.20000000e+01	4.40000000e+01
50	6.10160000e+04	2.90000000e+01	3.20000000e+01	4.40000000e+01
51	6.12840000e+04	2.90000000e+01	3.20000000e+01	4.40000000e+01
52	6.15380000e+04	2.90000000e+01	3.20000000e+01	4.40000000e+01
53	6.18000000e+04	2.90000000e+01	3.20000000e+01	4.40000000e+01
54	6.21040000e+04	3.00000000e+01	3.30000000e+01	4.60000000e+01
55	6.23780000e+04	3.00000000e+01	3.30000000e+01	4.60000000e+01
56	6.26400000e+04	3.00000000e+01	3.30000000e+01	4.60000000e+01
57	6.28980000e+04	3.00000000e+01	3.30000000e+01	4.60000000e+01
58	6.31790000e+04	3.00000000e+01	3.30000000e+01	4.60000000e+01
59	6.34990000e+04	3.00000000e+01	3.30000000e+01	4.60000000e+01
60	6.38910000e+04	3.00000000e+01	3.30000000e+01	4.60000000e+01
61	6.41890000e+04	3.00000000e+01	3.30000000e+01	4.60000000e+01
62	6.45440000e+04	3.00000000e+01	3.30000000e+01	4.60000000e+01
63	6.48630000e+04	3.20000000e+01	3.40000000e+01	4.70000000e+01
64	6.51550000e+04	3.20000000e+01	3.40000000e+01	4.70000000e+01
65	6.55640000e+04	3.20000000e+01	3.40000000e+01	4.70000000e+01
66	6.59510000e+04	3.20000000e+01	3.40000000e+01	4.70000000e+01
67	6.63620000e+04	3.20000000e+01	3.40000000e+01	4.70000000e+01
68	6.67000000e+04	3.20000000e+01	3.40000000e+01	4.70000000e+01
69	6.70140000e+04	3.20000000e+01	3.40000000e+01	4.70000000e+01
70	6.72980000e+04	3.20000000e+01	3.40000000e+01	4.70000000e+01
71	6.76270000e+04	3.20000000e+01	3.40000000e+01	4.70000000e+01
72	6.79750000e+04	3.10000000e+01	3.50000000e+01	4.90000000e+01
73	6.84650000e+04	3.10000000e+01	3.50000000e+01	4.90000000e+01
74	6.89750000e+04	3.10000000e+01	3.50000000e+01	4.90000000e+01
75	6.93640000e+04	3.10000000e+01	3.50000000e+01	4.90000000e+01
76	6.96910000e+04	3.30000000e+01	3.60000000e+01	5.00000000e+01
77	7.00090000e+04	3.30000000e+01	3.60000000e+01	5.00000000e+01
78	7.03470000e+04	3.30000000e+01	3.70000000e+01	5.10000000e+01
79	7.09580000e+04	3.30000000e+01	3.70000000e+01	5.10000000e+01
80	7.14440000e+04	3.30000000e+01	3.70000000e+01	5.10000000e+01
81	7.17760000e+04	3.30000000e+01	3.70000000e+01	5.10000000e+01
82	7.20780000e+04	3.30000000e+01	3.70000000e+01	5.10000000e+01
83	7.24110000e+04	3.30000000e+01	3.80000000e+01	5.20000000e+01
84	7.27050000e+04	3.30000000e+01	3.80000000e+01	5.20000000e+01
85	7.29350000e+04	3.30000000e+01	1.10000000e+01	5.20000000e+01
86	7.33070000e+04	3.30000000e+01	3.80000000e+01	5.20000000e+01
87	7.36520000e+04	3.30000000e+01	3.80000000e+01	5.20000000e+01
88	7.39870000e+04	3.30000000e+01	3.80000000e+01	5.20000000e+01
89	7.42630000e+04	3.30000000e+01	3.80000000e+01	5.20000000e+01
90	7.45710000e+04	3.30000000e+01	3.80000000e+01	5.20000000e+01
91	7.47850000e+04	3.30000000e+01	3.80000000e+01	5.20000000e+01
92	7.50330000e+04	3.30000000e+01	3.80000000e+01	5.20000000e+01
93	7.53100000e+04	3.30000000e+01	3.80000000e+01	5.20000000e+01
94	7.55660000e+04	3.30000000e+01	3.80000000e+01	5.20000000e+01
95	7.58520000e+04	3.30000000e+01	3.80000000e+01	5.20000000e+01
96	7.61010000e+04	3.30000000e+01	3.80000000e+01	5.20000000e+01
97	7.63490000e+04	3.30000000e+01	3.80000000e+01	5.20000000e+01
98	7.65950000e+04	3.30000000e+01	3.80000000e+01	5.20000000e+01
99	7.68080000e+04	3.30000000e+01	3.80000000e+01	5.20000000e+01
100	7.70410000e+04	3.30000000e+01	3.80000000e+01	5.20000000e+01
