# Supplementary material for: Early Prediction of Movie Box Office Success Based on Wikipedia Activity Big Data
Source: PLoS One. 2013 Aug 21;8(8):e71226. doi: 10.1371/journal.pone.0071226 (PMC3749192; doi:10.1371/journal.pone.0071226)
Supplement: Dataset S1 — The dataset under study, including the financial and Wikipedia activity data is also available at http://wwm.phy.bme.hu/SupplementaryDataS1.zip. (ZIP) [file pone.0071226.s002.zip › wikipredict_data_pack/sample_of_312/wikipedia_predictors/10]

Day_(movie_time)	Views	Users	Rigor	Edits
-500	0.00000000e+00	4.70000000e+01	9.70000000e+01	1.36000000e+02
-499	0.00000000e+00	4.70000000e+01	9.70000000e+01	1.36000000e+02
-498	0.00000000e+00	4.80000000e+01	1.01000000e+02	1.41000000e+02
-497	4.80200000e+03	4.90000000e+01	1.03000000e+02	1.43000000e+02
-496	1.00820000e+04	5.20000000e+01	1.09000000e+02	1.54000000e+02
-495	1.61820000e+04	5.80000000e+01	1.16000000e+02	1.71000000e+02
-494	2.31950000e+04	5.90000000e+01	1.21000000e+02	1.83000000e+02
-493	3.15760000e+04	6.30000000e+01	1.27000000e+02	1.95000000e+02
-492	3.84000000e+04	6.80000000e+01	1.32000000e+02	2.03000000e+02
-491	4.43430000e+04	6.90000000e+01	1.40000000e+02	2.12000000e+02
-490	5.03190000e+04	6.90000000e+01	1.40000000e+02	2.12000000e+02
-489	5.58790000e+04	6.90000000e+01	1.40000000e+02	2.12000000e+02
-488	6.17750000e+04	6.90000000e+01	1.40000000e+02	2.12000000e+02
-487	6.89740000e+04	6.90000000e+01	1.46000000e+02	2.19000000e+02
-486	7.58950000e+04	7.00000000e+01	1.47000000e+02	2.20000000e+02
-485	8.08380000e+04	6.50000000e+01	1.49000000e+02	2.26000000e+02
-484	8.47040000e+04	6.80000000e+01	1.53000000e+02	2.32000000e+02
-483	8.92070000e+04	7.10000000e+01	1.57000000e+02	2.36000000e+02
-482	9.42010000e+04	6.80000000e+01	1.60000000e+02	2.41000000e+02
-481	9.98080000e+04	6.90000000e+01	1.65000000e+02	2.46000000e+02
-480	1.07862000e+05	7.10000000e+01	1.69000000e+02	2.53000000e+02
-479	1.13780000e+05	7.10000000e+01	1.69000000e+02	2.53000000e+02
-478	1.19324000e+05	7.10000000e+01	1.69000000e+02	2.53000000e+02
-477	1.25264000e+05	7.40000000e+01	1.70000000e+02	2.54000000e+02
-476	1.30507000e+05	7.40000000e+01	1.70000000e+02	2.54000000e+02
-475	1.35806000e+05	7.40000000e+01	1.70000000e+02	2.54000000e+02
-474	1.41385000e+05	7.50000000e+01	1.73000000e+02	2.57000000e+02
-473	1.47609000e+05	7.50000000e+01	1.73000000e+02	2.57000000e+02
-472	1.53901000e+05	8.00000000e+01	1.77000000e+02	2.62000000e+02
-471	1.62149000e+05	8.10000000e+01	1.78000000e+02	2.63000000e+02
-470	1.69767000e+05	8.50000000e+01	1.79000000e+02	2.64000000e+02
-469	1.75874000e+05	8.20000000e+01	1.81000000e+02	2.66000000e+02
-468	1.81689000e+05	8.50000000e+01	1.83000000e+02	2.69000000e+02
-467	1.88360000e+05	8.40000000e+01	1.87000000e+02	2.73000000e+02
-466	1.95455000e+05	8.70000000e+01	1.89000000e+02	2.75000000e+02
-465	2.01291000e+05	8.60000000e+01	1.93000000e+02	2.79000000e+02
-464	2.06188000e+05	8.60000000e+01	1.93000000e+02	2.79000000e+02
-463	2.10966000e+05	9.40000000e+01	1.98000000e+02	2.86000000e+02
-462	2.15589000e+05	9.40000000e+01	1.98000000e+02	2.86000000e+02
-461	2.20573000e+05	9.40000000e+01	1.99000000e+02	2.87000000e+02
-460	2.26872000e+05	9.40000000e+01	1.99000000e+02	2.87000000e+02
-459	2.33464000e+05	1.00000000e+02	2.00000000e+02	2.88000000e+02
-458	2.39101000e+05	1.00000000e+02	2.02000000e+02	2.91000000e+02
-457	2.43842000e+05	1.00000000e+02	2.02000000e+02	2.91000000e+02
-456	2.48766000e+05	1.00000000e+02	2.02000000e+02	2.91000000e+02
-455	2.53878000e+05	1.00000000e+02	2.07000000e+02	2.98000000e+02
-454	2.59344000e+05	1.04000000e+02	2.10000000e+02	3.06000000e+02
-453	2.64849000e+05	1.04000000e+02	2.11000000e+02	3.08000000e+02
-452	2.71091000e+05	1.03000000e+02	2.13000000e+02	3.10000000e+02
-451	2.76124000e+05	1.11000000e+02	2.18000000e+02	3.15000000e+02
-450	2.81065000e+05	1.10000000e+02	2.20000000e+02	3.18000000e+02
-449	2.85804000e+05	1.10000000e+02	2.20000000e+02	3.18000000e+02
-448	2.90603000e+05	1.10000000e+02	2.20000000e+02	3.18000000e+02
-447	2.95256000e+05	1.10000000e+02	2.20000000e+02	3.18000000e+02
-446	3.00056000e+05	1.10000000e+02	2.23000000e+02	3.21000000e+02
-445	3.06462000e+05	1.10000000e+02	2.23000000e+02	3.21000000e+02
-444	3.11418000e+05	1.10000000e+02	2.23000000e+02	3.21000000e+02
-443	3.16232000e+05	1.10000000e+02	2.23000000e+02	3.21000000e+02
-442	3.21157000e+05	1.12000000e+02	2.25000000e+02	3.23000000e+02
-441	3.26290000e+05	1.12000000e+02	2.25000000e+02	3.23000000e+02
-440	3.31609000e+05	1.12000000e+02	2.25000000e+02	3.23000000e+02
-439	3.36888000e+05	1.12000000e+02	2.25000000e+02	3.23000000e+02
-438	3.42621000e+05	1.12000000e+02	2.25000000e+02	3.23000000e+02
-437	3.48571000e+05	1.12000000e+02	2.25000000e+02	3.23000000e+02
-436	3.55095000e+05	1.06000000e+02	2.28000000e+02	3.29000000e+02
-435	3.61458000e+05	1.06000000e+02	2.28000000e+02	3.29000000e+02
-434	3.66384000e+05	1.14000000e+02	2.30000000e+02	3.32000000e+02
-433	3.72376000e+05	1.12000000e+02	2.31000000e+02	3.35000000e+02
-432	3.78360000e+05	1.21000000e+02	2.34000000e+02	3.38000000e+02
-431	3.84447000e+05	1.16000000e+02	2.36000000e+02	3.41000000e+02
-430	3.91577000e+05	1.16000000e+02	2.36000000e+02	3.41000000e+02
-429	3.98849000e+05	1.16000000e+02	2.36000000e+02	3.41000000e+02
-428	4.05610000e+05	1.16000000e+02	2.36000000e+02	3.41000000e+02
-427	4.11044000e+05	1.16000000e+02	2.36000000e+02	3.41000000e+02
-426	4.18140000e+05	1.16000000e+02	2.36000000e+02	3.41000000e+02
-425	4.25588000e+05	1.16000000e+02	2.38000000e+02	3.43000000e+02
-424	4.32178000e+05	1.20000000e+02	2.39000000e+02	3.45000000e+02
-423	4.39163000e+05	1.19000000e+02	2.40000000e+02	3.46000000e+02
-422	4.44376000e+05	1.19000000e+02	2.40000000e+02	3.46000000e+02
-421	4.49476000e+05	1.19000000e+02	2.40000000e+02	3.46000000e+02
-420	4.55929000e+05	1.19000000e+02	2.40000000e+02	3.46000000e+02
-419	4.62070000e+05	1.19000000e+02	2.41000000e+02	3.47000000e+02
-418	4.69568000e+05	1.19000000e+02	2.41000000e+02	3.47000000e+02
-417	4.77083000e+05	1.24000000e+02	2.42000000e+02	3.48000000e+02
-416	4.84343000e+05	1.19000000e+02	2.45000000e+02	3.51000000e+02
-415	4.90418000e+05	1.26000000e+02	2.51000000e+02	3.59000000e+02
-414	4.95990000e+05	1.29000000e+02	2.53000000e+02	3.61000000e+02
-413	5.01639000e+05	1.32000000e+02	2.55000000e+02	3.63000000e+02
-412	5.07834000e+05	1.32000000e+02	2.55000000e+02	3.63000000e+02
-411	5.14052000e+05	1.32000000e+02	2.55000000e+02	3.63000000e+02
-410	5.21419000e+05	1.32000000e+02	2.55000000e+02	3.63000000e+02
-409	5.28470000e+05	1.23000000e+02	2.56000000e+02	3.64000000e+02
-408	5.33689000e+05	1.27000000e+02	2.57000000e+02	3.65000000e+02
-407	5.38322000e+05	1.27000000e+02	2.57000000e+02	3.65000000e+02
-406	5.43852000e+05	1.26000000e+02	2.58000000e+02	3.66000000e+02
-405	5.49759000e+05	1.35000000e+02	2.59000000e+02	3.67000000e+02
-404	5.56644000e+05	1.35000000e+02	2.59000000e+02	3.67000000e+02
-403	5.63488000e+05	1.35000000e+02	2.59000000e+02	3.67000000e+02
-402	5.70133000e+05	1.29000000e+02	2.62000000e+02	3.72000000e+02
-401	5.76149000e+05	1.41000000e+02	2.64000000e+02	3.75000000e+02
-400	5.82060000e+05	1.33000000e+02	2.67000000e+02	3.80000000e+02
-399	5.87624000e+05	1.33000000e+02	2.67000000e+02	3.80000000e+02
-398	5.93119000e+05	1.33000000e+02	2.67000000e+02	3.80000000e+02
-397	5.99272000e+05	1.33000000e+02	2.67000000e+02	3.80000000e+02
-396	6.05785000e+05	1.33000000e+02	2.67000000e+02	3.80000000e+02
-395	6.11371000e+05	1.33000000e+02	2.67000000e+02	3.80000000e+02
-394	6.16364000e+05	1.33000000e+02	2.67000000e+02	3.80000000e+02
-393	6.21736000e+05	1.36000000e+02	2.69000000e+02	3.82000000e+02
-392	6.27354000e+05	1.38000000e+02	2.74000000e+02	3.87000000e+02
-391	6.32983000e+05	1.38000000e+02	2.74000000e+02	3.87000000e+02
-390	6.39561000e+05	1.33000000e+02	2.75000000e+02	3.89000000e+02
-389	6.46614000e+05	1.33000000e+02	2.75000000e+02	3.89000000e+02
-388	6.52761000e+05	1.33000000e+02	2.75000000e+02	3.89000000e+02
-387	6.57786000e+05	1.33000000e+02	2.75000000e+02	3.89000000e+02
-386	6.62723000e+05	1.33000000e+02	2.75000000e+02	3.89000000e+02
-385	6.67967000e+05	1.33000000e+02	2.75000000e+02	3.89000000e+02
-384	6.73775000e+05	1.33000000e+02	2.75000000e+02	3.89000000e+02
-383	6.80626000e+05	1.49000000e+02	2.78000000e+02	3.93000000e+02
-382	6.87906000e+05	1.49000000e+02	2.78000000e+02	3.93000000e+02
-381	6.94451000e+05	1.50000000e+02	2.84000000e+02	4.00000000e+02
-380	7.00185000e+05	1.54000000e+02	2.85000000e+02	4.02000000e+02
-379	7.05345000e+05	1.54000000e+02	2.85000000e+02	4.02000000e+02
-378	7.10657000e+05	1.51000000e+02	2.87000000e+02	4.04000000e+02
-377	7.16083000e+05	1.50000000e+02	2.88000000e+02	4.06000000e+02
-376	7.21377000e+05	1.50000000e+02	2.88000000e+02	4.06000000e+02
-375	7.28152000e+05	1.60000000e+02	2.90000000e+02	4.08000000e+02
-374	7.38205000e+05	1.57000000e+02	2.91000000e+02	4.09000000e+02
-373	7.44676000e+05	1.60000000e+02	2.92000000e+02	4.10000000e+02
-372	7.50328000e+05	1.58000000e+02	2.94000000e+02	4.12000000e+02
-371	7.55511000e+05	1.58000000e+02	2.94000000e+02	4.12000000e+02
-370	7.60477000e+05	1.58000000e+02	2.94000000e+02	4.12000000e+02
-369	7.65857000e+05	1.54000000e+02	2.97000000e+02	4.15000000e+02
-368	7.72712000e+05	1.53000000e+02	3.00000000e+02	4.18000000e+02
-367	7.78836000e+05	1.53000000e+02	3.00000000e+02	4.18000000e+02
-366	7.83835000e+05	1.53000000e+02	3.00000000e+02	4.18000000e+02
-365	7.88999000e+05	1.53000000e+02	3.00000000e+02	4.18000000e+02
-364	7.93999000e+05	1.53000000e+02	3.00000000e+02	4.18000000e+02
-363	7.99017000e+05	1.53000000e+02	3.00000000e+02	4.18000000e+02
-362	8.05864000e+05	1.53000000e+02	3.00000000e+02	4.18000000e+02
-361	8.13219000e+05	1.53000000e+02	3.00000000e+02	4.18000000e+02
-360	8.19328000e+05	1.53000000e+02	3.00000000e+02	4.18000000e+02
-359	8.24207000e+05	1.53000000e+02	3.02000000e+02	4.20000000e+02
-358	8.29240000e+05	1.61000000e+02	3.06000000e+02	4.24000000e+02
-357	8.34199000e+05	1.67000000e+02	3.09000000e+02	4.27000000e+02
-356	8.39551000e+05	1.73000000e+02	3.10000000e+02	4.31000000e+02
-355	8.45308000e+05	1.73000000e+02	3.10000000e+02	4.31000000e+02
-354	8.51959000e+05	1.73000000e+02	3.10000000e+02	4.31000000e+02
-353	8.57728000e+05	1.71000000e+02	3.12000000e+02	4.35000000e+02
-352	8.62903000e+05	1.71000000e+02	3.12000000e+02	4.35000000e+02
-351	8.67780000e+05	1.72000000e+02	3.14000000e+02	4.37000000e+02
-350	8.73364000e+05	1.72000000e+02	3.14000000e+02	4.37000000e+02
-349	8.78583000e+05	1.72000000e+02	3.14000000e+02	4.37000000e+02
-348	8.84054000e+05	1.72000000e+02	3.14000000e+02	4.37000000e+02
-347	8.90988000e+05	1.72000000e+02	3.14000000e+02	4.37000000e+02
-346	8.97136000e+05	1.72000000e+02	3.14000000e+02	4.37000000e+02
-345	9.02570000e+05	1.72000000e+02	3.14000000e+02	4.37000000e+02
-344	9.07419000e+05	1.72000000e+02	3.14000000e+02	4.37000000e+02
-343	9.12144000e+05	1.72000000e+02	3.14000000e+02	4.37000000e+02
-342	9.16695000e+05	1.72000000e+02	3.14000000e+02	4.37000000e+02
-341	9.22216000e+05	1.72000000e+02	3.14000000e+02	4.37000000e+02
-340	9.28443000e+05	1.66000000e+02	3.17000000e+02	4.40000000e+02
-339	9.33688000e+05	1.66000000e+02	3.17000000e+02	4.40000000e+02
-338	9.38532000e+05	1.75000000e+02	3.19000000e+02	4.42000000e+02
-337	9.43153000e+05	1.75000000e+02	3.19000000e+02	4.42000000e+02
-336	9.47540000e+05	1.75000000e+02	3.19000000e+02	4.42000000e+02
-335	9.52286000e+05	1.75000000e+02	3.19000000e+02	4.42000000e+02
-334	9.57624000e+05	1.75000000e+02	3.19000000e+02	4.42000000e+02
-333	9.63560000e+05	1.75000000e+02	3.19000000e+02	4.42000000e+02
-332	9.69059000e+05	1.79000000e+02	3.20000000e+02	4.43000000e+02
-331	9.74483000e+05	1.78000000e+02	3.22000000e+02	4.45000000e+02
-330	9.79528000e+05	1.78000000e+02	3.22000000e+02	4.45000000e+02
-329	9.84742000e+05	1.78000000e+02	3.22000000e+02	4.45000000e+02
-328	9.89852000e+05	1.78000000e+02	3.23000000e+02	4.46000000e+02
-327	9.95104000e+05	1.78000000e+02	3.23000000e+02	4.46000000e+02
-326	1.00177800e+06	1.79000000e+02	3.27000000e+02	4.50000000e+02
-325	1.00813100e+06	1.86000000e+02	3.28000000e+02	4.51000000e+02
-324	1.01332000e+06	1.83000000e+02	3.31000000e+02	4.56000000e+02
-323	1.01882300e+06	1.83000000e+02	3.31000000e+02	4.56000000e+02
-322	1.02401600e+06	1.85000000e+02	3.34000000e+02	4.59000000e+02
-321	1.02899000e+06	1.85000000e+02	3.34000000e+02	4.59000000e+02
-320	1.03441500e+06	1.85000000e+02	3.34000000e+02	4.59000000e+02
-319	1.04072000e+06	1.85000000e+02	3.34000000e+02	4.59000000e+02
-318	1.04598600e+06	1.80000000e+02	3.35000000e+02	4.64000000e+02
-317	1.05092600e+06	1.77000000e+02	3.37000000e+02	4.66000000e+02
-316	1.05557500e+06	1.84000000e+02	3.38000000e+02	4.67000000e+02
-315	1.05990000e+06	1.84000000e+02	3.38000000e+02	4.67000000e+02
-314	1.06448800e+06	1.89000000e+02	3.40000000e+02	4.69000000e+02
-313	1.06949500e+06	1.89000000e+02	3.40000000e+02	4.69000000e+02
-312	1.07541800e+06	1.89000000e+02	3.40000000e+02	4.69000000e+02
-311	1.08060200e+06	1.89000000e+02	3.40000000e+02	4.69000000e+02
-310	1.08509600e+06	1.89000000e+02	3.40000000e+02	4.69000000e+02
-309	1.08969200e+06	1.89000000e+02	3.40000000e+02	4.69000000e+02
-308	1.09423900e+06	1.89000000e+02	3.40000000e+02	4.69000000e+02
-307	1.09924000e+06	1.91000000e+02	3.42000000e+02	4.71000000e+02
-306	1.10505600e+06	1.96000000e+02	3.47000000e+02	4.76000000e+02
-305	1.11182500e+06	1.96000000e+02	3.47000000e+02	4.76000000e+02
-304	1.11799800e+06	1.96000000e+02	3.47000000e+02	4.76000000e+02
-303	1.12324600e+06	1.96000000e+02	3.47000000e+02	4.76000000e+02
-302	1.12851500e+06	1.91000000e+02	3.49000000e+02	4.79000000e+02
-301	1.13380400e+06	1.91000000e+02	3.49000000e+02	4.79000000e+02
-300	1.13882800e+06	1.91000000e+02	3.49000000e+02	4.79000000e+02
-299	1.14471100e+06	1.94000000e+02	3.50000000e+02	4.80000000e+02
-298	1.15054500e+06	1.96000000e+02	3.51000000e+02	4.82000000e+02
-297	1.15615400e+06	1.96000000e+02	3.51000000e+02	4.82000000e+02
-296	1.16176300e+06	1.93000000e+02	3.53000000e+02	4.84000000e+02
-295	1.16756900e+06	1.93000000e+02	3.53000000e+02	4.84000000e+02
-294	1.17324500e+06	1.94000000e+02	3.55000000e+02	4.86000000e+02
-293	1.17890700e+06	1.97000000e+02	3.57000000e+02	4.88000000e+02
-292	1.18429300e+06	1.97000000e+02	3.57000000e+02	4.88000000e+02
-291	1.19204900e+06	2.10000000e+02	3.58000000e+02	4.89000000e+02
-290	1.19953000e+06	2.10000000e+02	3.58000000e+02	4.89000000e+02
-289	1.20572300e+06	2.10000000e+02	3.58000000e+02	4.89000000e+02
-288	1.21190100e+06	2.10000000e+02	3.58000000e+02	4.89000000e+02
-287	1.21865200e+06	2.10000000e+02	3.58000000e+02	4.89000000e+02
-286	1.22494400e+06	2.10000000e+02	3.58000000e+02	4.89000000e+02
-285	1.23218200e+06	1.99000000e+02	3.59000000e+02	4.90000000e+02
-284	1.23861700e+06	2.01000000e+02	3.59000000e+02	4.91000000e+02
-283	1.24563700e+06	1.99000000e+02	3.60000000e+02	4.92000000e+02
-282	1.25258800e+06	1.99000000e+02	3.60000000e+02	4.92000000e+02
-281	1.25858000e+06	1.99000000e+02	3.60000000e+02	4.92000000e+02
-280	1.26507900e+06	1.99000000e+02	3.60000000e+02	4.92000000e+02
-279	1.27106200e+06	1.99000000e+02	3.60000000e+02	4.92000000e+02
-278	1.27734200e+06	1.99000000e+02	3.60000000e+02	4.92000000e+02
-277	1.28408200e+06	1.91000000e+02	3.65000000e+02	4.98000000e+02
-276	1.29176300e+06	2.05000000e+02	3.66000000e+02	4.99000000e+02
-275	1.29826800e+06	1.99000000e+02	3.68000000e+02	5.01000000e+02
-274	1.30469500e+06	1.99000000e+02	3.68000000e+02	5.01000000e+02
-273	1.31219700e+06	2.05000000e+02	3.69000000e+02	5.02000000e+02
-272	1.31911400e+06	2.10000000e+02	3.71000000e+02	5.06000000e+02
-271	1.32535900e+06	2.10000000e+02	3.71000000e+02	5.06000000e+02
-270	1.33264800e+06	2.10000000e+02	3.71000000e+02	5.06000000e+02
-269	1.34031900e+06	2.10000000e+02	3.71000000e+02	5.06000000e+02
-268	1.34785300e+06	2.10000000e+02	3.71000000e+02	5.06000000e+02
-267	1.35563500e+06	2.10000000e+02	3.71000000e+02	5.06000000e+02
-266	1.36224600e+06	2.10000000e+02	3.71000000e+02	5.06000000e+02
-265	1.36934300e+06	2.10000000e+02	3.71000000e+02	5.06000000e+02
-264	1.37610600e+06	2.10000000e+02	3.71000000e+02	5.06000000e+02
-263	1.38400100e+06	2.10000000e+02	3.71000000e+02	5.06000000e+02
-262	1.39292900e+06	2.10000000e+02	3.71000000e+02	5.06000000e+02
-261	1.40036000e+06	2.10000000e+02	3.71000000e+02	5.06000000e+02
-260	1.40737100e+06	2.10000000e+02	3.71000000e+02	5.06000000e+02
-259	1.41453900e+06	2.10000000e+02	3.71000000e+02	5.06000000e+02
-258	1.42114800e+06	2.10000000e+02	3.71000000e+02	5.06000000e+02
-257	1.42833100e+06	2.10000000e+02	3.71000000e+02	5.06000000e+02
-256	1.43599800e+06	2.09000000e+02	3.72000000e+02	5.07000000e+02
-255	1.47498800e+06	2.14000000e+02	3.80000000e+02	5.24000000e+02
-254	1.53218500e+06	2.33000000e+02	3.84000000e+02	5.29000000e+02
-253	1.58191200e+06	2.27000000e+02	3.87000000e+02	5.36000000e+02
-252	1.61079700e+06	2.21000000e+02	3.93000000e+02	5.45000000e+02
-251	1.62977300e+06	2.24000000e+02	3.96000000e+02	5.49000000e+02
-250	1.64625400e+06	2.33000000e+02	4.02000000e+02	5.61000000e+02
-249	1.66428200e+06	2.45000000e+02	4.09000000e+02	5.70000000e+02
-248	1.68459100e+06	2.40000000e+02	4.11000000e+02	5.75000000e+02
-247	1.70518200e+06	2.40000000e+02	4.13000000e+02	5.77000000e+02
-246	1.72511000e+06	2.54000000e+02	4.15000000e+02	5.80000000e+02
-245	1.74382200e+06	2.52000000e+02	4.19000000e+02	5.84000000e+02
-244	1.76342400e+06	2.54000000e+02	4.22000000e+02	5.87000000e+02
-243	1.78082300e+06	2.47000000e+02	4.24000000e+02	5.89000000e+02
-242	1.79701800e+06	2.67000000e+02	4.32000000e+02	5.98000000e+02
-241	1.81644700e+06	2.63000000e+02	4.36000000e+02	6.04000000e+02
-240	1.83291000e+06	2.63000000e+02	4.36000000e+02	6.04000000e+02
-239	1.84883600e+06	2.65000000e+02	4.39000000e+02	6.07000000e+02
-238	1.86402100e+06	2.65000000e+02	4.39000000e+02	6.07000000e+02
-237	1.87820100e+06	2.74000000e+02	4.42000000e+02	6.13000000e+02
-236	1.88977100e+06	2.71000000e+02	4.44000000e+02	6.17000000e+02
-235	1.90279900e+06	2.71000000e+02	4.44000000e+02	6.17000000e+02
-234	1.91843000e+06	2.70000000e+02	4.46000000e+02	6.19000000e+02
-233	1.93320600e+06	2.69000000e+02	4.48000000e+02	6.21000000e+02
-232	1.95027800e+06	2.69000000e+02	4.48000000e+02	6.21000000e+02
-231	1.96833800e+06	2.78000000e+02	4.52000000e+02	6.27000000e+02
-230	1.98340600e+06	2.94000000e+02	4.59000000e+02	6.34000000e+02
-229	1.99729400e+06	2.91000000e+02	4.62000000e+02	6.38000000e+02
-228	2.01347900e+06	2.97000000e+02	4.65000000e+02	6.41000000e+02
-227	2.03131800e+06	2.95000000e+02	4.67000000e+02	6.43000000e+02
-226	2.04684900e+06	2.95000000e+02	4.70000000e+02	6.46000000e+02
-225	2.06831700e+06	3.14000000e+02	4.86000000e+02	6.69000000e+02
-224	2.10003400e+06	3.13000000e+02	4.98000000e+02	6.86000000e+02
-223	2.14731200e+06	3.22000000e+02	5.08000000e+02	6.96000000e+02
-222	2.17731700e+06	3.26000000e+02	5.13000000e+02	7.01000000e+02
-221	2.20709600e+06	3.30000000e+02	5.26000000e+02	7.19000000e+02
-220	2.23475400e+06	3.49000000e+02	5.32000000e+02	7.35000000e+02
-219	2.25740500e+06	3.60000000e+02	5.40000000e+02	7.43000000e+02
-218	2.27564500e+06	3.49000000e+02	5.44000000e+02	7.47000000e+02
-217	2.29537700e+06	3.39000000e+02	5.45000000e+02	7.51000000e+02
-216	2.31157900e+06	3.51000000e+02	5.47000000e+02	7.53000000e+02
-215	2.32598200e+06	3.47000000e+02	5.49000000e+02	7.55000000e+02
-214	2.34215900e+06	3.72000000e+02	5.54000000e+02	7.60000000e+02
-213	2.35643000e+06	3.66000000e+02	5.58000000e+02	7.67000000e+02
-212	2.37027300e+06	3.71000000e+02	5.62000000e+02	7.72000000e+02
-211	2.38241300e+06	3.53000000e+02	5.66000000e+02	7.78000000e+02
-210	2.39453000e+06	3.53000000e+02	5.66000000e+02	7.78000000e+02
-209	2.40512600e+06	3.51000000e+02	5.67000000e+02	7.79000000e+02
-208	2.41547200e+06	3.70000000e+02	5.71000000e+02	7.84000000e+02
-207	2.42624000e+06	3.71000000e+02	5.75000000e+02	7.88000000e+02
-206	2.43707100e+06	3.73000000e+02	5.76000000e+02	7.89000000e+02
-205	2.44724000e+06	3.87000000e+02	5.79000000e+02	7.92000000e+02
-204	2.45745700e+06	3.74000000e+02	5.81000000e+02	7.94000000e+02
-203	2.46659100e+06	3.90000000e+02	5.83000000e+02	7.98000000e+02
-202	2.47608500e+06	3.86000000e+02	5.90000000e+02	8.07000000e+02
-201	2.48476400e+06	4.02000000e+02	5.91000000e+02	8.09000000e+02
-200	2.49415600e+06	3.93000000e+02	5.92000000e+02	8.10000000e+02
-199	2.50476700e+06	3.96000000e+02	5.95000000e+02	8.14000000e+02
-198	2.51319200e+06	3.97000000e+02	5.97000000e+02	8.16000000e+02
-197	2.52169800e+06	3.93000000e+02	5.99000000e+02	8.18000000e+02
-196	2.53051200e+06	3.78000000e+02	6.00000000e+02	8.20000000e+02
-195	2.54019000e+06	3.79000000e+02	6.01000000e+02	8.21000000e+02
-194	2.54895800e+06	3.99000000e+02	6.02000000e+02	8.22000000e+02
-193	2.55810200e+06	4.08000000e+02	6.04000000e+02	8.24000000e+02
-192	2.56725600e+06	4.11000000e+02	6.05000000e+02	8.25000000e+02
-191	2.57637400e+06	3.94000000e+02	6.08000000e+02	8.28000000e+02
-190	2.58475200e+06	4.08000000e+02	6.10000000e+02	8.30000000e+02
-189	2.59395300e+06	4.08000000e+02	6.10000000e+02	8.30000000e+02
-188	2.60256900e+06	4.16000000e+02	6.11000000e+02	8.31000000e+02
-187	2.61224600e+06	4.21000000e+02	6.12000000e+02	8.32000000e+02
-186	2.62266400e+06	4.21000000e+02	6.12000000e+02	8.32000000e+02
-185	2.63205200e+06	4.11000000e+02	6.13000000e+02	8.33000000e+02
-184	2.64055600e+06	4.11000000e+02	6.13000000e+02	8.33000000e+02
-183	2.64889900e+06	4.11000000e+02	6.13000000e+02	8.33000000e+02
-182	2.65740800e+06	4.11000000e+02	6.13000000e+02	8.33000000e+02
-181	2.66575400e+06	4.11000000e+02	6.13000000e+02	8.33000000e+02
-180	2.67510300e+06	4.15000000e+02	6.18000000e+02	8.39000000e+02
-179	2.68456600e+06	4.15000000e+02	6.22000000e+02	8.45000000e+02
-178	2.69349900e+06	4.16000000e+02	6.23000000e+02	8.46000000e+02
-177	2.70306800e+06	4.16000000e+02	6.23000000e+02	8.46000000e+02
-176	2.71278000e+06	4.16000000e+02	6.23000000e+02	8.46000000e+02
-175	2.72214100e+06	4.15000000e+02	6.26000000e+02	8.49000000e+02
-174	2.73112000e+06	4.05000000e+02	6.28000000e+02	8.51000000e+02
-173	2.74154200e+06	4.05000000e+02	6.28000000e+02	8.51000000e+02
-172	2.75289100e+06	4.40000000e+02	6.30000000e+02	8.53000000e+02
-171	2.76140700e+06	4.37000000e+02	6.31000000e+02	8.54000000e+02
-170	2.76901900e+06	4.31000000e+02	6.33000000e+02	8.56000000e+02
-169	2.77623300e+06	4.31000000e+02	6.33000000e+02	8.56000000e+02
-168	2.78295700e+06	4.31000000e+02	6.33000000e+02	8.56000000e+02
-167	2.79016100e+06	4.22000000e+02	6.35000000e+02	8.62000000e+02
-166	2.79811400e+06	4.42000000e+02	6.40000000e+02	8.68000000e+02
-165	2.80684300e+06	4.38000000e+02	6.41000000e+02	8.69000000e+02
-164	2.81469300e+06	4.32000000e+02	6.42000000e+02	8.70000000e+02
-163	2.82164600e+06	4.32000000e+02	6.42000000e+02	8.70000000e+02
-162	2.82164600e+06	4.32000000e+02	6.42000000e+02	8.70000000e+02
-161	2.82827200e+06	4.32000000e+02	6.42000000e+02	8.70000000e+02
-160	2.82827200e+06	4.32000000e+02	6.42000000e+02	8.70000000e+02
-159	2.83584500e+06	4.32000000e+02	6.42000000e+02	8.70000000e+02
-158	2.83584500e+06	4.40000000e+02	6.45000000e+02	8.73000000e+02
-157	2.84321600e+06	4.36000000e+02	6.49000000e+02	8.82000000e+02
-156	2.85032700e+06	4.36000000e+02	6.49000000e+02	8.82000000e+02
-155	2.85626500e+06	4.25000000e+02	6.51000000e+02	8.84000000e+02
-154	2.86212500e+06	4.25000000e+02	6.54000000e+02	8.91000000e+02
-153	2.86896000e+06	4.25000000e+02	6.54000000e+02	8.91000000e+02
-152	2.87648800e+06	4.38000000e+02	6.55000000e+02	8.92000000e+02
-151	2.88461400e+06	4.39000000e+02	6.57000000e+02	8.96000000e+02
-150	2.89208600e+06	4.39000000e+02	6.57000000e+02	8.96000000e+02
-149	2.89921500e+06	4.39000000e+02	6.57000000e+02	8.96000000e+02
-148	2.90653600e+06	4.39000000e+02	6.57000000e+02	8.96000000e+02
-147	2.91339400e+06	4.39000000e+02	6.57000000e+02	8.96000000e+02
-146	2.91997100e+06	4.39000000e+02	6.57000000e+02	8.96000000e+02
-145	2.92719500e+06	4.39000000e+02	6.57000000e+02	8.96000000e+02
-144	2.93492600e+06	4.55000000e+02	6.60000000e+02	8.99000000e+02
-143	2.94222500e+06	4.38000000e+02	6.63000000e+02	9.06000000e+02
-142	2.94949900e+06	4.52000000e+02	6.65000000e+02	9.12000000e+02
-141	2.94949900e+06	4.64000000e+02	6.67000000e+02	9.14000000e+02
-140	2.94949900e+06	4.64000000e+02	6.67000000e+02	9.14000000e+02
-139	2.94949900e+06	4.79000000e+02	6.69000000e+02	9.16000000e+02
-138	2.95640400e+06	4.79000000e+02	6.69000000e+02	9.16000000e+02
-137	2.96366700e+06	4.56000000e+02	6.70000000e+02	9.17000000e+02
-136	2.97066800e+06	4.59000000e+02	6.73000000e+02	9.20000000e+02
-135	2.97739800e+06	4.59000000e+02	6.73000000e+02	9.20000000e+02
-134	2.98381200e+06	4.59000000e+02	6.74000000e+02	9.21000000e+02
-133	2.99075300e+06	4.63000000e+02	6.75000000e+02	9.22000000e+02
-132	2.99789800e+06	4.63000000e+02	6.75000000e+02	9.22000000e+02
-131	3.00565300e+06	4.63000000e+02	6.75000000e+02	9.22000000e+02
-130	3.01472800e+06	4.67000000e+02	6.79000000e+02	9.27000000e+02
-129	3.02425200e+06	4.62000000e+02	6.80000000e+02	9.30000000e+02
-128	3.03138600e+06	4.74000000e+02	6.81000000e+02	9.31000000e+02
-127	3.04024100e+06	4.74000000e+02	6.89000000e+02	9.39000000e+02
-126	3.04814900e+06	4.72000000e+02	6.90000000e+02	9.40000000e+02
-125	3.05591300e+06	4.74000000e+02	6.91000000e+02	9.41000000e+02
-124	3.06392800e+06	4.61000000e+02	6.92000000e+02	9.43000000e+02
-123	3.07213800e+06	4.61000000e+02	6.92000000e+02	9.43000000e+02
-122	3.07952900e+06	4.61000000e+02	6.92000000e+02	9.43000000e+02
-121	3.08683300e+06	4.61000000e+02	6.92000000e+02	9.43000000e+02
-120	3.09408000e+06	4.61000000e+02	6.92000000e+02	9.43000000e+02
-119	3.10125600e+06	4.61000000e+02	6.92000000e+02	9.43000000e+02
-118	3.10826500e+06	4.61000000e+02	6.92000000e+02	9.43000000e+02
-117	3.11522900e+06	4.61000000e+02	6.92000000e+02	9.43000000e+02
-116	3.12321500e+06	4.61000000e+02	6.92000000e+02	9.43000000e+02
-115	3.13048900e+06	4.61000000e+02	6.92000000e+02	9.43000000e+02
-114	3.13733700e+06	4.61000000e+02	6.92000000e+02	9.43000000e+02
-113	3.14501700e+06	4.82000000e+02	6.95000000e+02	9.48000000e+02
-112	3.15232500e+06	4.81000000e+02	6.97000000e+02	9.52000000e+02
-111	3.15896500e+06	4.81000000e+02	6.97000000e+02	9.52000000e+02
-110	3.16703200e+06	4.91000000e+02	6.99000000e+02	9.54000000e+02
-109	3.16703200e+06	4.92000000e+02	7.01000000e+02	9.56000000e+02
-108	3.17503700e+06	5.02000000e+02	7.02000000e+02	9.58000000e+02
-107	3.18118500e+06	4.94000000e+02	7.04000000e+02	9.60000000e+02
-106	3.18847600e+06	4.94000000e+02	7.05000000e+02	9.61000000e+02
-105	3.19641900e+06	4.98000000e+02	7.06000000e+02	9.62000000e+02
-104	3.20446700e+06	4.98000000e+02	7.06000000e+02	9.62000000e+02
-103	3.21259900e+06	4.87000000e+02	7.07000000e+02	9.63000000e+02
-102	3.21259900e+06	4.95000000e+02	7.08000000e+02	9.64000000e+02
-101	3.22082600e+06	4.77000000e+02	7.09000000e+02	9.66000000e+02
-100	3.22782400e+06	4.96000000e+02	7.10000000e+02	9.67000000e+02
-99	3.23426300e+06	4.96000000e+02	7.10000000e+02	9.67000000e+02
-98	3.24085900e+06	4.93000000e+02	7.11000000e+02	9.69000000e+02
-97	3.24837400e+06	4.94000000e+02	7.12000000e+02	9.70000000e+02
-96	3.25597500e+06	4.82000000e+02	7.14000000e+02	9.72000000e+02
-95	3.26448600e+06	4.96000000e+02	7.15000000e+02	9.74000000e+02
-94	3.27187100e+06	5.00000000e+02	7.16000000e+02	9.75000000e+02
-93	3.27811400e+06	5.00000000e+02	7.16000000e+02	9.75000000e+02
-92	3.28419300e+06	5.05000000e+02	7.17000000e+02	9.77000000e+02
-91	3.29161500e+06	5.05000000e+02	7.17000000e+02	9.77000000e+02
-90	3.29909300e+06	4.98000000e+02	7.18000000e+02	9.78000000e+02
-89	3.30700100e+06	5.02000000e+02	7.20000000e+02	9.81000000e+02
-88	3.31718600e+06	4.95000000e+02	7.21000000e+02	9.82000000e+02
-87	3.32986900e+06	5.05000000e+02	7.24000000e+02	9.85000000e+02
-86	3.34030800e+06	5.05000000e+02	7.26000000e+02	9.87000000e+02
-85	3.34871500e+06	5.05000000e+02	7.26000000e+02	9.87000000e+02
-84	3.35620400e+06	4.97000000e+02	7.31000000e+02	9.92000000e+02
-83	3.36352100e+06	4.97000000e+02	7.31000000e+02	9.92000000e+02
-82	3.37189900e+06	4.99000000e+02	7.32000000e+02	9.93000000e+02
-81	3.38068500e+06	5.11000000e+02	7.35000000e+02	9.97000000e+02
-80	3.38981700e+06	5.15000000e+02	7.37000000e+02	9.99000000e+02
-79	3.39674400e+06	4.62000000e+02	7.39000000e+02	1.00100000e+03
-78	3.41665300e+06	4.66000000e+02	7.44000000e+02	1.00600000e+03
-77	3.44049300e+06	4.68000000e+02	7.46000000e+02	1.00800000e+03
-76	3.45665800e+06	4.76000000e+02	7.56000000e+02	1.02200000e+03
-75	3.46987000e+06	4.76000000e+02	7.56000000e+02	1.02200000e+03
-74	3.48469600e+06	4.78000000e+02	7.60000000e+02	1.03000000e+03
-73	3.50112400e+06	4.82000000e+02	7.64000000e+02	1.03400000e+03
-72	3.51349200e+06	4.88000000e+02	7.70000000e+02	1.04000000e+03
-71	3.52604600e+06	4.88000000e+02	7.71000000e+02	1.04100000e+03
-70	3.53675500e+06	4.90000000e+02	7.74000000e+02	1.04600000e+03
-69	3.54443100e+06	4.92000000e+02	7.76000000e+02	1.04800000e+03
-68	3.55421300e+06	4.93000000e+02	7.77000000e+02	1.05000000e+03
-67	3.56516900e+06	4.93000000e+02	7.77000000e+02	1.05000000e+03
-66	3.57669600e+06	4.96000000e+02	7.81000000e+02	1.05400000e+03
-65	3.58875200e+06	4.96000000e+02	7.81000000e+02	1.05400000e+03
-64	3.60027000e+06	4.96000000e+02	7.81000000e+02	1.05400000e+03
-63	3.61182000e+06	4.96000000e+02	7.81000000e+02	1.05400000e+03
-62	3.62334300e+06	5.00000000e+02	7.86000000e+02	1.06000000e+03
-61	3.63697900e+06	5.05000000e+02	7.93000000e+02	1.06700000e+03
-60	3.64999500e+06	5.06000000e+02	7.95000000e+02	1.06900000e+03
-59	3.66100700e+06	5.06000000e+02	7.95000000e+02	1.06900000e+03
-58	3.67072600e+06	5.07000000e+02	7.96000000e+02	1.07000000e+03
-57	3.68147200e+06	5.08000000e+02	7.98000000e+02	1.07200000e+03
-56	3.69597100e+06	5.16000000e+02	8.07000000e+02	1.08100000e+03
-55	3.70849800e+06	5.18000000e+02	8.09000000e+02	1.08300000e+03
-54	3.72259700e+06	5.20000000e+02	8.12000000e+02	1.08700000e+03
-53	3.73556700e+06	5.21000000e+02	8.15000000e+02	1.09000000e+03
-52	3.74823600e+06	5.23000000e+02	8.21000000e+02	1.09800000e+03
-51	3.76099000e+06	5.27000000e+02	8.29000000e+02	1.10700000e+03
-50	3.77446200e+06	5.35000000e+02	8.38000000e+02	1.12000000e+03
-49	3.78624800e+06	5.35000000e+02	8.38000000e+02	1.12000000e+03
-48	3.79817100e+06	5.39000000e+02	8.46000000e+02	1.13100000e+03
-47	3.81095900e+06	5.46000000e+02	8.57000000e+02	1.14600000e+03
-46	3.82350700e+06	5.51000000e+02	8.74000000e+02	1.17400000e+03
-45	3.83689700e+06	5.57000000e+02	8.83000000e+02	1.18400000e+03
-44	3.84982400e+06	5.59000000e+02	8.85000000e+02	1.18700000e+03
-43	3.86206400e+06	5.63000000e+02	8.93000000e+02	1.19600000e+03
-42	3.87487800e+06	5.64000000e+02	8.98000000e+02	1.20100000e+03
-41	3.89153400e+06	5.66000000e+02	9.04000000e+02	1.21000000e+03
-40	3.89153400e+06	5.73000000e+02	9.15000000e+02	1.22500000e+03
-39	3.89153400e+06	5.78000000e+02	9.24000000e+02	1.23500000e+03
-38	3.90615700e+06	5.85000000e+02	9.34000000e+02	1.24600000e+03
-37	3.91909000e+06	5.86000000e+02	9.37000000e+02	1.25000000e+03
-36	3.93689500e+06	5.88000000e+02	9.40000000e+02	1.25400000e+03
-35	3.95301100e+06	5.90000000e+02	9.44000000e+02	1.25800000e+03
-34	3.96906600e+06	5.91000000e+02	9.46000000e+02	1.26000000e+03
-33	3.98692600e+06	5.92000000e+02	9.47000000e+02	1.26100000e+03
-32	4.00714900e+06	5.93000000e+02	9.48000000e+02	1.26200000e+03
-31	4.02467500e+06	5.93000000e+02	9.48000000e+02	1.26200000e+03
-30	4.04056300e+06	5.98000000e+02	9.56000000e+02	1.27100000e+03
-29	4.05650400e+06	6.04000000e+02	9.63000000e+02	1.27800000e+03
-28	4.07341400e+06	6.09000000e+02	9.70000000e+02	1.28800000e+03
-27	4.08983600e+06	6.14000000e+02	9.78000000e+02	1.30100000e+03
-26	4.10842700e+06	6.14000000e+02	9.80000000e+02	1.30300000e+03
-25	4.12859800e+06	6.20000000e+02	9.88000000e+02	1.31400000e+03
-24	4.12859800e+06	6.26000000e+02	9.95000000e+02	1.32100000e+03
-23	4.15075800e+06	6.36000000e+02	1.01300000e+03	1.34600000e+03
-22	4.17368200e+06	6.43000000e+02	1.02300000e+03	1.36100000e+03
-21	4.19530000e+06	6.50000000e+02	1.03300000e+03	1.37400000e+03
-20	4.21712700e+06	6.56000000e+02	1.03900000e+03	1.38200000e+03
-19	4.23812200e+06	6.66000000e+02	1.05100000e+03	1.39600000e+03
-18	4.26218700e+06	6.71000000e+02	1.05800000e+03	1.40500000e+03
-17	4.28919700e+06	6.77000000e+02	1.06500000e+03	1.41300000e+03
-16	4.31381300e+06	6.81000000e+02	1.07100000e+03	1.42500000e+03
-15	4.33713900e+06	6.86000000e+02	1.07800000e+03	1.43500000e+03
-14	4.36796100e+06	6.89000000e+02	1.08200000e+03	1.44000000e+03
-13	4.39522600e+06	6.94000000e+02	1.08800000e+03	1.44700000e+03
-12	4.42965300e+06	7.00000000e+02	1.09600000e+03	1.45500000e+03
-11	4.46585100e+06	7.06000000e+02	1.10400000e+03	1.47200000e+03
-10	4.50118900e+06	7.11000000e+02	1.11700000e+03	1.48600000e+03
-9	4.53663200e+06	7.18000000e+02	1.12800000e+03	1.49800000e+03
-8	4.56811500e+06	7.27000000e+02	1.14500000e+03	1.52200000e+03
-7	4.60051100e+06	7.35000000e+02	1.15900000e+03	1.54000000e+03
-6	4.64611200e+06	7.43000000e+02	1.17500000e+03	1.56500000e+03
-5	4.69688200e+06	7.54000000e+02	1.19100000e+03	1.58900000e+03
-4	4.74136700e+06	7.60000000e+02	1.20700000e+03	1.61400000e+03
-3	4.78464600e+06	7.76000000e+02	1.22500000e+03	1.63400000e+03
-2	4.82862300e+06	7.85000000e+02	1.23700000e+03	1.64700000e+03
-1	4.87661300e+06	8.15000000e+02	1.27900000e+03	1.70000000e+03
0	4.94128700e+06	8.18000000e+02	1.29100000e+03	1.72200000e+03
1	5.06026300e+06	8.22000000e+02	1.30400000e+03	1.74000000e+03
2	5.22792700e+06	8.27000000e+02	1.31800000e+03	1.76000000e+03
3	5.39343700e+06	8.44000000e+02	1.34600000e+03	1.80200000e+03
4	5.52303000e+06	8.50000000e+02	1.36100000e+03	1.81900000e+03
5	5.60047000e+06	8.54000000e+02	1.36700000e+03	1.82800000e+03
6	5.66279500e+06	8.57000000e+02	1.37500000e+03	1.83900000e+03
7	5.72382900e+06	8.75000000e+02	1.40000000e+03	1.87800000e+03
8	5.78426600e+06	8.77000000e+02	1.40400000e+03	1.88200000e+03
9	5.86244100e+06	8.81000000e+02	1.40900000e+03	1.88700000e+03
10	5.94098800e+06	8.86000000e+02	1.42000000e+03	1.90100000e+03
11	6.00560300e+06	8.89000000e+02	1.42500000e+03	1.90600000e+03
12	6.05153700e+06	8.92000000e+02	1.43100000e+03	1.91800000e+03
13	6.09172400e+06	8.94000000e+02	1.43600000e+03	1.92700000e+03
14	6.13051900e+06	8.97000000e+02	1.44100000e+03	1.93500000e+03
15	6.16918800e+06	9.11000000e+02	1.46300000e+03	1.96100000e+03
16	6.21647800e+06	9.26000000e+02	1.48200000e+03	1.98300000e+03
17	6.26698100e+06	9.45000000e+02	1.50700000e+03	2.01300000e+03
18	6.30826100e+06	9.54000000e+02	1.52300000e+03	2.03300000e+03
19	6.33908100e+06	9.62000000e+02	1.53800000e+03	2.05100000e+03
20	6.36583400e+06	9.71000000e+02	1.55300000e+03	2.06700000e+03
21	6.39169700e+06	9.79000000e+02	1.56500000e+03	2.08000000e+03
22	6.41830900e+06	9.87000000e+02	1.57700000e+03	2.09500000e+03
23	6.45310100e+06	9.91000000e+02	1.58500000e+03	2.10600000e+03
24	6.48581000e+06	1.00100000e+03	1.59900000e+03	2.12300000e+03
25	6.51156500e+06	1.01500000e+03	1.61800000e+03	2.15800000e+03
26	6.53402000e+06	1.02500000e+03	1.63400000e+03	2.17700000e+03
27	6.55521700e+06	1.02800000e+03	1.63800000e+03	2.18100000e+03
28	6.57532100e+06	1.03200000e+03	1.64600000e+03	2.19600000e+03
29	6.59743200e+06	1.03500000e+03	1.65200000e+03	2.20500000e+03
30	6.61986300e+06	1.04400000e+03	1.66300000e+03	2.21700000e+03
31	6.64375000e+06	1.05300000e+03	1.67600000e+03	2.23600000e+03
32	6.66443600e+06	1.06200000e+03	1.68800000e+03	2.25300000e+03
33	6.68074600e+06	1.06800000e+03	1.69600000e+03	2.26600000e+03
34	6.69646900e+06	1.07900000e+03	1.71500000e+03	2.29200000e+03
35	6.71124900e+06	1.08100000e+03	1.71900000e+03	2.30100000e+03
36	6.72596200e+06	1.08400000e+03	1.72300000e+03	2.30600000e+03
37	6.74119000e+06	1.09200000e+03	1.73500000e+03	2.31900000e+03
38	6.75806900e+06	1.09400000e+03	1.73900000e+03	2.32800000e+03
39	6.77085700e+06	1.09600000e+03	1.74400000e+03	2.33600000e+03
40	6.78321700e+06	1.10200000e+03	1.75200000e+03	2.35200000e+03
41	6.79484700e+06	1.11100000e+03	1.76500000e+03	2.36800000e+03
42	6.80671600e+06	1.11500000e+03	1.77000000e+03	2.37300000e+03
43	6.81958600e+06	1.12000000e+03	1.78000000e+03	2.38400000e+03
44	6.83428400e+06	1.12400000e+03	1.78800000e+03	2.39500000e+03
45	6.84860500e+06	1.13000000e+03	1.79700000e+03	2.40600000e+03
46	6.86031600e+06	1.13400000e+03	1.80400000e+03	2.41500000e+03
47	6.87026700e+06	1.13900000e+03	1.81200000e+03	2.42400000e+03
48	6.87994400e+06	1.14100000e+03	1.81600000e+03	2.43200000e+03
49	6.88952000e+06	1.14300000e+03	1.81900000e+03	2.43600000e+03
50	6.90083200e+06	1.14800000e+03	1.82700000e+03	2.44500000e+03
51	6.91285600e+06	1.14800000e+03	1.82700000e+03	2.44500000e+03
52	6.92607900e+06	1.15200000e+03	1.83400000e+03	2.45400000e+03
53	6.93735300e+06	1.15400000e+03	1.83800000e+03	2.45900000e+03
54	6.94725400e+06	1.15500000e+03	1.84100000e+03	2.46200000e+03
55	6.95615400e+06	1.15900000e+03	1.84600000e+03	2.46800000e+03
56	6.96465400e+06	1.16100000e+03	1.85000000e+03	2.47300000e+03
57	6.97385400e+06	1.16300000e+03	1.85300000e+03	2.47600000e+03
58	6.98440500e+06	1.16400000e+03	1.85500000e+03	2.47800000e+03
59	6.99597900e+06	1.16400000e+03	1.85600000e+03	2.47900000e+03
60	7.00606800e+06	1.16800000e+03	1.86200000e+03	2.48600000e+03
61	7.01472400e+06	1.17900000e+03	1.87600000e+03	2.50200000e+03
62	7.02336900e+06	1.18100000e+03	1.88100000e+03	2.51000000e+03
63	7.03223800e+06	1.18200000e+03	1.88500000e+03	2.51400000e+03
64	7.04157800e+06	1.18300000e+03	1.88600000e+03	2.51500000e+03
65	7.05124900e+06	1.18500000e+03	1.88900000e+03	2.51800000e+03
66	7.06121800e+06	1.18700000e+03	1.89100000e+03	2.52200000e+03
67	7.07143200e+06	1.19400000e+03	1.89900000e+03	2.53100000e+03
68	7.08004700e+06	1.19900000e+03	1.90500000e+03	2.53900000e+03
69	7.08885800e+06	1.20200000e+03	1.90900000e+03	2.54700000e+03
70	7.09731400e+06	1.20700000e+03	1.91400000e+03	2.55300000e+03
71	7.10702200e+06	1.21200000e+03	1.92300000e+03	2.56400000e+03
72	7.12048200e+06	1.21200000e+03	1.92600000e+03	2.56700000e+03
73	7.13368900e+06	1.21800000e+03	1.93400000e+03	2.57500000e+03
74	7.14409500e+06	1.22100000e+03	1.93800000e+03	2.57900000e+03
75	7.15220000e+06	1.22400000e+03	1.94200000e+03	2.58500000e+03
76	7.15954000e+06	1.22500000e+03	1.94400000e+03	2.58700000e+03
77	7.16909800e+06	1.22700000e+03	1.94800000e+03	2.59500000e+03
78	7.17913600e+06	1.23000000e+03	1.95400000e+03	2.60500000e+03
79	7.19109500e+06	1.23300000e+03	1.96000000e+03	2.61100000e+03
80	7.20415400e+06	1.23600000e+03	1.96500000e+03	2.61600000e+03
81	7.21476200e+06	1.23700000e+03	1.96700000e+03	2.61800000e+03
82	7.22534200e+06	1.24000000e+03	1.97000000e+03	2.62100000e+03
83	7.23602500e+06	1.24600000e+03	1.97900000e+03	2.63400000e+03
84	7.24699700e+06	1.24900000e+03	1.98600000e+03	2.64300000e+03
85	7.25724700e+06	1.25300000e+03	1.99500000e+03	2.65600000e+03
86	7.26990300e+06	1.25400000e+03	1.99700000e+03	2.65800000e+03
87	7.28248500e+06	1.25700000e+03	2.00200000e+03	2.66400000e+03
88	7.29529000e+06	1.25900000e+03	2.00500000e+03	2.66900000e+03
89	7.30941600e+06	1.26100000e+03	2.00900000e+03	2.67300000e+03
90	7.32830700e+06	1.26200000e+03	2.01100000e+03	2.67500000e+03
91	7.34705600e+06	1.26500000e+03	2.01600000e+03	2.68300000e+03
92	7.36670000e+06	1.27100000e+03	2.02500000e+03	2.69500000e+03
93	7.39086700e+06	1.27700000e+03	2.03400000e+03	2.70800000e+03
94	7.41615800e+06	1.28100000e+03	2.04100000e+03	2.71600000e+03
95	7.43710800e+06	1.28400000e+03	2.04500000e+03	2.72000000e+03
96	7.45286200e+06	1.29100000e+03	2.05200000e+03	2.72800000e+03
97	7.46545500e+06	1.29200000e+03	2.05500000e+03	2.73100000e+03
98	7.47837600e+06	1.29300000e+03	2.05600000e+03	2.73200000e+03
99	7.48659000e+06	1.29600000e+03	2.06100000e+03	2.74500000e+03
100	7.49026500e+06	1.29800000e+03	2.06500000e+03	2.75000000e+03
