# Supplementary material for: Early Prediction of Movie Box Office Success Based on Wikipedia Activity Big Data
Source: PLoS One. 2013 Aug 21;8(8):e71226. doi: 10.1371/journal.pone.0071226 (PMC3749192; doi:10.1371/journal.pone.0071226)
Supplement: Dataset S1 — The dataset under study, including the financial and Wikipedia activity data is also available at http://wwm.phy.bme.hu/SupplementaryDataS1.zip. (ZIP) [file pone.0071226.s002.zip › wikipredict_data_pack/sample_of_312/wikipedia_predictors/11]

Day_(movie_time)	Views	Users	Rigor	Edits
-500	0.00000000e+00	0.00000000e+00	0.00000000e+00	0.00000000e+00
-499	0.00000000e+00	0.00000000e+00	0.00000000e+00	0.00000000e+00
-498	0.00000000e+00	0.00000000e+00	0.00000000e+00	0.00000000e+00
-497	0.00000000e+00	0.00000000e+00	0.00000000e+00	0.00000000e+00
-496	0.00000000e+00	0.00000000e+00	0.00000000e+00	0.00000000e+00
-495	0.00000000e+00	0.00000000e+00	0.00000000e+00	0.00000000e+00
-494	0.00000000e+00	0.00000000e+00	0.00000000e+00	0.00000000e+00
-493	0.00000000e+00	0.00000000e+00	0.00000000e+00	0.00000000e+00
-492	0.00000000e+00	0.00000000e+00	0.00000000e+00	0.00000000e+00
-491	0.00000000e+00	0.00000000e+00	0.00000000e+00	0.00000000e+00
-490	0.00000000e+00	0.00000000e+00	0.00000000e+00	0.00000000e+00
-489	0.00000000e+00	0.00000000e+00	0.00000000e+00	0.00000000e+00
-488	0.00000000e+00	0.00000000e+00	0.00000000e+00	0.00000000e+00
-487	0.00000000e+00	0.00000000e+00	0.00000000e+00	0.00000000e+00
-486	0.00000000e+00	0.00000000e+00	0.00000000e+00	0.00000000e+00
-485	1.00000000e+00	0.00000000e+00	0.00000000e+00	0.00000000e+00
-484	5.00000000e+00	0.00000000e+00	0.00000000e+00	0.00000000e+00
-483	6.00000000e+00	0.00000000e+00	0.00000000e+00	0.00000000e+00
-482	7.00000000e+00	0.00000000e+00	0.00000000e+00	0.00000000e+00
-481	1.20000000e+01	0.00000000e+00	0.00000000e+00	0.00000000e+00
-480	1.60000000e+01	0.00000000e+00	0.00000000e+00	0.00000000e+00
-479	2.30000000e+01	0.00000000e+00	0.00000000e+00	0.00000000e+00
-478	2.90000000e+01	0.00000000e+00	0.00000000e+00	0.00000000e+00
-477	3.20000000e+01	0.00000000e+00	0.00000000e+00	0.00000000e+00
-476	3.20000000e+01	0.00000000e+00	0.00000000e+00	0.00000000e+00
-475	3.50000000e+01	0.00000000e+00	0.00000000e+00	0.00000000e+00
-474	4.00000000e+01	0.00000000e+00	0.00000000e+00	0.00000000e+00
-473	5.00000000e+01	0.00000000e+00	0.00000000e+00	0.00000000e+00
-472	5.50000000e+01	0.00000000e+00	0.00000000e+00	0.00000000e+00
-471	6.40000000e+01	0.00000000e+00	0.00000000e+00	0.00000000e+00
-470	6.80000000e+01	0.00000000e+00	0.00000000e+00	0.00000000e+00
-469	7.60000000e+01	0.00000000e+00	0.00000000e+00	0.00000000e+00
-468	8.10000000e+01	0.00000000e+00	0.00000000e+00	0.00000000e+00
-467	8.80000000e+01	0.00000000e+00	0.00000000e+00	0.00000000e+00
-466	9.80000000e+01	0.00000000e+00	0.00000000e+00	0.00000000e+00
-465	1.04000000e+02	0.00000000e+00	0.00000000e+00	0.00000000e+00
-464	1.08000000e+02	0.00000000e+00	0.00000000e+00	0.00000000e+00
-463	1.15000000e+02	0.00000000e+00	0.00000000e+00	0.00000000e+00
-462	1.22000000e+02	0.00000000e+00	0.00000000e+00	0.00000000e+00
-461	1.28000000e+02	0.00000000e+00	0.00000000e+00	0.00000000e+00
-460	1.36000000e+02	0.00000000e+00	0.00000000e+00	0.00000000e+00
-459	1.47000000e+02	0.00000000e+00	0.00000000e+00	0.00000000e+00
-458	1.54000000e+02	0.00000000e+00	0.00000000e+00	0.00000000e+00
-457	1.71000000e+02	0.00000000e+00	0.00000000e+00	0.00000000e+00
-456	1.77000000e+02	0.00000000e+00	0.00000000e+00	0.00000000e+00
-455	1.83000000e+02	0.00000000e+00	0.00000000e+00	0.00000000e+00
-454	1.88000000e+02	0.00000000e+00	0.00000000e+00	0.00000000e+00
-453	2.13000000e+02	0.00000000e+00	0.00000000e+00	0.00000000e+00
-452	2.33000000e+02	0.00000000e+00	0.00000000e+00	0.00000000e+00
-451	2.48000000e+02	0.00000000e+00	0.00000000e+00	0.00000000e+00
-450	2.56000000e+02	0.00000000e+00	0.00000000e+00	0.00000000e+00
-449	2.60000000e+02	0.00000000e+00	0.00000000e+00	0.00000000e+00
-448	2.77000000e+02	0.00000000e+00	0.00000000e+00	0.00000000e+00
-447	2.88000000e+02	0.00000000e+00	0.00000000e+00	0.00000000e+00
-446	2.96000000e+02	0.00000000e+00	0.00000000e+00	0.00000000e+00
-445	3.09000000e+02	0.00000000e+00	0.00000000e+00	0.00000000e+00
-444	3.17000000e+02	0.00000000e+00	0.00000000e+00	0.00000000e+00
-443	3.26000000e+02	0.00000000e+00	0.00000000e+00	0.00000000e+00
-442	3.31000000e+02	0.00000000e+00	0.00000000e+00	0.00000000e+00
-441	3.35000000e+02	0.00000000e+00	0.00000000e+00	0.00000000e+00
-440	3.47000000e+02	0.00000000e+00	0.00000000e+00	0.00000000e+00
-439	3.52000000e+02	0.00000000e+00	0.00000000e+00	0.00000000e+00
-438	3.59000000e+02	0.00000000e+00	0.00000000e+00	0.00000000e+00
-437	3.65000000e+02	0.00000000e+00	0.00000000e+00	0.00000000e+00
-436	3.68000000e+02	0.00000000e+00	0.00000000e+00	0.00000000e+00
-435	3.71000000e+02	0.00000000e+00	0.00000000e+00	0.00000000e+00
-434	3.76000000e+02	0.00000000e+00	0.00000000e+00	0.00000000e+00
-433	3.85000000e+02	0.00000000e+00	0.00000000e+00	0.00000000e+00
-432	3.89000000e+02	0.00000000e+00	0.00000000e+00	0.00000000e+00
-431	4.00000000e+02	0.00000000e+00	0.00000000e+00	0.00000000e+00
-430	4.09000000e+02	0.00000000e+00	0.00000000e+00	0.00000000e+00
-429	4.12000000e+02	0.00000000e+00	0.00000000e+00	0.00000000e+00
-428	4.16000000e+02	0.00000000e+00	0.00000000e+00	0.00000000e+00
-427	4.20000000e+02	0.00000000e+00	0.00000000e+00	0.00000000e+00
-426	4.22000000e+02	0.00000000e+00	0.00000000e+00	0.00000000e+00
-425	4.25000000e+02	0.00000000e+00	0.00000000e+00	0.00000000e+00
-424	4.30000000e+02	0.00000000e+00	0.00000000e+00	0.00000000e+00
-423	4.31000000e+02	0.00000000e+00	0.00000000e+00	0.00000000e+00
-422	4.35000000e+02	0.00000000e+00	0.00000000e+00	0.00000000e+00
-421	4.42000000e+02	0.00000000e+00	0.00000000e+00	0.00000000e+00
-420	4.48000000e+02	0.00000000e+00	0.00000000e+00	0.00000000e+00
-419	4.52000000e+02	0.00000000e+00	0.00000000e+00	0.00000000e+00
-418	4.58000000e+02	0.00000000e+00	0.00000000e+00	0.00000000e+00
-417	4.62000000e+02	0.00000000e+00	0.00000000e+00	0.00000000e+00
-416	4.71000000e+02	0.00000000e+00	0.00000000e+00	0.00000000e+00
-415	4.77000000e+02	0.00000000e+00	0.00000000e+00	0.00000000e+00
-414	4.85000000e+02	0.00000000e+00	0.00000000e+00	0.00000000e+00
-413	4.96000000e+02	0.00000000e+00	0.00000000e+00	0.00000000e+00
-412	5.02000000e+02	0.00000000e+00	0.00000000e+00	0.00000000e+00
-411	5.07000000e+02	0.00000000e+00	0.00000000e+00	0.00000000e+00
-410	5.22000000e+02	0.00000000e+00	0.00000000e+00	0.00000000e+00
-409	5.25000000e+02	0.00000000e+00	0.00000000e+00	0.00000000e+00
-408	5.35000000e+02	0.00000000e+00	0.00000000e+00	0.00000000e+00
-407	5.39000000e+02	0.00000000e+00	0.00000000e+00	0.00000000e+00
-406	5.49000000e+02	0.00000000e+00	0.00000000e+00	0.00000000e+00
-405	5.59000000e+02	0.00000000e+00	0.00000000e+00	0.00000000e+00
-404	5.64000000e+02	0.00000000e+00	0.00000000e+00	0.00000000e+00
-403	5.73000000e+02	0.00000000e+00	0.00000000e+00	0.00000000e+00
-402	5.76000000e+02	0.00000000e+00	0.00000000e+00	0.00000000e+00
-401	5.87000000e+02	0.00000000e+00	0.00000000e+00	0.00000000e+00
-400	5.96000000e+02	0.00000000e+00	0.00000000e+00	0.00000000e+00
-399	6.05000000e+02	0.00000000e+00	0.00000000e+00	0.00000000e+00
-398	6.10000000e+02	0.00000000e+00	0.00000000e+00	0.00000000e+00
-397	6.12000000e+02	0.00000000e+00	0.00000000e+00	0.00000000e+00
-396	6.20000000e+02	0.00000000e+00	0.00000000e+00	0.00000000e+00
-395	6.23000000e+02	0.00000000e+00	0.00000000e+00	0.00000000e+00
-394	6.31000000e+02	0.00000000e+00	0.00000000e+00	0.00000000e+00
-393	6.43000000e+02	0.00000000e+00	0.00000000e+00	0.00000000e+00
-392	6.50000000e+02	0.00000000e+00	0.00000000e+00	0.00000000e+00
-391	6.55000000e+02	0.00000000e+00	0.00000000e+00	0.00000000e+00
-390	6.59000000e+02	0.00000000e+00	0.00000000e+00	0.00000000e+00
-389	6.75000000e+02	0.00000000e+00	0.00000000e+00	0.00000000e+00
-388	6.82000000e+02	0.00000000e+00	0.00000000e+00	0.00000000e+00
-387	6.90000000e+02	0.00000000e+00	0.00000000e+00	0.00000000e+00
-386	6.99000000e+02	0.00000000e+00	0.00000000e+00	0.00000000e+00
-385	7.07000000e+02	0.00000000e+00	0.00000000e+00	0.00000000e+00
-384	7.12000000e+02	0.00000000e+00	0.00000000e+00	0.00000000e+00
-383	7.14000000e+02	0.00000000e+00	0.00000000e+00	0.00000000e+00
-382	7.23000000e+02	0.00000000e+00	0.00000000e+00	0.00000000e+00
-381	7.30000000e+02	0.00000000e+00	0.00000000e+00	0.00000000e+00
-380	7.35000000e+02	0.00000000e+00	0.00000000e+00	0.00000000e+00
-379	7.47000000e+02	0.00000000e+00	0.00000000e+00	0.00000000e+00
-378	7.52000000e+02	0.00000000e+00	0.00000000e+00	0.00000000e+00
-377	7.58000000e+02	0.00000000e+00	0.00000000e+00	0.00000000e+00
-376	7.65000000e+02	0.00000000e+00	0.00000000e+00	0.00000000e+00
-375	7.79000000e+02	0.00000000e+00	0.00000000e+00	0.00000000e+00
-374	8.04000000e+02	0.00000000e+00	0.00000000e+00	0.00000000e+00
-373	8.17000000e+02	0.00000000e+00	0.00000000e+00	0.00000000e+00
-372	8.27000000e+02	0.00000000e+00	0.00000000e+00	0.00000000e+00
-371	8.39000000e+02	0.00000000e+00	0.00000000e+00	0.00000000e+00
-370	8.45000000e+02	0.00000000e+00	0.00000000e+00	0.00000000e+00
-369	8.52000000e+02	0.00000000e+00	0.00000000e+00	0.00000000e+00
-368	8.63000000e+02	0.00000000e+00	0.00000000e+00	0.00000000e+00
-367	8.70000000e+02	0.00000000e+00	0.00000000e+00	0.00000000e+00
-366	8.78000000e+02	0.00000000e+00	0.00000000e+00	0.00000000e+00
-365	8.84000000e+02	0.00000000e+00	0.00000000e+00	0.00000000e+00
-364	8.92000000e+02	0.00000000e+00	0.00000000e+00	0.00000000e+00
-363	9.00000000e+02	0.00000000e+00	0.00000000e+00	0.00000000e+00
-362	9.09000000e+02	0.00000000e+00	0.00000000e+00	0.00000000e+00
-361	9.17000000e+02	0.00000000e+00	0.00000000e+00	0.00000000e+00
-360	9.24000000e+02	0.00000000e+00	0.00000000e+00	0.00000000e+00
-359	9.32000000e+02	0.00000000e+00	0.00000000e+00	0.00000000e+00
-358	9.39000000e+02	0.00000000e+00	0.00000000e+00	0.00000000e+00
-357	9.48000000e+02	0.00000000e+00	0.00000000e+00	0.00000000e+00
-356	9.56000000e+02	0.00000000e+00	0.00000000e+00	0.00000000e+00
-355	9.60000000e+02	0.00000000e+00	0.00000000e+00	0.00000000e+00
-354	9.66000000e+02	0.00000000e+00	0.00000000e+00	0.00000000e+00
-353	9.71000000e+02	0.00000000e+00	0.00000000e+00	0.00000000e+00
-352	9.74000000e+02	0.00000000e+00	0.00000000e+00	0.00000000e+00
-351	9.80000000e+02	0.00000000e+00	0.00000000e+00	0.00000000e+00
-350	9.90000000e+02	0.00000000e+00	0.00000000e+00	0.00000000e+00
-349	1.00000000e+03	0.00000000e+00	0.00000000e+00	0.00000000e+00
-348	1.00500000e+03	0.00000000e+00	0.00000000e+00	0.00000000e+00
-347	1.01500000e+03	0.00000000e+00	0.00000000e+00	0.00000000e+00
-346	1.02200000e+03	0.00000000e+00	0.00000000e+00	0.00000000e+00
-345	1.03500000e+03	0.00000000e+00	0.00000000e+00	0.00000000e+00
-344	1.03900000e+03	0.00000000e+00	0.00000000e+00	0.00000000e+00
-343	1.04900000e+03	0.00000000e+00	0.00000000e+00	0.00000000e+00
-342	1.05800000e+03	0.00000000e+00	0.00000000e+00	0.00000000e+00
-341	1.05800000e+03	0.00000000e+00	0.00000000e+00	0.00000000e+00
-340	1.05800000e+03	0.00000000e+00	0.00000000e+00	0.00000000e+00
-339	1.06300000e+03	0.00000000e+00	0.00000000e+00	0.00000000e+00
-338	1.06500000e+03	0.00000000e+00	0.00000000e+00	0.00000000e+00
-337	1.06500000e+03	0.00000000e+00	0.00000000e+00	0.00000000e+00
-336	1.06900000e+03	0.00000000e+00	0.00000000e+00	0.00000000e+00
-335	1.07100000e+03	0.00000000e+00	0.00000000e+00	0.00000000e+00
-334	1.07100000e+03	0.00000000e+00	0.00000000e+00	0.00000000e+00
-333	1.07200000e+03	0.00000000e+00	0.00000000e+00	0.00000000e+00
-332	1.07400000e+03	0.00000000e+00	0.00000000e+00	0.00000000e+00
-331	1.07600000e+03	0.00000000e+00	0.00000000e+00	0.00000000e+00
-330	1.08700000e+03	0.00000000e+00	0.00000000e+00	0.00000000e+00
-329	1.08800000e+03	0.00000000e+00	0.00000000e+00	0.00000000e+00
-328	1.09100000e+03	0.00000000e+00	0.00000000e+00	0.00000000e+00
-327	1.09100000e+03	0.00000000e+00	0.00000000e+00	0.00000000e+00
-326	1.09200000e+03	0.00000000e+00	0.00000000e+00	0.00000000e+00
-325	1.09200000e+03	0.00000000e+00	0.00000000e+00	0.00000000e+00
-324	1.09500000e+03	0.00000000e+00	0.00000000e+00	0.00000000e+00
-323	1.09700000e+03	0.00000000e+00	0.00000000e+00	0.00000000e+00
-322	1.09800000e+03	0.00000000e+00	0.00000000e+00	0.00000000e+00
-321	1.09800000e+03	0.00000000e+00	0.00000000e+00	0.00000000e+00
-320	1.09800000e+03	0.00000000e+00	0.00000000e+00	0.00000000e+00
-319	1.09900000e+03	0.00000000e+00	0.00000000e+00	0.00000000e+00
-318	1.10100000e+03	0.00000000e+00	0.00000000e+00	0.00000000e+00
-317	1.10300000e+03	0.00000000e+00	0.00000000e+00	0.00000000e+00
-316	1.10400000e+03	0.00000000e+00	0.00000000e+00	0.00000000e+00
-315	1.10600000e+03	0.00000000e+00	0.00000000e+00	0.00000000e+00
-314	1.10600000e+03	0.00000000e+00	0.00000000e+00	0.00000000e+00
-313	1.10800000e+03	0.00000000e+00	0.00000000e+00	0.00000000e+00
-312	1.10900000e+03	0.00000000e+00	0.00000000e+00	0.00000000e+00
-311	1.11100000e+03	0.00000000e+00	0.00000000e+00	0.00000000e+00
-310	1.11100000e+03	0.00000000e+00	0.00000000e+00	0.00000000e+00
-309	1.11300000e+03	0.00000000e+00	0.00000000e+00	0.00000000e+00
-308	1.11500000e+03	0.00000000e+00	0.00000000e+00	0.00000000e+00
-307	1.11900000e+03	0.00000000e+00	0.00000000e+00	0.00000000e+00
-306	1.11900000e+03	0.00000000e+00	0.00000000e+00	0.00000000e+00
-305	1.12000000e+03	0.00000000e+00	0.00000000e+00	0.00000000e+00
-304	1.12200000e+03	0.00000000e+00	0.00000000e+00	0.00000000e+00
-303	1.12200000e+03	0.00000000e+00	0.00000000e+00	0.00000000e+00
-302	1.12800000e+03	0.00000000e+00	0.00000000e+00	0.00000000e+00
-301	1.12800000e+03	0.00000000e+00	0.00000000e+00	0.00000000e+00
-300	1.12800000e+03	0.00000000e+00	0.00000000e+00	0.00000000e+00
-299	1.13000000e+03	0.00000000e+00	0.00000000e+00	0.00000000e+00
-298	1.13300000e+03	0.00000000e+00	0.00000000e+00	0.00000000e+00
-297	1.13400000e+03	0.00000000e+00	0.00000000e+00	0.00000000e+00
-296	1.13400000e+03	0.00000000e+00	0.00000000e+00	0.00000000e+00
-295	1.13400000e+03	0.00000000e+00	0.00000000e+00	0.00000000e+00
-294	1.13500000e+03	0.00000000e+00	0.00000000e+00	0.00000000e+00
-293	1.13500000e+03	0.00000000e+00	0.00000000e+00	0.00000000e+00
-292	1.13700000e+03	0.00000000e+00	0.00000000e+00	0.00000000e+00
-291	1.13700000e+03	0.00000000e+00	0.00000000e+00	0.00000000e+00
-290	1.13800000e+03	0.00000000e+00	0.00000000e+00	0.00000000e+00
-289	1.13800000e+03	0.00000000e+00	0.00000000e+00	0.00000000e+00
-288	1.13800000e+03	0.00000000e+00	0.00000000e+00	0.00000000e+00
-287	1.13800000e+03	0.00000000e+00	0.00000000e+00	0.00000000e+00
-286	1.13800000e+03	0.00000000e+00	0.00000000e+00	0.00000000e+00
-285	1.14000000e+03	0.00000000e+00	0.00000000e+00	0.00000000e+00
-284	1.14000000e+03	0.00000000e+00	0.00000000e+00	0.00000000e+00
-283	1.14000000e+03	0.00000000e+00	0.00000000e+00	0.00000000e+00
-282	1.14000000e+03	0.00000000e+00	0.00000000e+00	0.00000000e+00
-281	1.14400000e+03	0.00000000e+00	0.00000000e+00	0.00000000e+00
-280	1.14600000e+03	0.00000000e+00	0.00000000e+00	0.00000000e+00
-279	1.14800000e+03	0.00000000e+00	0.00000000e+00	0.00000000e+00
-278	1.14900000e+03	0.00000000e+00	0.00000000e+00	0.00000000e+00
-277	1.16100000e+03	0.00000000e+00	0.00000000e+00	0.00000000e+00
-276	1.16800000e+03	0.00000000e+00	0.00000000e+00	0.00000000e+00
-275	1.17200000e+03	0.00000000e+00	0.00000000e+00	0.00000000e+00
-274	1.17800000e+03	0.00000000e+00	0.00000000e+00	0.00000000e+00
-273	1.18100000e+03	0.00000000e+00	0.00000000e+00	0.00000000e+00
-272	1.18300000e+03	0.00000000e+00	0.00000000e+00	0.00000000e+00
-271	1.18500000e+03	0.00000000e+00	0.00000000e+00	0.00000000e+00
-270	1.18700000e+03	0.00000000e+00	0.00000000e+00	0.00000000e+00
-269	1.19300000e+03	0.00000000e+00	0.00000000e+00	0.00000000e+00
-268	1.19400000e+03	0.00000000e+00	0.00000000e+00	0.00000000e+00
-267	1.19400000e+03	0.00000000e+00	0.00000000e+00	0.00000000e+00
-266	1.19400000e+03	0.00000000e+00	0.00000000e+00	0.00000000e+00
-265	1.19400000e+03	0.00000000e+00	0.00000000e+00	0.00000000e+00
-264	1.19700000e+03	0.00000000e+00	0.00000000e+00	0.00000000e+00
-263	1.19900000e+03	0.00000000e+00	0.00000000e+00	0.00000000e+00
-262	1.20000000e+03	0.00000000e+00	0.00000000e+00	0.00000000e+00
-261	1.20500000e+03	0.00000000e+00	0.00000000e+00	0.00000000e+00
-260	1.20700000e+03	0.00000000e+00	0.00000000e+00	0.00000000e+00
-259	1.21900000e+03	0.00000000e+00	0.00000000e+00	0.00000000e+00
-258	1.22100000e+03	0.00000000e+00	0.00000000e+00	0.00000000e+00
-257	1.22200000e+03	0.00000000e+00	0.00000000e+00	0.00000000e+00
-256	1.22800000e+03	0.00000000e+00	0.00000000e+00	0.00000000e+00
-255	1.22800000e+03	0.00000000e+00	0.00000000e+00	0.00000000e+00
-254	1.23000000e+03	0.00000000e+00	0.00000000e+00	0.00000000e+00
-253	1.23000000e+03	0.00000000e+00	0.00000000e+00	0.00000000e+00
-252	1.23000000e+03	0.00000000e+00	0.00000000e+00	0.00000000e+00
-251	1.23200000e+03	0.00000000e+00	0.00000000e+00	0.00000000e+00
-250	1.23600000e+03	0.00000000e+00	0.00000000e+00	0.00000000e+00
-249	1.24100000e+03	0.00000000e+00	0.00000000e+00	0.00000000e+00
-248	1.24200000e+03	0.00000000e+00	0.00000000e+00	0.00000000e+00
-247	1.24300000e+03	0.00000000e+00	0.00000000e+00	0.00000000e+00
-246	1.24600000e+03	0.00000000e+00	0.00000000e+00	0.00000000e+00
-245	1.24700000e+03	0.00000000e+00	0.00000000e+00	0.00000000e+00
-244	1.24800000e+03	0.00000000e+00	0.00000000e+00	0.00000000e+00
-243	1.24900000e+03	0.00000000e+00	0.00000000e+00	0.00000000e+00
-242	1.25100000e+03	0.00000000e+00	0.00000000e+00	0.00000000e+00
-241	1.25100000e+03	0.00000000e+00	0.00000000e+00	0.00000000e+00
-240	1.25700000e+03	0.00000000e+00	0.00000000e+00	0.00000000e+00
-239	1.26100000e+03	0.00000000e+00	0.00000000e+00	0.00000000e+00
-238	1.26100000e+03	0.00000000e+00	0.00000000e+00	0.00000000e+00
-237	1.26200000e+03	0.00000000e+00	0.00000000e+00	0.00000000e+00
-236	1.26400000e+03	0.00000000e+00	0.00000000e+00	0.00000000e+00
-235	1.26400000e+03	0.00000000e+00	0.00000000e+00	0.00000000e+00
-234	1.26600000e+03	0.00000000e+00	0.00000000e+00	0.00000000e+00
-233	1.26600000e+03	0.00000000e+00	0.00000000e+00	0.00000000e+00
-232	1.26900000e+03	0.00000000e+00	0.00000000e+00	0.00000000e+00
-231	1.27000000e+03	0.00000000e+00	0.00000000e+00	0.00000000e+00
-230	1.27100000e+03	0.00000000e+00	0.00000000e+00	0.00000000e+00
-229	1.27400000e+03	0.00000000e+00	0.00000000e+00	0.00000000e+00
-228	1.27400000e+03	0.00000000e+00	0.00000000e+00	0.00000000e+00
-227	1.27400000e+03	0.00000000e+00	0.00000000e+00	0.00000000e+00
-226	1.27800000e+03	0.00000000e+00	0.00000000e+00	0.00000000e+00
-225	1.27900000e+03	0.00000000e+00	0.00000000e+00	0.00000000e+00
-224	1.28100000e+03	0.00000000e+00	0.00000000e+00	0.00000000e+00
-223	1.28400000e+03	0.00000000e+00	0.00000000e+00	0.00000000e+00
-222	1.28900000e+03	0.00000000e+00	0.00000000e+00	0.00000000e+00
-221	1.29100000e+03	0.00000000e+00	0.00000000e+00	0.00000000e+00
-220	1.29600000e+03	0.00000000e+00	0.00000000e+00	0.00000000e+00
-219	1.29700000e+03	0.00000000e+00	0.00000000e+00	0.00000000e+00
-218	1.30500000e+03	0.00000000e+00	0.00000000e+00	0.00000000e+00
-217	1.30900000e+03	0.00000000e+00	0.00000000e+00	0.00000000e+00
-216	1.31200000e+03	0.00000000e+00	0.00000000e+00	0.00000000e+00
-215	1.31300000e+03	0.00000000e+00	0.00000000e+00	0.00000000e+00
-214	1.32000000e+03	0.00000000e+00	0.00000000e+00	0.00000000e+00
-213	1.32000000e+03	0.00000000e+00	0.00000000e+00	0.00000000e+00
-212	1.32400000e+03	0.00000000e+00	0.00000000e+00	0.00000000e+00
-211	1.32400000e+03	0.00000000e+00	0.00000000e+00	0.00000000e+00
-210	1.32600000e+03	0.00000000e+00	0.00000000e+00	0.00000000e+00
-209	1.32800000e+03	0.00000000e+00	0.00000000e+00	0.00000000e+00
-208	1.33100000e+03	0.00000000e+00	0.00000000e+00	0.00000000e+00
-207	1.33100000e+03	0.00000000e+00	0.00000000e+00	0.00000000e+00
-206	1.33500000e+03	0.00000000e+00	0.00000000e+00	0.00000000e+00
-205	1.33500000e+03	0.00000000e+00	0.00000000e+00	0.00000000e+00
-204	1.33800000e+03	0.00000000e+00	0.00000000e+00	0.00000000e+00
-203	1.34600000e+03	0.00000000e+00	0.00000000e+00	0.00000000e+00
-202	1.35200000e+03	0.00000000e+00	0.00000000e+00	0.00000000e+00
-201	1.35700000e+03	0.00000000e+00	0.00000000e+00	0.00000000e+00
-200	1.35800000e+03	0.00000000e+00	0.00000000e+00	0.00000000e+00
-199	1.36100000e+03	0.00000000e+00	0.00000000e+00	0.00000000e+00
-198	1.36500000e+03	0.00000000e+00	0.00000000e+00	0.00000000e+00
-197	1.36800000e+03	0.00000000e+00	0.00000000e+00	0.00000000e+00
-196	1.36900000e+03	0.00000000e+00	0.00000000e+00	0.00000000e+00
-195	1.37200000e+03	0.00000000e+00	0.00000000e+00	0.00000000e+00
-194	1.37800000e+03	0.00000000e+00	0.00000000e+00	0.00000000e+00
-193	1.38100000e+03	0.00000000e+00	0.00000000e+00	0.00000000e+00
-192	1.38400000e+03	0.00000000e+00	0.00000000e+00	0.00000000e+00
-191	1.38600000e+03	0.00000000e+00	0.00000000e+00	0.00000000e+00
-190	1.39000000e+03	0.00000000e+00	0.00000000e+00	0.00000000e+00
-189	1.39100000e+03	0.00000000e+00	0.00000000e+00	0.00000000e+00
-188	1.39200000e+03	0.00000000e+00	0.00000000e+00	0.00000000e+00
-187	1.39900000e+03	0.00000000e+00	0.00000000e+00	0.00000000e+00
-186	1.40200000e+03	0.00000000e+00	0.00000000e+00	0.00000000e+00
-185	1.40500000e+03	0.00000000e+00	0.00000000e+00	0.00000000e+00
-184	1.40700000e+03	0.00000000e+00	0.00000000e+00	0.00000000e+00
-183	1.40900000e+03	0.00000000e+00	0.00000000e+00	0.00000000e+00
-182	1.41200000e+03	0.00000000e+00	0.00000000e+00	0.00000000e+00
-181	1.41700000e+03	0.00000000e+00	0.00000000e+00	0.00000000e+00
-180	1.41900000e+03	0.00000000e+00	0.00000000e+00	0.00000000e+00
-179	1.42200000e+03	0.00000000e+00	0.00000000e+00	0.00000000e+00
-178	1.42200000e+03	0.00000000e+00	0.00000000e+00	0.00000000e+00
-177	1.42500000e+03	0.00000000e+00	0.00000000e+00	0.00000000e+00
-176	1.42900000e+03	0.00000000e+00	0.00000000e+00	0.00000000e+00
-175	1.42900000e+03	0.00000000e+00	0.00000000e+00	0.00000000e+00
-174	1.43200000e+03	0.00000000e+00	0.00000000e+00	0.00000000e+00
-173	1.43300000e+03	0.00000000e+00	0.00000000e+00	0.00000000e+00
-172	1.43300000e+03	0.00000000e+00	0.00000000e+00	0.00000000e+00
-171	1.44000000e+03	0.00000000e+00	0.00000000e+00	0.00000000e+00
-170	1.44200000e+03	0.00000000e+00	0.00000000e+00	0.00000000e+00
-169	1.44300000e+03	0.00000000e+00	0.00000000e+00	0.00000000e+00
-168	1.45400000e+03	0.00000000e+00	0.00000000e+00	0.00000000e+00
-167	1.46000000e+03	0.00000000e+00	0.00000000e+00	0.00000000e+00
-166	1.46000000e+03	0.00000000e+00	0.00000000e+00	0.00000000e+00
-165	1.46000000e+03	0.00000000e+00	0.00000000e+00	0.00000000e+00
-164	1.46000000e+03	0.00000000e+00	0.00000000e+00	0.00000000e+00
-163	1.46500000e+03	0.00000000e+00	0.00000000e+00	0.00000000e+00
-162	1.46600000e+03	0.00000000e+00	0.00000000e+00	0.00000000e+00
-161	1.47200000e+03	0.00000000e+00	0.00000000e+00	0.00000000e+00
-160	1.47800000e+03	0.00000000e+00	0.00000000e+00	0.00000000e+00
-159	1.48600000e+03	0.00000000e+00	0.00000000e+00	0.00000000e+00
-158	1.49500000e+03	0.00000000e+00	0.00000000e+00	0.00000000e+00
-157	1.49700000e+03	0.00000000e+00	0.00000000e+00	0.00000000e+00
-156	1.50400000e+03	0.00000000e+00	0.00000000e+00	0.00000000e+00
-155	1.50600000e+03	0.00000000e+00	0.00000000e+00	0.00000000e+00
-154	1.51000000e+03	0.00000000e+00	0.00000000e+00	0.00000000e+00
-153	1.51300000e+03	0.00000000e+00	0.00000000e+00	0.00000000e+00
-152	1.52000000e+03	0.00000000e+00	0.00000000e+00	0.00000000e+00
-151	1.52600000e+03	0.00000000e+00	0.00000000e+00	0.00000000e+00
-150	1.52600000e+03	0.00000000e+00	0.00000000e+00	0.00000000e+00
-149	1.52800000e+03	0.00000000e+00	0.00000000e+00	0.00000000e+00
-148	1.52800000e+03	0.00000000e+00	0.00000000e+00	0.00000000e+00
-147	1.53500000e+03	0.00000000e+00	0.00000000e+00	0.00000000e+00
-146	1.53800000e+03	0.00000000e+00	0.00000000e+00	0.00000000e+00
-145	1.54200000e+03	0.00000000e+00	0.00000000e+00	0.00000000e+00
-144	1.54300000e+03	0.00000000e+00	0.00000000e+00	0.00000000e+00
-143	1.54600000e+03	0.00000000e+00	0.00000000e+00	0.00000000e+00
-142	1.55200000e+03	0.00000000e+00	0.00000000e+00	0.00000000e+00
-141	1.55200000e+03	0.00000000e+00	0.00000000e+00	0.00000000e+00
-140	1.55600000e+03	0.00000000e+00	0.00000000e+00	0.00000000e+00
-139	1.56000000e+03	0.00000000e+00	0.00000000e+00	0.00000000e+00
-138	1.56400000e+03	0.00000000e+00	0.00000000e+00	0.00000000e+00
-137	1.57100000e+03	0.00000000e+00	0.00000000e+00	0.00000000e+00
-136	1.57500000e+03	0.00000000e+00	0.00000000e+00	0.00000000e+00
-135	1.57900000e+03	0.00000000e+00	0.00000000e+00	0.00000000e+00
-134	1.58400000e+03	0.00000000e+00	0.00000000e+00	0.00000000e+00
-133	1.58700000e+03	0.00000000e+00	0.00000000e+00	0.00000000e+00
-132	1.59100000e+03	0.00000000e+00	0.00000000e+00	0.00000000e+00
-131	1.59500000e+03	0.00000000e+00	0.00000000e+00	0.00000000e+00
-130	1.59800000e+03	0.00000000e+00	0.00000000e+00	0.00000000e+00
-129	1.60100000e+03	0.00000000e+00	0.00000000e+00	0.00000000e+00
-128	1.60200000e+03	0.00000000e+00	0.00000000e+00	3.40000000e+01
-127	1.60600000e+03	0.00000000e+00	0.00000000e+00	0.00000000e+00
-126	1.60900000e+03	0.00000000e+00	0.00000000e+00	0.00000000e+00
-125	1.61700000e+03	0.00000000e+00	0.00000000e+00	0.00000000e+00
-124	1.62000000e+03	0.00000000e+00	0.00000000e+00	0.00000000e+00
-123	1.62300000e+03	0.00000000e+00	0.00000000e+00	0.00000000e+00
-122	1.62700000e+03	0.00000000e+00	0.00000000e+00	0.00000000e+00
-121	1.62900000e+03	0.00000000e+00	0.00000000e+00	0.00000000e+00
-120	1.63400000e+03	0.00000000e+00	0.00000000e+00	0.00000000e+00
-119	1.64100000e+03	0.00000000e+00	0.00000000e+00	0.00000000e+00
-118	1.64400000e+03	0.00000000e+00	0.00000000e+00	0.00000000e+00
-117	1.64900000e+03	0.00000000e+00	0.00000000e+00	0.00000000e+00
-116	1.65100000e+03	0.00000000e+00	0.00000000e+00	0.00000000e+00
-115	1.65300000e+03	0.00000000e+00	0.00000000e+00	0.00000000e+00
-114	1.65600000e+03	0.00000000e+00	0.00000000e+00	0.00000000e+00
-113	1.65900000e+03	0.00000000e+00	0.00000000e+00	0.00000000e+00
-112	1.66100000e+03	0.00000000e+00	0.00000000e+00	0.00000000e+00
-111	1.66400000e+03	0.00000000e+00	0.00000000e+00	0.00000000e+00
-110	1.67000000e+03	0.00000000e+00	0.00000000e+00	0.00000000e+00
-109	1.67500000e+03	0.00000000e+00	0.00000000e+00	0.00000000e+00
-108	1.67800000e+03	0.00000000e+00	0.00000000e+00	0.00000000e+00
-107	1.68100000e+03	0.00000000e+00	0.00000000e+00	0.00000000e+00
-106	1.68200000e+03	0.00000000e+00	0.00000000e+00	0.00000000e+00
-105	1.68500000e+03	0.00000000e+00	0.00000000e+00	0.00000000e+00
-104	1.68800000e+03	0.00000000e+00	0.00000000e+00	0.00000000e+00
-103	1.69100000e+03	0.00000000e+00	0.00000000e+00	0.00000000e+00
-102	1.69800000e+03	0.00000000e+00	0.00000000e+00	0.00000000e+00
-101	1.70300000e+03	0.00000000e+00	0.00000000e+00	0.00000000e+00
-100	1.70400000e+03	0.00000000e+00	0.00000000e+00	0.00000000e+00
-99	1.70900000e+03	0.00000000e+00	0.00000000e+00	0.00000000e+00
-98	1.71100000e+03	0.00000000e+00	0.00000000e+00	0.00000000e+00
-97	1.71800000e+03	0.00000000e+00	0.00000000e+00	0.00000000e+00
-96	1.72400000e+03	0.00000000e+00	0.00000000e+00	0.00000000e+00
-95	1.73100000e+03	0.00000000e+00	0.00000000e+00	0.00000000e+00
-94	1.74000000e+03	0.00000000e+00	0.00000000e+00	0.00000000e+00
-93	1.74700000e+03	0.00000000e+00	0.00000000e+00	0.00000000e+00
-92	1.75100000e+03	0.00000000e+00	0.00000000e+00	0.00000000e+00
-91	1.75400000e+03	0.00000000e+00	0.00000000e+00	0.00000000e+00
-90	1.75800000e+03	0.00000000e+00	0.00000000e+00	0.00000000e+00
-89	1.75800000e+03	0.00000000e+00	0.00000000e+00	0.00000000e+00
-88	1.76600000e+03	0.00000000e+00	0.00000000e+00	0.00000000e+00
-87	1.76900000e+03	0.00000000e+00	0.00000000e+00	0.00000000e+00
-86	1.77600000e+03	0.00000000e+00	0.00000000e+00	0.00000000e+00
-85	1.77900000e+03	0.00000000e+00	0.00000000e+00	0.00000000e+00
-84	1.78400000e+03	0.00000000e+00	0.00000000e+00	0.00000000e+00
-83	1.79000000e+03	0.00000000e+00	0.00000000e+00	0.00000000e+00
-82	1.79800000e+03	0.00000000e+00	0.00000000e+00	0.00000000e+00
-81	1.80200000e+03	0.00000000e+00	0.00000000e+00	0.00000000e+00
-80	1.80300000e+03	0.00000000e+00	0.00000000e+00	0.00000000e+00
-79	1.80400000e+03	0.00000000e+00	0.00000000e+00	0.00000000e+00
-78	1.80900000e+03	0.00000000e+00	0.00000000e+00	0.00000000e+00
-77	1.81300000e+03	0.00000000e+00	0.00000000e+00	0.00000000e+00
-76	1.81700000e+03	0.00000000e+00	0.00000000e+00	0.00000000e+00
-75	1.82300000e+03	0.00000000e+00	0.00000000e+00	0.00000000e+00
-74	1.82700000e+03	0.00000000e+00	0.00000000e+00	0.00000000e+00
-73	1.83300000e+03	0.00000000e+00	0.00000000e+00	0.00000000e+00
-72	1.83500000e+03	0.00000000e+00	0.00000000e+00	0.00000000e+00
-71	1.84000000e+03	0.00000000e+00	0.00000000e+00	0.00000000e+00
-70	1.84700000e+03	0.00000000e+00	0.00000000e+00	0.00000000e+00
-69	1.85600000e+03	0.00000000e+00	0.00000000e+00	0.00000000e+00
-68	1.86400000e+03	0.00000000e+00	0.00000000e+00	0.00000000e+00
-67	1.87400000e+03	0.00000000e+00	0.00000000e+00	0.00000000e+00
-66	1.87700000e+03	0.00000000e+00	0.00000000e+00	0.00000000e+00
-65	1.88500000e+03	0.00000000e+00	0.00000000e+00	0.00000000e+00
-64	1.89100000e+03	0.00000000e+00	0.00000000e+00	0.00000000e+00
-63	1.89500000e+03	0.00000000e+00	0.00000000e+00	0.00000000e+00
-62	1.89800000e+03	0.00000000e+00	0.00000000e+00	0.00000000e+00
-61	1.90500000e+03	0.00000000e+00	0.00000000e+00	0.00000000e+00
-60	1.91500000e+03	0.00000000e+00	0.00000000e+00	0.00000000e+00
-59	1.92000000e+03	0.00000000e+00	0.00000000e+00	0.00000000e+00
-58	1.92200000e+03	0.00000000e+00	0.00000000e+00	0.00000000e+00
-57	1.92900000e+03	0.00000000e+00	0.00000000e+00	0.00000000e+00
-56	1.93300000e+03	0.00000000e+00	0.00000000e+00	0.00000000e+00
-55	1.93800000e+03	0.00000000e+00	0.00000000e+00	0.00000000e+00
-54	1.94300000e+03	0.00000000e+00	0.00000000e+00	0.00000000e+00
-53	1.95000000e+03	0.00000000e+00	0.00000000e+00	0.00000000e+00
-52	1.96000000e+03	0.00000000e+00	0.00000000e+00	0.00000000e+00
-51	1.96600000e+03	0.00000000e+00	0.00000000e+00	0.00000000e+00
-50	1.97000000e+03	0.00000000e+00	0.00000000e+00	0.00000000e+00
-49	1.97300000e+03	0.00000000e+00	0.00000000e+00	0.00000000e+00
-48	1.97700000e+03	0.00000000e+00	0.00000000e+00	0.00000000e+00
-47	1.98300000e+03	0.00000000e+00	0.00000000e+00	0.00000000e+00
-46	1.99200000e+03	0.00000000e+00	0.00000000e+00	0.00000000e+00
-45	1.99300000e+03	0.00000000e+00	0.00000000e+00	0.00000000e+00
-44	1.99700000e+03	0.00000000e+00	0.00000000e+00	0.00000000e+00
-43	2.00600000e+03	0.00000000e+00	0.00000000e+00	0.00000000e+00
-42	2.01400000e+03	0.00000000e+00	0.00000000e+00	0.00000000e+00
-41	2.01700000e+03	0.00000000e+00	0.00000000e+00	0.00000000e+00
-40	2.02400000e+03	0.00000000e+00	0.00000000e+00	0.00000000e+00
-39	2.03100000e+03	0.00000000e+00	0.00000000e+00	0.00000000e+00
-38	2.04200000e+03	0.00000000e+00	0.00000000e+00	0.00000000e+00
-37	2.04800000e+03	0.00000000e+00	0.00000000e+00	0.00000000e+00
-36	2.05000000e+03	0.00000000e+00	0.00000000e+00	0.00000000e+00
-35	2.05700000e+03	0.00000000e+00	0.00000000e+00	0.00000000e+00
-34	2.06400000e+03	0.00000000e+00	0.00000000e+00	0.00000000e+00
-33	2.07000000e+03	0.00000000e+00	0.00000000e+00	0.00000000e+00
-32	2.07900000e+03	0.00000000e+00	0.00000000e+00	0.00000000e+00
-31	2.08700000e+03	0.00000000e+00	0.00000000e+00	0.00000000e+00
-30	2.12400000e+03	1.00000000e+00	1.00000000e+00	7.00000000e+00
-29	2.20400000e+03	1.00000000e+00	1.00000000e+00	7.00000000e+00
-28	2.28700000e+03	1.00000000e+00	1.00000000e+00	7.00000000e+00
-27	2.34300000e+03	1.00000000e+00	1.00000000e+00	7.00000000e+00
-26	2.36700000e+03	1.00000000e+00	1.00000000e+00	7.00000000e+00
-25	2.38200000e+03	1.00000000e+00	1.00000000e+00	7.00000000e+00
-24	2.39800000e+03	1.00000000e+00	1.00000000e+00	7.00000000e+00
-23	2.45400000e+03	2.00000000e+00	2.00000000e+00	8.00000000e+00
-22	2.50700000e+03	2.00000000e+00	2.00000000e+00	8.00000000e+00
-21	2.60200000e+03	2.00000000e+00	2.00000000e+00	8.00000000e+00
-20	2.67500000e+03	2.00000000e+00	2.00000000e+00	8.00000000e+00
-19	2.76100000e+03	2.00000000e+00	2.00000000e+00	8.00000000e+00
-18	2.86200000e+03	2.00000000e+00	2.00000000e+00	8.00000000e+00
-17	2.96600000e+03	2.00000000e+00	2.00000000e+00	8.00000000e+00
-16	3.05700000e+03	2.00000000e+00	2.00000000e+00	8.00000000e+00
-15	3.14500000e+03	2.00000000e+00	2.00000000e+00	8.00000000e+00
-14	3.21300000e+03	2.00000000e+00	2.00000000e+00	8.00000000e+00
-13	3.31000000e+03	2.00000000e+00	2.00000000e+00	8.00000000e+00
-12	3.31000000e+03	2.00000000e+00	2.00000000e+00	8.00000000e+00
-11	3.35300000e+03	2.00000000e+00	2.00000000e+00	8.00000000e+00
-10	3.35300000e+03	2.00000000e+00	2.00000000e+00	8.00000000e+00
-9	3.46800000e+03	2.00000000e+00	2.00000000e+00	8.00000000e+00
-8	3.54200000e+03	2.00000000e+00	2.00000000e+00	8.00000000e+00
-7	3.63000000e+03	2.00000000e+00	2.00000000e+00	8.00000000e+00
-6	3.71700000e+03	2.00000000e+00	2.00000000e+00	8.00000000e+00
-5	3.80900000e+03	2.00000000e+00	2.00000000e+00	8.00000000e+00
-4	3.89600000e+03	2.00000000e+00	2.00000000e+00	8.00000000e+00
-3	3.89600000e+03	2.00000000e+00	2.00000000e+00	8.00000000e+00
-2	3.98600000e+03	2.00000000e+00	2.00000000e+00	8.00000000e+00
-1	3.98600000e+03	2.00000000e+00	2.00000000e+00	8.00000000e+00
0	3.98600000e+03	2.00000000e+00	2.00000000e+00	8.00000000e+00
1	3.98600000e+03	2.00000000e+00	2.00000000e+00	8.00000000e+00
2	3.98600000e+03	2.00000000e+00	2.00000000e+00	8.00000000e+00
3	4.06700000e+03	2.00000000e+00	2.00000000e+00	8.00000000e+00
4	4.13200000e+03	2.00000000e+00	2.00000000e+00	8.00000000e+00
5	4.21800000e+03	2.00000000e+00	2.00000000e+00	8.00000000e+00
6	4.28800000e+03	2.00000000e+00	2.00000000e+00	8.00000000e+00
7	4.36100000e+03	2.00000000e+00	2.00000000e+00	8.00000000e+00
8	4.44800000e+03	2.00000000e+00	2.00000000e+00	8.00000000e+00
9	4.53000000e+03	2.00000000e+00	2.00000000e+00	8.00000000e+00
10	4.62900000e+03	2.00000000e+00	2.00000000e+00	8.00000000e+00
11	4.71600000e+03	2.00000000e+00	2.00000000e+00	8.00000000e+00
12	4.78900000e+03	2.00000000e+00	2.00000000e+00	8.00000000e+00
13	4.84400000e+03	2.00000000e+00	2.00000000e+00	8.00000000e+00
14	4.91800000e+03	2.00000000e+00	2.00000000e+00	8.00000000e+00
15	5.04400000e+03	2.00000000e+00	2.00000000e+00	8.00000000e+00
16	5.15400000e+03	2.00000000e+00	2.00000000e+00	8.00000000e+00
17	5.30400000e+03	2.00000000e+00	2.00000000e+00	8.00000000e+00
18	5.45600000e+03	2.00000000e+00	2.00000000e+00	8.00000000e+00
19	5.58300000e+03	2.00000000e+00	2.00000000e+00	8.00000000e+00
20	5.69400000e+03	2.00000000e+00	2.00000000e+00	8.00000000e+00
21	5.82100000e+03	2.00000000e+00	2.00000000e+00	8.00000000e+00
22	5.93400000e+03	2.00000000e+00	2.00000000e+00	8.00000000e+00
23	6.07300000e+03	2.00000000e+00	2.00000000e+00	8.00000000e+00
24	6.19800000e+03	2.00000000e+00	2.00000000e+00	8.00000000e+00
25	6.40000000e+03	2.00000000e+00	2.00000000e+00	8.00000000e+00
26	6.55800000e+03	2.00000000e+00	2.00000000e+00	8.00000000e+00
27	6.70900000e+03	2.00000000e+00	2.00000000e+00	8.00000000e+00
28	6.88400000e+03	3.00000000e+00	3.00000000e+00	9.00000000e+00
29	7.06100000e+03	3.00000000e+00	3.00000000e+00	9.00000000e+00
30	7.20700000e+03	3.00000000e+00	3.00000000e+00	9.00000000e+00
31	7.38700000e+03	3.00000000e+00	3.00000000e+00	9.00000000e+00
32	7.57300000e+03	4.00000000e+00	4.00000000e+00	1.00000000e+01
33	7.74900000e+03	4.00000000e+00	4.00000000e+00	1.00000000e+01
34	7.88500000e+03	4.00000000e+00	4.00000000e+00	1.00000000e+01
35	8.04300000e+03	4.00000000e+00	4.00000000e+00	1.00000000e+01
36	8.19800000e+03	4.00000000e+00	4.00000000e+00	1.00000000e+01
37	8.35800000e+03	4.00000000e+00	4.00000000e+00	1.00000000e+01
38	8.52100000e+03	4.00000000e+00	4.00000000e+00	1.00000000e+01
39	8.68000000e+03	4.00000000e+00	4.00000000e+00	1.00000000e+01
40	8.89500000e+03	6.00000000e+00	6.00000000e+00	1.40000000e+01
41	9.06100000e+03	6.00000000e+00	6.00000000e+00	1.40000000e+01
42	9.21900000e+03	6.00000000e+00	6.00000000e+00	1.40000000e+01
43	9.38800000e+03	6.00000000e+00	6.00000000e+00	1.40000000e+01
44	9.54200000e+03	6.00000000e+00	6.00000000e+00	1.40000000e+01
45	9.74200000e+03	6.00000000e+00	6.00000000e+00	1.40000000e+01
46	9.89600000e+03	6.00000000e+00	6.00000000e+00	1.40000000e+01
47	1.00470000e+04	6.00000000e+00	6.00000000e+00	1.40000000e+01
48	1.01910000e+04	6.00000000e+00	6.00000000e+00	1.40000000e+01
49	1.03290000e+04	6.00000000e+00	6.00000000e+00	1.40000000e+01
50	1.05130000e+04	6.00000000e+00	6.00000000e+00	1.40000000e+01
51	1.07140000e+04	6.00000000e+00	6.00000000e+00	1.40000000e+01
52	1.08780000e+04	6.00000000e+00	6.00000000e+00	1.40000000e+01
53	1.10370000e+04	6.00000000e+00	6.00000000e+00	1.40000000e+01
54	1.11840000e+04	6.00000000e+00	6.00000000e+00	1.40000000e+01
55	1.13140000e+04	6.00000000e+00	6.00000000e+00	1.40000000e+01
56	1.14350000e+04	6.00000000e+00	6.00000000e+00	1.40000000e+01
57	1.15760000e+04	6.00000000e+00	6.00000000e+00	1.40000000e+01
58	1.16960000e+04	6.00000000e+00	6.00000000e+00	1.40000000e+01
59	1.18190000e+04	6.00000000e+00	6.00000000e+00	1.40000000e+01
60	1.19810000e+04	6.00000000e+00	6.00000000e+00	1.40000000e+01
61	1.21450000e+04	7.00000000e+00	7.00000000e+00	1.50000000e+01
62	1.23040000e+04	7.00000000e+00	7.00000000e+00	1.50000000e+01
63	1.24120000e+04	7.00000000e+00	8.00000000e+00	1.60000000e+01
64	1.25370000e+04	7.00000000e+00	8.00000000e+00	1.60000000e+01
65	1.26660000e+04	7.00000000e+00	8.00000000e+00	1.60000000e+01
66	1.27980000e+04	7.00000000e+00	8.00000000e+00	1.60000000e+01
67	1.29050000e+04	7.00000000e+00	8.00000000e+00	1.60000000e+01
68	1.30520000e+04	7.00000000e+00	8.00000000e+00	1.60000000e+01
69	1.31750000e+04	7.00000000e+00	8.00000000e+00	1.60000000e+01
70	1.33250000e+04	7.00000000e+00	8.00000000e+00	1.60000000e+01
71	1.34980000e+04	7.00000000e+00	8.00000000e+00	1.60000000e+01
72	1.36440000e+04	7.00000000e+00	8.00000000e+00	1.60000000e+01
73	1.38300000e+04	7.00000000e+00	8.00000000e+00	1.60000000e+01
74	1.39720000e+04	7.00000000e+00	8.00000000e+00	1.60000000e+01
75	1.41040000e+04	7.00000000e+00	8.00000000e+00	1.60000000e+01
76	1.42090000e+04	7.00000000e+00	8.00000000e+00	1.60000000e+01
77	1.43360000e+04	7.00000000e+00	8.00000000e+00	1.60000000e+01
78	1.44530000e+04	7.00000000e+00	8.00000000e+00	1.60000000e+01
79	1.45850000e+04	7.00000000e+00	8.00000000e+00	1.60000000e+01
80	1.47650000e+04	7.00000000e+00	8.00000000e+00	1.60000000e+01
81	1.49350000e+04	7.00000000e+00	8.00000000e+00	1.60000000e+01
82	1.50790000e+04	7.00000000e+00	8.00000000e+00	1.60000000e+01
83	1.52300000e+04	8.00000000e+00	9.00000000e+00	1.70000000e+01
84	1.53650000e+04	8.00000000e+00	9.00000000e+00	1.70000000e+01
85	1.55150000e+04	8.00000000e+00	2.70000000e+01	1.70000000e+01
86	1.56850000e+04	8.00000000e+00	9.00000000e+00	1.70000000e+01
87	1.58650000e+04	8.00000000e+00	9.00000000e+00	1.70000000e+01
88	1.60580000e+04	9.00000000e+00	1.00000000e+01	1.80000000e+01
89	1.62160000e+04	9.00000000e+00	1.00000000e+01	1.80000000e+01
90	1.63690000e+04	9.00000000e+00	1.00000000e+01	1.80000000e+01
91	1.65530000e+04	9.00000000e+00	1.00000000e+01	1.80000000e+01
92	1.67440000e+04	9.00000000e+00	1.00000000e+01	1.80000000e+01
93	1.68830000e+04	9.00000000e+00	1.00000000e+01	1.80000000e+01
94	1.70540000e+04	9.00000000e+00	1.00000000e+01	1.80000000e+01
95	1.72470000e+04	9.00000000e+00	1.00000000e+01	1.80000000e+01
96	1.74110000e+04	9.00000000e+00	1.00000000e+01	1.80000000e+01
97	1.75530000e+04	9.00000000e+00	1.00000000e+01	1.80000000e+01
98	1.77020000e+04	9.00000000e+00	1.00000000e+01	1.80000000e+01
99	1.78580000e+04	9.00000000e+00	1.00000000e+01	1.80000000e+01
100	1.80020000e+04	9.00000000e+00	1.00000000e+01	1.80000000e+01
