# Supplementary material for: Early Prediction of Movie Box Office Success Based on Wikipedia Activity Big Data
Source: PLoS One. 2013 Aug 21;8(8):e71226. doi: 10.1371/journal.pone.0071226 (PMC3749192; doi:10.1371/journal.pone.0071226)
Supplement: Dataset S1 — The dataset under study, including the financial and Wikipedia activity data is also available at http://wwm.phy.bme.hu/SupplementaryDataS1.zip. (ZIP) [file pone.0071226.s002.zip › wikipredict_data_pack/sample_of_312/wikipedia_predictors/12]

Day_(movie_time)	Views	Users	Rigor	Edits
-500	0.00000000e+00	2.00000000e+01	2.10000000e+01	5.30000000e+01
-499	5.75000000e+02	2.00000000e+01	2.10000000e+01	5.30000000e+01
-498	1.14100000e+03	2.00000000e+01	2.10000000e+01	5.30000000e+01
-497	1.72700000e+03	2.00000000e+01	2.10000000e+01	5.30000000e+01
-496	2.41900000e+03	2.30000000e+01	2.20000000e+01	5.40000000e+01
-495	2.91600000e+03	2.30000000e+01	2.30000000e+01	5.50000000e+01
-494	3.59700000e+03	2.30000000e+01	2.30000000e+01	5.50000000e+01
-493	4.26300000e+03	2.30000000e+01	2.30000000e+01	5.50000000e+01
-492	4.90200000e+03	2.30000000e+01	2.30000000e+01	5.50000000e+01
-491	5.49300000e+03	2.30000000e+01	2.30000000e+01	5.50000000e+01
-490	6.11400000e+03	2.30000000e+01	2.30000000e+01	5.50000000e+01
-489	6.63400000e+03	2.30000000e+01	2.30000000e+01	5.50000000e+01
-488	7.18400000e+03	2.30000000e+01	2.30000000e+01	5.50000000e+01
-487	7.86600000e+03	2.30000000e+01	2.30000000e+01	5.50000000e+01
-486	8.51900000e+03	2.30000000e+01	2.30000000e+01	5.50000000e+01
-485	9.14100000e+03	2.30000000e+01	2.30000000e+01	5.50000000e+01
-484	9.78700000e+03	2.30000000e+01	2.30000000e+01	5.50000000e+01
-483	1.04350000e+04	2.30000000e+01	2.30000000e+01	5.50000000e+01
-482	1.10350000e+04	2.30000000e+01	2.30000000e+01	5.50000000e+01
-481	1.15790000e+04	2.30000000e+01	2.30000000e+01	5.50000000e+01
-480	1.22640000e+04	2.30000000e+01	2.30000000e+01	5.50000000e+01
-479	1.30250000e+04	2.30000000e+01	2.30000000e+01	5.50000000e+01
-478	1.36990000e+04	2.30000000e+01	2.30000000e+01	5.50000000e+01
-477	1.43360000e+04	2.30000000e+01	2.30000000e+01	5.50000000e+01
-476	1.50210000e+04	2.30000000e+01	2.30000000e+01	5.50000000e+01
-475	1.57430000e+04	2.30000000e+01	2.30000000e+01	5.50000000e+01
-474	1.63690000e+04	2.30000000e+01	2.30000000e+01	5.50000000e+01
-473	1.70740000e+04	2.30000000e+01	2.30000000e+01	5.50000000e+01
-472	1.77870000e+04	2.30000000e+01	2.30000000e+01	5.50000000e+01
-471	1.83360000e+04	2.30000000e+01	2.30000000e+01	5.50000000e+01
-470	1.88920000e+04	2.30000000e+01	2.30000000e+01	5.50000000e+01
-469	1.93750000e+04	2.30000000e+01	2.30000000e+01	5.50000000e+01
-468	1.98810000e+04	2.30000000e+01	2.30000000e+01	5.50000000e+01
-467	2.04450000e+04	2.30000000e+01	2.30000000e+01	5.50000000e+01
-466	2.11040000e+04	2.30000000e+01	2.30000000e+01	5.50000000e+01
-465	2.17480000e+04	2.30000000e+01	2.30000000e+01	5.50000000e+01
-464	2.23320000e+04	2.30000000e+01	2.30000000e+01	5.50000000e+01
-463	2.29250000e+04	2.30000000e+01	2.30000000e+01	5.50000000e+01
-462	2.34800000e+04	2.30000000e+01	2.30000000e+01	5.50000000e+01
-461	2.39770000e+04	2.30000000e+01	2.30000000e+01	5.50000000e+01
-460	2.44610000e+04	2.30000000e+01	2.30000000e+01	5.50000000e+01
-459	2.50960000e+04	2.30000000e+01	2.30000000e+01	5.50000000e+01
-458	2.57800000e+04	2.30000000e+01	2.30000000e+01	5.50000000e+01
-457	2.63590000e+04	2.30000000e+01	2.30000000e+01	5.50000000e+01
-456	2.68650000e+04	2.30000000e+01	2.30000000e+01	5.50000000e+01
-455	2.73970000e+04	2.30000000e+01	2.30000000e+01	5.50000000e+01
-454	2.79770000e+04	2.60000000e+01	2.40000000e+01	5.60000000e+01
-453	2.85600000e+04	2.60000000e+01	2.40000000e+01	5.60000000e+01
-452	2.91330000e+04	2.60000000e+01	2.40000000e+01	5.60000000e+01
-451	2.97790000e+04	2.60000000e+01	2.40000000e+01	5.60000000e+01
-450	3.03600000e+04	2.60000000e+01	2.40000000e+01	5.60000000e+01
-449	3.08680000e+04	2.60000000e+01	2.40000000e+01	5.60000000e+01
-448	3.13230000e+04	2.60000000e+01	2.40000000e+01	5.60000000e+01
-447	3.18850000e+04	2.50000000e+01	2.50000000e+01	6.30000000e+01
-446	3.23770000e+04	2.50000000e+01	2.50000000e+01	6.30000000e+01
-445	3.29820000e+04	2.50000000e+01	2.50000000e+01	6.30000000e+01
-444	3.34450000e+04	2.50000000e+01	2.50000000e+01	6.30000000e+01
-443	3.38830000e+04	2.50000000e+01	2.50000000e+01	6.30000000e+01
-442	3.43740000e+04	2.50000000e+01	2.50000000e+01	6.30000000e+01
-441	3.48450000e+04	2.50000000e+01	2.50000000e+01	6.30000000e+01
-440	3.52670000e+04	2.50000000e+01	2.50000000e+01	6.30000000e+01
-439	3.57640000e+04	2.80000000e+01	2.60000000e+01	6.40000000e+01
-438	3.62620000e+04	2.80000000e+01	2.60000000e+01	6.40000000e+01
-437	3.68040000e+04	2.80000000e+01	2.60000000e+01	6.40000000e+01
-436	3.72420000e+04	2.80000000e+01	2.70000000e+01	6.50000000e+01
-435	3.72420000e+04	2.90000000e+01	2.70000000e+01	6.80000000e+01
-434	3.76800000e+04	2.90000000e+01	2.70000000e+01	6.80000000e+01
-433	3.76800000e+04	2.90000000e+01	2.70000000e+01	6.80000000e+01
-432	3.81800000e+04	2.90000000e+01	2.80000000e+01	6.90000000e+01
-431	3.81800000e+04	2.90000000e+01	2.80000000e+01	6.90000000e+01
-430	3.86810000e+04	2.90000000e+01	2.80000000e+01	6.90000000e+01
-429	3.90520000e+04	2.90000000e+01	2.80000000e+01	6.90000000e+01
-428	3.94340000e+04	2.90000000e+01	2.80000000e+01	6.90000000e+01
-427	3.97950000e+04	3.30000000e+01	3.00000000e+01	7.50000000e+01
-426	4.02100000e+04	3.10000000e+01	3.10000000e+01	7.60000000e+01
-425	4.06590000e+04	3.10000000e+01	3.10000000e+01	7.60000000e+01
-424	4.11210000e+04	3.10000000e+01	3.10000000e+01	7.60000000e+01
-423	4.15910000e+04	3.10000000e+01	3.10000000e+01	7.60000000e+01
-422	4.20690000e+04	3.10000000e+01	3.10000000e+01	7.60000000e+01
-421	4.24800000e+04	3.10000000e+01	3.10000000e+01	7.60000000e+01
-420	4.28810000e+04	3.10000000e+01	3.10000000e+01	7.60000000e+01
-419	4.32260000e+04	3.20000000e+01	3.20000000e+01	7.70000000e+01
-418	4.36530000e+04	3.20000000e+01	3.20000000e+01	7.70000000e+01
-417	4.41980000e+04	3.20000000e+01	3.20000000e+01	7.70000000e+01
-416	4.46890000e+04	3.20000000e+01	3.20000000e+01	7.70000000e+01
-415	4.52120000e+04	3.20000000e+01	3.20000000e+01	7.70000000e+01
-414	4.52120000e+04	3.20000000e+01	3.20000000e+01	7.70000000e+01
-413	4.52120000e+04	3.20000000e+01	3.20000000e+01	7.70000000e+01
-412	4.52120000e+04	3.20000000e+01	3.20000000e+01	7.70000000e+01
-411	4.56220000e+04	3.20000000e+01	3.20000000e+01	7.70000000e+01
-410	4.61300000e+04	3.20000000e+01	3.20000000e+01	7.70000000e+01
-409	4.66190000e+04	3.20000000e+01	3.20000000e+01	7.70000000e+01
-408	4.70630000e+04	3.20000000e+01	3.20000000e+01	7.70000000e+01
-407	4.74530000e+04	3.20000000e+01	3.20000000e+01	7.70000000e+01
-406	4.78620000e+04	3.20000000e+01	3.20000000e+01	7.70000000e+01
-405	4.82300000e+04	3.20000000e+01	3.20000000e+01	7.70000000e+01
-404	4.86220000e+04	3.20000000e+01	3.20000000e+01	7.70000000e+01
-403	4.90680000e+04	3.20000000e+01	3.20000000e+01	7.70000000e+01
-402	4.94680000e+04	3.20000000e+01	3.20000000e+01	7.70000000e+01
-401	4.99720000e+04	3.70000000e+01	3.40000000e+01	8.70000000e+01
-400	5.03910000e+04	3.20000000e+01	3.50000000e+01	8.80000000e+01
-399	5.07630000e+04	3.20000000e+01	3.50000000e+01	8.80000000e+01
-398	5.11550000e+04	3.90000000e+01	3.60000000e+01	9.20000000e+01
-397	5.15900000e+04	3.90000000e+01	3.60000000e+01	9.20000000e+01
-396	5.20400000e+04	3.90000000e+01	3.60000000e+01	9.20000000e+01
-395	5.24580000e+04	3.90000000e+01	3.60000000e+01	9.20000000e+01
-394	5.28990000e+04	3.90000000e+01	3.70000000e+01	9.50000000e+01
-393	5.33410000e+04	3.90000000e+01	3.70000000e+01	9.50000000e+01
-392	5.37880000e+04	3.90000000e+01	3.70000000e+01	9.50000000e+01
-391	5.42210000e+04	3.90000000e+01	3.70000000e+01	9.50000000e+01
-390	5.47040000e+04	3.90000000e+01	3.70000000e+01	9.50000000e+01
-389	5.52910000e+04	3.90000000e+01	3.70000000e+01	9.50000000e+01
-388	5.58150000e+04	3.90000000e+01	3.70000000e+01	9.50000000e+01
-387	5.62120000e+04	3.90000000e+01	3.70000000e+01	9.50000000e+01
-386	5.66540000e+04	3.30000000e+01	3.80000000e+01	9.70000000e+01
-385	5.71200000e+04	3.40000000e+01	3.80000000e+01	9.80000000e+01
-384	5.75400000e+04	3.40000000e+01	3.80000000e+01	9.80000000e+01
-383	5.80290000e+04	3.90000000e+01	3.90000000e+01	9.90000000e+01
-382	5.80290000e+04	3.90000000e+01	3.90000000e+01	9.90000000e+01
-381	5.85310000e+04	3.90000000e+01	4.00000000e+01	1.01000000e+02
-380	5.89850000e+04	3.90000000e+01	4.00000000e+01	1.01000000e+02
-379	5.94760000e+04	3.90000000e+01	4.00000000e+01	1.01000000e+02
-378	6.00110000e+04	3.90000000e+01	4.00000000e+01	1.01000000e+02
-377	6.03850000e+04	3.90000000e+01	4.00000000e+01	1.01000000e+02
-376	6.07340000e+04	3.90000000e+01	4.00000000e+01	1.01000000e+02
-375	6.07340000e+04	3.90000000e+01	4.00000000e+01	1.01000000e+02
-374	6.11840000e+04	3.90000000e+01	4.00000000e+01	1.01000000e+02
-373	6.15370000e+04	4.20000000e+01	4.10000000e+01	1.02000000e+02
-372	6.18120000e+04	4.20000000e+01	4.10000000e+01	1.02000000e+02
-371	6.21090000e+04	4.20000000e+01	4.10000000e+01	1.02000000e+02
-370	6.24660000e+04	4.20000000e+01	4.10000000e+01	1.02000000e+02
-369	6.28360000e+04	4.20000000e+01	4.10000000e+01	1.02000000e+02
-368	6.32880000e+04	4.30000000e+01	4.20000000e+01	1.03000000e+02
-367	6.37000000e+04	4.30000000e+01	4.20000000e+01	1.03000000e+02
-366	6.40360000e+04	4.30000000e+01	4.20000000e+01	1.03000000e+02
-365	6.43480000e+04	4.30000000e+01	4.20000000e+01	1.03000000e+02
-364	6.47240000e+04	4.30000000e+01	4.20000000e+01	1.03000000e+02
-363	6.51350000e+04	4.30000000e+01	4.20000000e+01	1.03000000e+02
-362	6.55600000e+04	4.30000000e+01	4.20000000e+01	1.03000000e+02
-361	6.59670000e+04	4.30000000e+01	4.20000000e+01	1.03000000e+02
-360	6.64280000e+04	4.30000000e+01	4.20000000e+01	1.03000000e+02
-359	6.68040000e+04	4.30000000e+01	4.20000000e+01	1.03000000e+02
-358	6.71470000e+04	4.30000000e+01	4.20000000e+01	1.03000000e+02
-357	6.74820000e+04	4.30000000e+01	4.20000000e+01	1.03000000e+02
-356	6.78880000e+04	4.30000000e+01	4.20000000e+01	1.03000000e+02
-355	6.84510000e+04	4.30000000e+01	4.20000000e+01	1.03000000e+02
-354	6.89990000e+04	4.30000000e+01	4.20000000e+01	1.03000000e+02
-353	6.94580000e+04	4.30000000e+01	4.20000000e+01	1.03000000e+02
-352	6.98310000e+04	4.30000000e+01	4.20000000e+01	1.03000000e+02
-351	7.01790000e+04	4.30000000e+01	4.20000000e+01	1.03000000e+02
-350	7.05610000e+04	4.30000000e+01	4.20000000e+01	1.03000000e+02
-349	7.10270000e+04	4.30000000e+01	4.20000000e+01	1.03000000e+02
-348	7.14520000e+04	4.30000000e+01	4.20000000e+01	1.03000000e+02
-347	7.19860000e+04	4.30000000e+01	4.20000000e+01	1.03000000e+02
-346	7.25800000e+04	4.30000000e+01	4.20000000e+01	1.03000000e+02
-345	7.30950000e+04	4.30000000e+01	4.20000000e+01	1.03000000e+02
-344	7.37060000e+04	4.30000000e+01	4.20000000e+01	1.03000000e+02
-343	7.41670000e+04	4.30000000e+01	4.20000000e+01	1.03000000e+02
-342	7.45570000e+04	4.30000000e+01	4.20000000e+01	1.03000000e+02
-341	7.50490000e+04	4.30000000e+01	4.20000000e+01	1.03000000e+02
-340	7.56360000e+04	4.30000000e+01	4.20000000e+01	1.03000000e+02
-339	7.63300000e+04	4.30000000e+01	4.20000000e+01	1.03000000e+02
-338	7.69700000e+04	4.30000000e+01	4.20000000e+01	1.03000000e+02
-337	7.76160000e+04	4.30000000e+01	4.20000000e+01	1.03000000e+02
-336	7.82350000e+04	4.30000000e+01	4.20000000e+01	1.03000000e+02
-335	7.87190000e+04	4.30000000e+01	4.20000000e+01	1.03000000e+02
-334	7.93270000e+04	4.30000000e+01	4.20000000e+01	1.03000000e+02
-333	7.99740000e+04	4.30000000e+01	4.20000000e+01	1.03000000e+02
-332	8.05420000e+04	3.90000000e+01	4.30000000e+01	1.04000000e+02
-331	8.11010000e+04	3.90000000e+01	4.30000000e+01	1.04000000e+02
-330	8.16620000e+04	3.90000000e+01	4.30000000e+01	1.04000000e+02
-329	8.22190000e+04	3.90000000e+01	4.30000000e+01	1.04000000e+02
-328	8.27730000e+04	3.90000000e+01	4.30000000e+01	1.04000000e+02
-327	8.33220000e+04	3.90000000e+01	4.30000000e+01	1.04000000e+02
-326	8.39020000e+04	3.90000000e+01	4.30000000e+01	1.04000000e+02
-325	8.45380000e+04	4.20000000e+01	4.40000000e+01	1.06000000e+02
-324	8.53340000e+04	4.20000000e+01	4.50000000e+01	1.07000000e+02
-323	8.59680000e+04	4.20000000e+01	4.50000000e+01	1.07000000e+02
-322	8.65540000e+04	4.40000000e+01	4.70000000e+01	1.09000000e+02
-321	8.70830000e+04	4.60000000e+01	4.80000000e+01	1.10000000e+02
-320	8.77550000e+04	4.50000000e+01	4.90000000e+01	1.12000000e+02
-319	8.86660000e+04	4.50000000e+01	4.90000000e+01	1.12000000e+02
-318	8.94010000e+04	4.50000000e+01	4.90000000e+01	1.12000000e+02
-317	9.00550000e+04	4.50000000e+01	4.90000000e+01	1.12000000e+02
-316	9.06110000e+04	4.50000000e+01	4.90000000e+01	1.12000000e+02
-315	9.11410000e+04	4.50000000e+01	4.90000000e+01	1.12000000e+02
-314	9.17210000e+04	4.80000000e+01	5.10000000e+01	1.15000000e+02
-313	9.17210000e+04	4.80000000e+01	5.10000000e+01	1.15000000e+02
-312	9.17210000e+04	4.80000000e+01	5.10000000e+01	1.15000000e+02
-311	9.25570000e+04	4.80000000e+01	5.10000000e+01	1.15000000e+02
-310	9.32150000e+04	5.10000000e+01	5.20000000e+01	1.17000000e+02
-309	9.38390000e+04	5.10000000e+01	5.20000000e+01	1.17000000e+02
-308	9.44400000e+04	5.10000000e+01	5.20000000e+01	1.17000000e+02
-307	9.51810000e+04	5.10000000e+01	5.20000000e+01	1.17000000e+02
-306	9.58380000e+04	5.10000000e+01	5.20000000e+01	1.17000000e+02
-305	9.65160000e+04	5.10000000e+01	5.20000000e+01	1.17000000e+02
-304	9.71310000e+04	5.10000000e+01	5.20000000e+01	1.17000000e+02
-303	9.76620000e+04	5.10000000e+01	5.20000000e+01	1.17000000e+02
-302	9.82050000e+04	5.10000000e+01	5.20000000e+01	1.17000000e+02
-301	9.87880000e+04	5.10000000e+01	5.20000000e+01	1.17000000e+02
-300	9.93260000e+04	5.10000000e+01	5.20000000e+01	1.17000000e+02
-299	9.98790000e+04	5.10000000e+01	5.20000000e+01	1.17000000e+02
-298	1.00593000e+05	5.10000000e+01	5.20000000e+01	1.17000000e+02
-297	1.00593000e+05	5.40000000e+01	5.30000000e+01	1.18000000e+02
-296	1.01098000e+05	5.40000000e+01	5.30000000e+01	1.18000000e+02
-295	1.01615000e+05	5.10000000e+01	5.40000000e+01	1.20000000e+02
-294	1.02070000e+05	5.10000000e+01	5.40000000e+01	1.20000000e+02
-293	1.02550000e+05	5.10000000e+01	5.40000000e+01	1.20000000e+02
-292	1.03167000e+05	5.10000000e+01	5.40000000e+01	1.20000000e+02
-291	1.03803000e+05	5.10000000e+01	5.40000000e+01	1.20000000e+02
-290	1.04430000e+05	5.10000000e+01	5.40000000e+01	1.20000000e+02
-289	1.04929000e+05	5.10000000e+01	5.40000000e+01	1.20000000e+02
-288	1.05361000e+05	5.10000000e+01	5.40000000e+01	1.20000000e+02
-287	1.05875000e+05	5.10000000e+01	5.40000000e+01	1.20000000e+02
-286	1.06374000e+05	5.10000000e+01	5.40000000e+01	1.20000000e+02
-285	1.07057000e+05	5.10000000e+01	5.40000000e+01	1.20000000e+02
-284	1.07847000e+05	5.10000000e+01	5.40000000e+01	1.20000000e+02
-283	1.08562000e+05	5.10000000e+01	5.40000000e+01	1.20000000e+02
-282	1.09130000e+05	5.10000000e+01	5.40000000e+01	1.20000000e+02
-281	1.09759000e+05	5.10000000e+01	5.40000000e+01	1.20000000e+02
-280	1.10292000e+05	5.10000000e+01	5.40000000e+01	1.20000000e+02
-279	1.10821000e+05	5.10000000e+01	5.40000000e+01	1.20000000e+02
-278	1.11401000e+05	5.10000000e+01	5.40000000e+01	1.20000000e+02
-277	1.11998000e+05	5.10000000e+01	5.40000000e+01	1.20000000e+02
-276	1.12545000e+05	5.10000000e+01	5.40000000e+01	1.20000000e+02
-275	1.13006000e+05	5.10000000e+01	5.40000000e+01	1.20000000e+02
-274	1.13502000e+05	5.10000000e+01	5.40000000e+01	1.20000000e+02
-273	1.14082000e+05	5.20000000e+01	5.60000000e+01	1.22000000e+02
-272	1.14746000e+05	5.20000000e+01	5.60000000e+01	1.22000000e+02
-271	1.15398000e+05	5.80000000e+01	5.80000000e+01	1.25000000e+02
-270	1.16134000e+05	5.80000000e+01	5.80000000e+01	1.25000000e+02
-269	1.16851000e+05	5.50000000e+01	5.90000000e+01	1.26000000e+02
-268	1.17411000e+05	5.50000000e+01	5.90000000e+01	1.26000000e+02
-267	1.17879000e+05	5.50000000e+01	5.90000000e+01	1.26000000e+02
-266	1.24979000e+05	5.70000000e+01	6.00000000e+01	1.35000000e+02
-265	1.26094000e+05	5.70000000e+01	6.00000000e+01	1.35000000e+02
-264	1.26946000e+05	5.70000000e+01	6.00000000e+01	1.35000000e+02
-263	1.27869000e+05	5.70000000e+01	6.10000000e+01	1.36000000e+02
-262	1.28492000e+05	5.70000000e+01	6.10000000e+01	1.36000000e+02
-261	1.28976000e+05	5.70000000e+01	6.10000000e+01	1.36000000e+02
-260	1.29481000e+05	5.70000000e+01	6.10000000e+01	1.36000000e+02
-259	1.29972000e+05	5.70000000e+01	6.10000000e+01	1.36000000e+02
-258	1.30548000e+05	5.70000000e+01	6.10000000e+01	1.36000000e+02
-257	1.31147000e+05	5.70000000e+01	6.10000000e+01	1.36000000e+02
-256	1.31715000e+05	5.70000000e+01	6.20000000e+01	1.38000000e+02
-255	1.32227000e+05	5.70000000e+01	6.20000000e+01	1.38000000e+02
-254	1.32725000e+05	5.70000000e+01	6.20000000e+01	1.38000000e+02
-253	1.33127000e+05	5.70000000e+01	6.20000000e+01	1.38000000e+02
-252	1.33507000e+05	5.70000000e+01	6.20000000e+01	1.38000000e+02
-251	1.33938000e+05	5.70000000e+01	6.20000000e+01	1.38000000e+02
-250	1.34491000e+05	5.70000000e+01	6.20000000e+01	1.38000000e+02
-249	1.35022000e+05	5.70000000e+01	6.20000000e+01	1.38000000e+02
-248	1.35528000e+05	5.70000000e+01	6.20000000e+01	1.38000000e+02
-247	1.35987000e+05	5.90000000e+01	6.30000000e+01	1.39000000e+02
-246	1.36483000e+05	5.90000000e+01	6.40000000e+01	1.40000000e+02
-245	1.36931000e+05	6.00000000e+01	6.50000000e+01	1.42000000e+02
-244	1.37417000e+05	6.00000000e+01	6.50000000e+01	1.42000000e+02
-243	1.37959000e+05	6.00000000e+01	6.50000000e+01	1.42000000e+02
-242	1.38547000e+05	6.00000000e+01	6.50000000e+01	1.42000000e+02
-241	1.39115000e+05	6.00000000e+01	6.50000000e+01	1.42000000e+02
-240	1.39594000e+05	6.00000000e+01	6.50000000e+01	1.42000000e+02
-239	1.40031000e+05	6.00000000e+01	6.50000000e+01	1.42000000e+02
-238	1.40443000e+05	6.00000000e+01	6.50000000e+01	1.42000000e+02
-237	1.40914000e+05	6.00000000e+01	6.50000000e+01	1.42000000e+02
-236	1.41359000e+05	6.00000000e+01	6.50000000e+01	1.42000000e+02
-235	1.41972000e+05	6.00000000e+01	6.60000000e+01	1.43000000e+02
-234	1.42714000e+05	6.00000000e+01	6.60000000e+01	1.43000000e+02
-233	1.43132000e+05	6.00000000e+01	6.60000000e+01	1.43000000e+02
-232	1.43527000e+05	6.00000000e+01	6.60000000e+01	1.43000000e+02
-231	1.44036000e+05	6.00000000e+01	6.60000000e+01	1.43000000e+02
-230	1.44703000e+05	6.00000000e+01	6.60000000e+01	1.43000000e+02
-229	1.45311000e+05	6.80000000e+01	6.80000000e+01	1.45000000e+02
-228	1.46011000e+05	6.40000000e+01	7.10000000e+01	1.48000000e+02
-227	1.46575000e+05	6.40000000e+01	7.10000000e+01	1.48000000e+02
-226	1.47141000e+05	6.70000000e+01	7.20000000e+01	1.49000000e+02
-225	1.47601000e+05	6.50000000e+01	7.30000000e+01	1.50000000e+02
-224	1.48030000e+05	6.50000000e+01	7.30000000e+01	1.50000000e+02
-223	1.48471000e+05	6.50000000e+01	7.30000000e+01	1.50000000e+02
-222	1.48939000e+05	6.50000000e+01	7.30000000e+01	1.50000000e+02
-221	1.49553000e+05	6.50000000e+01	7.30000000e+01	1.50000000e+02
-220	1.50092000e+05	6.50000000e+01	7.30000000e+01	1.50000000e+02
-219	1.50551000e+05	6.50000000e+01	7.30000000e+01	1.50000000e+02
-218	1.50964000e+05	6.50000000e+01	7.30000000e+01	1.50000000e+02
-217	1.51413000e+05	6.50000000e+01	7.30000000e+01	1.50000000e+02
-216	1.51905000e+05	6.50000000e+01	7.30000000e+01	1.50000000e+02
-215	1.52421000e+05	6.50000000e+01	7.30000000e+01	1.50000000e+02
-214	1.53052000e+05	6.50000000e+01	7.30000000e+01	1.50000000e+02
-213	1.53699000e+05	7.30000000e+01	7.50000000e+01	1.53000000e+02
-212	1.54195000e+05	7.30000000e+01	7.50000000e+01	1.53000000e+02
-211	1.54622000e+05	7.30000000e+01	7.50000000e+01	1.53000000e+02
-210	1.55137000e+05	7.30000000e+01	7.50000000e+01	1.53000000e+02
-209	1.55645000e+05	7.30000000e+01	7.50000000e+01	1.53000000e+02
-208	1.56207000e+05	7.30000000e+01	7.50000000e+01	1.53000000e+02
-207	1.56852000e+05	7.30000000e+01	7.50000000e+01	1.53000000e+02
-206	1.57431000e+05	7.30000000e+01	7.50000000e+01	1.53000000e+02
-205	1.57926000e+05	7.30000000e+01	7.50000000e+01	1.53000000e+02
-204	1.58404000e+05	7.30000000e+01	7.50000000e+01	1.53000000e+02
-203	1.58791000e+05	7.30000000e+01	7.50000000e+01	1.53000000e+02
-202	1.59219000e+05	7.30000000e+01	7.50000000e+01	1.53000000e+02
-201	1.59768000e+05	7.30000000e+01	7.50000000e+01	1.53000000e+02
-200	1.60327000e+05	7.30000000e+01	7.50000000e+01	1.53000000e+02
-199	1.60838000e+05	7.30000000e+01	7.50000000e+01	1.53000000e+02
-198	1.61222000e+05	7.30000000e+01	7.50000000e+01	1.53000000e+02
-197	1.61617000e+05	7.30000000e+01	7.50000000e+01	1.53000000e+02
-196	1.62154000e+05	7.30000000e+01	7.50000000e+01	1.53000000e+02
-195	1.62704000e+05	7.30000000e+01	7.50000000e+01	1.53000000e+02
-194	1.63475000e+05	7.30000000e+01	7.50000000e+01	1.53000000e+02
-193	1.64166000e+05	7.30000000e+01	7.50000000e+01	1.53000000e+02
-192	1.64796000e+05	7.30000000e+01	7.50000000e+01	1.53000000e+02
-191	1.65283000e+05	7.30000000e+01	7.50000000e+01	1.53000000e+02
-190	1.65695000e+05	7.30000000e+01	7.50000000e+01	1.53000000e+02
-189	1.66130000e+05	7.30000000e+01	7.50000000e+01	1.53000000e+02
-188	1.66468000e+05	7.30000000e+01	7.50000000e+01	1.53000000e+02
-187	1.66933000e+05	7.30000000e+01	7.50000000e+01	1.53000000e+02
-186	1.67397000e+05	7.30000000e+01	7.50000000e+01	1.53000000e+02
-185	1.67887000e+05	7.30000000e+01	7.50000000e+01	1.53000000e+02
-184	1.68365000e+05	7.30000000e+01	7.50000000e+01	1.53000000e+02
-183	1.68828000e+05	7.30000000e+01	7.50000000e+01	1.53000000e+02
-182	1.69253000e+05	7.30000000e+01	7.50000000e+01	1.53000000e+02
-181	1.69676000e+05	7.30000000e+01	7.50000000e+01	1.53000000e+02
-180	1.70191000e+05	7.30000000e+01	7.50000000e+01	1.53000000e+02
-179	1.70800000e+05	7.30000000e+01	7.50000000e+01	1.53000000e+02
-178	1.71371000e+05	7.30000000e+01	7.50000000e+01	1.53000000e+02
-177	1.71802000e+05	7.30000000e+01	7.50000000e+01	1.53000000e+02
-176	1.72128000e+05	7.30000000e+01	7.50000000e+01	1.53000000e+02
-175	1.72459000e+05	7.30000000e+01	7.50000000e+01	1.53000000e+02
-174	1.72699000e+05	7.30000000e+01	7.50000000e+01	1.53000000e+02
-173	1.72803000e+05	7.30000000e+01	7.50000000e+01	1.53000000e+02
-172	1.72888000e+05	7.30000000e+01	7.50000000e+01	1.53000000e+02
-171	1.72957000e+05	7.30000000e+01	7.50000000e+01	1.53000000e+02
-170	1.73102000e+05	7.30000000e+01	7.50000000e+01	1.53000000e+02
-169	1.73317000e+05	7.30000000e+01	7.50000000e+01	1.53000000e+02
-168	1.73661000e+05	7.30000000e+01	7.50000000e+01	1.53000000e+02
-167	1.74004000e+05	7.30000000e+01	7.50000000e+01	1.53000000e+02
-166	1.74428000e+05	7.30000000e+01	7.50000000e+01	1.53000000e+02
-165	1.74825000e+05	7.30000000e+01	7.50000000e+01	1.53000000e+02
-164	1.75346000e+05	7.30000000e+01	7.50000000e+01	1.53000000e+02
-163	1.75734000e+05	7.30000000e+01	7.50000000e+01	1.53000000e+02
-162	1.76104000e+05	7.30000000e+01	7.50000000e+01	1.53000000e+02
-161	1.76413000e+05	7.30000000e+01	7.50000000e+01	1.53000000e+02
-160	1.76843000e+05	6.90000000e+01	7.60000000e+01	1.59000000e+02
-159	1.76843000e+05	6.90000000e+01	7.60000000e+01	1.59000000e+02
-158	1.77066000e+05	6.90000000e+01	7.60000000e+01	1.59000000e+02
-157	1.77066000e+05	6.90000000e+01	7.60000000e+01	1.59000000e+02
-156	1.77491000e+05	6.90000000e+01	7.60000000e+01	1.59000000e+02
-155	1.77937000e+05	6.90000000e+01	7.60000000e+01	1.59000000e+02
-154	1.78325000e+05	6.90000000e+01	7.60000000e+01	1.59000000e+02
-153	1.78822000e+05	6.90000000e+01	7.60000000e+01	1.59000000e+02
-152	1.79246000e+05	6.90000000e+01	7.60000000e+01	1.59000000e+02
-151	1.79673000e+05	6.90000000e+01	7.60000000e+01	1.59000000e+02
-150	1.79673000e+05	6.90000000e+01	7.60000000e+01	1.59000000e+02
-149	1.80034000e+05	6.90000000e+01	7.60000000e+01	1.59000000e+02
-148	1.80034000e+05	6.90000000e+01	7.60000000e+01	1.59000000e+02
-147	1.80034000e+05	6.90000000e+01	7.60000000e+01	1.59000000e+02
-146	1.80034000e+05	6.90000000e+01	7.60000000e+01	1.59000000e+02
-145	1.80034000e+05	6.90000000e+01	7.60000000e+01	1.59000000e+02
-144	1.80420000e+05	6.90000000e+01	7.60000000e+01	1.59000000e+02
-143	1.80788000e+05	6.90000000e+01	7.60000000e+01	1.59000000e+02
-142	1.81109000e+05	6.90000000e+01	7.60000000e+01	1.59000000e+02
-141	1.81485000e+05	7.30000000e+01	7.70000000e+01	1.60000000e+02
-140	1.81814000e+05	7.30000000e+01	7.70000000e+01	1.60000000e+02
-139	1.82195000e+05	7.30000000e+01	7.70000000e+01	1.60000000e+02
-138	1.82568000e+05	7.30000000e+01	7.70000000e+01	1.60000000e+02
-137	1.83036000e+05	7.30000000e+01	7.70000000e+01	1.60000000e+02
-136	1.83438000e+05	7.30000000e+01	7.70000000e+01	1.60000000e+02
-135	1.83811000e+05	7.30000000e+01	7.70000000e+01	1.60000000e+02
-134	1.84147000e+05	7.30000000e+01	7.70000000e+01	1.60000000e+02
-133	1.84570000e+05	7.30000000e+01	7.70000000e+01	1.60000000e+02
-132	1.84994000e+05	7.30000000e+01	7.70000000e+01	1.60000000e+02
-131	1.85462000e+05	7.30000000e+01	7.70000000e+01	1.60000000e+02
-130	1.86047000e+05	7.30000000e+01	7.70000000e+01	1.60000000e+02
-129	1.86690000e+05	7.30000000e+01	7.70000000e+01	1.60000000e+02
-128	1.87183000e+05	7.30000000e+01	7.70000000e+01	1.30000000e+01
-127	1.87692000e+05	7.30000000e+01	7.70000000e+01	1.60000000e+02
-126	1.88191000e+05	7.30000000e+01	7.70000000e+01	1.60000000e+02
-125	1.88626000e+05	7.60000000e+01	7.80000000e+01	1.61000000e+02
-124	1.89105000e+05	7.60000000e+01	7.80000000e+01	1.61000000e+02
-123	1.89699000e+05	7.90000000e+01	7.90000000e+01	1.62000000e+02
-122	1.90230000e+05	7.90000000e+01	7.90000000e+01	1.62000000e+02
-121	1.90721000e+05	7.90000000e+01	7.90000000e+01	1.62000000e+02
-120	1.91222000e+05	7.90000000e+01	7.90000000e+01	1.62000000e+02
-119	1.91754000e+05	7.90000000e+01	7.90000000e+01	1.62000000e+02
-118	1.92266000e+05	7.60000000e+01	8.00000000e+01	1.64000000e+02
-117	1.92712000e+05	7.60000000e+01	8.00000000e+01	1.64000000e+02
-116	1.93291000e+05	7.60000000e+01	8.00000000e+01	1.64000000e+02
-115	1.93910000e+05	7.60000000e+01	8.00000000e+01	1.64000000e+02
-114	1.94410000e+05	7.60000000e+01	8.00000000e+01	1.64000000e+02
-113	1.94896000e+05	7.60000000e+01	8.00000000e+01	1.64000000e+02
-112	1.95373000e+05	7.60000000e+01	8.00000000e+01	1.64000000e+02
-111	1.95842000e+05	8.00000000e+01	8.10000000e+01	1.66000000e+02
-110	1.96293000e+05	8.00000000e+01	8.10000000e+01	1.66000000e+02
-109	1.96860000e+05	8.00000000e+01	8.10000000e+01	1.66000000e+02
-108	1.97414000e+05	8.00000000e+01	8.10000000e+01	1.66000000e+02
-107	1.97937000e+05	8.00000000e+01	8.10000000e+01	1.66000000e+02
-106	1.98474000e+05	8.00000000e+01	8.10000000e+01	1.66000000e+02
-105	1.98906000e+05	8.00000000e+01	8.10000000e+01	1.66000000e+02
-104	1.99326000e+05	8.00000000e+01	8.10000000e+01	1.66000000e+02
-103	1.99856000e+05	8.00000000e+01	8.10000000e+01	1.66000000e+02
-102	2.00359000e+05	8.00000000e+01	8.10000000e+01	1.66000000e+02
-101	2.00929000e+05	8.00000000e+01	8.10000000e+01	1.66000000e+02
-100	2.01525000e+05	7.70000000e+01	8.20000000e+01	1.71000000e+02
-99	2.02221000e+05	7.70000000e+01	8.20000000e+01	1.71000000e+02
-98	2.02959000e+05	7.70000000e+01	8.20000000e+01	1.71000000e+02
-97	2.03452000e+05	7.70000000e+01	8.20000000e+01	1.71000000e+02
-96	2.04040000e+05	7.70000000e+01	8.20000000e+01	1.71000000e+02
-95	2.04664000e+05	7.70000000e+01	8.20000000e+01	1.71000000e+02
-94	2.05225000e+05	7.70000000e+01	8.20000000e+01	1.71000000e+02
-93	2.05751000e+05	7.70000000e+01	8.20000000e+01	1.71000000e+02
-92	2.06219000e+05	7.70000000e+01	8.20000000e+01	1.71000000e+02
-91	2.06778000e+05	7.70000000e+01	8.30000000e+01	1.72000000e+02
-90	2.07238000e+05	7.70000000e+01	8.30000000e+01	1.72000000e+02
-89	2.07717000e+05	7.70000000e+01	8.30000000e+01	1.72000000e+02
-88	2.08267000e+05	7.70000000e+01	8.30000000e+01	1.72000000e+02
-87	2.08949000e+05	7.90000000e+01	8.40000000e+01	1.74000000e+02
-86	2.09467000e+05	7.90000000e+01	8.40000000e+01	1.74000000e+02
-85	2.09988000e+05	7.90000000e+01	8.40000000e+01	1.74000000e+02
-84	2.10516000e+05	7.90000000e+01	8.40000000e+01	1.74000000e+02
-83	2.11021000e+05	7.90000000e+01	8.40000000e+01	1.74000000e+02
-82	2.11600000e+05	7.90000000e+01	8.40000000e+01	1.74000000e+02
-81	2.12185000e+05	8.30000000e+01	8.50000000e+01	1.75000000e+02
-80	2.12792000e+05	8.30000000e+01	8.50000000e+01	1.75000000e+02
-79	2.13360000e+05	8.30000000e+01	8.50000000e+01	1.75000000e+02
-78	2.13832000e+05	8.30000000e+01	8.50000000e+01	1.75000000e+02
-77	2.14416000e+05	8.30000000e+01	8.50000000e+01	1.75000000e+02
-76	2.14986000e+05	8.30000000e+01	8.50000000e+01	1.75000000e+02
-75	2.15647000e+05	8.30000000e+01	8.50000000e+01	1.75000000e+02
-74	2.16295000e+05	8.30000000e+01	8.50000000e+01	1.75000000e+02
-73	2.16870000e+05	8.30000000e+01	8.50000000e+01	1.75000000e+02
-72	2.17324000e+05	8.30000000e+01	8.50000000e+01	1.75000000e+02
-71	2.17691000e+05	8.30000000e+01	8.50000000e+01	1.75000000e+02
-70	2.18082000e+05	8.30000000e+01	8.50000000e+01	1.75000000e+02
-69	2.18518000e+05	8.30000000e+01	8.50000000e+01	1.75000000e+02
-68	2.18951000e+05	8.30000000e+01	8.50000000e+01	1.75000000e+02
-67	2.19577000e+05	8.30000000e+01	8.50000000e+01	1.75000000e+02
-66	2.20105000e+05	8.30000000e+01	8.50000000e+01	1.75000000e+02
-65	2.20522000e+05	8.30000000e+01	8.50000000e+01	1.75000000e+02
-64	2.20960000e+05	8.30000000e+01	8.50000000e+01	1.75000000e+02
-63	2.21370000e+05	8.30000000e+01	8.50000000e+01	1.75000000e+02
-62	2.21819000e+05	8.30000000e+01	8.50000000e+01	1.75000000e+02
-61	2.22309000e+05	8.30000000e+01	8.50000000e+01	1.75000000e+02
-60	2.22860000e+05	8.30000000e+01	8.50000000e+01	1.75000000e+02
-59	2.23376000e+05	9.00000000e+01	8.60000000e+01	1.77000000e+02
-58	2.24113000e+05	9.20000000e+01	8.70000000e+01	1.78000000e+02
-57	2.24917000e+05	8.00000000e+01	8.80000000e+01	1.80000000e+02
-56	2.26670000e+05	8.00000000e+01	8.80000000e+01	1.80000000e+02
-55	2.27651000e+05	8.00000000e+01	8.80000000e+01	1.80000000e+02
-54	2.28262000e+05	8.00000000e+01	8.80000000e+01	1.80000000e+02
-53	2.28936000e+05	8.00000000e+01	8.80000000e+01	1.80000000e+02
-52	2.29625000e+05	8.10000000e+01	8.90000000e+01	1.81000000e+02
-51	2.30229000e+05	8.30000000e+01	9.00000000e+01	1.82000000e+02
-50	2.30741000e+05	8.30000000e+01	9.00000000e+01	1.82000000e+02
-49	2.33041000e+05	8.80000000e+01	9.40000000e+01	1.90000000e+02
-48	2.37540000e+05	8.80000000e+01	9.40000000e+01	1.90000000e+02
-47	2.40616000e+05	8.70000000e+01	9.70000000e+01	1.94000000e+02
-46	2.42401000e+05	9.20000000e+01	9.80000000e+01	1.95000000e+02
-45	2.44145000e+05	9.20000000e+01	9.80000000e+01	1.95000000e+02
-44	2.45275000e+05	9.20000000e+01	9.90000000e+01	1.96000000e+02
-43	2.46740000e+05	9.20000000e+01	9.90000000e+01	1.96000000e+02
-42	2.50839000e+05	9.20000000e+01	9.90000000e+01	1.96000000e+02
-41	2.52993000e+05	9.20000000e+01	9.90000000e+01	1.96000000e+02
-40	2.54341000e+05	9.20000000e+01	9.90000000e+01	1.96000000e+02
-39	2.55707000e+05	9.20000000e+01	9.90000000e+01	1.96000000e+02
-38	2.56969000e+05	9.10000000e+01	1.00000000e+02	1.98000000e+02
-37	2.58150000e+05	1.00000000e+02	1.02000000e+02	2.00000000e+02
-36	2.59394000e+05	1.02000000e+02	1.04000000e+02	2.02000000e+02
-35	2.60607000e+05	1.02000000e+02	1.04000000e+02	2.02000000e+02
-34	2.61560000e+05	1.02000000e+02	1.04000000e+02	2.02000000e+02
-33	2.62506000e+05	1.02000000e+02	1.04000000e+02	2.02000000e+02
-32	2.63535000e+05	1.02000000e+02	1.04000000e+02	2.02000000e+02
-31	2.64647000e+05	1.02000000e+02	1.04000000e+02	2.02000000e+02
-30	2.65721000e+05	1.02000000e+02	1.04000000e+02	2.02000000e+02
-29	2.66604000e+05	1.02000000e+02	1.04000000e+02	2.02000000e+02
-28	2.67518000e+05	1.02000000e+02	1.04000000e+02	2.02000000e+02
-27	2.69254000e+05	1.02000000e+02	1.04000000e+02	2.02000000e+02
-26	2.71709000e+05	9.70000000e+01	1.05000000e+02	2.03000000e+02
-25	2.74027000e+05	9.70000000e+01	1.05000000e+02	2.03000000e+02
-24	2.76153000e+05	9.70000000e+01	1.05000000e+02	2.03000000e+02
-23	2.77861000e+05	9.70000000e+01	1.05000000e+02	2.03000000e+02
-22	2.79438000e+05	9.70000000e+01	1.05000000e+02	2.03000000e+02
-21	2.82071000e+05	1.04000000e+02	1.06000000e+02	2.04000000e+02
-20	2.84769000e+05	1.04000000e+02	1.06000000e+02	2.04000000e+02
-19	2.87658000e+05	1.04000000e+02	1.06000000e+02	2.04000000e+02
-18	2.90966000e+05	1.04000000e+02	1.06000000e+02	2.04000000e+02
-17	2.93715000e+05	1.04000000e+02	1.06000000e+02	2.04000000e+02
-16	2.95803000e+05	1.04000000e+02	1.06000000e+02	2.04000000e+02
-15	2.98079000e+05	1.04000000e+02	1.07000000e+02	2.05000000e+02
-14	3.00118000e+05	1.04000000e+02	1.07000000e+02	2.05000000e+02
-13	3.01917000e+05	1.04000000e+02	1.07000000e+02	2.05000000e+02
-12	3.04242000e+05	1.04000000e+02	1.07000000e+02	2.05000000e+02
-11	3.06915000e+05	1.04000000e+02	1.07000000e+02	2.05000000e+02
-10	3.09065000e+05	1.04000000e+02	1.07000000e+02	2.05000000e+02
-9	3.10555000e+05	1.04000000e+02	1.07000000e+02	2.05000000e+02
-8	3.12465000e+05	1.04000000e+02	1.07000000e+02	2.05000000e+02
-7	3.14314000e+05	1.04000000e+02	1.07000000e+02	2.05000000e+02
-6	3.16561000e+05	1.04000000e+02	1.07000000e+02	2.05000000e+02
-5	3.19461000e+05	1.04000000e+02	1.07000000e+02	2.05000000e+02
-4	3.22596000e+05	1.04000000e+02	1.07000000e+02	2.05000000e+02
-3	3.25684000e+05	1.04000000e+02	1.07000000e+02	2.05000000e+02
-2	3.28630000e+05	1.04000000e+02	1.07000000e+02	2.05000000e+02
-1	3.31549000e+05	1.04000000e+02	1.07000000e+02	2.05000000e+02
0	3.35589000e+05	1.04000000e+02	1.07000000e+02	2.05000000e+02
1	3.42133000e+05	9.90000000e+01	1.09000000e+02	2.08000000e+02
2	3.46733000e+05	1.05000000e+02	1.10000000e+02	2.10000000e+02
3	3.50580000e+05	1.05000000e+02	1.10000000e+02	2.10000000e+02
4	3.55700000e+05	9.90000000e+01	1.11000000e+02	2.11000000e+02
5	3.63028000e+05	9.90000000e+01	1.11000000e+02	2.11000000e+02
6	3.69904000e+05	9.90000000e+01	1.11000000e+02	2.11000000e+02
7	3.75580000e+05	1.06000000e+02	1.12000000e+02	2.12000000e+02
8	3.80284000e+05	1.06000000e+02	1.12000000e+02	2.12000000e+02
9	3.87003000e+05	1.06000000e+02	1.12000000e+02	2.12000000e+02
10	3.92930000e+05	1.06000000e+02	1.12000000e+02	2.12000000e+02
11	3.97368000e+05	1.06000000e+02	1.12000000e+02	2.12000000e+02
12	4.01150000e+05	1.10000000e+02	1.13000000e+02	2.13000000e+02
13	4.04816000e+05	1.10000000e+02	1.13000000e+02	2.13000000e+02
14	4.08132000e+05	1.10000000e+02	1.13000000e+02	2.13000000e+02
15	4.11470000e+05	1.10000000e+02	1.13000000e+02	2.13000000e+02
16	4.15057000e+05	1.10000000e+02	1.13000000e+02	2.13000000e+02
17	4.18724000e+05	1.10000000e+02	1.13000000e+02	2.13000000e+02
18	4.22174000e+05	1.10000000e+02	1.13000000e+02	2.13000000e+02
19	4.25021000e+05	1.10000000e+02	1.13000000e+02	2.13000000e+02
20	4.27929000e+05	1.10000000e+02	1.13000000e+02	2.13000000e+02
21	4.31118000e+05	1.10000000e+02	1.13000000e+02	2.13000000e+02
22	4.33563000e+05	1.09000000e+02	1.15000000e+02	2.15000000e+02
23	4.36077000e+05	1.09000000e+02	1.15000000e+02	2.15000000e+02
24	4.39311000e+05	1.04000000e+02	1.16000000e+02	2.16000000e+02
25	4.43108000e+05	1.07000000e+02	1.17000000e+02	2.17000000e+02
26	4.46183000e+05	1.11000000e+02	1.19000000e+02	2.19000000e+02
27	4.49252000e+05	1.11000000e+02	1.19000000e+02	2.19000000e+02
28	4.53434000e+05	1.11000000e+02	1.19000000e+02	2.19000000e+02
29	4.56173000e+05	1.14000000e+02	1.20000000e+02	2.20000000e+02
30	4.59373000e+05	1.11000000e+02	1.21000000e+02	2.21000000e+02
31	4.63120000e+05	1.11000000e+02	1.21000000e+02	2.21000000e+02
32	4.66104000e+05	1.11000000e+02	1.21000000e+02	2.21000000e+02
33	4.68266000e+05	1.11000000e+02	1.21000000e+02	2.21000000e+02
34	4.70322000e+05	1.11000000e+02	1.21000000e+02	2.21000000e+02
35	4.72260000e+05	1.01000000e+02	1.22000000e+02	2.22000000e+02
36	4.74302000e+05	1.01000000e+02	1.22000000e+02	2.22000000e+02
37	4.76836000e+05	1.01000000e+02	1.22000000e+02	2.22000000e+02
38	4.79600000e+05	1.01000000e+02	1.22000000e+02	2.22000000e+02
39	4.81749000e+05	1.01000000e+02	1.22000000e+02	2.22000000e+02
40	4.83521000e+05	1.01000000e+02	1.22000000e+02	2.22000000e+02
41	4.85237000e+05	1.01000000e+02	1.22000000e+02	2.22000000e+02
42	4.86895000e+05	1.01000000e+02	1.22000000e+02	2.22000000e+02
43	4.88641000e+05	1.01000000e+02	1.22000000e+02	2.22000000e+02
44	4.90739000e+05	1.01000000e+02	1.22000000e+02	2.22000000e+02
45	4.92999000e+05	1.01000000e+02	1.22000000e+02	2.22000000e+02
46	4.95235000e+05	1.06000000e+02	1.23000000e+02	2.23000000e+02
47	4.97102000e+05	1.13000000e+02	1.24000000e+02	2.24000000e+02
48	4.98900000e+05	1.13000000e+02	1.24000000e+02	2.24000000e+02
49	5.00521000e+05	1.13000000e+02	1.24000000e+02	2.24000000e+02
50	5.02272000e+05	1.13000000e+02	1.24000000e+02	2.24000000e+02
51	5.04556000e+05	1.13000000e+02	1.24000000e+02	2.24000000e+02
52	5.07403000e+05	1.13000000e+02	1.24000000e+02	2.24000000e+02
53	5.09509000e+05	1.13000000e+02	1.24000000e+02	2.24000000e+02
54	5.11105000e+05	1.13000000e+02	1.24000000e+02	2.24000000e+02
55	5.12665000e+05	1.15000000e+02	1.25000000e+02	2.25000000e+02
56	5.14253000e+05	1.15000000e+02	1.25000000e+02	2.25000000e+02
57	5.15682000e+05	1.15000000e+02	1.25000000e+02	2.25000000e+02
58	5.17473000e+05	1.15000000e+02	1.25000000e+02	2.25000000e+02
59	5.19765000e+05	1.15000000e+02	1.25000000e+02	2.25000000e+02
60	5.21508000e+05	1.15000000e+02	1.25000000e+02	2.25000000e+02
61	5.22803000e+05	1.15000000e+02	1.25000000e+02	2.25000000e+02
62	5.24203000e+05	1.15000000e+02	1.25000000e+02	2.25000000e+02
63	5.25629000e+05	1.15000000e+02	1.25000000e+02	2.25000000e+02
64	5.26967000e+05	1.15000000e+02	1.25000000e+02	2.25000000e+02
65	5.28528000e+05	1.15000000e+02	1.25000000e+02	2.25000000e+02
66	5.30526000e+05	1.12000000e+02	1.26000000e+02	2.26000000e+02
67	5.31933000e+05	1.12000000e+02	1.26000000e+02	2.26000000e+02
68	5.33035000e+05	1.12000000e+02	1.26000000e+02	2.26000000e+02
69	5.34139000e+05	1.12000000e+02	1.26000000e+02	2.26000000e+02
70	5.35146000e+05	1.12000000e+02	1.26000000e+02	2.26000000e+02
71	5.36278000e+05	1.12000000e+02	1.26000000e+02	2.26000000e+02
72	5.37576000e+05	1.12000000e+02	1.26000000e+02	2.26000000e+02
73	5.39328000e+05	1.12000000e+02	1.26000000e+02	2.26000000e+02
74	5.40528000e+05	1.12000000e+02	1.26000000e+02	2.26000000e+02
75	5.41534000e+05	1.12000000e+02	1.26000000e+02	2.26000000e+02
76	5.42412000e+05	1.12000000e+02	1.26000000e+02	2.26000000e+02
77	5.43311000e+05	1.12000000e+02	1.26000000e+02	2.26000000e+02
78	5.44196000e+05	1.16000000e+02	1.27000000e+02	2.27000000e+02
79	5.45327000e+05	1.16000000e+02	1.27000000e+02	2.27000000e+02
80	5.46691000e+05	1.16000000e+02	1.27000000e+02	2.27000000e+02
81	5.47898000e+05	1.16000000e+02	1.27000000e+02	2.27000000e+02
82	5.48871000e+05	1.16000000e+02	1.27000000e+02	2.27000000e+02
83	5.49721000e+05	1.16000000e+02	1.27000000e+02	2.27000000e+02
84	5.50986000e+05	1.16000000e+02	1.27000000e+02	2.27000000e+02
85	5.52212000e+05	1.16000000e+02	1.27000000e+02	2.27000000e+02
86	5.53360000e+05	1.16000000e+02	1.27000000e+02	2.27000000e+02
87	5.54711000e+05	1.16000000e+02	1.27000000e+02	2.27000000e+02
88	5.55905000e+05	1.16000000e+02	1.27000000e+02	2.27000000e+02
89	5.56895000e+05	1.16000000e+02	1.27000000e+02	2.27000000e+02
90	5.57885000e+05	1.16000000e+02	1.27000000e+02	2.27000000e+02
91	5.58889000e+05	1.16000000e+02	1.27000000e+02	2.27000000e+02
92	5.59923000e+05	1.16000000e+02	1.27000000e+02	2.27000000e+02
93	5.61035000e+05	1.16000000e+02	1.27000000e+02	2.27000000e+02
94	5.62357000e+05	1.16000000e+02	1.27000000e+02	2.27000000e+02
95	5.63434000e+05	1.16000000e+02	1.27000000e+02	2.27000000e+02
96	5.64264000e+05	1.16000000e+02	1.27000000e+02	2.27000000e+02
97	5.65185000e+05	1.16000000e+02	1.27000000e+02	2.27000000e+02
98	5.66160000e+05	1.16000000e+02	1.27000000e+02	2.27000000e+02
99	5.67132000e+05	1.16000000e+02	1.27000000e+02	2.27000000e+02
100	5.68315000e+05	1.16000000e+02	1.27000000e+02	2.27000000e+02
