# Supplementary material for: Early Prediction of Movie Box Office Success Based on Wikipedia Activity Big Data
Source: PLoS One. 2013 Aug 21;8(8):e71226. doi: 10.1371/journal.pone.0071226 (PMC3749192; doi:10.1371/journal.pone.0071226)
Supplement: Dataset S1 — The dataset under study, including the financial and Wikipedia activity data is also available at http://wwm.phy.bme.hu/SupplementaryDataS1.zip. (ZIP) [file pone.0071226.s002.zip › wikipredict_data_pack/sample_of_312/wikipedia_predictors/13]

Day_(movie_time)	Views	Users	Rigor	Edits
-500	0.00000000e+00	4.00000000e+00	4.00000000e+00	1.40000000e+01
-499	1.66000000e+02	4.00000000e+00	4.00000000e+00	1.40000000e+01
-498	3.51000000e+02	4.00000000e+00	4.00000000e+00	1.40000000e+01
-497	5.51000000e+02	4.00000000e+00	4.00000000e+00	1.40000000e+01
-496	7.04000000e+02	4.00000000e+00	4.00000000e+00	1.40000000e+01
-495	8.73000000e+02	4.00000000e+00	4.00000000e+00	1.40000000e+01
-494	1.08300000e+03	4.00000000e+00	4.00000000e+00	1.40000000e+01
-493	1.30100000e+03	4.00000000e+00	4.00000000e+00	1.40000000e+01
-492	1.52100000e+03	4.00000000e+00	4.00000000e+00	1.40000000e+01
-491	1.74900000e+03	4.00000000e+00	4.00000000e+00	1.40000000e+01
-490	1.94200000e+03	4.00000000e+00	4.00000000e+00	1.40000000e+01
-489	2.13100000e+03	4.00000000e+00	4.00000000e+00	1.40000000e+01
-488	2.31200000e+03	4.00000000e+00	4.00000000e+00	1.40000000e+01
-487	2.54100000e+03	4.00000000e+00	4.00000000e+00	1.40000000e+01
-486	2.77500000e+03	4.00000000e+00	4.00000000e+00	1.40000000e+01
-485	2.97600000e+03	4.00000000e+00	4.00000000e+00	1.40000000e+01
-484	3.21700000e+03	4.00000000e+00	4.00000000e+00	1.40000000e+01
-483	3.42100000e+03	4.00000000e+00	4.00000000e+00	1.40000000e+01
-482	3.59400000e+03	4.00000000e+00	4.00000000e+00	1.40000000e+01
-481	3.78300000e+03	4.00000000e+00	4.00000000e+00	1.40000000e+01
-480	3.98600000e+03	4.00000000e+00	4.00000000e+00	1.40000000e+01
-479	4.18000000e+03	4.00000000e+00	4.00000000e+00	1.40000000e+01
-478	4.37600000e+03	4.00000000e+00	4.00000000e+00	1.40000000e+01
-477	4.55500000e+03	4.00000000e+00	4.00000000e+00	1.40000000e+01
-476	4.74900000e+03	4.00000000e+00	4.00000000e+00	1.40000000e+01
-475	4.95100000e+03	4.00000000e+00	4.00000000e+00	1.40000000e+01
-474	5.14500000e+03	4.00000000e+00	4.00000000e+00	1.40000000e+01
-473	5.36600000e+03	4.00000000e+00	4.00000000e+00	1.40000000e+01
-472	5.58500000e+03	4.00000000e+00	4.00000000e+00	1.40000000e+01
-471	5.78400000e+03	4.00000000e+00	4.00000000e+00	1.40000000e+01
-470	5.99000000e+03	4.00000000e+00	4.00000000e+00	1.40000000e+01
-469	6.16100000e+03	4.00000000e+00	4.00000000e+00	1.40000000e+01
-468	6.32100000e+03	4.00000000e+00	4.00000000e+00	1.40000000e+01
-467	6.45200000e+03	4.00000000e+00	4.00000000e+00	1.40000000e+01
-466	6.63900000e+03	4.00000000e+00	4.00000000e+00	1.40000000e+01
-465	6.83900000e+03	4.00000000e+00	4.00000000e+00	1.40000000e+01
-464	7.02300000e+03	4.00000000e+00	4.00000000e+00	1.40000000e+01
-463	7.23600000e+03	4.00000000e+00	4.00000000e+00	1.40000000e+01
-462	7.46300000e+03	4.00000000e+00	4.00000000e+00	1.40000000e+01
-461	7.65900000e+03	4.00000000e+00	4.00000000e+00	1.40000000e+01
-460	7.84200000e+03	4.00000000e+00	4.00000000e+00	1.40000000e+01
-459	8.03300000e+03	4.00000000e+00	4.00000000e+00	1.40000000e+01
-458	8.23900000e+03	4.00000000e+00	4.00000000e+00	1.40000000e+01
-457	8.45100000e+03	4.00000000e+00	4.00000000e+00	1.40000000e+01
-456	8.65100000e+03	4.00000000e+00	4.00000000e+00	1.40000000e+01
-455	8.86200000e+03	4.00000000e+00	4.00000000e+00	1.40000000e+01
-454	9.05000000e+03	4.00000000e+00	4.00000000e+00	1.40000000e+01
-453	9.24700000e+03	4.00000000e+00	4.00000000e+00	1.40000000e+01
-452	9.47600000e+03	4.00000000e+00	4.00000000e+00	1.40000000e+01
-451	9.67400000e+03	4.00000000e+00	4.00000000e+00	1.40000000e+01
-450	9.90800000e+03	4.00000000e+00	4.00000000e+00	1.40000000e+01
-449	1.02070000e+04	5.00000000e+00	5.00000000e+00	1.70000000e+01
-448	1.04660000e+04	5.00000000e+00	5.00000000e+00	1.70000000e+01
-447	1.07390000e+04	7.00000000e+00	6.00000000e+00	2.20000000e+01
-446	1.09750000e+04	7.00000000e+00	6.00000000e+00	2.20000000e+01
-445	1.12800000e+04	1.10000000e+01	9.00000000e+00	2.60000000e+01
-444	1.15990000e+04	1.10000000e+01	9.00000000e+00	2.60000000e+01
-443	1.18780000e+04	1.10000000e+01	9.00000000e+00	2.60000000e+01
-442	1.21470000e+04	1.10000000e+01	9.00000000e+00	2.60000000e+01
-441	1.23540000e+04	1.10000000e+01	9.00000000e+00	2.60000000e+01
-440	1.25670000e+04	1.00000000e+01	1.00000000e+01	2.70000000e+01
-439	1.28330000e+04	1.20000000e+01	1.30000000e+01	3.20000000e+01
-438	1.30630000e+04	1.20000000e+01	1.40000000e+01	3.40000000e+01
-437	1.33770000e+04	1.20000000e+01	1.40000000e+01	3.40000000e+01
-436	1.36390000e+04	1.20000000e+01	1.40000000e+01	3.40000000e+01
-435	1.39040000e+04	1.20000000e+01	1.40000000e+01	3.40000000e+01
-434	1.42000000e+04	1.20000000e+01	1.40000000e+01	3.40000000e+01
-433	1.44890000e+04	1.00000000e+01	1.40000000e+01	3.70000000e+01
-432	1.47800000e+04	1.00000000e+01	1.40000000e+01	3.70000000e+01
-431	1.50500000e+04	1.30000000e+01	1.50000000e+01	3.90000000e+01
-430	1.53980000e+04	1.50000000e+01	1.70000000e+01	4.10000000e+01
-429	1.57380000e+04	1.50000000e+01	1.70000000e+01	4.10000000e+01
-428	1.60760000e+04	1.50000000e+01	1.70000000e+01	4.10000000e+01
-427	1.63880000e+04	1.60000000e+01	1.80000000e+01	4.20000000e+01
-426	1.67100000e+04	1.50000000e+01	1.90000000e+01	4.30000000e+01
-425	1.69890000e+04	1.50000000e+01	1.90000000e+01	4.30000000e+01
-424	1.73300000e+04	1.50000000e+01	1.90000000e+01	4.30000000e+01
-423	1.76940000e+04	1.50000000e+01	1.90000000e+01	4.30000000e+01
-422	1.80600000e+04	1.50000000e+01	1.90000000e+01	4.30000000e+01
-421	1.83920000e+04	1.70000000e+01	2.10000000e+01	4.50000000e+01
-420	1.87570000e+04	2.10000000e+01	2.40000000e+01	5.20000000e+01
-419	1.91460000e+04	2.10000000e+01	2.40000000e+01	5.20000000e+01
-418	1.95380000e+04	2.10000000e+01	2.40000000e+01	5.20000000e+01
-417	2.01480000e+04	2.10000000e+01	2.40000000e+01	5.20000000e+01
-416	2.07970000e+04	2.10000000e+01	2.40000000e+01	5.20000000e+01
-415	2.13640000e+04	2.10000000e+01	2.40000000e+01	5.20000000e+01
-414	2.19330000e+04	2.10000000e+01	2.40000000e+01	5.20000000e+01
-413	2.25390000e+04	2.00000000e+01	2.60000000e+01	5.50000000e+01
-412	2.29750000e+04	1.90000000e+01	2.70000000e+01	5.60000000e+01
-411	2.34050000e+04	1.90000000e+01	2.70000000e+01	5.60000000e+01
-410	2.38940000e+04	1.90000000e+01	2.70000000e+01	5.60000000e+01
-409	2.44230000e+04	1.90000000e+01	2.70000000e+01	5.60000000e+01
-408	2.49280000e+04	1.90000000e+01	2.70000000e+01	5.60000000e+01
-407	2.54300000e+04	1.90000000e+01	2.70000000e+01	5.60000000e+01
-406	2.58610000e+04	1.90000000e+01	2.70000000e+01	5.60000000e+01
-405	2.63690000e+04	1.90000000e+01	2.70000000e+01	5.60000000e+01
-404	2.68040000e+04	1.90000000e+01	2.70000000e+01	5.60000000e+01
-403	2.73120000e+04	1.90000000e+01	2.70000000e+01	5.60000000e+01
-402	2.78820000e+04	1.90000000e+01	2.70000000e+01	5.60000000e+01
-401	2.84130000e+04	1.90000000e+01	2.70000000e+01	5.60000000e+01
-400	2.88880000e+04	2.00000000e+01	2.80000000e+01	5.70000000e+01
-399	2.94330000e+04	2.00000000e+01	2.80000000e+01	5.70000000e+01
-398	2.98940000e+04	2.00000000e+01	2.80000000e+01	5.70000000e+01
-397	3.03320000e+04	2.00000000e+01	2.80000000e+01	5.70000000e+01
-396	3.08200000e+04	2.00000000e+01	2.80000000e+01	5.70000000e+01
-395	3.14090000e+04	2.00000000e+01	2.80000000e+01	5.70000000e+01
-394	3.18450000e+04	2.00000000e+01	2.80000000e+01	5.70000000e+01
-393	3.23230000e+04	2.00000000e+01	2.80000000e+01	5.70000000e+01
-392	3.28040000e+04	2.00000000e+01	2.80000000e+01	5.70000000e+01
-391	3.33380000e+04	2.00000000e+01	2.80000000e+01	5.70000000e+01
-390	3.38340000e+04	2.00000000e+01	2.80000000e+01	5.70000000e+01
-389	3.43530000e+04	2.00000000e+01	2.80000000e+01	5.70000000e+01
-388	3.48560000e+04	2.00000000e+01	2.80000000e+01	5.70000000e+01
-387	3.53500000e+04	2.00000000e+01	2.80000000e+01	5.70000000e+01
-386	3.58260000e+04	2.00000000e+01	2.80000000e+01	5.70000000e+01
-385	3.62450000e+04	2.00000000e+01	2.80000000e+01	5.70000000e+01
-384	3.67640000e+04	2.00000000e+01	2.80000000e+01	5.70000000e+01
-383	3.72120000e+04	2.00000000e+01	2.80000000e+01	5.70000000e+01
-382	3.76960000e+04	2.00000000e+01	2.80000000e+01	5.70000000e+01
-381	3.82340000e+04	2.00000000e+01	2.80000000e+01	5.70000000e+01
-380	3.87240000e+04	2.00000000e+01	2.80000000e+01	5.70000000e+01
-379	3.92530000e+04	2.00000000e+01	2.80000000e+01	5.70000000e+01
-378	3.97260000e+04	2.00000000e+01	2.80000000e+01	5.70000000e+01
-377	4.02050000e+04	2.10000000e+01	2.90000000e+01	5.80000000e+01
-376	4.06320000e+04	2.10000000e+01	2.90000000e+01	5.80000000e+01
-375	4.11120000e+04	2.10000000e+01	2.90000000e+01	5.80000000e+01
-374	4.16240000e+04	2.10000000e+01	2.90000000e+01	5.80000000e+01
-373	4.20470000e+04	2.10000000e+01	2.90000000e+01	5.80000000e+01
-372	4.24680000e+04	2.10000000e+01	2.90000000e+01	5.80000000e+01
-371	4.28600000e+04	2.10000000e+01	2.90000000e+01	5.80000000e+01
-370	4.32860000e+04	2.10000000e+01	2.90000000e+01	5.80000000e+01
-369	4.37560000e+04	2.30000000e+01	3.00000000e+01	5.90000000e+01
-368	4.42530000e+04	2.30000000e+01	3.00000000e+01	5.90000000e+01
-367	4.46770000e+04	2.30000000e+01	3.00000000e+01	5.90000000e+01
-366	4.50870000e+04	2.30000000e+01	3.00000000e+01	5.90000000e+01
-365	4.54820000e+04	2.30000000e+01	3.00000000e+01	5.90000000e+01
-364	4.58940000e+04	2.30000000e+01	3.00000000e+01	5.90000000e+01
-363	4.63750000e+04	2.30000000e+01	3.00000000e+01	5.90000000e+01
-362	4.68390000e+04	2.30000000e+01	3.00000000e+01	5.90000000e+01
-361	4.73100000e+04	2.30000000e+01	3.00000000e+01	5.90000000e+01
-360	4.78900000e+04	2.30000000e+01	3.00000000e+01	5.90000000e+01
-359	4.86030000e+04	2.30000000e+01	3.00000000e+01	5.90000000e+01
-358	4.86030000e+04	2.30000000e+01	3.00000000e+01	5.90000000e+01
-357	4.91530000e+04	2.30000000e+01	3.00000000e+01	5.90000000e+01
-356	4.91530000e+04	2.30000000e+01	3.00000000e+01	5.90000000e+01
-355	4.97050000e+04	2.30000000e+01	3.00000000e+01	5.90000000e+01
-354	4.97050000e+04	2.30000000e+01	3.00000000e+01	5.90000000e+01
-353	5.03190000e+04	2.30000000e+01	3.00000000e+01	5.90000000e+01
-352	5.09320000e+04	2.30000000e+01	3.00000000e+01	5.90000000e+01
-351	5.14470000e+04	2.30000000e+01	3.00000000e+01	5.90000000e+01
-350	5.19280000e+04	2.30000000e+01	3.00000000e+01	5.90000000e+01
-349	5.24840000e+04	2.30000000e+01	3.00000000e+01	5.90000000e+01
-348	5.30240000e+04	2.30000000e+01	3.00000000e+01	5.90000000e+01
-347	5.35960000e+04	2.30000000e+01	3.00000000e+01	5.90000000e+01
-346	5.41730000e+04	2.30000000e+01	3.00000000e+01	5.90000000e+01
-345	5.46940000e+04	2.30000000e+01	3.00000000e+01	5.90000000e+01
-344	5.52440000e+04	2.30000000e+01	3.00000000e+01	5.90000000e+01
-343	5.57820000e+04	2.30000000e+01	3.00000000e+01	5.90000000e+01
-342	5.62540000e+04	2.30000000e+01	3.00000000e+01	5.90000000e+01
-341	5.67210000e+04	2.30000000e+01	3.00000000e+01	5.90000000e+01
-340	5.73230000e+04	2.30000000e+01	3.00000000e+01	5.90000000e+01
-339	5.79530000e+04	2.30000000e+01	3.00000000e+01	5.90000000e+01
-338	5.85600000e+04	2.30000000e+01	3.00000000e+01	5.90000000e+01
-337	5.85600000e+04	2.30000000e+01	3.00000000e+01	5.90000000e+01
-336	5.85600000e+04	2.30000000e+01	3.00000000e+01	5.90000000e+01
-335	5.85600000e+04	2.30000000e+01	3.00000000e+01	5.90000000e+01
-334	5.91400000e+04	2.30000000e+01	3.00000000e+01	5.90000000e+01
-333	5.97130000e+04	2.30000000e+01	3.00000000e+01	5.90000000e+01
-332	6.03520000e+04	2.30000000e+01	3.00000000e+01	5.90000000e+01
-331	6.09140000e+04	2.30000000e+01	3.00000000e+01	5.90000000e+01
-330	6.14560000e+04	2.30000000e+01	3.00000000e+01	5.90000000e+01
-329	6.19950000e+04	2.30000000e+01	3.00000000e+01	5.90000000e+01
-328	6.25830000e+04	2.30000000e+01	3.00000000e+01	5.90000000e+01
-327	6.31780000e+04	2.30000000e+01	3.00000000e+01	5.90000000e+01
-326	6.38650000e+04	2.30000000e+01	3.00000000e+01	5.90000000e+01
-325	6.45310000e+04	2.30000000e+01	3.00000000e+01	5.90000000e+01
-324	6.51680000e+04	2.30000000e+01	3.00000000e+01	5.90000000e+01
-323	6.58340000e+04	2.30000000e+01	3.00000000e+01	5.90000000e+01
-322	6.63840000e+04	2.30000000e+01	3.00000000e+01	5.90000000e+01
-321	6.70060000e+04	2.30000000e+01	3.00000000e+01	5.90000000e+01
-320	6.75750000e+04	2.30000000e+01	3.00000000e+01	5.90000000e+01
-319	6.82190000e+04	2.30000000e+01	3.00000000e+01	5.90000000e+01
-318	6.88470000e+04	2.30000000e+01	3.00000000e+01	5.90000000e+01
-317	6.95690000e+04	2.30000000e+01	3.00000000e+01	5.90000000e+01
-316	7.02770000e+04	2.30000000e+01	3.00000000e+01	5.90000000e+01
-315	7.09860000e+04	2.30000000e+01	3.00000000e+01	5.90000000e+01
-314	7.17000000e+04	2.30000000e+01	3.00000000e+01	5.90000000e+01
-313	7.23240000e+04	2.30000000e+01	3.00000000e+01	5.90000000e+01
-312	7.31480000e+04	2.30000000e+01	3.00000000e+01	5.90000000e+01
-311	7.38540000e+04	2.30000000e+01	3.00000000e+01	5.90000000e+01
-310	7.44520000e+04	2.40000000e+01	3.10000000e+01	6.00000000e+01
-309	7.50910000e+04	2.40000000e+01	3.10000000e+01	6.00000000e+01
-308	7.56800000e+04	2.40000000e+01	3.10000000e+01	6.00000000e+01
-307	7.62200000e+04	2.40000000e+01	3.10000000e+01	6.00000000e+01
-306	7.69070000e+04	2.40000000e+01	3.10000000e+01	6.00000000e+01
-305	7.69070000e+04	2.40000000e+01	3.10000000e+01	6.00000000e+01
-304	7.75240000e+04	2.40000000e+01	3.10000000e+01	6.00000000e+01
-303	7.80380000e+04	2.40000000e+01	3.10000000e+01	6.00000000e+01
-302	7.85080000e+04	2.40000000e+01	3.10000000e+01	6.00000000e+01
-301	7.89610000e+04	2.40000000e+01	3.10000000e+01	6.00000000e+01
-300	7.94910000e+04	2.40000000e+01	3.10000000e+01	6.00000000e+01
-299	8.00150000e+04	2.40000000e+01	3.10000000e+01	6.00000000e+01
-298	8.00150000e+04	2.40000000e+01	3.10000000e+01	6.00000000e+01
-297	8.06040000e+04	2.40000000e+01	3.10000000e+01	6.00000000e+01
-296	8.11620000e+04	2.40000000e+01	3.10000000e+01	6.00000000e+01
-295	8.16540000e+04	2.40000000e+01	3.10000000e+01	6.00000000e+01
-294	8.21400000e+04	2.40000000e+01	3.10000000e+01	6.00000000e+01
-293	8.26540000e+04	2.40000000e+01	3.10000000e+01	6.00000000e+01
-292	8.32770000e+04	2.40000000e+01	3.10000000e+01	6.00000000e+01
-291	8.39450000e+04	2.40000000e+01	3.10000000e+01	6.00000000e+01
-290	8.45440000e+04	2.40000000e+01	3.10000000e+01	6.00000000e+01
-289	8.50570000e+04	2.40000000e+01	3.10000000e+01	6.00000000e+01
-288	8.55650000e+04	2.40000000e+01	3.10000000e+01	6.00000000e+01
-287	8.61640000e+04	2.40000000e+01	3.10000000e+01	6.00000000e+01
-286	8.67200000e+04	2.40000000e+01	3.10000000e+01	6.00000000e+01
-285	8.72160000e+04	2.40000000e+01	3.10000000e+01	6.00000000e+01
-284	8.78250000e+04	2.40000000e+01	3.10000000e+01	6.00000000e+01
-283	8.84660000e+04	2.40000000e+01	3.10000000e+01	6.00000000e+01
-282	8.90040000e+04	2.40000000e+01	3.10000000e+01	6.00000000e+01
-281	8.95140000e+04	2.40000000e+01	3.10000000e+01	6.00000000e+01
-280	9.00120000e+04	2.40000000e+01	3.10000000e+01	6.00000000e+01
-279	9.04870000e+04	2.40000000e+01	3.10000000e+01	6.00000000e+01
-278	9.10670000e+04	2.40000000e+01	3.10000000e+01	6.00000000e+01
-277	9.16400000e+04	2.40000000e+01	3.10000000e+01	6.00000000e+01
-276	9.22270000e+04	2.40000000e+01	3.10000000e+01	6.00000000e+01
-275	9.27380000e+04	2.70000000e+01	3.20000000e+01	6.10000000e+01
-274	9.32440000e+04	2.70000000e+01	3.20000000e+01	6.10000000e+01
-273	9.38060000e+04	2.70000000e+01	3.20000000e+01	6.10000000e+01
-272	9.43930000e+04	2.70000000e+01	3.20000000e+01	6.10000000e+01
-271	9.50240000e+04	2.70000000e+01	3.20000000e+01	6.10000000e+01
-270	9.57540000e+04	2.70000000e+01	3.20000000e+01	6.10000000e+01
-269	9.66880000e+04	2.70000000e+01	3.20000000e+01	6.10000000e+01
-268	9.74520000e+04	2.70000000e+01	3.20000000e+01	6.10000000e+01
-267	9.84090000e+04	2.70000000e+01	3.20000000e+01	6.10000000e+01
-266	9.92210000e+04	2.70000000e+01	3.20000000e+01	6.10000000e+01
-265	9.98280000e+04	2.70000000e+01	3.20000000e+01	6.10000000e+01
-264	1.00646000e+05	2.70000000e+01	3.20000000e+01	6.10000000e+01
-263	1.01616000e+05	2.70000000e+01	3.20000000e+01	6.10000000e+01
-262	1.02692000e+05	2.70000000e+01	3.20000000e+01	6.10000000e+01
-261	1.03758000e+05	2.70000000e+01	3.20000000e+01	6.10000000e+01
-260	1.04784000e+05	2.80000000e+01	3.30000000e+01	6.40000000e+01
-259	1.05878000e+05	2.80000000e+01	3.30000000e+01	6.40000000e+01
-258	1.06945000e+05	2.80000000e+01	3.30000000e+01	6.40000000e+01
-257	1.08141000e+05	2.90000000e+01	3.30000000e+01	6.50000000e+01
-256	1.09225000e+05	2.90000000e+01	3.30000000e+01	6.50000000e+01
-255	1.10321000e+05	2.90000000e+01	3.30000000e+01	6.50000000e+01
-254	1.11390000e+05	2.70000000e+01	3.40000000e+01	6.60000000e+01
-253	1.12423000e+05	2.70000000e+01	3.40000000e+01	6.60000000e+01
-252	1.13438000e+05	2.70000000e+01	3.40000000e+01	6.60000000e+01
-251	1.14401000e+05	2.70000000e+01	3.40000000e+01	6.60000000e+01
-250	1.15422000e+05	2.70000000e+01	3.40000000e+01	6.60000000e+01
-249	1.16405000e+05	2.70000000e+01	3.40000000e+01	6.60000000e+01
-248	1.17420000e+05	2.70000000e+01	3.40000000e+01	6.60000000e+01
-247	1.18300000e+05	2.70000000e+01	3.40000000e+01	6.60000000e+01
-246	1.19055000e+05	2.70000000e+01	3.40000000e+01	6.60000000e+01
-245	1.19794000e+05	2.70000000e+01	3.40000000e+01	6.60000000e+01
-244	1.20598000e+05	2.70000000e+01	3.40000000e+01	6.60000000e+01
-243	1.21373000e+05	2.70000000e+01	3.40000000e+01	6.60000000e+01
-242	1.22251000e+05	2.70000000e+01	3.40000000e+01	6.60000000e+01
-241	1.23285000e+05	2.70000000e+01	3.40000000e+01	6.60000000e+01
-240	1.24187000e+05	2.70000000e+01	3.40000000e+01	6.60000000e+01
-239	1.24877000e+05	2.70000000e+01	3.40000000e+01	6.60000000e+01
-238	1.25619000e+05	2.70000000e+01	3.40000000e+01	6.60000000e+01
-237	1.26505000e+05	2.70000000e+01	3.40000000e+01	6.60000000e+01
-236	1.26505000e+05	2.70000000e+01	3.40000000e+01	6.60000000e+01
-235	1.26505000e+05	2.70000000e+01	3.40000000e+01	6.60000000e+01
-234	1.27364000e+05	2.70000000e+01	3.40000000e+01	6.60000000e+01
-233	1.28148000e+05	2.70000000e+01	3.40000000e+01	6.60000000e+01
-232	1.28883000e+05	2.70000000e+01	3.40000000e+01	6.60000000e+01
-231	1.29532000e+05	2.70000000e+01	3.40000000e+01	6.60000000e+01
-230	1.30194000e+05	3.10000000e+01	3.50000000e+01	6.70000000e+01
-229	1.30843000e+05	3.10000000e+01	3.50000000e+01	6.70000000e+01
-228	1.31675000e+05	3.10000000e+01	3.50000000e+01	6.70000000e+01
-227	1.32382000e+05	3.10000000e+01	3.50000000e+01	6.70000000e+01
-226	1.33086000e+05	3.10000000e+01	3.50000000e+01	6.70000000e+01
-225	1.33725000e+05	3.10000000e+01	3.50000000e+01	6.70000000e+01
-224	1.34351000e+05	3.10000000e+01	3.60000000e+01	6.80000000e+01
-223	1.34988000e+05	3.10000000e+01	3.60000000e+01	6.80000000e+01
-222	1.35634000e+05	3.10000000e+01	3.60000000e+01	6.80000000e+01
-221	1.36573000e+05	3.10000000e+01	3.60000000e+01	6.80000000e+01
-220	1.36573000e+05	3.10000000e+01	3.60000000e+01	6.80000000e+01
-219	1.37216000e+05	3.10000000e+01	3.60000000e+01	6.80000000e+01
-218	1.37866000e+05	3.10000000e+01	3.60000000e+01	6.80000000e+01
-217	1.38512000e+05	2.90000000e+01	3.70000000e+01	7.00000000e+01
-216	1.39140000e+05	2.90000000e+01	3.70000000e+01	7.00000000e+01
-215	1.39760000e+05	2.90000000e+01	3.70000000e+01	7.00000000e+01
-214	1.40399000e+05	2.90000000e+01	3.70000000e+01	7.00000000e+01
-213	1.41185000e+05	2.90000000e+01	3.70000000e+01	7.00000000e+01
-212	1.41830000e+05	2.90000000e+01	3.70000000e+01	7.00000000e+01
-211	1.42413000e+05	2.90000000e+01	3.70000000e+01	7.00000000e+01
-210	1.43017000e+05	2.90000000e+01	3.70000000e+01	7.00000000e+01
-209	1.43564000e+05	2.90000000e+01	3.70000000e+01	7.00000000e+01
-208	1.44213000e+05	2.90000000e+01	3.70000000e+01	7.00000000e+01
-207	1.45032000e+05	2.90000000e+01	3.70000000e+01	7.00000000e+01
-206	1.45658000e+05	2.90000000e+01	3.70000000e+01	7.00000000e+01
-205	1.46238000e+05	2.90000000e+01	3.70000000e+01	7.00000000e+01
-204	1.46806000e+05	2.90000000e+01	3.70000000e+01	7.00000000e+01
-203	1.47329000e+05	2.90000000e+01	3.70000000e+01	7.00000000e+01
-202	1.47880000e+05	2.90000000e+01	3.70000000e+01	7.00000000e+01
-201	1.48541000e+05	2.90000000e+01	3.70000000e+01	7.00000000e+01
-200	1.49212000e+05	3.20000000e+01	3.80000000e+01	7.10000000e+01
-199	1.49836000e+05	3.20000000e+01	3.80000000e+01	7.10000000e+01
-198	1.50378000e+05	3.20000000e+01	3.80000000e+01	7.10000000e+01
-197	1.50943000e+05	3.20000000e+01	3.80000000e+01	7.10000000e+01
-196	1.51478000e+05	3.20000000e+01	3.80000000e+01	7.10000000e+01
-195	1.52055000e+05	3.20000000e+01	3.80000000e+01	7.10000000e+01
-194	1.52709000e+05	3.20000000e+01	3.80000000e+01	7.10000000e+01
-193	1.53419000e+05	3.30000000e+01	3.90000000e+01	7.20000000e+01
-192	1.54257000e+05	3.30000000e+01	3.90000000e+01	7.20000000e+01
-191	1.54922000e+05	3.30000000e+01	3.90000000e+01	7.20000000e+01
-190	1.55498000e+05	3.30000000e+01	3.90000000e+01	7.20000000e+01
-189	1.56075000e+05	3.30000000e+01	3.90000000e+01	7.20000000e+01
-188	1.56636000e+05	3.30000000e+01	3.90000000e+01	7.20000000e+01
-187	1.57342000e+05	3.30000000e+01	3.90000000e+01	7.20000000e+01
-186	1.58003000e+05	3.30000000e+01	3.90000000e+01	7.20000000e+01
-185	1.58577000e+05	3.20000000e+01	4.00000000e+01	7.30000000e+01
-184	1.59216000e+05	3.20000000e+01	4.00000000e+01	7.30000000e+01
-183	1.59827000e+05	3.20000000e+01	4.00000000e+01	7.30000000e+01
-182	1.60437000e+05	3.20000000e+01	4.00000000e+01	7.30000000e+01
-181	1.61152000e+05	3.20000000e+01	4.00000000e+01	7.30000000e+01
-180	1.61775000e+05	3.20000000e+01	4.00000000e+01	7.30000000e+01
-179	1.62497000e+05	3.30000000e+01	4.10000000e+01	7.40000000e+01
-178	1.63100000e+05	3.30000000e+01	4.10000000e+01	7.40000000e+01
-177	1.63697000e+05	3.30000000e+01	4.10000000e+01	7.40000000e+01
-176	1.64240000e+05	3.30000000e+01	4.10000000e+01	7.40000000e+01
-175	1.64794000e+05	3.50000000e+01	4.20000000e+01	7.50000000e+01
-174	1.65593000e+05	3.50000000e+01	4.20000000e+01	7.50000000e+01
-173	1.66375000e+05	3.50000000e+01	4.20000000e+01	7.50000000e+01
-172	1.67136000e+05	3.50000000e+01	4.20000000e+01	7.50000000e+01
-171	1.67916000e+05	3.70000000e+01	4.30000000e+01	7.60000000e+01
-170	1.68546000e+05	3.70000000e+01	4.30000000e+01	7.60000000e+01
-169	1.69253000e+05	3.70000000e+01	4.30000000e+01	7.60000000e+01
-168	1.69865000e+05	3.70000000e+01	4.30000000e+01	7.60000000e+01
-167	1.70555000e+05	3.70000000e+01	4.30000000e+01	7.60000000e+01
-166	1.71269000e+05	3.70000000e+01	4.30000000e+01	7.60000000e+01
-165	1.72175000e+05	3.70000000e+01	4.30000000e+01	7.60000000e+01
-164	1.72972000e+05	3.70000000e+01	4.30000000e+01	7.60000000e+01
-163	1.73664000e+05	3.70000000e+01	4.30000000e+01	7.60000000e+01
-162	1.74351000e+05	3.70000000e+01	4.30000000e+01	7.60000000e+01
-161	1.75043000e+05	3.70000000e+01	4.30000000e+01	7.60000000e+01
-160	1.75771000e+05	3.80000000e+01	4.40000000e+01	7.70000000e+01
-159	1.76462000e+05	3.80000000e+01	4.40000000e+01	7.70000000e+01
-158	1.77143000e+05	3.80000000e+01	4.40000000e+01	7.70000000e+01
-157	1.77816000e+05	4.10000000e+01	4.50000000e+01	7.80000000e+01
-156	1.78519000e+05	4.10000000e+01	4.50000000e+01	7.80000000e+01
-155	1.79133000e+05	4.10000000e+01	4.50000000e+01	7.80000000e+01
-154	1.79764000e+05	4.10000000e+01	4.50000000e+01	7.80000000e+01
-153	1.80484000e+05	4.10000000e+01	4.50000000e+01	7.80000000e+01
-152	1.81195000e+05	4.10000000e+01	4.50000000e+01	7.80000000e+01
-151	1.81936000e+05	4.10000000e+01	4.50000000e+01	7.80000000e+01
-150	1.82615000e+05	4.00000000e+01	4.60000000e+01	7.90000000e+01
-149	1.83223000e+05	4.00000000e+01	4.60000000e+01	7.90000000e+01
-148	1.83831000e+05	4.30000000e+01	4.70000000e+01	8.00000000e+01
-147	1.84473000e+05	4.30000000e+01	4.70000000e+01	8.00000000e+01
-146	1.85281000e+05	4.30000000e+01	4.70000000e+01	8.00000000e+01
-145	1.86114000e+05	4.30000000e+01	4.70000000e+01	8.00000000e+01
-144	1.86968000e+05	4.30000000e+01	4.70000000e+01	8.00000000e+01
-143	1.87748000e+05	4.30000000e+01	4.70000000e+01	8.00000000e+01
-142	1.88350000e+05	4.30000000e+01	4.70000000e+01	8.00000000e+01
-141	1.88992000e+05	4.30000000e+01	4.70000000e+01	8.00000000e+01
-140	1.89667000e+05	4.30000000e+01	4.70000000e+01	8.00000000e+01
-139	1.90353000e+05	4.30000000e+01	4.70000000e+01	8.00000000e+01
-138	1.91102000e+05	4.50000000e+01	4.80000000e+01	8.30000000e+01
-137	1.91913000e+05	4.50000000e+01	4.80000000e+01	8.30000000e+01
-136	1.92673000e+05	4.50000000e+01	4.80000000e+01	8.30000000e+01
-135	1.93336000e+05	4.50000000e+01	4.80000000e+01	8.30000000e+01
-134	1.93937000e+05	4.50000000e+01	4.80000000e+01	8.30000000e+01
-133	1.94613000e+05	4.50000000e+01	4.80000000e+01	8.30000000e+01
-132	1.95332000e+05	4.50000000e+01	4.80000000e+01	8.30000000e+01
-131	1.95996000e+05	4.50000000e+01	4.80000000e+01	8.30000000e+01
-130	1.96723000e+05	4.50000000e+01	4.80000000e+01	8.30000000e+01
-129	1.97421000e+05	3.90000000e+01	4.90000000e+01	8.40000000e+01
-128	1.98091000e+05	3.90000000e+01	4.90000000e+01	8.40000000e+01
-127	1.98875000e+05	4.90000000e+01	5.30000000e+01	8.80000000e+01
-126	1.99473000e+05	5.20000000e+01	5.50000000e+01	9.00000000e+01
-125	2.00049000e+05	5.20000000e+01	5.50000000e+01	9.00000000e+01
-124	2.00926000e+05	5.10000000e+01	5.60000000e+01	9.10000000e+01
-123	2.01821000e+05	5.30000000e+01	5.80000000e+01	9.30000000e+01
-122	2.02581000e+05	5.30000000e+01	5.80000000e+01	9.30000000e+01
-121	2.03075000e+05	5.30000000e+01	5.80000000e+01	9.30000000e+01
-120	2.03510000e+05	5.30000000e+01	5.80000000e+01	9.30000000e+01
-119	2.04133000e+05	5.30000000e+01	5.80000000e+01	9.30000000e+01
-118	2.04949000e+05	5.30000000e+01	5.80000000e+01	9.30000000e+01
-117	2.06011000e+05	5.30000000e+01	5.80000000e+01	9.30000000e+01
-116	2.07245000e+05	5.30000000e+01	5.90000000e+01	9.40000000e+01
-115	2.08325000e+05	5.30000000e+01	5.90000000e+01	9.40000000e+01
-114	2.09441000e+05	5.30000000e+01	6.10000000e+01	9.70000000e+01
-113	2.10643000e+05	5.30000000e+01	6.20000000e+01	9.80000000e+01
-112	2.11824000e+05	5.30000000e+01	6.20000000e+01	9.80000000e+01
-111	2.12721000e+05	5.30000000e+01	6.20000000e+01	9.80000000e+01
-110	2.20228000e+05	5.40000000e+01	6.80000000e+01	1.04000000e+02
-109	2.27764000e+05	6.60000000e+01	7.70000000e+01	1.19000000e+02
-108	2.31090000e+05	6.60000000e+01	7.70000000e+01	1.19000000e+02
-107	2.34180000e+05	6.60000000e+01	8.10000000e+01	1.24000000e+02
-106	2.36091000e+05	6.80000000e+01	8.50000000e+01	1.29000000e+02
-105	2.37806000e+05	7.30000000e+01	8.60000000e+01	1.31000000e+02
-104	2.39508000e+05	7.20000000e+01	8.80000000e+01	1.33000000e+02
-103	2.40810000e+05	7.20000000e+01	8.80000000e+01	1.33000000e+02
-102	2.41995000e+05	7.20000000e+01	8.80000000e+01	1.33000000e+02
-101	2.43141000e+05	7.20000000e+01	8.80000000e+01	1.33000000e+02
-100	2.44125000e+05	7.20000000e+01	8.80000000e+01	1.33000000e+02
-99	2.45047000e+05	7.30000000e+01	8.90000000e+01	1.34000000e+02
-98	2.46151000e+05	7.50000000e+01	9.00000000e+01	1.35000000e+02
-97	2.47053000e+05	7.50000000e+01	9.00000000e+01	1.35000000e+02
-96	2.47347000e+05	7.20000000e+01	9.20000000e+01	1.39000000e+02
-95	2.47581000e+05	7.70000000e+01	9.60000000e+01	1.45000000e+02
-94	2.47816000e+05	8.00000000e+01	1.01000000e+02	1.56000000e+02
-93	2.48282000e+05	8.20000000e+01	1.02000000e+02	1.58000000e+02
-92	2.49013000e+05	9.80000000e+01	1.06000000e+02	1.62000000e+02
-91	2.49991000e+05	9.10000000e+01	1.08000000e+02	1.65000000e+02
-90	2.50978000e+05	9.10000000e+01	1.08000000e+02	1.65000000e+02
-89	2.52488000e+05	8.10000000e+01	1.10000000e+02	1.67000000e+02
-88	2.54170000e+05	9.00000000e+01	1.14000000e+02	1.73000000e+02
-87	2.55775000e+05	9.00000000e+01	1.14000000e+02	1.73000000e+02
-86	2.57128000e+05	9.70000000e+01	1.16000000e+02	1.75000000e+02
-85	2.58388000e+05	9.70000000e+01	1.16000000e+02	1.75000000e+02
-84	2.59360000e+05	9.20000000e+01	1.18000000e+02	1.77000000e+02
-83	2.60362000e+05	9.20000000e+01	1.18000000e+02	1.77000000e+02
-82	2.60362000e+05	9.20000000e+01	1.18000000e+02	1.77000000e+02
-81	2.60896000e+05	1.06000000e+02	1.22000000e+02	1.84000000e+02
-80	2.60896000e+05	9.60000000e+01	1.25000000e+02	1.87000000e+02
-79	2.62081000e+05	9.60000000e+01	1.25000000e+02	1.87000000e+02
-78	2.63064000e+05	9.60000000e+01	1.25000000e+02	1.87000000e+02
-77	2.64121000e+05	9.50000000e+01	1.26000000e+02	1.89000000e+02
-76	2.65342000e+05	9.80000000e+01	1.28000000e+02	1.91000000e+02
-75	2.66471000e+05	1.09000000e+02	1.29000000e+02	1.92000000e+02
-74	2.67416000e+05	1.09000000e+02	1.29000000e+02	1.92000000e+02
-73	2.67416000e+05	1.11000000e+02	1.30000000e+02	1.93000000e+02
-72	2.68514000e+05	1.11000000e+02	1.30000000e+02	1.93000000e+02
-71	2.68514000e+05	1.11000000e+02	1.30000000e+02	1.93000000e+02
-70	2.68514000e+05	1.11000000e+02	1.30000000e+02	1.93000000e+02
-69	2.68514000e+05	1.02000000e+02	1.31000000e+02	1.94000000e+02
-68	2.68514000e+05	1.02000000e+02	1.31000000e+02	1.94000000e+02
-67	2.69947000e+05	1.02000000e+02	1.31000000e+02	1.94000000e+02
-66	2.71159000e+05	1.02000000e+02	1.31000000e+02	1.94000000e+02
-65	2.72326000e+05	1.02000000e+02	1.31000000e+02	1.94000000e+02
-64	2.73516000e+05	1.14000000e+02	1.37000000e+02	2.00000000e+02
-63	2.74537000e+05	1.01000000e+02	1.38000000e+02	2.01000000e+02
-62	2.75590000e+05	1.01000000e+02	1.38000000e+02	2.01000000e+02
-61	2.76795000e+05	1.16000000e+02	1.39000000e+02	2.02000000e+02
-60	2.78178000e+05	1.05000000e+02	1.40000000e+02	2.03000000e+02
-59	2.79443000e+05	1.14000000e+02	1.44000000e+02	2.07000000e+02
-58	2.80630000e+05	1.08000000e+02	1.45000000e+02	2.08000000e+02
-57	2.81801000e+05	1.19000000e+02	1.47000000e+02	2.12000000e+02
-56	2.83054000e+05	1.17000000e+02	1.50000000e+02	2.17000000e+02
-55	2.84610000e+05	1.24000000e+02	1.51000000e+02	2.18000000e+02
-54	2.86074000e+05	1.26000000e+02	1.54000000e+02	2.21000000e+02
-53	2.87814000e+05	1.27000000e+02	1.58000000e+02	2.26000000e+02
-52	2.89738000e+05	1.22000000e+02	1.60000000e+02	2.29000000e+02
-51	2.91346000e+05	1.33000000e+02	1.61000000e+02	2.30000000e+02
-50	2.93081000e+05	1.32000000e+02	1.62000000e+02	2.31000000e+02
-49	2.94836000e+05	1.32000000e+02	1.62000000e+02	2.31000000e+02
-48	2.96457000e+05	1.32000000e+02	1.62000000e+02	2.31000000e+02
-47	2.97992000e+05	1.32000000e+02	1.62000000e+02	2.31000000e+02
-46	2.99773000e+05	1.32000000e+02	1.62000000e+02	2.31000000e+02
-45	3.01409000e+05	1.36000000e+02	1.63000000e+02	2.33000000e+02
-44	3.03197000e+05	1.36000000e+02	1.63000000e+02	2.33000000e+02
-43	3.05041000e+05	1.23000000e+02	1.65000000e+02	2.38000000e+02
-42	3.06812000e+05	1.23000000e+02	1.65000000e+02	2.38000000e+02
-41	3.08436000e+05	1.23000000e+02	1.65000000e+02	2.38000000e+02
-40	3.09996000e+05	1.23000000e+02	1.65000000e+02	2.38000000e+02
-39	3.11690000e+05	1.29000000e+02	1.66000000e+02	2.39000000e+02
-38	3.13601000e+05	1.27000000e+02	1.67000000e+02	2.42000000e+02
-37	3.15467000e+05	1.27000000e+02	1.67000000e+02	2.42000000e+02
-36	3.17189000e+05	1.31000000e+02	1.68000000e+02	2.43000000e+02
-35	3.18862000e+05	1.34000000e+02	1.70000000e+02	2.47000000e+02
-34	3.20622000e+05	1.38000000e+02	1.71000000e+02	2.48000000e+02
-33	3.22237000e+05	1.39000000e+02	1.72000000e+02	2.49000000e+02
-32	3.24134000e+05	1.37000000e+02	1.74000000e+02	2.51000000e+02
-31	3.26102000e+05	1.37000000e+02	1.74000000e+02	2.51000000e+02
-30	3.27933000e+05	1.43000000e+02	1.75000000e+02	2.53000000e+02
-29	3.29685000e+05	1.43000000e+02	1.77000000e+02	2.57000000e+02
-28	3.31497000e+05	1.40000000e+02	1.79000000e+02	2.59000000e+02
-27	3.33359000e+05	1.40000000e+02	1.79000000e+02	2.59000000e+02
-26	3.35848000e+05	1.40000000e+02	1.79000000e+02	2.59000000e+02
-25	3.39026000e+05	1.43000000e+02	1.80000000e+02	2.60000000e+02
-24	3.41956000e+05	1.40000000e+02	1.82000000e+02	2.62000000e+02
-23	3.44686000e+05	1.40000000e+02	1.82000000e+02	2.62000000e+02
-22	3.47377000e+05	1.40000000e+02	1.82000000e+02	2.62000000e+02
-21	3.49989000e+05	1.41000000e+02	1.83000000e+02	2.63000000e+02
-20	3.52386000e+05	1.41000000e+02	1.84000000e+02	2.64000000e+02
-19	3.55163000e+05	1.46000000e+02	1.87000000e+02	2.77000000e+02
-18	3.57887000e+05	1.46000000e+02	1.87000000e+02	2.77000000e+02
-17	3.61689000e+05	1.65000000e+02	1.89000000e+02	2.79000000e+02
-16	3.64792000e+05	1.54000000e+02	1.90000000e+02	2.88000000e+02
-15	3.67847000e+05	1.42000000e+02	1.91000000e+02	2.90000000e+02
-14	3.70476000e+05	1.42000000e+02	1.91000000e+02	2.90000000e+02
-13	3.73355000e+05	1.49000000e+02	1.95000000e+02	2.94000000e+02
-12	3.76712000e+05	1.64000000e+02	2.02000000e+02	3.03000000e+02
-11	3.79670000e+05	1.64000000e+02	2.02000000e+02	3.03000000e+02
-10	3.83129000e+05	1.50000000e+02	2.03000000e+02	3.04000000e+02
-9	3.85976000e+05	1.63000000e+02	2.04000000e+02	3.05000000e+02
-8	3.89113000e+05	1.63000000e+02	2.04000000e+02	3.05000000e+02
-7	3.91946000e+05	1.63000000e+02	2.04000000e+02	3.05000000e+02
-6	3.94991000e+05	1.60000000e+02	2.06000000e+02	3.08000000e+02
-5	3.98685000e+05	1.60000000e+02	2.06000000e+02	3.08000000e+02
-4	4.02172000e+05	1.63000000e+02	2.08000000e+02	3.10000000e+02
-3	4.05865000e+05	1.65000000e+02	2.10000000e+02	3.12000000e+02
-2	4.09810000e+05	1.92000000e+02	2.18000000e+02	3.21000000e+02
-1	4.14008000e+05	1.78000000e+02	2.26000000e+02	3.50000000e+02
0	4.18481000e+05	1.71000000e+02	2.31000000e+02	3.55000000e+02
1	4.26050000e+05	2.10000000e+02	2.38000000e+02	3.69000000e+02
2	4.35917000e+05	2.16000000e+02	2.64000000e+02	4.04000000e+02
3	4.45007000e+05	2.27000000e+02	2.76000000e+02	4.16000000e+02
4	4.51958000e+05	2.36000000e+02	2.83000000e+02	4.23000000e+02
5	4.56924000e+05	2.39000000e+02	2.89000000e+02	4.29000000e+02
6	4.61407000e+05	2.47000000e+02	2.96000000e+02	4.37000000e+02
7	4.65322000e+05	2.55000000e+02	3.01000000e+02	4.45000000e+02
8	4.69689000e+05	2.52000000e+02	3.04000000e+02	4.50000000e+02
9	4.74316000e+05	2.62000000e+02	3.11000000e+02	4.63000000e+02
10	4.79008000e+05	2.67000000e+02	3.20000000e+02	4.76000000e+02
11	4.83003000e+05	2.61000000e+02	3.26000000e+02	4.83000000e+02
12	4.86107000e+05	2.72000000e+02	3.28000000e+02	4.86000000e+02
13	4.88860000e+05	2.71000000e+02	3.33000000e+02	4.91000000e+02
14	4.91789000e+05	2.68000000e+02	3.34000000e+02	4.92000000e+02
15	4.95135000e+05	2.81000000e+02	3.38000000e+02	4.97000000e+02
16	4.99113000e+05	2.72000000e+02	3.42000000e+02	5.01000000e+02
17	5.02950000e+05	2.73000000e+02	3.42000000e+02	5.02000000e+02
18	5.06139000e+05	2.79000000e+02	3.43000000e+02	5.03000000e+02
19	5.08791000e+05	2.85000000e+02	3.46000000e+02	5.08000000e+02
20	5.11398000e+05	2.86000000e+02	3.49000000e+02	5.12000000e+02
21	5.14067000e+05	2.84000000e+02	3.51000000e+02	5.14000000e+02
22	5.16938000e+05	2.89000000e+02	3.52000000e+02	5.15000000e+02
23	5.20032000e+05	2.87000000e+02	3.56000000e+02	5.19000000e+02
24	5.23425000e+05	2.89000000e+02	3.59000000e+02	5.24000000e+02
25	5.26738000e+05	2.89000000e+02	3.60000000e+02	5.26000000e+02
26	5.29598000e+05	2.87000000e+02	3.61000000e+02	5.29000000e+02
27	5.32195000e+05	2.87000000e+02	3.61000000e+02	5.29000000e+02
28	5.34756000e+05	2.87000000e+02	3.61000000e+02	5.29000000e+02
29	5.37311000e+05	2.91000000e+02	3.62000000e+02	5.31000000e+02
30	5.40260000e+05	2.88000000e+02	3.63000000e+02	5.32000000e+02
31	5.43550000e+05	2.84000000e+02	3.66000000e+02	5.35000000e+02
32	5.46076000e+05	2.87000000e+02	3.67000000e+02	5.36000000e+02
33	5.48410000e+05	3.07000000e+02	3.69000000e+02	5.41000000e+02
34	5.50661000e+05	3.07000000e+02	3.69000000e+02	5.41000000e+02
35	5.53336000e+05	2.99000000e+02	3.74000000e+02	5.48000000e+02
36	5.56564000e+05	3.16000000e+02	3.87000000e+02	5.61000000e+02
37	5.59836000e+05	3.08000000e+02	3.89000000e+02	5.63000000e+02
38	5.62861000e+05	3.08000000e+02	3.90000000e+02	5.64000000e+02
39	5.65564000e+05	3.05000000e+02	3.92000000e+02	5.66000000e+02
40	5.68199000e+05	3.05000000e+02	3.92000000e+02	5.66000000e+02
41	5.70452000e+05	3.05000000e+02	3.92000000e+02	5.66000000e+02
42	5.72806000e+05	3.05000000e+02	3.92000000e+02	5.66000000e+02
43	5.75035000e+05	3.13000000e+02	3.93000000e+02	5.67000000e+02
44	5.77464000e+05	3.17000000e+02	3.96000000e+02	5.75000000e+02
45	5.80127000e+05	3.10000000e+02	3.98000000e+02	5.78000000e+02
46	5.82484000e+05	3.10000000e+02	3.98000000e+02	5.78000000e+02
47	5.84533000e+05	3.10000000e+02	3.98000000e+02	5.78000000e+02
48	5.86297000e+05	3.10000000e+02	3.98000000e+02	5.78000000e+02
49	5.88562000e+05	3.17000000e+02	3.99000000e+02	5.79000000e+02
50	5.90704000e+05	3.21000000e+02	4.01000000e+02	5.81000000e+02
51	5.92906000e+05	3.22000000e+02	4.02000000e+02	5.82000000e+02
52	5.95339000e+05	3.22000000e+02	4.02000000e+02	5.82000000e+02
53	5.97205000e+05	3.22000000e+02	4.02000000e+02	5.82000000e+02
54	5.98822000e+05	3.20000000e+02	4.04000000e+02	5.84000000e+02
55	6.00594000e+05	3.17000000e+02	4.08000000e+02	5.88000000e+02
56	6.02453000e+05	3.27000000e+02	4.09000000e+02	5.91000000e+02
57	6.04215000e+05	3.23000000e+02	4.12000000e+02	5.94000000e+02
58	6.06140000e+05	3.23000000e+02	4.12000000e+02	5.94000000e+02
59	6.07987000e+05	3.30000000e+02	4.18000000e+02	6.01000000e+02
60	6.09656000e+05	3.37000000e+02	4.21000000e+02	6.07000000e+02
61	6.11144000e+05	3.37000000e+02	4.21000000e+02	6.07000000e+02
62	6.12688000e+05	3.38000000e+02	4.22000000e+02	6.08000000e+02
63	6.14178000e+05	3.43000000e+02	4.24000000e+02	6.12000000e+02
64	6.15835000e+05	3.48000000e+02	4.25000000e+02	6.13000000e+02
65	6.17789000e+05	3.50000000e+02	4.26000000e+02	6.14000000e+02
66	6.19821000e+05	3.56000000e+02	4.27000000e+02	6.15000000e+02
67	6.21668000e+05	3.39000000e+02	4.34000000e+02	6.25000000e+02
68	6.23329000e+05	3.70000000e+02	4.35000000e+02	6.27000000e+02
69	6.25181000e+05	3.70000000e+02	4.35000000e+02	6.27000000e+02
70	6.26821000e+05	3.70000000e+02	4.35000000e+02	6.27000000e+02
71	6.28583000e+05	3.55000000e+02	4.36000000e+02	6.28000000e+02
72	6.30390000e+05	3.55000000e+02	4.36000000e+02	6.28000000e+02
73	6.32484000e+05	3.75000000e+02	4.38000000e+02	6.30000000e+02
74	6.34194000e+05	3.75000000e+02	4.38000000e+02	6.30000000e+02
75	6.35823000e+05	3.75000000e+02	4.39000000e+02	6.31000000e+02
76	6.37381000e+05	3.75000000e+02	4.39000000e+02	6.31000000e+02
77	6.38928000e+05	3.65000000e+02	4.41000000e+02	6.34000000e+02
78	6.40481000e+05	3.65000000e+02	4.41000000e+02	6.34000000e+02
79	6.42373000e+05	3.61000000e+02	4.42000000e+02	6.35000000e+02
80	6.44470000e+05	3.62000000e+02	4.44000000e+02	6.43000000e+02
81	6.46033000e+05	3.62000000e+02	4.44000000e+02	6.43000000e+02
82	6.47563000e+05	3.71000000e+02	4.46000000e+02	6.46000000e+02
83	6.49062000e+05	3.73000000e+02	4.47000000e+02	6.47000000e+02
84	6.50420000e+05	3.73000000e+02	4.47000000e+02	6.47000000e+02
85	6.52050000e+05	3.54000000e+02	4.48000000e+02	6.48000000e+02
86	6.53847000e+05	3.66000000e+02	4.50000000e+02	6.50000000e+02
87	6.55619000e+05	3.73000000e+02	4.52000000e+02	6.54000000e+02
88	6.57223000e+05	3.73000000e+02	4.52000000e+02	6.54000000e+02
89	6.58972000e+05	3.73000000e+02	4.52000000e+02	6.54000000e+02
90	6.60734000e+05	3.64000000e+02	4.53000000e+02	6.56000000e+02
91	6.62392000e+05	3.63000000e+02	4.54000000e+02	6.57000000e+02
92	6.63986000e+05	3.63000000e+02	4.54000000e+02	6.57000000e+02
93	6.65693000e+05	3.63000000e+02	4.54000000e+02	6.57000000e+02
94	6.67403000e+05	3.63000000e+02	4.54000000e+02	6.57000000e+02
95	6.69233000e+05	3.73000000e+02	4.56000000e+02	6.59000000e+02
96	6.70985000e+05	3.69000000e+02	4.57000000e+02	6.60000000e+02
97	6.72884000e+05	3.79000000e+02	4.58000000e+02	6.62000000e+02
98	6.74582000e+05	3.79000000e+02	4.58000000e+02	6.62000000e+02
99	6.77321000e+05	3.86000000e+02	4.59000000e+02	6.63000000e+02
100	6.80888000e+05	3.63000000e+02	4.60000000e+02	6.64000000e+02
