# Supplementary material for: Early Prediction of Movie Box Office Success Based on Wikipedia Activity Big Data
Source: PLoS One. 2013 Aug 21;8(8):e71226. doi: 10.1371/journal.pone.0071226 (PMC3749192; doi:10.1371/journal.pone.0071226)
Supplement: Dataset S1 — The dataset under study, including the financial and Wikipedia activity data is also available at http://wwm.phy.bme.hu/SupplementaryDataS1.zip. (ZIP) [file pone.0071226.s002.zip › wikipredict_data_pack/sample_of_312/wikipedia_predictors/14]

Day_(movie_time)	Views	Users	Rigor	Edits
-500	0.00000000e+00	0.00000000e+00	0.00000000e+00	0.00000000e+00
-499	0.00000000e+00	0.00000000e+00	0.00000000e+00	0.00000000e+00
-498	0.00000000e+00	0.00000000e+00	0.00000000e+00	0.00000000e+00
-497	0.00000000e+00	0.00000000e+00	0.00000000e+00	0.00000000e+00
-496	0.00000000e+00	0.00000000e+00	0.00000000e+00	0.00000000e+00
-495	0.00000000e+00	0.00000000e+00	0.00000000e+00	0.00000000e+00
-494	0.00000000e+00	0.00000000e+00	0.00000000e+00	0.00000000e+00
-493	0.00000000e+00	0.00000000e+00	0.00000000e+00	0.00000000e+00
-492	0.00000000e+00	0.00000000e+00	0.00000000e+00	0.00000000e+00
-491	0.00000000e+00	0.00000000e+00	0.00000000e+00	0.00000000e+00
-490	0.00000000e+00	0.00000000e+00	0.00000000e+00	0.00000000e+00
-489	0.00000000e+00	0.00000000e+00	0.00000000e+00	0.00000000e+00
-488	0.00000000e+00	0.00000000e+00	0.00000000e+00	0.00000000e+00
-487	0.00000000e+00	0.00000000e+00	0.00000000e+00	0.00000000e+00
-486	0.00000000e+00	0.00000000e+00	0.00000000e+00	0.00000000e+00
-485	0.00000000e+00	0.00000000e+00	0.00000000e+00	0.00000000e+00
-484	0.00000000e+00	0.00000000e+00	0.00000000e+00	0.00000000e+00
-483	0.00000000e+00	0.00000000e+00	0.00000000e+00	0.00000000e+00
-482	0.00000000e+00	0.00000000e+00	0.00000000e+00	0.00000000e+00
-481	0.00000000e+00	0.00000000e+00	0.00000000e+00	0.00000000e+00
-480	0.00000000e+00	0.00000000e+00	0.00000000e+00	0.00000000e+00
-479	0.00000000e+00	0.00000000e+00	0.00000000e+00	0.00000000e+00
-478	0.00000000e+00	0.00000000e+00	0.00000000e+00	0.00000000e+00
-477	0.00000000e+00	0.00000000e+00	0.00000000e+00	0.00000000e+00
-476	0.00000000e+00	0.00000000e+00	0.00000000e+00	0.00000000e+00
-475	0.00000000e+00	0.00000000e+00	0.00000000e+00	0.00000000e+00
-474	0.00000000e+00	0.00000000e+00	0.00000000e+00	0.00000000e+00
-473	0.00000000e+00	0.00000000e+00	0.00000000e+00	0.00000000e+00
-472	0.00000000e+00	0.00000000e+00	0.00000000e+00	0.00000000e+00
-471	0.00000000e+00	0.00000000e+00	0.00000000e+00	0.00000000e+00
-470	0.00000000e+00	0.00000000e+00	0.00000000e+00	0.00000000e+00
-469	0.00000000e+00	0.00000000e+00	0.00000000e+00	0.00000000e+00
-468	0.00000000e+00	0.00000000e+00	0.00000000e+00	0.00000000e+00
-467	0.00000000e+00	0.00000000e+00	0.00000000e+00	0.00000000e+00
-466	0.00000000e+00	0.00000000e+00	0.00000000e+00	0.00000000e+00
-465	0.00000000e+00	0.00000000e+00	0.00000000e+00	0.00000000e+00
-464	0.00000000e+00	0.00000000e+00	0.00000000e+00	0.00000000e+00
-463	0.00000000e+00	0.00000000e+00	0.00000000e+00	0.00000000e+00
-462	0.00000000e+00	0.00000000e+00	0.00000000e+00	0.00000000e+00
-461	0.00000000e+00	0.00000000e+00	0.00000000e+00	0.00000000e+00
-460	0.00000000e+00	0.00000000e+00	0.00000000e+00	0.00000000e+00
-459	0.00000000e+00	0.00000000e+00	0.00000000e+00	0.00000000e+00
-458	0.00000000e+00	0.00000000e+00	0.00000000e+00	0.00000000e+00
-457	0.00000000e+00	0.00000000e+00	0.00000000e+00	0.00000000e+00
-456	0.00000000e+00	0.00000000e+00	0.00000000e+00	0.00000000e+00
-455	0.00000000e+00	0.00000000e+00	0.00000000e+00	0.00000000e+00
-454	0.00000000e+00	0.00000000e+00	0.00000000e+00	0.00000000e+00
-453	0.00000000e+00	0.00000000e+00	0.00000000e+00	0.00000000e+00
-452	0.00000000e+00	0.00000000e+00	0.00000000e+00	0.00000000e+00
-451	0.00000000e+00	0.00000000e+00	0.00000000e+00	0.00000000e+00
-450	0.00000000e+00	0.00000000e+00	0.00000000e+00	0.00000000e+00
-449	0.00000000e+00	0.00000000e+00	0.00000000e+00	0.00000000e+00
-448	0.00000000e+00	0.00000000e+00	0.00000000e+00	0.00000000e+00
-447	0.00000000e+00	0.00000000e+00	0.00000000e+00	0.00000000e+00
-446	0.00000000e+00	0.00000000e+00	0.00000000e+00	0.00000000e+00
-445	0.00000000e+00	0.00000000e+00	0.00000000e+00	0.00000000e+00
-444	0.00000000e+00	0.00000000e+00	0.00000000e+00	0.00000000e+00
-443	0.00000000e+00	0.00000000e+00	0.00000000e+00	0.00000000e+00
-442	0.00000000e+00	0.00000000e+00	0.00000000e+00	0.00000000e+00
-441	0.00000000e+00	0.00000000e+00	0.00000000e+00	0.00000000e+00
-440	0.00000000e+00	0.00000000e+00	0.00000000e+00	0.00000000e+00
-439	0.00000000e+00	0.00000000e+00	0.00000000e+00	0.00000000e+00
-438	0.00000000e+00	0.00000000e+00	0.00000000e+00	0.00000000e+00
-437	0.00000000e+00	0.00000000e+00	0.00000000e+00	0.00000000e+00
-436	0.00000000e+00	0.00000000e+00	0.00000000e+00	0.00000000e+00
-435	0.00000000e+00	0.00000000e+00	0.00000000e+00	0.00000000e+00
-434	0.00000000e+00	0.00000000e+00	0.00000000e+00	0.00000000e+00
-433	0.00000000e+00	0.00000000e+00	0.00000000e+00	0.00000000e+00
-432	0.00000000e+00	0.00000000e+00	0.00000000e+00	0.00000000e+00
-431	0.00000000e+00	0.00000000e+00	0.00000000e+00	0.00000000e+00
-430	0.00000000e+00	0.00000000e+00	0.00000000e+00	0.00000000e+00
-429	0.00000000e+00	0.00000000e+00	0.00000000e+00	0.00000000e+00
-428	0.00000000e+00	0.00000000e+00	0.00000000e+00	0.00000000e+00
-427	0.00000000e+00	0.00000000e+00	0.00000000e+00	0.00000000e+00
-426	0.00000000e+00	0.00000000e+00	0.00000000e+00	0.00000000e+00
-425	0.00000000e+00	0.00000000e+00	0.00000000e+00	0.00000000e+00
-424	0.00000000e+00	0.00000000e+00	0.00000000e+00	0.00000000e+00
-423	0.00000000e+00	0.00000000e+00	0.00000000e+00	0.00000000e+00
-422	0.00000000e+00	0.00000000e+00	0.00000000e+00	0.00000000e+00
-421	0.00000000e+00	0.00000000e+00	0.00000000e+00	0.00000000e+00
-420	0.00000000e+00	0.00000000e+00	0.00000000e+00	0.00000000e+00
-419	0.00000000e+00	0.00000000e+00	0.00000000e+00	0.00000000e+00
-418	0.00000000e+00	0.00000000e+00	0.00000000e+00	0.00000000e+00
-417	0.00000000e+00	0.00000000e+00	0.00000000e+00	0.00000000e+00
-416	0.00000000e+00	0.00000000e+00	0.00000000e+00	0.00000000e+00
-415	0.00000000e+00	0.00000000e+00	0.00000000e+00	0.00000000e+00
-414	0.00000000e+00	0.00000000e+00	0.00000000e+00	0.00000000e+00
-413	0.00000000e+00	0.00000000e+00	0.00000000e+00	0.00000000e+00
-412	0.00000000e+00	0.00000000e+00	0.00000000e+00	0.00000000e+00
-411	0.00000000e+00	0.00000000e+00	0.00000000e+00	0.00000000e+00
-410	0.00000000e+00	0.00000000e+00	0.00000000e+00	0.00000000e+00
-409	0.00000000e+00	0.00000000e+00	0.00000000e+00	0.00000000e+00
-408	0.00000000e+00	0.00000000e+00	0.00000000e+00	0.00000000e+00
-407	0.00000000e+00	0.00000000e+00	0.00000000e+00	0.00000000e+00
-406	0.00000000e+00	0.00000000e+00	0.00000000e+00	0.00000000e+00
-405	0.00000000e+00	0.00000000e+00	0.00000000e+00	0.00000000e+00
-404	0.00000000e+00	0.00000000e+00	0.00000000e+00	0.00000000e+00
-403	0.00000000e+00	0.00000000e+00	0.00000000e+00	0.00000000e+00
-402	0.00000000e+00	0.00000000e+00	0.00000000e+00	0.00000000e+00
-401	0.00000000e+00	0.00000000e+00	0.00000000e+00	0.00000000e+00
-400	0.00000000e+00	0.00000000e+00	0.00000000e+00	0.00000000e+00
-399	0.00000000e+00	0.00000000e+00	0.00000000e+00	0.00000000e+00
-398	0.00000000e+00	0.00000000e+00	0.00000000e+00	0.00000000e+00
-397	0.00000000e+00	0.00000000e+00	0.00000000e+00	0.00000000e+00
-396	0.00000000e+00	0.00000000e+00	0.00000000e+00	0.00000000e+00
-395	0.00000000e+00	0.00000000e+00	0.00000000e+00	0.00000000e+00
-394	0.00000000e+00	0.00000000e+00	0.00000000e+00	0.00000000e+00
-393	0.00000000e+00	0.00000000e+00	0.00000000e+00	0.00000000e+00
-392	0.00000000e+00	0.00000000e+00	0.00000000e+00	0.00000000e+00
-391	0.00000000e+00	0.00000000e+00	0.00000000e+00	0.00000000e+00
-390	0.00000000e+00	0.00000000e+00	0.00000000e+00	0.00000000e+00
-389	0.00000000e+00	0.00000000e+00	0.00000000e+00	0.00000000e+00
-388	0.00000000e+00	0.00000000e+00	0.00000000e+00	0.00000000e+00
-387	0.00000000e+00	0.00000000e+00	0.00000000e+00	0.00000000e+00
-386	0.00000000e+00	0.00000000e+00	0.00000000e+00	0.00000000e+00
-385	0.00000000e+00	0.00000000e+00	0.00000000e+00	0.00000000e+00
-384	0.00000000e+00	0.00000000e+00	0.00000000e+00	0.00000000e+00
-383	0.00000000e+00	0.00000000e+00	0.00000000e+00	0.00000000e+00
-382	0.00000000e+00	0.00000000e+00	0.00000000e+00	0.00000000e+00
-381	0.00000000e+00	0.00000000e+00	0.00000000e+00	0.00000000e+00
-380	0.00000000e+00	0.00000000e+00	0.00000000e+00	0.00000000e+00
-379	0.00000000e+00	0.00000000e+00	0.00000000e+00	0.00000000e+00
-378	0.00000000e+00	0.00000000e+00	0.00000000e+00	0.00000000e+00
-377	0.00000000e+00	0.00000000e+00	0.00000000e+00	0.00000000e+00
-376	0.00000000e+00	0.00000000e+00	0.00000000e+00	0.00000000e+00
-375	0.00000000e+00	0.00000000e+00	0.00000000e+00	0.00000000e+00
-374	0.00000000e+00	0.00000000e+00	0.00000000e+00	0.00000000e+00
-373	0.00000000e+00	0.00000000e+00	0.00000000e+00	0.00000000e+00
-372	0.00000000e+00	0.00000000e+00	0.00000000e+00	0.00000000e+00
-371	0.00000000e+00	0.00000000e+00	0.00000000e+00	0.00000000e+00
-370	0.00000000e+00	0.00000000e+00	0.00000000e+00	0.00000000e+00
-369	0.00000000e+00	0.00000000e+00	0.00000000e+00	0.00000000e+00
-368	0.00000000e+00	0.00000000e+00	0.00000000e+00	0.00000000e+00
-367	0.00000000e+00	0.00000000e+00	0.00000000e+00	0.00000000e+00
-366	0.00000000e+00	0.00000000e+00	0.00000000e+00	0.00000000e+00
-365	0.00000000e+00	0.00000000e+00	0.00000000e+00	0.00000000e+00
-364	0.00000000e+00	0.00000000e+00	0.00000000e+00	0.00000000e+00
-363	1.00000000e+00	0.00000000e+00	0.00000000e+00	0.00000000e+00
-362	1.00000000e+00	0.00000000e+00	0.00000000e+00	0.00000000e+00
-361	1.00000000e+00	0.00000000e+00	0.00000000e+00	0.00000000e+00
-360	1.00000000e+00	0.00000000e+00	0.00000000e+00	0.00000000e+00
-359	1.00000000e+00	0.00000000e+00	0.00000000e+00	0.00000000e+00
-358	1.00000000e+00	0.00000000e+00	0.00000000e+00	0.00000000e+00
-357	1.00000000e+00	0.00000000e+00	0.00000000e+00	0.00000000e+00
-356	1.00000000e+00	0.00000000e+00	0.00000000e+00	0.00000000e+00
-355	1.00000000e+00	0.00000000e+00	0.00000000e+00	0.00000000e+00
-354	1.00000000e+00	0.00000000e+00	0.00000000e+00	0.00000000e+00
-353	1.00000000e+00	0.00000000e+00	0.00000000e+00	0.00000000e+00
-352	1.00000000e+00	0.00000000e+00	0.00000000e+00	0.00000000e+00
-351	1.00000000e+00	0.00000000e+00	0.00000000e+00	0.00000000e+00
-350	1.00000000e+00	0.00000000e+00	0.00000000e+00	0.00000000e+00
-349	1.00000000e+00	0.00000000e+00	0.00000000e+00	0.00000000e+00
-348	1.00000000e+00	0.00000000e+00	0.00000000e+00	0.00000000e+00
-347	1.00000000e+00	0.00000000e+00	0.00000000e+00	0.00000000e+00
-346	1.00000000e+00	0.00000000e+00	0.00000000e+00	0.00000000e+00
-345	1.00000000e+00	0.00000000e+00	0.00000000e+00	0.00000000e+00
-344	1.00000000e+00	0.00000000e+00	0.00000000e+00	0.00000000e+00
-343	1.00000000e+00	0.00000000e+00	0.00000000e+00	0.00000000e+00
-342	1.00000000e+00	0.00000000e+00	0.00000000e+00	0.00000000e+00
-341	1.00000000e+00	0.00000000e+00	0.00000000e+00	0.00000000e+00
-340	1.00000000e+00	0.00000000e+00	0.00000000e+00	0.00000000e+00
-339	1.00000000e+00	0.00000000e+00	0.00000000e+00	0.00000000e+00
-338	1.00000000e+00	0.00000000e+00	0.00000000e+00	0.00000000e+00
-337	1.00000000e+00	0.00000000e+00	0.00000000e+00	0.00000000e+00
-336	1.00000000e+00	0.00000000e+00	0.00000000e+00	0.00000000e+00
-335	1.00000000e+00	0.00000000e+00	0.00000000e+00	0.00000000e+00
-334	1.00000000e+00	0.00000000e+00	0.00000000e+00	0.00000000e+00
-333	1.00000000e+00	0.00000000e+00	0.00000000e+00	0.00000000e+00
-332	1.00000000e+00	0.00000000e+00	0.00000000e+00	0.00000000e+00
-331	1.00000000e+00	0.00000000e+00	0.00000000e+00	0.00000000e+00
-330	1.00000000e+00	0.00000000e+00	0.00000000e+00	0.00000000e+00
-329	1.00000000e+00	0.00000000e+00	0.00000000e+00	0.00000000e+00
-328	1.00000000e+00	0.00000000e+00	0.00000000e+00	0.00000000e+00
-327	1.00000000e+00	0.00000000e+00	0.00000000e+00	0.00000000e+00
-326	1.00000000e+00	0.00000000e+00	0.00000000e+00	0.00000000e+00
-325	1.00000000e+00	0.00000000e+00	0.00000000e+00	0.00000000e+00
-324	1.00000000e+00	0.00000000e+00	0.00000000e+00	0.00000000e+00
-323	1.00000000e+00	0.00000000e+00	0.00000000e+00	0.00000000e+00
-322	1.00000000e+00	0.00000000e+00	0.00000000e+00	0.00000000e+00
-321	1.00000000e+00	0.00000000e+00	0.00000000e+00	0.00000000e+00
-320	1.00000000e+00	0.00000000e+00	0.00000000e+00	0.00000000e+00
-319	1.00000000e+00	0.00000000e+00	0.00000000e+00	0.00000000e+00
-318	1.00000000e+00	0.00000000e+00	0.00000000e+00	0.00000000e+00
-317	1.00000000e+00	0.00000000e+00	0.00000000e+00	0.00000000e+00
-316	1.00000000e+00	0.00000000e+00	0.00000000e+00	0.00000000e+00
-315	1.00000000e+00	0.00000000e+00	0.00000000e+00	0.00000000e+00
-314	1.00000000e+00	0.00000000e+00	0.00000000e+00	0.00000000e+00
-313	1.00000000e+00	0.00000000e+00	0.00000000e+00	0.00000000e+00
-312	1.00000000e+00	0.00000000e+00	0.00000000e+00	0.00000000e+00
-311	1.00000000e+00	0.00000000e+00	0.00000000e+00	0.00000000e+00
-310	1.00000000e+00	0.00000000e+00	0.00000000e+00	0.00000000e+00
-309	1.00000000e+00	0.00000000e+00	0.00000000e+00	0.00000000e+00
-308	1.00000000e+00	0.00000000e+00	0.00000000e+00	0.00000000e+00
-307	1.00000000e+00	0.00000000e+00	0.00000000e+00	0.00000000e+00
-306	1.00000000e+00	0.00000000e+00	0.00000000e+00	0.00000000e+00
-305	1.00000000e+00	0.00000000e+00	0.00000000e+00	0.00000000e+00
-304	1.00000000e+00	0.00000000e+00	0.00000000e+00	0.00000000e+00
-303	1.00000000e+00	0.00000000e+00	0.00000000e+00	0.00000000e+00
-302	1.00000000e+00	0.00000000e+00	0.00000000e+00	0.00000000e+00
-301	1.00000000e+00	0.00000000e+00	0.00000000e+00	0.00000000e+00
-300	1.00000000e+00	0.00000000e+00	0.00000000e+00	0.00000000e+00
-299	1.00000000e+00	0.00000000e+00	0.00000000e+00	0.00000000e+00
-298	1.00000000e+00	0.00000000e+00	0.00000000e+00	0.00000000e+00
-297	1.00000000e+00	0.00000000e+00	0.00000000e+00	0.00000000e+00
-296	1.00000000e+00	0.00000000e+00	0.00000000e+00	0.00000000e+00
-295	1.00000000e+00	0.00000000e+00	0.00000000e+00	0.00000000e+00
-294	1.00000000e+00	0.00000000e+00	0.00000000e+00	0.00000000e+00
-293	1.00000000e+00	0.00000000e+00	0.00000000e+00	0.00000000e+00
-292	1.00000000e+00	0.00000000e+00	0.00000000e+00	0.00000000e+00
-291	1.00000000e+00	0.00000000e+00	0.00000000e+00	0.00000000e+00
-290	1.00000000e+00	0.00000000e+00	0.00000000e+00	0.00000000e+00
-289	1.00000000e+00	0.00000000e+00	0.00000000e+00	0.00000000e+00
-288	1.00000000e+00	0.00000000e+00	0.00000000e+00	0.00000000e+00
-287	1.00000000e+00	0.00000000e+00	0.00000000e+00	0.00000000e+00
-286	1.00000000e+00	0.00000000e+00	0.00000000e+00	0.00000000e+00
-285	1.00000000e+00	0.00000000e+00	0.00000000e+00	0.00000000e+00
-284	1.00000000e+00	0.00000000e+00	0.00000000e+00	0.00000000e+00
-283	1.00000000e+00	0.00000000e+00	0.00000000e+00	0.00000000e+00
-282	1.00000000e+00	0.00000000e+00	0.00000000e+00	0.00000000e+00
-281	1.00000000e+00	0.00000000e+00	0.00000000e+00	0.00000000e+00
-280	1.00000000e+00	0.00000000e+00	0.00000000e+00	0.00000000e+00
-279	1.00000000e+00	0.00000000e+00	0.00000000e+00	0.00000000e+00
-278	1.00000000e+00	0.00000000e+00	0.00000000e+00	0.00000000e+00
-277	1.00000000e+00	0.00000000e+00	0.00000000e+00	0.00000000e+00
-276	1.00000000e+00	0.00000000e+00	0.00000000e+00	0.00000000e+00
-275	1.00000000e+00	0.00000000e+00	0.00000000e+00	0.00000000e+00
-274	1.00000000e+00	0.00000000e+00	0.00000000e+00	0.00000000e+00
-273	1.00000000e+00	0.00000000e+00	0.00000000e+00	0.00000000e+00
-272	1.00000000e+00	0.00000000e+00	0.00000000e+00	0.00000000e+00
-271	1.00000000e+00	0.00000000e+00	0.00000000e+00	0.00000000e+00
-270	1.00000000e+00	0.00000000e+00	0.00000000e+00	0.00000000e+00
-269	1.00000000e+00	1.00000000e+00	1.00000000e+00	3.00000000e+00
-268	1.79000000e+02	1.00000000e+00	1.00000000e+00	4.00000000e+00
-267	3.27000000e+02	1.00000000e+00	1.00000000e+00	4.00000000e+00
-266	4.63000000e+02	1.00000000e+00	1.00000000e+00	4.00000000e+00
-265	5.83000000e+02	1.00000000e+00	1.00000000e+00	4.00000000e+00
-264	7.22000000e+02	1.00000000e+00	1.00000000e+00	4.00000000e+00
-263	9.18000000e+02	1.00000000e+00	1.00000000e+00	4.00000000e+00
-262	1.05700000e+03	1.00000000e+00	1.00000000e+00	4.00000000e+00
-261	1.18200000e+03	1.00000000e+00	1.00000000e+00	4.00000000e+00
-260	1.29900000e+03	1.00000000e+00	1.00000000e+00	4.00000000e+00
-259	1.41900000e+03	1.00000000e+00	1.00000000e+00	4.00000000e+00
-258	1.53100000e+03	1.00000000e+00	1.00000000e+00	4.00000000e+00
-257	1.67600000e+03	1.00000000e+00	1.00000000e+00	4.00000000e+00
-256	1.82100000e+03	1.00000000e+00	1.00000000e+00	4.00000000e+00
-255	1.93500000e+03	1.00000000e+00	1.00000000e+00	4.00000000e+00
-254	2.04500000e+03	1.00000000e+00	1.00000000e+00	4.00000000e+00
-253	2.18000000e+03	1.00000000e+00	1.00000000e+00	4.00000000e+00
-252	2.30900000e+03	1.00000000e+00	1.00000000e+00	4.00000000e+00
-251	2.45100000e+03	2.00000000e+00	2.00000000e+00	5.00000000e+00
-250	2.57400000e+03	2.00000000e+00	2.00000000e+00	5.00000000e+00
-249	2.72100000e+03	2.00000000e+00	2.00000000e+00	5.00000000e+00
-248	2.84300000e+03	2.00000000e+00	2.00000000e+00	5.00000000e+00
-247	2.95800000e+03	2.00000000e+00	2.00000000e+00	5.00000000e+00
-246	3.08300000e+03	2.00000000e+00	2.00000000e+00	5.00000000e+00
-245	3.20700000e+03	2.00000000e+00	2.00000000e+00	5.00000000e+00
-244	3.30800000e+03	2.00000000e+00	2.00000000e+00	5.00000000e+00
-243	3.44100000e+03	2.00000000e+00	2.00000000e+00	5.00000000e+00
-242	3.55200000e+03	2.00000000e+00	2.00000000e+00	5.00000000e+00
-241	3.67500000e+03	2.00000000e+00	2.00000000e+00	5.00000000e+00
-240	3.76600000e+03	2.00000000e+00	2.00000000e+00	5.00000000e+00
-239	3.84600000e+03	2.00000000e+00	2.00000000e+00	5.00000000e+00
-238	3.96000000e+03	2.00000000e+00	2.00000000e+00	5.00000000e+00
-237	4.06000000e+03	2.00000000e+00	2.00000000e+00	5.00000000e+00
-236	4.20700000e+03	2.00000000e+00	2.00000000e+00	5.00000000e+00
-235	4.34300000e+03	2.00000000e+00	2.00000000e+00	5.00000000e+00
-234	4.45500000e+03	2.00000000e+00	2.00000000e+00	5.00000000e+00
-233	4.55700000e+03	2.00000000e+00	2.00000000e+00	5.00000000e+00
-232	4.66900000e+03	2.00000000e+00	2.00000000e+00	5.00000000e+00
-231	4.76600000e+03	2.00000000e+00	2.00000000e+00	5.00000000e+00
-230	4.88000000e+03	2.00000000e+00	2.00000000e+00	5.00000000e+00
-229	4.97100000e+03	2.00000000e+00	2.00000000e+00	5.00000000e+00
-228	5.07200000e+03	2.00000000e+00	2.00000000e+00	5.00000000e+00
-227	5.19000000e+03	2.00000000e+00	2.00000000e+00	5.00000000e+00
-226	5.30600000e+03	2.00000000e+00	2.00000000e+00	5.00000000e+00
-225	5.41400000e+03	2.00000000e+00	2.00000000e+00	5.00000000e+00
-224	5.52600000e+03	2.00000000e+00	2.00000000e+00	5.00000000e+00
-223	5.63800000e+03	2.00000000e+00	2.00000000e+00	5.00000000e+00
-222	5.73900000e+03	2.00000000e+00	2.00000000e+00	5.00000000e+00
-221	5.83500000e+03	2.00000000e+00	2.00000000e+00	5.00000000e+00
-220	5.93200000e+03	2.00000000e+00	2.00000000e+00	5.00000000e+00
-219	6.03000000e+03	2.00000000e+00	2.00000000e+00	5.00000000e+00
-218	6.11200000e+03	2.00000000e+00	2.00000000e+00	5.00000000e+00
-217	6.23200000e+03	2.00000000e+00	2.00000000e+00	5.00000000e+00
-216	6.33300000e+03	2.00000000e+00	2.00000000e+00	5.00000000e+00
-215	6.46100000e+03	2.00000000e+00	2.00000000e+00	5.00000000e+00
-214	6.59900000e+03	2.00000000e+00	2.00000000e+00	5.00000000e+00
-213	6.71300000e+03	2.00000000e+00	2.00000000e+00	5.00000000e+00
-212	6.82600000e+03	2.00000000e+00	2.00000000e+00	5.00000000e+00
-211	6.91300000e+03	2.00000000e+00	2.00000000e+00	5.00000000e+00
-210	6.98600000e+03	2.00000000e+00	2.00000000e+00	5.00000000e+00
-209	7.04800000e+03	2.00000000e+00	2.00000000e+00	5.00000000e+00
-208	7.14500000e+03	2.00000000e+00	2.00000000e+00	5.00000000e+00
-207	7.25200000e+03	2.00000000e+00	2.00000000e+00	5.00000000e+00
-206	7.37100000e+03	2.00000000e+00	2.00000000e+00	5.00000000e+00
-205	7.46600000e+03	2.00000000e+00	2.00000000e+00	5.00000000e+00
-204	7.53400000e+03	2.00000000e+00	2.00000000e+00	5.00000000e+00
-203	7.62000000e+03	2.00000000e+00	2.00000000e+00	5.00000000e+00
-202	7.72100000e+03	2.00000000e+00	2.00000000e+00	5.00000000e+00
-201	7.83800000e+03	2.00000000e+00	2.00000000e+00	5.00000000e+00
-200	7.94900000e+03	2.00000000e+00	2.00000000e+00	5.00000000e+00
-199	8.05300000e+03	2.00000000e+00	2.00000000e+00	5.00000000e+00
-198	8.13400000e+03	2.00000000e+00	2.00000000e+00	5.00000000e+00
-197	8.22100000e+03	2.00000000e+00	2.00000000e+00	5.00000000e+00
-196	8.30600000e+03	2.00000000e+00	2.00000000e+00	5.00000000e+00
-195	8.37800000e+03	2.00000000e+00	2.00000000e+00	5.00000000e+00
-194	8.49300000e+03	2.00000000e+00	2.00000000e+00	5.00000000e+00
-193	8.59800000e+03	2.00000000e+00	2.00000000e+00	5.00000000e+00
-192	8.70800000e+03	2.00000000e+00	2.00000000e+00	5.00000000e+00
-191	8.78800000e+03	2.00000000e+00	2.00000000e+00	5.00000000e+00
-190	8.88300000e+03	2.00000000e+00	2.00000000e+00	5.00000000e+00
-189	8.99000000e+03	3.00000000e+00	3.00000000e+00	6.00000000e+00
-188	9.08600000e+03	3.00000000e+00	3.00000000e+00	6.00000000e+00
-187	9.16900000e+03	3.00000000e+00	3.00000000e+00	6.00000000e+00
-186	9.30000000e+03	3.00000000e+00	3.00000000e+00	6.00000000e+00
-185	9.42100000e+03	3.00000000e+00	3.00000000e+00	6.00000000e+00
-184	9.51800000e+03	3.00000000e+00	3.00000000e+00	6.00000000e+00
-183	9.59900000e+03	3.00000000e+00	3.00000000e+00	6.00000000e+00
-182	9.66400000e+03	3.00000000e+00	3.00000000e+00	6.00000000e+00
-181	9.70800000e+03	3.00000000e+00	3.00000000e+00	6.00000000e+00
-180	9.72700000e+03	3.00000000e+00	3.00000000e+00	6.00000000e+00
-179	9.73900000e+03	3.00000000e+00	3.00000000e+00	6.00000000e+00
-178	9.75700000e+03	3.00000000e+00	3.00000000e+00	6.00000000e+00
-177	9.80100000e+03	3.00000000e+00	3.00000000e+00	6.00000000e+00
-176	9.85900000e+03	3.00000000e+00	3.00000000e+00	6.00000000e+00
-175	9.93100000e+03	3.00000000e+00	3.00000000e+00	6.00000000e+00
-174	1.00060000e+04	3.00000000e+00	3.00000000e+00	6.00000000e+00
-173	1.00920000e+04	3.00000000e+00	3.00000000e+00	6.00000000e+00
-172	1.02060000e+04	3.00000000e+00	3.00000000e+00	6.00000000e+00
-171	1.02910000e+04	3.00000000e+00	3.00000000e+00	6.00000000e+00
-170	1.03720000e+04	3.00000000e+00	3.00000000e+00	6.00000000e+00
-169	1.04620000e+04	3.00000000e+00	3.00000000e+00	6.00000000e+00
-168	1.05360000e+04	3.00000000e+00	3.00000000e+00	6.00000000e+00
-167	1.06260000e+04	3.00000000e+00	3.00000000e+00	6.00000000e+00
-166	1.06260000e+04	3.00000000e+00	3.00000000e+00	6.00000000e+00
-165	1.06590000e+04	3.00000000e+00	3.00000000e+00	6.00000000e+00
-164	1.06590000e+04	3.00000000e+00	3.00000000e+00	6.00000000e+00
-163	1.07480000e+04	3.00000000e+00	3.00000000e+00	6.00000000e+00
-162	1.08330000e+04	3.00000000e+00	3.00000000e+00	6.00000000e+00
-161	1.09570000e+04	3.00000000e+00	3.00000000e+00	6.00000000e+00
-160	1.10370000e+04	3.00000000e+00	3.00000000e+00	6.00000000e+00
-159	1.11140000e+04	3.00000000e+00	3.00000000e+00	6.00000000e+00
-158	1.12080000e+04	3.00000000e+00	3.00000000e+00	6.00000000e+00
-157	1.12080000e+04	3.00000000e+00	3.00000000e+00	6.00000000e+00
-156	1.12870000e+04	3.00000000e+00	3.00000000e+00	6.00000000e+00
-155	1.12870000e+04	3.00000000e+00	3.00000000e+00	6.00000000e+00
-154	1.12870000e+04	3.00000000e+00	3.00000000e+00	6.00000000e+00
-153	1.12870000e+04	3.00000000e+00	3.00000000e+00	6.00000000e+00
-152	1.12870000e+04	3.00000000e+00	3.00000000e+00	6.00000000e+00
-151	1.13660000e+04	3.00000000e+00	3.00000000e+00	6.00000000e+00
-150	1.14560000e+04	3.00000000e+00	3.00000000e+00	6.00000000e+00
-149	1.15230000e+04	3.00000000e+00	3.00000000e+00	6.00000000e+00
-148	1.16020000e+04	3.00000000e+00	3.00000000e+00	6.00000000e+00
-147	1.16910000e+04	3.00000000e+00	3.00000000e+00	6.00000000e+00
-146	1.17670000e+04	3.00000000e+00	3.00000000e+00	6.00000000e+00
-145	1.18680000e+04	3.00000000e+00	3.00000000e+00	6.00000000e+00
-144	1.19690000e+04	3.00000000e+00	3.00000000e+00	6.00000000e+00
-143	1.20760000e+04	3.00000000e+00	3.00000000e+00	6.00000000e+00
-142	1.21860000e+04	3.00000000e+00	3.00000000e+00	6.00000000e+00
-141	1.22780000e+04	3.00000000e+00	3.00000000e+00	6.00000000e+00
-140	1.23830000e+04	3.00000000e+00	3.00000000e+00	6.00000000e+00
-139	1.25100000e+04	3.00000000e+00	3.00000000e+00	6.00000000e+00
-138	1.26620000e+04	3.00000000e+00	3.00000000e+00	6.00000000e+00
-137	1.27860000e+04	3.00000000e+00	3.00000000e+00	6.00000000e+00
-136	1.29650000e+04	3.00000000e+00	3.00000000e+00	6.00000000e+00
-135	1.30880000e+04	3.00000000e+00	3.00000000e+00	6.00000000e+00
-134	1.32210000e+04	3.00000000e+00	3.00000000e+00	6.00000000e+00
-133	1.33570000e+04	3.00000000e+00	3.00000000e+00	6.00000000e+00
-132	1.34680000e+04	3.00000000e+00	3.00000000e+00	6.00000000e+00
-131	1.36010000e+04	3.00000000e+00	3.00000000e+00	6.00000000e+00
-130	1.37160000e+04	3.00000000e+00	3.00000000e+00	6.00000000e+00
-129	1.39830000e+04	3.00000000e+00	3.00000000e+00	6.00000000e+00
-128	1.42040000e+04	3.00000000e+00	3.00000000e+00	0.00000000e+00
-127	1.43970000e+04	3.00000000e+00	3.00000000e+00	6.00000000e+00
-126	1.45350000e+04	3.00000000e+00	3.00000000e+00	6.00000000e+00
-125	1.47020000e+04	3.00000000e+00	3.00000000e+00	6.00000000e+00
-124	1.48200000e+04	3.00000000e+00	3.00000000e+00	6.00000000e+00
-123	1.49650000e+04	3.00000000e+00	3.00000000e+00	6.00000000e+00
-122	1.51690000e+04	4.00000000e+00	4.00000000e+00	8.00000000e+00
-121	1.53550000e+04	4.00000000e+00	4.00000000e+00	8.00000000e+00
-120	1.55040000e+04	4.00000000e+00	4.00000000e+00	8.00000000e+00
-119	1.56430000e+04	4.00000000e+00	4.00000000e+00	8.00000000e+00
-118	1.57750000e+04	4.00000000e+00	4.00000000e+00	8.00000000e+00
-117	1.58890000e+04	4.00000000e+00	4.00000000e+00	8.00000000e+00
-116	1.60580000e+04	4.00000000e+00	4.00000000e+00	8.00000000e+00
-115	1.62380000e+04	4.00000000e+00	4.00000000e+00	8.00000000e+00
-114	1.64000000e+04	4.00000000e+00	4.00000000e+00	8.00000000e+00
-113	1.65320000e+04	4.00000000e+00	4.00000000e+00	8.00000000e+00
-112	1.66890000e+04	4.00000000e+00	4.00000000e+00	8.00000000e+00
-111	1.67980000e+04	4.00000000e+00	4.00000000e+00	8.00000000e+00
-110	1.69180000e+04	4.00000000e+00	4.00000000e+00	8.00000000e+00
-109	1.70990000e+04	4.00000000e+00	4.00000000e+00	8.00000000e+00
-108	1.72830000e+04	4.00000000e+00	4.00000000e+00	8.00000000e+00
-107	1.74640000e+04	4.00000000e+00	4.00000000e+00	8.00000000e+00
-106	1.75990000e+04	4.00000000e+00	4.00000000e+00	8.00000000e+00
-105	1.77630000e+04	4.00000000e+00	4.00000000e+00	8.00000000e+00
-104	1.79220000e+04	4.00000000e+00	4.00000000e+00	9.00000000e+00
-103	1.80620000e+04	5.00000000e+00	5.00000000e+00	1.00000000e+01
-102	1.81970000e+04	5.00000000e+00	5.00000000e+00	1.00000000e+01
-101	1.83770000e+04	5.00000000e+00	5.00000000e+00	1.00000000e+01
-100	1.85200000e+04	5.00000000e+00	5.00000000e+00	1.00000000e+01
-99	1.86640000e+04	5.00000000e+00	5.00000000e+00	1.00000000e+01
-98	1.88160000e+04	5.00000000e+00	5.00000000e+00	1.00000000e+01
-97	1.89740000e+04	5.00000000e+00	5.00000000e+00	1.00000000e+01
-96	1.90910000e+04	5.00000000e+00	5.00000000e+00	1.00000000e+01
-95	1.92470000e+04	5.00000000e+00	5.00000000e+00	1.00000000e+01
-94	1.94070000e+04	5.00000000e+00	5.00000000e+00	1.00000000e+01
-93	1.95960000e+04	5.00000000e+00	5.00000000e+00	1.00000000e+01
-92	1.97300000e+04	5.00000000e+00	5.00000000e+00	1.00000000e+01
-91	1.98490000e+04	5.00000000e+00	6.00000000e+00	1.10000000e+01
-90	1.99460000e+04	5.00000000e+00	6.00000000e+00	1.10000000e+01
-89	2.01040000e+04	5.00000000e+00	6.00000000e+00	1.10000000e+01
-88	2.02310000e+04	5.00000000e+00	6.00000000e+00	1.10000000e+01
-87	2.03740000e+04	5.00000000e+00	6.00000000e+00	1.10000000e+01
-86	2.04940000e+04	5.00000000e+00	6.00000000e+00	1.10000000e+01
-85	2.06250000e+04	5.00000000e+00	6.00000000e+00	1.10000000e+01
-84	2.07600000e+04	5.00000000e+00	6.00000000e+00	1.10000000e+01
-83	2.08930000e+04	5.00000000e+00	6.00000000e+00	1.10000000e+01
-82	2.10280000e+04	5.00000000e+00	6.00000000e+00	1.10000000e+01
-81	2.11540000e+04	5.00000000e+00	6.00000000e+00	1.10000000e+01
-80	2.12890000e+04	5.00000000e+00	6.00000000e+00	1.10000000e+01
-79	2.13970000e+04	5.00000000e+00	6.00000000e+00	1.10000000e+01
-78	2.15180000e+04	5.00000000e+00	6.00000000e+00	1.10000000e+01
-77	2.16470000e+04	5.00000000e+00	6.00000000e+00	1.10000000e+01
-76	2.17720000e+04	5.00000000e+00	6.00000000e+00	1.10000000e+01
-75	2.19100000e+04	5.00000000e+00	6.00000000e+00	1.10000000e+01
-74	2.20220000e+04	5.00000000e+00	6.00000000e+00	1.10000000e+01
-73	2.21490000e+04	5.00000000e+00	6.00000000e+00	1.10000000e+01
-72	2.22610000e+04	5.00000000e+00	6.00000000e+00	1.10000000e+01
-71	2.23570000e+04	5.00000000e+00	6.00000000e+00	1.10000000e+01
-70	2.24590000e+04	5.00000000e+00	6.00000000e+00	1.10000000e+01
-69	2.25670000e+04	5.00000000e+00	6.00000000e+00	1.10000000e+01
-68	2.26770000e+04	5.00000000e+00	6.00000000e+00	1.10000000e+01
-67	2.27800000e+04	5.00000000e+00	6.00000000e+00	1.10000000e+01
-66	2.29060000e+04	5.00000000e+00	6.00000000e+00	1.10000000e+01
-65	2.30070000e+04	5.00000000e+00	6.00000000e+00	1.10000000e+01
-64	2.31230000e+04	5.00000000e+00	6.00000000e+00	1.10000000e+01
-63	2.32630000e+04	5.00000000e+00	6.00000000e+00	1.10000000e+01
-62	2.33580000e+04	5.00000000e+00	6.00000000e+00	1.10000000e+01
-61	2.34660000e+04	5.00000000e+00	6.00000000e+00	1.10000000e+01
-60	2.35970000e+04	5.00000000e+00	6.00000000e+00	1.10000000e+01
-59	2.37170000e+04	5.00000000e+00	6.00000000e+00	1.10000000e+01
-58	2.38220000e+04	5.00000000e+00	6.00000000e+00	1.10000000e+01
-57	2.39040000e+04	5.00000000e+00	6.00000000e+00	1.10000000e+01
-56	2.40210000e+04	5.00000000e+00	6.00000000e+00	1.10000000e+01
-55	2.41250000e+04	5.00000000e+00	6.00000000e+00	1.10000000e+01
-54	2.42290000e+04	5.00000000e+00	6.00000000e+00	1.10000000e+01
-53	2.43540000e+04	5.00000000e+00	6.00000000e+00	1.10000000e+01
-52	2.44970000e+04	5.00000000e+00	6.00000000e+00	1.10000000e+01
-51	2.46010000e+04	5.00000000e+00	6.00000000e+00	1.10000000e+01
-50	2.46880000e+04	5.00000000e+00	6.00000000e+00	1.10000000e+01
-49	2.47890000e+04	5.00000000e+00	6.00000000e+00	1.10000000e+01
-48	2.48950000e+04	5.00000000e+00	6.00000000e+00	1.10000000e+01
-47	2.50080000e+04	5.00000000e+00	6.00000000e+00	1.10000000e+01
-46	2.51100000e+04	5.00000000e+00	6.00000000e+00	1.10000000e+01
-45	2.52400000e+04	5.00000000e+00	6.00000000e+00	1.10000000e+01
-44	2.53360000e+04	5.00000000e+00	6.00000000e+00	1.10000000e+01
-43	2.54730000e+04	7.00000000e+00	8.00000000e+00	1.60000000e+01
-42	2.55780000e+04	7.00000000e+00	8.00000000e+00	1.60000000e+01
-41	2.56740000e+04	7.00000000e+00	8.00000000e+00	1.60000000e+01
-40	2.57670000e+04	8.00000000e+00	9.00000000e+00	1.70000000e+01
-39	2.58740000e+04	8.00000000e+00	9.00000000e+00	1.70000000e+01
-38	2.59700000e+04	8.00000000e+00	9.00000000e+00	1.70000000e+01
-37	2.60740000e+04	8.00000000e+00	9.00000000e+00	1.70000000e+01
-36	2.61650000e+04	8.00000000e+00	9.00000000e+00	1.70000000e+01
-35	2.62710000e+04	8.00000000e+00	9.00000000e+00	1.70000000e+01
-34	2.63800000e+04	8.00000000e+00	9.00000000e+00	1.70000000e+01
-33	2.64830000e+04	8.00000000e+00	9.00000000e+00	1.70000000e+01
-32	2.66220000e+04	8.00000000e+00	9.00000000e+00	1.70000000e+01
-31	2.67360000e+04	8.00000000e+00	9.00000000e+00	1.70000000e+01
-30	2.68640000e+04	8.00000000e+00	9.00000000e+00	1.70000000e+01
-29	2.69910000e+04	8.00000000e+00	9.00000000e+00	1.70000000e+01
-28	2.71000000e+04	8.00000000e+00	9.00000000e+00	1.70000000e+01
-27	2.71960000e+04	8.00000000e+00	9.00000000e+00	1.70000000e+01
-26	2.73160000e+04	8.00000000e+00	9.00000000e+00	1.70000000e+01
-25	2.74430000e+04	8.00000000e+00	9.00000000e+00	1.70000000e+01
-24	2.75640000e+04	8.00000000e+00	9.00000000e+00	1.70000000e+01
-23	2.76710000e+04	8.00000000e+00	9.00000000e+00	1.70000000e+01
-22	2.78380000e+04	8.00000000e+00	9.00000000e+00	1.70000000e+01
-21	2.79830000e+04	8.00000000e+00	9.00000000e+00	1.70000000e+01
-20	2.80890000e+04	8.00000000e+00	9.00000000e+00	1.70000000e+01
-19	2.82180000e+04	8.00000000e+00	9.00000000e+00	1.70000000e+01
-18	2.83330000e+04	8.00000000e+00	9.00000000e+00	1.70000000e+01
-17	2.85060000e+04	8.00000000e+00	1.00000000e+01	1.80000000e+01
-16	2.86450000e+04	8.00000000e+00	1.00000000e+01	1.80000000e+01
-15	2.87690000e+04	8.00000000e+00	1.00000000e+01	1.80000000e+01
-14	2.88740000e+04	8.00000000e+00	1.00000000e+01	1.80000000e+01
-13	2.89990000e+04	8.00000000e+00	1.00000000e+01	1.80000000e+01
-12	2.91450000e+04	8.00000000e+00	1.00000000e+01	1.80000000e+01
-11	2.92970000e+04	8.00000000e+00	1.00000000e+01	1.80000000e+01
-10	2.94460000e+04	8.00000000e+00	1.00000000e+01	1.80000000e+01
-9	2.95890000e+04	8.00000000e+00	1.00000000e+01	1.80000000e+01
-8	2.97400000e+04	8.00000000e+00	1.00000000e+01	1.80000000e+01
-7	2.98670000e+04	8.00000000e+00	1.00000000e+01	1.80000000e+01
-6	3.02510000e+04	8.00000000e+00	1.00000000e+01	1.80000000e+01
-5	3.04950000e+04	8.00000000e+00	1.00000000e+01	1.80000000e+01
-4	3.07270000e+04	9.00000000e+00	1.10000000e+01	1.90000000e+01
-3	3.09900000e+04	9.00000000e+00	1.10000000e+01	1.90000000e+01
-2	3.14050000e+04	9.00000000e+00	1.10000000e+01	1.90000000e+01
-1	3.17090000e+04	9.00000000e+00	1.10000000e+01	1.90000000e+01
0	3.20240000e+04	9.00000000e+00	1.10000000e+01	1.90000000e+01
1	3.22810000e+04	9.00000000e+00	1.10000000e+01	1.90000000e+01
2	3.24910000e+04	9.00000000e+00	1.10000000e+01	1.90000000e+01
3	3.26960000e+04	9.00000000e+00	1.10000000e+01	1.90000000e+01
4	3.29190000e+04	9.00000000e+00	1.10000000e+01	1.90000000e+01
5	3.31660000e+04	9.00000000e+00	1.10000000e+01	1.90000000e+01
6	3.35300000e+04	9.00000000e+00	1.10000000e+01	1.90000000e+01
7	3.37420000e+04	9.00000000e+00	1.10000000e+01	1.90000000e+01
8	3.39110000e+04	9.00000000e+00	1.10000000e+01	1.90000000e+01
9	3.40650000e+04	9.00000000e+00	1.10000000e+01	1.90000000e+01
10	3.42300000e+04	9.00000000e+00	1.10000000e+01	1.90000000e+01
11	3.44130000e+04	9.00000000e+00	1.10000000e+01	1.90000000e+01
12	3.45830000e+04	9.00000000e+00	1.10000000e+01	1.90000000e+01
13	3.47530000e+04	9.00000000e+00	1.10000000e+01	1.90000000e+01
14	3.49930000e+04	9.00000000e+00	1.10000000e+01	1.90000000e+01
15	3.51430000e+04	9.00000000e+00	1.10000000e+01	1.90000000e+01
16	3.52950000e+04	9.00000000e+00	1.10000000e+01	1.90000000e+01
17	3.54900000e+04	9.00000000e+00	1.10000000e+01	1.90000000e+01
18	3.56830000e+04	9.00000000e+00	1.10000000e+01	1.90000000e+01
19	3.58650000e+04	9.00000000e+00	1.10000000e+01	1.90000000e+01
20	3.60450000e+04	9.00000000e+00	1.10000000e+01	1.90000000e+01
21	3.61870000e+04	9.00000000e+00	1.10000000e+01	1.90000000e+01
22	3.63270000e+04	9.00000000e+00	1.10000000e+01	1.90000000e+01
23	3.64850000e+04	9.00000000e+00	1.10000000e+01	1.90000000e+01
24	3.66920000e+04	9.00000000e+00	1.10000000e+01	1.90000000e+01
25	3.68890000e+04	9.00000000e+00	1.10000000e+01	1.90000000e+01
26	3.70750000e+04	9.00000000e+00	1.10000000e+01	1.90000000e+01
27	3.72800000e+04	9.00000000e+00	1.10000000e+01	1.90000000e+01
28	3.74950000e+04	9.00000000e+00	1.10000000e+01	1.90000000e+01
29	3.76930000e+04	9.00000000e+00	1.10000000e+01	1.90000000e+01
30	3.78750000e+04	9.00000000e+00	1.10000000e+01	1.90000000e+01
31	3.80770000e+04	9.00000000e+00	1.10000000e+01	1.90000000e+01
32	3.82470000e+04	9.00000000e+00	1.10000000e+01	1.90000000e+01
33	3.84350000e+04	9.00000000e+00	1.10000000e+01	1.90000000e+01
34	3.85800000e+04	9.00000000e+00	1.10000000e+01	1.90000000e+01
35	3.87380000e+04	9.00000000e+00	1.10000000e+01	1.90000000e+01
36	3.89330000e+04	9.00000000e+00	1.10000000e+01	1.90000000e+01
37	3.91030000e+04	9.00000000e+00	1.10000000e+01	1.90000000e+01
38	3.93050000e+04	9.00000000e+00	1.10000000e+01	1.90000000e+01
39	3.95300000e+04	9.00000000e+00	1.10000000e+01	1.90000000e+01
40	3.97670000e+04	9.00000000e+00	1.10000000e+01	1.90000000e+01
41	3.99440000e+04	9.00000000e+00	1.10000000e+01	1.90000000e+01
42	4.01180000e+04	9.00000000e+00	1.10000000e+01	1.90000000e+01
43	4.02710000e+04	9.00000000e+00	1.10000000e+01	1.90000000e+01
44	4.04360000e+04	9.00000000e+00	1.10000000e+01	1.90000000e+01
45	4.06040000e+04	9.00000000e+00	1.10000000e+01	1.90000000e+01
46	4.07750000e+04	9.00000000e+00	1.10000000e+01	1.90000000e+01
47	4.09400000e+04	9.00000000e+00	1.10000000e+01	1.90000000e+01
48	4.10870000e+04	9.00000000e+00	1.10000000e+01	1.90000000e+01
49	4.12840000e+04	9.00000000e+00	1.10000000e+01	1.90000000e+01
50	4.14860000e+04	9.00000000e+00	1.10000000e+01	1.90000000e+01
51	4.16830000e+04	9.00000000e+00	1.10000000e+01	1.90000000e+01
52	4.18850000e+04	9.00000000e+00	1.10000000e+01	1.90000000e+01
53	4.20920000e+04	9.00000000e+00	1.10000000e+01	1.90000000e+01
54	4.22780000e+04	9.00000000e+00	1.10000000e+01	1.90000000e+01
55	4.24430000e+04	9.00000000e+00	1.10000000e+01	1.90000000e+01
56	4.26010000e+04	9.00000000e+00	1.10000000e+01	1.90000000e+01
57	4.27780000e+04	9.00000000e+00	1.10000000e+01	1.90000000e+01
58	4.29460000e+04	9.00000000e+00	1.10000000e+01	1.90000000e+01
59	4.31090000e+04	9.00000000e+00	1.10000000e+01	1.90000000e+01
60	4.32690000e+04	9.00000000e+00	1.10000000e+01	1.90000000e+01
61	4.34050000e+04	9.00000000e+00	1.10000000e+01	1.90000000e+01
62	4.35550000e+04	9.00000000e+00	1.10000000e+01	1.90000000e+01
63	4.37090000e+04	9.00000000e+00	1.10000000e+01	1.90000000e+01
64	4.38220000e+04	9.00000000e+00	1.10000000e+01	1.90000000e+01
65	4.39810000e+04	9.00000000e+00	1.10000000e+01	1.90000000e+01
66	4.41420000e+04	9.00000000e+00	1.10000000e+01	1.90000000e+01
67	4.43140000e+04	9.00000000e+00	1.10000000e+01	1.90000000e+01
68	4.44530000e+04	9.00000000e+00	1.10000000e+01	1.90000000e+01
69	4.46090000e+04	9.00000000e+00	1.10000000e+01	1.90000000e+01
70	4.47490000e+04	9.00000000e+00	1.10000000e+01	1.90000000e+01
71	4.48940000e+04	9.00000000e+00	1.10000000e+01	1.90000000e+01
72	4.50030000e+04	9.00000000e+00	1.10000000e+01	1.90000000e+01
73	4.51430000e+04	9.00000000e+00	1.10000000e+01	1.90000000e+01
74	4.53220000e+04	9.00000000e+00	1.10000000e+01	1.90000000e+01
75	4.54900000e+04	9.00000000e+00	1.10000000e+01	1.90000000e+01
76	4.56120000e+04	9.00000000e+00	1.10000000e+01	1.90000000e+01
77	4.57450000e+04	9.00000000e+00	1.10000000e+01	1.90000000e+01
78	4.58680000e+04	9.00000000e+00	1.10000000e+01	1.90000000e+01
79	4.60060000e+04	9.00000000e+00	1.10000000e+01	1.90000000e+01
80	4.61440000e+04	9.00000000e+00	1.10000000e+01	1.90000000e+01
81	4.62920000e+04	9.00000000e+00	1.10000000e+01	1.90000000e+01
82	4.64380000e+04	9.00000000e+00	1.10000000e+01	1.90000000e+01
83	4.65900000e+04	9.00000000e+00	1.10000000e+01	1.90000000e+01
84	4.67100000e+04	9.00000000e+00	1.10000000e+01	1.90000000e+01
85	4.68640000e+04	9.00000000e+00	6.00000000e+00	1.90000000e+01
86	4.70050000e+04	9.00000000e+00	1.10000000e+01	1.90000000e+01
87	4.71640000e+04	9.00000000e+00	1.10000000e+01	1.90000000e+01
88	4.73470000e+04	9.00000000e+00	1.10000000e+01	1.90000000e+01
89	4.74740000e+04	9.00000000e+00	1.10000000e+01	1.90000000e+01
90	4.76270000e+04	9.00000000e+00	1.10000000e+01	1.90000000e+01
91	4.77890000e+04	9.00000000e+00	1.10000000e+01	1.90000000e+01
92	4.79860000e+04	9.00000000e+00	1.10000000e+01	1.90000000e+01
93	4.82020000e+04	9.00000000e+00	1.10000000e+01	1.90000000e+01
94	4.83960000e+04	9.00000000e+00	1.10000000e+01	1.90000000e+01
95	4.86940000e+04	9.00000000e+00	1.10000000e+01	1.90000000e+01
96	4.88800000e+04	9.00000000e+00	1.10000000e+01	1.90000000e+01
97	4.90230000e+04	9.00000000e+00	1.10000000e+01	1.90000000e+01
98	4.91220000e+04	9.00000000e+00	1.10000000e+01	1.90000000e+01
99	4.92220000e+04	9.00000000e+00	1.10000000e+01	1.90000000e+01
100	4.93350000e+04	9.00000000e+00	1.10000000e+01	1.90000000e+01
