# Supplementary material for: Early Prediction of Movie Box Office Success Based on Wikipedia Activity Big Data
Source: PLoS One. 2013 Aug 21;8(8):e71226. doi: 10.1371/journal.pone.0071226 (PMC3749192; doi:10.1371/journal.pone.0071226)
Supplement: Dataset S1 — The dataset under study, including the financial and Wikipedia activity data is also available at http://wwm.phy.bme.hu/SupplementaryDataS1.zip. (ZIP) [file pone.0071226.s002.zip › wikipredict_data_pack/sample_of_312/wikipedia_predictors/15]

Day_(movie_time)	Views	Users	Rigor	Edits
-500	0.00000000e+00	2.00000000e+00	2.00000000e+00	1.00000000e+01
-499	0.00000000e+00	2.00000000e+00	2.00000000e+00	1.00000000e+01
-498	0.00000000e+00	2.00000000e+00	2.00000000e+00	1.00000000e+01
-497	0.00000000e+00	2.00000000e+00	2.00000000e+00	1.00000000e+01
-496	0.00000000e+00	2.00000000e+00	2.00000000e+00	1.00000000e+01
-495	0.00000000e+00	2.00000000e+00	2.00000000e+00	1.00000000e+01
-494	0.00000000e+00	2.00000000e+00	2.00000000e+00	1.00000000e+01
-493	0.00000000e+00	2.00000000e+00	2.00000000e+00	1.00000000e+01
-492	0.00000000e+00	2.00000000e+00	2.00000000e+00	1.00000000e+01
-491	0.00000000e+00	2.00000000e+00	2.00000000e+00	1.00000000e+01
-490	0.00000000e+00	2.00000000e+00	2.00000000e+00	1.00000000e+01
-489	0.00000000e+00	2.00000000e+00	2.00000000e+00	1.00000000e+01
-488	0.00000000e+00	2.00000000e+00	2.00000000e+00	1.00000000e+01
-487	0.00000000e+00	2.00000000e+00	2.00000000e+00	1.00000000e+01
-486	0.00000000e+00	2.00000000e+00	2.00000000e+00	1.00000000e+01
-485	0.00000000e+00	2.00000000e+00	2.00000000e+00	1.00000000e+01
-484	0.00000000e+00	2.00000000e+00	2.00000000e+00	1.00000000e+01
-483	0.00000000e+00	2.00000000e+00	2.00000000e+00	1.00000000e+01
-482	0.00000000e+00	2.00000000e+00	2.00000000e+00	1.00000000e+01
-481	0.00000000e+00	2.00000000e+00	2.00000000e+00	1.00000000e+01
-480	0.00000000e+00	2.00000000e+00	2.00000000e+00	1.00000000e+01
-479	0.00000000e+00	2.00000000e+00	2.00000000e+00	1.00000000e+01
-478	0.00000000e+00	2.00000000e+00	2.00000000e+00	1.00000000e+01
-477	0.00000000e+00	2.00000000e+00	2.00000000e+00	1.00000000e+01
-476	0.00000000e+00	2.00000000e+00	2.00000000e+00	1.00000000e+01
-475	0.00000000e+00	2.00000000e+00	2.00000000e+00	1.00000000e+01
-474	0.00000000e+00	2.00000000e+00	2.00000000e+00	1.00000000e+01
-473	0.00000000e+00	2.00000000e+00	2.00000000e+00	1.00000000e+01
-472	0.00000000e+00	2.00000000e+00	2.00000000e+00	1.00000000e+01
-471	0.00000000e+00	2.00000000e+00	2.00000000e+00	1.00000000e+01
-470	0.00000000e+00	2.00000000e+00	2.00000000e+00	1.00000000e+01
-469	0.00000000e+00	2.00000000e+00	2.00000000e+00	1.00000000e+01
-468	0.00000000e+00	2.00000000e+00	2.00000000e+00	1.00000000e+01
-467	0.00000000e+00	2.00000000e+00	2.00000000e+00	1.00000000e+01
-466	0.00000000e+00	2.00000000e+00	2.00000000e+00	1.00000000e+01
-465	0.00000000e+00	2.00000000e+00	2.00000000e+00	1.00000000e+01
-464	0.00000000e+00	2.00000000e+00	2.00000000e+00	1.00000000e+01
-463	0.00000000e+00	2.00000000e+00	2.00000000e+00	1.00000000e+01
-462	0.00000000e+00	2.00000000e+00	2.00000000e+00	1.00000000e+01
-461	0.00000000e+00	2.00000000e+00	2.00000000e+00	1.00000000e+01
-460	0.00000000e+00	2.00000000e+00	2.00000000e+00	1.00000000e+01
-459	0.00000000e+00	2.00000000e+00	2.00000000e+00	1.00000000e+01
-458	0.00000000e+00	2.00000000e+00	2.00000000e+00	1.00000000e+01
-457	0.00000000e+00	2.00000000e+00	2.00000000e+00	1.00000000e+01
-456	0.00000000e+00	2.00000000e+00	2.00000000e+00	1.00000000e+01
-455	0.00000000e+00	2.00000000e+00	2.00000000e+00	1.00000000e+01
-454	0.00000000e+00	2.00000000e+00	2.00000000e+00	1.00000000e+01
-453	0.00000000e+00	2.00000000e+00	2.00000000e+00	1.00000000e+01
-452	0.00000000e+00	2.00000000e+00	2.00000000e+00	1.00000000e+01
-451	0.00000000e+00	2.00000000e+00	2.00000000e+00	1.00000000e+01
-450	0.00000000e+00	2.00000000e+00	2.00000000e+00	1.00000000e+01
-449	0.00000000e+00	2.00000000e+00	2.00000000e+00	1.00000000e+01
-448	0.00000000e+00	2.00000000e+00	2.00000000e+00	1.00000000e+01
-447	0.00000000e+00	2.00000000e+00	2.00000000e+00	1.00000000e+01
-446	0.00000000e+00	2.00000000e+00	2.00000000e+00	1.00000000e+01
-445	0.00000000e+00	2.00000000e+00	2.00000000e+00	1.00000000e+01
-444	0.00000000e+00	2.00000000e+00	2.00000000e+00	1.00000000e+01
-443	0.00000000e+00	2.00000000e+00	2.00000000e+00	1.00000000e+01
-442	0.00000000e+00	2.00000000e+00	2.00000000e+00	1.00000000e+01
-441	0.00000000e+00	2.00000000e+00	2.00000000e+00	1.00000000e+01
-440	0.00000000e+00	2.00000000e+00	2.00000000e+00	1.00000000e+01
-439	0.00000000e+00	2.00000000e+00	2.00000000e+00	1.00000000e+01
-438	0.00000000e+00	2.00000000e+00	2.00000000e+00	1.00000000e+01
-437	0.00000000e+00	2.00000000e+00	2.00000000e+00	1.00000000e+01
-436	0.00000000e+00	2.00000000e+00	2.00000000e+00	1.00000000e+01
-435	0.00000000e+00	2.00000000e+00	2.00000000e+00	1.00000000e+01
-434	0.00000000e+00	2.00000000e+00	2.00000000e+00	1.00000000e+01
-433	0.00000000e+00	2.00000000e+00	2.00000000e+00	1.00000000e+01
-432	0.00000000e+00	2.00000000e+00	2.00000000e+00	1.00000000e+01
-431	0.00000000e+00	2.00000000e+00	2.00000000e+00	1.00000000e+01
-430	0.00000000e+00	2.00000000e+00	2.00000000e+00	1.00000000e+01
-429	0.00000000e+00	2.00000000e+00	2.00000000e+00	1.00000000e+01
-428	0.00000000e+00	2.00000000e+00	2.00000000e+00	1.00000000e+01
-427	0.00000000e+00	2.00000000e+00	2.00000000e+00	1.00000000e+01
-426	0.00000000e+00	2.00000000e+00	2.00000000e+00	1.00000000e+01
-425	0.00000000e+00	2.00000000e+00	2.00000000e+00	1.00000000e+01
-424	0.00000000e+00	2.00000000e+00	2.00000000e+00	1.00000000e+01
-423	0.00000000e+00	2.00000000e+00	2.00000000e+00	1.00000000e+01
-422	0.00000000e+00	2.00000000e+00	2.00000000e+00	1.00000000e+01
-421	0.00000000e+00	2.00000000e+00	2.00000000e+00	1.00000000e+01
-420	0.00000000e+00	2.00000000e+00	2.00000000e+00	1.00000000e+01
-419	0.00000000e+00	2.00000000e+00	2.00000000e+00	1.00000000e+01
-418	0.00000000e+00	2.00000000e+00	2.00000000e+00	1.00000000e+01
-417	0.00000000e+00	2.00000000e+00	2.00000000e+00	1.00000000e+01
-416	0.00000000e+00	2.00000000e+00	2.00000000e+00	1.00000000e+01
-415	0.00000000e+00	2.00000000e+00	2.00000000e+00	1.00000000e+01
-414	0.00000000e+00	2.00000000e+00	2.00000000e+00	1.00000000e+01
-413	0.00000000e+00	2.00000000e+00	2.00000000e+00	1.00000000e+01
-412	0.00000000e+00	2.00000000e+00	2.00000000e+00	1.00000000e+01
-411	0.00000000e+00	2.00000000e+00	2.00000000e+00	1.00000000e+01
-410	0.00000000e+00	2.00000000e+00	2.00000000e+00	1.00000000e+01
-409	0.00000000e+00	2.00000000e+00	2.00000000e+00	1.00000000e+01
-408	0.00000000e+00	2.00000000e+00	2.00000000e+00	1.00000000e+01
-407	0.00000000e+00	2.00000000e+00	2.00000000e+00	1.00000000e+01
-406	0.00000000e+00	2.00000000e+00	2.00000000e+00	1.00000000e+01
-405	0.00000000e+00	2.00000000e+00	2.00000000e+00	1.00000000e+01
-404	0.00000000e+00	2.00000000e+00	2.00000000e+00	1.00000000e+01
-403	0.00000000e+00	2.00000000e+00	2.00000000e+00	1.00000000e+01
-402	0.00000000e+00	2.00000000e+00	2.00000000e+00	1.00000000e+01
-401	0.00000000e+00	2.00000000e+00	2.00000000e+00	1.00000000e+01
-400	0.00000000e+00	2.00000000e+00	2.00000000e+00	1.00000000e+01
-399	0.00000000e+00	2.00000000e+00	2.00000000e+00	1.00000000e+01
-398	0.00000000e+00	2.00000000e+00	2.00000000e+00	1.00000000e+01
-397	1.00000000e+00	2.00000000e+00	2.00000000e+00	1.00000000e+01
-396	1.00000000e+00	2.00000000e+00	2.00000000e+00	1.00000000e+01
-395	1.00000000e+00	2.00000000e+00	2.00000000e+00	1.00000000e+01
-394	1.00000000e+00	2.00000000e+00	2.00000000e+00	1.00000000e+01
-393	1.00000000e+00	2.00000000e+00	2.00000000e+00	1.00000000e+01
-392	1.00000000e+00	2.00000000e+00	2.00000000e+00	1.00000000e+01
-391	1.00000000e+00	2.00000000e+00	2.00000000e+00	1.00000000e+01
-390	1.00000000e+00	2.00000000e+00	2.00000000e+00	1.00000000e+01
-389	1.00000000e+00	2.00000000e+00	2.00000000e+00	1.00000000e+01
-388	1.00000000e+00	2.00000000e+00	2.00000000e+00	1.00000000e+01
-387	1.00000000e+00	2.00000000e+00	2.00000000e+00	1.00000000e+01
-386	1.00000000e+00	2.00000000e+00	2.00000000e+00	1.00000000e+01
-385	1.00000000e+00	2.00000000e+00	2.00000000e+00	1.00000000e+01
-384	1.00000000e+00	2.00000000e+00	2.00000000e+00	1.00000000e+01
-383	1.00000000e+00	2.00000000e+00	2.00000000e+00	1.00000000e+01
-382	1.00000000e+00	2.00000000e+00	2.00000000e+00	1.00000000e+01
-381	1.00000000e+00	2.00000000e+00	2.00000000e+00	1.00000000e+01
-380	1.00000000e+00	2.00000000e+00	2.00000000e+00	1.00000000e+01
-379	1.00000000e+00	2.00000000e+00	2.00000000e+00	1.00000000e+01
-378	1.00000000e+00	2.00000000e+00	2.00000000e+00	1.00000000e+01
-377	1.00000000e+00	2.00000000e+00	2.00000000e+00	1.00000000e+01
-376	1.00000000e+00	2.00000000e+00	2.00000000e+00	1.00000000e+01
-375	1.00000000e+00	2.00000000e+00	2.00000000e+00	1.00000000e+01
-374	1.00000000e+00	2.00000000e+00	2.00000000e+00	1.00000000e+01
-373	1.00000000e+00	2.00000000e+00	2.00000000e+00	1.00000000e+01
-372	1.00000000e+00	2.00000000e+00	2.00000000e+00	1.00000000e+01
-371	1.00000000e+00	2.00000000e+00	2.00000000e+00	1.00000000e+01
-370	1.00000000e+00	2.00000000e+00	2.00000000e+00	1.00000000e+01
-369	1.00000000e+00	2.00000000e+00	2.00000000e+00	1.00000000e+01
-368	1.00000000e+00	2.00000000e+00	2.00000000e+00	1.00000000e+01
-367	1.00000000e+00	2.00000000e+00	2.00000000e+00	1.00000000e+01
-366	1.00000000e+00	2.00000000e+00	2.00000000e+00	1.00000000e+01
-365	1.00000000e+00	2.00000000e+00	2.00000000e+00	1.00000000e+01
-364	1.00000000e+00	2.00000000e+00	2.00000000e+00	1.00000000e+01
-363	1.00000000e+00	2.00000000e+00	2.00000000e+00	1.00000000e+01
-362	1.00000000e+00	2.00000000e+00	2.00000000e+00	1.00000000e+01
-361	1.00000000e+00	2.00000000e+00	2.00000000e+00	1.00000000e+01
-360	1.00000000e+00	2.00000000e+00	2.00000000e+00	1.00000000e+01
-359	1.00000000e+00	2.00000000e+00	2.00000000e+00	1.00000000e+01
-358	1.80000000e+01	4.00000000e+00	9.00000000e+00	4.00000000e+01
-357	6.00000000e+02	6.00000000e+00	1.80000000e+01	6.70000000e+01
-356	9.50000000e+02	6.00000000e+00	1.80000000e+01	6.70000000e+01
-355	1.03300000e+03	6.00000000e+00	1.80000000e+01	6.70000000e+01
-354	1.08900000e+03	6.00000000e+00	1.80000000e+01	6.70000000e+01
-353	1.19700000e+03	6.00000000e+00	1.80000000e+01	6.70000000e+01
-352	1.30700000e+03	6.00000000e+00	1.90000000e+01	7.60000000e+01
-351	1.36300000e+03	6.00000000e+00	1.90000000e+01	7.60000000e+01
-350	1.42100000e+03	6.00000000e+00	1.90000000e+01	7.60000000e+01
-349	1.45700000e+03	6.00000000e+00	1.90000000e+01	7.60000000e+01
-348	1.48000000e+03	6.00000000e+00	1.90000000e+01	7.60000000e+01
-347	1.53800000e+03	6.00000000e+00	1.90000000e+01	7.60000000e+01
-346	1.57700000e+03	6.00000000e+00	1.90000000e+01	7.60000000e+01
-345	1.61400000e+03	6.00000000e+00	1.90000000e+01	7.60000000e+01
-344	1.65300000e+03	6.00000000e+00	1.90000000e+01	7.60000000e+01
-343	1.68900000e+03	6.00000000e+00	1.90000000e+01	7.60000000e+01
-342	1.73600000e+03	6.00000000e+00	1.90000000e+01	7.60000000e+01
-341	1.77600000e+03	6.00000000e+00	1.90000000e+01	7.60000000e+01
-340	1.82100000e+03	6.00000000e+00	1.90000000e+01	7.60000000e+01
-339	1.89200000e+03	6.00000000e+00	1.90000000e+01	7.60000000e+01
-338	1.95500000e+03	6.00000000e+00	1.90000000e+01	7.60000000e+01
-337	2.00700000e+03	6.00000000e+00	1.90000000e+01	7.60000000e+01
-336	2.06000000e+03	6.00000000e+00	1.90000000e+01	7.60000000e+01
-335	2.09800000e+03	6.00000000e+00	1.90000000e+01	7.60000000e+01
-334	2.13200000e+03	6.00000000e+00	1.90000000e+01	7.60000000e+01
-333	2.20300000e+03	6.00000000e+00	1.90000000e+01	7.60000000e+01
-332	2.24500000e+03	6.00000000e+00	1.90000000e+01	7.60000000e+01
-331	2.28000000e+03	6.00000000e+00	1.90000000e+01	7.60000000e+01
-330	2.32300000e+03	6.00000000e+00	1.90000000e+01	7.60000000e+01
-329	2.35300000e+03	6.00000000e+00	1.90000000e+01	7.60000000e+01
-328	2.38700000e+03	6.00000000e+00	1.90000000e+01	7.60000000e+01
-327	2.42700000e+03	6.00000000e+00	2.10000000e+01	7.80000000e+01
-326	3.11000000e+03	6.00000000e+00	2.30000000e+01	8.30000000e+01
-325	3.17300000e+03	6.00000000e+00	2.30000000e+01	8.30000000e+01
-324	3.24600000e+03	6.00000000e+00	2.30000000e+01	8.30000000e+01
-323	3.69700000e+03	8.00000000e+00	2.70000000e+01	9.80000000e+01
-322	4.26000000e+03	1.00000000e+01	3.10000000e+01	1.02000000e+02
-321	4.79400000e+03	1.00000000e+01	3.10000000e+01	1.02000000e+02
-320	5.26500000e+03	1.10000000e+01	3.20000000e+01	1.04000000e+02
-319	5.84300000e+03	1.20000000e+01	3.30000000e+01	1.05000000e+02
-318	6.64200000e+03	1.30000000e+01	3.50000000e+01	1.07000000e+02
-317	7.16800000e+03	1.30000000e+01	3.50000000e+01	1.07000000e+02
-316	7.74800000e+03	1.30000000e+01	3.50000000e+01	1.07000000e+02
-315	8.28500000e+03	1.30000000e+01	3.50000000e+01	1.07000000e+02
-314	8.73200000e+03	1.30000000e+01	3.70000000e+01	1.09000000e+02
-313	1.01910000e+04	1.60000000e+01	5.00000000e+01	1.54000000e+02
-312	1.35590000e+04	2.40000000e+01	6.30000000e+01	1.76000000e+02
-311	1.81940000e+04	2.40000000e+01	6.50000000e+01	1.79000000e+02
-310	2.25900000e+04	2.40000000e+01	6.50000000e+01	1.79000000e+02
-309	2.81930000e+04	2.50000000e+01	6.90000000e+01	1.85000000e+02
-308	3.34090000e+04	2.90000000e+01	7.30000000e+01	1.91000000e+02
-307	3.75250000e+04	3.20000000e+01	7.60000000e+01	1.94000000e+02
-306	4.19150000e+04	3.20000000e+01	8.10000000e+01	2.04000000e+02
-305	4.71470000e+04	4.00000000e+01	8.50000000e+01	2.10000000e+02
-304	5.30110000e+04	3.80000000e+01	9.20000000e+01	2.23000000e+02
-303	5.78950000e+04	4.00000000e+01	9.70000000e+01	2.30000000e+02
-302	6.24540000e+04	4.20000000e+01	9.80000000e+01	2.31000000e+02
-301	6.64830000e+04	4.20000000e+01	1.00000000e+02	2.33000000e+02
-300	7.17450000e+04	3.80000000e+01	1.02000000e+02	2.35000000e+02
-299	7.60650000e+04	4.00000000e+01	1.03000000e+02	2.36000000e+02
-298	7.98910000e+04	4.00000000e+01	1.03000000e+02	2.36000000e+02
-297	8.51370000e+04	4.20000000e+01	1.07000000e+02	2.40000000e+02
-296	8.97870000e+04	4.30000000e+01	1.08000000e+02	2.41000000e+02
-295	9.39380000e+04	4.30000000e+01	1.12000000e+02	2.45000000e+02
-294	9.81170000e+04	4.50000000e+01	1.14000000e+02	2.48000000e+02
-293	1.01960000e+05	5.00000000e+01	1.17000000e+02	2.56000000e+02
-292	1.05161000e+05	5.00000000e+01	1.21000000e+02	2.61000000e+02
-291	1.09248000e+05	4.90000000e+01	1.27000000e+02	2.67000000e+02
-290	1.14158000e+05	5.60000000e+01	1.34000000e+02	2.74000000e+02
-289	1.18771000e+05	5.70000000e+01	1.37000000e+02	2.77000000e+02
-288	1.23070000e+05	5.70000000e+01	1.37000000e+02	2.77000000e+02
-287	1.27186000e+05	5.60000000e+01	1.38000000e+02	2.78000000e+02
-286	1.30984000e+05	5.60000000e+01	1.38000000e+02	2.78000000e+02
-285	1.34398000e+05	5.60000000e+01	1.38000000e+02	2.78000000e+02
-284	1.38658000e+05	5.50000000e+01	1.41000000e+02	2.82000000e+02
-283	1.43505000e+05	5.50000000e+01	1.41000000e+02	2.82000000e+02
-282	1.48376000e+05	5.50000000e+01	1.41000000e+02	2.82000000e+02
-281	1.58003000e+05	6.00000000e+01	1.49000000e+02	2.90000000e+02
-280	1.72155000e+05	6.80000000e+01	1.63000000e+02	3.09000000e+02
-279	1.81254000e+05	6.90000000e+01	1.69000000e+02	3.16000000e+02
-278	1.89444000e+05	7.40000000e+01	1.81000000e+02	3.30000000e+02
-277	1.97507000e+05	7.70000000e+01	1.85000000e+02	3.34000000e+02
-276	2.05870000e+05	8.30000000e+01	1.93000000e+02	3.43000000e+02
-275	2.13423000e+05	8.30000000e+01	1.93000000e+02	3.43000000e+02
-274	2.21086000e+05	8.30000000e+01	1.93000000e+02	3.43000000e+02
-273	2.27931000e+05	8.60000000e+01	2.04000000e+02	3.56000000e+02
-272	2.33384000e+05	8.90000000e+01	2.10000000e+02	3.63000000e+02
-271	2.38707000e+05	8.70000000e+01	2.11000000e+02	3.64000000e+02
-270	2.44640000e+05	8.60000000e+01	2.11000000e+02	3.65000000e+02
-269	2.51298000e+05	9.70000000e+01	2.13000000e+02	3.67000000e+02
-268	2.56640000e+05	9.00000000e+01	2.14000000e+02	3.68000000e+02
-267	2.62205000e+05	8.90000000e+01	2.17000000e+02	3.75000000e+02
-266	2.67004000e+05	9.00000000e+01	2.19000000e+02	3.77000000e+02
-265	2.72077000e+05	9.00000000e+01	2.19000000e+02	3.77000000e+02
-264	2.76520000e+05	9.90000000e+01	2.21000000e+02	3.79000000e+02
-263	2.81833000e+05	1.03000000e+02	2.23000000e+02	3.83000000e+02
-262	2.87346000e+05	1.03000000e+02	2.23000000e+02	3.83000000e+02
-261	2.92647000e+05	1.03000000e+02	2.23000000e+02	3.83000000e+02
-260	2.97661000e+05	1.03000000e+02	2.23000000e+02	3.83000000e+02
-259	3.02369000e+05	1.03000000e+02	2.23000000e+02	3.83000000e+02
-258	3.07334000e+05	1.03000000e+02	2.23000000e+02	3.83000000e+02
-257	3.11725000e+05	1.03000000e+02	2.23000000e+02	3.83000000e+02
-256	3.16168000e+05	1.03000000e+02	2.23000000e+02	3.83000000e+02
-255	3.21479000e+05	1.03000000e+02	2.23000000e+02	3.83000000e+02
-254	3.26290000e+05	1.03000000e+02	2.23000000e+02	3.83000000e+02
-253	3.31098000e+05	1.03000000e+02	2.23000000e+02	3.83000000e+02
-252	3.35357000e+05	1.01000000e+02	2.25000000e+02	3.85000000e+02
-251	3.40074000e+05	1.04000000e+02	2.27000000e+02	3.87000000e+02
-250	3.44399000e+05	1.04000000e+02	2.27000000e+02	3.87000000e+02
-249	3.49031000e+05	1.04000000e+02	2.27000000e+02	3.87000000e+02
-248	3.53804000e+05	1.04000000e+02	2.27000000e+02	3.87000000e+02
-247	3.58588000e+05	1.05000000e+02	2.29000000e+02	3.89000000e+02
-246	3.63294000e+05	1.10000000e+02	2.32000000e+02	3.93000000e+02
-245	3.67757000e+05	1.05000000e+02	2.33000000e+02	3.94000000e+02
-244	3.73141000e+05	1.05000000e+02	2.33000000e+02	3.94000000e+02
-243	3.78522000e+05	1.05000000e+02	2.33000000e+02	3.94000000e+02
-242	3.83767000e+05	1.09000000e+02	2.35000000e+02	3.96000000e+02
-241	3.89298000e+05	1.07000000e+02	2.36000000e+02	3.97000000e+02
-240	3.94023000e+05	1.07000000e+02	2.37000000e+02	3.98000000e+02
-239	3.98469000e+05	1.07000000e+02	2.37000000e+02	3.98000000e+02
-238	4.02828000e+05	1.07000000e+02	2.37000000e+02	3.98000000e+02
-237	4.07249000e+05	1.07000000e+02	2.37000000e+02	3.98000000e+02
-236	4.12044000e+05	1.06000000e+02	2.41000000e+02	4.02000000e+02
-235	4.16628000e+05	1.06000000e+02	2.41000000e+02	4.02000000e+02
-234	4.21513000e+05	1.06000000e+02	2.41000000e+02	4.02000000e+02
-233	4.25733000e+05	1.12000000e+02	2.43000000e+02	4.04000000e+02
-232	4.29893000e+05	1.12000000e+02	2.43000000e+02	4.04000000e+02
-231	4.33567000e+05	1.12000000e+02	2.43000000e+02	4.04000000e+02
-230	4.37417000e+05	1.06000000e+02	2.47000000e+02	4.08000000e+02
-229	4.41785000e+05	1.09000000e+02	2.52000000e+02	4.13000000e+02
-228	4.46318000e+05	1.09000000e+02	2.52000000e+02	4.13000000e+02
-227	4.50139000e+05	1.09000000e+02	2.52000000e+02	4.13000000e+02
-226	4.53761000e+05	1.06000000e+02	2.53000000e+02	4.14000000e+02
-225	4.57362000e+05	1.06000000e+02	2.53000000e+02	4.14000000e+02
-224	4.60691000e+05	1.06000000e+02	2.53000000e+02	4.14000000e+02
-223	4.64302000e+05	1.06000000e+02	2.53000000e+02	4.14000000e+02
-222	4.68496000e+05	1.06000000e+02	2.53000000e+02	4.14000000e+02
-221	4.72872000e+05	1.06000000e+02	2.53000000e+02	4.14000000e+02
-220	4.76788000e+05	1.06000000e+02	2.53000000e+02	4.14000000e+02
-219	4.80534000e+05	1.06000000e+02	2.53000000e+02	4.14000000e+02
-218	4.80534000e+05	1.17000000e+02	2.55000000e+02	4.16000000e+02
-217	4.83965000e+05	1.13000000e+02	2.57000000e+02	4.19000000e+02
-216	4.83965000e+05	1.13000000e+02	2.57000000e+02	4.19000000e+02
-215	4.87791000e+05	1.10000000e+02	2.65000000e+02	4.31000000e+02
-214	4.87791000e+05	1.29000000e+02	2.72000000e+02	4.41000000e+02
-213	5.05552000e+05	1.25000000e+02	2.81000000e+02	4.51000000e+02
-212	5.29081000e+05	1.32000000e+02	2.98000000e+02	4.73000000e+02
-211	5.46984000e+05	1.38000000e+02	3.05000000e+02	4.80000000e+02
-210	5.57816000e+05	1.39000000e+02	3.11000000e+02	4.86000000e+02
-209	5.68784000e+05	1.37000000e+02	3.15000000e+02	4.90000000e+02
-208	5.79360000e+05	1.44000000e+02	3.16000000e+02	4.91000000e+02
-207	5.88512000e+05	1.44000000e+02	3.16000000e+02	4.91000000e+02
-206	5.96922000e+05	1.44000000e+02	3.16000000e+02	4.91000000e+02
-205	6.05418000e+05	1.49000000e+02	3.20000000e+02	5.01000000e+02
-204	6.12831000e+05	1.49000000e+02	3.22000000e+02	5.03000000e+02
-203	6.19529000e+05	1.55000000e+02	3.24000000e+02	5.06000000e+02
-202	6.26315000e+05	1.52000000e+02	3.25000000e+02	5.07000000e+02
-201	6.32639000e+05	1.54000000e+02	3.27000000e+02	5.10000000e+02
-200	6.39045000e+05	1.44000000e+02	3.34000000e+02	5.18000000e+02
-199	6.45331000e+05	1.56000000e+02	3.36000000e+02	5.20000000e+02
-198	6.52267000e+05	1.55000000e+02	3.37000000e+02	5.21000000e+02
-197	6.52267000e+05	1.61000000e+02	3.41000000e+02	5.25000000e+02
-196	6.52267000e+05	1.61000000e+02	3.41000000e+02	5.25000000e+02
-195	6.52267000e+05	1.61000000e+02	3.41000000e+02	5.25000000e+02
-194	6.57607000e+05	1.60000000e+02	3.43000000e+02	5.27000000e+02
-193	6.63012000e+05	1.60000000e+02	3.43000000e+02	5.27000000e+02
-192	6.68246000e+05	1.60000000e+02	3.43000000e+02	5.27000000e+02
-191	6.73189000e+05	1.60000000e+02	3.43000000e+02	5.27000000e+02
-190	6.78011000e+05	1.60000000e+02	3.43000000e+02	5.27000000e+02
-189	6.82933000e+05	1.65000000e+02	3.44000000e+02	5.28000000e+02
-188	6.88491000e+05	1.64000000e+02	3.46000000e+02	5.32000000e+02
-187	6.94888000e+05	1.64000000e+02	3.46000000e+02	5.32000000e+02
-186	7.00730000e+05	1.63000000e+02	3.48000000e+02	5.34000000e+02
-185	7.06157000e+05	1.68000000e+02	3.52000000e+02	5.38000000e+02
-184	7.11416000e+05	1.68000000e+02	3.52000000e+02	5.38000000e+02
-183	7.17812000e+05	1.68000000e+02	3.52000000e+02	5.38000000e+02
-182	7.23420000e+05	1.69000000e+02	3.54000000e+02	5.40000000e+02
-181	7.29345000e+05	1.69000000e+02	3.54000000e+02	5.40000000e+02
-180	7.36950000e+05	1.69000000e+02	3.54000000e+02	5.40000000e+02
-179	7.44215000e+05	1.70000000e+02	3.55000000e+02	5.41000000e+02
-178	7.49284000e+05	1.71000000e+02	3.59000000e+02	5.46000000e+02
-177	7.54277000e+05	1.71000000e+02	3.59000000e+02	5.46000000e+02
-176	7.58968000e+05	1.71000000e+02	3.59000000e+02	5.46000000e+02
-175	7.63229000e+05	1.72000000e+02	3.61000000e+02	5.50000000e+02
-174	7.67414000e+05	1.70000000e+02	3.65000000e+02	5.67000000e+02
-173	7.71158000e+05	1.70000000e+02	3.65000000e+02	5.67000000e+02
-172	7.75576000e+05	1.70000000e+02	3.65000000e+02	5.67000000e+02
-171	7.79611000e+05	1.72000000e+02	3.68000000e+02	5.70000000e+02
-170	7.83110000e+05	1.66000000e+02	3.70000000e+02	5.72000000e+02
-169	7.86755000e+05	1.66000000e+02	3.70000000e+02	5.72000000e+02
-168	7.90199000e+05	1.83000000e+02	3.74000000e+02	5.78000000e+02
-167	7.94181000e+05	1.73000000e+02	3.76000000e+02	5.80000000e+02
-166	7.98428000e+05	1.80000000e+02	3.78000000e+02	5.82000000e+02
-165	7.98428000e+05	1.85000000e+02	3.82000000e+02	5.87000000e+02
-164	8.01928000e+05	1.85000000e+02	3.88000000e+02	5.93000000e+02
-163	8.04857000e+05	1.85000000e+02	3.88000000e+02	5.93000000e+02
-162	8.07822000e+05	1.85000000e+02	3.88000000e+02	5.93000000e+02
-161	8.10845000e+05	1.87000000e+02	3.90000000e+02	5.95000000e+02
-160	8.14276000e+05	1.86000000e+02	3.92000000e+02	5.97000000e+02
-159	8.17899000e+05	1.79000000e+02	3.96000000e+02	6.01000000e+02
-158	8.17899000e+05	1.79000000e+02	3.96000000e+02	6.01000000e+02
-157	8.20981000e+05	1.79000000e+02	3.96000000e+02	6.01000000e+02
-156	8.23696000e+05	1.79000000e+02	3.96000000e+02	6.01000000e+02
-155	8.26681000e+05	1.79000000e+02	3.96000000e+02	6.01000000e+02
-154	8.29486000e+05	1.79000000e+02	3.96000000e+02	6.01000000e+02
-153	8.32562000e+05	1.79000000e+02	3.96000000e+02	6.01000000e+02
-152	8.35825000e+05	1.79000000e+02	3.96000000e+02	6.01000000e+02
-151	8.39107000e+05	1.79000000e+02	3.96000000e+02	6.01000000e+02
-150	8.42162000e+05	1.79000000e+02	3.96000000e+02	6.01000000e+02
-149	8.44602000e+05	1.79000000e+02	3.96000000e+02	6.01000000e+02
-148	8.47254000e+05	1.89000000e+02	3.98000000e+02	6.03000000e+02
-147	8.50465000e+05	1.89000000e+02	3.98000000e+02	6.03000000e+02
-146	8.53351000e+05	1.89000000e+02	3.98000000e+02	6.03000000e+02
-145	8.56244000e+05	1.89000000e+02	3.98000000e+02	6.03000000e+02
-144	8.59391000e+05	1.89000000e+02	3.98000000e+02	6.03000000e+02
-143	8.62563000e+05	2.00000000e+02	4.00000000e+02	6.05000000e+02
-142	8.65148000e+05	2.00000000e+02	4.00000000e+02	6.05000000e+02
-141	8.67835000e+05	2.00000000e+02	4.00000000e+02	6.05000000e+02
-140	8.70304000e+05	1.86000000e+02	4.01000000e+02	6.07000000e+02
-139	8.72915000e+05	1.97000000e+02	4.04000000e+02	6.10000000e+02
-138	8.75810000e+05	1.97000000e+02	4.04000000e+02	6.10000000e+02
-137	8.78611000e+05	1.95000000e+02	4.06000000e+02	6.12000000e+02
-136	8.81501000e+05	1.97000000e+02	4.09000000e+02	6.18000000e+02
-135	8.84157000e+05	1.97000000e+02	4.09000000e+02	6.18000000e+02
-134	8.86570000e+05	1.97000000e+02	4.09000000e+02	6.18000000e+02
-133	8.89337000e+05	1.97000000e+02	4.09000000e+02	6.18000000e+02
-132	8.92360000e+05	1.95000000e+02	4.11000000e+02	6.20000000e+02
-131	8.95453000e+05	1.95000000e+02	4.11000000e+02	6.20000000e+02
-130	8.98942000e+05	1.95000000e+02	4.11000000e+02	6.20000000e+02
-129	9.03158000e+05	1.98000000e+02	4.12000000e+02	6.21000000e+02
-128	9.06926000e+05	2.01000000e+02	4.18000000e+02	6.27000000e+02
-127	9.12885000e+05	2.01000000e+02	4.18000000e+02	6.27000000e+02
-126	9.16492000e+05	2.01000000e+02	4.20000000e+02	6.29000000e+02
-125	9.19042000e+05	2.01000000e+02	4.20000000e+02	6.29000000e+02
-124	9.22193000e+05	2.01000000e+02	4.20000000e+02	6.29000000e+02
-123	9.25670000e+05	2.01000000e+02	4.20000000e+02	6.29000000e+02
-122	9.29488000e+05	2.00000000e+02	4.21000000e+02	6.31000000e+02
-121	9.33470000e+05	2.08000000e+02	4.23000000e+02	6.35000000e+02
-120	9.37736000e+05	2.08000000e+02	4.23000000e+02	6.35000000e+02
-119	9.41661000e+05	2.17000000e+02	4.24000000e+02	6.36000000e+02
-118	9.45451000e+05	2.12000000e+02	4.27000000e+02	6.39000000e+02
-117	9.49944000e+05	2.12000000e+02	4.27000000e+02	6.39000000e+02
-116	9.53942000e+05	2.12000000e+02	4.27000000e+02	6.39000000e+02
-115	9.57698000e+05	2.12000000e+02	4.27000000e+02	6.39000000e+02
-114	9.61144000e+05	2.12000000e+02	4.27000000e+02	6.39000000e+02
-113	9.65162000e+05	2.13000000e+02	4.28000000e+02	6.40000000e+02
-112	9.69624000e+05	2.17000000e+02	4.31000000e+02	6.45000000e+02
-111	9.73768000e+05	2.14000000e+02	4.32000000e+02	6.46000000e+02
-110	9.78205000e+05	2.14000000e+02	4.35000000e+02	6.51000000e+02
-109	9.83099000e+05	2.27000000e+02	4.37000000e+02	6.54000000e+02
-108	9.87554000e+05	2.27000000e+02	4.37000000e+02	6.54000000e+02
-107	9.91813000e+05	2.21000000e+02	4.40000000e+02	6.57000000e+02
-106	9.96200000e+05	2.21000000e+02	4.40000000e+02	6.57000000e+02
-105	1.00020500e+06	2.06000000e+02	4.41000000e+02	6.59000000e+02
-104	1.00457400e+06	2.06000000e+02	4.41000000e+02	6.59000000e+02
-103	1.00901500e+06	2.06000000e+02	4.41000000e+02	6.59000000e+02
-102	1.01341000e+06	2.05000000e+02	4.42000000e+02	6.60000000e+02
-101	1.01860200e+06	2.15000000e+02	4.44000000e+02	6.62000000e+02
-100	1.02299400e+06	2.15000000e+02	4.44000000e+02	6.62000000e+02
-99	1.02690300e+06	2.08000000e+02	4.46000000e+02	6.64000000e+02
-98	1.03093600e+06	2.16000000e+02	4.47000000e+02	6.65000000e+02
-97	1.03521000e+06	2.19000000e+02	4.48000000e+02	6.66000000e+02
-96	1.03521000e+06	2.16000000e+02	4.50000000e+02	6.68000000e+02
-95	1.03521000e+06	2.16000000e+02	4.50000000e+02	6.68000000e+02
-94	1.03974800e+06	2.16000000e+02	4.50000000e+02	6.68000000e+02
-93	1.04338600e+06	2.16000000e+02	4.50000000e+02	6.68000000e+02
-92	1.04740200e+06	2.16000000e+02	4.50000000e+02	6.68000000e+02
-91	1.05129500e+06	2.16000000e+02	4.50000000e+02	6.68000000e+02
-90	1.05501700e+06	2.18000000e+02	4.52000000e+02	6.70000000e+02
-89	1.05925800e+06	2.26000000e+02	4.54000000e+02	6.72000000e+02
-88	1.06407900e+06	2.27000000e+02	4.58000000e+02	6.79000000e+02
-87	1.06826400e+06	2.27000000e+02	4.58000000e+02	6.79000000e+02
-86	1.07216200e+06	2.37000000e+02	4.60000000e+02	6.81000000e+02
-85	1.07577400e+06	2.37000000e+02	4.60000000e+02	6.81000000e+02
-84	1.07993800e+06	2.24000000e+02	4.62000000e+02	6.83000000e+02
-83	1.08397500e+06	2.36000000e+02	4.63000000e+02	6.84000000e+02
-82	1.08849100e+06	2.22000000e+02	4.64000000e+02	6.85000000e+02
-81	1.09274800e+06	2.22000000e+02	4.64000000e+02	6.85000000e+02
-80	1.09274800e+06	2.22000000e+02	4.64000000e+02	6.85000000e+02
-79	1.09638800e+06	2.22000000e+02	4.64000000e+02	6.85000000e+02
-78	1.10003800e+06	2.22000000e+02	4.64000000e+02	6.85000000e+02
-77	1.10388100e+06	2.22000000e+02	4.64000000e+02	6.85000000e+02
-76	1.10801300e+06	2.22000000e+02	4.64000000e+02	6.85000000e+02
-75	1.11216200e+06	2.22000000e+02	4.64000000e+02	6.85000000e+02
-74	1.11646900e+06	2.22000000e+02	4.64000000e+02	6.85000000e+02
-73	1.12094900e+06	2.22000000e+02	4.64000000e+02	6.85000000e+02
-72	1.12481300e+06	2.22000000e+02	4.64000000e+02	6.85000000e+02
-71	1.12835100e+06	2.22000000e+02	4.64000000e+02	6.85000000e+02
-70	1.13221600e+06	2.34000000e+02	4.70000000e+02	6.91000000e+02
-69	1.13597200e+06	2.31000000e+02	4.71000000e+02	6.92000000e+02
-68	1.14027700e+06	2.31000000e+02	4.71000000e+02	6.92000000e+02
-67	1.14533600e+06	2.24000000e+02	4.74000000e+02	6.95000000e+02
-66	1.15018700e+06	2.24000000e+02	4.74000000e+02	6.95000000e+02
-65	1.15604000e+06	2.28000000e+02	4.81000000e+02	7.05000000e+02
-64	1.16343100e+06	2.41000000e+02	4.85000000e+02	7.09000000e+02
-63	1.17200000e+06	2.37000000e+02	4.88000000e+02	7.12000000e+02
-62	1.18401800e+06	2.28000000e+02	4.91000000e+02	7.15000000e+02
-61	1.20247700e+06	2.56000000e+02	4.98000000e+02	7.23000000e+02
-60	1.21551700e+06	2.47000000e+02	5.03000000e+02	7.29000000e+02
-59	1.22528300e+06	2.42000000e+02	5.05000000e+02	7.32000000e+02
-58	1.23265200e+06	2.42000000e+02	5.05000000e+02	7.32000000e+02
-57	1.23903800e+06	2.42000000e+02	5.05000000e+02	7.32000000e+02
-56	1.24563800e+06	2.42000000e+02	5.06000000e+02	7.33000000e+02
-55	1.25302200e+06	2.57000000e+02	5.10000000e+02	7.38000000e+02
-54	1.25947900e+06	2.57000000e+02	5.10000000e+02	7.38000000e+02
-53	1.26623700e+06	2.63000000e+02	5.16000000e+02	7.47000000e+02
-52	1.27269300e+06	2.47000000e+02	5.17000000e+02	7.48000000e+02
-51	1.27801200e+06	2.67000000e+02	5.18000000e+02	7.52000000e+02
-50	1.28273900e+06	2.67000000e+02	5.18000000e+02	7.52000000e+02
-49	1.28745100e+06	2.48000000e+02	5.19000000e+02	7.55000000e+02
-48	1.29261600e+06	2.63000000e+02	5.22000000e+02	7.58000000e+02
-47	1.29863100e+06	2.62000000e+02	5.23000000e+02	7.59000000e+02
-46	1.30396600e+06	2.62000000e+02	5.23000000e+02	7.59000000e+02
-45	1.30908600e+06	2.66000000e+02	5.24000000e+02	7.61000000e+02
-44	1.31391100e+06	2.74000000e+02	5.31000000e+02	7.68000000e+02
-43	1.31926400e+06	2.74000000e+02	5.31000000e+02	7.68000000e+02
-42	1.32413100e+06	2.60000000e+02	5.33000000e+02	7.70000000e+02
-41	1.32905200e+06	2.51000000e+02	5.35000000e+02	7.72000000e+02
-40	1.33432000e+06	2.71000000e+02	5.37000000e+02	7.75000000e+02
-39	1.34022500e+06	2.66000000e+02	5.40000000e+02	7.79000000e+02
-38	1.34524500e+06	2.66000000e+02	5.40000000e+02	7.79000000e+02
-37	1.35039700e+06	2.71000000e+02	5.42000000e+02	7.81000000e+02
-36	1.35561800e+06	2.70000000e+02	5.43000000e+02	7.82000000e+02
-35	1.36016300e+06	2.69000000e+02	5.45000000e+02	7.85000000e+02
-34	1.36516400e+06	2.73000000e+02	5.48000000e+02	7.89000000e+02
-33	1.37093300e+06	2.71000000e+02	5.56000000e+02	7.98000000e+02
-32	1.37720200e+06	2.75000000e+02	5.58000000e+02	8.00000000e+02
-31	1.38298300e+06	2.75000000e+02	5.58000000e+02	8.00000000e+02
-30	1.38817500e+06	2.75000000e+02	5.58000000e+02	8.00000000e+02
-29	1.39302400e+06	2.75000000e+02	5.58000000e+02	8.00000000e+02
-28	1.39853400e+06	2.85000000e+02	5.62000000e+02	8.04000000e+02
-27	1.40515000e+06	2.87000000e+02	5.66000000e+02	8.10000000e+02
-26	1.41129900e+06	2.87000000e+02	5.66000000e+02	8.10000000e+02
-25	1.42063700e+06	2.79000000e+02	5.69000000e+02	8.13000000e+02
-24	1.42904300e+06	2.87000000e+02	5.71000000e+02	8.15000000e+02
-23	1.44221900e+06	2.94000000e+02	5.79000000e+02	8.24000000e+02
-22	1.45410000e+06	2.90000000e+02	5.84000000e+02	8.30000000e+02
-21	1.46571300e+06	2.90000000e+02	5.84000000e+02	8.30000000e+02
-20	1.47753800e+06	2.93000000e+02	5.86000000e+02	8.32000000e+02
-19	1.48801500e+06	2.90000000e+02	5.89000000e+02	8.37000000e+02
-18	1.49973100e+06	2.90000000e+02	5.89000000e+02	8.37000000e+02
-17	1.51352700e+06	2.77000000e+02	5.91000000e+02	8.39000000e+02
-16	1.52585400e+06	3.05000000e+02	6.02000000e+02	8.53000000e+02
-15	1.53665600e+06	3.10000000e+02	6.06000000e+02	8.57000000e+02
-14	1.54733200e+06	3.13000000e+02	6.08000000e+02	8.59000000e+02
-13	1.55990100e+06	3.11000000e+02	6.10000000e+02	8.61000000e+02
-12	1.57195400e+06	3.11000000e+02	6.15000000e+02	8.67000000e+02
-11	1.58274700e+06	3.25000000e+02	6.28000000e+02	8.85000000e+02
-10	1.59388700e+06	3.20000000e+02	6.33000000e+02	8.90000000e+02
-9	1.60366300e+06	3.37000000e+02	6.38000000e+02	8.96000000e+02
-8	1.61325300e+06	3.32000000e+02	6.46000000e+02	9.08000000e+02
-7	1.62366900e+06	3.41000000e+02	6.54000000e+02	9.16000000e+02
-6	1.63584100e+06	3.32000000e+02	6.57000000e+02	9.19000000e+02
-5	1.64904500e+06	3.43000000e+02	6.61000000e+02	9.29000000e+02
-4	1.66378600e+06	3.38000000e+02	6.68000000e+02	9.40000000e+02
-3	1.68022000e+06	3.45000000e+02	6.76000000e+02	9.57000000e+02
-2	1.69790300e+06	3.42000000e+02	6.78000000e+02	9.59000000e+02
-1	1.71706000e+06	3.59000000e+02	6.87000000e+02	9.71000000e+02
0	1.74158800e+06	3.15000000e+02	7.08000000e+02	1.00900000e+03
1	1.81106700e+06	3.40000000e+02	7.56000000e+02	1.08600000e+03
2	1.88540500e+06	3.57000000e+02	7.93000000e+02	1.14000000e+03
3	1.94390700e+06	3.59000000e+02	8.03000000e+02	1.15500000e+03
4	1.99987100e+06	3.62000000e+02	8.09000000e+02	1.16500000e+03
5	2.03176000e+06	3.64000000e+02	8.16000000e+02	1.18200000e+03
6	2.05551100e+06	3.65000000e+02	8.25000000e+02	1.20000000e+03
7	2.07669100e+06	3.66000000e+02	8.27000000e+02	1.20200000e+03
8	2.09989600e+06	3.68000000e+02	8.30000000e+02	1.21100000e+03
9	2.12321700e+06	3.68000000e+02	8.32000000e+02	1.21400000e+03
10	2.14748200e+06	3.68000000e+02	8.33000000e+02	1.21700000e+03
11	2.16680000e+06	3.68000000e+02	8.33000000e+02	1.21700000e+03
12	2.17993200e+06	3.68000000e+02	8.34000000e+02	1.21900000e+03
13	2.19273500e+06	3.68000000e+02	8.37000000e+02	1.22200000e+03
14	2.20299000e+06	3.68000000e+02	8.37000000e+02	1.22300000e+03
15	2.21459700e+06	3.68000000e+02	8.38000000e+02	1.22500000e+03
16	2.22992800e+06	3.69000000e+02	8.42000000e+02	1.23100000e+03
17	2.24523200e+06	3.72000000e+02	8.48000000e+02	1.24000000e+03
18	2.25669000e+06	3.74000000e+02	8.51000000e+02	1.24300000e+03
19	2.26461600e+06	3.85000000e+02	8.71000000e+02	1.27900000e+03
20	2.27280600e+06	3.86000000e+02	8.73000000e+02	1.28200000e+03
21	2.28302600e+06	3.89000000e+02	8.78000000e+02	1.28800000e+03
22	2.29330900e+06	3.90000000e+02	8.81000000e+02	1.29100000e+03
23	2.30497800e+06	3.96000000e+02	8.90000000e+02	1.30000000e+03
24	2.31664600e+06	3.97000000e+02	8.92000000e+02	1.30300000e+03
25	2.32562600e+06	3.99000000e+02	8.97000000e+02	1.30900000e+03
26	2.33331000e+06	4.00000000e+02	9.01000000e+02	1.31400000e+03
27	2.34065500e+06	4.01000000e+02	9.06000000e+02	1.31900000e+03
28	2.34729100e+06	4.01000000e+02	9.07000000e+02	1.32000000e+03
29	2.35315100e+06	4.02000000e+02	9.12000000e+02	1.32500000e+03
30	2.36108400e+06	4.07000000e+02	9.19000000e+02	1.34000000e+03
31	2.36847400e+06	4.09000000e+02	9.24000000e+02	1.34700000e+03
32	2.37556400e+06	4.13000000e+02	9.30000000e+02	1.35500000e+03
33	2.38185800e+06	4.15000000e+02	9.34000000e+02	1.35900000e+03
34	2.38776000e+06	4.17000000e+02	9.36000000e+02	1.36400000e+03
35	2.39432000e+06	4.17000000e+02	9.36000000e+02	1.36400000e+03
36	2.40115800e+06	4.20000000e+02	9.41000000e+02	1.36900000e+03
37	2.40853400e+06	4.25000000e+02	9.50000000e+02	1.37900000e+03
38	2.41516900e+06	4.26000000e+02	9.51000000e+02	1.38000000e+03
39	2.42068900e+06	4.26000000e+02	9.51000000e+02	1.38000000e+03
40	2.42545200e+06	4.29000000e+02	9.55000000e+02	1.38400000e+03
41	2.42942900e+06	4.30000000e+02	9.56000000e+02	1.38600000e+03
42	2.43366600e+06	4.30000000e+02	9.56000000e+02	1.38600000e+03
43	2.43635700e+06	4.31000000e+02	9.59000000e+02	1.38900000e+03
44	2.43739000e+06	4.32000000e+02	9.61000000e+02	1.39100000e+03
45	2.43818100e+06	4.33000000e+02	9.63000000e+02	1.39300000e+03
46	2.43893700e+06	4.33000000e+02	9.63000000e+02	1.39300000e+03
47	2.44056800e+06	4.34000000e+02	9.64000000e+02	1.39500000e+03
48	2.44313300e+06	4.35000000e+02	9.65000000e+02	1.39700000e+03
49	2.44656100e+06	4.37000000e+02	9.71000000e+02	1.40300000e+03
50	2.45003000e+06	4.40000000e+02	9.76000000e+02	1.40900000e+03
51	2.45402200e+06	4.40000000e+02	9.76000000e+02	1.40900000e+03
52	2.45789700e+06	4.40000000e+02	9.76000000e+02	1.40900000e+03
53	2.46151600e+06	4.41000000e+02	9.78000000e+02	1.41200000e+03
54	2.46479900e+06	4.45000000e+02	9.82000000e+02	1.41600000e+03
55	2.46801900e+06	4.46000000e+02	9.83000000e+02	1.41700000e+03
56	2.47070300e+06	4.46000000e+02	9.83000000e+02	1.41900000e+03
57	2.47369600e+06	4.49000000e+02	9.87000000e+02	1.42300000e+03
58	2.47369600e+06	4.49000000e+02	9.87000000e+02	1.42300000e+03
59	2.47499400e+06	4.54000000e+02	9.97000000e+02	1.44100000e+03
60	2.47499400e+06	4.57000000e+02	1.00200000e+03	1.44800000e+03
61	2.47829900e+06	4.59000000e+02	1.00500000e+03	1.45200000e+03
62	2.48147200e+06	4.59000000e+02	1.00600000e+03	1.45300000e+03
63	2.48461200e+06	4.60000000e+02	1.00700000e+03	1.45500000e+03
64	2.48808400e+06	4.61000000e+02	1.00900000e+03	1.45900000e+03
65	2.49117200e+06	4.61000000e+02	1.00900000e+03	1.45900000e+03
66	2.49407200e+06	4.62000000e+02	1.01000000e+03	1.46000000e+03
67	2.49407200e+06	4.62000000e+02	1.01000000e+03	1.46000000e+03
68	2.49696100e+06	4.62000000e+02	1.01000000e+03	1.46000000e+03
69	2.49696100e+06	4.62000000e+02	1.01100000e+03	1.46100000e+03
70	2.49696100e+06	4.64000000e+02	1.01500000e+03	1.46500000e+03
71	2.49696100e+06	4.66000000e+02	1.01700000e+03	1.46700000e+03
72	2.49696100e+06	4.66000000e+02	1.01700000e+03	1.46700000e+03
73	2.49995300e+06	4.67000000e+02	1.01900000e+03	1.46900000e+03
74	2.50244700e+06	4.67000000e+02	1.01900000e+03	1.46900000e+03
75	2.50520700e+06	4.67000000e+02	1.01900000e+03	1.46900000e+03
76	2.50780700e+06	4.67000000e+02	1.01900000e+03	1.46900000e+03
77	2.51048200e+06	4.67000000e+02	1.01900000e+03	1.46900000e+03
78	2.51341800e+06	4.72000000e+02	1.02700000e+03	1.48100000e+03
79	2.51643200e+06	4.72000000e+02	1.02700000e+03	1.48100000e+03
80	2.51948700e+06	4.72000000e+02	1.02700000e+03	1.48100000e+03
81	2.52232100e+06	4.73000000e+02	1.02900000e+03	1.48400000e+03
82	2.52492300e+06	4.74000000e+02	1.03100000e+03	1.48600000e+03
83	2.52755400e+06	4.76000000e+02	1.03300000e+03	1.48800000e+03
84	2.53071500e+06	4.76000000e+02	1.03400000e+03	1.48900000e+03
85	2.53438700e+06	4.77000000e+02	1.03500000e+03	1.49000000e+03
86	2.53815200e+06	4.78000000e+02	1.03700000e+03	1.49300000e+03
87	2.54216700e+06	4.86000000e+02	1.04900000e+03	1.50900000e+03
88	2.54634500e+06	4.87000000e+02	1.05100000e+03	1.51100000e+03
89	2.55036500e+06	4.90000000e+02	1.05400000e+03	1.51500000e+03
90	2.55403100e+06	4.92000000e+02	1.05700000e+03	1.52100000e+03
91	2.55777000e+06	4.93000000e+02	1.05900000e+03	1.52300000e+03
92	2.56135500e+06	4.94000000e+02	1.06000000e+03	1.52500000e+03
93	2.56522600e+06	4.94000000e+02	1.06000000e+03	1.52500000e+03
94	2.56891800e+06	4.94000000e+02	1.06000000e+03	1.52500000e+03
95	2.57275600e+06	4.94000000e+02	1.06000000e+03	1.52500000e+03
96	2.57675800e+06	4.95000000e+02	1.06200000e+03	1.52900000e+03
97	2.58034400e+06	4.95000000e+02	1.06200000e+03	1.52900000e+03
98	2.58414400e+06	4.97000000e+02	1.06400000e+03	1.53100000e+03
99	2.58791400e+06	4.98000000e+02	1.06500000e+03	1.53200000e+03
100	2.59138600e+06	5.00000000e+02	1.07000000e+03	1.53700000e+03
