# Supplementary material for: Early Prediction of Movie Box Office Success Based on Wikipedia Activity Big Data
Source: PLoS One. 2013 Aug 21;8(8):e71226. doi: 10.1371/journal.pone.0071226 (PMC3749192; doi:10.1371/journal.pone.0071226)
Supplement: Dataset S1 — The dataset under study, including the financial and Wikipedia activity data is also available at http://wwm.phy.bme.hu/SupplementaryDataS1.zip. (ZIP) [file pone.0071226.s002.zip › wikipredict_data_pack/sample_of_312/wikipedia_predictors/16]

Day_(movie_time)	Views	Users	Rigor	Edits
-500	0.00000000e+00	0.00000000e+00	0.00000000e+00	0.00000000e+00
-499	0.00000000e+00	0.00000000e+00	0.00000000e+00	0.00000000e+00
-498	0.00000000e+00	0.00000000e+00	0.00000000e+00	0.00000000e+00
-497	0.00000000e+00	0.00000000e+00	0.00000000e+00	0.00000000e+00
-496	0.00000000e+00	0.00000000e+00	0.00000000e+00	0.00000000e+00
-495	0.00000000e+00	0.00000000e+00	0.00000000e+00	0.00000000e+00
-494	0.00000000e+00	0.00000000e+00	0.00000000e+00	0.00000000e+00
-493	0.00000000e+00	0.00000000e+00	0.00000000e+00	0.00000000e+00
-492	0.00000000e+00	0.00000000e+00	0.00000000e+00	0.00000000e+00
-491	0.00000000e+00	0.00000000e+00	0.00000000e+00	0.00000000e+00
-490	0.00000000e+00	0.00000000e+00	0.00000000e+00	0.00000000e+00
-489	0.00000000e+00	0.00000000e+00	0.00000000e+00	0.00000000e+00
-488	0.00000000e+00	0.00000000e+00	0.00000000e+00	0.00000000e+00
-487	0.00000000e+00	0.00000000e+00	0.00000000e+00	0.00000000e+00
-486	0.00000000e+00	0.00000000e+00	0.00000000e+00	0.00000000e+00
-485	0.00000000e+00	0.00000000e+00	0.00000000e+00	0.00000000e+00
-484	0.00000000e+00	0.00000000e+00	0.00000000e+00	0.00000000e+00
-483	0.00000000e+00	0.00000000e+00	0.00000000e+00	0.00000000e+00
-482	0.00000000e+00	0.00000000e+00	0.00000000e+00	0.00000000e+00
-481	0.00000000e+00	0.00000000e+00	0.00000000e+00	0.00000000e+00
-480	0.00000000e+00	0.00000000e+00	0.00000000e+00	0.00000000e+00
-479	0.00000000e+00	0.00000000e+00	0.00000000e+00	0.00000000e+00
-478	0.00000000e+00	0.00000000e+00	0.00000000e+00	0.00000000e+00
-477	0.00000000e+00	0.00000000e+00	0.00000000e+00	0.00000000e+00
-476	0.00000000e+00	0.00000000e+00	0.00000000e+00	0.00000000e+00
-475	0.00000000e+00	0.00000000e+00	0.00000000e+00	0.00000000e+00
-474	0.00000000e+00	0.00000000e+00	0.00000000e+00	0.00000000e+00
-473	0.00000000e+00	0.00000000e+00	0.00000000e+00	0.00000000e+00
-472	0.00000000e+00	0.00000000e+00	0.00000000e+00	0.00000000e+00
-471	0.00000000e+00	0.00000000e+00	0.00000000e+00	0.00000000e+00
-470	0.00000000e+00	0.00000000e+00	0.00000000e+00	0.00000000e+00
-469	0.00000000e+00	0.00000000e+00	0.00000000e+00	0.00000000e+00
-468	0.00000000e+00	0.00000000e+00	0.00000000e+00	0.00000000e+00
-467	0.00000000e+00	0.00000000e+00	0.00000000e+00	0.00000000e+00
-466	0.00000000e+00	0.00000000e+00	0.00000000e+00	0.00000000e+00
-465	0.00000000e+00	0.00000000e+00	0.00000000e+00	0.00000000e+00
-464	0.00000000e+00	0.00000000e+00	0.00000000e+00	0.00000000e+00
-463	0.00000000e+00	0.00000000e+00	0.00000000e+00	0.00000000e+00
-462	0.00000000e+00	0.00000000e+00	0.00000000e+00	0.00000000e+00
-461	0.00000000e+00	0.00000000e+00	0.00000000e+00	0.00000000e+00
-460	0.00000000e+00	0.00000000e+00	0.00000000e+00	0.00000000e+00
-459	0.00000000e+00	0.00000000e+00	0.00000000e+00	0.00000000e+00
-458	0.00000000e+00	0.00000000e+00	0.00000000e+00	0.00000000e+00
-457	0.00000000e+00	0.00000000e+00	0.00000000e+00	0.00000000e+00
-456	0.00000000e+00	0.00000000e+00	0.00000000e+00	0.00000000e+00
-455	0.00000000e+00	0.00000000e+00	0.00000000e+00	0.00000000e+00
-454	0.00000000e+00	0.00000000e+00	0.00000000e+00	0.00000000e+00
-453	0.00000000e+00	0.00000000e+00	0.00000000e+00	0.00000000e+00
-452	0.00000000e+00	0.00000000e+00	0.00000000e+00	0.00000000e+00
-451	0.00000000e+00	0.00000000e+00	0.00000000e+00	0.00000000e+00
-450	0.00000000e+00	0.00000000e+00	0.00000000e+00	0.00000000e+00
-449	0.00000000e+00	0.00000000e+00	0.00000000e+00	0.00000000e+00
-448	0.00000000e+00	0.00000000e+00	0.00000000e+00	0.00000000e+00
-447	0.00000000e+00	0.00000000e+00	0.00000000e+00	0.00000000e+00
-446	0.00000000e+00	0.00000000e+00	0.00000000e+00	0.00000000e+00
-445	0.00000000e+00	0.00000000e+00	0.00000000e+00	0.00000000e+00
-444	0.00000000e+00	0.00000000e+00	0.00000000e+00	0.00000000e+00
-443	0.00000000e+00	0.00000000e+00	0.00000000e+00	0.00000000e+00
-442	0.00000000e+00	0.00000000e+00	0.00000000e+00	0.00000000e+00
-441	0.00000000e+00	0.00000000e+00	0.00000000e+00	0.00000000e+00
-440	0.00000000e+00	0.00000000e+00	0.00000000e+00	0.00000000e+00
-439	0.00000000e+00	0.00000000e+00	0.00000000e+00	0.00000000e+00
-438	0.00000000e+00	0.00000000e+00	0.00000000e+00	0.00000000e+00
-437	0.00000000e+00	0.00000000e+00	0.00000000e+00	0.00000000e+00
-436	0.00000000e+00	0.00000000e+00	0.00000000e+00	0.00000000e+00
-435	0.00000000e+00	0.00000000e+00	0.00000000e+00	0.00000000e+00
-434	0.00000000e+00	0.00000000e+00	0.00000000e+00	0.00000000e+00
-433	0.00000000e+00	0.00000000e+00	0.00000000e+00	0.00000000e+00
-432	0.00000000e+00	0.00000000e+00	0.00000000e+00	0.00000000e+00
-431	0.00000000e+00	0.00000000e+00	0.00000000e+00	0.00000000e+00
-430	0.00000000e+00	0.00000000e+00	0.00000000e+00	0.00000000e+00
-429	0.00000000e+00	0.00000000e+00	0.00000000e+00	0.00000000e+00
-428	0.00000000e+00	0.00000000e+00	0.00000000e+00	0.00000000e+00
-427	0.00000000e+00	0.00000000e+00	0.00000000e+00	0.00000000e+00
-426	0.00000000e+00	0.00000000e+00	0.00000000e+00	0.00000000e+00
-425	0.00000000e+00	0.00000000e+00	0.00000000e+00	0.00000000e+00
-424	0.00000000e+00	0.00000000e+00	0.00000000e+00	0.00000000e+00
-423	0.00000000e+00	0.00000000e+00	0.00000000e+00	0.00000000e+00
-422	0.00000000e+00	0.00000000e+00	0.00000000e+00	0.00000000e+00
-421	0.00000000e+00	0.00000000e+00	0.00000000e+00	0.00000000e+00
-420	0.00000000e+00	0.00000000e+00	0.00000000e+00	0.00000000e+00
-419	0.00000000e+00	0.00000000e+00	0.00000000e+00	0.00000000e+00
-418	0.00000000e+00	0.00000000e+00	0.00000000e+00	0.00000000e+00
-417	0.00000000e+00	0.00000000e+00	0.00000000e+00	0.00000000e+00
-416	0.00000000e+00	0.00000000e+00	0.00000000e+00	0.00000000e+00
-415	0.00000000e+00	0.00000000e+00	0.00000000e+00	0.00000000e+00
-414	0.00000000e+00	0.00000000e+00	0.00000000e+00	0.00000000e+00
-413	0.00000000e+00	0.00000000e+00	0.00000000e+00	0.00000000e+00
-412	0.00000000e+00	0.00000000e+00	0.00000000e+00	0.00000000e+00
-411	0.00000000e+00	0.00000000e+00	0.00000000e+00	0.00000000e+00
-410	0.00000000e+00	0.00000000e+00	0.00000000e+00	0.00000000e+00
-409	0.00000000e+00	0.00000000e+00	0.00000000e+00	0.00000000e+00
-408	0.00000000e+00	0.00000000e+00	0.00000000e+00	0.00000000e+00
-407	0.00000000e+00	0.00000000e+00	0.00000000e+00	0.00000000e+00
-406	0.00000000e+00	0.00000000e+00	0.00000000e+00	0.00000000e+00
-405	0.00000000e+00	0.00000000e+00	0.00000000e+00	0.00000000e+00
-404	0.00000000e+00	0.00000000e+00	0.00000000e+00	0.00000000e+00
-403	0.00000000e+00	0.00000000e+00	0.00000000e+00	0.00000000e+00
-402	0.00000000e+00	0.00000000e+00	0.00000000e+00	0.00000000e+00
-401	0.00000000e+00	0.00000000e+00	0.00000000e+00	0.00000000e+00
-400	0.00000000e+00	0.00000000e+00	0.00000000e+00	0.00000000e+00
-399	0.00000000e+00	0.00000000e+00	0.00000000e+00	0.00000000e+00
-398	0.00000000e+00	0.00000000e+00	0.00000000e+00	0.00000000e+00
-397	0.00000000e+00	0.00000000e+00	0.00000000e+00	0.00000000e+00
-396	0.00000000e+00	0.00000000e+00	0.00000000e+00	0.00000000e+00
-395	0.00000000e+00	0.00000000e+00	0.00000000e+00	0.00000000e+00
-394	0.00000000e+00	0.00000000e+00	0.00000000e+00	0.00000000e+00
-393	0.00000000e+00	0.00000000e+00	0.00000000e+00	0.00000000e+00
-392	0.00000000e+00	0.00000000e+00	0.00000000e+00	0.00000000e+00
-391	0.00000000e+00	0.00000000e+00	0.00000000e+00	0.00000000e+00
-390	0.00000000e+00	0.00000000e+00	0.00000000e+00	0.00000000e+00
-389	0.00000000e+00	0.00000000e+00	0.00000000e+00	0.00000000e+00
-388	0.00000000e+00	0.00000000e+00	0.00000000e+00	0.00000000e+00
-387	0.00000000e+00	0.00000000e+00	0.00000000e+00	0.00000000e+00
-386	0.00000000e+00	0.00000000e+00	0.00000000e+00	0.00000000e+00
-385	0.00000000e+00	0.00000000e+00	0.00000000e+00	0.00000000e+00
-384	0.00000000e+00	0.00000000e+00	0.00000000e+00	0.00000000e+00
-383	0.00000000e+00	0.00000000e+00	0.00000000e+00	0.00000000e+00
-382	0.00000000e+00	0.00000000e+00	0.00000000e+00	0.00000000e+00
-381	0.00000000e+00	0.00000000e+00	0.00000000e+00	0.00000000e+00
-380	0.00000000e+00	0.00000000e+00	0.00000000e+00	0.00000000e+00
-379	0.00000000e+00	0.00000000e+00	0.00000000e+00	0.00000000e+00
-378	0.00000000e+00	0.00000000e+00	0.00000000e+00	0.00000000e+00
-377	0.00000000e+00	0.00000000e+00	0.00000000e+00	0.00000000e+00
-376	0.00000000e+00	0.00000000e+00	0.00000000e+00	0.00000000e+00
-375	0.00000000e+00	0.00000000e+00	0.00000000e+00	0.00000000e+00
-374	0.00000000e+00	0.00000000e+00	0.00000000e+00	0.00000000e+00
-373	0.00000000e+00	0.00000000e+00	0.00000000e+00	0.00000000e+00
-372	0.00000000e+00	0.00000000e+00	0.00000000e+00	0.00000000e+00
-371	0.00000000e+00	0.00000000e+00	0.00000000e+00	0.00000000e+00
-370	0.00000000e+00	0.00000000e+00	0.00000000e+00	0.00000000e+00
-369	0.00000000e+00	0.00000000e+00	0.00000000e+00	0.00000000e+00
-368	0.00000000e+00	0.00000000e+00	0.00000000e+00	0.00000000e+00
-367	0.00000000e+00	0.00000000e+00	0.00000000e+00	0.00000000e+00
-366	0.00000000e+00	0.00000000e+00	0.00000000e+00	0.00000000e+00
-365	0.00000000e+00	0.00000000e+00	0.00000000e+00	0.00000000e+00
-364	0.00000000e+00	0.00000000e+00	0.00000000e+00	0.00000000e+00
-363	0.00000000e+00	0.00000000e+00	0.00000000e+00	0.00000000e+00
-362	0.00000000e+00	0.00000000e+00	0.00000000e+00	0.00000000e+00
-361	0.00000000e+00	0.00000000e+00	0.00000000e+00	0.00000000e+00
-360	0.00000000e+00	0.00000000e+00	0.00000000e+00	0.00000000e+00
-359	0.00000000e+00	0.00000000e+00	0.00000000e+00	0.00000000e+00
-358	0.00000000e+00	0.00000000e+00	0.00000000e+00	0.00000000e+00
-357	0.00000000e+00	0.00000000e+00	0.00000000e+00	0.00000000e+00
-356	0.00000000e+00	0.00000000e+00	0.00000000e+00	0.00000000e+00
-355	0.00000000e+00	0.00000000e+00	0.00000000e+00	0.00000000e+00
-354	0.00000000e+00	0.00000000e+00	0.00000000e+00	0.00000000e+00
-353	0.00000000e+00	0.00000000e+00	0.00000000e+00	0.00000000e+00
-352	0.00000000e+00	0.00000000e+00	0.00000000e+00	0.00000000e+00
-351	0.00000000e+00	0.00000000e+00	0.00000000e+00	0.00000000e+00
-350	0.00000000e+00	0.00000000e+00	0.00000000e+00	0.00000000e+00
-349	0.00000000e+00	0.00000000e+00	0.00000000e+00	0.00000000e+00
-348	0.00000000e+00	0.00000000e+00	0.00000000e+00	0.00000000e+00
-347	0.00000000e+00	0.00000000e+00	0.00000000e+00	0.00000000e+00
-346	0.00000000e+00	0.00000000e+00	0.00000000e+00	0.00000000e+00
-345	0.00000000e+00	0.00000000e+00	0.00000000e+00	0.00000000e+00
-344	0.00000000e+00	0.00000000e+00	0.00000000e+00	0.00000000e+00
-343	0.00000000e+00	0.00000000e+00	0.00000000e+00	0.00000000e+00
-342	0.00000000e+00	0.00000000e+00	0.00000000e+00	0.00000000e+00
-341	0.00000000e+00	0.00000000e+00	0.00000000e+00	0.00000000e+00
-340	0.00000000e+00	0.00000000e+00	0.00000000e+00	0.00000000e+00
-339	0.00000000e+00	0.00000000e+00	0.00000000e+00	0.00000000e+00
-338	0.00000000e+00	0.00000000e+00	0.00000000e+00	0.00000000e+00
-337	0.00000000e+00	0.00000000e+00	0.00000000e+00	0.00000000e+00
-336	0.00000000e+00	0.00000000e+00	0.00000000e+00	0.00000000e+00
-335	0.00000000e+00	0.00000000e+00	0.00000000e+00	0.00000000e+00
-334	0.00000000e+00	0.00000000e+00	0.00000000e+00	0.00000000e+00
-333	0.00000000e+00	0.00000000e+00	0.00000000e+00	0.00000000e+00
-332	0.00000000e+00	0.00000000e+00	0.00000000e+00	0.00000000e+00
-331	0.00000000e+00	0.00000000e+00	0.00000000e+00	0.00000000e+00
-330	0.00000000e+00	0.00000000e+00	0.00000000e+00	0.00000000e+00
-329	0.00000000e+00	0.00000000e+00	0.00000000e+00	0.00000000e+00
-328	0.00000000e+00	0.00000000e+00	0.00000000e+00	0.00000000e+00
-327	0.00000000e+00	0.00000000e+00	0.00000000e+00	0.00000000e+00
-326	0.00000000e+00	0.00000000e+00	0.00000000e+00	0.00000000e+00
-325	0.00000000e+00	0.00000000e+00	0.00000000e+00	0.00000000e+00
-324	0.00000000e+00	0.00000000e+00	0.00000000e+00	0.00000000e+00
-323	0.00000000e+00	0.00000000e+00	0.00000000e+00	0.00000000e+00
-322	0.00000000e+00	0.00000000e+00	0.00000000e+00	0.00000000e+00
-321	0.00000000e+00	0.00000000e+00	0.00000000e+00	0.00000000e+00
-320	0.00000000e+00	0.00000000e+00	0.00000000e+00	0.00000000e+00
-319	0.00000000e+00	0.00000000e+00	0.00000000e+00	0.00000000e+00
-318	0.00000000e+00	0.00000000e+00	0.00000000e+00	0.00000000e+00
-317	0.00000000e+00	0.00000000e+00	0.00000000e+00	0.00000000e+00
-316	0.00000000e+00	0.00000000e+00	0.00000000e+00	0.00000000e+00
-315	0.00000000e+00	0.00000000e+00	0.00000000e+00	0.00000000e+00
-314	0.00000000e+00	0.00000000e+00	0.00000000e+00	0.00000000e+00
-313	0.00000000e+00	0.00000000e+00	0.00000000e+00	0.00000000e+00
-312	0.00000000e+00	0.00000000e+00	0.00000000e+00	0.00000000e+00
-311	0.00000000e+00	0.00000000e+00	0.00000000e+00	0.00000000e+00
-310	0.00000000e+00	0.00000000e+00	0.00000000e+00	0.00000000e+00
-309	0.00000000e+00	0.00000000e+00	0.00000000e+00	0.00000000e+00
-308	0.00000000e+00	0.00000000e+00	0.00000000e+00	0.00000000e+00
-307	0.00000000e+00	0.00000000e+00	0.00000000e+00	0.00000000e+00
-306	0.00000000e+00	0.00000000e+00	0.00000000e+00	0.00000000e+00
-305	0.00000000e+00	0.00000000e+00	0.00000000e+00	0.00000000e+00
-304	0.00000000e+00	0.00000000e+00	0.00000000e+00	0.00000000e+00
-303	0.00000000e+00	0.00000000e+00	0.00000000e+00	0.00000000e+00
-302	0.00000000e+00	0.00000000e+00	0.00000000e+00	0.00000000e+00
-301	0.00000000e+00	0.00000000e+00	0.00000000e+00	0.00000000e+00
-300	0.00000000e+00	0.00000000e+00	0.00000000e+00	0.00000000e+00
-299	0.00000000e+00	0.00000000e+00	0.00000000e+00	0.00000000e+00
-298	0.00000000e+00	0.00000000e+00	0.00000000e+00	0.00000000e+00
-297	0.00000000e+00	0.00000000e+00	0.00000000e+00	0.00000000e+00
-296	0.00000000e+00	0.00000000e+00	0.00000000e+00	0.00000000e+00
-295	0.00000000e+00	0.00000000e+00	0.00000000e+00	0.00000000e+00
-294	0.00000000e+00	0.00000000e+00	0.00000000e+00	0.00000000e+00
-293	0.00000000e+00	0.00000000e+00	0.00000000e+00	0.00000000e+00
-292	0.00000000e+00	0.00000000e+00	0.00000000e+00	0.00000000e+00
-291	0.00000000e+00	0.00000000e+00	0.00000000e+00	0.00000000e+00
-290	0.00000000e+00	0.00000000e+00	0.00000000e+00	0.00000000e+00
-289	0.00000000e+00	0.00000000e+00	0.00000000e+00	0.00000000e+00
-288	0.00000000e+00	0.00000000e+00	0.00000000e+00	0.00000000e+00
-287	0.00000000e+00	0.00000000e+00	0.00000000e+00	0.00000000e+00
-286	0.00000000e+00	0.00000000e+00	0.00000000e+00	0.00000000e+00
-285	0.00000000e+00	0.00000000e+00	0.00000000e+00	0.00000000e+00
-284	0.00000000e+00	0.00000000e+00	0.00000000e+00	0.00000000e+00
-283	0.00000000e+00	0.00000000e+00	0.00000000e+00	0.00000000e+00
-282	0.00000000e+00	0.00000000e+00	0.00000000e+00	0.00000000e+00
-281	0.00000000e+00	0.00000000e+00	0.00000000e+00	0.00000000e+00
-280	0.00000000e+00	0.00000000e+00	0.00000000e+00	0.00000000e+00
-279	0.00000000e+00	0.00000000e+00	0.00000000e+00	0.00000000e+00
-278	0.00000000e+00	0.00000000e+00	0.00000000e+00	0.00000000e+00
-277	0.00000000e+00	0.00000000e+00	0.00000000e+00	0.00000000e+00
-276	0.00000000e+00	0.00000000e+00	0.00000000e+00	0.00000000e+00
-275	0.00000000e+00	0.00000000e+00	0.00000000e+00	0.00000000e+00
-274	0.00000000e+00	0.00000000e+00	0.00000000e+00	0.00000000e+00
-273	0.00000000e+00	0.00000000e+00	0.00000000e+00	0.00000000e+00
-272	0.00000000e+00	0.00000000e+00	0.00000000e+00	0.00000000e+00
-271	0.00000000e+00	0.00000000e+00	0.00000000e+00	0.00000000e+00
-270	0.00000000e+00	0.00000000e+00	0.00000000e+00	0.00000000e+00
-269	7.00000000e+00	0.00000000e+00	0.00000000e+00	0.00000000e+00
-268	1.50000000e+01	0.00000000e+00	0.00000000e+00	0.00000000e+00
-267	2.30000000e+01	0.00000000e+00	0.00000000e+00	0.00000000e+00
-266	2.70000000e+01	0.00000000e+00	0.00000000e+00	0.00000000e+00
-265	3.30000000e+01	0.00000000e+00	0.00000000e+00	0.00000000e+00
-264	4.50000000e+01	0.00000000e+00	0.00000000e+00	0.00000000e+00
-263	4.50000000e+01	0.00000000e+00	0.00000000e+00	0.00000000e+00
-262	5.30000000e+01	0.00000000e+00	0.00000000e+00	0.00000000e+00
-261	5.80000000e+01	0.00000000e+00	0.00000000e+00	0.00000000e+00
-260	6.30000000e+01	0.00000000e+00	0.00000000e+00	0.00000000e+00
-259	6.70000000e+01	0.00000000e+00	0.00000000e+00	0.00000000e+00
-258	7.40000000e+01	0.00000000e+00	0.00000000e+00	0.00000000e+00
-257	7.60000000e+01	0.00000000e+00	0.00000000e+00	0.00000000e+00
-256	8.40000000e+01	0.00000000e+00	0.00000000e+00	0.00000000e+00
-255	8.90000000e+01	0.00000000e+00	0.00000000e+00	0.00000000e+00
-254	9.10000000e+01	0.00000000e+00	0.00000000e+00	0.00000000e+00
-253	1.02000000e+02	0.00000000e+00	0.00000000e+00	0.00000000e+00
-252	1.05000000e+02	0.00000000e+00	0.00000000e+00	0.00000000e+00
-251	1.09000000e+02	0.00000000e+00	0.00000000e+00	0.00000000e+00
-250	1.15000000e+02	0.00000000e+00	0.00000000e+00	0.00000000e+00
-249	1.18000000e+02	0.00000000e+00	0.00000000e+00	0.00000000e+00
-248	1.24000000e+02	0.00000000e+00	0.00000000e+00	0.00000000e+00
-247	1.28000000e+02	0.00000000e+00	0.00000000e+00	0.00000000e+00
-246	1.34000000e+02	0.00000000e+00	0.00000000e+00	0.00000000e+00
-245	1.34000000e+02	0.00000000e+00	0.00000000e+00	0.00000000e+00
-244	1.44000000e+02	0.00000000e+00	0.00000000e+00	0.00000000e+00
-243	1.51000000e+02	0.00000000e+00	0.00000000e+00	0.00000000e+00
-242	1.55000000e+02	0.00000000e+00	0.00000000e+00	0.00000000e+00
-241	1.65000000e+02	0.00000000e+00	0.00000000e+00	0.00000000e+00
-240	1.70000000e+02	0.00000000e+00	0.00000000e+00	0.00000000e+00
-239	1.75000000e+02	0.00000000e+00	0.00000000e+00	0.00000000e+00
-238	1.79000000e+02	0.00000000e+00	0.00000000e+00	0.00000000e+00
-237	1.87000000e+02	0.00000000e+00	0.00000000e+00	0.00000000e+00
-236	1.90000000e+02	0.00000000e+00	0.00000000e+00	0.00000000e+00
-235	1.94000000e+02	0.00000000e+00	0.00000000e+00	0.00000000e+00
-234	2.02000000e+02	0.00000000e+00	0.00000000e+00	0.00000000e+00
-233	2.06000000e+02	0.00000000e+00	0.00000000e+00	0.00000000e+00
-232	2.11000000e+02	0.00000000e+00	0.00000000e+00	0.00000000e+00
-231	2.19000000e+02	0.00000000e+00	0.00000000e+00	0.00000000e+00
-230	2.21000000e+02	0.00000000e+00	0.00000000e+00	0.00000000e+00
-229	2.28000000e+02	0.00000000e+00	0.00000000e+00	0.00000000e+00
-228	2.37000000e+02	0.00000000e+00	0.00000000e+00	0.00000000e+00
-227	2.40000000e+02	0.00000000e+00	0.00000000e+00	0.00000000e+00
-226	2.52000000e+02	0.00000000e+00	0.00000000e+00	0.00000000e+00
-225	2.65000000e+02	0.00000000e+00	0.00000000e+00	0.00000000e+00
-224	2.71000000e+02	0.00000000e+00	0.00000000e+00	0.00000000e+00
-223	2.83000000e+02	0.00000000e+00	0.00000000e+00	0.00000000e+00
-222	2.87000000e+02	0.00000000e+00	0.00000000e+00	0.00000000e+00
-221	2.97000000e+02	0.00000000e+00	0.00000000e+00	0.00000000e+00
-220	3.09000000e+02	0.00000000e+00	0.00000000e+00	0.00000000e+00
-219	3.18000000e+02	0.00000000e+00	0.00000000e+00	0.00000000e+00
-218	3.32000000e+02	0.00000000e+00	0.00000000e+00	0.00000000e+00
-217	3.44000000e+02	0.00000000e+00	0.00000000e+00	0.00000000e+00
-216	3.49000000e+02	0.00000000e+00	0.00000000e+00	0.00000000e+00
-215	3.68000000e+02	0.00000000e+00	0.00000000e+00	0.00000000e+00
-214	3.74000000e+02	0.00000000e+00	0.00000000e+00	0.00000000e+00
-213	3.82000000e+02	0.00000000e+00	0.00000000e+00	0.00000000e+00
-212	3.89000000e+02	0.00000000e+00	0.00000000e+00	0.00000000e+00
-211	3.98000000e+02	0.00000000e+00	0.00000000e+00	0.00000000e+00
-210	4.07000000e+02	0.00000000e+00	0.00000000e+00	0.00000000e+00
-209	4.16000000e+02	0.00000000e+00	0.00000000e+00	0.00000000e+00
-208	4.27000000e+02	0.00000000e+00	0.00000000e+00	0.00000000e+00
-207	4.36000000e+02	0.00000000e+00	0.00000000e+00	0.00000000e+00
-206	4.51000000e+02	0.00000000e+00	0.00000000e+00	0.00000000e+00
-205	4.65000000e+02	0.00000000e+00	0.00000000e+00	0.00000000e+00
-204	4.69000000e+02	0.00000000e+00	0.00000000e+00	0.00000000e+00
-203	4.77000000e+02	0.00000000e+00	0.00000000e+00	0.00000000e+00
-202	4.85000000e+02	0.00000000e+00	0.00000000e+00	0.00000000e+00
-201	4.85000000e+02	0.00000000e+00	0.00000000e+00	0.00000000e+00
-200	4.85000000e+02	0.00000000e+00	0.00000000e+00	0.00000000e+00
-199	4.91000000e+02	0.00000000e+00	0.00000000e+00	0.00000000e+00
-198	4.94000000e+02	0.00000000e+00	0.00000000e+00	0.00000000e+00
-197	5.04000000e+02	0.00000000e+00	0.00000000e+00	0.00000000e+00
-196	5.06000000e+02	0.00000000e+00	0.00000000e+00	0.00000000e+00
-195	5.11000000e+02	0.00000000e+00	0.00000000e+00	0.00000000e+00
-194	5.19000000e+02	0.00000000e+00	0.00000000e+00	0.00000000e+00
-193	5.32000000e+02	0.00000000e+00	0.00000000e+00	0.00000000e+00
-192	5.43000000e+02	0.00000000e+00	0.00000000e+00	0.00000000e+00
-191	5.51000000e+02	0.00000000e+00	0.00000000e+00	0.00000000e+00
-190	5.61000000e+02	0.00000000e+00	0.00000000e+00	0.00000000e+00
-189	5.73000000e+02	0.00000000e+00	0.00000000e+00	0.00000000e+00
-188	5.82000000e+02	0.00000000e+00	0.00000000e+00	0.00000000e+00
-187	5.89000000e+02	0.00000000e+00	0.00000000e+00	0.00000000e+00
-186	5.97000000e+02	0.00000000e+00	0.00000000e+00	0.00000000e+00
-185	5.97000000e+02	0.00000000e+00	0.00000000e+00	0.00000000e+00
-184	6.00000000e+02	0.00000000e+00	0.00000000e+00	0.00000000e+00
-183	6.05000000e+02	0.00000000e+00	0.00000000e+00	0.00000000e+00
-182	6.09000000e+02	0.00000000e+00	0.00000000e+00	0.00000000e+00
-181	6.15000000e+02	0.00000000e+00	0.00000000e+00	0.00000000e+00
-180	6.20000000e+02	0.00000000e+00	0.00000000e+00	0.00000000e+00
-179	6.34000000e+02	0.00000000e+00	0.00000000e+00	0.00000000e+00
-178	6.39000000e+02	0.00000000e+00	0.00000000e+00	0.00000000e+00
-177	6.46000000e+02	0.00000000e+00	0.00000000e+00	0.00000000e+00
-176	6.52000000e+02	0.00000000e+00	0.00000000e+00	0.00000000e+00
-175	6.57000000e+02	0.00000000e+00	0.00000000e+00	0.00000000e+00
-174	6.62000000e+02	0.00000000e+00	0.00000000e+00	0.00000000e+00
-173	6.66000000e+02	0.00000000e+00	0.00000000e+00	0.00000000e+00
-172	6.77000000e+02	0.00000000e+00	0.00000000e+00	0.00000000e+00
-171	6.94000000e+02	0.00000000e+00	0.00000000e+00	0.00000000e+00
-170	6.98000000e+02	0.00000000e+00	0.00000000e+00	0.00000000e+00
-169	7.99000000e+02	3.00000000e+00	4.00000000e+00	1.20000000e+01
-168	8.95000000e+02	3.00000000e+00	4.00000000e+00	1.20000000e+01
-167	9.64000000e+02	3.00000000e+00	4.00000000e+00	1.20000000e+01
-166	1.04800000e+03	3.00000000e+00	4.00000000e+00	1.20000000e+01
-165	1.20400000e+03	3.00000000e+00	4.00000000e+00	1.20000000e+01
-164	1.29200000e+03	3.00000000e+00	4.00000000e+00	1.20000000e+01
-163	1.37800000e+03	3.00000000e+00	4.00000000e+00	1.20000000e+01
-162	1.44200000e+03	3.00000000e+00	4.00000000e+00	1.20000000e+01
-161	1.50800000e+03	3.00000000e+00	4.00000000e+00	1.20000000e+01
-160	1.55900000e+03	3.00000000e+00	4.00000000e+00	1.20000000e+01
-159	1.61700000e+03	3.00000000e+00	4.00000000e+00	1.20000000e+01
-158	1.68600000e+03	3.00000000e+00	4.00000000e+00	1.20000000e+01
-157	1.81800000e+03	3.00000000e+00	4.00000000e+00	1.20000000e+01
-156	1.91900000e+03	3.00000000e+00	4.00000000e+00	1.20000000e+01
-155	2.03000000e+03	5.00000000e+00	6.00000000e+00	1.90000000e+01
-154	2.12100000e+03	5.00000000e+00	6.00000000e+00	1.90000000e+01
-153	2.19400000e+03	5.00000000e+00	6.00000000e+00	1.90000000e+01
-152	2.26600000e+03	5.00000000e+00	6.00000000e+00	1.90000000e+01
-151	2.34000000e+03	5.00000000e+00	6.00000000e+00	1.90000000e+01
-150	2.43000000e+03	5.00000000e+00	6.00000000e+00	1.90000000e+01
-149	2.49700000e+03	5.00000000e+00	6.00000000e+00	1.90000000e+01
-148	2.55400000e+03	5.00000000e+00	6.00000000e+00	1.90000000e+01
-147	2.61700000e+03	5.00000000e+00	6.00000000e+00	1.90000000e+01
-146	2.68500000e+03	5.00000000e+00	6.00000000e+00	1.90000000e+01
-145	2.84300000e+03	5.00000000e+00	6.00000000e+00	1.90000000e+01
-144	2.90800000e+03	5.00000000e+00	6.00000000e+00	1.90000000e+01
-143	2.98200000e+03	6.00000000e+00	7.00000000e+00	2.00000000e+01
-142	3.04400000e+03	6.00000000e+00	7.00000000e+00	2.00000000e+01
-141	3.11200000e+03	6.00000000e+00	7.00000000e+00	2.00000000e+01
-140	3.17900000e+03	6.00000000e+00	7.00000000e+00	2.00000000e+01
-139	3.39600000e+03	6.00000000e+00	7.00000000e+00	2.00000000e+01
-138	3.61700000e+03	6.00000000e+00	7.00000000e+00	2.00000000e+01
-137	3.75300000e+03	6.00000000e+00	7.00000000e+00	2.00000000e+01
-136	3.89200000e+03	6.00000000e+00	7.00000000e+00	2.00000000e+01
-135	4.02900000e+03	7.00000000e+00	8.00000000e+00	2.20000000e+01
-134	4.14700000e+03	7.00000000e+00	8.00000000e+00	2.20000000e+01
-133	4.25700000e+03	7.00000000e+00	8.00000000e+00	2.20000000e+01
-132	4.34800000e+03	7.00000000e+00	8.00000000e+00	2.20000000e+01
-131	4.44400000e+03	7.00000000e+00	8.00000000e+00	2.20000000e+01
-130	4.54500000e+03	7.00000000e+00	8.00000000e+00	2.20000000e+01
-129	4.64900000e+03	7.00000000e+00	8.00000000e+00	2.20000000e+01
-128	4.75500000e+03	7.00000000e+00	8.00000000e+00	2.20000000e+01
-127	4.84100000e+03	7.00000000e+00	8.00000000e+00	2.20000000e+01
-126	4.91700000e+03	7.00000000e+00	8.00000000e+00	2.20000000e+01
-125	4.99600000e+03	7.00000000e+00	8.00000000e+00	2.20000000e+01
-124	5.07700000e+03	8.00000000e+00	9.00000000e+00	2.30000000e+01
-123	5.21000000e+03	8.00000000e+00	9.00000000e+00	2.30000000e+01
-122	5.28100000e+03	8.00000000e+00	9.00000000e+00	2.30000000e+01
-121	5.35400000e+03	8.00000000e+00	9.00000000e+00	2.30000000e+01
-120	5.44700000e+03	9.00000000e+00	1.00000000e+01	2.40000000e+01
-119	5.52700000e+03	9.00000000e+00	1.00000000e+01	2.40000000e+01
-118	5.62900000e+03	9.00000000e+00	1.00000000e+01	2.40000000e+01
-117	5.71300000e+03	9.00000000e+00	1.00000000e+01	2.40000000e+01
-116	5.78600000e+03	9.00000000e+00	1.00000000e+01	2.40000000e+01
-115	5.86200000e+03	9.00000000e+00	1.00000000e+01	2.40000000e+01
-114	5.94000000e+03	1.00000000e+01	1.10000000e+01	2.70000000e+01
-113	6.00700000e+03	1.00000000e+01	1.10000000e+01	2.70000000e+01
-112	6.07400000e+03	1.00000000e+01	1.10000000e+01	2.70000000e+01
-111	6.13500000e+03	1.00000000e+01	1.10000000e+01	2.70000000e+01
-110	6.22100000e+03	1.00000000e+01	1.10000000e+01	2.70000000e+01
-109	6.38000000e+03	1.00000000e+01	1.10000000e+01	2.70000000e+01
-108	6.47400000e+03	1.00000000e+01	1.10000000e+01	2.70000000e+01
-107	6.58500000e+03	1.00000000e+01	1.10000000e+01	2.70000000e+01
-106	6.65300000e+03	1.00000000e+01	1.10000000e+01	2.70000000e+01
-105	6.71800000e+03	1.00000000e+01	1.10000000e+01	2.70000000e+01
-104	6.80800000e+03	1.00000000e+01	1.10000000e+01	2.70000000e+01
-103	6.88600000e+03	1.00000000e+01	1.10000000e+01	2.70000000e+01
-102	7.00300000e+03	1.00000000e+01	1.10000000e+01	2.70000000e+01
-101	7.24800000e+03	1.00000000e+01	1.10000000e+01	2.70000000e+01
-100	7.40100000e+03	1.00000000e+01	1.10000000e+01	2.70000000e+01
-99	7.47100000e+03	1.00000000e+01	1.10000000e+01	2.70000000e+01
-98	7.57000000e+03	1.00000000e+01	1.10000000e+01	2.70000000e+01
-97	7.66800000e+03	1.00000000e+01	1.10000000e+01	2.70000000e+01
-96	7.75400000e+03	1.00000000e+01	1.10000000e+01	2.70000000e+01
-95	7.84000000e+03	1.00000000e+01	1.10000000e+01	2.70000000e+01
-94	7.98200000e+03	1.00000000e+01	1.10000000e+01	2.70000000e+01
-93	8.08900000e+03	1.00000000e+01	1.10000000e+01	2.70000000e+01
-92	8.20900000e+03	1.00000000e+01	1.10000000e+01	2.70000000e+01
-91	8.34800000e+03	1.00000000e+01	1.10000000e+01	2.70000000e+01
-90	8.64700000e+03	1.00000000e+01	1.10000000e+01	2.70000000e+01
-89	8.89100000e+03	1.00000000e+01	1.10000000e+01	2.70000000e+01
-88	9.08300000e+03	1.00000000e+01	1.10000000e+01	2.70000000e+01
-87	9.19500000e+03	1.00000000e+01	1.10000000e+01	2.70000000e+01
-86	9.33100000e+03	1.00000000e+01	1.10000000e+01	2.70000000e+01
-85	9.44600000e+03	1.00000000e+01	1.10000000e+01	2.70000000e+01
-84	9.55500000e+03	1.00000000e+01	1.10000000e+01	2.70000000e+01
-83	9.71100000e+03	1.00000000e+01	1.10000000e+01	2.70000000e+01
-82	9.84600000e+03	1.00000000e+01	1.10000000e+01	2.70000000e+01
-81	1.00730000e+04	1.00000000e+01	1.10000000e+01	2.70000000e+01
-80	1.03020000e+04	1.00000000e+01	1.10000000e+01	2.70000000e+01
-79	1.07450000e+04	1.10000000e+01	1.20000000e+01	2.80000000e+01
-78	1.11840000e+04	1.10000000e+01	1.20000000e+01	2.80000000e+01
-77	1.14920000e+04	1.10000000e+01	1.20000000e+01	2.80000000e+01
-76	1.17640000e+04	1.40000000e+01	1.40000000e+01	3.00000000e+01
-75	1.21170000e+04	1.40000000e+01	1.50000000e+01	3.10000000e+01
-74	1.25890000e+04	1.50000000e+01	1.60000000e+01	3.20000000e+01
-73	1.29730000e+04	1.50000000e+01	1.60000000e+01	3.20000000e+01
-72	1.33200000e+04	1.50000000e+01	1.60000000e+01	3.20000000e+01
-71	1.37680000e+04	1.50000000e+01	1.60000000e+01	3.20000000e+01
-70	1.44670000e+04	1.50000000e+01	1.60000000e+01	3.20000000e+01
-69	1.53840000e+04	1.60000000e+01	1.70000000e+01	3.30000000e+01
-68	1.61330000e+04	1.60000000e+01	1.70000000e+01	3.30000000e+01
-67	1.68980000e+04	1.80000000e+01	1.80000000e+01	3.40000000e+01
-66	1.75760000e+04	1.90000000e+01	1.90000000e+01	3.60000000e+01
-65	1.81660000e+04	1.80000000e+01	2.00000000e+01	3.90000000e+01
-64	1.86440000e+04	1.80000000e+01	2.00000000e+01	3.90000000e+01
-63	1.90410000e+04	1.80000000e+01	2.00000000e+01	3.90000000e+01
-62	1.93530000e+04	2.10000000e+01	2.10000000e+01	4.00000000e+01
-61	1.94710000e+04	2.10000000e+01	2.10000000e+01	4.00000000e+01
-60	1.95850000e+04	2.10000000e+01	2.10000000e+01	4.00000000e+01
-59	1.97000000e+04	2.10000000e+01	2.10000000e+01	4.00000000e+01
-58	1.98640000e+04	2.10000000e+01	2.10000000e+01	4.00000000e+01
-57	2.02030000e+04	2.10000000e+01	2.10000000e+01	4.00000000e+01
-56	2.05540000e+04	2.10000000e+01	2.10000000e+01	4.00000000e+01
-55	2.08720000e+04	2.10000000e+01	2.10000000e+01	4.00000000e+01
-54	2.12450000e+04	2.10000000e+01	2.10000000e+01	4.00000000e+01
-53	2.17360000e+04	2.10000000e+01	2.10000000e+01	4.00000000e+01
-52	2.21960000e+04	2.20000000e+01	2.20000000e+01	4.10000000e+01
-51	2.25750000e+04	2.20000000e+01	2.20000000e+01	4.10000000e+01
-50	2.29330000e+04	2.20000000e+01	2.20000000e+01	4.10000000e+01
-49	2.32190000e+04	2.20000000e+01	2.20000000e+01	4.10000000e+01
-48	2.34740000e+04	2.20000000e+01	2.20000000e+01	4.10000000e+01
-47	2.34740000e+04	2.30000000e+01	2.30000000e+01	4.20000000e+01
-46	2.36720000e+04	2.30000000e+01	2.30000000e+01	4.20000000e+01
-45	2.36720000e+04	2.30000000e+01	2.30000000e+01	4.20000000e+01
-44	2.41880000e+04	2.30000000e+01	2.40000000e+01	4.40000000e+01
-43	2.47760000e+04	2.40000000e+01	2.50000000e+01	4.80000000e+01
-42	2.52610000e+04	2.40000000e+01	2.50000000e+01	4.80000000e+01
-41	2.56240000e+04	2.40000000e+01	2.50000000e+01	4.80000000e+01
-40	2.60210000e+04	2.50000000e+01	2.60000000e+01	4.90000000e+01
-39	2.64070000e+04	2.50000000e+01	2.60000000e+01	4.90000000e+01
-38	2.64070000e+04	2.50000000e+01	2.60000000e+01	4.90000000e+01
-37	2.66870000e+04	2.50000000e+01	2.60000000e+01	4.90000000e+01
-36	2.66870000e+04	2.80000000e+01	2.90000000e+01	5.30000000e+01
-35	2.66870000e+04	2.80000000e+01	2.90000000e+01	5.30000000e+01
-34	2.66870000e+04	2.80000000e+01	2.90000000e+01	5.30000000e+01
-33	2.66870000e+04	2.70000000e+01	3.00000000e+01	5.50000000e+01
-32	2.70840000e+04	3.10000000e+01	3.20000000e+01	5.70000000e+01
-31	2.73950000e+04	3.10000000e+01	3.20000000e+01	5.70000000e+01
-30	2.77350000e+04	3.10000000e+01	3.20000000e+01	5.70000000e+01
-29	2.81390000e+04	3.10000000e+01	3.20000000e+01	5.70000000e+01
-28	2.84010000e+04	3.10000000e+01	3.20000000e+01	5.70000000e+01
-27	2.86580000e+04	3.10000000e+01	3.20000000e+01	5.70000000e+01
-26	2.90630000e+04	3.10000000e+01	3.20000000e+01	5.70000000e+01
-25	2.95600000e+04	3.30000000e+01	3.40000000e+01	6.30000000e+01
-24	2.99260000e+04	3.30000000e+01	3.40000000e+01	6.30000000e+01
-23	3.02380000e+04	3.40000000e+01	3.50000000e+01	6.40000000e+01
-22	3.05420000e+04	3.40000000e+01	3.50000000e+01	6.40000000e+01
-21	3.08250000e+04	3.40000000e+01	3.50000000e+01	6.40000000e+01
-20	3.12090000e+04	3.40000000e+01	3.50000000e+01	6.40000000e+01
-19	3.15990000e+04	3.40000000e+01	3.50000000e+01	6.40000000e+01
-18	3.19970000e+04	3.40000000e+01	3.50000000e+01	6.40000000e+01
-17	3.23980000e+04	3.40000000e+01	3.50000000e+01	6.40000000e+01
-16	3.27780000e+04	3.40000000e+01	3.50000000e+01	6.40000000e+01
-15	3.31550000e+04	3.40000000e+01	3.50000000e+01	6.40000000e+01
-14	3.35810000e+04	3.40000000e+01	3.50000000e+01	6.40000000e+01
-13	3.39560000e+04	3.40000000e+01	3.50000000e+01	6.40000000e+01
-12	3.42980000e+04	3.40000000e+01	3.50000000e+01	6.40000000e+01
-11	3.47330000e+04	3.40000000e+01	3.60000000e+01	6.50000000e+01
-10	3.51890000e+04	3.40000000e+01	3.60000000e+01	6.50000000e+01
-9	3.56780000e+04	3.50000000e+01	3.70000000e+01	6.60000000e+01
-8	3.61260000e+04	3.50000000e+01	3.70000000e+01	6.60000000e+01
-7	3.66400000e+04	3.90000000e+01	3.80000000e+01	6.70000000e+01
-6	3.71090000e+04	3.90000000e+01	3.80000000e+01	6.70000000e+01
-5	3.75560000e+04	4.00000000e+01	3.90000000e+01	7.00000000e+01
-4	3.80130000e+04	4.00000000e+01	3.90000000e+01	7.00000000e+01
-3	3.85810000e+04	4.10000000e+01	4.10000000e+01	7.20000000e+01
-2	3.92060000e+04	4.10000000e+01	4.10000000e+01	7.20000000e+01
-1	3.98170000e+04	4.10000000e+01	4.10000000e+01	7.20000000e+01
0	4.05350000e+04	4.20000000e+01	4.30000000e+01	7.50000000e+01
1	4.15160000e+04	4.20000000e+01	4.30000000e+01	7.50000000e+01
2	4.24080000e+04	4.20000000e+01	4.30000000e+01	7.50000000e+01
3	4.34220000e+04	4.30000000e+01	4.40000000e+01	7.60000000e+01
4	4.42970000e+04	4.50000000e+01	4.50000000e+01	7.70000000e+01
5	4.52730000e+04	4.50000000e+01	4.50000000e+01	7.70000000e+01
6	4.61210000e+04	4.50000000e+01	4.50000000e+01	7.70000000e+01
7	4.67100000e+04	4.50000000e+01	4.50000000e+01	7.70000000e+01
8	4.73300000e+04	4.50000000e+01	4.50000000e+01	7.70000000e+01
9	4.79720000e+04	4.50000000e+01	4.50000000e+01	7.70000000e+01
10	4.86230000e+04	4.50000000e+01	4.50000000e+01	7.70000000e+01
11	4.93240000e+04	4.50000000e+01	4.50000000e+01	7.70000000e+01
12	4.98850000e+04	4.50000000e+01	4.50000000e+01	7.70000000e+01
13	5.04110000e+04	4.50000000e+01	4.50000000e+01	7.70000000e+01
14	5.10050000e+04	4.50000000e+01	4.50000000e+01	7.70000000e+01
15	5.16620000e+04	4.50000000e+01	4.50000000e+01	7.70000000e+01
16	5.24430000e+04	4.50000000e+01	4.50000000e+01	7.70000000e+01
17	5.31930000e+04	4.50000000e+01	4.50000000e+01	7.70000000e+01
18	5.39570000e+04	4.50000000e+01	4.60000000e+01	7.90000000e+01
19	5.44780000e+04	4.80000000e+01	4.70000000e+01	8.00000000e+01
20	5.50080000e+04	4.80000000e+01	4.70000000e+01	8.00000000e+01
21	5.55430000e+04	4.80000000e+01	4.70000000e+01	8.00000000e+01
22	5.60290000e+04	4.80000000e+01	4.70000000e+01	8.00000000e+01
23	5.65980000e+04	4.80000000e+01	4.70000000e+01	8.00000000e+01
24	5.71210000e+04	4.80000000e+01	4.80000000e+01	8.10000000e+01
25	5.77700000e+04	4.80000000e+01	4.80000000e+01	8.10000000e+01
26	5.83080000e+04	4.80000000e+01	4.80000000e+01	8.10000000e+01
27	5.87260000e+04	4.80000000e+01	4.80000000e+01	8.10000000e+01
28	5.91910000e+04	5.00000000e+01	5.00000000e+01	8.30000000e+01
29	5.97740000e+04	5.00000000e+01	5.00000000e+01	8.30000000e+01
30	6.04430000e+04	5.30000000e+01	5.50000000e+01	8.90000000e+01
31	6.11340000e+04	5.30000000e+01	5.50000000e+01	8.90000000e+01
32	6.18160000e+04	5.30000000e+01	5.50000000e+01	8.90000000e+01
33	6.22500000e+04	5.30000000e+01	5.50000000e+01	8.90000000e+01
34	6.26990000e+04	5.00000000e+01	5.60000000e+01	9.10000000e+01
35	6.31490000e+04	5.00000000e+01	5.60000000e+01	9.10000000e+01
36	6.37170000e+04	5.00000000e+01	5.60000000e+01	9.10000000e+01
37	6.42300000e+04	5.30000000e+01	5.70000000e+01	9.20000000e+01
38	6.47600000e+04	5.30000000e+01	5.70000000e+01	9.20000000e+01
39	6.52210000e+04	5.30000000e+01	5.70000000e+01	9.20000000e+01
40	6.57510000e+04	5.30000000e+01	5.70000000e+01	9.20000000e+01
41	6.61560000e+04	5.50000000e+01	5.80000000e+01	9.60000000e+01
42	6.65870000e+04	5.50000000e+01	5.80000000e+01	9.60000000e+01
43	6.70580000e+04	5.50000000e+01	5.80000000e+01	9.60000000e+01
44	6.74360000e+04	5.50000000e+01	5.80000000e+01	9.60000000e+01
45	6.79300000e+04	5.70000000e+01	5.90000000e+01	9.70000000e+01
46	6.83050000e+04	5.70000000e+01	5.90000000e+01	9.70000000e+01
47	6.87900000e+04	5.70000000e+01	5.90000000e+01	9.70000000e+01
48	6.92270000e+04	5.70000000e+01	5.90000000e+01	9.70000000e+01
49	6.96080000e+04	5.70000000e+01	5.90000000e+01	9.70000000e+01
50	7.00430000e+04	5.70000000e+01	5.90000000e+01	9.70000000e+01
51	7.04350000e+04	5.70000000e+01	5.90000000e+01	9.70000000e+01
52	7.08420000e+04	5.70000000e+01	5.90000000e+01	9.70000000e+01
53	7.14960000e+04	5.70000000e+01	5.90000000e+01	9.70000000e+01
54	7.22730000e+04	5.50000000e+01	6.00000000e+01	9.80000000e+01
55	7.30710000e+04	5.50000000e+01	6.00000000e+01	9.80000000e+01
56	7.37840000e+04	5.50000000e+01	6.00000000e+01	9.80000000e+01
57	7.43530000e+04	5.50000000e+01	6.00000000e+01	9.80000000e+01
58	7.50280000e+04	5.50000000e+01	6.00000000e+01	9.80000000e+01
59	7.56920000e+04	5.50000000e+01	6.00000000e+01	9.80000000e+01
60	7.64600000e+04	5.50000000e+01	6.00000000e+01	9.80000000e+01
61	7.75360000e+04	5.50000000e+01	6.00000000e+01	9.80000000e+01
62	7.84980000e+04	6.20000000e+01	6.20000000e+01	1.00000000e+02
63	7.93860000e+04	6.20000000e+01	6.20000000e+01	1.00000000e+02
64	8.05460000e+04	6.20000000e+01	6.20000000e+01	1.00000000e+02
65	8.17610000e+04	6.10000000e+01	6.30000000e+01	1.01000000e+02
66	8.31390000e+04	6.10000000e+01	6.30000000e+01	1.01000000e+02
67	8.42230000e+04	6.10000000e+01	6.30000000e+01	1.01000000e+02
68	8.52460000e+04	6.10000000e+01	6.30000000e+01	1.01000000e+02
69	8.60710000e+04	6.10000000e+01	6.30000000e+01	1.01000000e+02
70	8.68100000e+04	6.10000000e+01	6.30000000e+01	1.01000000e+02
71	8.76840000e+04	6.20000000e+01	6.40000000e+01	1.02000000e+02
72	8.85960000e+04	6.20000000e+01	6.40000000e+01	1.02000000e+02
73	8.96400000e+04	6.20000000e+01	6.40000000e+01	1.02000000e+02
74	9.06200000e+04	6.20000000e+01	6.40000000e+01	1.02000000e+02
75	9.15350000e+04	6.20000000e+01	6.40000000e+01	1.02000000e+02
76	9.30600000e+04	6.30000000e+01	6.50000000e+01	1.05000000e+02
77	9.41480000e+04	6.30000000e+01	6.50000000e+01	1.05000000e+02
78	9.49610000e+04	6.30000000e+01	6.50000000e+01	1.05000000e+02
79	9.58760000e+04	6.30000000e+01	6.50000000e+01	1.05000000e+02
80	9.69360000e+04	6.30000000e+01	6.50000000e+01	1.05000000e+02
81	9.78100000e+04	6.30000000e+01	6.50000000e+01	1.05000000e+02
82	9.85600000e+04	6.30000000e+01	6.70000000e+01	1.09000000e+02
83	9.92620000e+04	6.30000000e+01	6.70000000e+01	1.09000000e+02
84	9.99360000e+04	6.30000000e+01	6.70000000e+01	1.09000000e+02
85	1.00604000e+05	6.30000000e+01	6.70000000e+01	1.09000000e+02
86	1.01366000e+05	6.30000000e+01	6.70000000e+01	1.09000000e+02
87	1.02217000e+05	6.30000000e+01	6.70000000e+01	1.09000000e+02
88	1.02834000e+05	6.30000000e+01	6.70000000e+01	1.09000000e+02
89	1.03380000e+05	6.30000000e+01	6.70000000e+01	1.09000000e+02
90	1.03883000e+05	6.30000000e+01	6.70000000e+01	1.09000000e+02
91	1.04485000e+05	6.30000000e+01	6.70000000e+01	1.09000000e+02
92	1.05053000e+05	6.30000000e+01	6.70000000e+01	1.09000000e+02
93	1.05661000e+05	6.30000000e+01	6.70000000e+01	1.09000000e+02
94	1.06296000e+05	6.30000000e+01	6.70000000e+01	1.09000000e+02
95	1.06969000e+05	6.30000000e+01	6.70000000e+01	1.09000000e+02
96	1.07566000e+05	6.30000000e+01	6.70000000e+01	1.09000000e+02
97	1.08152000e+05	6.30000000e+01	6.70000000e+01	1.09000000e+02
98	1.08818000e+05	6.30000000e+01	6.70000000e+01	1.09000000e+02
99	1.09389000e+05	6.30000000e+01	6.70000000e+01	1.09000000e+02
100	1.10011000e+05	6.30000000e+01	6.70000000e+01	1.09000000e+02
