# Supplementary material for: Early Prediction of Movie Box Office Success Based on Wikipedia Activity Big Data
Source: PLoS One. 2013 Aug 21;8(8):e71226. doi: 10.1371/journal.pone.0071226 (PMC3749192; doi:10.1371/journal.pone.0071226)
Supplement: Dataset S1 — The dataset under study, including the financial and Wikipedia activity data is also available at http://wwm.phy.bme.hu/SupplementaryDataS1.zip. (ZIP) [file pone.0071226.s002.zip › wikipredict_data_pack/sample_of_312/wikipedia_predictors/17]

Day_(movie_time)	Views	Users	Rigor	Edits
-500	0.00000000e+00	0.00000000e+00	0.00000000e+00	0.00000000e+00
-499	0.00000000e+00	0.00000000e+00	0.00000000e+00	0.00000000e+00
-498	0.00000000e+00	0.00000000e+00	0.00000000e+00	0.00000000e+00
-497	0.00000000e+00	0.00000000e+00	0.00000000e+00	0.00000000e+00
-496	0.00000000e+00	0.00000000e+00	0.00000000e+00	0.00000000e+00
-495	0.00000000e+00	0.00000000e+00	0.00000000e+00	0.00000000e+00
-494	0.00000000e+00	0.00000000e+00	0.00000000e+00	0.00000000e+00
-493	0.00000000e+00	0.00000000e+00	0.00000000e+00	0.00000000e+00
-492	0.00000000e+00	0.00000000e+00	0.00000000e+00	0.00000000e+00
-491	0.00000000e+00	0.00000000e+00	0.00000000e+00	0.00000000e+00
-490	0.00000000e+00	0.00000000e+00	0.00000000e+00	0.00000000e+00
-489	0.00000000e+00	0.00000000e+00	0.00000000e+00	0.00000000e+00
-488	0.00000000e+00	0.00000000e+00	0.00000000e+00	0.00000000e+00
-487	0.00000000e+00	0.00000000e+00	0.00000000e+00	0.00000000e+00
-486	0.00000000e+00	0.00000000e+00	0.00000000e+00	0.00000000e+00
-485	0.00000000e+00	0.00000000e+00	0.00000000e+00	0.00000000e+00
-484	0.00000000e+00	0.00000000e+00	0.00000000e+00	0.00000000e+00
-483	0.00000000e+00	0.00000000e+00	0.00000000e+00	0.00000000e+00
-482	0.00000000e+00	0.00000000e+00	0.00000000e+00	0.00000000e+00
-481	0.00000000e+00	0.00000000e+00	0.00000000e+00	0.00000000e+00
-480	0.00000000e+00	0.00000000e+00	0.00000000e+00	0.00000000e+00
-479	0.00000000e+00	0.00000000e+00	0.00000000e+00	0.00000000e+00
-478	0.00000000e+00	0.00000000e+00	0.00000000e+00	0.00000000e+00
-477	0.00000000e+00	0.00000000e+00	0.00000000e+00	0.00000000e+00
-476	0.00000000e+00	0.00000000e+00	0.00000000e+00	0.00000000e+00
-475	0.00000000e+00	0.00000000e+00	0.00000000e+00	0.00000000e+00
-474	0.00000000e+00	0.00000000e+00	0.00000000e+00	0.00000000e+00
-473	0.00000000e+00	0.00000000e+00	0.00000000e+00	0.00000000e+00
-472	0.00000000e+00	0.00000000e+00	0.00000000e+00	0.00000000e+00
-471	0.00000000e+00	0.00000000e+00	0.00000000e+00	0.00000000e+00
-470	0.00000000e+00	0.00000000e+00	0.00000000e+00	0.00000000e+00
-469	0.00000000e+00	0.00000000e+00	0.00000000e+00	0.00000000e+00
-468	0.00000000e+00	0.00000000e+00	0.00000000e+00	0.00000000e+00
-467	0.00000000e+00	0.00000000e+00	0.00000000e+00	0.00000000e+00
-466	0.00000000e+00	0.00000000e+00	0.00000000e+00	0.00000000e+00
-465	0.00000000e+00	0.00000000e+00	0.00000000e+00	0.00000000e+00
-464	0.00000000e+00	0.00000000e+00	0.00000000e+00	0.00000000e+00
-463	0.00000000e+00	0.00000000e+00	0.00000000e+00	0.00000000e+00
-462	0.00000000e+00	0.00000000e+00	0.00000000e+00	0.00000000e+00
-461	0.00000000e+00	0.00000000e+00	0.00000000e+00	0.00000000e+00
-460	0.00000000e+00	0.00000000e+00	0.00000000e+00	0.00000000e+00
-459	0.00000000e+00	0.00000000e+00	0.00000000e+00	0.00000000e+00
-458	0.00000000e+00	0.00000000e+00	0.00000000e+00	0.00000000e+00
-457	0.00000000e+00	0.00000000e+00	0.00000000e+00	0.00000000e+00
-456	0.00000000e+00	0.00000000e+00	0.00000000e+00	0.00000000e+00
-455	0.00000000e+00	0.00000000e+00	0.00000000e+00	0.00000000e+00
-454	0.00000000e+00	0.00000000e+00	0.00000000e+00	0.00000000e+00
-453	0.00000000e+00	0.00000000e+00	0.00000000e+00	0.00000000e+00
-452	0.00000000e+00	0.00000000e+00	0.00000000e+00	0.00000000e+00
-451	0.00000000e+00	0.00000000e+00	0.00000000e+00	0.00000000e+00
-450	0.00000000e+00	0.00000000e+00	0.00000000e+00	0.00000000e+00
-449	0.00000000e+00	0.00000000e+00	0.00000000e+00	0.00000000e+00
-448	0.00000000e+00	0.00000000e+00	0.00000000e+00	0.00000000e+00
-447	0.00000000e+00	0.00000000e+00	0.00000000e+00	0.00000000e+00
-446	0.00000000e+00	0.00000000e+00	0.00000000e+00	0.00000000e+00
-445	0.00000000e+00	0.00000000e+00	0.00000000e+00	0.00000000e+00
-444	0.00000000e+00	0.00000000e+00	0.00000000e+00	0.00000000e+00
-443	0.00000000e+00	0.00000000e+00	0.00000000e+00	0.00000000e+00
-442	0.00000000e+00	0.00000000e+00	0.00000000e+00	0.00000000e+00
-441	0.00000000e+00	0.00000000e+00	0.00000000e+00	0.00000000e+00
-440	0.00000000e+00	0.00000000e+00	0.00000000e+00	0.00000000e+00
-439	0.00000000e+00	0.00000000e+00	0.00000000e+00	0.00000000e+00
-438	0.00000000e+00	0.00000000e+00	0.00000000e+00	0.00000000e+00
-437	0.00000000e+00	0.00000000e+00	0.00000000e+00	0.00000000e+00
-436	0.00000000e+00	0.00000000e+00	0.00000000e+00	0.00000000e+00
-435	0.00000000e+00	0.00000000e+00	0.00000000e+00	0.00000000e+00
-434	0.00000000e+00	0.00000000e+00	0.00000000e+00	0.00000000e+00
-433	0.00000000e+00	0.00000000e+00	0.00000000e+00	0.00000000e+00
-432	0.00000000e+00	0.00000000e+00	0.00000000e+00	0.00000000e+00
-431	0.00000000e+00	0.00000000e+00	0.00000000e+00	0.00000000e+00
-430	0.00000000e+00	0.00000000e+00	0.00000000e+00	0.00000000e+00
-429	0.00000000e+00	0.00000000e+00	0.00000000e+00	0.00000000e+00
-428	0.00000000e+00	0.00000000e+00	0.00000000e+00	0.00000000e+00
-427	0.00000000e+00	0.00000000e+00	0.00000000e+00	0.00000000e+00
-426	0.00000000e+00	0.00000000e+00	0.00000000e+00	0.00000000e+00
-425	0.00000000e+00	0.00000000e+00	0.00000000e+00	0.00000000e+00
-424	0.00000000e+00	0.00000000e+00	0.00000000e+00	0.00000000e+00
-423	0.00000000e+00	0.00000000e+00	0.00000000e+00	0.00000000e+00
-422	0.00000000e+00	0.00000000e+00	0.00000000e+00	0.00000000e+00
-421	0.00000000e+00	0.00000000e+00	0.00000000e+00	0.00000000e+00
-420	0.00000000e+00	0.00000000e+00	0.00000000e+00	0.00000000e+00
-419	0.00000000e+00	0.00000000e+00	0.00000000e+00	0.00000000e+00
-418	0.00000000e+00	0.00000000e+00	0.00000000e+00	0.00000000e+00
-417	0.00000000e+00	0.00000000e+00	0.00000000e+00	0.00000000e+00
-416	0.00000000e+00	0.00000000e+00	0.00000000e+00	0.00000000e+00
-415	0.00000000e+00	0.00000000e+00	0.00000000e+00	0.00000000e+00
-414	0.00000000e+00	0.00000000e+00	0.00000000e+00	0.00000000e+00
-413	0.00000000e+00	0.00000000e+00	0.00000000e+00	0.00000000e+00
-412	0.00000000e+00	0.00000000e+00	0.00000000e+00	0.00000000e+00
-411	0.00000000e+00	0.00000000e+00	0.00000000e+00	0.00000000e+00
-410	0.00000000e+00	0.00000000e+00	0.00000000e+00	0.00000000e+00
-409	0.00000000e+00	0.00000000e+00	0.00000000e+00	0.00000000e+00
-408	0.00000000e+00	0.00000000e+00	0.00000000e+00	0.00000000e+00
-407	0.00000000e+00	0.00000000e+00	0.00000000e+00	0.00000000e+00
-406	0.00000000e+00	0.00000000e+00	0.00000000e+00	0.00000000e+00
-405	0.00000000e+00	0.00000000e+00	0.00000000e+00	0.00000000e+00
-404	0.00000000e+00	0.00000000e+00	0.00000000e+00	0.00000000e+00
-403	0.00000000e+00	0.00000000e+00	0.00000000e+00	0.00000000e+00
-402	0.00000000e+00	0.00000000e+00	0.00000000e+00	0.00000000e+00
-401	0.00000000e+00	0.00000000e+00	0.00000000e+00	0.00000000e+00
-400	0.00000000e+00	0.00000000e+00	0.00000000e+00	0.00000000e+00
-399	2.00000000e+01	0.00000000e+00	0.00000000e+00	0.00000000e+00
-398	6.40000000e+01	0.00000000e+00	0.00000000e+00	0.00000000e+00
-397	9.40000000e+01	0.00000000e+00	0.00000000e+00	0.00000000e+00
-396	1.58000000e+02	0.00000000e+00	0.00000000e+00	0.00000000e+00
-395	2.06000000e+02	0.00000000e+00	0.00000000e+00	0.00000000e+00
-394	2.43000000e+02	0.00000000e+00	0.00000000e+00	0.00000000e+00
-393	2.92000000e+02	0.00000000e+00	0.00000000e+00	0.00000000e+00
-392	3.28000000e+02	0.00000000e+00	0.00000000e+00	0.00000000e+00
-391	3.77000000e+02	0.00000000e+00	0.00000000e+00	0.00000000e+00
-390	4.35000000e+02	0.00000000e+00	0.00000000e+00	0.00000000e+00
-389	4.78000000e+02	0.00000000e+00	0.00000000e+00	0.00000000e+00
-388	5.08000000e+02	0.00000000e+00	0.00000000e+00	0.00000000e+00
-387	5.08000000e+02	0.00000000e+00	0.00000000e+00	0.00000000e+00
-386	5.08000000e+02	0.00000000e+00	0.00000000e+00	0.00000000e+00
-385	5.60000000e+02	0.00000000e+00	0.00000000e+00	0.00000000e+00
-384	6.27000000e+02	0.00000000e+00	0.00000000e+00	0.00000000e+00
-383	6.93000000e+02	0.00000000e+00	0.00000000e+00	0.00000000e+00
-382	7.70000000e+02	0.00000000e+00	0.00000000e+00	0.00000000e+00
-381	7.70000000e+02	0.00000000e+00	0.00000000e+00	0.00000000e+00
-380	7.70000000e+02	0.00000000e+00	0.00000000e+00	0.00000000e+00
-379	7.76000000e+02	0.00000000e+00	0.00000000e+00	0.00000000e+00
-378	7.76000000e+02	0.00000000e+00	0.00000000e+00	0.00000000e+00
-377	7.77000000e+02	0.00000000e+00	0.00000000e+00	0.00000000e+00
-376	7.77000000e+02	0.00000000e+00	0.00000000e+00	0.00000000e+00
-375	7.77000000e+02	0.00000000e+00	0.00000000e+00	0.00000000e+00
-374	7.77000000e+02	0.00000000e+00	0.00000000e+00	0.00000000e+00
-373	7.77000000e+02	0.00000000e+00	0.00000000e+00	0.00000000e+00
-372	7.77000000e+02	0.00000000e+00	0.00000000e+00	0.00000000e+00
-371	7.77000000e+02	0.00000000e+00	0.00000000e+00	0.00000000e+00
-370	7.77000000e+02	0.00000000e+00	0.00000000e+00	0.00000000e+00
-369	7.77000000e+02	0.00000000e+00	0.00000000e+00	0.00000000e+00
-368	7.77000000e+02	0.00000000e+00	0.00000000e+00	0.00000000e+00
-367	7.77000000e+02	0.00000000e+00	0.00000000e+00	0.00000000e+00
-366	7.93000000e+02	1.00000000e+00	1.00000000e+00	1.00000000e+00
-365	8.03000000e+02	1.00000000e+00	1.00000000e+00	2.00000000e+00
-364	8.22000000e+02	1.00000000e+00	1.00000000e+00	2.00000000e+00
-363	8.45000000e+02	1.00000000e+00	1.00000000e+00	2.00000000e+00
-362	8.67000000e+02	1.00000000e+00	1.00000000e+00	2.00000000e+00
-361	8.89000000e+02	1.00000000e+00	1.00000000e+00	2.00000000e+00
-360	1.08300000e+03	1.00000000e+00	1.00000000e+00	2.00000000e+00
-359	1.61200000e+03	1.00000000e+00	1.00000000e+00	2.00000000e+00
-358	2.08600000e+03	1.00000000e+00	1.00000000e+00	2.00000000e+00
-357	2.56500000e+03	1.00000000e+00	1.00000000e+00	2.00000000e+00
-356	3.07100000e+03	1.00000000e+00	1.00000000e+00	2.00000000e+00
-355	3.62800000e+03	1.00000000e+00	1.00000000e+00	2.00000000e+00
-354	4.18900000e+03	1.00000000e+00	1.00000000e+00	2.00000000e+00
-353	4.85200000e+03	2.00000000e+00	2.00000000e+00	3.00000000e+00
-352	5.34300000e+03	2.00000000e+00	2.00000000e+00	3.00000000e+00
-351	5.34300000e+03	2.00000000e+00	2.00000000e+00	3.00000000e+00
-350	5.34300000e+03	2.00000000e+00	2.00000000e+00	3.00000000e+00
-349	5.34300000e+03	2.00000000e+00	2.00000000e+00	3.00000000e+00
-348	5.76900000e+03	2.00000000e+00	2.00000000e+00	3.00000000e+00
-347	6.27500000e+03	2.00000000e+00	2.00000000e+00	3.00000000e+00
-346	6.69400000e+03	2.00000000e+00	2.00000000e+00	3.00000000e+00
-345	7.07300000e+03	2.00000000e+00	2.00000000e+00	3.00000000e+00
-344	7.43000000e+03	2.00000000e+00	2.00000000e+00	3.00000000e+00
-343	7.82100000e+03	2.00000000e+00	2.00000000e+00	3.00000000e+00
-342	8.20300000e+03	2.00000000e+00	2.00000000e+00	3.00000000e+00
-341	8.69400000e+03	2.00000000e+00	2.00000000e+00	3.00000000e+00
-340	9.20400000e+03	2.00000000e+00	2.00000000e+00	3.00000000e+00
-339	9.70500000e+03	2.00000000e+00	2.00000000e+00	3.00000000e+00
-338	1.01660000e+04	2.00000000e+00	2.00000000e+00	3.00000000e+00
-337	1.05910000e+04	2.00000000e+00	2.00000000e+00	3.00000000e+00
-336	1.09710000e+04	2.00000000e+00	2.00000000e+00	3.00000000e+00
-335	1.13970000e+04	2.00000000e+00	2.00000000e+00	3.00000000e+00
-334	1.18000000e+04	2.00000000e+00	2.00000000e+00	3.00000000e+00
-333	1.22590000e+04	2.00000000e+00	2.00000000e+00	3.00000000e+00
-332	1.26290000e+04	2.00000000e+00	2.00000000e+00	3.00000000e+00
-331	1.30770000e+04	2.00000000e+00	2.00000000e+00	3.00000000e+00
-330	1.35250000e+04	2.00000000e+00	2.00000000e+00	3.00000000e+00
-329	1.39980000e+04	2.00000000e+00	2.00000000e+00	3.00000000e+00
-328	1.46160000e+04	2.00000000e+00	2.00000000e+00	3.00000000e+00
-327	1.54030000e+04	2.00000000e+00	2.00000000e+00	3.00000000e+00
-326	1.61310000e+04	2.00000000e+00	2.00000000e+00	3.00000000e+00
-325	1.68460000e+04	2.00000000e+00	2.00000000e+00	3.00000000e+00
-324	1.74810000e+04	2.00000000e+00	2.00000000e+00	3.00000000e+00
-323	1.81030000e+04	2.00000000e+00	2.00000000e+00	3.00000000e+00
-322	1.86600000e+04	2.00000000e+00	2.00000000e+00	3.00000000e+00
-321	1.91490000e+04	2.00000000e+00	2.00000000e+00	3.00000000e+00
-320	1.97510000e+04	2.00000000e+00	2.00000000e+00	3.00000000e+00
-319	1.97510000e+04	2.00000000e+00	2.00000000e+00	3.00000000e+00
-318	2.02650000e+04	2.00000000e+00	2.00000000e+00	3.00000000e+00
-317	2.06830000e+04	2.00000000e+00	2.00000000e+00	3.00000000e+00
-316	2.10540000e+04	2.00000000e+00	2.00000000e+00	3.00000000e+00
-315	2.14050000e+04	2.00000000e+00	2.00000000e+00	3.00000000e+00
-314	2.18030000e+04	2.00000000e+00	2.00000000e+00	3.00000000e+00
-313	2.23140000e+04	2.00000000e+00	2.00000000e+00	3.00000000e+00
-312	2.23140000e+04	2.00000000e+00	2.00000000e+00	3.00000000e+00
-311	2.27930000e+04	2.00000000e+00	2.00000000e+00	3.00000000e+00
-310	2.32150000e+04	2.00000000e+00	2.00000000e+00	3.00000000e+00
-309	2.35630000e+04	2.00000000e+00	2.00000000e+00	3.00000000e+00
-308	2.39440000e+04	2.00000000e+00	2.00000000e+00	3.00000000e+00
-307	2.44440000e+04	2.00000000e+00	2.00000000e+00	3.00000000e+00
-306	2.49620000e+04	2.00000000e+00	2.00000000e+00	3.00000000e+00
-305	2.54910000e+04	2.00000000e+00	2.00000000e+00	3.00000000e+00
-304	2.60430000e+04	2.00000000e+00	2.00000000e+00	3.00000000e+00
-303	2.65160000e+04	3.00000000e+00	3.00000000e+00	5.00000000e+00
-302	2.68760000e+04	3.00000000e+00	3.00000000e+00	5.00000000e+00
-301	2.72750000e+04	4.00000000e+00	4.00000000e+00	6.00000000e+00
-300	2.77600000e+04	4.00000000e+00	4.00000000e+00	6.00000000e+00
-299	2.83010000e+04	4.00000000e+00	4.00000000e+00	6.00000000e+00
-298	2.87750000e+04	4.00000000e+00	4.00000000e+00	6.00000000e+00
-297	2.92680000e+04	4.00000000e+00	4.00000000e+00	6.00000000e+00
-296	2.96770000e+04	4.00000000e+00	4.00000000e+00	6.00000000e+00
-295	3.01320000e+04	4.00000000e+00	4.00000000e+00	6.00000000e+00
-294	3.04950000e+04	4.00000000e+00	4.00000000e+00	6.00000000e+00
-293	3.10350000e+04	5.00000000e+00	5.00000000e+00	7.00000000e+00
-292	3.16580000e+04	5.00000000e+00	5.00000000e+00	7.00000000e+00
-291	3.21590000e+04	5.00000000e+00	5.00000000e+00	7.00000000e+00
-290	3.26900000e+04	5.00000000e+00	5.00000000e+00	7.00000000e+00
-289	3.30570000e+04	5.00000000e+00	5.00000000e+00	7.00000000e+00
-288	3.34720000e+04	5.00000000e+00	5.00000000e+00	7.00000000e+00
-287	3.39090000e+04	5.00000000e+00	5.00000000e+00	7.00000000e+00
-286	3.43630000e+04	5.00000000e+00	5.00000000e+00	7.00000000e+00
-285	3.48930000e+04	5.00000000e+00	5.00000000e+00	7.00000000e+00
-284	3.54220000e+04	5.00000000e+00	5.00000000e+00	7.00000000e+00
-283	3.59760000e+04	5.00000000e+00	5.00000000e+00	7.00000000e+00
-282	3.65000000e+04	5.00000000e+00	5.00000000e+00	7.00000000e+00
-281	3.70360000e+04	5.00000000e+00	5.00000000e+00	7.00000000e+00
-280	3.75620000e+04	5.00000000e+00	5.00000000e+00	7.00000000e+00
-279	3.79600000e+04	5.00000000e+00	5.00000000e+00	7.00000000e+00
-278	3.84500000e+04	6.00000000e+00	6.00000000e+00	8.00000000e+00
-277	3.90010000e+04	6.00000000e+00	6.00000000e+00	8.00000000e+00
-276	3.96590000e+04	6.00000000e+00	6.00000000e+00	8.00000000e+00
-275	4.03070000e+04	6.00000000e+00	6.00000000e+00	8.00000000e+00
-274	4.10770000e+04	6.00000000e+00	6.00000000e+00	8.00000000e+00
-273	4.17330000e+04	6.00000000e+00	6.00000000e+00	8.00000000e+00
-272	4.24090000e+04	8.00000000e+00	8.00000000e+00	1.30000000e+01
-271	4.30810000e+04	8.00000000e+00	8.00000000e+00	1.30000000e+01
-270	4.36740000e+04	8.00000000e+00	8.00000000e+00	1.30000000e+01
-269	4.42510000e+04	8.00000000e+00	8.00000000e+00	1.30000000e+01
-268	4.46880000e+04	8.00000000e+00	8.00000000e+00	1.30000000e+01
-267	4.51940000e+04	8.00000000e+00	8.00000000e+00	1.30000000e+01
-266	4.57410000e+04	8.00000000e+00	8.00000000e+00	1.30000000e+01
-265	4.63740000e+04	8.00000000e+00	8.00000000e+00	1.30000000e+01
-264	4.71140000e+04	8.00000000e+00	8.00000000e+00	1.30000000e+01
-263	4.77040000e+04	8.00000000e+00	8.00000000e+00	1.30000000e+01
-262	4.83600000e+04	1.00000000e+01	1.00000000e+01	1.80000000e+01
-261	4.89750000e+04	1.00000000e+01	1.00000000e+01	1.80000000e+01
-260	4.95820000e+04	1.00000000e+01	1.00000000e+01	1.80000000e+01
-259	5.01180000e+04	1.00000000e+01	1.00000000e+01	1.80000000e+01
-258	5.07230000e+04	1.00000000e+01	1.00000000e+01	1.80000000e+01
-257	5.13670000e+04	1.00000000e+01	1.00000000e+01	1.80000000e+01
-256	5.20900000e+04	1.00000000e+01	1.00000000e+01	1.80000000e+01
-255	5.28070000e+04	1.10000000e+01	1.10000000e+01	1.90000000e+01
-254	5.33510000e+04	1.10000000e+01	1.10000000e+01	1.90000000e+01
-253	5.38710000e+04	1.20000000e+01	1.20000000e+01	2.00000000e+01
-252	5.43670000e+04	1.30000000e+01	1.30000000e+01	2.10000000e+01
-251	5.49360000e+04	1.40000000e+01	1.40000000e+01	2.20000000e+01
-250	5.49360000e+04	1.40000000e+01	1.40000000e+01	2.20000000e+01
-249	5.49360000e+04	1.40000000e+01	1.40000000e+01	2.20000000e+01
-248	5.56940000e+04	1.50000000e+01	1.50000000e+01	2.30000000e+01
-247	5.62510000e+04	1.50000000e+01	1.50000000e+01	2.30000000e+01
-246	5.68260000e+04	1.50000000e+01	1.50000000e+01	2.30000000e+01
-245	5.74380000e+04	1.50000000e+01	1.50000000e+01	2.30000000e+01
-244	5.80570000e+04	1.50000000e+01	1.50000000e+01	2.30000000e+01
-243	5.86990000e+04	1.50000000e+01	1.50000000e+01	2.30000000e+01
-242	5.93670000e+04	1.50000000e+01	1.50000000e+01	2.30000000e+01
-241	5.98990000e+04	1.50000000e+01	1.50000000e+01	2.30000000e+01
-240	6.04420000e+04	1.50000000e+01	1.50000000e+01	2.30000000e+01
-239	6.09100000e+04	1.50000000e+01	1.50000000e+01	2.30000000e+01
-238	6.14060000e+04	1.60000000e+01	1.60000000e+01	2.40000000e+01
-237	6.19160000e+04	1.60000000e+01	1.60000000e+01	2.40000000e+01
-236	6.24890000e+04	1.70000000e+01	1.70000000e+01	2.50000000e+01
-235	6.31630000e+04	1.70000000e+01	1.70000000e+01	2.50000000e+01
-234	6.31630000e+04	1.70000000e+01	1.70000000e+01	2.50000000e+01
-233	6.36520000e+04	1.70000000e+01	1.70000000e+01	2.50000000e+01
-232	6.41320000e+04	1.70000000e+01	1.70000000e+01	2.50000000e+01
-231	6.46280000e+04	1.70000000e+01	1.70000000e+01	2.50000000e+01
-230	6.51800000e+04	1.70000000e+01	1.70000000e+01	2.50000000e+01
-229	6.57580000e+04	1.70000000e+01	1.70000000e+01	2.50000000e+01
-228	6.64030000e+04	1.70000000e+01	1.70000000e+01	2.50000000e+01
-227	6.71370000e+04	1.70000000e+01	1.70000000e+01	2.50000000e+01
-226	6.77010000e+04	1.70000000e+01	1.70000000e+01	2.50000000e+01
-225	6.82170000e+04	1.70000000e+01	1.70000000e+01	2.50000000e+01
-224	6.87460000e+04	1.70000000e+01	1.70000000e+01	2.50000000e+01
-223	6.92860000e+04	1.70000000e+01	1.70000000e+01	2.50000000e+01
-222	6.99230000e+04	1.70000000e+01	1.70000000e+01	2.50000000e+01
-221	7.06010000e+04	1.70000000e+01	1.70000000e+01	2.50000000e+01
-220	7.12110000e+04	1.70000000e+01	1.70000000e+01	2.50000000e+01
-219	7.17650000e+04	1.70000000e+01	1.70000000e+01	2.50000000e+01
-218	7.22300000e+04	1.70000000e+01	1.70000000e+01	2.50000000e+01
-217	7.26530000e+04	1.70000000e+01	1.70000000e+01	2.50000000e+01
-216	7.31270000e+04	1.70000000e+01	1.70000000e+01	2.50000000e+01
-215	7.37630000e+04	1.80000000e+01	1.80000000e+01	2.60000000e+01
-214	7.43960000e+04	2.20000000e+01	2.10000000e+01	2.90000000e+01
-213	7.49520000e+04	2.20000000e+01	2.10000000e+01	2.90000000e+01
-212	7.54560000e+04	2.20000000e+01	2.10000000e+01	2.90000000e+01
-211	7.60760000e+04	2.20000000e+01	2.20000000e+01	3.00000000e+01
-210	7.66210000e+04	2.20000000e+01	2.20000000e+01	3.00000000e+01
-209	7.72490000e+04	2.20000000e+01	2.20000000e+01	3.00000000e+01
-208	7.78470000e+04	2.20000000e+01	2.20000000e+01	3.00000000e+01
-207	7.84470000e+04	2.20000000e+01	2.20000000e+01	3.00000000e+01
-206	7.90210000e+04	2.20000000e+01	2.20000000e+01	3.00000000e+01
-205	7.95530000e+04	2.20000000e+01	2.20000000e+01	3.00000000e+01
-204	8.00050000e+04	2.20000000e+01	2.20000000e+01	3.00000000e+01
-203	8.04530000e+04	2.20000000e+01	2.20000000e+01	3.00000000e+01
-202	8.10240000e+04	2.20000000e+01	2.20000000e+01	3.00000000e+01
-201	8.16740000e+04	2.20000000e+01	2.20000000e+01	3.00000000e+01
-200	8.21940000e+04	2.30000000e+01	2.30000000e+01	3.10000000e+01
-199	8.26760000e+04	2.30000000e+01	2.30000000e+01	3.10000000e+01
-198	8.31390000e+04	2.30000000e+01	2.30000000e+01	3.10000000e+01
-197	8.36180000e+04	2.50000000e+01	2.40000000e+01	3.70000000e+01
-196	8.41500000e+04	2.50000000e+01	2.40000000e+01	3.70000000e+01
-195	8.46670000e+04	2.60000000e+01	2.50000000e+01	3.90000000e+01
-194	8.53420000e+04	2.60000000e+01	2.50000000e+01	3.90000000e+01
-193	8.59460000e+04	2.60000000e+01	2.50000000e+01	3.90000000e+01
-192	8.64240000e+04	2.60000000e+01	2.50000000e+01	3.90000000e+01
-191	8.68330000e+04	2.60000000e+01	2.50000000e+01	3.90000000e+01
-190	8.72080000e+04	2.60000000e+01	2.50000000e+01	3.90000000e+01
-189	8.76600000e+04	2.60000000e+01	2.50000000e+01	3.90000000e+01
-188	8.81210000e+04	2.60000000e+01	2.50000000e+01	3.90000000e+01
-187	8.86960000e+04	2.60000000e+01	2.60000000e+01	4.00000000e+01
-186	8.91850000e+04	2.60000000e+01	2.60000000e+01	4.00000000e+01
-185	8.96610000e+04	3.10000000e+01	2.70000000e+01	4.10000000e+01
-184	9.01450000e+04	2.90000000e+01	2.80000000e+01	4.40000000e+01
-183	9.06180000e+04	2.90000000e+01	2.80000000e+01	4.40000000e+01
-182	9.11840000e+04	2.90000000e+01	2.80000000e+01	4.40000000e+01
-181	9.17080000e+04	2.90000000e+01	2.80000000e+01	4.40000000e+01
-180	9.23360000e+04	3.00000000e+01	2.90000000e+01	4.60000000e+01
-179	9.29830000e+04	3.00000000e+01	2.90000000e+01	4.60000000e+01
-178	9.35840000e+04	3.00000000e+01	2.90000000e+01	4.60000000e+01
-177	9.40650000e+04	3.00000000e+01	2.90000000e+01	4.60000000e+01
-176	9.45290000e+04	3.00000000e+01	2.90000000e+01	4.60000000e+01
-175	9.49770000e+04	3.00000000e+01	2.90000000e+01	4.60000000e+01
-174	9.55350000e+04	3.10000000e+01	3.10000000e+01	4.80000000e+01
-173	9.60000000e+04	3.40000000e+01	3.30000000e+01	5.00000000e+01
-172	9.65200000e+04	3.40000000e+01	3.30000000e+01	5.00000000e+01
-171	9.69880000e+04	3.40000000e+01	3.30000000e+01	5.00000000e+01
-170	9.74320000e+04	3.40000000e+01	3.30000000e+01	5.00000000e+01
-169	9.78210000e+04	3.40000000e+01	3.30000000e+01	5.00000000e+01
-168	9.82620000e+04	3.40000000e+01	3.30000000e+01	5.00000000e+01
-167	9.87670000e+04	3.40000000e+01	3.30000000e+01	5.00000000e+01
-166	9.93580000e+04	3.40000000e+01	3.30000000e+01	5.00000000e+01
-165	9.99010000e+04	3.40000000e+01	3.30000000e+01	5.00000000e+01
-164	1.00409000e+05	3.40000000e+01	3.30000000e+01	5.00000000e+01
-163	1.00899000e+05	3.60000000e+01	3.50000000e+01	5.20000000e+01
-162	1.01316000e+05	3.80000000e+01	3.60000000e+01	5.30000000e+01
-161	1.01824000e+05	3.80000000e+01	3.70000000e+01	5.40000000e+01
-160	1.02385000e+05	3.80000000e+01	3.70000000e+01	5.40000000e+01
-159	1.03072000e+05	3.80000000e+01	3.70000000e+01	5.40000000e+01
-158	1.03765000e+05	3.80000000e+01	3.70000000e+01	5.40000000e+01
-157	1.04366000e+05	3.80000000e+01	3.70000000e+01	5.40000000e+01
-156	1.04953000e+05	3.80000000e+01	3.70000000e+01	5.40000000e+01
-155	1.05459000e+05	3.80000000e+01	3.70000000e+01	5.40000000e+01
-154	1.05926000e+05	3.80000000e+01	3.70000000e+01	5.40000000e+01
-153	1.06437000e+05	3.80000000e+01	3.70000000e+01	5.40000000e+01
-152	1.07023000e+05	3.80000000e+01	3.70000000e+01	5.40000000e+01
-151	1.07643000e+05	3.80000000e+01	3.70000000e+01	5.40000000e+01
-150	1.08274000e+05	4.10000000e+01	3.80000000e+01	5.60000000e+01
-149	1.08873000e+05	4.50000000e+01	4.30000000e+01	7.00000000e+01
-148	1.09372000e+05	4.50000000e+01	4.30000000e+01	7.00000000e+01
-147	1.09851000e+05	4.50000000e+01	4.30000000e+01	7.00000000e+01
-146	1.10342000e+05	4.50000000e+01	4.30000000e+01	7.00000000e+01
-145	1.10931000e+05	4.70000000e+01	4.50000000e+01	7.30000000e+01
-144	1.11438000e+05	4.70000000e+01	4.50000000e+01	7.30000000e+01
-143	1.11950000e+05	4.70000000e+01	4.50000000e+01	7.30000000e+01
-142	1.12380000e+05	4.70000000e+01	4.50000000e+01	7.30000000e+01
-141	1.12801000e+05	4.70000000e+01	4.50000000e+01	7.30000000e+01
-140	1.13186000e+05	4.70000000e+01	4.50000000e+01	7.30000000e+01
-139	1.13658000e+05	4.70000000e+01	4.50000000e+01	7.30000000e+01
-138	1.14335000e+05	4.70000000e+01	4.50000000e+01	7.30000000e+01
-137	1.14974000e+05	4.70000000e+01	4.50000000e+01	7.30000000e+01
-136	1.15502000e+05	4.80000000e+01	4.60000000e+01	7.40000000e+01
-135	1.15864000e+05	4.80000000e+01	4.60000000e+01	7.40000000e+01
-134	1.16301000e+05	4.90000000e+01	4.70000000e+01	7.50000000e+01
-133	1.16790000e+05	5.30000000e+01	4.80000000e+01	7.60000000e+01
-132	1.17372000e+05	5.30000000e+01	4.80000000e+01	7.60000000e+01
-131	1.18010000e+05	5.40000000e+01	4.90000000e+01	7.70000000e+01
-130	1.18663000e+05	5.40000000e+01	4.90000000e+01	7.70000000e+01
-129	1.19444000e+05	5.40000000e+01	4.90000000e+01	7.70000000e+01
-128	1.20069000e+05	5.40000000e+01	4.90000000e+01	7.70000000e+01
-127	1.20621000e+05	5.40000000e+01	4.90000000e+01	7.70000000e+01
-126	1.21212000e+05	5.40000000e+01	4.90000000e+01	7.70000000e+01
-125	1.21764000e+05	5.40000000e+01	5.00000000e+01	7.80000000e+01
-124	1.22456000e+05	5.40000000e+01	5.00000000e+01	7.80000000e+01
-123	1.23127000e+05	5.40000000e+01	5.00000000e+01	7.80000000e+01
-122	1.23820000e+05	5.40000000e+01	5.00000000e+01	7.80000000e+01
-121	1.24482000e+05	5.40000000e+01	5.00000000e+01	7.80000000e+01
-120	1.25203000e+05	5.40000000e+01	5.00000000e+01	7.80000000e+01
-119	1.25932000e+05	5.40000000e+01	5.00000000e+01	7.80000000e+01
-118	1.26729000e+05	5.40000000e+01	5.00000000e+01	7.80000000e+01
-117	1.27678000e+05	5.40000000e+01	5.00000000e+01	7.80000000e+01
-116	1.28645000e+05	5.40000000e+01	5.00000000e+01	7.80000000e+01
-115	1.29553000e+05	5.40000000e+01	5.00000000e+01	7.80000000e+01
-114	1.30281000e+05	5.40000000e+01	5.00000000e+01	7.80000000e+01
-113	1.30986000e+05	5.40000000e+01	5.00000000e+01	7.80000000e+01
-112	1.31644000e+05	5.80000000e+01	5.20000000e+01	8.00000000e+01
-111	1.32027000e+05	5.80000000e+01	5.20000000e+01	8.00000000e+01
-110	1.32168000e+05	5.80000000e+01	5.20000000e+01	8.00000000e+01
-109	1.32308000e+05	5.80000000e+01	5.20000000e+01	8.00000000e+01
-108	1.32464000e+05	5.80000000e+01	5.20000000e+01	8.00000000e+01
-107	1.32728000e+05	5.80000000e+01	5.20000000e+01	8.00000000e+01
-106	1.33092000e+05	5.80000000e+01	5.20000000e+01	8.00000000e+01
-105	1.33649000e+05	5.80000000e+01	5.20000000e+01	8.00000000e+01
-104	1.34204000e+05	5.80000000e+01	5.30000000e+01	8.10000000e+01
-103	1.34838000e+05	6.00000000e+01	5.40000000e+01	8.20000000e+01
-102	1.35502000e+05	5.90000000e+01	5.50000000e+01	8.50000000e+01
-101	1.36203000e+05	5.90000000e+01	5.50000000e+01	8.50000000e+01
-100	1.36771000e+05	5.90000000e+01	5.50000000e+01	8.70000000e+01
-99	1.37329000e+05	5.90000000e+01	5.50000000e+01	8.70000000e+01
-98	1.37876000e+05	5.90000000e+01	5.50000000e+01	8.70000000e+01
-97	1.38403000e+05	5.90000000e+01	5.50000000e+01	8.70000000e+01
-96	1.38403000e+05	5.90000000e+01	5.50000000e+01	8.70000000e+01
-95	1.38618000e+05	6.10000000e+01	5.60000000e+01	8.80000000e+01
-94	1.38618000e+05	6.10000000e+01	5.60000000e+01	8.80000000e+01
-93	1.39210000e+05	6.20000000e+01	5.70000000e+01	9.30000000e+01
-92	1.39802000e+05	6.20000000e+01	5.70000000e+01	9.30000000e+01
-91	1.40340000e+05	6.20000000e+01	5.80000000e+01	9.50000000e+01
-90	1.41008000e+05	6.20000000e+01	5.80000000e+01	9.50000000e+01
-89	1.41611000e+05	6.20000000e+01	5.80000000e+01	9.50000000e+01
-88	1.42236000e+05	6.30000000e+01	5.90000000e+01	9.60000000e+01
-87	1.42236000e+05	6.20000000e+01	6.00000000e+01	9.70000000e+01
-86	1.42779000e+05	6.20000000e+01	6.00000000e+01	9.70000000e+01
-85	1.42779000e+05	6.60000000e+01	6.00000000e+01	9.80000000e+01
-84	1.42779000e+05	6.50000000e+01	6.10000000e+01	1.00000000e+02
-83	1.42779000e+05	6.90000000e+01	6.20000000e+01	1.01000000e+02
-82	1.42779000e+05	6.60000000e+01	6.30000000e+01	1.04000000e+02
-81	1.43353000e+05	7.20000000e+01	6.40000000e+01	1.08000000e+02
-80	1.43910000e+05	7.10000000e+01	6.50000000e+01	1.17000000e+02
-79	1.44432000e+05	7.10000000e+01	6.50000000e+01	1.17000000e+02
-78	1.44955000e+05	7.10000000e+01	6.50000000e+01	1.17000000e+02
-77	1.45419000e+05	7.10000000e+01	6.50000000e+01	1.17000000e+02
-76	1.45994000e+05	7.10000000e+01	6.60000000e+01	1.19000000e+02
-75	1.46662000e+05	7.10000000e+01	6.60000000e+01	1.19000000e+02
-74	1.47376000e+05	7.10000000e+01	6.60000000e+01	1.19000000e+02
-73	1.47967000e+05	7.10000000e+01	6.60000000e+01	1.19000000e+02
-72	1.48489000e+05	7.10000000e+01	6.60000000e+01	1.19000000e+02
-71	1.49127000e+05	7.00000000e+01	6.80000000e+01	1.21000000e+02
-70	1.49813000e+05	7.10000000e+01	7.00000000e+01	1.23000000e+02
-69	1.50628000e+05	7.10000000e+01	7.00000000e+01	1.23000000e+02
-68	1.51427000e+05	7.10000000e+01	7.00000000e+01	1.23000000e+02
-67	1.52359000e+05	7.10000000e+01	7.00000000e+01	1.23000000e+02
-66	1.53401000e+05	7.10000000e+01	7.00000000e+01	1.23000000e+02
-65	1.54344000e+05	7.70000000e+01	7.10000000e+01	1.25000000e+02
-64	1.55151000e+05	7.70000000e+01	7.10000000e+01	1.25000000e+02
-63	1.55954000e+05	7.70000000e+01	7.10000000e+01	1.25000000e+02
-62	1.56705000e+05	7.70000000e+01	7.10000000e+01	1.25000000e+02
-61	1.57509000e+05	7.70000000e+01	7.10000000e+01	1.25000000e+02
-60	1.58300000e+05	7.70000000e+01	7.10000000e+01	1.25000000e+02
-59	1.59225000e+05	7.60000000e+01	7.40000000e+01	1.28000000e+02
-58	1.60145000e+05	8.10000000e+01	7.60000000e+01	1.32000000e+02
-57	1.61674000e+05	8.60000000e+01	8.20000000e+01	1.46000000e+02
-56	1.63601000e+05	8.90000000e+01	8.70000000e+01	1.52000000e+02
-55	1.66535000e+05	9.10000000e+01	8.90000000e+01	1.56000000e+02
-54	1.69003000e+05	9.00000000e+01	8.90000000e+01	1.57000000e+02
-53	1.71533000e+05	9.00000000e+01	8.90000000e+01	1.57000000e+02
-52	1.74373000e+05	9.10000000e+01	9.00000000e+01	1.58000000e+02
-51	1.76995000e+05	9.50000000e+01	9.30000000e+01	1.63000000e+02
-50	1.79405000e+05	1.02000000e+02	9.50000000e+01	1.68000000e+02
-49	1.81790000e+05	1.00000000e+02	9.60000000e+01	1.70000000e+02
-48	1.84415000e+05	1.00000000e+02	1.01000000e+02	1.78000000e+02
-47	1.87328000e+05	9.60000000e+01	1.04000000e+02	1.83000000e+02
-46	1.90069000e+05	1.02000000e+02	1.06000000e+02	1.85000000e+02
-45	1.93024000e+05	1.15000000e+02	1.09000000e+02	1.93000000e+02
-44	1.95845000e+05	1.15000000e+02	1.09000000e+02	1.93000000e+02
-43	1.98819000e+05	1.04000000e+02	1.11000000e+02	1.96000000e+02
-42	2.03131000e+05	1.13000000e+02	1.14000000e+02	2.05000000e+02
-41	2.06656000e+05	1.14000000e+02	1.16000000e+02	2.08000000e+02
-40	2.10146000e+05	1.24000000e+02	1.20000000e+02	2.14000000e+02
-39	2.13159000e+05	1.23000000e+02	1.21000000e+02	2.15000000e+02
-38	2.15963000e+05	1.31000000e+02	1.28000000e+02	2.22000000e+02
-37	2.18772000e+05	1.28000000e+02	1.32000000e+02	2.27000000e+02
-36	2.21715000e+05	1.25000000e+02	1.33000000e+02	2.28000000e+02
-35	2.24784000e+05	1.25000000e+02	1.33000000e+02	2.28000000e+02
-34	2.28346000e+05	1.34000000e+02	1.37000000e+02	2.33000000e+02
-33	2.32230000e+05	1.35000000e+02	1.39000000e+02	2.35000000e+02
-32	2.35788000e+05	1.38000000e+02	1.41000000e+02	2.37000000e+02
-31	2.38973000e+05	1.39000000e+02	1.44000000e+02	2.41000000e+02
-30	2.41529000e+05	1.35000000e+02	1.45000000e+02	2.42000000e+02
-29	2.43994000e+05	1.40000000e+02	1.48000000e+02	2.46000000e+02
-28	2.46427000e+05	1.44000000e+02	1.51000000e+02	2.50000000e+02
-27	2.49145000e+05	1.44000000e+02	1.51000000e+02	2.50000000e+02
-26	2.52014000e+05	1.50000000e+02	1.53000000e+02	2.54000000e+02
-25	2.54852000e+05	1.47000000e+02	1.56000000e+02	2.58000000e+02
-24	2.57636000e+05	1.47000000e+02	1.56000000e+02	2.58000000e+02
-23	2.60383000e+05	1.47000000e+02	1.58000000e+02	2.60000000e+02
-22	2.62916000e+05	1.47000000e+02	1.58000000e+02	2.60000000e+02
-21	2.65479000e+05	1.47000000e+02	1.58000000e+02	2.60000000e+02
-20	2.68200000e+05	1.47000000e+02	1.58000000e+02	2.60000000e+02
-19	2.71089000e+05	1.52000000e+02	1.61000000e+02	2.63000000e+02
-18	2.74372000e+05	1.52000000e+02	1.61000000e+02	2.63000000e+02
-17	2.77824000e+05	1.52000000e+02	1.61000000e+02	2.63000000e+02
-16	2.80940000e+05	1.53000000e+02	1.62000000e+02	2.66000000e+02
-15	2.84890000e+05	1.57000000e+02	1.72000000e+02	2.78000000e+02
-14	2.88942000e+05	1.63000000e+02	1.80000000e+02	2.86000000e+02
-13	2.93130000e+05	1.67000000e+02	1.84000000e+02	2.90000000e+02
-12	2.97485000e+05	1.67000000e+02	1.88000000e+02	2.94000000e+02
-11	3.01982000e+05	1.66000000e+02	1.90000000e+02	2.97000000e+02
-10	3.07262000e+05	1.74000000e+02	1.98000000e+02	3.08000000e+02
-9	3.12779000e+05	1.78000000e+02	2.00000000e+02	3.11000000e+02
-8	3.18296000e+05	1.74000000e+02	2.04000000e+02	3.15000000e+02
-7	3.24678000e+05	1.87000000e+02	2.05000000e+02	3.17000000e+02
-6	3.33711000e+05	1.81000000e+02	2.06000000e+02	3.18000000e+02
-5	3.42058000e+05	1.86000000e+02	2.08000000e+02	3.21000000e+02
-4	3.49705000e+05	1.77000000e+02	2.09000000e+02	3.22000000e+02
-3	3.55926000e+05	1.96000000e+02	2.17000000e+02	3.31000000e+02
-2	3.62798000e+05	2.11000000e+02	2.25000000e+02	3.40000000e+02
-1	3.69410000e+05	2.04000000e+02	2.33000000e+02	3.48000000e+02
0	3.77759000e+05	2.04000000e+02	2.38000000e+02	3.55000000e+02
1	3.93915000e+05	2.25000000e+02	2.57000000e+02	3.84000000e+02
2	4.11260000e+05	2.26000000e+02	2.70000000e+02	3.99000000e+02
3	4.24775000e+05	2.42000000e+02	2.84000000e+02	4.15000000e+02
4	4.36003000e+05	2.52000000e+02	2.91000000e+02	4.28000000e+02
5	4.44667000e+05	2.55000000e+02	2.94000000e+02	4.33000000e+02
6	4.52976000e+05	2.59000000e+02	2.96000000e+02	4.35000000e+02
7	4.60932000e+05	2.54000000e+02	2.98000000e+02	4.37000000e+02
8	4.68556000e+05	2.58000000e+02	2.99000000e+02	4.39000000e+02
9	4.76351000e+05	2.54000000e+02	3.01000000e+02	4.41000000e+02
10	4.83748000e+05	2.58000000e+02	3.03000000e+02	4.43000000e+02
11	4.90139000e+05	2.58000000e+02	3.03000000e+02	4.43000000e+02
12	4.95214000e+05	2.58000000e+02	3.03000000e+02	4.43000000e+02
13	4.99900000e+05	2.58000000e+02	3.03000000e+02	4.43000000e+02
14	5.04128000e+05	2.58000000e+02	3.03000000e+02	4.43000000e+02
15	5.08570000e+05	2.58000000e+02	3.03000000e+02	4.43000000e+02
16	5.13324000e+05	2.58000000e+02	3.03000000e+02	4.43000000e+02
17	5.17967000e+05	2.58000000e+02	3.05000000e+02	4.47000000e+02
18	5.22078000e+05	2.83000000e+02	3.10000000e+02	4.53000000e+02
19	5.25718000e+05	2.77000000e+02	3.17000000e+02	4.65000000e+02
20	5.28963000e+05	2.70000000e+02	3.20000000e+02	4.68000000e+02
21	5.33244000e+05	2.70000000e+02	3.20000000e+02	4.68000000e+02
22	5.36485000e+05	2.70000000e+02	3.20000000e+02	4.68000000e+02
23	5.40288000e+05	2.86000000e+02	3.27000000e+02	4.77000000e+02
24	5.43883000e+05	3.00000000e+02	3.30000000e+02	4.80000000e+02
25	5.46872000e+05	3.00000000e+02	3.30000000e+02	4.80000000e+02
26	5.49469000e+05	2.83000000e+02	3.34000000e+02	4.84000000e+02
27	5.51867000e+05	2.83000000e+02	3.34000000e+02	4.84000000e+02
28	5.54358000e+05	2.83000000e+02	3.34000000e+02	4.84000000e+02
29	5.56778000e+05	2.83000000e+02	3.34000000e+02	4.84000000e+02
30	5.59707000e+05	2.83000000e+02	3.34000000e+02	4.84000000e+02
31	5.62607000e+05	2.85000000e+02	3.38000000e+02	4.88000000e+02
32	5.64848000e+05	2.85000000e+02	3.40000000e+02	4.94000000e+02
33	5.66928000e+05	2.94000000e+02	3.42000000e+02	5.00000000e+02
34	5.68790000e+05	2.94000000e+02	3.42000000e+02	5.00000000e+02
35	5.71121000e+05	2.94000000e+02	3.42000000e+02	5.00000000e+02
36	5.73637000e+05	3.00000000e+02	3.44000000e+02	5.02000000e+02
37	5.76555000e+05	2.81000000e+02	3.45000000e+02	5.03000000e+02
38	5.79377000e+05	2.94000000e+02	3.47000000e+02	5.06000000e+02
39	5.81525000e+05	2.94000000e+02	3.47000000e+02	5.06000000e+02
40	5.83612000e+05	2.99000000e+02	3.52000000e+02	5.15000000e+02
41	5.85518000e+05	3.04000000e+02	3.54000000e+02	5.17000000e+02
42	5.87697000e+05	3.06000000e+02	3.56000000e+02	5.20000000e+02
43	5.89916000e+05	2.93000000e+02	3.57000000e+02	5.21000000e+02
44	5.92436000e+05	2.93000000e+02	3.57000000e+02	5.21000000e+02
45	5.94895000e+05	2.93000000e+02	3.57000000e+02	5.21000000e+02
46	5.96964000e+05	3.02000000e+02	3.59000000e+02	5.24000000e+02
47	5.98645000e+05	3.02000000e+02	3.59000000e+02	5.24000000e+02
48	6.00467000e+05	3.02000000e+02	3.59000000e+02	5.24000000e+02
49	6.02215000e+05	3.16000000e+02	3.65000000e+02	5.31000000e+02
50	6.04068000e+05	3.20000000e+02	3.66000000e+02	5.32000000e+02
51	6.06428000e+05	2.94000000e+02	3.69000000e+02	5.35000000e+02
52	6.08646000e+05	2.94000000e+02	3.69000000e+02	5.35000000e+02
53	6.10417000e+05	2.94000000e+02	3.69000000e+02	5.35000000e+02
54	6.12069000e+05	2.94000000e+02	3.69000000e+02	5.35000000e+02
55	6.13830000e+05	3.14000000e+02	3.71000000e+02	5.38000000e+02
56	6.15766000e+05	3.04000000e+02	3.73000000e+02	5.40000000e+02
57	6.17801000e+05	3.04000000e+02	3.73000000e+02	5.40000000e+02
58	6.19982000e+05	3.04000000e+02	3.73000000e+02	5.40000000e+02
59	6.22097000e+05	3.04000000e+02	3.73000000e+02	5.40000000e+02
60	6.23769000e+05	3.04000000e+02	3.73000000e+02	5.40000000e+02
61	6.25237000e+05	3.04000000e+02	3.73000000e+02	5.40000000e+02
62	6.26734000e+05	3.04000000e+02	3.73000000e+02	5.40000000e+02
63	6.28224000e+05	3.04000000e+02	3.73000000e+02	5.40000000e+02
64	6.29831000e+05	3.04000000e+02	3.73000000e+02	5.40000000e+02
65	6.31717000e+05	3.04000000e+02	3.73000000e+02	5.40000000e+02
66	6.33630000e+05	3.17000000e+02	3.74000000e+02	5.41000000e+02
67	6.35215000e+05	3.17000000e+02	3.74000000e+02	5.41000000e+02
68	6.36695000e+05	3.17000000e+02	3.74000000e+02	5.41000000e+02
69	6.38306000e+05	3.17000000e+02	3.74000000e+02	5.41000000e+02
70	6.39798000e+05	3.17000000e+02	3.74000000e+02	5.41000000e+02
71	6.41406000e+05	3.17000000e+02	3.74000000e+02	5.41000000e+02
72	6.43320000e+05	3.17000000e+02	3.74000000e+02	5.41000000e+02
73	6.45297000e+05	3.11000000e+02	3.75000000e+02	5.42000000e+02
74	6.46811000e+05	3.11000000e+02	3.75000000e+02	5.42000000e+02
75	6.48299000e+05	3.11000000e+02	3.75000000e+02	5.42000000e+02
76	6.49853000e+05	3.06000000e+02	3.76000000e+02	5.44000000e+02
77	6.51457000e+05	3.16000000e+02	3.77000000e+02	5.45000000e+02
78	6.53117000e+05	3.16000000e+02	3.77000000e+02	5.45000000e+02
79	6.54933000e+05	3.16000000e+02	3.77000000e+02	5.45000000e+02
80	6.56722000e+05	3.16000000e+02	3.77000000e+02	5.45000000e+02
81	6.58673000e+05	3.16000000e+02	3.77000000e+02	5.45000000e+02
82	6.61037000e+05	3.16000000e+02	3.77000000e+02	5.45000000e+02
83	6.63638000e+05	3.11000000e+02	3.79000000e+02	5.47000000e+02
84	6.65777000e+05	3.03000000e+02	3.83000000e+02	5.51000000e+02
85	6.67625000e+05	3.03000000e+02	3.83000000e+02	5.51000000e+02
86	6.69797000e+05	3.03000000e+02	3.83000000e+02	5.51000000e+02
87	6.72198000e+05	3.03000000e+02	3.83000000e+02	5.51000000e+02
88	6.74546000e+05	3.03000000e+02	3.83000000e+02	5.51000000e+02
89	6.76971000e+05	3.19000000e+02	3.86000000e+02	5.54000000e+02
90	6.79296000e+05	3.19000000e+02	3.86000000e+02	5.54000000e+02
91	6.81519000e+05	3.17000000e+02	3.87000000e+02	5.55000000e+02
92	6.83832000e+05	3.17000000e+02	3.87000000e+02	5.55000000e+02
93	6.86023000e+05	3.17000000e+02	3.87000000e+02	5.55000000e+02
94	6.89975000e+05	3.17000000e+02	3.87000000e+02	5.55000000e+02
95	6.92873000e+05	3.26000000e+02	3.88000000e+02	5.56000000e+02
96	6.94834000e+05	3.26000000e+02	3.88000000e+02	5.56000000e+02
97	6.96733000e+05	3.26000000e+02	3.88000000e+02	5.56000000e+02
98	6.98530000e+05	3.26000000e+02	3.88000000e+02	5.56000000e+02
99	7.00403000e+05	3.26000000e+02	3.88000000e+02	5.56000000e+02
100	7.02591000e+05	3.26000000e+02	3.88000000e+02	5.56000000e+02
