# Supplementary material for: Early Prediction of Movie Box Office Success Based on Wikipedia Activity Big Data
Source: PLoS One. 2013 Aug 21;8(8):e71226. doi: 10.1371/journal.pone.0071226 (PMC3749192; doi:10.1371/journal.pone.0071226)
Supplement: Dataset S1 — The dataset under study, including the financial and Wikipedia activity data is also available at http://wwm.phy.bme.hu/SupplementaryDataS1.zip. (ZIP) [file pone.0071226.s002.zip › wikipredict_data_pack/sample_of_312/wikipedia_predictors/18]

Day_(movie_time)	Views	Users	Rigor	Edits
-500	0.00000000e+00	0.00000000e+00	0.00000000e+00	0.00000000e+00
-499	0.00000000e+00	0.00000000e+00	0.00000000e+00	0.00000000e+00
-498	0.00000000e+00	0.00000000e+00	0.00000000e+00	0.00000000e+00
-497	0.00000000e+00	0.00000000e+00	0.00000000e+00	0.00000000e+00
-496	0.00000000e+00	0.00000000e+00	0.00000000e+00	0.00000000e+00
-495	0.00000000e+00	0.00000000e+00	0.00000000e+00	0.00000000e+00
-494	0.00000000e+00	0.00000000e+00	0.00000000e+00	0.00000000e+00
-493	0.00000000e+00	0.00000000e+00	0.00000000e+00	0.00000000e+00
-492	0.00000000e+00	0.00000000e+00	0.00000000e+00	0.00000000e+00
-491	0.00000000e+00	0.00000000e+00	0.00000000e+00	0.00000000e+00
-490	0.00000000e+00	0.00000000e+00	0.00000000e+00	0.00000000e+00
-489	0.00000000e+00	0.00000000e+00	0.00000000e+00	0.00000000e+00
-488	0.00000000e+00	0.00000000e+00	0.00000000e+00	0.00000000e+00
-487	0.00000000e+00	0.00000000e+00	0.00000000e+00	0.00000000e+00
-486	0.00000000e+00	0.00000000e+00	0.00000000e+00	0.00000000e+00
-485	0.00000000e+00	0.00000000e+00	0.00000000e+00	0.00000000e+00
-484	0.00000000e+00	0.00000000e+00	0.00000000e+00	0.00000000e+00
-483	0.00000000e+00	0.00000000e+00	0.00000000e+00	0.00000000e+00
-482	0.00000000e+00	0.00000000e+00	0.00000000e+00	0.00000000e+00
-481	0.00000000e+00	0.00000000e+00	0.00000000e+00	0.00000000e+00
-480	0.00000000e+00	0.00000000e+00	0.00000000e+00	0.00000000e+00
-479	0.00000000e+00	0.00000000e+00	0.00000000e+00	0.00000000e+00
-478	0.00000000e+00	0.00000000e+00	0.00000000e+00	0.00000000e+00
-477	0.00000000e+00	0.00000000e+00	0.00000000e+00	0.00000000e+00
-476	0.00000000e+00	0.00000000e+00	0.00000000e+00	0.00000000e+00
-475	0.00000000e+00	0.00000000e+00	0.00000000e+00	0.00000000e+00
-474	0.00000000e+00	0.00000000e+00	0.00000000e+00	0.00000000e+00
-473	0.00000000e+00	0.00000000e+00	0.00000000e+00	0.00000000e+00
-472	0.00000000e+00	0.00000000e+00	0.00000000e+00	0.00000000e+00
-471	0.00000000e+00	0.00000000e+00	0.00000000e+00	0.00000000e+00
-470	0.00000000e+00	0.00000000e+00	0.00000000e+00	0.00000000e+00
-469	0.00000000e+00	0.00000000e+00	0.00000000e+00	0.00000000e+00
-468	0.00000000e+00	0.00000000e+00	0.00000000e+00	0.00000000e+00
-467	0.00000000e+00	0.00000000e+00	0.00000000e+00	0.00000000e+00
-466	0.00000000e+00	0.00000000e+00	0.00000000e+00	0.00000000e+00
-465	0.00000000e+00	0.00000000e+00	0.00000000e+00	0.00000000e+00
-464	0.00000000e+00	0.00000000e+00	0.00000000e+00	0.00000000e+00
-463	0.00000000e+00	0.00000000e+00	0.00000000e+00	0.00000000e+00
-462	0.00000000e+00	0.00000000e+00	0.00000000e+00	0.00000000e+00
-461	0.00000000e+00	0.00000000e+00	0.00000000e+00	0.00000000e+00
-460	0.00000000e+00	0.00000000e+00	0.00000000e+00	0.00000000e+00
-459	0.00000000e+00	0.00000000e+00	0.00000000e+00	0.00000000e+00
-458	0.00000000e+00	0.00000000e+00	0.00000000e+00	0.00000000e+00
-457	0.00000000e+00	0.00000000e+00	0.00000000e+00	0.00000000e+00
-456	0.00000000e+00	0.00000000e+00	0.00000000e+00	0.00000000e+00
-455	0.00000000e+00	0.00000000e+00	0.00000000e+00	0.00000000e+00
-454	0.00000000e+00	0.00000000e+00	0.00000000e+00	0.00000000e+00
-453	0.00000000e+00	0.00000000e+00	0.00000000e+00	0.00000000e+00
-452	0.00000000e+00	0.00000000e+00	0.00000000e+00	0.00000000e+00
-451	0.00000000e+00	0.00000000e+00	0.00000000e+00	0.00000000e+00
-450	0.00000000e+00	0.00000000e+00	0.00000000e+00	0.00000000e+00
-449	0.00000000e+00	0.00000000e+00	0.00000000e+00	0.00000000e+00
-448	0.00000000e+00	0.00000000e+00	0.00000000e+00	0.00000000e+00
-447	0.00000000e+00	0.00000000e+00	0.00000000e+00	0.00000000e+00
-446	0.00000000e+00	0.00000000e+00	0.00000000e+00	0.00000000e+00
-445	0.00000000e+00	0.00000000e+00	0.00000000e+00	0.00000000e+00
-444	0.00000000e+00	0.00000000e+00	0.00000000e+00	0.00000000e+00
-443	0.00000000e+00	0.00000000e+00	0.00000000e+00	0.00000000e+00
-442	0.00000000e+00	0.00000000e+00	0.00000000e+00	0.00000000e+00
-441	0.00000000e+00	0.00000000e+00	0.00000000e+00	0.00000000e+00
-440	0.00000000e+00	0.00000000e+00	0.00000000e+00	0.00000000e+00
-439	0.00000000e+00	0.00000000e+00	0.00000000e+00	0.00000000e+00
-438	0.00000000e+00	0.00000000e+00	0.00000000e+00	0.00000000e+00
-437	0.00000000e+00	0.00000000e+00	0.00000000e+00	0.00000000e+00
-436	0.00000000e+00	0.00000000e+00	0.00000000e+00	0.00000000e+00
-435	0.00000000e+00	0.00000000e+00	0.00000000e+00	0.00000000e+00
-434	0.00000000e+00	0.00000000e+00	0.00000000e+00	0.00000000e+00
-433	0.00000000e+00	0.00000000e+00	0.00000000e+00	0.00000000e+00
-432	0.00000000e+00	0.00000000e+00	0.00000000e+00	0.00000000e+00
-431	0.00000000e+00	0.00000000e+00	0.00000000e+00	0.00000000e+00
-430	0.00000000e+00	0.00000000e+00	0.00000000e+00	0.00000000e+00
-429	0.00000000e+00	0.00000000e+00	0.00000000e+00	0.00000000e+00
-428	0.00000000e+00	0.00000000e+00	0.00000000e+00	0.00000000e+00
-427	0.00000000e+00	0.00000000e+00	0.00000000e+00	0.00000000e+00
-426	0.00000000e+00	0.00000000e+00	0.00000000e+00	0.00000000e+00
-425	0.00000000e+00	0.00000000e+00	0.00000000e+00	0.00000000e+00
-424	0.00000000e+00	0.00000000e+00	0.00000000e+00	0.00000000e+00
-423	0.00000000e+00	0.00000000e+00	0.00000000e+00	0.00000000e+00
-422	0.00000000e+00	0.00000000e+00	0.00000000e+00	0.00000000e+00
-421	0.00000000e+00	0.00000000e+00	0.00000000e+00	0.00000000e+00
-420	0.00000000e+00	0.00000000e+00	0.00000000e+00	0.00000000e+00
-419	0.00000000e+00	0.00000000e+00	0.00000000e+00	0.00000000e+00
-418	0.00000000e+00	0.00000000e+00	0.00000000e+00	0.00000000e+00
-417	0.00000000e+00	0.00000000e+00	0.00000000e+00	0.00000000e+00
-416	0.00000000e+00	0.00000000e+00	0.00000000e+00	0.00000000e+00
-415	0.00000000e+00	0.00000000e+00	0.00000000e+00	0.00000000e+00
-414	0.00000000e+00	0.00000000e+00	0.00000000e+00	0.00000000e+00
-413	0.00000000e+00	0.00000000e+00	0.00000000e+00	0.00000000e+00
-412	0.00000000e+00	0.00000000e+00	0.00000000e+00	0.00000000e+00
-411	0.00000000e+00	0.00000000e+00	0.00000000e+00	0.00000000e+00
-410	0.00000000e+00	0.00000000e+00	0.00000000e+00	0.00000000e+00
-409	0.00000000e+00	0.00000000e+00	0.00000000e+00	0.00000000e+00
-408	0.00000000e+00	0.00000000e+00	0.00000000e+00	0.00000000e+00
-407	0.00000000e+00	0.00000000e+00	0.00000000e+00	0.00000000e+00
-406	0.00000000e+00	0.00000000e+00	0.00000000e+00	0.00000000e+00
-405	0.00000000e+00	0.00000000e+00	0.00000000e+00	0.00000000e+00
-404	0.00000000e+00	0.00000000e+00	0.00000000e+00	0.00000000e+00
-403	0.00000000e+00	0.00000000e+00	0.00000000e+00	0.00000000e+00
-402	0.00000000e+00	0.00000000e+00	0.00000000e+00	0.00000000e+00
-401	0.00000000e+00	0.00000000e+00	0.00000000e+00	0.00000000e+00
-400	0.00000000e+00	0.00000000e+00	0.00000000e+00	0.00000000e+00
-399	0.00000000e+00	0.00000000e+00	0.00000000e+00	0.00000000e+00
-398	0.00000000e+00	0.00000000e+00	0.00000000e+00	0.00000000e+00
-397	0.00000000e+00	0.00000000e+00	0.00000000e+00	0.00000000e+00
-396	0.00000000e+00	0.00000000e+00	0.00000000e+00	0.00000000e+00
-395	0.00000000e+00	0.00000000e+00	0.00000000e+00	0.00000000e+00
-394	0.00000000e+00	0.00000000e+00	0.00000000e+00	0.00000000e+00
-393	0.00000000e+00	0.00000000e+00	0.00000000e+00	0.00000000e+00
-392	0.00000000e+00	0.00000000e+00	0.00000000e+00	0.00000000e+00
-391	0.00000000e+00	0.00000000e+00	0.00000000e+00	0.00000000e+00
-390	0.00000000e+00	0.00000000e+00	0.00000000e+00	0.00000000e+00
-389	0.00000000e+00	0.00000000e+00	0.00000000e+00	0.00000000e+00
-388	0.00000000e+00	0.00000000e+00	0.00000000e+00	0.00000000e+00
-387	0.00000000e+00	0.00000000e+00	0.00000000e+00	0.00000000e+00
-386	0.00000000e+00	0.00000000e+00	0.00000000e+00	0.00000000e+00
-385	0.00000000e+00	0.00000000e+00	0.00000000e+00	0.00000000e+00
-384	0.00000000e+00	0.00000000e+00	0.00000000e+00	0.00000000e+00
-383	0.00000000e+00	0.00000000e+00	0.00000000e+00	0.00000000e+00
-382	0.00000000e+00	0.00000000e+00	0.00000000e+00	0.00000000e+00
-381	0.00000000e+00	0.00000000e+00	0.00000000e+00	0.00000000e+00
-380	0.00000000e+00	0.00000000e+00	0.00000000e+00	0.00000000e+00
-379	0.00000000e+00	0.00000000e+00	0.00000000e+00	0.00000000e+00
-378	0.00000000e+00	0.00000000e+00	0.00000000e+00	0.00000000e+00
-377	0.00000000e+00	0.00000000e+00	0.00000000e+00	0.00000000e+00
-376	0.00000000e+00	0.00000000e+00	0.00000000e+00	0.00000000e+00
-375	0.00000000e+00	0.00000000e+00	0.00000000e+00	0.00000000e+00
-374	0.00000000e+00	0.00000000e+00	0.00000000e+00	0.00000000e+00
-373	0.00000000e+00	0.00000000e+00	0.00000000e+00	0.00000000e+00
-372	0.00000000e+00	0.00000000e+00	0.00000000e+00	0.00000000e+00
-371	0.00000000e+00	0.00000000e+00	0.00000000e+00	0.00000000e+00
-370	0.00000000e+00	0.00000000e+00	0.00000000e+00	0.00000000e+00
-369	0.00000000e+00	0.00000000e+00	0.00000000e+00	0.00000000e+00
-368	0.00000000e+00	0.00000000e+00	0.00000000e+00	0.00000000e+00
-367	0.00000000e+00	0.00000000e+00	0.00000000e+00	0.00000000e+00
-366	0.00000000e+00	0.00000000e+00	0.00000000e+00	0.00000000e+00
-365	0.00000000e+00	0.00000000e+00	0.00000000e+00	0.00000000e+00
-364	0.00000000e+00	0.00000000e+00	0.00000000e+00	0.00000000e+00
-363	0.00000000e+00	0.00000000e+00	0.00000000e+00	0.00000000e+00
-362	0.00000000e+00	0.00000000e+00	0.00000000e+00	0.00000000e+00
-361	0.00000000e+00	0.00000000e+00	0.00000000e+00	0.00000000e+00
-360	0.00000000e+00	0.00000000e+00	0.00000000e+00	0.00000000e+00
-359	0.00000000e+00	0.00000000e+00	0.00000000e+00	0.00000000e+00
-358	0.00000000e+00	0.00000000e+00	0.00000000e+00	0.00000000e+00
-357	0.00000000e+00	0.00000000e+00	0.00000000e+00	0.00000000e+00
-356	0.00000000e+00	0.00000000e+00	0.00000000e+00	0.00000000e+00
-355	0.00000000e+00	0.00000000e+00	0.00000000e+00	0.00000000e+00
-354	0.00000000e+00	0.00000000e+00	0.00000000e+00	0.00000000e+00
-353	0.00000000e+00	0.00000000e+00	0.00000000e+00	0.00000000e+00
-352	0.00000000e+00	0.00000000e+00	0.00000000e+00	0.00000000e+00
-351	0.00000000e+00	0.00000000e+00	0.00000000e+00	0.00000000e+00
-350	0.00000000e+00	0.00000000e+00	0.00000000e+00	0.00000000e+00
-349	0.00000000e+00	0.00000000e+00	0.00000000e+00	0.00000000e+00
-348	0.00000000e+00	0.00000000e+00	0.00000000e+00	0.00000000e+00
-347	0.00000000e+00	0.00000000e+00	0.00000000e+00	0.00000000e+00
-346	0.00000000e+00	0.00000000e+00	0.00000000e+00	0.00000000e+00
-345	0.00000000e+00	0.00000000e+00	0.00000000e+00	0.00000000e+00
-344	0.00000000e+00	0.00000000e+00	0.00000000e+00	0.00000000e+00
-343	0.00000000e+00	0.00000000e+00	0.00000000e+00	0.00000000e+00
-342	0.00000000e+00	0.00000000e+00	0.00000000e+00	0.00000000e+00
-341	0.00000000e+00	0.00000000e+00	0.00000000e+00	0.00000000e+00
-340	0.00000000e+00	0.00000000e+00	0.00000000e+00	0.00000000e+00
-339	0.00000000e+00	0.00000000e+00	0.00000000e+00	0.00000000e+00
-338	0.00000000e+00	0.00000000e+00	0.00000000e+00	0.00000000e+00
-337	0.00000000e+00	0.00000000e+00	0.00000000e+00	0.00000000e+00
-336	0.00000000e+00	0.00000000e+00	0.00000000e+00	0.00000000e+00
-335	0.00000000e+00	0.00000000e+00	0.00000000e+00	0.00000000e+00
-334	0.00000000e+00	0.00000000e+00	0.00000000e+00	0.00000000e+00
-333	0.00000000e+00	0.00000000e+00	0.00000000e+00	0.00000000e+00
-332	0.00000000e+00	0.00000000e+00	0.00000000e+00	0.00000000e+00
-331	0.00000000e+00	0.00000000e+00	0.00000000e+00	0.00000000e+00
-330	0.00000000e+00	0.00000000e+00	0.00000000e+00	0.00000000e+00
-329	0.00000000e+00	0.00000000e+00	0.00000000e+00	0.00000000e+00
-328	0.00000000e+00	0.00000000e+00	0.00000000e+00	0.00000000e+00
-327	0.00000000e+00	0.00000000e+00	0.00000000e+00	0.00000000e+00
-326	0.00000000e+00	0.00000000e+00	0.00000000e+00	0.00000000e+00
-325	0.00000000e+00	0.00000000e+00	0.00000000e+00	0.00000000e+00
-324	0.00000000e+00	0.00000000e+00	0.00000000e+00	0.00000000e+00
-323	0.00000000e+00	0.00000000e+00	0.00000000e+00	0.00000000e+00
-322	0.00000000e+00	0.00000000e+00	0.00000000e+00	0.00000000e+00
-321	0.00000000e+00	0.00000000e+00	0.00000000e+00	0.00000000e+00
-320	0.00000000e+00	0.00000000e+00	0.00000000e+00	0.00000000e+00
-319	0.00000000e+00	0.00000000e+00	0.00000000e+00	0.00000000e+00
-318	0.00000000e+00	0.00000000e+00	0.00000000e+00	0.00000000e+00
-317	0.00000000e+00	0.00000000e+00	0.00000000e+00	0.00000000e+00
-316	0.00000000e+00	0.00000000e+00	0.00000000e+00	0.00000000e+00
-315	0.00000000e+00	0.00000000e+00	0.00000000e+00	0.00000000e+00
-314	0.00000000e+00	0.00000000e+00	0.00000000e+00	0.00000000e+00
-313	0.00000000e+00	0.00000000e+00	0.00000000e+00	0.00000000e+00
-312	0.00000000e+00	0.00000000e+00	0.00000000e+00	0.00000000e+00
-311	0.00000000e+00	0.00000000e+00	0.00000000e+00	0.00000000e+00
-310	0.00000000e+00	0.00000000e+00	0.00000000e+00	0.00000000e+00
-309	0.00000000e+00	0.00000000e+00	0.00000000e+00	0.00000000e+00
-308	0.00000000e+00	0.00000000e+00	0.00000000e+00	0.00000000e+00
-307	0.00000000e+00	0.00000000e+00	0.00000000e+00	0.00000000e+00
-306	0.00000000e+00	0.00000000e+00	0.00000000e+00	0.00000000e+00
-305	0.00000000e+00	0.00000000e+00	0.00000000e+00	0.00000000e+00
-304	0.00000000e+00	0.00000000e+00	0.00000000e+00	0.00000000e+00
-303	0.00000000e+00	0.00000000e+00	0.00000000e+00	0.00000000e+00
-302	0.00000000e+00	0.00000000e+00	0.00000000e+00	0.00000000e+00
-301	0.00000000e+00	0.00000000e+00	0.00000000e+00	0.00000000e+00
-300	0.00000000e+00	0.00000000e+00	0.00000000e+00	0.00000000e+00
-299	0.00000000e+00	0.00000000e+00	0.00000000e+00	0.00000000e+00
-298	0.00000000e+00	0.00000000e+00	0.00000000e+00	0.00000000e+00
-297	0.00000000e+00	0.00000000e+00	0.00000000e+00	0.00000000e+00
-296	0.00000000e+00	0.00000000e+00	0.00000000e+00	0.00000000e+00
-295	0.00000000e+00	0.00000000e+00	0.00000000e+00	0.00000000e+00
-294	2.00000000e+00	0.00000000e+00	0.00000000e+00	0.00000000e+00
-293	1.20000000e+01	0.00000000e+00	0.00000000e+00	0.00000000e+00
-292	1.70000000e+01	0.00000000e+00	0.00000000e+00	0.00000000e+00
-291	2.10000000e+01	0.00000000e+00	0.00000000e+00	0.00000000e+00
-290	2.90000000e+01	0.00000000e+00	0.00000000e+00	0.00000000e+00
-289	4.00000000e+01	0.00000000e+00	0.00000000e+00	0.00000000e+00
-288	5.80000000e+01	0.00000000e+00	0.00000000e+00	0.00000000e+00
-287	7.10000000e+01	0.00000000e+00	0.00000000e+00	0.00000000e+00
-286	7.70000000e+01	0.00000000e+00	0.00000000e+00	0.00000000e+00
-285	1.07000000e+02	1.00000000e+00	1.00000000e+00	2.00000000e+00
-284	1.51000000e+02	1.00000000e+00	1.00000000e+00	2.00000000e+00
-283	2.24000000e+02	1.00000000e+00	1.00000000e+00	2.00000000e+00
-282	2.83000000e+02	1.00000000e+00	1.00000000e+00	2.00000000e+00
-281	3.43000000e+02	1.00000000e+00	1.00000000e+00	2.00000000e+00
-280	3.97000000e+02	1.00000000e+00	1.00000000e+00	2.00000000e+00
-279	4.51000000e+02	1.00000000e+00	1.00000000e+00	2.00000000e+00
-278	5.19000000e+02	1.00000000e+00	1.00000000e+00	2.00000000e+00
-277	5.87000000e+02	1.00000000e+00	1.00000000e+00	2.00000000e+00
-276	6.69000000e+02	1.00000000e+00	1.00000000e+00	3.00000000e+00
-275	8.52000000e+02	1.00000000e+00	1.00000000e+00	3.00000000e+00
-274	9.64000000e+02	1.00000000e+00	1.00000000e+00	3.00000000e+00
-273	1.04600000e+03	1.00000000e+00	1.00000000e+00	3.00000000e+00
-272	1.12200000e+03	1.00000000e+00	1.00000000e+00	3.00000000e+00
-271	1.20100000e+03	1.00000000e+00	1.00000000e+00	3.00000000e+00
-270	1.30600000e+03	1.00000000e+00	1.00000000e+00	3.00000000e+00
-269	1.36700000e+03	1.00000000e+00	1.00000000e+00	3.00000000e+00
-268	1.46700000e+03	1.00000000e+00	1.00000000e+00	3.00000000e+00
-267	1.52900000e+03	1.00000000e+00	1.00000000e+00	3.00000000e+00
-266	1.59900000e+03	1.00000000e+00	1.00000000e+00	3.00000000e+00
-265	1.66200000e+03	1.00000000e+00	1.00000000e+00	3.00000000e+00
-264	1.70900000e+03	1.00000000e+00	1.00000000e+00	3.00000000e+00
-263	1.78100000e+03	1.00000000e+00	1.00000000e+00	3.00000000e+00
-262	1.84600000e+03	1.00000000e+00	1.00000000e+00	3.00000000e+00
-261	1.93100000e+03	1.00000000e+00	1.00000000e+00	3.00000000e+00
-260	1.98900000e+03	1.00000000e+00	1.00000000e+00	3.00000000e+00
-259	2.07400000e+03	3.00000000e+00	3.00000000e+00	5.00000000e+00
-258	2.14600000e+03	3.00000000e+00	3.00000000e+00	5.00000000e+00
-257	2.59400000e+03	8.00000000e+00	7.00000000e+00	1.10000000e+01
-256	2.92200000e+03	8.00000000e+00	7.00000000e+00	1.10000000e+01
-255	3.08300000e+03	8.00000000e+00	7.00000000e+00	1.10000000e+01
-254	3.21800000e+03	8.00000000e+00	7.00000000e+00	1.10000000e+01
-253	3.36000000e+03	8.00000000e+00	7.00000000e+00	1.10000000e+01
-252	3.46300000e+03	8.00000000e+00	7.00000000e+00	1.10000000e+01
-251	3.54000000e+03	8.00000000e+00	7.00000000e+00	1.10000000e+01
-250	3.61300000e+03	8.00000000e+00	7.00000000e+00	1.10000000e+01
-249	3.70500000e+03	8.00000000e+00	7.00000000e+00	1.10000000e+01
-248	3.80900000e+03	8.00000000e+00	7.00000000e+00	1.10000000e+01
-247	3.91600000e+03	8.00000000e+00	7.00000000e+00	1.10000000e+01
-246	4.00600000e+03	8.00000000e+00	7.00000000e+00	1.10000000e+01
-245	4.08800000e+03	8.00000000e+00	7.00000000e+00	1.10000000e+01
-244	4.17800000e+03	8.00000000e+00	7.00000000e+00	1.10000000e+01
-243	4.26600000e+03	8.00000000e+00	7.00000000e+00	1.10000000e+01
-242	4.38100000e+03	8.00000000e+00	7.00000000e+00	1.10000000e+01
-241	4.48400000e+03	8.00000000e+00	7.00000000e+00	1.10000000e+01
-240	4.59400000e+03	8.00000000e+00	7.00000000e+00	1.10000000e+01
-239	4.70200000e+03	8.00000000e+00	7.00000000e+00	1.10000000e+01
-238	4.82100000e+03	8.00000000e+00	7.00000000e+00	1.10000000e+01
-237	4.91800000e+03	8.00000000e+00	7.00000000e+00	1.10000000e+01
-236	5.02900000e+03	8.00000000e+00	7.00000000e+00	1.10000000e+01
-235	5.11900000e+03	8.00000000e+00	7.00000000e+00	1.10000000e+01
-234	5.23300000e+03	8.00000000e+00	8.00000000e+00	1.40000000e+01
-233	5.37600000e+03	8.00000000e+00	8.00000000e+00	1.40000000e+01
-232	5.53300000e+03	8.00000000e+00	8.00000000e+00	1.40000000e+01
-231	5.67400000e+03	8.00000000e+00	8.00000000e+00	1.40000000e+01
-230	5.95300000e+03	8.00000000e+00	8.00000000e+00	1.40000000e+01
-229	6.19800000e+03	8.00000000e+00	8.00000000e+00	1.40000000e+01
-228	6.39800000e+03	8.00000000e+00	8.00000000e+00	1.40000000e+01
-227	6.78300000e+03	8.00000000e+00	8.00000000e+00	1.40000000e+01
-226	7.17400000e+03	8.00000000e+00	8.00000000e+00	1.40000000e+01
-225	7.53000000e+03	8.00000000e+00	8.00000000e+00	1.40000000e+01
-224	7.88900000e+03	8.00000000e+00	8.00000000e+00	1.40000000e+01
-223	8.17200000e+03	8.00000000e+00	8.00000000e+00	1.40000000e+01
-222	8.41000000e+03	8.00000000e+00	8.00000000e+00	1.40000000e+01
-221	8.71000000e+03	8.00000000e+00	8.00000000e+00	1.40000000e+01
-220	9.10700000e+03	8.00000000e+00	8.00000000e+00	1.40000000e+01
-219	9.84600000e+03	8.00000000e+00	9.00000000e+00	1.50000000e+01
-218	1.05980000e+04	8.00000000e+00	9.00000000e+00	1.50000000e+01
-217	1.09850000e+04	8.00000000e+00	9.00000000e+00	1.50000000e+01
-216	1.12130000e+04	8.00000000e+00	9.00000000e+00	1.50000000e+01
-215	1.14130000e+04	8.00000000e+00	9.00000000e+00	1.50000000e+01
-214	1.15420000e+04	8.00000000e+00	9.00000000e+00	1.50000000e+01
-213	1.16700000e+04	8.00000000e+00	9.00000000e+00	1.50000000e+01
-212	1.18580000e+04	8.00000000e+00	1.00000000e+01	2.10000000e+01
-211	1.19970000e+04	8.00000000e+00	1.00000000e+01	2.10000000e+01
-210	1.21160000e+04	8.00000000e+00	1.00000000e+01	2.10000000e+01
-209	1.22110000e+04	8.00000000e+00	1.00000000e+01	2.10000000e+01
-208	1.23120000e+04	8.00000000e+00	1.00000000e+01	2.10000000e+01
-207	1.23990000e+04	8.00000000e+00	1.00000000e+01	2.10000000e+01
-206	1.25070000e+04	8.00000000e+00	1.00000000e+01	2.10000000e+01
-205	1.26150000e+04	8.00000000e+00	1.00000000e+01	2.10000000e+01
-204	1.26890000e+04	8.00000000e+00	1.00000000e+01	2.10000000e+01
-203	1.27790000e+04	8.00000000e+00	1.00000000e+01	2.10000000e+01
-202	1.28550000e+04	8.00000000e+00	1.00000000e+01	2.10000000e+01
-201	1.29160000e+04	8.00000000e+00	1.00000000e+01	2.10000000e+01
-200	1.29620000e+04	8.00000000e+00	1.00000000e+01	2.10000000e+01
-199	1.29810000e+04	8.00000000e+00	1.00000000e+01	2.10000000e+01
-198	1.29980000e+04	8.00000000e+00	1.00000000e+01	2.10000000e+01
-197	1.30100000e+04	8.00000000e+00	1.00000000e+01	2.10000000e+01
-196	1.30360000e+04	8.00000000e+00	1.00000000e+01	2.10000000e+01
-195	1.30810000e+04	8.00000000e+00	1.00000000e+01	2.10000000e+01
-194	1.31440000e+04	8.00000000e+00	1.00000000e+01	2.10000000e+01
-193	1.32000000e+04	8.00000000e+00	1.00000000e+01	2.10000000e+01
-192	1.32630000e+04	8.00000000e+00	1.00000000e+01	2.10000000e+01
-191	1.33440000e+04	8.00000000e+00	1.00000000e+01	2.10000000e+01
-190	1.34080000e+04	8.00000000e+00	1.00000000e+01	2.10000000e+01
-189	1.34610000e+04	8.00000000e+00	1.00000000e+01	2.10000000e+01
-188	1.35200000e+04	8.00000000e+00	1.00000000e+01	2.10000000e+01
-187	1.35670000e+04	8.00000000e+00	1.00000000e+01	2.10000000e+01
-186	1.36150000e+04	8.00000000e+00	1.00000000e+01	2.10000000e+01
-185	1.36150000e+04	8.00000000e+00	1.00000000e+01	2.10000000e+01
-184	1.36350000e+04	8.00000000e+00	1.00000000e+01	2.10000000e+01
-183	1.36350000e+04	8.00000000e+00	1.00000000e+01	2.10000000e+01
-182	1.36910000e+04	8.00000000e+00	1.00000000e+01	2.10000000e+01
-181	1.37420000e+04	8.00000000e+00	1.00000000e+01	2.10000000e+01
-180	1.37960000e+04	8.00000000e+00	1.00000000e+01	2.10000000e+01
-179	1.38540000e+04	8.00000000e+00	1.00000000e+01	2.10000000e+01
-178	1.39040000e+04	8.00000000e+00	1.00000000e+01	2.10000000e+01
-177	1.39850000e+04	8.00000000e+00	1.00000000e+01	2.10000000e+01
-176	1.39850000e+04	8.00000000e+00	1.00000000e+01	2.10000000e+01
-175	1.40490000e+04	8.00000000e+00	1.00000000e+01	2.10000000e+01
-174	1.40490000e+04	8.00000000e+00	1.00000000e+01	2.10000000e+01
-173	1.40490000e+04	8.00000000e+00	1.00000000e+01	2.10000000e+01
-172	1.40490000e+04	8.00000000e+00	1.00000000e+01	2.10000000e+01
-171	1.40490000e+04	8.00000000e+00	1.00000000e+01	2.10000000e+01
-170	1.41100000e+04	8.00000000e+00	1.00000000e+01	2.10000000e+01
-169	1.41720000e+04	8.00000000e+00	1.00000000e+01	2.10000000e+01
-168	1.42230000e+04	8.00000000e+00	1.00000000e+01	2.10000000e+01
-167	1.42740000e+04	8.00000000e+00	1.00000000e+01	2.10000000e+01
-166	1.43310000e+04	8.00000000e+00	1.00000000e+01	2.10000000e+01
-165	1.43860000e+04	8.00000000e+00	1.00000000e+01	2.10000000e+01
-164	1.44540000e+04	8.00000000e+00	1.00000000e+01	2.10000000e+01
-163	1.45510000e+04	8.00000000e+00	1.00000000e+01	2.10000000e+01
-162	1.46350000e+04	8.00000000e+00	1.00000000e+01	2.10000000e+01
-161	1.47310000e+04	8.00000000e+00	1.00000000e+01	2.10000000e+01
-160	1.48100000e+04	8.00000000e+00	1.00000000e+01	2.10000000e+01
-159	1.49100000e+04	8.00000000e+00	1.00000000e+01	2.10000000e+01
-158	1.49850000e+04	8.00000000e+00	1.00000000e+01	2.10000000e+01
-157	1.50620000e+04	8.00000000e+00	1.00000000e+01	2.10000000e+01
-156	1.51540000e+04	8.00000000e+00	1.00000000e+01	2.10000000e+01
-155	1.52950000e+04	8.00000000e+00	1.00000000e+01	2.10000000e+01
-154	1.54250000e+04	8.00000000e+00	1.00000000e+01	2.10000000e+01
-153	1.55280000e+04	8.00000000e+00	1.00000000e+01	2.10000000e+01
-152	1.56210000e+04	8.00000000e+00	1.00000000e+01	2.10000000e+01
-151	1.57430000e+04	8.00000000e+00	1.00000000e+01	2.10000000e+01
-150	1.58400000e+04	8.00000000e+00	1.00000000e+01	2.10000000e+01
-149	1.59450000e+04	8.00000000e+00	1.00000000e+01	2.10000000e+01
-148	1.60530000e+04	8.00000000e+00	1.00000000e+01	2.10000000e+01
-147	1.61560000e+04	8.00000000e+00	1.00000000e+01	2.10000000e+01
-146	1.62640000e+04	8.00000000e+00	1.00000000e+01	2.10000000e+01
-145	1.63660000e+04	8.00000000e+00	1.00000000e+01	2.10000000e+01
-144	1.64520000e+04	8.00000000e+00	1.00000000e+01	2.10000000e+01
-143	1.65600000e+04	8.00000000e+00	1.00000000e+01	2.10000000e+01
-142	1.66700000e+04	8.00000000e+00	1.00000000e+01	2.10000000e+01
-141	1.67830000e+04	9.00000000e+00	1.10000000e+01	2.20000000e+01
-140	1.68660000e+04	9.00000000e+00	1.10000000e+01	2.20000000e+01
-139	1.69660000e+04	9.00000000e+00	1.10000000e+01	2.20000000e+01
-138	1.70590000e+04	9.00000000e+00	1.10000000e+01	2.20000000e+01
-137	1.71700000e+04	9.00000000e+00	1.10000000e+01	2.20000000e+01
-136	1.72570000e+04	9.00000000e+00	1.10000000e+01	2.20000000e+01
-135	1.73680000e+04	9.00000000e+00	1.10000000e+01	2.20000000e+01
-134	1.74980000e+04	9.00000000e+00	1.10000000e+01	2.20000000e+01
-133	1.76000000e+04	9.00000000e+00	1.10000000e+01	2.20000000e+01
-132	1.76900000e+04	9.00000000e+00	1.10000000e+01	2.20000000e+01
-131	1.77920000e+04	9.00000000e+00	1.10000000e+01	2.20000000e+01
-130	1.80790000e+04	9.00000000e+00	1.10000000e+01	2.20000000e+01
-129	1.82330000e+04	9.00000000e+00	1.10000000e+01	2.20000000e+01
-128	1.83870000e+04	9.00000000e+00	1.10000000e+01	2.20000000e+01
-127	1.85220000e+04	9.00000000e+00	1.10000000e+01	2.20000000e+01
-126	1.86600000e+04	9.00000000e+00	1.10000000e+01	2.20000000e+01
-125	1.88240000e+04	9.00000000e+00	1.10000000e+01	2.20000000e+01
-124	1.89510000e+04	9.00000000e+00	1.10000000e+01	2.20000000e+01
-123	1.90610000e+04	9.00000000e+00	1.10000000e+01	2.30000000e+01
-122	1.90820000e+04	9.00000000e+00	1.10000000e+01	2.30000000e+01
-121	1.91180000e+04	9.00000000e+00	1.10000000e+01	2.30000000e+01
-120	1.91460000e+04	9.00000000e+00	1.10000000e+01	2.30000000e+01
-119	1.91920000e+04	9.00000000e+00	1.10000000e+01	2.30000000e+01
-118	1.92320000e+04	9.00000000e+00	1.10000000e+01	2.30000000e+01
-117	1.92770000e+04	9.00000000e+00	1.10000000e+01	2.30000000e+01
-116	1.93060000e+04	9.00000000e+00	1.10000000e+01	2.30000000e+01
-115	1.93480000e+04	9.00000000e+00	1.10000000e+01	2.30000000e+01
-114	1.93910000e+04	9.00000000e+00	1.10000000e+01	2.30000000e+01
-113	1.94320000e+04	9.00000000e+00	1.10000000e+01	2.30000000e+01
-112	1.94770000e+04	9.00000000e+00	1.10000000e+01	2.30000000e+01
-111	1.95420000e+04	1.00000000e+01	1.20000000e+01	2.40000000e+01
-110	1.96560000e+04	1.20000000e+01	1.40000000e+01	2.60000000e+01
-109	1.97140000e+04	1.20000000e+01	1.40000000e+01	2.60000000e+01
-108	1.97710000e+04	1.20000000e+01	1.40000000e+01	2.60000000e+01
-107	1.98440000e+04	1.20000000e+01	1.40000000e+01	2.60000000e+01
-106	1.99220000e+04	1.20000000e+01	1.40000000e+01	2.60000000e+01
-105	2.00190000e+04	1.20000000e+01	1.40000000e+01	2.60000000e+01
-104	2.01030000e+04	1.20000000e+01	1.40000000e+01	2.60000000e+01
-103	2.01980000e+04	1.20000000e+01	1.40000000e+01	2.60000000e+01
-102	2.02710000e+04	1.20000000e+01	1.40000000e+01	2.60000000e+01
-101	2.03490000e+04	1.20000000e+01	1.40000000e+01	2.60000000e+01
-100	2.04120000e+04	1.20000000e+01	1.40000000e+01	2.60000000e+01
-99	2.04970000e+04	1.20000000e+01	1.40000000e+01	2.60000000e+01
-98	2.05660000e+04	1.20000000e+01	1.40000000e+01	2.60000000e+01
-97	2.06400000e+04	1.20000000e+01	1.40000000e+01	2.60000000e+01
-96	2.07350000e+04	1.20000000e+01	1.40000000e+01	2.60000000e+01
-95	2.08110000e+04	1.20000000e+01	1.40000000e+01	2.60000000e+01
-94	2.08810000e+04	1.20000000e+01	1.40000000e+01	2.60000000e+01
-93	2.09580000e+04	1.20000000e+01	1.40000000e+01	2.60000000e+01
-92	2.10250000e+04	1.20000000e+01	1.40000000e+01	2.60000000e+01
-91	2.10920000e+04	1.20000000e+01	1.40000000e+01	2.60000000e+01
-90	2.11720000e+04	1.20000000e+01	1.40000000e+01	2.60000000e+01
-89	2.12540000e+04	1.20000000e+01	1.40000000e+01	2.60000000e+01
-88	2.13500000e+04	1.20000000e+01	1.40000000e+01	2.60000000e+01
-87	2.14270000e+04	1.20000000e+01	1.40000000e+01	2.60000000e+01
-86	2.15100000e+04	1.20000000e+01	1.40000000e+01	2.60000000e+01
-85	2.16200000e+04	1.20000000e+01	1.40000000e+01	2.60000000e+01
-84	2.16980000e+04	1.20000000e+01	1.40000000e+01	2.60000000e+01
-83	2.18010000e+04	1.20000000e+01	1.40000000e+01	2.60000000e+01
-82	2.18980000e+04	1.30000000e+01	1.50000000e+01	2.70000000e+01
-81	2.19760000e+04	1.30000000e+01	1.50000000e+01	2.70000000e+01
-80	2.20290000e+04	1.30000000e+01	1.50000000e+01	2.70000000e+01
-79	2.21390000e+04	1.30000000e+01	1.50000000e+01	2.70000000e+01
-78	2.22420000e+04	1.30000000e+01	1.50000000e+01	2.70000000e+01
-77	2.23570000e+04	1.30000000e+01	1.50000000e+01	2.70000000e+01
-76	2.24430000e+04	1.30000000e+01	1.50000000e+01	2.70000000e+01
-75	2.25670000e+04	1.30000000e+01	1.50000000e+01	2.70000000e+01
-74	2.26740000e+04	1.30000000e+01	1.50000000e+01	2.70000000e+01
-73	2.27670000e+04	1.30000000e+01	1.50000000e+01	2.70000000e+01
-72	2.29060000e+04	1.30000000e+01	1.50000000e+01	2.70000000e+01
-71	2.31410000e+04	1.30000000e+01	1.50000000e+01	2.70000000e+01
-70	2.33200000e+04	1.30000000e+01	1.50000000e+01	2.70000000e+01
-69	2.34540000e+04	1.30000000e+01	1.50000000e+01	2.70000000e+01
-68	2.35710000e+04	1.30000000e+01	1.50000000e+01	2.70000000e+01
-67	2.37120000e+04	1.30000000e+01	1.50000000e+01	2.70000000e+01
-66	2.38430000e+04	1.30000000e+01	1.50000000e+01	2.70000000e+01
-65	2.40720000e+04	1.30000000e+01	1.50000000e+01	2.70000000e+01
-64	2.42550000e+04	1.30000000e+01	1.50000000e+01	2.70000000e+01
-63	2.44450000e+04	1.30000000e+01	1.50000000e+01	2.70000000e+01
-62	2.46400000e+04	1.30000000e+01	1.50000000e+01	2.70000000e+01
-61	2.48640000e+04	1.30000000e+01	1.50000000e+01	2.70000000e+01
-60	2.50400000e+04	1.30000000e+01	1.50000000e+01	2.70000000e+01
-59	2.52180000e+04	1.30000000e+01	1.50000000e+01	2.70000000e+01
-58	2.55470000e+04	1.30000000e+01	1.50000000e+01	2.70000000e+01
-57	2.58760000e+04	1.30000000e+01	1.50000000e+01	2.70000000e+01
-56	2.62480000e+04	1.30000000e+01	1.50000000e+01	2.70000000e+01
-55	2.66170000e+04	1.30000000e+01	1.50000000e+01	2.70000000e+01
-54	2.74030000e+04	1.30000000e+01	1.50000000e+01	2.70000000e+01
-53	2.81380000e+04	1.30000000e+01	1.50000000e+01	2.70000000e+01
-52	2.86670000e+04	1.40000000e+01	1.60000000e+01	2.90000000e+01
-51	2.92720000e+04	1.50000000e+01	1.80000000e+01	3.10000000e+01
-50	3.01410000e+04	1.60000000e+01	2.00000000e+01	3.50000000e+01
-49	3.08080000e+04	1.60000000e+01	2.00000000e+01	3.50000000e+01
-48	3.14700000e+04	1.80000000e+01	2.10000000e+01	3.60000000e+01
-47	3.21790000e+04	1.80000000e+01	2.10000000e+01	3.60000000e+01
-46	3.28320000e+04	1.80000000e+01	2.10000000e+01	3.60000000e+01
-45	3.34430000e+04	1.80000000e+01	2.10000000e+01	3.60000000e+01
-44	3.41400000e+04	2.20000000e+01	2.50000000e+01	4.20000000e+01
-43	3.47120000e+04	2.20000000e+01	2.50000000e+01	4.20000000e+01
-42	3.52380000e+04	2.50000000e+01	2.60000000e+01	4.80000000e+01
-41	3.58380000e+04	2.90000000e+01	2.80000000e+01	5.10000000e+01
-40	3.64310000e+04	2.90000000e+01	2.80000000e+01	5.10000000e+01
-39	3.69820000e+04	2.90000000e+01	2.80000000e+01	5.10000000e+01
-38	3.74610000e+04	2.90000000e+01	2.80000000e+01	5.10000000e+01
-37	3.80360000e+04	2.90000000e+01	2.80000000e+01	5.10000000e+01
-36	3.86190000e+04	3.00000000e+01	3.00000000e+01	5.40000000e+01
-35	3.90310000e+04	2.90000000e+01	3.10000000e+01	5.50000000e+01
-34	3.94390000e+04	3.10000000e+01	3.20000000e+01	5.60000000e+01
-33	3.98720000e+04	3.10000000e+01	3.20000000e+01	5.60000000e+01
-32	4.02860000e+04	3.10000000e+01	3.20000000e+01	5.60000000e+01
-31	4.06840000e+04	3.10000000e+01	3.20000000e+01	5.60000000e+01
-30	4.12110000e+04	3.10000000e+01	3.20000000e+01	5.60000000e+01
-29	4.16320000e+04	3.10000000e+01	3.20000000e+01	5.60000000e+01
-28	4.21040000e+04	3.10000000e+01	3.30000000e+01	5.70000000e+01
-27	4.25910000e+04	3.10000000e+01	3.30000000e+01	5.70000000e+01
-26	4.30990000e+04	3.30000000e+01	3.40000000e+01	5.80000000e+01
-25	4.39090000e+04	3.30000000e+01	3.50000000e+01	5.90000000e+01
-24	4.45220000e+04	3.30000000e+01	3.50000000e+01	5.90000000e+01
-23	4.50940000e+04	3.30000000e+01	3.50000000e+01	5.90000000e+01
-22	4.56430000e+04	3.30000000e+01	3.50000000e+01	5.90000000e+01
-21	4.60990000e+04	3.30000000e+01	3.50000000e+01	5.90000000e+01
-20	4.66260000e+04	3.30000000e+01	3.70000000e+01	6.10000000e+01
-19	4.71200000e+04	3.30000000e+01	3.70000000e+01	6.10000000e+01
-18	4.75850000e+04	3.30000000e+01	3.70000000e+01	6.10000000e+01
-17	4.80130000e+04	3.30000000e+01	3.70000000e+01	6.10000000e+01
-16	4.85470000e+04	3.50000000e+01	3.80000000e+01	6.20000000e+01
-15	4.90200000e+04	3.50000000e+01	3.80000000e+01	6.20000000e+01
-14	4.94690000e+04	3.60000000e+01	4.00000000e+01	6.40000000e+01
-13	4.98830000e+04	4.20000000e+01	4.10000000e+01	6.50000000e+01
-12	5.04760000e+04	4.20000000e+01	4.10000000e+01	6.50000000e+01
-11	5.08900000e+04	4.20000000e+01	4.10000000e+01	6.50000000e+01
-10	5.13080000e+04	4.20000000e+01	4.10000000e+01	6.50000000e+01
-9	5.17250000e+04	4.20000000e+01	4.10000000e+01	6.50000000e+01
-8	5.21790000e+04	4.20000000e+01	4.10000000e+01	6.50000000e+01
-7	5.28730000e+04	4.20000000e+01	4.10000000e+01	6.50000000e+01
-6	5.33900000e+04	4.20000000e+01	4.10000000e+01	6.50000000e+01
-5	5.38840000e+04	3.90000000e+01	4.20000000e+01	6.60000000e+01
-4	5.42950000e+04	3.90000000e+01	4.20000000e+01	6.60000000e+01
-3	5.47930000e+04	3.90000000e+01	4.20000000e+01	6.60000000e+01
-2	5.55400000e+04	3.90000000e+01	4.30000000e+01	6.70000000e+01
-1	5.64620000e+04	3.90000000e+01	4.30000000e+01	6.70000000e+01
0	5.74080000e+04	3.90000000e+01	4.30000000e+01	6.70000000e+01
1	5.87540000e+04	3.90000000e+01	4.30000000e+01	6.70000000e+01
2	5.99920000e+04	3.90000000e+01	4.30000000e+01	6.70000000e+01
3	6.10790000e+04	3.90000000e+01	4.30000000e+01	6.70000000e+01
4	6.22580000e+04	4.00000000e+01	4.40000000e+01	6.90000000e+01
5	6.35760000e+04	4.00000000e+01	4.40000000e+01	6.90000000e+01
6	6.48620000e+04	4.00000000e+01	4.40000000e+01	6.90000000e+01
7	6.60170000e+04	4.00000000e+01	4.40000000e+01	6.90000000e+01
8	6.70150000e+04	4.00000000e+01	4.40000000e+01	6.90000000e+01
9	6.79110000e+04	4.00000000e+01	4.50000000e+01	7.00000000e+01
10	6.87950000e+04	4.00000000e+01	4.50000000e+01	7.00000000e+01
11	6.96680000e+04	4.00000000e+01	4.50000000e+01	7.00000000e+01
12	7.06250000e+04	4.30000000e+01	4.60000000e+01	7.10000000e+01
13	7.15150000e+04	4.30000000e+01	4.60000000e+01	7.10000000e+01
14	7.22950000e+04	4.30000000e+01	4.60000000e+01	7.10000000e+01
15	7.30290000e+04	4.20000000e+01	4.70000000e+01	7.20000000e+01
16	7.40490000e+04	4.20000000e+01	4.70000000e+01	7.20000000e+01
17	7.50220000e+04	4.20000000e+01	4.70000000e+01	7.20000000e+01
18	7.60810000e+04	4.20000000e+01	4.70000000e+01	7.20000000e+01
19	7.71890000e+04	4.20000000e+01	4.70000000e+01	7.20000000e+01
20	7.81500000e+04	4.20000000e+01	4.90000000e+01	7.40000000e+01
21	7.92420000e+04	4.20000000e+01	4.90000000e+01	7.40000000e+01
22	8.03640000e+04	4.60000000e+01	5.00000000e+01	7.50000000e+01
23	8.13350000e+04	4.60000000e+01	5.00000000e+01	7.50000000e+01
24	8.23960000e+04	4.60000000e+01	5.00000000e+01	7.50000000e+01
25	8.36350000e+04	4.60000000e+01	5.10000000e+01	7.70000000e+01
26	8.50100000e+04	4.60000000e+01	5.10000000e+01	7.70000000e+01
27	8.62520000e+04	4.60000000e+01	5.10000000e+01	7.70000000e+01
28	8.93740000e+04	4.70000000e+01	5.60000000e+01	8.30000000e+01
29	9.26610000e+04	5.00000000e+01	5.80000000e+01	8.50000000e+01
30	9.46230000e+04	5.00000000e+01	5.90000000e+01	8.60000000e+01
31	9.63280000e+04	5.00000000e+01	5.90000000e+01	8.60000000e+01
32	9.81630000e+04	5.00000000e+01	5.90000000e+01	8.60000000e+01
33	1.00208000e+05	5.00000000e+01	5.90000000e+01	8.60000000e+01
34	1.02122000e+05	5.00000000e+01	5.90000000e+01	8.60000000e+01
35	1.03391000e+05	5.00000000e+01	5.90000000e+01	8.60000000e+01
36	1.04628000e+05	5.00000000e+01	5.90000000e+01	8.60000000e+01
37	1.05915000e+05	5.20000000e+01	6.00000000e+01	8.70000000e+01
38	1.07572000e+05	5.20000000e+01	6.00000000e+01	8.70000000e+01
39	1.09513000e+05	5.20000000e+01	6.00000000e+01	8.70000000e+01
40	1.11696000e+05	5.10000000e+01	6.20000000e+01	8.90000000e+01
41	1.13443000e+05	5.10000000e+01	6.20000000e+01	8.90000000e+01
42	1.14790000e+05	5.10000000e+01	6.20000000e+01	8.90000000e+01
43	1.15977000e+05	5.10000000e+01	6.20000000e+01	8.90000000e+01
44	1.17141000e+05	5.10000000e+01	6.20000000e+01	8.90000000e+01
45	1.18325000e+05	5.10000000e+01	6.20000000e+01	8.90000000e+01
46	1.19810000e+05	5.10000000e+01	6.20000000e+01	8.90000000e+01
47	1.21921000e+05	5.10000000e+01	6.20000000e+01	8.90000000e+01
48	1.23786000e+05	5.10000000e+01	6.20000000e+01	8.90000000e+01
49	1.24970000e+05	5.10000000e+01	6.20000000e+01	8.90000000e+01
50	1.25930000e+05	5.10000000e+01	6.20000000e+01	8.90000000e+01
51	1.26878000e+05	5.10000000e+01	6.20000000e+01	8.90000000e+01
52	1.27848000e+05	5.40000000e+01	6.30000000e+01	9.00000000e+01
53	1.29042000e+05	5.60000000e+01	6.40000000e+01	9.10000000e+01
54	1.30371000e+05	5.60000000e+01	6.40000000e+01	9.10000000e+01
55	1.31667000e+05	5.60000000e+01	6.40000000e+01	9.10000000e+01
56	1.32651000e+05	5.60000000e+01	6.40000000e+01	9.10000000e+01
57	1.33585000e+05	5.60000000e+01	6.40000000e+01	9.10000000e+01
58	1.34766000e+05	5.80000000e+01	6.60000000e+01	9.40000000e+01
59	1.36594000e+05	5.70000000e+01	6.70000000e+01	9.60000000e+01
60	1.38650000e+05	5.70000000e+01	6.70000000e+01	9.60000000e+01
61	1.41298000e+05	5.70000000e+01	6.70000000e+01	9.60000000e+01
62	1.45410000e+05	5.90000000e+01	7.00000000e+01	1.00000000e+02
63	1.47110000e+05	5.90000000e+01	7.00000000e+01	1.00000000e+02
64	1.48528000e+05	5.90000000e+01	7.00000000e+01	1.00000000e+02
65	1.49731000e+05	5.90000000e+01	7.00000000e+01	1.00000000e+02
66	1.50966000e+05	5.90000000e+01	7.00000000e+01	1.00000000e+02
67	1.52470000e+05	5.90000000e+01	7.00000000e+01	1.00000000e+02
68	1.54147000e+05	5.90000000e+01	7.00000000e+01	1.00000000e+02
69	1.55394000e+05	5.90000000e+01	7.10000000e+01	1.01000000e+02
70	1.56292000e+05	5.90000000e+01	7.10000000e+01	1.01000000e+02
71	1.57154000e+05	5.90000000e+01	7.10000000e+01	1.01000000e+02
72	1.58109000e+05	5.90000000e+01	7.10000000e+01	1.01000000e+02
73	1.59017000e+05	5.90000000e+01	7.10000000e+01	1.01000000e+02
74	1.60140000e+05	5.90000000e+01	7.10000000e+01	1.01000000e+02
75	1.61608000e+05	6.10000000e+01	7.20000000e+01	1.02000000e+02
76	1.62617000e+05	6.30000000e+01	7.40000000e+01	1.04000000e+02
77	1.63321000e+05	6.30000000e+01	7.40000000e+01	1.04000000e+02
78	1.64122000e+05	6.30000000e+01	7.40000000e+01	1.04000000e+02
79	1.64807000e+05	6.30000000e+01	7.40000000e+01	1.04000000e+02
80	1.65648000e+05	6.30000000e+01	7.50000000e+01	1.05000000e+02
81	1.66570000e+05	6.30000000e+01	7.50000000e+01	1.05000000e+02
82	1.67611000e+05	6.30000000e+01	7.50000000e+01	1.05000000e+02
83	1.68496000e+05	6.30000000e+01	7.50000000e+01	1.05000000e+02
84	1.69267000e+05	6.30000000e+01	7.50000000e+01	1.05000000e+02
85	1.69990000e+05	6.30000000e+01	7.50000000e+01	1.05000000e+02
86	1.70699000e+05	6.30000000e+01	7.50000000e+01	1.05000000e+02
87	1.71402000e+05	6.30000000e+01	7.50000000e+01	1.05000000e+02
88	1.72258000e+05	6.30000000e+01	7.50000000e+01	1.05000000e+02
89	1.73212000e+05	6.30000000e+01	7.50000000e+01	1.05000000e+02
90	1.74103000e+05	6.30000000e+01	7.50000000e+01	1.05000000e+02
91	1.74788000e+05	6.30000000e+01	7.50000000e+01	1.05000000e+02
92	1.75468000e+05	6.30000000e+01	7.50000000e+01	1.05000000e+02
93	1.76115000e+05	6.30000000e+01	7.50000000e+01	1.05000000e+02
94	1.76818000e+05	6.30000000e+01	7.50000000e+01	1.05000000e+02
95	1.77631000e+05	6.30000000e+01	7.50000000e+01	1.05000000e+02
96	1.78566000e+05	6.00000000e+01	7.50000000e+01	1.06000000e+02
97	1.79304000e+05	6.00000000e+01	7.50000000e+01	1.06000000e+02
98	1.79838000e+05	6.00000000e+01	7.50000000e+01	1.06000000e+02
99	1.80379000e+05	6.00000000e+01	7.50000000e+01	1.06000000e+02
100	1.80912000e+05	6.00000000e+01	7.50000000e+01	1.06000000e+02
