# Supplementary material for: Early Prediction of Movie Box Office Success Based on Wikipedia Activity Big Data
Source: PLoS One. 2013 Aug 21;8(8):e71226. doi: 10.1371/journal.pone.0071226 (PMC3749192; doi:10.1371/journal.pone.0071226)
Supplement: Dataset S1 — The dataset under study, including the financial and Wikipedia activity data is also available at http://wwm.phy.bme.hu/SupplementaryDataS1.zip. (ZIP) [file pone.0071226.s002.zip › wikipredict_data_pack/sample_of_312/wikipedia_predictors/19]

Day_(movie_time)	Views	Users	Rigor	Edits
-500	0.00000000e+00	0.00000000e+00	0.00000000e+00	0.00000000e+00
-499	0.00000000e+00	0.00000000e+00	0.00000000e+00	0.00000000e+00
-498	0.00000000e+00	0.00000000e+00	0.00000000e+00	0.00000000e+00
-497	0.00000000e+00	0.00000000e+00	0.00000000e+00	0.00000000e+00
-496	0.00000000e+00	0.00000000e+00	0.00000000e+00	0.00000000e+00
-495	0.00000000e+00	0.00000000e+00	0.00000000e+00	0.00000000e+00
-494	0.00000000e+00	0.00000000e+00	0.00000000e+00	0.00000000e+00
-493	0.00000000e+00	0.00000000e+00	0.00000000e+00	0.00000000e+00
-492	0.00000000e+00	0.00000000e+00	0.00000000e+00	0.00000000e+00
-491	0.00000000e+00	0.00000000e+00	0.00000000e+00	0.00000000e+00
-490	0.00000000e+00	0.00000000e+00	0.00000000e+00	0.00000000e+00
-489	0.00000000e+00	0.00000000e+00	0.00000000e+00	0.00000000e+00
-488	0.00000000e+00	0.00000000e+00	0.00000000e+00	0.00000000e+00
-487	0.00000000e+00	0.00000000e+00	0.00000000e+00	0.00000000e+00
-486	0.00000000e+00	0.00000000e+00	0.00000000e+00	0.00000000e+00
-485	0.00000000e+00	0.00000000e+00	0.00000000e+00	0.00000000e+00
-484	0.00000000e+00	0.00000000e+00	0.00000000e+00	0.00000000e+00
-483	0.00000000e+00	0.00000000e+00	0.00000000e+00	0.00000000e+00
-482	0.00000000e+00	0.00000000e+00	0.00000000e+00	0.00000000e+00
-481	0.00000000e+00	0.00000000e+00	0.00000000e+00	0.00000000e+00
-480	0.00000000e+00	0.00000000e+00	0.00000000e+00	0.00000000e+00
-479	0.00000000e+00	0.00000000e+00	0.00000000e+00	0.00000000e+00
-478	0.00000000e+00	0.00000000e+00	0.00000000e+00	0.00000000e+00
-477	0.00000000e+00	0.00000000e+00	0.00000000e+00	0.00000000e+00
-476	0.00000000e+00	0.00000000e+00	0.00000000e+00	0.00000000e+00
-475	0.00000000e+00	0.00000000e+00	0.00000000e+00	0.00000000e+00
-474	0.00000000e+00	0.00000000e+00	0.00000000e+00	0.00000000e+00
-473	0.00000000e+00	0.00000000e+00	0.00000000e+00	0.00000000e+00
-472	0.00000000e+00	0.00000000e+00	0.00000000e+00	0.00000000e+00
-471	0.00000000e+00	0.00000000e+00	0.00000000e+00	0.00000000e+00
-470	0.00000000e+00	0.00000000e+00	0.00000000e+00	0.00000000e+00
-469	0.00000000e+00	0.00000000e+00	0.00000000e+00	0.00000000e+00
-468	0.00000000e+00	0.00000000e+00	0.00000000e+00	0.00000000e+00
-467	0.00000000e+00	0.00000000e+00	0.00000000e+00	0.00000000e+00
-466	0.00000000e+00	0.00000000e+00	0.00000000e+00	0.00000000e+00
-465	0.00000000e+00	0.00000000e+00	0.00000000e+00	0.00000000e+00
-464	0.00000000e+00	0.00000000e+00	0.00000000e+00	0.00000000e+00
-463	0.00000000e+00	0.00000000e+00	0.00000000e+00	0.00000000e+00
-462	0.00000000e+00	0.00000000e+00	0.00000000e+00	0.00000000e+00
-461	0.00000000e+00	0.00000000e+00	0.00000000e+00	0.00000000e+00
-460	0.00000000e+00	0.00000000e+00	0.00000000e+00	0.00000000e+00
-459	0.00000000e+00	0.00000000e+00	0.00000000e+00	0.00000000e+00
-458	0.00000000e+00	0.00000000e+00	0.00000000e+00	0.00000000e+00
-457	0.00000000e+00	0.00000000e+00	0.00000000e+00	0.00000000e+00
-456	0.00000000e+00	0.00000000e+00	0.00000000e+00	0.00000000e+00
-455	0.00000000e+00	0.00000000e+00	0.00000000e+00	0.00000000e+00
-454	0.00000000e+00	0.00000000e+00	0.00000000e+00	0.00000000e+00
-453	0.00000000e+00	0.00000000e+00	0.00000000e+00	0.00000000e+00
-452	0.00000000e+00	0.00000000e+00	0.00000000e+00	0.00000000e+00
-451	0.00000000e+00	0.00000000e+00	0.00000000e+00	0.00000000e+00
-450	0.00000000e+00	0.00000000e+00	0.00000000e+00	0.00000000e+00
-449	0.00000000e+00	0.00000000e+00	0.00000000e+00	0.00000000e+00
-448	0.00000000e+00	0.00000000e+00	0.00000000e+00	0.00000000e+00
-447	0.00000000e+00	0.00000000e+00	0.00000000e+00	0.00000000e+00
-446	0.00000000e+00	0.00000000e+00	0.00000000e+00	0.00000000e+00
-445	0.00000000e+00	0.00000000e+00	0.00000000e+00	0.00000000e+00
-444	0.00000000e+00	0.00000000e+00	0.00000000e+00	0.00000000e+00
-443	0.00000000e+00	0.00000000e+00	0.00000000e+00	0.00000000e+00
-442	0.00000000e+00	0.00000000e+00	0.00000000e+00	0.00000000e+00
-441	0.00000000e+00	0.00000000e+00	0.00000000e+00	0.00000000e+00
-440	0.00000000e+00	0.00000000e+00	0.00000000e+00	0.00000000e+00
-439	0.00000000e+00	0.00000000e+00	0.00000000e+00	0.00000000e+00
-438	0.00000000e+00	0.00000000e+00	0.00000000e+00	0.00000000e+00
-437	0.00000000e+00	0.00000000e+00	0.00000000e+00	0.00000000e+00
-436	0.00000000e+00	0.00000000e+00	0.00000000e+00	0.00000000e+00
-435	0.00000000e+00	0.00000000e+00	0.00000000e+00	0.00000000e+00
-434	0.00000000e+00	0.00000000e+00	0.00000000e+00	0.00000000e+00
-433	0.00000000e+00	0.00000000e+00	0.00000000e+00	0.00000000e+00
-432	0.00000000e+00	0.00000000e+00	0.00000000e+00	0.00000000e+00
-431	0.00000000e+00	0.00000000e+00	0.00000000e+00	0.00000000e+00
-430	0.00000000e+00	0.00000000e+00	0.00000000e+00	0.00000000e+00
-429	0.00000000e+00	0.00000000e+00	0.00000000e+00	0.00000000e+00
-428	0.00000000e+00	0.00000000e+00	0.00000000e+00	0.00000000e+00
-427	0.00000000e+00	0.00000000e+00	0.00000000e+00	0.00000000e+00
-426	0.00000000e+00	0.00000000e+00	0.00000000e+00	0.00000000e+00
-425	0.00000000e+00	0.00000000e+00	0.00000000e+00	0.00000000e+00
-424	0.00000000e+00	0.00000000e+00	0.00000000e+00	0.00000000e+00
-423	0.00000000e+00	0.00000000e+00	0.00000000e+00	0.00000000e+00
-422	0.00000000e+00	0.00000000e+00	0.00000000e+00	0.00000000e+00
-421	0.00000000e+00	0.00000000e+00	0.00000000e+00	0.00000000e+00
-420	0.00000000e+00	0.00000000e+00	0.00000000e+00	0.00000000e+00
-419	0.00000000e+00	0.00000000e+00	0.00000000e+00	0.00000000e+00
-418	0.00000000e+00	0.00000000e+00	0.00000000e+00	0.00000000e+00
-417	0.00000000e+00	0.00000000e+00	0.00000000e+00	0.00000000e+00
-416	0.00000000e+00	0.00000000e+00	0.00000000e+00	0.00000000e+00
-415	0.00000000e+00	0.00000000e+00	0.00000000e+00	0.00000000e+00
-414	0.00000000e+00	0.00000000e+00	0.00000000e+00	0.00000000e+00
-413	0.00000000e+00	0.00000000e+00	0.00000000e+00	0.00000000e+00
-412	0.00000000e+00	0.00000000e+00	0.00000000e+00	0.00000000e+00
-411	0.00000000e+00	0.00000000e+00	0.00000000e+00	0.00000000e+00
-410	0.00000000e+00	0.00000000e+00	0.00000000e+00	0.00000000e+00
-409	0.00000000e+00	0.00000000e+00	0.00000000e+00	0.00000000e+00
-408	0.00000000e+00	0.00000000e+00	0.00000000e+00	0.00000000e+00
-407	0.00000000e+00	0.00000000e+00	0.00000000e+00	0.00000000e+00
-406	0.00000000e+00	0.00000000e+00	0.00000000e+00	0.00000000e+00
-405	0.00000000e+00	0.00000000e+00	0.00000000e+00	0.00000000e+00
-404	0.00000000e+00	0.00000000e+00	0.00000000e+00	0.00000000e+00
-403	0.00000000e+00	0.00000000e+00	0.00000000e+00	0.00000000e+00
-402	0.00000000e+00	0.00000000e+00	0.00000000e+00	0.00000000e+00
-401	0.00000000e+00	0.00000000e+00	0.00000000e+00	0.00000000e+00
-400	0.00000000e+00	0.00000000e+00	0.00000000e+00	0.00000000e+00
-399	0.00000000e+00	0.00000000e+00	0.00000000e+00	0.00000000e+00
-398	0.00000000e+00	0.00000000e+00	0.00000000e+00	0.00000000e+00
-397	0.00000000e+00	0.00000000e+00	0.00000000e+00	0.00000000e+00
-396	0.00000000e+00	0.00000000e+00	0.00000000e+00	0.00000000e+00
-395	0.00000000e+00	0.00000000e+00	0.00000000e+00	0.00000000e+00
-394	0.00000000e+00	0.00000000e+00	0.00000000e+00	0.00000000e+00
-393	0.00000000e+00	0.00000000e+00	0.00000000e+00	0.00000000e+00
-392	0.00000000e+00	0.00000000e+00	0.00000000e+00	0.00000000e+00
-391	0.00000000e+00	0.00000000e+00	0.00000000e+00	0.00000000e+00
-390	0.00000000e+00	0.00000000e+00	0.00000000e+00	0.00000000e+00
-389	0.00000000e+00	0.00000000e+00	0.00000000e+00	0.00000000e+00
-388	0.00000000e+00	0.00000000e+00	0.00000000e+00	0.00000000e+00
-387	0.00000000e+00	0.00000000e+00	0.00000000e+00	0.00000000e+00
-386	0.00000000e+00	0.00000000e+00	0.00000000e+00	0.00000000e+00
-385	0.00000000e+00	0.00000000e+00	0.00000000e+00	0.00000000e+00
-384	0.00000000e+00	0.00000000e+00	0.00000000e+00	0.00000000e+00
-383	0.00000000e+00	0.00000000e+00	0.00000000e+00	0.00000000e+00
-382	0.00000000e+00	0.00000000e+00	0.00000000e+00	0.00000000e+00
-381	0.00000000e+00	0.00000000e+00	0.00000000e+00	0.00000000e+00
-380	0.00000000e+00	0.00000000e+00	0.00000000e+00	0.00000000e+00
-379	0.00000000e+00	0.00000000e+00	0.00000000e+00	0.00000000e+00
-378	0.00000000e+00	0.00000000e+00	0.00000000e+00	0.00000000e+00
-377	0.00000000e+00	0.00000000e+00	0.00000000e+00	0.00000000e+00
-376	0.00000000e+00	0.00000000e+00	0.00000000e+00	0.00000000e+00
-375	0.00000000e+00	0.00000000e+00	0.00000000e+00	0.00000000e+00
-374	0.00000000e+00	0.00000000e+00	0.00000000e+00	0.00000000e+00
-373	0.00000000e+00	0.00000000e+00	0.00000000e+00	0.00000000e+00
-372	0.00000000e+00	0.00000000e+00	0.00000000e+00	0.00000000e+00
-371	0.00000000e+00	0.00000000e+00	0.00000000e+00	0.00000000e+00
-370	0.00000000e+00	0.00000000e+00	0.00000000e+00	0.00000000e+00
-369	0.00000000e+00	0.00000000e+00	0.00000000e+00	0.00000000e+00
-368	0.00000000e+00	0.00000000e+00	0.00000000e+00	0.00000000e+00
-367	0.00000000e+00	0.00000000e+00	0.00000000e+00	0.00000000e+00
-366	0.00000000e+00	0.00000000e+00	0.00000000e+00	0.00000000e+00
-365	0.00000000e+00	0.00000000e+00	0.00000000e+00	0.00000000e+00
-364	0.00000000e+00	0.00000000e+00	0.00000000e+00	0.00000000e+00
-363	0.00000000e+00	0.00000000e+00	0.00000000e+00	0.00000000e+00
-362	0.00000000e+00	0.00000000e+00	0.00000000e+00	0.00000000e+00
-361	0.00000000e+00	0.00000000e+00	0.00000000e+00	0.00000000e+00
-360	0.00000000e+00	0.00000000e+00	0.00000000e+00	0.00000000e+00
-359	0.00000000e+00	0.00000000e+00	0.00000000e+00	0.00000000e+00
-358	0.00000000e+00	0.00000000e+00	0.00000000e+00	0.00000000e+00
-357	0.00000000e+00	0.00000000e+00	0.00000000e+00	0.00000000e+00
-356	0.00000000e+00	0.00000000e+00	0.00000000e+00	0.00000000e+00
-355	0.00000000e+00	0.00000000e+00	0.00000000e+00	0.00000000e+00
-354	0.00000000e+00	0.00000000e+00	0.00000000e+00	0.00000000e+00
-353	0.00000000e+00	0.00000000e+00	0.00000000e+00	0.00000000e+00
-352	0.00000000e+00	0.00000000e+00	0.00000000e+00	0.00000000e+00
-351	0.00000000e+00	0.00000000e+00	0.00000000e+00	0.00000000e+00
-350	1.00000000e+00	0.00000000e+00	0.00000000e+00	0.00000000e+00
-349	1.00000000e+00	0.00000000e+00	0.00000000e+00	0.00000000e+00
-348	1.00000000e+00	0.00000000e+00	0.00000000e+00	0.00000000e+00
-347	1.00000000e+00	0.00000000e+00	0.00000000e+00	0.00000000e+00
-346	1.00000000e+00	0.00000000e+00	0.00000000e+00	0.00000000e+00
-345	1.00000000e+00	0.00000000e+00	0.00000000e+00	0.00000000e+00
-344	1.00000000e+00	0.00000000e+00	0.00000000e+00	0.00000000e+00
-343	1.00000000e+00	0.00000000e+00	0.00000000e+00	0.00000000e+00
-342	1.00000000e+00	0.00000000e+00	0.00000000e+00	0.00000000e+00
-341	1.00000000e+00	0.00000000e+00	0.00000000e+00	0.00000000e+00
-340	1.00000000e+00	0.00000000e+00	0.00000000e+00	0.00000000e+00
-339	1.00000000e+00	0.00000000e+00	0.00000000e+00	0.00000000e+00
-338	1.00000000e+00	0.00000000e+00	0.00000000e+00	0.00000000e+00
-337	1.00000000e+00	0.00000000e+00	0.00000000e+00	0.00000000e+00
-336	1.00000000e+00	0.00000000e+00	0.00000000e+00	0.00000000e+00
-335	1.00000000e+00	0.00000000e+00	0.00000000e+00	0.00000000e+00
-334	1.00000000e+00	0.00000000e+00	0.00000000e+00	0.00000000e+00
-333	1.00000000e+00	0.00000000e+00	0.00000000e+00	0.00000000e+00
-332	1.00000000e+00	0.00000000e+00	0.00000000e+00	0.00000000e+00
-331	1.00000000e+00	0.00000000e+00	0.00000000e+00	0.00000000e+00
-330	1.00000000e+00	0.00000000e+00	0.00000000e+00	0.00000000e+00
-329	1.00000000e+00	0.00000000e+00	0.00000000e+00	0.00000000e+00
-328	1.00000000e+00	0.00000000e+00	0.00000000e+00	0.00000000e+00
-327	1.00000000e+00	0.00000000e+00	0.00000000e+00	0.00000000e+00
-326	1.00000000e+00	0.00000000e+00	0.00000000e+00	0.00000000e+00
-325	1.00000000e+00	0.00000000e+00	0.00000000e+00	0.00000000e+00
-324	1.00000000e+00	0.00000000e+00	0.00000000e+00	0.00000000e+00
-323	1.00000000e+00	0.00000000e+00	0.00000000e+00	0.00000000e+00
-322	1.00000000e+00	0.00000000e+00	0.00000000e+00	0.00000000e+00
-321	1.00000000e+00	0.00000000e+00	0.00000000e+00	0.00000000e+00
-320	1.00000000e+00	0.00000000e+00	0.00000000e+00	0.00000000e+00
-319	1.00000000e+00	0.00000000e+00	0.00000000e+00	0.00000000e+00
-318	1.00000000e+00	0.00000000e+00	0.00000000e+00	0.00000000e+00
-317	1.00000000e+00	0.00000000e+00	0.00000000e+00	0.00000000e+00
-316	1.00000000e+00	0.00000000e+00	0.00000000e+00	0.00000000e+00
-315	1.00000000e+00	0.00000000e+00	0.00000000e+00	0.00000000e+00
-314	1.00000000e+00	0.00000000e+00	0.00000000e+00	0.00000000e+00
-313	1.00000000e+00	0.00000000e+00	0.00000000e+00	0.00000000e+00
-312	1.00000000e+00	0.00000000e+00	0.00000000e+00	0.00000000e+00
-311	1.00000000e+00	0.00000000e+00	0.00000000e+00	0.00000000e+00
-310	1.00000000e+00	0.00000000e+00	0.00000000e+00	0.00000000e+00
-309	1.00000000e+00	0.00000000e+00	0.00000000e+00	0.00000000e+00
-308	1.00000000e+00	0.00000000e+00	0.00000000e+00	0.00000000e+00
-307	1.00000000e+00	0.00000000e+00	0.00000000e+00	0.00000000e+00
-306	1.00000000e+00	0.00000000e+00	0.00000000e+00	0.00000000e+00
-305	1.00000000e+00	0.00000000e+00	0.00000000e+00	0.00000000e+00
-304	1.00000000e+00	0.00000000e+00	0.00000000e+00	0.00000000e+00
-303	1.00000000e+00	0.00000000e+00	0.00000000e+00	0.00000000e+00
-302	1.00000000e+00	0.00000000e+00	0.00000000e+00	0.00000000e+00
-301	1.00000000e+00	0.00000000e+00	0.00000000e+00	0.00000000e+00
-300	1.00000000e+00	0.00000000e+00	0.00000000e+00	0.00000000e+00
-299	1.00000000e+00	0.00000000e+00	0.00000000e+00	0.00000000e+00
-298	1.00000000e+00	0.00000000e+00	0.00000000e+00	0.00000000e+00
-297	1.00000000e+00	0.00000000e+00	0.00000000e+00	0.00000000e+00
-296	1.00000000e+00	0.00000000e+00	0.00000000e+00	0.00000000e+00
-295	1.00000000e+00	0.00000000e+00	0.00000000e+00	0.00000000e+00
-294	1.00000000e+00	0.00000000e+00	0.00000000e+00	0.00000000e+00
-293	1.00000000e+00	0.00000000e+00	0.00000000e+00	0.00000000e+00
-292	2.90000000e+01	1.00000000e+00	1.00000000e+00	1.00000000e+00
-291	7.20000000e+01	1.00000000e+00	1.00000000e+00	1.00000000e+00
-290	1.38000000e+02	1.00000000e+00	1.00000000e+00	1.00000000e+00
-289	1.98000000e+02	1.00000000e+00	1.00000000e+00	1.00000000e+00
-288	2.93000000e+02	1.00000000e+00	1.00000000e+00	1.00000000e+00
-287	3.62000000e+02	1.00000000e+00	1.00000000e+00	1.00000000e+00
-286	4.61000000e+02	1.00000000e+00	1.00000000e+00	1.00000000e+00
-285	5.98000000e+02	1.00000000e+00	1.00000000e+00	1.00000000e+00
-284	7.41000000e+02	1.00000000e+00	1.00000000e+00	1.00000000e+00
-283	9.42000000e+02	1.00000000e+00	1.00000000e+00	1.00000000e+00
-282	1.07700000e+03	1.00000000e+00	1.00000000e+00	1.00000000e+00
-281	1.21000000e+03	1.00000000e+00	1.00000000e+00	1.00000000e+00
-280	1.36700000e+03	1.00000000e+00	1.00000000e+00	1.00000000e+00
-279	1.51500000e+03	1.00000000e+00	1.00000000e+00	1.00000000e+00
-278	1.68300000e+03	1.00000000e+00	1.00000000e+00	1.00000000e+00
-277	2.31200000e+03	2.00000000e+00	3.00000000e+00	4.00000000e+00
-276	3.45000000e+03	2.00000000e+00	3.00000000e+00	4.00000000e+00
-275	4.03600000e+03	2.00000000e+00	3.00000000e+00	4.00000000e+00
-274	4.34700000e+03	2.00000000e+00	3.00000000e+00	4.00000000e+00
-273	4.56500000e+03	2.00000000e+00	3.00000000e+00	4.00000000e+00
-272	4.75900000e+03	2.00000000e+00	3.00000000e+00	4.00000000e+00
-271	4.92600000e+03	2.00000000e+00	3.00000000e+00	4.00000000e+00
-270	5.08900000e+03	2.00000000e+00	3.00000000e+00	4.00000000e+00
-269	5.27700000e+03	2.00000000e+00	3.00000000e+00	4.00000000e+00
-268	5.43500000e+03	2.00000000e+00	3.00000000e+00	4.00000000e+00
-267	5.56700000e+03	2.00000000e+00	3.00000000e+00	4.00000000e+00
-266	5.67100000e+03	2.00000000e+00	3.00000000e+00	4.00000000e+00
-265	5.77100000e+03	2.00000000e+00	3.00000000e+00	4.00000000e+00
-264	5.87400000e+03	2.00000000e+00	3.00000000e+00	4.00000000e+00
-263	5.99800000e+03	2.00000000e+00	3.00000000e+00	4.00000000e+00
-262	6.12100000e+03	2.00000000e+00	3.00000000e+00	4.00000000e+00
-261	6.24200000e+03	2.00000000e+00	3.00000000e+00	4.00000000e+00
-260	6.35400000e+03	2.00000000e+00	3.00000000e+00	4.00000000e+00
-259	6.45300000e+03	2.00000000e+00	3.00000000e+00	4.00000000e+00
-258	6.53500000e+03	2.00000000e+00	3.00000000e+00	4.00000000e+00
-257	6.60500000e+03	2.00000000e+00	3.00000000e+00	4.00000000e+00
-256	6.70100000e+03	2.00000000e+00	3.00000000e+00	4.00000000e+00
-255	6.81500000e+03	2.00000000e+00	3.00000000e+00	4.00000000e+00
-254	6.91200000e+03	2.00000000e+00	3.00000000e+00	4.00000000e+00
-253	6.99200000e+03	2.00000000e+00	3.00000000e+00	4.00000000e+00
-252	7.09300000e+03	2.00000000e+00	3.00000000e+00	4.00000000e+00
-251	7.17600000e+03	2.00000000e+00	3.00000000e+00	4.00000000e+00
-250	7.25700000e+03	2.00000000e+00	3.00000000e+00	4.00000000e+00
-249	7.35600000e+03	2.00000000e+00	3.00000000e+00	4.00000000e+00
-248	7.44700000e+03	2.00000000e+00	3.00000000e+00	4.00000000e+00
-247	7.54600000e+03	2.00000000e+00	3.00000000e+00	4.00000000e+00
-246	7.64100000e+03	2.00000000e+00	3.00000000e+00	4.00000000e+00
-245	7.73100000e+03	2.00000000e+00	3.00000000e+00	4.00000000e+00
-244	7.80200000e+03	2.00000000e+00	3.00000000e+00	4.00000000e+00
-243	7.89700000e+03	2.00000000e+00	3.00000000e+00	4.00000000e+00
-242	8.01100000e+03	2.00000000e+00	3.00000000e+00	4.00000000e+00
-241	8.12900000e+03	2.00000000e+00	3.00000000e+00	4.00000000e+00
-240	8.19900000e+03	2.00000000e+00	3.00000000e+00	4.00000000e+00
-239	8.28100000e+03	2.00000000e+00	3.00000000e+00	4.00000000e+00
-238	8.36400000e+03	2.00000000e+00	3.00000000e+00	4.00000000e+00
-237	8.43200000e+03	2.00000000e+00	3.00000000e+00	4.00000000e+00
-236	8.53100000e+03	2.00000000e+00	3.00000000e+00	4.00000000e+00
-235	8.60500000e+03	2.00000000e+00	3.00000000e+00	4.00000000e+00
-234	8.68700000e+03	2.00000000e+00	3.00000000e+00	4.00000000e+00
-233	8.76900000e+03	2.00000000e+00	3.00000000e+00	4.00000000e+00
-232	8.86600000e+03	2.00000000e+00	3.00000000e+00	4.00000000e+00
-231	8.95700000e+03	2.00000000e+00	3.00000000e+00	4.00000000e+00
-230	9.04500000e+03	2.00000000e+00	3.00000000e+00	4.00000000e+00
-229	9.12100000e+03	2.00000000e+00	3.00000000e+00	4.00000000e+00
-228	9.19400000e+03	2.00000000e+00	3.00000000e+00	4.00000000e+00
-227	9.28800000e+03	2.00000000e+00	3.00000000e+00	4.00000000e+00
-226	9.38400000e+03	2.00000000e+00	3.00000000e+00	4.00000000e+00
-225	9.45400000e+03	2.00000000e+00	3.00000000e+00	4.00000000e+00
-224	9.54100000e+03	2.00000000e+00	3.00000000e+00	4.00000000e+00
-223	9.60800000e+03	2.00000000e+00	3.00000000e+00	4.00000000e+00
-222	9.68400000e+03	2.00000000e+00	3.00000000e+00	4.00000000e+00
-221	9.78500000e+03	2.00000000e+00	3.00000000e+00	4.00000000e+00
-220	9.88800000e+03	2.00000000e+00	3.00000000e+00	4.00000000e+00
-219	9.97400000e+03	2.00000000e+00	3.00000000e+00	4.00000000e+00
-218	1.00540000e+04	2.00000000e+00	3.00000000e+00	4.00000000e+00
-217	1.01640000e+04	2.00000000e+00	3.00000000e+00	4.00000000e+00
-216	1.02770000e+04	2.00000000e+00	3.00000000e+00	4.00000000e+00
-215	1.03520000e+04	2.00000000e+00	3.00000000e+00	4.00000000e+00
-214	1.04620000e+04	2.00000000e+00	3.00000000e+00	4.00000000e+00
-213	1.05600000e+04	2.00000000e+00	3.00000000e+00	4.00000000e+00
-212	1.06680000e+04	2.00000000e+00	3.00000000e+00	4.00000000e+00
-211	1.07470000e+04	2.00000000e+00	3.00000000e+00	4.00000000e+00
-210	1.08410000e+04	2.00000000e+00	3.00000000e+00	4.00000000e+00
-209	1.09270000e+04	2.00000000e+00	3.00000000e+00	4.00000000e+00
-208	1.10030000e+04	2.00000000e+00	3.00000000e+00	4.00000000e+00
-207	1.11090000e+04	2.00000000e+00	3.00000000e+00	4.00000000e+00
-206	1.11910000e+04	2.00000000e+00	3.00000000e+00	4.00000000e+00
-205	1.12790000e+04	2.00000000e+00	3.00000000e+00	4.00000000e+00
-204	1.13910000e+04	2.00000000e+00	3.00000000e+00	4.00000000e+00
-203	1.14830000e+04	2.00000000e+00	3.00000000e+00	4.00000000e+00
-202	1.15820000e+04	2.00000000e+00	3.00000000e+00	4.00000000e+00
-201	1.16770000e+04	2.00000000e+00	3.00000000e+00	4.00000000e+00
-200	1.17820000e+04	2.00000000e+00	3.00000000e+00	4.00000000e+00
-199	1.18780000e+04	2.00000000e+00	3.00000000e+00	4.00000000e+00
-198	1.19780000e+04	2.00000000e+00	3.00000000e+00	4.00000000e+00
-197	1.20740000e+04	2.00000000e+00	3.00000000e+00	4.00000000e+00
-196	1.21600000e+04	2.00000000e+00	3.00000000e+00	4.00000000e+00
-195	1.22620000e+04	2.00000000e+00	3.00000000e+00	4.00000000e+00
-194	1.23720000e+04	2.00000000e+00	3.00000000e+00	4.00000000e+00
-193	1.24790000e+04	2.00000000e+00	3.00000000e+00	4.00000000e+00
-192	1.26800000e+04	3.00000000e+00	5.00000000e+00	7.00000000e+00
-191	1.28440000e+04	3.00000000e+00	5.00000000e+00	7.00000000e+00
-190	1.30190000e+04	3.00000000e+00	5.00000000e+00	7.00000000e+00
-189	1.31840000e+04	3.00000000e+00	5.00000000e+00	7.00000000e+00
-188	1.33940000e+04	4.00000000e+00	6.00000000e+00	1.00000000e+01
-187	1.35690000e+04	4.00000000e+00	6.00000000e+00	1.00000000e+01
-186	1.37580000e+04	4.00000000e+00	6.00000000e+00	1.00000000e+01
-185	1.39650000e+04	4.00000000e+00	6.00000000e+00	1.00000000e+01
-184	1.41620000e+04	5.00000000e+00	8.00000000e+00	1.20000000e+01
-183	1.43590000e+04	5.00000000e+00	1.00000000e+01	1.40000000e+01
-182	1.45510000e+04	5.00000000e+00	1.00000000e+01	1.40000000e+01
-181	1.47260000e+04	5.00000000e+00	1.00000000e+01	1.40000000e+01
-180	1.49030000e+04	5.00000000e+00	1.00000000e+01	1.40000000e+01
-179	1.51080000e+04	5.00000000e+00	1.00000000e+01	1.40000000e+01
-178	1.52960000e+04	5.00000000e+00	1.00000000e+01	1.40000000e+01
-177	1.54680000e+04	5.00000000e+00	1.00000000e+01	1.40000000e+01
-176	1.56780000e+04	5.00000000e+00	1.00000000e+01	1.40000000e+01
-175	1.58580000e+04	5.00000000e+00	1.00000000e+01	1.40000000e+01
-174	1.60190000e+04	5.00000000e+00	1.00000000e+01	1.40000000e+01
-173	1.61630000e+04	5.00000000e+00	1.00000000e+01	1.40000000e+01
-172	1.63330000e+04	5.00000000e+00	1.00000000e+01	1.40000000e+01
-171	1.65540000e+04	5.00000000e+00	1.00000000e+01	1.40000000e+01
-170	1.67170000e+04	5.00000000e+00	1.00000000e+01	1.40000000e+01
-169	1.68890000e+04	5.00000000e+00	1.00000000e+01	1.40000000e+01
-168	1.70230000e+04	5.00000000e+00	1.00000000e+01	1.40000000e+01
-167	1.71860000e+04	5.00000000e+00	1.00000000e+01	1.40000000e+01
-166	1.73980000e+04	5.00000000e+00	1.00000000e+01	1.40000000e+01
-165	1.76890000e+04	5.00000000e+00	1.00000000e+01	1.40000000e+01
-164	1.79770000e+04	5.00000000e+00	1.00000000e+01	1.40000000e+01
-163	1.82190000e+04	6.00000000e+00	1.10000000e+01	1.50000000e+01
-162	1.84480000e+04	6.00000000e+00	1.10000000e+01	1.50000000e+01
-161	1.87220000e+04	8.00000000e+00	1.40000000e+01	1.90000000e+01
-160	1.89850000e+04	8.00000000e+00	1.40000000e+01	1.90000000e+01
-159	1.92210000e+04	8.00000000e+00	1.40000000e+01	1.90000000e+01
-158	1.94920000e+04	8.00000000e+00	1.40000000e+01	1.90000000e+01
-157	1.97220000e+04	8.00000000e+00	1.40000000e+01	1.90000000e+01
-156	1.99530000e+04	8.00000000e+00	1.40000000e+01	1.90000000e+01
-155	1.99530000e+04	8.00000000e+00	1.40000000e+01	1.90000000e+01
-154	2.01450000e+04	9.00000000e+00	1.50000000e+01	2.30000000e+01
-153	2.01450000e+04	1.00000000e+01	1.60000000e+01	2.40000000e+01
-152	2.03720000e+04	1.00000000e+01	1.70000000e+01	2.70000000e+01
-151	2.03720000e+04	1.00000000e+01	1.70000000e+01	2.70000000e+01
-150	2.05630000e+04	1.00000000e+01	1.70000000e+01	2.70000000e+01
-149	2.07440000e+04	1.00000000e+01	1.70000000e+01	2.70000000e+01
-148	2.09060000e+04	1.00000000e+01	1.70000000e+01	2.70000000e+01
-147	2.10850000e+04	1.00000000e+01	1.70000000e+01	2.70000000e+01
-146	2.12720000e+04	1.00000000e+01	1.70000000e+01	2.70000000e+01
-145	2.14670000e+04	1.00000000e+01	1.70000000e+01	2.70000000e+01
-144	2.16700000e+04	1.00000000e+01	1.70000000e+01	2.70000000e+01
-143	2.18780000e+04	1.00000000e+01	1.70000000e+01	2.70000000e+01
-142	2.20500000e+04	1.00000000e+01	1.70000000e+01	2.70000000e+01
-141	2.22520000e+04	1.00000000e+01	1.70000000e+01	2.70000000e+01
-140	2.24780000e+04	1.20000000e+01	1.80000000e+01	2.80000000e+01
-139	2.26950000e+04	1.20000000e+01	1.80000000e+01	2.80000000e+01
-138	2.29070000e+04	1.20000000e+01	1.80000000e+01	2.80000000e+01
-137	2.31480000e+04	1.20000000e+01	1.80000000e+01	2.80000000e+01
-136	2.33910000e+04	1.20000000e+01	1.80000000e+01	2.80000000e+01
-135	2.36220000e+04	1.20000000e+01	1.80000000e+01	2.80000000e+01
-134	2.36220000e+04	1.20000000e+01	1.80000000e+01	2.80000000e+01
-133	2.36220000e+04	1.20000000e+01	1.80000000e+01	2.80000000e+01
-132	2.36220000e+04	1.20000000e+01	1.80000000e+01	2.80000000e+01
-131	2.38030000e+04	1.20000000e+01	1.80000000e+01	2.80000000e+01
-130	2.40150000e+04	1.20000000e+01	1.80000000e+01	2.80000000e+01
-129	2.42280000e+04	1.20000000e+01	1.80000000e+01	2.80000000e+01
-128	2.44960000e+04	1.40000000e+01	2.00000000e+01	3.00000000e+01
-127	2.47100000e+04	1.40000000e+01	2.00000000e+01	3.00000000e+01
-126	2.48950000e+04	1.40000000e+01	2.00000000e+01	3.00000000e+01
-125	2.51180000e+04	1.40000000e+01	2.00000000e+01	3.00000000e+01
-124	2.53530000e+04	1.40000000e+01	2.00000000e+01	3.00000000e+01
-123	2.56120000e+04	1.40000000e+01	2.00000000e+01	3.00000000e+01
-122	2.58510000e+04	1.40000000e+01	2.00000000e+01	3.00000000e+01
-121	2.60470000e+04	1.40000000e+01	2.00000000e+01	3.00000000e+01
-120	2.62590000e+04	1.40000000e+01	2.00000000e+01	3.00000000e+01
-119	2.65890000e+04	1.40000000e+01	2.00000000e+01	3.00000000e+01
-118	2.69020000e+04	1.50000000e+01	2.10000000e+01	3.10000000e+01
-117	2.71080000e+04	1.50000000e+01	2.10000000e+01	3.10000000e+01
-116	2.73420000e+04	1.50000000e+01	2.10000000e+01	3.10000000e+01
-115	2.75630000e+04	1.50000000e+01	2.10000000e+01	3.10000000e+01
-114	2.78100000e+04	1.50000000e+01	2.10000000e+01	3.10000000e+01
-113	2.80700000e+04	1.50000000e+01	2.10000000e+01	3.10000000e+01
-112	2.82870000e+04	1.50000000e+01	2.10000000e+01	3.10000000e+01
-111	2.85270000e+04	1.50000000e+01	2.10000000e+01	3.10000000e+01
-110	2.88080000e+04	1.50000000e+01	2.10000000e+01	3.10000000e+01
-109	2.92270000e+04	1.50000000e+01	2.10000000e+01	3.10000000e+01
-108	2.95420000e+04	1.50000000e+01	2.10000000e+01	3.10000000e+01
-107	2.97850000e+04	1.50000000e+01	2.10000000e+01	3.10000000e+01
-106	3.00360000e+04	1.50000000e+01	2.10000000e+01	3.10000000e+01
-105	3.02680000e+04	1.50000000e+01	2.10000000e+01	3.10000000e+01
-104	3.05150000e+04	1.50000000e+01	2.10000000e+01	3.10000000e+01
-103	3.07640000e+04	1.50000000e+01	2.10000000e+01	3.10000000e+01
-102	3.07640000e+04	1.50000000e+01	2.10000000e+01	3.10000000e+01
-101	3.10100000e+04	1.50000000e+01	2.10000000e+01	3.10000000e+01
-100	3.12190000e+04	1.50000000e+01	2.20000000e+01	3.20000000e+01
-99	3.14060000e+04	1.50000000e+01	2.20000000e+01	3.20000000e+01
-98	3.15930000e+04	1.50000000e+01	2.20000000e+01	3.20000000e+01
-97	3.18240000e+04	1.50000000e+01	2.20000000e+01	3.20000000e+01
-96	3.20470000e+04	1.50000000e+01	2.20000000e+01	3.20000000e+01
-95	3.20470000e+04	1.50000000e+01	2.20000000e+01	3.20000000e+01
-94	3.23010000e+04	1.70000000e+01	2.30000000e+01	3.30000000e+01
-93	3.25210000e+04	1.70000000e+01	2.30000000e+01	3.30000000e+01
-92	3.27280000e+04	1.70000000e+01	2.30000000e+01	3.30000000e+01
-91	3.29470000e+04	1.70000000e+01	2.30000000e+01	3.30000000e+01
-90	3.31840000e+04	1.70000000e+01	2.30000000e+01	3.30000000e+01
-89	3.34180000e+04	1.70000000e+01	2.30000000e+01	3.30000000e+01
-88	3.37200000e+04	1.70000000e+01	2.40000000e+01	3.40000000e+01
-87	3.39860000e+04	1.70000000e+01	2.40000000e+01	3.40000000e+01
-86	3.41990000e+04	1.70000000e+01	2.40000000e+01	3.40000000e+01
-85	3.44330000e+04	1.70000000e+01	2.40000000e+01	3.40000000e+01
-84	3.47230000e+04	1.70000000e+01	2.50000000e+01	3.60000000e+01
-83	3.51260000e+04	1.80000000e+01	2.50000000e+01	3.90000000e+01
-82	3.54190000e+04	1.80000000e+01	2.50000000e+01	3.90000000e+01
-81	3.57410000e+04	1.80000000e+01	2.50000000e+01	3.90000000e+01
-80	3.60780000e+04	1.80000000e+01	2.50000000e+01	3.90000000e+01
-79	3.63740000e+04	1.80000000e+01	2.50000000e+01	3.90000000e+01
-78	3.66240000e+04	1.70000000e+01	2.60000000e+01	4.00000000e+01
-77	3.69180000e+04	1.70000000e+01	2.60000000e+01	4.00000000e+01
-76	3.72990000e+04	1.90000000e+01	2.80000000e+01	4.20000000e+01
-75	3.79420000e+04	1.90000000e+01	2.80000000e+01	4.20000000e+01
-74	3.85980000e+04	1.90000000e+01	2.80000000e+01	4.20000000e+01
-73	3.92150000e+04	1.90000000e+01	2.80000000e+01	4.20000000e+01
-72	3.98670000e+04	1.90000000e+01	2.80000000e+01	4.20000000e+01
-71	4.06010000e+04	1.90000000e+01	2.80000000e+01	4.20000000e+01
-70	4.12310000e+04	1.90000000e+01	2.80000000e+01	4.20000000e+01
-69	4.19330000e+04	1.90000000e+01	2.80000000e+01	4.20000000e+01
-68	4.25820000e+04	1.90000000e+01	2.80000000e+01	4.20000000e+01
-67	4.31790000e+04	1.90000000e+01	2.80000000e+01	4.20000000e+01
-66	4.39120000e+04	1.90000000e+01	2.80000000e+01	4.20000000e+01
-65	4.45550000e+04	1.90000000e+01	2.80000000e+01	4.20000000e+01
-64	4.51990000e+04	1.90000000e+01	2.80000000e+01	4.20000000e+01
-63	4.57580000e+04	1.90000000e+01	2.80000000e+01	4.20000000e+01
-62	4.62370000e+04	1.90000000e+01	2.80000000e+01	4.20000000e+01
-61	4.67880000e+04	2.20000000e+01	3.00000000e+01	4.50000000e+01
-60	4.74110000e+04	2.00000000e+01	3.10000000e+01	4.60000000e+01
-59	4.81650000e+04	2.00000000e+01	3.10000000e+01	4.60000000e+01
-58	4.88740000e+04	2.00000000e+01	3.10000000e+01	4.60000000e+01
-57	4.97160000e+04	2.00000000e+01	3.10000000e+01	4.60000000e+01
-56	5.05100000e+04	2.20000000e+01	3.20000000e+01	4.80000000e+01
-55	5.12990000e+04	2.20000000e+01	3.30000000e+01	4.90000000e+01
-54	5.22220000e+04	2.20000000e+01	3.30000000e+01	4.90000000e+01
-53	5.30550000e+04	2.40000000e+01	3.40000000e+01	5.00000000e+01
-52	5.39490000e+04	2.40000000e+01	3.40000000e+01	5.00000000e+01
-51	5.46540000e+04	2.40000000e+01	3.40000000e+01	5.00000000e+01
-50	5.53690000e+04	2.40000000e+01	3.40000000e+01	5.00000000e+01
-49	5.61480000e+04	2.40000000e+01	3.40000000e+01	5.00000000e+01
-48	5.69690000e+04	2.40000000e+01	3.40000000e+01	5.00000000e+01
-47	5.78530000e+04	2.40000000e+01	3.40000000e+01	5.00000000e+01
-46	5.85810000e+04	2.40000000e+01	3.40000000e+01	5.00000000e+01
-45	5.97190000e+04	2.40000000e+01	3.40000000e+01	5.00000000e+01
-44	6.07960000e+04	2.40000000e+01	3.40000000e+01	5.00000000e+01
-43	6.17760000e+04	2.40000000e+01	3.40000000e+01	5.00000000e+01
-42	6.25700000e+04	2.40000000e+01	3.40000000e+01	5.00000000e+01
-41	6.34850000e+04	2.40000000e+01	3.40000000e+01	5.00000000e+01
-40	6.44330000e+04	2.40000000e+01	3.40000000e+01	5.00000000e+01
-39	6.55540000e+04	2.40000000e+01	3.40000000e+01	5.00000000e+01
-38	6.83190000e+04	2.40000000e+01	3.40000000e+01	5.00000000e+01
-37	6.98870000e+04	2.40000000e+01	3.40000000e+01	5.00000000e+01
-36	7.15330000e+04	2.40000000e+01	3.40000000e+01	5.00000000e+01
-35	7.32690000e+04	2.40000000e+01	3.40000000e+01	5.00000000e+01
-34	7.61270000e+04	2.40000000e+01	3.40000000e+01	5.00000000e+01
-33	7.61270000e+04	2.40000000e+01	3.40000000e+01	5.00000000e+01
-32	7.61270000e+04	2.70000000e+01	3.60000000e+01	5.20000000e+01
-31	7.87690000e+04	2.70000000e+01	3.70000000e+01	5.30000000e+01
-30	8.07770000e+04	2.70000000e+01	3.70000000e+01	5.30000000e+01
-29	8.26480000e+04	2.70000000e+01	3.70000000e+01	5.30000000e+01
-28	8.44510000e+04	2.70000000e+01	3.70000000e+01	5.30000000e+01
-27	8.62780000e+04	2.70000000e+01	3.70000000e+01	5.30000000e+01
-26	8.83970000e+04	2.70000000e+01	3.70000000e+01	5.30000000e+01
-25	9.06040000e+04	2.70000000e+01	3.70000000e+01	5.30000000e+01
-24	9.25980000e+04	2.70000000e+01	3.70000000e+01	5.30000000e+01
-23	9.58820000e+04	3.10000000e+01	4.10000000e+01	6.10000000e+01
-22	9.87260000e+04	3.10000000e+01	4.10000000e+01	6.10000000e+01
-21	1.00852000e+05	3.10000000e+01	4.10000000e+01	6.10000000e+01
-20	1.02611000e+05	3.10000000e+01	4.30000000e+01	6.30000000e+01
-19	1.04351000e+05	3.10000000e+01	4.30000000e+01	6.30000000e+01
-18	1.06168000e+05	3.10000000e+01	4.30000000e+01	6.30000000e+01
-17	1.06168000e+05	3.10000000e+01	4.30000000e+01	6.30000000e+01
-16	1.07499000e+05	3.10000000e+01	4.30000000e+01	6.30000000e+01
-15	1.08883000e+05	3.30000000e+01	4.40000000e+01	6.40000000e+01
-14	1.10266000e+05	3.20000000e+01	4.50000000e+01	6.50000000e+01
-13	1.11843000e+05	3.20000000e+01	4.50000000e+01	6.50000000e+01
-12	1.13249000e+05	3.20000000e+01	4.50000000e+01	6.50000000e+01
-11	1.14780000e+05	3.20000000e+01	4.50000000e+01	6.50000000e+01
-10	1.16307000e+05	3.30000000e+01	4.60000000e+01	6.60000000e+01
-9	1.17686000e+05	3.30000000e+01	4.60000000e+01	6.60000000e+01
-8	1.18828000e+05	3.50000000e+01	4.80000000e+01	6.80000000e+01
-7	1.20132000e+05	3.50000000e+01	4.80000000e+01	6.80000000e+01
-6	1.21364000e+05	3.60000000e+01	4.90000000e+01	6.90000000e+01
-5	1.22757000e+05	3.60000000e+01	4.90000000e+01	6.90000000e+01
-4	1.25232000e+05	3.60000000e+01	4.90000000e+01	6.90000000e+01
-3	1.28396000e+05	4.00000000e+01	5.30000000e+01	7.60000000e+01
-2	1.30679000e+05	4.30000000e+01	5.60000000e+01	7.90000000e+01
-1	1.32405000e+05	4.30000000e+01	5.70000000e+01	8.00000000e+01
0	1.34033000e+05	4.50000000e+01	5.80000000e+01	8.10000000e+01
1	1.36469000e+05	4.60000000e+01	5.90000000e+01	8.20000000e+01
2	1.38865000e+05	4.60000000e+01	6.10000000e+01	8.40000000e+01
3	1.42320000e+05	4.60000000e+01	6.10000000e+01	8.50000000e+01
4	1.45385000e+05	4.80000000e+01	6.20000000e+01	8.60000000e+01
5	1.47628000e+05	4.80000000e+01	6.30000000e+01	8.70000000e+01
6	1.49626000e+05	4.80000000e+01	6.30000000e+01	8.70000000e+01
7	1.51681000e+05	4.80000000e+01	6.30000000e+01	8.70000000e+01
8	1.54060000e+05	5.00000000e+01	6.60000000e+01	9.00000000e+01
9	1.56577000e+05	5.00000000e+01	6.70000000e+01	9.10000000e+01
10	1.59359000e+05	5.00000000e+01	6.70000000e+01	9.10000000e+01
11	1.65342000e+05	5.20000000e+01	6.80000000e+01	9.20000000e+01
12	1.67649000e+05	5.20000000e+01	6.80000000e+01	9.20000000e+01
13	1.69273000e+05	5.20000000e+01	6.90000000e+01	9.40000000e+01
14	1.70753000e+05	5.20000000e+01	6.90000000e+01	9.40000000e+01
15	1.72502000e+05	5.20000000e+01	6.90000000e+01	9.40000000e+01
16	1.74537000e+05	5.30000000e+01	7.00000000e+01	9.50000000e+01
17	1.76395000e+05	5.30000000e+01	7.00000000e+01	9.50000000e+01
18	1.78117000e+05	5.50000000e+01	7.20000000e+01	9.70000000e+01
19	1.79355000e+05	5.80000000e+01	7.30000000e+01	9.80000000e+01
20	1.80429000e+05	5.80000000e+01	7.30000000e+01	9.80000000e+01
21	1.81581000e+05	5.80000000e+01	7.30000000e+01	9.80000000e+01
22	1.82800000e+05	5.80000000e+01	7.30000000e+01	9.80000000e+01
23	1.84309000e+05	5.80000000e+01	7.30000000e+01	9.80000000e+01
24	1.86052000e+05	5.80000000e+01	7.30000000e+01	9.80000000e+01
25	1.87358000e+05	5.80000000e+01	7.30000000e+01	9.80000000e+01
26	1.88395000e+05	5.80000000e+01	7.50000000e+01	1.00000000e+02
27	1.89334000e+05	5.80000000e+01	7.50000000e+01	1.00000000e+02
28	1.90230000e+05	6.10000000e+01	7.70000000e+01	1.02000000e+02
29	1.91235000e+05	6.10000000e+01	7.70000000e+01	1.02000000e+02
30	1.92497000e+05	6.20000000e+01	7.90000000e+01	1.04000000e+02
31	1.93830000e+05	6.30000000e+01	8.00000000e+01	1.05000000e+02
32	1.94986000e+05	6.50000000e+01	8.20000000e+01	1.07000000e+02
33	1.95934000e+05	6.50000000e+01	8.20000000e+01	1.07000000e+02
34	1.96806000e+05	6.50000000e+01	8.20000000e+01	1.07000000e+02
35	1.97711000e+05	6.50000000e+01	8.20000000e+01	1.07000000e+02
36	1.98768000e+05	6.50000000e+01	8.20000000e+01	1.07000000e+02
37	2.00038000e+05	6.80000000e+01	8.50000000e+01	1.10000000e+02
38	2.01346000e+05	6.80000000e+01	8.50000000e+01	1.10000000e+02
39	2.02469000e+05	6.80000000e+01	8.60000000e+01	1.11000000e+02
40	2.03301000e+05	6.80000000e+01	8.60000000e+01	1.11000000e+02
41	2.04058000e+05	6.80000000e+01	8.60000000e+01	1.11000000e+02
42	2.04871000e+05	6.80000000e+01	8.60000000e+01	1.11000000e+02
43	2.05759000e+05	6.80000000e+01	8.60000000e+01	1.11000000e+02
44	2.06659000e+05	6.80000000e+01	8.60000000e+01	1.11000000e+02
45	2.07685000e+05	7.00000000e+01	8.80000000e+01	1.13000000e+02
46	2.08457000e+05	7.10000000e+01	8.90000000e+01	1.14000000e+02
47	2.09150000e+05	7.10000000e+01	8.90000000e+01	1.14000000e+02
48	2.09781000e+05	7.30000000e+01	9.10000000e+01	1.16000000e+02
49	2.10453000e+05	7.30000000e+01	9.10000000e+01	1.16000000e+02
50	2.11325000e+05	7.30000000e+01	9.10000000e+01	1.16000000e+02
51	2.12322000e+05	7.30000000e+01	9.10000000e+01	1.16000000e+02
52	2.13261000e+05	7.30000000e+01	9.10000000e+01	1.16000000e+02
53	2.14020000e+05	7.30000000e+01	9.10000000e+01	1.16000000e+02
54	2.14685000e+05	7.30000000e+01	9.10000000e+01	1.16000000e+02
55	2.15301000e+05	7.30000000e+01	9.10000000e+01	1.16000000e+02
56	2.15915000e+05	7.40000000e+01	9.20000000e+01	1.17000000e+02
57	2.16761000e+05	7.40000000e+01	9.30000000e+01	1.18000000e+02
58	2.17686000e+05	7.40000000e+01	9.30000000e+01	1.18000000e+02
59	2.18727000e+05	7.50000000e+01	9.40000000e+01	1.19000000e+02
60	2.19716000e+05	7.50000000e+01	9.40000000e+01	1.19000000e+02
61	2.20514000e+05	7.50000000e+01	9.40000000e+01	1.19000000e+02
62	2.21178000e+05	7.50000000e+01	9.40000000e+01	1.19000000e+02
63	2.21973000e+05	7.50000000e+01	9.40000000e+01	1.19000000e+02
64	2.22886000e+05	7.50000000e+01	9.40000000e+01	1.19000000e+02
65	2.23833000e+05	7.50000000e+01	9.40000000e+01	1.19000000e+02
66	2.24839000e+05	7.70000000e+01	9.50000000e+01	1.20000000e+02
67	2.25741000e+05	7.70000000e+01	9.50000000e+01	1.20000000e+02
68	2.26434000e+05	7.70000000e+01	9.60000000e+01	1.21000000e+02
69	2.27000000e+05	7.70000000e+01	9.60000000e+01	1.21000000e+02
70	2.27662000e+05	7.70000000e+01	9.60000000e+01	1.21000000e+02
71	2.28338000e+05	7.90000000e+01	9.70000000e+01	1.22000000e+02
72	2.29069000e+05	7.90000000e+01	9.70000000e+01	1.22000000e+02
73	2.29806000e+05	7.90000000e+01	9.70000000e+01	1.22000000e+02
74	2.30473000e+05	7.90000000e+01	9.70000000e+01	1.22000000e+02
75	2.31030000e+05	8.20000000e+01	9.80000000e+01	1.24000000e+02
76	2.31610000e+05	8.20000000e+01	9.80000000e+01	1.24000000e+02
77	2.32065000e+05	8.20000000e+01	9.80000000e+01	1.24000000e+02
78	2.32630000e+05	8.20000000e+01	9.90000000e+01	1.25000000e+02
79	2.33421000e+05	8.20000000e+01	9.90000000e+01	1.25000000e+02
80	2.34193000e+05	8.00000000e+01	1.00000000e+02	1.26000000e+02
81	2.34737000e+05	8.00000000e+01	1.00000000e+02	1.26000000e+02
82	2.35181000e+05	8.00000000e+01	1.00000000e+02	1.26000000e+02
83	2.35604000e+05	8.00000000e+01	1.00000000e+02	1.26000000e+02
84	2.36186000e+05	8.00000000e+01	1.00000000e+02	1.26000000e+02
85	2.36752000e+05	8.00000000e+01	1.00000000e+02	1.26000000e+02
86	2.37452000e+05	8.00000000e+01	1.00000000e+02	1.26000000e+02
87	2.38283000e+05	8.00000000e+01	1.00000000e+02	1.26000000e+02
88	2.38977000e+05	8.00000000e+01	1.00000000e+02	1.26000000e+02
89	2.39580000e+05	8.00000000e+01	1.00000000e+02	1.26000000e+02
90	2.40081000e+05	8.00000000e+01	1.00000000e+02	1.26000000e+02
91	2.40507000e+05	8.00000000e+01	1.00000000e+02	1.26000000e+02
92	2.40930000e+05	8.00000000e+01	1.00000000e+02	1.26000000e+02
93	2.41558000e+05	8.00000000e+01	1.00000000e+02	1.26000000e+02
94	2.42212000e+05	8.00000000e+01	1.00000000e+02	1.26000000e+02
95	2.42883000e+05	8.00000000e+01	1.00000000e+02	1.26000000e+02
96	2.43408000e+05	8.00000000e+01	1.00000000e+02	1.26000000e+02
97	2.43994000e+05	8.00000000e+01	1.00000000e+02	1.26000000e+02
98	2.44676000e+05	8.00000000e+01	1.00000000e+02	1.26000000e+02
99	2.45454000e+05	8.00000000e+01	1.00000000e+02	1.26000000e+02
100	2.46248000e+05	8.00000000e+01	1.00000000e+02	1.26000000e+02
