# Supplementary material for: Early Prediction of Movie Box Office Success Based on Wikipedia Activity Big Data
Source: PLoS One. 2013 Aug 21;8(8):e71226. doi: 10.1371/journal.pone.0071226 (PMC3749192; doi:10.1371/journal.pone.0071226)
Supplement: Dataset S1 — The dataset under study, including the financial and Wikipedia activity data is also available at http://wwm.phy.bme.hu/SupplementaryDataS1.zip. (ZIP) [file pone.0071226.s002.zip › wikipredict_data_pack/sample_of_312/wikipedia_predictors/20]

Day_(movie_time)	Views	Users	Rigor	Edits
-500	0.00000000e+00	0.00000000e+00	0.00000000e+00	0.00000000e+00
-499	0.00000000e+00	0.00000000e+00	0.00000000e+00	0.00000000e+00
-498	0.00000000e+00	0.00000000e+00	0.00000000e+00	0.00000000e+00
-497	0.00000000e+00	0.00000000e+00	0.00000000e+00	0.00000000e+00
-496	0.00000000e+00	0.00000000e+00	0.00000000e+00	0.00000000e+00
-495	0.00000000e+00	0.00000000e+00	0.00000000e+00	0.00000000e+00
-494	0.00000000e+00	0.00000000e+00	0.00000000e+00	0.00000000e+00
-493	0.00000000e+00	0.00000000e+00	0.00000000e+00	0.00000000e+00
-492	0.00000000e+00	0.00000000e+00	0.00000000e+00	0.00000000e+00
-491	0.00000000e+00	0.00000000e+00	0.00000000e+00	0.00000000e+00
-490	0.00000000e+00	0.00000000e+00	0.00000000e+00	0.00000000e+00
-489	0.00000000e+00	0.00000000e+00	0.00000000e+00	0.00000000e+00
-488	0.00000000e+00	0.00000000e+00	0.00000000e+00	0.00000000e+00
-487	0.00000000e+00	0.00000000e+00	0.00000000e+00	0.00000000e+00
-486	0.00000000e+00	0.00000000e+00	0.00000000e+00	0.00000000e+00
-485	0.00000000e+00	0.00000000e+00	0.00000000e+00	0.00000000e+00
-484	0.00000000e+00	0.00000000e+00	0.00000000e+00	0.00000000e+00
-483	0.00000000e+00	0.00000000e+00	0.00000000e+00	0.00000000e+00
-482	0.00000000e+00	0.00000000e+00	0.00000000e+00	0.00000000e+00
-481	0.00000000e+00	0.00000000e+00	0.00000000e+00	0.00000000e+00
-480	0.00000000e+00	0.00000000e+00	0.00000000e+00	0.00000000e+00
-479	0.00000000e+00	0.00000000e+00	0.00000000e+00	0.00000000e+00
-478	0.00000000e+00	0.00000000e+00	0.00000000e+00	0.00000000e+00
-477	0.00000000e+00	0.00000000e+00	0.00000000e+00	0.00000000e+00
-476	0.00000000e+00	0.00000000e+00	0.00000000e+00	0.00000000e+00
-475	0.00000000e+00	0.00000000e+00	0.00000000e+00	0.00000000e+00
-474	0.00000000e+00	0.00000000e+00	0.00000000e+00	0.00000000e+00
-473	0.00000000e+00	0.00000000e+00	0.00000000e+00	0.00000000e+00
-472	0.00000000e+00	0.00000000e+00	0.00000000e+00	0.00000000e+00
-471	0.00000000e+00	0.00000000e+00	0.00000000e+00	0.00000000e+00
-470	0.00000000e+00	0.00000000e+00	0.00000000e+00	0.00000000e+00
-469	0.00000000e+00	0.00000000e+00	0.00000000e+00	0.00000000e+00
-468	0.00000000e+00	0.00000000e+00	0.00000000e+00	0.00000000e+00
-467	0.00000000e+00	0.00000000e+00	0.00000000e+00	0.00000000e+00
-466	0.00000000e+00	0.00000000e+00	0.00000000e+00	0.00000000e+00
-465	0.00000000e+00	0.00000000e+00	0.00000000e+00	0.00000000e+00
-464	0.00000000e+00	0.00000000e+00	0.00000000e+00	0.00000000e+00
-463	0.00000000e+00	0.00000000e+00	0.00000000e+00	0.00000000e+00
-462	0.00000000e+00	0.00000000e+00	0.00000000e+00	0.00000000e+00
-461	0.00000000e+00	0.00000000e+00	0.00000000e+00	0.00000000e+00
-460	0.00000000e+00	0.00000000e+00	0.00000000e+00	0.00000000e+00
-459	0.00000000e+00	0.00000000e+00	0.00000000e+00	0.00000000e+00
-458	0.00000000e+00	0.00000000e+00	0.00000000e+00	0.00000000e+00
-457	0.00000000e+00	0.00000000e+00	0.00000000e+00	0.00000000e+00
-456	0.00000000e+00	0.00000000e+00	0.00000000e+00	0.00000000e+00
-455	0.00000000e+00	0.00000000e+00	0.00000000e+00	0.00000000e+00
-454	0.00000000e+00	0.00000000e+00	0.00000000e+00	0.00000000e+00
-453	0.00000000e+00	0.00000000e+00	0.00000000e+00	0.00000000e+00
-452	0.00000000e+00	0.00000000e+00	0.00000000e+00	0.00000000e+00
-451	0.00000000e+00	0.00000000e+00	0.00000000e+00	0.00000000e+00
-450	0.00000000e+00	0.00000000e+00	0.00000000e+00	0.00000000e+00
-449	0.00000000e+00	0.00000000e+00	0.00000000e+00	0.00000000e+00
-448	0.00000000e+00	0.00000000e+00	0.00000000e+00	0.00000000e+00
-447	0.00000000e+00	0.00000000e+00	0.00000000e+00	0.00000000e+00
-446	0.00000000e+00	0.00000000e+00	0.00000000e+00	0.00000000e+00
-445	0.00000000e+00	0.00000000e+00	0.00000000e+00	0.00000000e+00
-444	0.00000000e+00	0.00000000e+00	0.00000000e+00	0.00000000e+00
-443	0.00000000e+00	0.00000000e+00	0.00000000e+00	0.00000000e+00
-442	0.00000000e+00	0.00000000e+00	0.00000000e+00	0.00000000e+00
-441	0.00000000e+00	0.00000000e+00	0.00000000e+00	0.00000000e+00
-440	0.00000000e+00	0.00000000e+00	0.00000000e+00	0.00000000e+00
-439	0.00000000e+00	0.00000000e+00	0.00000000e+00	0.00000000e+00
-438	0.00000000e+00	0.00000000e+00	0.00000000e+00	0.00000000e+00
-437	0.00000000e+00	0.00000000e+00	0.00000000e+00	0.00000000e+00
-436	0.00000000e+00	0.00000000e+00	0.00000000e+00	0.00000000e+00
-435	0.00000000e+00	0.00000000e+00	0.00000000e+00	0.00000000e+00
-434	0.00000000e+00	0.00000000e+00	0.00000000e+00	0.00000000e+00
-433	0.00000000e+00	0.00000000e+00	0.00000000e+00	0.00000000e+00
-432	0.00000000e+00	0.00000000e+00	0.00000000e+00	0.00000000e+00
-431	0.00000000e+00	0.00000000e+00	0.00000000e+00	0.00000000e+00
-430	0.00000000e+00	0.00000000e+00	0.00000000e+00	0.00000000e+00
-429	0.00000000e+00	0.00000000e+00	0.00000000e+00	0.00000000e+00
-428	0.00000000e+00	0.00000000e+00	0.00000000e+00	0.00000000e+00
-427	0.00000000e+00	0.00000000e+00	0.00000000e+00	0.00000000e+00
-426	0.00000000e+00	0.00000000e+00	0.00000000e+00	0.00000000e+00
-425	0.00000000e+00	0.00000000e+00	0.00000000e+00	0.00000000e+00
-424	0.00000000e+00	0.00000000e+00	0.00000000e+00	0.00000000e+00
-423	0.00000000e+00	0.00000000e+00	0.00000000e+00	0.00000000e+00
-422	0.00000000e+00	0.00000000e+00	0.00000000e+00	0.00000000e+00
-421	0.00000000e+00	0.00000000e+00	0.00000000e+00	0.00000000e+00
-420	0.00000000e+00	0.00000000e+00	0.00000000e+00	0.00000000e+00
-419	0.00000000e+00	0.00000000e+00	0.00000000e+00	0.00000000e+00
-418	0.00000000e+00	0.00000000e+00	0.00000000e+00	0.00000000e+00
-417	0.00000000e+00	0.00000000e+00	0.00000000e+00	0.00000000e+00
-416	0.00000000e+00	0.00000000e+00	0.00000000e+00	0.00000000e+00
-415	0.00000000e+00	0.00000000e+00	0.00000000e+00	0.00000000e+00
-414	0.00000000e+00	0.00000000e+00	0.00000000e+00	0.00000000e+00
-413	0.00000000e+00	0.00000000e+00	0.00000000e+00	0.00000000e+00
-412	0.00000000e+00	0.00000000e+00	0.00000000e+00	0.00000000e+00
-411	0.00000000e+00	0.00000000e+00	0.00000000e+00	0.00000000e+00
-410	0.00000000e+00	0.00000000e+00	0.00000000e+00	0.00000000e+00
-409	0.00000000e+00	0.00000000e+00	0.00000000e+00	0.00000000e+00
-408	0.00000000e+00	0.00000000e+00	0.00000000e+00	0.00000000e+00
-407	0.00000000e+00	0.00000000e+00	0.00000000e+00	0.00000000e+00
-406	0.00000000e+00	0.00000000e+00	0.00000000e+00	0.00000000e+00
-405	0.00000000e+00	0.00000000e+00	0.00000000e+00	0.00000000e+00
-404	0.00000000e+00	0.00000000e+00	0.00000000e+00	0.00000000e+00
-403	0.00000000e+00	0.00000000e+00	0.00000000e+00	0.00000000e+00
-402	0.00000000e+00	0.00000000e+00	0.00000000e+00	0.00000000e+00
-401	0.00000000e+00	0.00000000e+00	0.00000000e+00	0.00000000e+00
-400	0.00000000e+00	0.00000000e+00	0.00000000e+00	0.00000000e+00
-399	0.00000000e+00	0.00000000e+00	0.00000000e+00	0.00000000e+00
-398	0.00000000e+00	0.00000000e+00	0.00000000e+00	0.00000000e+00
-397	0.00000000e+00	0.00000000e+00	0.00000000e+00	0.00000000e+00
-396	0.00000000e+00	0.00000000e+00	0.00000000e+00	0.00000000e+00
-395	0.00000000e+00	0.00000000e+00	0.00000000e+00	0.00000000e+00
-394	0.00000000e+00	0.00000000e+00	0.00000000e+00	0.00000000e+00
-393	0.00000000e+00	0.00000000e+00	0.00000000e+00	0.00000000e+00
-392	0.00000000e+00	0.00000000e+00	0.00000000e+00	0.00000000e+00
-391	0.00000000e+00	0.00000000e+00	0.00000000e+00	0.00000000e+00
-390	0.00000000e+00	0.00000000e+00	0.00000000e+00	0.00000000e+00
-389	0.00000000e+00	0.00000000e+00	0.00000000e+00	0.00000000e+00
-388	0.00000000e+00	0.00000000e+00	0.00000000e+00	0.00000000e+00
-387	0.00000000e+00	0.00000000e+00	0.00000000e+00	0.00000000e+00
-386	0.00000000e+00	0.00000000e+00	0.00000000e+00	0.00000000e+00
-385	0.00000000e+00	0.00000000e+00	0.00000000e+00	0.00000000e+00
-384	0.00000000e+00	0.00000000e+00	0.00000000e+00	0.00000000e+00
-383	0.00000000e+00	0.00000000e+00	0.00000000e+00	0.00000000e+00
-382	0.00000000e+00	0.00000000e+00	0.00000000e+00	0.00000000e+00
-381	0.00000000e+00	0.00000000e+00	0.00000000e+00	0.00000000e+00
-380	0.00000000e+00	0.00000000e+00	0.00000000e+00	0.00000000e+00
-379	0.00000000e+00	0.00000000e+00	0.00000000e+00	0.00000000e+00
-378	0.00000000e+00	0.00000000e+00	0.00000000e+00	0.00000000e+00
-377	0.00000000e+00	0.00000000e+00	0.00000000e+00	0.00000000e+00
-376	0.00000000e+00	0.00000000e+00	0.00000000e+00	0.00000000e+00
-375	0.00000000e+00	0.00000000e+00	0.00000000e+00	0.00000000e+00
-374	0.00000000e+00	0.00000000e+00	0.00000000e+00	0.00000000e+00
-373	0.00000000e+00	0.00000000e+00	0.00000000e+00	0.00000000e+00
-372	0.00000000e+00	0.00000000e+00	0.00000000e+00	0.00000000e+00
-371	0.00000000e+00	0.00000000e+00	0.00000000e+00	0.00000000e+00
-370	0.00000000e+00	0.00000000e+00	0.00000000e+00	0.00000000e+00
-369	0.00000000e+00	0.00000000e+00	0.00000000e+00	0.00000000e+00
-368	0.00000000e+00	0.00000000e+00	0.00000000e+00	0.00000000e+00
-367	0.00000000e+00	0.00000000e+00	0.00000000e+00	0.00000000e+00
-366	0.00000000e+00	0.00000000e+00	0.00000000e+00	0.00000000e+00
-365	0.00000000e+00	0.00000000e+00	0.00000000e+00	0.00000000e+00
-364	0.00000000e+00	0.00000000e+00	0.00000000e+00	0.00000000e+00
-363	0.00000000e+00	0.00000000e+00	0.00000000e+00	0.00000000e+00
-362	0.00000000e+00	0.00000000e+00	0.00000000e+00	0.00000000e+00
-361	0.00000000e+00	0.00000000e+00	0.00000000e+00	0.00000000e+00
-360	0.00000000e+00	0.00000000e+00	0.00000000e+00	0.00000000e+00
-359	0.00000000e+00	0.00000000e+00	0.00000000e+00	0.00000000e+00
-358	0.00000000e+00	0.00000000e+00	0.00000000e+00	0.00000000e+00
-357	0.00000000e+00	0.00000000e+00	0.00000000e+00	0.00000000e+00
-356	0.00000000e+00	0.00000000e+00	0.00000000e+00	0.00000000e+00
-355	0.00000000e+00	0.00000000e+00	0.00000000e+00	0.00000000e+00
-354	0.00000000e+00	0.00000000e+00	0.00000000e+00	0.00000000e+00
-353	0.00000000e+00	0.00000000e+00	0.00000000e+00	0.00000000e+00
-352	0.00000000e+00	0.00000000e+00	0.00000000e+00	0.00000000e+00
-351	0.00000000e+00	0.00000000e+00	0.00000000e+00	0.00000000e+00
-350	0.00000000e+00	0.00000000e+00	0.00000000e+00	0.00000000e+00
-349	0.00000000e+00	0.00000000e+00	0.00000000e+00	0.00000000e+00
-348	0.00000000e+00	0.00000000e+00	0.00000000e+00	0.00000000e+00
-347	0.00000000e+00	0.00000000e+00	0.00000000e+00	0.00000000e+00
-346	0.00000000e+00	0.00000000e+00	0.00000000e+00	0.00000000e+00
-345	0.00000000e+00	0.00000000e+00	0.00000000e+00	0.00000000e+00
-344	0.00000000e+00	0.00000000e+00	0.00000000e+00	0.00000000e+00
-343	0.00000000e+00	0.00000000e+00	0.00000000e+00	0.00000000e+00
-342	0.00000000e+00	0.00000000e+00	0.00000000e+00	0.00000000e+00
-341	0.00000000e+00	0.00000000e+00	0.00000000e+00	0.00000000e+00
-340	0.00000000e+00	0.00000000e+00	0.00000000e+00	0.00000000e+00
-339	0.00000000e+00	0.00000000e+00	0.00000000e+00	0.00000000e+00
-338	0.00000000e+00	0.00000000e+00	0.00000000e+00	0.00000000e+00
-337	0.00000000e+00	0.00000000e+00	0.00000000e+00	0.00000000e+00
-336	0.00000000e+00	0.00000000e+00	0.00000000e+00	0.00000000e+00
-335	0.00000000e+00	0.00000000e+00	0.00000000e+00	0.00000000e+00
-334	0.00000000e+00	0.00000000e+00	0.00000000e+00	0.00000000e+00
-333	0.00000000e+00	0.00000000e+00	0.00000000e+00	0.00000000e+00
-332	0.00000000e+00	0.00000000e+00	0.00000000e+00	0.00000000e+00
-331	0.00000000e+00	0.00000000e+00	0.00000000e+00	0.00000000e+00
-330	0.00000000e+00	0.00000000e+00	0.00000000e+00	0.00000000e+00
-329	0.00000000e+00	0.00000000e+00	0.00000000e+00	0.00000000e+00
-328	0.00000000e+00	0.00000000e+00	0.00000000e+00	0.00000000e+00
-327	0.00000000e+00	0.00000000e+00	0.00000000e+00	0.00000000e+00
-326	0.00000000e+00	0.00000000e+00	0.00000000e+00	0.00000000e+00
-325	0.00000000e+00	0.00000000e+00	0.00000000e+00	0.00000000e+00
-324	0.00000000e+00	0.00000000e+00	0.00000000e+00	0.00000000e+00
-323	0.00000000e+00	0.00000000e+00	0.00000000e+00	0.00000000e+00
-322	0.00000000e+00	0.00000000e+00	0.00000000e+00	0.00000000e+00
-321	0.00000000e+00	0.00000000e+00	0.00000000e+00	0.00000000e+00
-320	0.00000000e+00	0.00000000e+00	0.00000000e+00	0.00000000e+00
-319	0.00000000e+00	0.00000000e+00	0.00000000e+00	0.00000000e+00
-318	0.00000000e+00	0.00000000e+00	0.00000000e+00	0.00000000e+00
-317	0.00000000e+00	0.00000000e+00	0.00000000e+00	0.00000000e+00
-316	0.00000000e+00	0.00000000e+00	0.00000000e+00	0.00000000e+00
-315	0.00000000e+00	0.00000000e+00	0.00000000e+00	0.00000000e+00
-314	0.00000000e+00	0.00000000e+00	0.00000000e+00	0.00000000e+00
-313	0.00000000e+00	0.00000000e+00	0.00000000e+00	0.00000000e+00
-312	0.00000000e+00	0.00000000e+00	0.00000000e+00	0.00000000e+00
-311	0.00000000e+00	0.00000000e+00	0.00000000e+00	0.00000000e+00
-310	0.00000000e+00	0.00000000e+00	0.00000000e+00	0.00000000e+00
-309	0.00000000e+00	0.00000000e+00	0.00000000e+00	0.00000000e+00
-308	0.00000000e+00	0.00000000e+00	0.00000000e+00	0.00000000e+00
-307	0.00000000e+00	0.00000000e+00	0.00000000e+00	0.00000000e+00
-306	0.00000000e+00	0.00000000e+00	0.00000000e+00	0.00000000e+00
-305	0.00000000e+00	0.00000000e+00	0.00000000e+00	0.00000000e+00
-304	0.00000000e+00	0.00000000e+00	0.00000000e+00	0.00000000e+00
-303	0.00000000e+00	0.00000000e+00	0.00000000e+00	0.00000000e+00
-302	0.00000000e+00	0.00000000e+00	0.00000000e+00	0.00000000e+00
-301	0.00000000e+00	0.00000000e+00	0.00000000e+00	0.00000000e+00
-300	0.00000000e+00	0.00000000e+00	0.00000000e+00	0.00000000e+00
-299	0.00000000e+00	0.00000000e+00	0.00000000e+00	0.00000000e+00
-298	0.00000000e+00	0.00000000e+00	0.00000000e+00	0.00000000e+00
-297	0.00000000e+00	0.00000000e+00	0.00000000e+00	0.00000000e+00
-296	0.00000000e+00	0.00000000e+00	0.00000000e+00	0.00000000e+00
-295	0.00000000e+00	0.00000000e+00	0.00000000e+00	0.00000000e+00
-294	0.00000000e+00	0.00000000e+00	0.00000000e+00	0.00000000e+00
-293	0.00000000e+00	0.00000000e+00	0.00000000e+00	0.00000000e+00
-292	0.00000000e+00	0.00000000e+00	0.00000000e+00	0.00000000e+00
-291	0.00000000e+00	0.00000000e+00	0.00000000e+00	0.00000000e+00
-290	0.00000000e+00	0.00000000e+00	0.00000000e+00	0.00000000e+00
-289	0.00000000e+00	0.00000000e+00	0.00000000e+00	0.00000000e+00
-288	0.00000000e+00	0.00000000e+00	0.00000000e+00	0.00000000e+00
-287	0.00000000e+00	0.00000000e+00	0.00000000e+00	0.00000000e+00
-286	0.00000000e+00	0.00000000e+00	0.00000000e+00	0.00000000e+00
-285	0.00000000e+00	0.00000000e+00	0.00000000e+00	0.00000000e+00
-284	0.00000000e+00	0.00000000e+00	0.00000000e+00	0.00000000e+00
-283	0.00000000e+00	0.00000000e+00	0.00000000e+00	0.00000000e+00
-282	0.00000000e+00	0.00000000e+00	0.00000000e+00	0.00000000e+00
-281	0.00000000e+00	0.00000000e+00	0.00000000e+00	0.00000000e+00
-280	0.00000000e+00	0.00000000e+00	0.00000000e+00	0.00000000e+00
-279	0.00000000e+00	0.00000000e+00	0.00000000e+00	0.00000000e+00
-278	0.00000000e+00	0.00000000e+00	0.00000000e+00	0.00000000e+00
-277	0.00000000e+00	0.00000000e+00	0.00000000e+00	0.00000000e+00
-276	0.00000000e+00	0.00000000e+00	0.00000000e+00	0.00000000e+00
-275	0.00000000e+00	0.00000000e+00	0.00000000e+00	0.00000000e+00
-274	0.00000000e+00	0.00000000e+00	0.00000000e+00	0.00000000e+00
-273	0.00000000e+00	0.00000000e+00	0.00000000e+00	0.00000000e+00
-272	0.00000000e+00	0.00000000e+00	0.00000000e+00	0.00000000e+00
-271	0.00000000e+00	0.00000000e+00	0.00000000e+00	0.00000000e+00
-270	0.00000000e+00	0.00000000e+00	0.00000000e+00	0.00000000e+00
-269	0.00000000e+00	0.00000000e+00	0.00000000e+00	0.00000000e+00
-268	0.00000000e+00	0.00000000e+00	0.00000000e+00	0.00000000e+00
-267	0.00000000e+00	0.00000000e+00	0.00000000e+00	0.00000000e+00
-266	0.00000000e+00	0.00000000e+00	0.00000000e+00	0.00000000e+00
-265	0.00000000e+00	0.00000000e+00	0.00000000e+00	0.00000000e+00
-264	0.00000000e+00	0.00000000e+00	0.00000000e+00	0.00000000e+00
-263	0.00000000e+00	0.00000000e+00	0.00000000e+00	0.00000000e+00
-262	0.00000000e+00	0.00000000e+00	0.00000000e+00	0.00000000e+00
-261	0.00000000e+00	0.00000000e+00	0.00000000e+00	0.00000000e+00
-260	0.00000000e+00	0.00000000e+00	0.00000000e+00	0.00000000e+00
-259	0.00000000e+00	0.00000000e+00	0.00000000e+00	0.00000000e+00
-258	0.00000000e+00	0.00000000e+00	0.00000000e+00	0.00000000e+00
-257	0.00000000e+00	0.00000000e+00	0.00000000e+00	0.00000000e+00
-256	0.00000000e+00	0.00000000e+00	0.00000000e+00	0.00000000e+00
-255	0.00000000e+00	0.00000000e+00	0.00000000e+00	0.00000000e+00
-254	0.00000000e+00	0.00000000e+00	0.00000000e+00	0.00000000e+00
-253	0.00000000e+00	0.00000000e+00	0.00000000e+00	0.00000000e+00
-252	0.00000000e+00	0.00000000e+00	0.00000000e+00	0.00000000e+00
-251	0.00000000e+00	0.00000000e+00	0.00000000e+00	0.00000000e+00
-250	0.00000000e+00	0.00000000e+00	0.00000000e+00	0.00000000e+00
-249	0.00000000e+00	0.00000000e+00	0.00000000e+00	0.00000000e+00
-248	0.00000000e+00	0.00000000e+00	0.00000000e+00	0.00000000e+00
-247	0.00000000e+00	0.00000000e+00	0.00000000e+00	0.00000000e+00
-246	0.00000000e+00	0.00000000e+00	0.00000000e+00	0.00000000e+00
-245	0.00000000e+00	0.00000000e+00	0.00000000e+00	0.00000000e+00
-244	0.00000000e+00	0.00000000e+00	0.00000000e+00	0.00000000e+00
-243	0.00000000e+00	0.00000000e+00	0.00000000e+00	0.00000000e+00
-242	0.00000000e+00	0.00000000e+00	0.00000000e+00	0.00000000e+00
-241	0.00000000e+00	0.00000000e+00	0.00000000e+00	0.00000000e+00
-240	0.00000000e+00	0.00000000e+00	0.00000000e+00	0.00000000e+00
-239	0.00000000e+00	0.00000000e+00	0.00000000e+00	0.00000000e+00
-238	0.00000000e+00	0.00000000e+00	0.00000000e+00	0.00000000e+00
-237	0.00000000e+00	0.00000000e+00	0.00000000e+00	0.00000000e+00
-236	0.00000000e+00	0.00000000e+00	0.00000000e+00	0.00000000e+00
-235	0.00000000e+00	0.00000000e+00	0.00000000e+00	0.00000000e+00
-234	0.00000000e+00	0.00000000e+00	0.00000000e+00	0.00000000e+00
-233	0.00000000e+00	0.00000000e+00	0.00000000e+00	0.00000000e+00
-232	0.00000000e+00	0.00000000e+00	0.00000000e+00	0.00000000e+00
-231	0.00000000e+00	0.00000000e+00	0.00000000e+00	0.00000000e+00
-230	0.00000000e+00	0.00000000e+00	0.00000000e+00	0.00000000e+00
-229	0.00000000e+00	0.00000000e+00	0.00000000e+00	0.00000000e+00
-228	0.00000000e+00	0.00000000e+00	0.00000000e+00	0.00000000e+00
-227	0.00000000e+00	0.00000000e+00	0.00000000e+00	0.00000000e+00
-226	0.00000000e+00	0.00000000e+00	0.00000000e+00	0.00000000e+00
-225	0.00000000e+00	0.00000000e+00	0.00000000e+00	0.00000000e+00
-224	0.00000000e+00	0.00000000e+00	0.00000000e+00	0.00000000e+00
-223	0.00000000e+00	0.00000000e+00	0.00000000e+00	0.00000000e+00
-222	0.00000000e+00	0.00000000e+00	0.00000000e+00	0.00000000e+00
-221	0.00000000e+00	0.00000000e+00	0.00000000e+00	0.00000000e+00
-220	0.00000000e+00	0.00000000e+00	0.00000000e+00	0.00000000e+00
-219	0.00000000e+00	0.00000000e+00	0.00000000e+00	0.00000000e+00
-218	0.00000000e+00	0.00000000e+00	0.00000000e+00	0.00000000e+00
-217	0.00000000e+00	0.00000000e+00	0.00000000e+00	0.00000000e+00
-216	0.00000000e+00	0.00000000e+00	0.00000000e+00	0.00000000e+00
-215	0.00000000e+00	0.00000000e+00	0.00000000e+00	0.00000000e+00
-214	0.00000000e+00	0.00000000e+00	0.00000000e+00	0.00000000e+00
-213	0.00000000e+00	0.00000000e+00	0.00000000e+00	0.00000000e+00
-212	0.00000000e+00	0.00000000e+00	0.00000000e+00	0.00000000e+00
-211	0.00000000e+00	0.00000000e+00	0.00000000e+00	0.00000000e+00
-210	0.00000000e+00	0.00000000e+00	0.00000000e+00	0.00000000e+00
-209	0.00000000e+00	0.00000000e+00	0.00000000e+00	0.00000000e+00
-208	0.00000000e+00	0.00000000e+00	0.00000000e+00	0.00000000e+00
-207	0.00000000e+00	0.00000000e+00	0.00000000e+00	0.00000000e+00
-206	0.00000000e+00	0.00000000e+00	0.00000000e+00	0.00000000e+00
-205	0.00000000e+00	0.00000000e+00	0.00000000e+00	0.00000000e+00
-204	0.00000000e+00	0.00000000e+00	0.00000000e+00	0.00000000e+00
-203	0.00000000e+00	0.00000000e+00	0.00000000e+00	0.00000000e+00
-202	0.00000000e+00	0.00000000e+00	0.00000000e+00	0.00000000e+00
-201	0.00000000e+00	0.00000000e+00	0.00000000e+00	0.00000000e+00
-200	0.00000000e+00	0.00000000e+00	0.00000000e+00	0.00000000e+00
-199	0.00000000e+00	0.00000000e+00	0.00000000e+00	0.00000000e+00
-198	0.00000000e+00	0.00000000e+00	0.00000000e+00	0.00000000e+00
-197	0.00000000e+00	0.00000000e+00	0.00000000e+00	0.00000000e+00
-196	0.00000000e+00	0.00000000e+00	0.00000000e+00	0.00000000e+00
-195	0.00000000e+00	0.00000000e+00	0.00000000e+00	0.00000000e+00
-194	0.00000000e+00	0.00000000e+00	0.00000000e+00	0.00000000e+00
-193	0.00000000e+00	0.00000000e+00	0.00000000e+00	0.00000000e+00
-192	0.00000000e+00	0.00000000e+00	0.00000000e+00	0.00000000e+00
-191	0.00000000e+00	0.00000000e+00	0.00000000e+00	0.00000000e+00
-190	0.00000000e+00	0.00000000e+00	0.00000000e+00	0.00000000e+00
-189	0.00000000e+00	0.00000000e+00	0.00000000e+00	0.00000000e+00
-188	0.00000000e+00	0.00000000e+00	0.00000000e+00	0.00000000e+00
-187	0.00000000e+00	0.00000000e+00	0.00000000e+00	0.00000000e+00
-186	0.00000000e+00	0.00000000e+00	0.00000000e+00	0.00000000e+00
-185	0.00000000e+00	0.00000000e+00	0.00000000e+00	0.00000000e+00
-184	0.00000000e+00	0.00000000e+00	0.00000000e+00	0.00000000e+00
-183	0.00000000e+00	0.00000000e+00	0.00000000e+00	0.00000000e+00
-182	0.00000000e+00	0.00000000e+00	0.00000000e+00	0.00000000e+00
-181	0.00000000e+00	0.00000000e+00	0.00000000e+00	0.00000000e+00
-180	0.00000000e+00	0.00000000e+00	0.00000000e+00	0.00000000e+00
-179	0.00000000e+00	0.00000000e+00	0.00000000e+00	0.00000000e+00
-178	0.00000000e+00	0.00000000e+00	0.00000000e+00	0.00000000e+00
-177	0.00000000e+00	0.00000000e+00	0.00000000e+00	0.00000000e+00
-176	0.00000000e+00	0.00000000e+00	0.00000000e+00	0.00000000e+00
-175	0.00000000e+00	0.00000000e+00	0.00000000e+00	0.00000000e+00
-174	0.00000000e+00	0.00000000e+00	0.00000000e+00	0.00000000e+00
-173	0.00000000e+00	0.00000000e+00	0.00000000e+00	0.00000000e+00
-172	0.00000000e+00	2.00000000e+00	2.00000000e+00	2.00000000e+00
-171	3.50000000e+01	2.00000000e+00	2.00000000e+00	2.00000000e+00
-170	5.50000000e+01	2.00000000e+00	2.00000000e+00	2.00000000e+00
-169	8.00000000e+01	2.00000000e+00	2.00000000e+00	2.00000000e+00
-168	1.06000000e+02	2.00000000e+00	2.00000000e+00	2.00000000e+00
-167	1.37000000e+02	4.00000000e+00	4.00000000e+00	4.00000000e+00
-166	1.67000000e+02	4.00000000e+00	4.00000000e+00	4.00000000e+00
-165	1.67000000e+02	5.00000000e+00	5.00000000e+00	5.00000000e+00
-164	2.01000000e+02	5.00000000e+00	5.00000000e+00	5.00000000e+00
-163	2.28000000e+02	5.00000000e+00	5.00000000e+00	5.00000000e+00
-162	2.71000000e+02	6.00000000e+00	6.00000000e+00	7.00000000e+00
-161	3.59000000e+02	6.00000000e+00	6.00000000e+00	7.00000000e+00
-160	4.71000000e+02	7.00000000e+00	7.00000000e+00	8.00000000e+00
-159	5.65000000e+02	7.00000000e+00	7.00000000e+00	8.00000000e+00
-158	6.66000000e+02	8.00000000e+00	8.00000000e+00	9.00000000e+00
-157	7.89000000e+02	8.00000000e+00	8.00000000e+00	9.00000000e+00
-156	9.02000000e+02	8.00000000e+00	8.00000000e+00	9.00000000e+00
-155	1.03400000e+03	9.00000000e+00	1.00000000e+01	1.10000000e+01
-154	1.19500000e+03	9.00000000e+00	1.00000000e+01	1.10000000e+01
-153	1.42400000e+03	9.00000000e+00	1.00000000e+01	1.10000000e+01
-152	1.52500000e+03	9.00000000e+00	1.00000000e+01	1.10000000e+01
-151	1.62500000e+03	9.00000000e+00	1.00000000e+01	1.10000000e+01
-150	1.72000000e+03	9.00000000e+00	1.10000000e+01	1.30000000e+01
-149	1.78300000e+03	9.00000000e+00	1.10000000e+01	1.30000000e+01
-148	1.85200000e+03	1.00000000e+01	1.20000000e+01	1.50000000e+01
-147	1.91600000e+03	1.00000000e+01	1.20000000e+01	1.50000000e+01
-146	1.97300000e+03	1.00000000e+01	1.20000000e+01	1.50000000e+01
-145	2.03200000e+03	1.00000000e+01	1.20000000e+01	1.50000000e+01
-144	2.09900000e+03	1.00000000e+01	1.20000000e+01	1.50000000e+01
-143	2.17700000e+03	1.10000000e+01	1.30000000e+01	1.60000000e+01
-142	2.23900000e+03	1.10000000e+01	1.30000000e+01	1.60000000e+01
-141	2.33300000e+03	1.10000000e+01	1.30000000e+01	1.60000000e+01
-140	2.41100000e+03	1.10000000e+01	1.30000000e+01	1.60000000e+01
-139	2.51400000e+03	1.20000000e+01	1.40000000e+01	1.70000000e+01
-138	2.59000000e+03	1.20000000e+01	1.40000000e+01	1.70000000e+01
-137	2.66100000e+03	1.20000000e+01	1.40000000e+01	1.70000000e+01
-136	2.79100000e+03	1.30000000e+01	1.50000000e+01	1.80000000e+01
-135	2.91000000e+03	1.30000000e+01	1.50000000e+01	1.80000000e+01
-134	3.05600000e+03	1.30000000e+01	1.50000000e+01	1.80000000e+01
-133	3.15300000e+03	1.30000000e+01	1.50000000e+01	1.80000000e+01
-132	3.22600000e+03	1.30000000e+01	1.50000000e+01	1.80000000e+01
-131	3.32600000e+03	1.30000000e+01	1.50000000e+01	1.80000000e+01
-130	3.45100000e+03	1.30000000e+01	1.50000000e+01	1.80000000e+01
-129	3.57400000e+03	1.30000000e+01	1.50000000e+01	1.80000000e+01
-128	3.66300000e+03	1.30000000e+01	1.50000000e+01	1.80000000e+01
-127	3.77700000e+03	1.30000000e+01	1.50000000e+01	1.80000000e+01
-126	3.87000000e+03	1.30000000e+01	1.50000000e+01	1.80000000e+01
-125	3.96900000e+03	1.30000000e+01	1.50000000e+01	1.80000000e+01
-124	4.07600000e+03	1.30000000e+01	1.50000000e+01	1.80000000e+01
-123	4.17600000e+03	1.30000000e+01	1.50000000e+01	1.80000000e+01
-122	4.28400000e+03	1.30000000e+01	1.50000000e+01	1.80000000e+01
-121	4.37100000e+03	1.30000000e+01	1.50000000e+01	1.80000000e+01
-120	4.45900000e+03	1.30000000e+01	1.50000000e+01	1.80000000e+01
-119	4.55500000e+03	1.30000000e+01	1.50000000e+01	1.80000000e+01
-118	4.69100000e+03	1.30000000e+01	1.50000000e+01	1.80000000e+01
-117	4.83800000e+03	1.30000000e+01	1.50000000e+01	1.80000000e+01
-116	4.90000000e+03	1.30000000e+01	1.50000000e+01	1.80000000e+01
-115	4.98900000e+03	1.30000000e+01	1.50000000e+01	1.80000000e+01
-114	5.05600000e+03	1.30000000e+01	1.50000000e+01	1.80000000e+01
-113	5.12200000e+03	1.30000000e+01	1.50000000e+01	1.80000000e+01
-112	5.19500000e+03	1.30000000e+01	1.50000000e+01	1.80000000e+01
-111	5.26700000e+03	1.30000000e+01	1.50000000e+01	1.80000000e+01
-110	5.35800000e+03	1.40000000e+01	1.60000000e+01	1.90000000e+01
-109	5.45100000e+03	1.40000000e+01	1.60000000e+01	1.90000000e+01
-108	5.57500000e+03	1.40000000e+01	1.60000000e+01	1.90000000e+01
-107	5.65600000e+03	1.40000000e+01	1.60000000e+01	1.90000000e+01
-106	5.76400000e+03	1.40000000e+01	1.60000000e+01	1.90000000e+01
-105	5.83100000e+03	1.40000000e+01	1.60000000e+01	1.90000000e+01
-104	5.90200000e+03	1.40000000e+01	1.60000000e+01	1.90000000e+01
-103	5.90200000e+03	1.40000000e+01	1.60000000e+01	1.90000000e+01
-102	5.90200000e+03	1.40000000e+01	1.60000000e+01	1.90000000e+01
-101	5.98400000e+03	1.40000000e+01	1.60000000e+01	1.90000000e+01
-100	6.07100000e+03	1.40000000e+01	1.60000000e+01	1.90000000e+01
-99	6.14800000e+03	1.40000000e+01	1.60000000e+01	1.90000000e+01
-98	6.20900000e+03	1.40000000e+01	1.60000000e+01	1.90000000e+01
-97	6.26700000e+03	1.40000000e+01	1.60000000e+01	1.90000000e+01
-96	6.33800000e+03	1.40000000e+01	1.60000000e+01	1.90000000e+01
-95	6.40500000e+03	1.40000000e+01	1.60000000e+01	1.90000000e+01
-94	6.48000000e+03	1.40000000e+01	1.60000000e+01	1.90000000e+01
-93	6.53800000e+03	1.40000000e+01	1.60000000e+01	1.90000000e+01
-92	6.59900000e+03	1.40000000e+01	1.60000000e+01	1.90000000e+01
-91	6.64500000e+03	1.40000000e+01	1.60000000e+01	1.90000000e+01
-90	6.71200000e+03	1.40000000e+01	1.60000000e+01	1.90000000e+01
-89	6.78300000e+03	1.40000000e+01	1.60000000e+01	1.90000000e+01
-88	6.86600000e+03	1.40000000e+01	1.60000000e+01	1.90000000e+01
-87	6.86600000e+03	1.40000000e+01	1.60000000e+01	1.90000000e+01
-86	6.93600000e+03	1.40000000e+01	1.60000000e+01	1.90000000e+01
-85	6.98800000e+03	1.40000000e+01	1.60000000e+01	1.90000000e+01
-84	7.05200000e+03	1.40000000e+01	1.60000000e+01	1.90000000e+01
-83	7.11200000e+03	1.50000000e+01	1.70000000e+01	2.00000000e+01
-82	7.17800000e+03	1.50000000e+01	1.70000000e+01	2.00000000e+01
-81	7.27500000e+03	1.50000000e+01	1.70000000e+01	2.00000000e+01
-80	7.36500000e+03	1.50000000e+01	1.70000000e+01	2.00000000e+01
-79	7.42200000e+03	1.50000000e+01	1.70000000e+01	2.00000000e+01
-78	7.47500000e+03	1.50000000e+01	1.70000000e+01	2.00000000e+01
-77	7.53200000e+03	1.50000000e+01	1.70000000e+01	2.00000000e+01
-76	7.58200000e+03	1.50000000e+01	1.70000000e+01	2.00000000e+01
-75	7.64900000e+03	1.50000000e+01	1.70000000e+01	2.00000000e+01
-74	7.73300000e+03	1.50000000e+01	1.70000000e+01	2.00000000e+01
-73	7.81500000e+03	1.50000000e+01	1.70000000e+01	2.00000000e+01
-72	7.89000000e+03	1.50000000e+01	1.70000000e+01	2.00000000e+01
-71	7.95300000e+03	1.50000000e+01	1.70000000e+01	2.00000000e+01
-70	8.01600000e+03	1.50000000e+01	1.80000000e+01	2.10000000e+01
-69	8.08000000e+03	1.50000000e+01	1.80000000e+01	2.10000000e+01
-68	8.15900000e+03	1.50000000e+01	1.80000000e+01	2.10000000e+01
-67	8.24400000e+03	1.50000000e+01	1.80000000e+01	2.10000000e+01
-66	8.32100000e+03	1.50000000e+01	1.80000000e+01	2.10000000e+01
-65	8.39200000e+03	1.50000000e+01	1.80000000e+01	2.10000000e+01
-64	8.45100000e+03	1.50000000e+01	1.80000000e+01	2.10000000e+01
-63	8.52000000e+03	1.50000000e+01	1.80000000e+01	2.10000000e+01
-62	8.58500000e+03	1.50000000e+01	1.80000000e+01	2.10000000e+01
-61	8.66700000e+03	1.50000000e+01	1.80000000e+01	2.10000000e+01
-60	8.73400000e+03	1.50000000e+01	1.80000000e+01	2.10000000e+01
-59	8.81200000e+03	1.50000000e+01	1.80000000e+01	2.10000000e+01
-58	8.86800000e+03	1.50000000e+01	1.80000000e+01	2.10000000e+01
-57	8.91600000e+03	1.50000000e+01	1.80000000e+01	2.10000000e+01
-56	8.96000000e+03	1.50000000e+01	1.80000000e+01	2.10000000e+01
-55	9.03300000e+03	1.50000000e+01	1.80000000e+01	2.10000000e+01
-54	9.10300000e+03	1.50000000e+01	1.80000000e+01	2.10000000e+01
-53	9.17700000e+03	1.50000000e+01	1.80000000e+01	2.10000000e+01
-52	9.24800000e+03	1.50000000e+01	1.80000000e+01	2.10000000e+01
-51	9.32400000e+03	1.50000000e+01	1.80000000e+01	2.10000000e+01
-50	9.39200000e+03	1.50000000e+01	1.80000000e+01	2.10000000e+01
-49	9.45200000e+03	1.50000000e+01	1.80000000e+01	2.10000000e+01
-48	9.53800000e+03	1.50000000e+01	1.80000000e+01	2.10000000e+01
-47	9.60800000e+03	1.50000000e+01	1.80000000e+01	2.10000000e+01
-46	9.71000000e+03	2.00000000e+01	2.00000000e+01	2.60000000e+01
-45	9.93700000e+03	2.00000000e+01	2.00000000e+01	2.60000000e+01
-44	1.00140000e+04	2.00000000e+01	2.00000000e+01	2.60000000e+01
-43	1.00770000e+04	2.00000000e+01	2.00000000e+01	2.60000000e+01
-42	1.01310000e+04	2.00000000e+01	2.00000000e+01	2.60000000e+01
-41	1.01920000e+04	2.00000000e+01	2.00000000e+01	2.60000000e+01
-40	1.02790000e+04	2.00000000e+01	2.00000000e+01	2.60000000e+01
-39	1.03520000e+04	2.00000000e+01	2.00000000e+01	2.60000000e+01
-38	1.04260000e+04	2.00000000e+01	2.00000000e+01	2.60000000e+01
-37	1.05060000e+04	2.00000000e+01	2.00000000e+01	2.60000000e+01
-36	1.05850000e+04	2.00000000e+01	2.00000000e+01	2.60000000e+01
-35	1.07190000e+04	2.00000000e+01	2.00000000e+01	2.60000000e+01
-34	1.08440000e+04	2.00000000e+01	2.00000000e+01	2.60000000e+01
-33	1.09710000e+04	2.00000000e+01	2.00000000e+01	2.60000000e+01
-32	1.11190000e+04	2.00000000e+01	2.00000000e+01	2.60000000e+01
-31	1.12080000e+04	2.00000000e+01	2.00000000e+01	2.60000000e+01
-30	1.13360000e+04	2.00000000e+01	2.00000000e+01	2.60000000e+01
-29	1.14750000e+04	2.10000000e+01	2.10000000e+01	2.70000000e+01
-28	1.16200000e+04	2.10000000e+01	2.10000000e+01	2.70000000e+01
-27	1.17090000e+04	2.10000000e+01	2.10000000e+01	2.70000000e+01
-26	1.18240000e+04	2.10000000e+01	2.10000000e+01	2.70000000e+01
-25	1.19780000e+04	2.10000000e+01	2.10000000e+01	2.70000000e+01
-24	1.21190000e+04	2.00000000e+01	2.20000000e+01	2.90000000e+01
-23	1.22370000e+04	2.00000000e+01	2.20000000e+01	2.90000000e+01
-22	1.23570000e+04	2.00000000e+01	2.20000000e+01	2.90000000e+01
-21	1.24640000e+04	2.00000000e+01	2.20000000e+01	2.90000000e+01
-20	1.26360000e+04	2.00000000e+01	2.20000000e+01	2.90000000e+01
-19	1.28080000e+04	2.00000000e+01	2.20000000e+01	2.90000000e+01
-18	1.29350000e+04	2.00000000e+01	2.20000000e+01	2.90000000e+01
-17	1.30970000e+04	2.00000000e+01	2.20000000e+01	2.90000000e+01
-16	1.34920000e+04	2.00000000e+01	2.20000000e+01	2.90000000e+01
-15	1.38400000e+04	2.00000000e+01	2.20000000e+01	2.90000000e+01
-14	1.42060000e+04	2.00000000e+01	2.20000000e+01	2.90000000e+01
-13	1.46080000e+04	2.00000000e+01	2.20000000e+01	2.90000000e+01
-12	1.50540000e+04	2.00000000e+01	2.20000000e+01	2.90000000e+01
-11	1.55000000e+04	2.00000000e+01	2.20000000e+01	2.90000000e+01
-10	1.60560000e+04	2.00000000e+01	2.20000000e+01	2.90000000e+01
-9	1.64270000e+04	2.00000000e+01	2.20000000e+01	2.90000000e+01
-8	1.68670000e+04	2.00000000e+01	2.20000000e+01	2.90000000e+01
-7	1.73430000e+04	2.30000000e+01	2.40000000e+01	3.20000000e+01
-6	1.78940000e+04	2.30000000e+01	2.40000000e+01	3.20000000e+01
-5	1.84470000e+04	2.30000000e+01	2.40000000e+01	3.20000000e+01
-4	1.90410000e+04	2.60000000e+01	2.60000000e+01	3.40000000e+01
-3	1.97310000e+04	2.60000000e+01	2.60000000e+01	3.40000000e+01
-2	2.06250000e+04	2.60000000e+01	2.60000000e+01	3.40000000e+01
-1	2.15540000e+04	2.50000000e+01	2.70000000e+01	3.50000000e+01
0	2.27600000e+04	2.50000000e+01	2.70000000e+01	3.50000000e+01
1	2.47560000e+04	2.90000000e+01	3.00000000e+01	3.80000000e+01
2	2.69670000e+04	2.90000000e+01	3.10000000e+01	3.90000000e+01
3	2.88580000e+04	3.40000000e+01	3.30000000e+01	4.20000000e+01
4	3.08720000e+04	3.70000000e+01	3.80000000e+01	4.90000000e+01
5	3.19430000e+04	3.90000000e+01	3.90000000e+01	5.00000000e+01
6	3.28320000e+04	3.90000000e+01	3.90000000e+01	5.00000000e+01
7	3.35480000e+04	3.90000000e+01	3.90000000e+01	5.00000000e+01
8	3.42390000e+04	3.90000000e+01	3.90000000e+01	5.00000000e+01
9	3.50730000e+04	3.90000000e+01	3.90000000e+01	5.00000000e+01
10	3.59000000e+04	3.90000000e+01	3.90000000e+01	5.00000000e+01
11	3.65730000e+04	4.20000000e+01	4.10000000e+01	5.30000000e+01
12	3.70950000e+04	4.10000000e+01	4.20000000e+01	5.40000000e+01
13	3.74770000e+04	4.10000000e+01	4.20000000e+01	5.40000000e+01
14	3.81590000e+04	4.10000000e+01	4.20000000e+01	5.40000000e+01
15	3.88550000e+04	4.10000000e+01	4.20000000e+01	5.40000000e+01
16	3.94690000e+04	4.50000000e+01	4.40000000e+01	5.60000000e+01
17	4.01680000e+04	4.60000000e+01	4.50000000e+01	5.70000000e+01
18	4.06010000e+04	4.60000000e+01	4.50000000e+01	5.70000000e+01
19	4.09900000e+04	4.60000000e+01	4.50000000e+01	5.70000000e+01
20	4.13580000e+04	4.60000000e+01	4.50000000e+01	5.70000000e+01
21	4.16880000e+04	4.60000000e+01	4.50000000e+01	5.70000000e+01
22	4.19590000e+04	4.60000000e+01	4.50000000e+01	5.70000000e+01
23	4.23440000e+04	4.60000000e+01	4.50000000e+01	5.70000000e+01
24	4.27470000e+04	4.80000000e+01	4.70000000e+01	5.90000000e+01
25	4.31300000e+04	4.80000000e+01	4.70000000e+01	5.90000000e+01
26	4.34450000e+04	4.80000000e+01	4.70000000e+01	5.90000000e+01
27	4.37700000e+04	5.10000000e+01	4.90000000e+01	6.10000000e+01
28	4.40740000e+04	5.00000000e+01	5.00000000e+01	6.20000000e+01
29	4.44180000e+04	5.00000000e+01	5.00000000e+01	6.20000000e+01
30	4.47230000e+04	5.00000000e+01	5.00000000e+01	6.20000000e+01
31	4.50300000e+04	5.00000000e+01	5.00000000e+01	6.20000000e+01
32	4.54030000e+04	5.00000000e+01	5.00000000e+01	6.20000000e+01
33	4.56430000e+04	5.00000000e+01	5.00000000e+01	6.20000000e+01
34	4.58910000e+04	5.00000000e+01	5.00000000e+01	6.20000000e+01
35	4.61250000e+04	5.00000000e+01	5.00000000e+01	6.20000000e+01
36	4.62810000e+04	5.00000000e+01	5.00000000e+01	6.20000000e+01
37	4.63450000e+04	5.00000000e+01	5.00000000e+01	6.20000000e+01
38	4.63880000e+04	5.00000000e+01	5.00000000e+01	6.20000000e+01
39	4.64290000e+04	5.00000000e+01	5.00000000e+01	6.20000000e+01
40	4.65180000e+04	5.00000000e+01	5.00000000e+01	6.20000000e+01
41	4.66660000e+04	5.10000000e+01	5.20000000e+01	6.40000000e+01
42	4.68290000e+04	5.10000000e+01	5.20000000e+01	6.40000000e+01
43	4.69990000e+04	5.10000000e+01	5.20000000e+01	6.40000000e+01
44	4.71990000e+04	5.10000000e+01	5.20000000e+01	6.40000000e+01
45	4.74050000e+04	5.10000000e+01	5.20000000e+01	6.40000000e+01
46	4.75770000e+04	5.10000000e+01	5.20000000e+01	6.40000000e+01
47	4.77370000e+04	5.30000000e+01	5.30000000e+01	6.50000000e+01
48	4.79090000e+04	5.30000000e+01	5.30000000e+01	6.50000000e+01
49	4.80540000e+04	5.30000000e+01	5.30000000e+01	6.50000000e+01
50	4.81990000e+04	5.30000000e+01	5.30000000e+01	6.50000000e+01
51	4.81990000e+04	5.30000000e+01	5.30000000e+01	6.50000000e+01
52	4.82580000e+04	5.30000000e+01	5.30000000e+01	6.50000000e+01
53	4.82580000e+04	5.30000000e+01	5.30000000e+01	6.50000000e+01
54	4.84200000e+04	5.30000000e+01	5.30000000e+01	6.50000000e+01
55	4.85480000e+04	5.30000000e+01	5.30000000e+01	6.50000000e+01
56	4.86700000e+04	5.30000000e+01	5.30000000e+01	6.50000000e+01
57	4.88260000e+04	5.30000000e+01	5.30000000e+01	6.50000000e+01
58	4.89420000e+04	5.30000000e+01	5.30000000e+01	6.50000000e+01
59	4.90760000e+04	5.30000000e+01	5.30000000e+01	6.50000000e+01
60	4.90760000e+04	5.30000000e+01	5.30000000e+01	6.50000000e+01
61	4.92220000e+04	5.30000000e+01	5.30000000e+01	6.50000000e+01
62	4.92220000e+04	5.30000000e+01	5.30000000e+01	6.50000000e+01
63	4.92220000e+04	5.30000000e+01	5.30000000e+01	6.50000000e+01
64	4.92220000e+04	5.30000000e+01	5.30000000e+01	6.50000000e+01
65	4.92220000e+04	5.30000000e+01	5.30000000e+01	6.50000000e+01
66	4.93380000e+04	5.30000000e+01	5.30000000e+01	6.50000000e+01
67	4.94530000e+04	5.30000000e+01	5.30000000e+01	6.50000000e+01
68	4.95960000e+04	5.30000000e+01	5.30000000e+01	6.50000000e+01
69	4.97250000e+04	5.30000000e+01	5.30000000e+01	6.50000000e+01
70	4.98370000e+04	5.30000000e+01	5.30000000e+01	6.50000000e+01
71	4.99530000e+04	5.30000000e+01	5.30000000e+01	6.50000000e+01
72	5.00900000e+04	5.30000000e+01	5.30000000e+01	6.50000000e+01
73	5.02250000e+04	5.30000000e+01	5.30000000e+01	6.50000000e+01
74	5.03420000e+04	5.30000000e+01	5.30000000e+01	6.50000000e+01
75	5.04850000e+04	5.30000000e+01	5.30000000e+01	6.50000000e+01
76	5.06230000e+04	5.30000000e+01	5.30000000e+01	6.50000000e+01
77	5.07710000e+04	5.30000000e+01	5.30000000e+01	6.50000000e+01
78	5.09510000e+04	5.30000000e+01	5.30000000e+01	6.50000000e+01
79	5.11470000e+04	5.30000000e+01	5.40000000e+01	6.60000000e+01
80	5.13270000e+04	5.30000000e+01	5.40000000e+01	6.60000000e+01
81	5.15480000e+04	5.30000000e+01	5.40000000e+01	6.60000000e+01
82	5.17340000e+04	5.30000000e+01	5.40000000e+01	6.60000000e+01
83	5.19170000e+04	5.30000000e+01	5.40000000e+01	6.60000000e+01
84	5.21080000e+04	5.30000000e+01	5.40000000e+01	6.60000000e+01
85	5.22750000e+04	5.30000000e+01	5.40000000e+01	6.60000000e+01
86	5.24640000e+04	5.50000000e+01	5.50000000e+01	6.70000000e+01
87	5.26150000e+04	5.50000000e+01	5.50000000e+01	6.70000000e+01
88	5.28020000e+04	5.50000000e+01	5.50000000e+01	6.70000000e+01
89	5.29760000e+04	5.50000000e+01	5.50000000e+01	6.70000000e+01
90	5.31880000e+04	5.50000000e+01	5.50000000e+01	6.70000000e+01
91	5.34250000e+04	5.50000000e+01	5.50000000e+01	6.70000000e+01
92	5.36840000e+04	5.50000000e+01	5.50000000e+01	6.70000000e+01
93	5.39400000e+04	5.50000000e+01	5.50000000e+01	6.70000000e+01
94	5.41640000e+04	5.50000000e+01	5.50000000e+01	6.70000000e+01
95	5.44160000e+04	5.50000000e+01	5.50000000e+01	6.70000000e+01
96	5.46950000e+04	5.50000000e+01	5.50000000e+01	6.70000000e+01
97	5.49200000e+04	5.50000000e+01	5.50000000e+01	6.70000000e+01
98	5.51470000e+04	5.40000000e+01	5.60000000e+01	6.80000000e+01
99	5.53340000e+04	5.40000000e+01	5.60000000e+01	6.80000000e+01
100	5.55410000e+04	5.40000000e+01	5.60000000e+01	6.80000000e+01
