# Supplementary material for: Early Prediction of Movie Box Office Success Based on Wikipedia Activity Big Data
Source: PLoS One. 2013 Aug 21;8(8):e71226. doi: 10.1371/journal.pone.0071226 (PMC3749192; doi:10.1371/journal.pone.0071226)
Supplement: Dataset S1 — The dataset under study, including the financial and Wikipedia activity data is also available at http://wwm.phy.bme.hu/SupplementaryDataS1.zip. (ZIP) [file pone.0071226.s002.zip › wikipredict_data_pack/sample_of_312/wikipedia_predictors/21]

Day_(movie_time)	Views	Users	Rigor	Edits
-500	0.00000000e+00	0.00000000e+00	0.00000000e+00	0.00000000e+00
-499	0.00000000e+00	0.00000000e+00	0.00000000e+00	0.00000000e+00
-498	0.00000000e+00	0.00000000e+00	0.00000000e+00	0.00000000e+00
-497	0.00000000e+00	0.00000000e+00	0.00000000e+00	0.00000000e+00
-496	0.00000000e+00	0.00000000e+00	0.00000000e+00	0.00000000e+00
-495	0.00000000e+00	0.00000000e+00	0.00000000e+00	0.00000000e+00
-494	0.00000000e+00	0.00000000e+00	0.00000000e+00	0.00000000e+00
-493	0.00000000e+00	0.00000000e+00	0.00000000e+00	0.00000000e+00
-492	0.00000000e+00	0.00000000e+00	0.00000000e+00	0.00000000e+00
-491	0.00000000e+00	0.00000000e+00	0.00000000e+00	0.00000000e+00
-490	0.00000000e+00	0.00000000e+00	0.00000000e+00	0.00000000e+00
-489	0.00000000e+00	0.00000000e+00	0.00000000e+00	0.00000000e+00
-488	0.00000000e+00	0.00000000e+00	0.00000000e+00	0.00000000e+00
-487	0.00000000e+00	0.00000000e+00	0.00000000e+00	0.00000000e+00
-486	0.00000000e+00	0.00000000e+00	0.00000000e+00	0.00000000e+00
-485	0.00000000e+00	0.00000000e+00	0.00000000e+00	0.00000000e+00
-484	0.00000000e+00	0.00000000e+00	0.00000000e+00	0.00000000e+00
-483	0.00000000e+00	0.00000000e+00	0.00000000e+00	0.00000000e+00
-482	0.00000000e+00	0.00000000e+00	0.00000000e+00	0.00000000e+00
-481	0.00000000e+00	0.00000000e+00	0.00000000e+00	0.00000000e+00
-480	0.00000000e+00	0.00000000e+00	0.00000000e+00	0.00000000e+00
-479	0.00000000e+00	0.00000000e+00	0.00000000e+00	0.00000000e+00
-478	0.00000000e+00	0.00000000e+00	0.00000000e+00	0.00000000e+00
-477	0.00000000e+00	0.00000000e+00	0.00000000e+00	0.00000000e+00
-476	0.00000000e+00	0.00000000e+00	0.00000000e+00	0.00000000e+00
-475	0.00000000e+00	0.00000000e+00	0.00000000e+00	0.00000000e+00
-474	0.00000000e+00	0.00000000e+00	0.00000000e+00	0.00000000e+00
-473	0.00000000e+00	0.00000000e+00	0.00000000e+00	0.00000000e+00
-472	0.00000000e+00	0.00000000e+00	0.00000000e+00	0.00000000e+00
-471	0.00000000e+00	0.00000000e+00	0.00000000e+00	0.00000000e+00
-470	0.00000000e+00	0.00000000e+00	0.00000000e+00	0.00000000e+00
-469	0.00000000e+00	0.00000000e+00	0.00000000e+00	0.00000000e+00
-468	0.00000000e+00	0.00000000e+00	0.00000000e+00	0.00000000e+00
-467	0.00000000e+00	0.00000000e+00	0.00000000e+00	0.00000000e+00
-466	0.00000000e+00	0.00000000e+00	0.00000000e+00	0.00000000e+00
-465	0.00000000e+00	0.00000000e+00	0.00000000e+00	0.00000000e+00
-464	0.00000000e+00	0.00000000e+00	0.00000000e+00	0.00000000e+00
-463	0.00000000e+00	0.00000000e+00	0.00000000e+00	0.00000000e+00
-462	0.00000000e+00	0.00000000e+00	0.00000000e+00	0.00000000e+00
-461	0.00000000e+00	0.00000000e+00	0.00000000e+00	0.00000000e+00
-460	0.00000000e+00	0.00000000e+00	0.00000000e+00	0.00000000e+00
-459	0.00000000e+00	0.00000000e+00	0.00000000e+00	0.00000000e+00
-458	0.00000000e+00	0.00000000e+00	0.00000000e+00	0.00000000e+00
-457	0.00000000e+00	0.00000000e+00	0.00000000e+00	0.00000000e+00
-456	0.00000000e+00	0.00000000e+00	0.00000000e+00	0.00000000e+00
-455	0.00000000e+00	0.00000000e+00	0.00000000e+00	0.00000000e+00
-454	0.00000000e+00	0.00000000e+00	0.00000000e+00	0.00000000e+00
-453	0.00000000e+00	0.00000000e+00	0.00000000e+00	0.00000000e+00
-452	0.00000000e+00	0.00000000e+00	0.00000000e+00	0.00000000e+00
-451	0.00000000e+00	0.00000000e+00	0.00000000e+00	0.00000000e+00
-450	0.00000000e+00	0.00000000e+00	0.00000000e+00	0.00000000e+00
-449	0.00000000e+00	0.00000000e+00	0.00000000e+00	0.00000000e+00
-448	0.00000000e+00	0.00000000e+00	0.00000000e+00	0.00000000e+00
-447	0.00000000e+00	0.00000000e+00	0.00000000e+00	0.00000000e+00
-446	0.00000000e+00	0.00000000e+00	0.00000000e+00	0.00000000e+00
-445	0.00000000e+00	0.00000000e+00	0.00000000e+00	0.00000000e+00
-444	0.00000000e+00	0.00000000e+00	0.00000000e+00	0.00000000e+00
-443	0.00000000e+00	0.00000000e+00	0.00000000e+00	0.00000000e+00
-442	0.00000000e+00	0.00000000e+00	0.00000000e+00	0.00000000e+00
-441	0.00000000e+00	0.00000000e+00	0.00000000e+00	0.00000000e+00
-440	0.00000000e+00	0.00000000e+00	0.00000000e+00	0.00000000e+00
-439	0.00000000e+00	0.00000000e+00	0.00000000e+00	0.00000000e+00
-438	0.00000000e+00	0.00000000e+00	0.00000000e+00	0.00000000e+00
-437	0.00000000e+00	0.00000000e+00	0.00000000e+00	0.00000000e+00
-436	0.00000000e+00	0.00000000e+00	0.00000000e+00	0.00000000e+00
-435	0.00000000e+00	0.00000000e+00	0.00000000e+00	0.00000000e+00
-434	0.00000000e+00	0.00000000e+00	0.00000000e+00	0.00000000e+00
-433	0.00000000e+00	0.00000000e+00	0.00000000e+00	0.00000000e+00
-432	0.00000000e+00	0.00000000e+00	0.00000000e+00	0.00000000e+00
-431	0.00000000e+00	0.00000000e+00	0.00000000e+00	0.00000000e+00
-430	0.00000000e+00	0.00000000e+00	0.00000000e+00	0.00000000e+00
-429	0.00000000e+00	0.00000000e+00	0.00000000e+00	0.00000000e+00
-428	0.00000000e+00	0.00000000e+00	0.00000000e+00	0.00000000e+00
-427	0.00000000e+00	0.00000000e+00	0.00000000e+00	0.00000000e+00
-426	0.00000000e+00	0.00000000e+00	0.00000000e+00	0.00000000e+00
-425	0.00000000e+00	0.00000000e+00	0.00000000e+00	0.00000000e+00
-424	0.00000000e+00	0.00000000e+00	0.00000000e+00	0.00000000e+00
-423	0.00000000e+00	0.00000000e+00	0.00000000e+00	0.00000000e+00
-422	0.00000000e+00	0.00000000e+00	0.00000000e+00	0.00000000e+00
-421	0.00000000e+00	0.00000000e+00	0.00000000e+00	0.00000000e+00
-420	0.00000000e+00	0.00000000e+00	0.00000000e+00	0.00000000e+00
-419	0.00000000e+00	0.00000000e+00	0.00000000e+00	0.00000000e+00
-418	0.00000000e+00	0.00000000e+00	0.00000000e+00	0.00000000e+00
-417	0.00000000e+00	0.00000000e+00	0.00000000e+00	0.00000000e+00
-416	0.00000000e+00	0.00000000e+00	0.00000000e+00	0.00000000e+00
-415	0.00000000e+00	0.00000000e+00	0.00000000e+00	0.00000000e+00
-414	0.00000000e+00	0.00000000e+00	0.00000000e+00	0.00000000e+00
-413	0.00000000e+00	0.00000000e+00	0.00000000e+00	0.00000000e+00
-412	0.00000000e+00	0.00000000e+00	0.00000000e+00	0.00000000e+00
-411	0.00000000e+00	0.00000000e+00	0.00000000e+00	0.00000000e+00
-410	0.00000000e+00	0.00000000e+00	0.00000000e+00	0.00000000e+00
-409	0.00000000e+00	0.00000000e+00	0.00000000e+00	0.00000000e+00
-408	0.00000000e+00	0.00000000e+00	0.00000000e+00	0.00000000e+00
-407	0.00000000e+00	0.00000000e+00	0.00000000e+00	0.00000000e+00
-406	0.00000000e+00	0.00000000e+00	0.00000000e+00	0.00000000e+00
-405	0.00000000e+00	0.00000000e+00	0.00000000e+00	0.00000000e+00
-404	0.00000000e+00	0.00000000e+00	0.00000000e+00	0.00000000e+00
-403	0.00000000e+00	0.00000000e+00	0.00000000e+00	0.00000000e+00
-402	0.00000000e+00	0.00000000e+00	0.00000000e+00	0.00000000e+00
-401	0.00000000e+00	0.00000000e+00	0.00000000e+00	0.00000000e+00
-400	0.00000000e+00	0.00000000e+00	0.00000000e+00	0.00000000e+00
-399	0.00000000e+00	0.00000000e+00	0.00000000e+00	0.00000000e+00
-398	0.00000000e+00	0.00000000e+00	0.00000000e+00	0.00000000e+00
-397	0.00000000e+00	0.00000000e+00	0.00000000e+00	0.00000000e+00
-396	0.00000000e+00	0.00000000e+00	0.00000000e+00	0.00000000e+00
-395	0.00000000e+00	0.00000000e+00	0.00000000e+00	0.00000000e+00
-394	0.00000000e+00	0.00000000e+00	0.00000000e+00	0.00000000e+00
-393	0.00000000e+00	0.00000000e+00	0.00000000e+00	0.00000000e+00
-392	0.00000000e+00	0.00000000e+00	0.00000000e+00	0.00000000e+00
-391	0.00000000e+00	0.00000000e+00	0.00000000e+00	0.00000000e+00
-390	0.00000000e+00	0.00000000e+00	0.00000000e+00	0.00000000e+00
-389	0.00000000e+00	0.00000000e+00	0.00000000e+00	0.00000000e+00
-388	0.00000000e+00	0.00000000e+00	0.00000000e+00	0.00000000e+00
-387	0.00000000e+00	0.00000000e+00	0.00000000e+00	0.00000000e+00
-386	0.00000000e+00	0.00000000e+00	0.00000000e+00	0.00000000e+00
-385	0.00000000e+00	0.00000000e+00	0.00000000e+00	0.00000000e+00
-384	0.00000000e+00	0.00000000e+00	0.00000000e+00	0.00000000e+00
-383	0.00000000e+00	0.00000000e+00	0.00000000e+00	0.00000000e+00
-382	0.00000000e+00	0.00000000e+00	0.00000000e+00	0.00000000e+00
-381	0.00000000e+00	0.00000000e+00	0.00000000e+00	0.00000000e+00
-380	0.00000000e+00	0.00000000e+00	0.00000000e+00	0.00000000e+00
-379	0.00000000e+00	0.00000000e+00	0.00000000e+00	0.00000000e+00
-378	0.00000000e+00	0.00000000e+00	0.00000000e+00	0.00000000e+00
-377	0.00000000e+00	0.00000000e+00	0.00000000e+00	0.00000000e+00
-376	0.00000000e+00	0.00000000e+00	0.00000000e+00	0.00000000e+00
-375	0.00000000e+00	0.00000000e+00	0.00000000e+00	0.00000000e+00
-374	0.00000000e+00	0.00000000e+00	0.00000000e+00	0.00000000e+00
-373	0.00000000e+00	0.00000000e+00	0.00000000e+00	0.00000000e+00
-372	0.00000000e+00	0.00000000e+00	0.00000000e+00	0.00000000e+00
-371	0.00000000e+00	0.00000000e+00	0.00000000e+00	0.00000000e+00
-370	0.00000000e+00	0.00000000e+00	0.00000000e+00	0.00000000e+00
-369	0.00000000e+00	0.00000000e+00	0.00000000e+00	0.00000000e+00
-368	0.00000000e+00	0.00000000e+00	0.00000000e+00	0.00000000e+00
-367	0.00000000e+00	0.00000000e+00	0.00000000e+00	0.00000000e+00
-366	0.00000000e+00	0.00000000e+00	0.00000000e+00	0.00000000e+00
-365	0.00000000e+00	0.00000000e+00	0.00000000e+00	0.00000000e+00
-364	0.00000000e+00	0.00000000e+00	0.00000000e+00	0.00000000e+00
-363	0.00000000e+00	0.00000000e+00	0.00000000e+00	0.00000000e+00
-362	0.00000000e+00	0.00000000e+00	0.00000000e+00	0.00000000e+00
-361	0.00000000e+00	0.00000000e+00	0.00000000e+00	0.00000000e+00
-360	0.00000000e+00	0.00000000e+00	0.00000000e+00	0.00000000e+00
-359	0.00000000e+00	0.00000000e+00	0.00000000e+00	0.00000000e+00
-358	0.00000000e+00	0.00000000e+00	0.00000000e+00	0.00000000e+00
-357	0.00000000e+00	0.00000000e+00	0.00000000e+00	0.00000000e+00
-356	0.00000000e+00	0.00000000e+00	0.00000000e+00	0.00000000e+00
-355	0.00000000e+00	0.00000000e+00	0.00000000e+00	0.00000000e+00
-354	0.00000000e+00	0.00000000e+00	0.00000000e+00	0.00000000e+00
-353	0.00000000e+00	0.00000000e+00	0.00000000e+00	0.00000000e+00
-352	0.00000000e+00	0.00000000e+00	0.00000000e+00	0.00000000e+00
-351	0.00000000e+00	0.00000000e+00	0.00000000e+00	0.00000000e+00
-350	0.00000000e+00	0.00000000e+00	0.00000000e+00	0.00000000e+00
-349	0.00000000e+00	0.00000000e+00	0.00000000e+00	0.00000000e+00
-348	0.00000000e+00	0.00000000e+00	0.00000000e+00	0.00000000e+00
-347	0.00000000e+00	0.00000000e+00	0.00000000e+00	0.00000000e+00
-346	0.00000000e+00	0.00000000e+00	0.00000000e+00	0.00000000e+00
-345	0.00000000e+00	0.00000000e+00	0.00000000e+00	0.00000000e+00
-344	0.00000000e+00	0.00000000e+00	0.00000000e+00	0.00000000e+00
-343	0.00000000e+00	0.00000000e+00	0.00000000e+00	0.00000000e+00
-342	0.00000000e+00	0.00000000e+00	0.00000000e+00	0.00000000e+00
-341	0.00000000e+00	0.00000000e+00	0.00000000e+00	0.00000000e+00
-340	0.00000000e+00	0.00000000e+00	0.00000000e+00	0.00000000e+00
-339	0.00000000e+00	0.00000000e+00	0.00000000e+00	0.00000000e+00
-338	0.00000000e+00	0.00000000e+00	0.00000000e+00	0.00000000e+00
-337	0.00000000e+00	0.00000000e+00	0.00000000e+00	0.00000000e+00
-336	0.00000000e+00	0.00000000e+00	0.00000000e+00	0.00000000e+00
-335	0.00000000e+00	0.00000000e+00	0.00000000e+00	0.00000000e+00
-334	0.00000000e+00	0.00000000e+00	0.00000000e+00	0.00000000e+00
-333	0.00000000e+00	0.00000000e+00	0.00000000e+00	0.00000000e+00
-332	0.00000000e+00	0.00000000e+00	0.00000000e+00	0.00000000e+00
-331	0.00000000e+00	0.00000000e+00	0.00000000e+00	0.00000000e+00
-330	0.00000000e+00	0.00000000e+00	0.00000000e+00	0.00000000e+00
-329	0.00000000e+00	0.00000000e+00	0.00000000e+00	0.00000000e+00
-328	0.00000000e+00	0.00000000e+00	0.00000000e+00	0.00000000e+00
-327	0.00000000e+00	0.00000000e+00	0.00000000e+00	0.00000000e+00
-326	0.00000000e+00	0.00000000e+00	0.00000000e+00	0.00000000e+00
-325	0.00000000e+00	0.00000000e+00	0.00000000e+00	0.00000000e+00
-324	0.00000000e+00	0.00000000e+00	0.00000000e+00	0.00000000e+00
-323	0.00000000e+00	0.00000000e+00	0.00000000e+00	0.00000000e+00
-322	0.00000000e+00	0.00000000e+00	0.00000000e+00	0.00000000e+00
-321	0.00000000e+00	0.00000000e+00	0.00000000e+00	0.00000000e+00
-320	0.00000000e+00	0.00000000e+00	0.00000000e+00	0.00000000e+00
-319	0.00000000e+00	0.00000000e+00	0.00000000e+00	0.00000000e+00
-318	0.00000000e+00	0.00000000e+00	0.00000000e+00	0.00000000e+00
-317	0.00000000e+00	0.00000000e+00	0.00000000e+00	0.00000000e+00
-316	0.00000000e+00	0.00000000e+00	0.00000000e+00	0.00000000e+00
-315	0.00000000e+00	0.00000000e+00	0.00000000e+00	0.00000000e+00
-314	0.00000000e+00	0.00000000e+00	0.00000000e+00	0.00000000e+00
-313	0.00000000e+00	0.00000000e+00	0.00000000e+00	0.00000000e+00
-312	0.00000000e+00	0.00000000e+00	0.00000000e+00	0.00000000e+00
-311	0.00000000e+00	0.00000000e+00	0.00000000e+00	0.00000000e+00
-310	0.00000000e+00	0.00000000e+00	0.00000000e+00	0.00000000e+00
-309	0.00000000e+00	0.00000000e+00	0.00000000e+00	0.00000000e+00
-308	0.00000000e+00	0.00000000e+00	0.00000000e+00	0.00000000e+00
-307	0.00000000e+00	0.00000000e+00	0.00000000e+00	0.00000000e+00
-306	0.00000000e+00	0.00000000e+00	0.00000000e+00	0.00000000e+00
-305	0.00000000e+00	0.00000000e+00	0.00000000e+00	0.00000000e+00
-304	0.00000000e+00	0.00000000e+00	0.00000000e+00	0.00000000e+00
-303	0.00000000e+00	0.00000000e+00	0.00000000e+00	0.00000000e+00
-302	0.00000000e+00	0.00000000e+00	0.00000000e+00	0.00000000e+00
-301	0.00000000e+00	0.00000000e+00	0.00000000e+00	0.00000000e+00
-300	0.00000000e+00	0.00000000e+00	0.00000000e+00	0.00000000e+00
-299	0.00000000e+00	0.00000000e+00	0.00000000e+00	0.00000000e+00
-298	0.00000000e+00	0.00000000e+00	0.00000000e+00	0.00000000e+00
-297	0.00000000e+00	0.00000000e+00	0.00000000e+00	0.00000000e+00
-296	0.00000000e+00	0.00000000e+00	0.00000000e+00	0.00000000e+00
-295	0.00000000e+00	0.00000000e+00	0.00000000e+00	0.00000000e+00
-294	0.00000000e+00	0.00000000e+00	0.00000000e+00	0.00000000e+00
-293	0.00000000e+00	0.00000000e+00	0.00000000e+00	0.00000000e+00
-292	0.00000000e+00	0.00000000e+00	0.00000000e+00	0.00000000e+00
-291	0.00000000e+00	0.00000000e+00	0.00000000e+00	0.00000000e+00
-290	0.00000000e+00	0.00000000e+00	0.00000000e+00	0.00000000e+00
-289	0.00000000e+00	0.00000000e+00	0.00000000e+00	0.00000000e+00
-288	0.00000000e+00	0.00000000e+00	0.00000000e+00	0.00000000e+00
-287	0.00000000e+00	0.00000000e+00	0.00000000e+00	0.00000000e+00
-286	0.00000000e+00	0.00000000e+00	0.00000000e+00	0.00000000e+00
-285	0.00000000e+00	0.00000000e+00	0.00000000e+00	0.00000000e+00
-284	0.00000000e+00	0.00000000e+00	0.00000000e+00	0.00000000e+00
-283	0.00000000e+00	0.00000000e+00	0.00000000e+00	0.00000000e+00
-282	0.00000000e+00	0.00000000e+00	0.00000000e+00	0.00000000e+00
-281	0.00000000e+00	0.00000000e+00	0.00000000e+00	0.00000000e+00
-280	0.00000000e+00	0.00000000e+00	0.00000000e+00	0.00000000e+00
-279	0.00000000e+00	0.00000000e+00	0.00000000e+00	0.00000000e+00
-278	0.00000000e+00	0.00000000e+00	0.00000000e+00	0.00000000e+00
-277	0.00000000e+00	0.00000000e+00	0.00000000e+00	0.00000000e+00
-276	0.00000000e+00	0.00000000e+00	0.00000000e+00	0.00000000e+00
-275	0.00000000e+00	0.00000000e+00	0.00000000e+00	0.00000000e+00
-274	0.00000000e+00	0.00000000e+00	0.00000000e+00	0.00000000e+00
-273	0.00000000e+00	0.00000000e+00	0.00000000e+00	0.00000000e+00
-272	0.00000000e+00	0.00000000e+00	0.00000000e+00	0.00000000e+00
-271	0.00000000e+00	0.00000000e+00	0.00000000e+00	0.00000000e+00
-270	0.00000000e+00	0.00000000e+00	0.00000000e+00	0.00000000e+00
-269	0.00000000e+00	0.00000000e+00	0.00000000e+00	0.00000000e+00
-268	0.00000000e+00	0.00000000e+00	0.00000000e+00	0.00000000e+00
-267	0.00000000e+00	0.00000000e+00	0.00000000e+00	0.00000000e+00
-266	0.00000000e+00	0.00000000e+00	0.00000000e+00	0.00000000e+00
-265	0.00000000e+00	0.00000000e+00	0.00000000e+00	0.00000000e+00
-264	0.00000000e+00	0.00000000e+00	0.00000000e+00	0.00000000e+00
-263	0.00000000e+00	0.00000000e+00	0.00000000e+00	0.00000000e+00
-262	0.00000000e+00	0.00000000e+00	0.00000000e+00	0.00000000e+00
-261	0.00000000e+00	0.00000000e+00	0.00000000e+00	0.00000000e+00
-260	0.00000000e+00	0.00000000e+00	0.00000000e+00	0.00000000e+00
-259	0.00000000e+00	0.00000000e+00	0.00000000e+00	0.00000000e+00
-258	0.00000000e+00	0.00000000e+00	0.00000000e+00	0.00000000e+00
-257	0.00000000e+00	0.00000000e+00	0.00000000e+00	0.00000000e+00
-256	0.00000000e+00	0.00000000e+00	0.00000000e+00	0.00000000e+00
-255	0.00000000e+00	0.00000000e+00	0.00000000e+00	0.00000000e+00
-254	0.00000000e+00	0.00000000e+00	0.00000000e+00	0.00000000e+00
-253	0.00000000e+00	0.00000000e+00	0.00000000e+00	0.00000000e+00
-252	0.00000000e+00	0.00000000e+00	0.00000000e+00	0.00000000e+00
-251	0.00000000e+00	0.00000000e+00	0.00000000e+00	0.00000000e+00
-250	0.00000000e+00	0.00000000e+00	0.00000000e+00	0.00000000e+00
-249	0.00000000e+00	0.00000000e+00	0.00000000e+00	0.00000000e+00
-248	0.00000000e+00	0.00000000e+00	0.00000000e+00	0.00000000e+00
-247	0.00000000e+00	0.00000000e+00	0.00000000e+00	0.00000000e+00
-246	0.00000000e+00	0.00000000e+00	0.00000000e+00	0.00000000e+00
-245	0.00000000e+00	0.00000000e+00	0.00000000e+00	0.00000000e+00
-244	0.00000000e+00	0.00000000e+00	0.00000000e+00	0.00000000e+00
-243	0.00000000e+00	0.00000000e+00	0.00000000e+00	0.00000000e+00
-242	0.00000000e+00	0.00000000e+00	0.00000000e+00	0.00000000e+00
-241	0.00000000e+00	0.00000000e+00	0.00000000e+00	0.00000000e+00
-240	0.00000000e+00	0.00000000e+00	0.00000000e+00	0.00000000e+00
-239	0.00000000e+00	0.00000000e+00	0.00000000e+00	0.00000000e+00
-238	0.00000000e+00	0.00000000e+00	0.00000000e+00	0.00000000e+00
-237	0.00000000e+00	0.00000000e+00	0.00000000e+00	0.00000000e+00
-236	0.00000000e+00	0.00000000e+00	0.00000000e+00	0.00000000e+00
-235	0.00000000e+00	0.00000000e+00	0.00000000e+00	0.00000000e+00
-234	0.00000000e+00	0.00000000e+00	0.00000000e+00	0.00000000e+00
-233	0.00000000e+00	0.00000000e+00	0.00000000e+00	0.00000000e+00
-232	0.00000000e+00	0.00000000e+00	0.00000000e+00	0.00000000e+00
-231	0.00000000e+00	0.00000000e+00	0.00000000e+00	0.00000000e+00
-230	0.00000000e+00	0.00000000e+00	0.00000000e+00	0.00000000e+00
-229	0.00000000e+00	0.00000000e+00	0.00000000e+00	0.00000000e+00
-228	0.00000000e+00	0.00000000e+00	0.00000000e+00	0.00000000e+00
-227	0.00000000e+00	0.00000000e+00	0.00000000e+00	0.00000000e+00
-226	0.00000000e+00	0.00000000e+00	0.00000000e+00	0.00000000e+00
-225	0.00000000e+00	0.00000000e+00	0.00000000e+00	0.00000000e+00
-224	0.00000000e+00	0.00000000e+00	0.00000000e+00	0.00000000e+00
-223	0.00000000e+00	0.00000000e+00	0.00000000e+00	0.00000000e+00
-222	0.00000000e+00	0.00000000e+00	0.00000000e+00	0.00000000e+00
-221	0.00000000e+00	0.00000000e+00	0.00000000e+00	0.00000000e+00
-220	0.00000000e+00	0.00000000e+00	0.00000000e+00	0.00000000e+00
-219	0.00000000e+00	0.00000000e+00	0.00000000e+00	0.00000000e+00
-218	0.00000000e+00	0.00000000e+00	0.00000000e+00	0.00000000e+00
-217	0.00000000e+00	0.00000000e+00	0.00000000e+00	0.00000000e+00
-216	0.00000000e+00	0.00000000e+00	0.00000000e+00	0.00000000e+00
-215	0.00000000e+00	0.00000000e+00	0.00000000e+00	0.00000000e+00
-214	0.00000000e+00	0.00000000e+00	0.00000000e+00	0.00000000e+00
-213	0.00000000e+00	0.00000000e+00	0.00000000e+00	0.00000000e+00
-212	0.00000000e+00	0.00000000e+00	0.00000000e+00	0.00000000e+00
-211	0.00000000e+00	0.00000000e+00	0.00000000e+00	0.00000000e+00
-210	0.00000000e+00	0.00000000e+00	0.00000000e+00	0.00000000e+00
-209	0.00000000e+00	0.00000000e+00	0.00000000e+00	0.00000000e+00
-208	0.00000000e+00	0.00000000e+00	0.00000000e+00	0.00000000e+00
-207	0.00000000e+00	0.00000000e+00	0.00000000e+00	0.00000000e+00
-206	0.00000000e+00	0.00000000e+00	0.00000000e+00	0.00000000e+00
-205	0.00000000e+00	0.00000000e+00	0.00000000e+00	0.00000000e+00
-204	0.00000000e+00	0.00000000e+00	0.00000000e+00	0.00000000e+00
-203	0.00000000e+00	0.00000000e+00	0.00000000e+00	0.00000000e+00
-202	0.00000000e+00	0.00000000e+00	0.00000000e+00	0.00000000e+00
-201	0.00000000e+00	0.00000000e+00	0.00000000e+00	0.00000000e+00
-200	0.00000000e+00	0.00000000e+00	0.00000000e+00	0.00000000e+00
-199	0.00000000e+00	0.00000000e+00	0.00000000e+00	0.00000000e+00
-198	0.00000000e+00	0.00000000e+00	0.00000000e+00	0.00000000e+00
-197	0.00000000e+00	0.00000000e+00	0.00000000e+00	0.00000000e+00
-196	0.00000000e+00	0.00000000e+00	0.00000000e+00	0.00000000e+00
-195	0.00000000e+00	0.00000000e+00	0.00000000e+00	0.00000000e+00
-194	0.00000000e+00	0.00000000e+00	0.00000000e+00	0.00000000e+00
-193	0.00000000e+00	0.00000000e+00	0.00000000e+00	0.00000000e+00
-192	0.00000000e+00	0.00000000e+00	0.00000000e+00	0.00000000e+00
-191	0.00000000e+00	0.00000000e+00	0.00000000e+00	0.00000000e+00
-190	0.00000000e+00	0.00000000e+00	0.00000000e+00	0.00000000e+00
-189	0.00000000e+00	0.00000000e+00	0.00000000e+00	0.00000000e+00
-188	0.00000000e+00	0.00000000e+00	0.00000000e+00	0.00000000e+00
-187	0.00000000e+00	0.00000000e+00	0.00000000e+00	0.00000000e+00
-186	0.00000000e+00	0.00000000e+00	0.00000000e+00	0.00000000e+00
-185	0.00000000e+00	0.00000000e+00	0.00000000e+00	0.00000000e+00
-184	0.00000000e+00	0.00000000e+00	0.00000000e+00	0.00000000e+00
-183	0.00000000e+00	0.00000000e+00	0.00000000e+00	0.00000000e+00
-182	0.00000000e+00	0.00000000e+00	0.00000000e+00	0.00000000e+00
-181	0.00000000e+00	0.00000000e+00	0.00000000e+00	0.00000000e+00
-180	0.00000000e+00	0.00000000e+00	0.00000000e+00	0.00000000e+00
-179	0.00000000e+00	0.00000000e+00	0.00000000e+00	0.00000000e+00
-178	0.00000000e+00	0.00000000e+00	0.00000000e+00	0.00000000e+00
-177	0.00000000e+00	0.00000000e+00	0.00000000e+00	0.00000000e+00
-176	0.00000000e+00	0.00000000e+00	0.00000000e+00	0.00000000e+00
-175	0.00000000e+00	0.00000000e+00	0.00000000e+00	0.00000000e+00
-174	0.00000000e+00	0.00000000e+00	0.00000000e+00	0.00000000e+00
-173	0.00000000e+00	0.00000000e+00	0.00000000e+00	0.00000000e+00
-172	0.00000000e+00	0.00000000e+00	0.00000000e+00	0.00000000e+00
-171	0.00000000e+00	0.00000000e+00	0.00000000e+00	0.00000000e+00
-170	0.00000000e+00	0.00000000e+00	0.00000000e+00	0.00000000e+00
-169	0.00000000e+00	0.00000000e+00	0.00000000e+00	0.00000000e+00
-168	0.00000000e+00	0.00000000e+00	0.00000000e+00	0.00000000e+00
-167	0.00000000e+00	0.00000000e+00	0.00000000e+00	0.00000000e+00
-166	0.00000000e+00	0.00000000e+00	0.00000000e+00	0.00000000e+00
-165	0.00000000e+00	0.00000000e+00	0.00000000e+00	0.00000000e+00
-164	0.00000000e+00	0.00000000e+00	0.00000000e+00	0.00000000e+00
-163	0.00000000e+00	0.00000000e+00	0.00000000e+00	0.00000000e+00
-162	0.00000000e+00	0.00000000e+00	0.00000000e+00	0.00000000e+00
-161	0.00000000e+00	0.00000000e+00	0.00000000e+00	0.00000000e+00
-160	0.00000000e+00	0.00000000e+00	0.00000000e+00	0.00000000e+00
-159	0.00000000e+00	0.00000000e+00	0.00000000e+00	0.00000000e+00
-158	0.00000000e+00	0.00000000e+00	0.00000000e+00	0.00000000e+00
-157	0.00000000e+00	0.00000000e+00	0.00000000e+00	0.00000000e+00
-156	0.00000000e+00	0.00000000e+00	0.00000000e+00	0.00000000e+00
-155	0.00000000e+00	0.00000000e+00	0.00000000e+00	0.00000000e+00
-154	0.00000000e+00	0.00000000e+00	0.00000000e+00	0.00000000e+00
-153	0.00000000e+00	0.00000000e+00	0.00000000e+00	0.00000000e+00
-152	0.00000000e+00	0.00000000e+00	0.00000000e+00	0.00000000e+00
-151	0.00000000e+00	0.00000000e+00	0.00000000e+00	0.00000000e+00
-150	0.00000000e+00	0.00000000e+00	0.00000000e+00	0.00000000e+00
-149	0.00000000e+00	0.00000000e+00	0.00000000e+00	0.00000000e+00
-148	0.00000000e+00	0.00000000e+00	0.00000000e+00	0.00000000e+00
-147	0.00000000e+00	0.00000000e+00	0.00000000e+00	0.00000000e+00
-146	0.00000000e+00	0.00000000e+00	0.00000000e+00	0.00000000e+00
-145	0.00000000e+00	0.00000000e+00	0.00000000e+00	0.00000000e+00
-144	0.00000000e+00	0.00000000e+00	0.00000000e+00	0.00000000e+00
-143	0.00000000e+00	0.00000000e+00	0.00000000e+00	0.00000000e+00
-142	0.00000000e+00	0.00000000e+00	0.00000000e+00	0.00000000e+00
-141	0.00000000e+00	0.00000000e+00	0.00000000e+00	0.00000000e+00
-140	0.00000000e+00	0.00000000e+00	0.00000000e+00	0.00000000e+00
-139	0.00000000e+00	0.00000000e+00	0.00000000e+00	0.00000000e+00
-138	0.00000000e+00	0.00000000e+00	0.00000000e+00	0.00000000e+00
-137	0.00000000e+00	0.00000000e+00	0.00000000e+00	0.00000000e+00
-136	0.00000000e+00	0.00000000e+00	0.00000000e+00	0.00000000e+00
-135	0.00000000e+00	0.00000000e+00	0.00000000e+00	0.00000000e+00
-134	0.00000000e+00	0.00000000e+00	0.00000000e+00	0.00000000e+00
-133	0.00000000e+00	0.00000000e+00	0.00000000e+00	0.00000000e+00
-132	0.00000000e+00	0.00000000e+00	0.00000000e+00	0.00000000e+00
-131	0.00000000e+00	0.00000000e+00	0.00000000e+00	0.00000000e+00
-130	0.00000000e+00	0.00000000e+00	0.00000000e+00	0.00000000e+00
-129	0.00000000e+00	0.00000000e+00	0.00000000e+00	0.00000000e+00
-128	0.00000000e+00	0.00000000e+00	0.00000000e+00	0.00000000e+00
-127	0.00000000e+00	0.00000000e+00	0.00000000e+00	0.00000000e+00
-126	0.00000000e+00	0.00000000e+00	0.00000000e+00	0.00000000e+00
-125	0.00000000e+00	0.00000000e+00	0.00000000e+00	0.00000000e+00
-124	0.00000000e+00	0.00000000e+00	0.00000000e+00	0.00000000e+00
-123	0.00000000e+00	0.00000000e+00	0.00000000e+00	0.00000000e+00
-122	0.00000000e+00	0.00000000e+00	0.00000000e+00	0.00000000e+00
-121	0.00000000e+00	0.00000000e+00	0.00000000e+00	0.00000000e+00
-120	0.00000000e+00	0.00000000e+00	0.00000000e+00	0.00000000e+00
-119	0.00000000e+00	0.00000000e+00	0.00000000e+00	0.00000000e+00
-118	0.00000000e+00	0.00000000e+00	0.00000000e+00	0.00000000e+00
-117	0.00000000e+00	0.00000000e+00	0.00000000e+00	0.00000000e+00
-116	0.00000000e+00	0.00000000e+00	0.00000000e+00	0.00000000e+00
-115	0.00000000e+00	0.00000000e+00	0.00000000e+00	0.00000000e+00
-114	0.00000000e+00	0.00000000e+00	0.00000000e+00	0.00000000e+00
-113	0.00000000e+00	0.00000000e+00	0.00000000e+00	0.00000000e+00
-112	0.00000000e+00	0.00000000e+00	0.00000000e+00	0.00000000e+00
-111	0.00000000e+00	0.00000000e+00	0.00000000e+00	0.00000000e+00
-110	0.00000000e+00	0.00000000e+00	0.00000000e+00	0.00000000e+00
-109	0.00000000e+00	0.00000000e+00	0.00000000e+00	0.00000000e+00
-108	0.00000000e+00	0.00000000e+00	0.00000000e+00	0.00000000e+00
-107	0.00000000e+00	0.00000000e+00	0.00000000e+00	0.00000000e+00
-106	0.00000000e+00	0.00000000e+00	0.00000000e+00	0.00000000e+00
-105	0.00000000e+00	0.00000000e+00	0.00000000e+00	0.00000000e+00
-104	0.00000000e+00	0.00000000e+00	0.00000000e+00	0.00000000e+00
-103	0.00000000e+00	0.00000000e+00	0.00000000e+00	0.00000000e+00
-102	0.00000000e+00	0.00000000e+00	0.00000000e+00	0.00000000e+00
-101	0.00000000e+00	0.00000000e+00	0.00000000e+00	0.00000000e+00
-100	0.00000000e+00	0.00000000e+00	0.00000000e+00	0.00000000e+00
-99	0.00000000e+00	0.00000000e+00	0.00000000e+00	0.00000000e+00
-98	0.00000000e+00	0.00000000e+00	0.00000000e+00	0.00000000e+00
-97	0.00000000e+00	0.00000000e+00	0.00000000e+00	0.00000000e+00
-96	0.00000000e+00	0.00000000e+00	0.00000000e+00	0.00000000e+00
-95	0.00000000e+00	0.00000000e+00	0.00000000e+00	0.00000000e+00
-94	0.00000000e+00	0.00000000e+00	0.00000000e+00	0.00000000e+00
-93	0.00000000e+00	0.00000000e+00	0.00000000e+00	0.00000000e+00
-92	0.00000000e+00	0.00000000e+00	0.00000000e+00	0.00000000e+00
-91	0.00000000e+00	0.00000000e+00	0.00000000e+00	0.00000000e+00
-90	0.00000000e+00	0.00000000e+00	0.00000000e+00	0.00000000e+00
-89	0.00000000e+00	0.00000000e+00	0.00000000e+00	0.00000000e+00
-88	0.00000000e+00	0.00000000e+00	0.00000000e+00	0.00000000e+00
-87	0.00000000e+00	0.00000000e+00	0.00000000e+00	0.00000000e+00
-86	0.00000000e+00	0.00000000e+00	0.00000000e+00	0.00000000e+00
-85	0.00000000e+00	0.00000000e+00	0.00000000e+00	0.00000000e+00
-84	0.00000000e+00	0.00000000e+00	0.00000000e+00	0.00000000e+00
-83	0.00000000e+00	0.00000000e+00	0.00000000e+00	0.00000000e+00
-82	0.00000000e+00	0.00000000e+00	0.00000000e+00	0.00000000e+00
-81	0.00000000e+00	0.00000000e+00	0.00000000e+00	0.00000000e+00
-80	0.00000000e+00	0.00000000e+00	0.00000000e+00	0.00000000e+00
-79	0.00000000e+00	0.00000000e+00	0.00000000e+00	0.00000000e+00
-78	0.00000000e+00	0.00000000e+00	0.00000000e+00	0.00000000e+00
-77	0.00000000e+00	0.00000000e+00	0.00000000e+00	0.00000000e+00
-76	0.00000000e+00	0.00000000e+00	0.00000000e+00	0.00000000e+00
-75	0.00000000e+00	0.00000000e+00	0.00000000e+00	0.00000000e+00
-74	0.00000000e+00	0.00000000e+00	0.00000000e+00	0.00000000e+00
-73	0.00000000e+00	0.00000000e+00	0.00000000e+00	0.00000000e+00
-72	0.00000000e+00	0.00000000e+00	0.00000000e+00	0.00000000e+00
-71	0.00000000e+00	0.00000000e+00	0.00000000e+00	0.00000000e+00
-70	1.26000000e+02	1.00000000e+00	1.00000000e+00	1.00000000e+00
-69	5.31000000e+02	2.00000000e+00	4.00000000e+00	5.00000000e+00
-68	9.35000000e+02	2.00000000e+00	4.00000000e+00	5.00000000e+00
-67	1.27600000e+03	2.00000000e+00	4.00000000e+00	5.00000000e+00
-66	1.58100000e+03	2.00000000e+00	4.00000000e+00	5.00000000e+00
-65	1.89100000e+03	2.00000000e+00	4.00000000e+00	5.00000000e+00
-64	2.14900000e+03	2.00000000e+00	4.00000000e+00	5.00000000e+00
-63	2.45500000e+03	2.00000000e+00	4.00000000e+00	5.00000000e+00
-62	2.70100000e+03	2.00000000e+00	4.00000000e+00	5.00000000e+00
-61	2.97700000e+03	2.00000000e+00	4.00000000e+00	5.00000000e+00
-60	3.26000000e+03	2.00000000e+00	4.00000000e+00	5.00000000e+00
-59	3.54600000e+03	2.00000000e+00	4.00000000e+00	5.00000000e+00
-58	3.87200000e+03	2.00000000e+00	5.00000000e+00	6.00000000e+00
-57	4.16100000e+03	2.00000000e+00	5.00000000e+00	6.00000000e+00
-56	4.46600000e+03	2.00000000e+00	5.00000000e+00	6.00000000e+00
-55	4.71300000e+03	2.00000000e+00	5.00000000e+00	6.00000000e+00
-54	5.01200000e+03	2.00000000e+00	5.00000000e+00	6.00000000e+00
-53	5.31700000e+03	2.00000000e+00	5.00000000e+00	6.00000000e+00
-52	5.61000000e+03	2.00000000e+00	5.00000000e+00	6.00000000e+00
-51	6.12700000e+03	5.00000000e+00	8.00000000e+00	1.00000000e+01
-50	7.23400000e+03	7.00000000e+00	1.20000000e+01	2.70000000e+01
-49	8.37300000e+03	7.00000000e+00	1.20000000e+01	2.70000000e+01
-48	9.25100000e+03	8.00000000e+00	1.40000000e+01	3.00000000e+01
-47	9.87600000e+03	8.00000000e+00	1.40000000e+01	3.00000000e+01
-46	1.07680000e+04	1.00000000e+01	1.60000000e+01	3.20000000e+01
-45	1.16540000e+04	1.00000000e+01	1.60000000e+01	3.20000000e+01
-44	1.28490000e+04	1.10000000e+01	1.70000000e+01	3.30000000e+01
-43	1.40040000e+04	1.40000000e+01	2.00000000e+01	3.90000000e+01
-42	1.52630000e+04	1.50000000e+01	2.20000000e+01	4.10000000e+01
-41	1.62740000e+04	1.50000000e+01	2.20000000e+01	4.20000000e+01
-40	1.71620000e+04	1.50000000e+01	2.20000000e+01	4.20000000e+01
-39	1.79760000e+04	1.60000000e+01	2.30000000e+01	4.30000000e+01
-38	1.87950000e+04	1.60000000e+01	2.30000000e+01	4.30000000e+01
-37	1.94920000e+04	1.60000000e+01	2.30000000e+01	4.30000000e+01
-36	2.04640000e+04	1.70000000e+01	2.40000000e+01	4.40000000e+01
-35	2.18580000e+04	1.80000000e+01	2.60000000e+01	4.70000000e+01
-34	2.29400000e+04	2.20000000e+01	3.00000000e+01	5.20000000e+01
-33	2.41120000e+04	2.20000000e+01	3.00000000e+01	5.20000000e+01
-32	2.55540000e+04	2.20000000e+01	3.20000000e+01	5.50000000e+01
-31	2.69910000e+04	2.20000000e+01	3.20000000e+01	5.50000000e+01
-30	2.84180000e+04	2.20000000e+01	3.20000000e+01	5.50000000e+01
-29	2.98240000e+04	2.30000000e+01	3.60000000e+01	6.20000000e+01
-28	3.15230000e+04	2.50000000e+01	3.90000000e+01	6.60000000e+01
-27	3.29690000e+04	2.50000000e+01	3.90000000e+01	6.60000000e+01
-26	3.43110000e+04	2.50000000e+01	3.90000000e+01	6.60000000e+01
-25	3.55190000e+04	2.50000000e+01	3.90000000e+01	6.60000000e+01
-24	3.68050000e+04	2.50000000e+01	3.90000000e+01	6.60000000e+01
-23	3.82310000e+04	2.80000000e+01	4.10000000e+01	6.90000000e+01
-22	3.97360000e+04	2.80000000e+01	4.10000000e+01	6.90000000e+01
-21	4.13250000e+04	2.80000000e+01	4.20000000e+01	7.00000000e+01
-20	4.29220000e+04	3.30000000e+01	4.80000000e+01	7.80000000e+01
-19	4.45070000e+04	3.50000000e+01	5.00000000e+01	8.00000000e+01
-18	4.60110000e+04	3.50000000e+01	5.00000000e+01	8.00000000e+01
-17	4.74400000e+04	4.10000000e+01	5.50000000e+01	8.60000000e+01
-16	4.87500000e+04	4.40000000e+01	5.70000000e+01	8.80000000e+01
-15	5.02810000e+04	4.40000000e+01	5.70000000e+01	8.80000000e+01
-14	5.17950000e+04	4.40000000e+01	5.70000000e+01	8.80000000e+01
-13	5.34040000e+04	4.30000000e+01	5.90000000e+01	9.00000000e+01
-12	5.51020000e+04	4.30000000e+01	5.90000000e+01	9.00000000e+01
-11	5.67620000e+04	4.30000000e+01	5.90000000e+01	9.00000000e+01
-10	5.84910000e+04	4.90000000e+01	6.00000000e+01	9.20000000e+01
-9	6.02280000e+04	4.90000000e+01	6.00000000e+01	9.20000000e+01
-8	6.19320000e+04	4.80000000e+01	6.10000000e+01	9.30000000e+01
-7	6.37560000e+04	4.80000000e+01	6.10000000e+01	9.30000000e+01
-6	6.57730000e+04	4.80000000e+01	6.10000000e+01	9.30000000e+01
-5	6.79200000e+04	4.70000000e+01	6.20000000e+01	9.40000000e+01
-4	7.01980000e+04	4.70000000e+01	6.20000000e+01	9.40000000e+01
-3	7.27690000e+04	4.70000000e+01	6.20000000e+01	9.40000000e+01
-2	7.51210000e+04	4.70000000e+01	6.20000000e+01	9.40000000e+01
-1	7.77790000e+04	4.70000000e+01	6.20000000e+01	9.40000000e+01
0	8.08630000e+04	4.50000000e+01	6.50000000e+01	9.90000000e+01
1	8.61430000e+04	5.10000000e+01	6.70000000e+01	1.03000000e+02
2	9.16710000e+04	5.30000000e+01	6.90000000e+01	1.06000000e+02
3	9.74450000e+04	5.70000000e+01	7.20000000e+01	1.12000000e+02
4	1.02597000e+05	5.40000000e+01	7.50000000e+01	1.15000000e+02
5	1.06953000e+05	5.90000000e+01	7.60000000e+01	1.16000000e+02
6	1.11020000e+05	5.60000000e+01	8.00000000e+01	1.23000000e+02
7	1.14986000e+05	5.60000000e+01	8.00000000e+01	1.23000000e+02
8	1.18938000e+05	6.00000000e+01	8.40000000e+01	1.27000000e+02
9	1.23104000e+05	6.20000000e+01	8.60000000e+01	1.29000000e+02
10	1.26858000e+05	6.30000000e+01	8.70000000e+01	1.30000000e+02
11	1.30686000e+05	6.30000000e+01	8.70000000e+01	1.30000000e+02
12	1.34001000e+05	6.30000000e+01	8.70000000e+01	1.30000000e+02
13	1.37302000e+05	6.30000000e+01	8.70000000e+01	1.30000000e+02
14	1.40473000e+05	6.40000000e+01	9.00000000e+01	1.37000000e+02
15	1.43304000e+05	6.40000000e+01	9.00000000e+01	1.37000000e+02
16	1.45911000e+05	6.60000000e+01	9.10000000e+01	1.38000000e+02
17	1.48854000e+05	7.00000000e+01	9.30000000e+01	1.41000000e+02
18	1.52240000e+05	7.10000000e+01	9.80000000e+01	1.47000000e+02
19	1.55889000e+05	7.00000000e+01	1.00000000e+02	1.49000000e+02
20	1.59508000e+05	7.80000000e+01	1.02000000e+02	1.51000000e+02
21	1.63427000e+05	7.60000000e+01	1.03000000e+02	1.52000000e+02
22	1.67387000e+05	7.80000000e+01	1.06000000e+02	1.55000000e+02
23	1.71806000e+05	7.80000000e+01	1.06000000e+02	1.55000000e+02
24	1.76699000e+05	7.80000000e+01	1.06000000e+02	1.55000000e+02
25	1.80851000e+05	8.30000000e+01	1.11000000e+02	1.66000000e+02
26	1.84174000e+05	8.10000000e+01	1.13000000e+02	1.71000000e+02
27	1.87603000e+05	8.40000000e+01	1.16000000e+02	1.74000000e+02
28	1.91345000e+05	8.40000000e+01	1.16000000e+02	1.74000000e+02
29	1.95158000e+05	8.40000000e+01	1.16000000e+02	1.74000000e+02
30	1.99053000e+05	8.40000000e+01	1.16000000e+02	1.74000000e+02
31	2.03016000e+05	8.70000000e+01	1.19000000e+02	1.77000000e+02
32	2.06241000e+05	8.50000000e+01	1.22000000e+02	1.80000000e+02
33	2.08589000e+05	9.00000000e+01	1.24000000e+02	1.82000000e+02
34	2.11071000e+05	8.50000000e+01	1.25000000e+02	1.83000000e+02
35	2.13615000e+05	8.50000000e+01	1.25000000e+02	1.83000000e+02
36	2.16284000e+05	9.30000000e+01	1.27000000e+02	1.87000000e+02
37	2.19272000e+05	9.60000000e+01	1.28000000e+02	1.88000000e+02
38	2.22841000e+05	9.60000000e+01	1.29000000e+02	1.89000000e+02
39	2.25708000e+05	9.50000000e+01	1.30000000e+02	1.90000000e+02
40	2.27949000e+05	9.50000000e+01	1.30000000e+02	1.90000000e+02
41	2.30164000e+05	1.03000000e+02	1.33000000e+02	2.12000000e+02
42	2.32385000e+05	1.03000000e+02	1.33000000e+02	2.12000000e+02
43	2.34444000e+05	1.03000000e+02	1.33000000e+02	2.12000000e+02
44	2.38400000e+05	1.03000000e+02	1.33000000e+02	2.12000000e+02
45	2.43995000e+05	1.04000000e+02	1.34000000e+02	2.13000000e+02
46	2.47947000e+05	1.02000000e+02	1.36000000e+02	2.16000000e+02
47	2.50810000e+05	1.02000000e+02	1.37000000e+02	2.17000000e+02
48	2.53685000e+05	1.01000000e+02	1.38000000e+02	2.18000000e+02
49	2.56156000e+05	1.01000000e+02	1.38000000e+02	2.18000000e+02
50	2.58786000e+05	1.04000000e+02	1.39000000e+02	2.19000000e+02
51	2.62409000e+05	1.04000000e+02	1.39000000e+02	2.19000000e+02
52	2.66603000e+05	1.07000000e+02	1.41000000e+02	2.21000000e+02
53	2.70095000e+05	1.06000000e+02	1.43000000e+02	2.26000000e+02
54	2.72918000e+05	1.05000000e+02	1.46000000e+02	2.29000000e+02
55	2.75727000e+05	1.16000000e+02	1.51000000e+02	2.35000000e+02
56	2.78356000e+05	1.16000000e+02	1.51000000e+02	2.35000000e+02
57	2.81033000e+05	1.16000000e+02	1.51000000e+02	2.35000000e+02
58	2.84457000e+05	1.16000000e+02	1.51000000e+02	2.35000000e+02
59	2.89340000e+05	1.16000000e+02	1.51000000e+02	2.35000000e+02
60	2.93371000e+05	1.15000000e+02	1.54000000e+02	2.38000000e+02
61	2.96167000e+05	1.15000000e+02	1.54000000e+02	2.38000000e+02
62	2.98790000e+05	1.15000000e+02	1.54000000e+02	2.38000000e+02
63	3.01206000e+05	1.10000000e+02	1.56000000e+02	2.40000000e+02
64	3.03888000e+05	1.18000000e+02	1.58000000e+02	2.42000000e+02
65	3.07124000e+05	1.15000000e+02	1.59000000e+02	2.43000000e+02
66	3.10451000e+05	1.15000000e+02	1.59000000e+02	2.43000000e+02
67	3.13427000e+05	1.15000000e+02	1.59000000e+02	2.43000000e+02
68	3.15822000e+05	1.15000000e+02	1.59000000e+02	2.43000000e+02
69	3.18247000e+05	1.15000000e+02	1.59000000e+02	2.43000000e+02
70	3.20454000e+05	1.15000000e+02	1.59000000e+02	2.43000000e+02
71	3.22670000e+05	1.15000000e+02	1.59000000e+02	2.43000000e+02
72	3.25206000e+05	1.15000000e+02	1.60000000e+02	2.44000000e+02
73	3.29452000e+05	1.20000000e+02	1.61000000e+02	2.45000000e+02
74	3.33864000e+05	1.18000000e+02	1.63000000e+02	2.47000000e+02
75	3.36707000e+05	1.23000000e+02	1.64000000e+02	2.55000000e+02
76	3.39113000e+05	1.16000000e+02	1.65000000e+02	2.56000000e+02
77	3.41591000e+05	1.16000000e+02	1.65000000e+02	2.56000000e+02
78	3.43875000e+05	1.21000000e+02	1.66000000e+02	2.57000000e+02
79	3.46391000e+05	1.21000000e+02	1.66000000e+02	2.57000000e+02
80	3.49240000e+05	1.21000000e+02	1.67000000e+02	2.58000000e+02
81	3.51725000e+05	1.21000000e+02	1.67000000e+02	2.58000000e+02
82	3.54236000e+05	1.24000000e+02	1.68000000e+02	2.59000000e+02
83	3.56474000e+05	1.24000000e+02	1.68000000e+02	2.59000000e+02
84	3.58305000e+05	1.24000000e+02	1.68000000e+02	2.59000000e+02
85	3.60390000e+05	1.24000000e+02	1.30000000e+01	2.59000000e+02
86	3.62967000e+05	1.24000000e+02	1.68000000e+02	2.59000000e+02
87	3.65872000e+05	1.24000000e+02	1.68000000e+02	2.59000000e+02
88	3.68278000e+05	1.24000000e+02	1.68000000e+02	2.59000000e+02
89	3.70101000e+05	1.24000000e+02	1.68000000e+02	2.59000000e+02
90	3.71608000e+05	1.24000000e+02	1.68000000e+02	2.59000000e+02
91	3.73278000e+05	1.24000000e+02	1.68000000e+02	2.59000000e+02
92	3.74854000e+05	1.24000000e+02	1.68000000e+02	2.59000000e+02
93	3.76592000e+05	1.24000000e+02	1.68000000e+02	2.59000000e+02
94	3.78790000e+05	1.22000000e+02	1.69000000e+02	2.60000000e+02
95	3.80775000e+05	1.22000000e+02	1.69000000e+02	2.60000000e+02
96	3.82295000e+05	1.22000000e+02	1.69000000e+02	2.60000000e+02
97	3.83765000e+05	1.23000000e+02	1.71000000e+02	2.62000000e+02
98	3.85196000e+05	1.23000000e+02	1.71000000e+02	2.62000000e+02
99	3.86741000e+05	1.23000000e+02	1.71000000e+02	2.62000000e+02
100	3.88441000e+05	1.23000000e+02	1.71000000e+02	2.62000000e+02
