# Supplementary material for: Early Prediction of Movie Box Office Success Based on Wikipedia Activity Big Data
Source: PLoS One. 2013 Aug 21;8(8):e71226. doi: 10.1371/journal.pone.0071226 (PMC3749192; doi:10.1371/journal.pone.0071226)
Supplement: Dataset S1 — The dataset under study, including the financial and Wikipedia activity data is also available at http://wwm.phy.bme.hu/SupplementaryDataS1.zip. (ZIP) [file pone.0071226.s002.zip › wikipredict_data_pack/sample_of_312/wikipedia_predictors/23]

Day_(movie_time)	Views	Users	Rigor	Edits
-500	0.00000000e+00	1.00000000e+00	1.00000000e+00	1.00000000e+00
-499	0.00000000e+00	1.00000000e+00	1.00000000e+00	1.00000000e+00
-498	0.00000000e+00	1.00000000e+00	1.00000000e+00	1.00000000e+00
-497	1.00000000e+00	1.00000000e+00	1.00000000e+00	1.00000000e+00
-496	3.00000000e+00	1.00000000e+00	1.00000000e+00	1.00000000e+00
-495	6.00000000e+00	1.00000000e+00	1.00000000e+00	1.00000000e+00
-494	7.00000000e+00	1.00000000e+00	1.00000000e+00	1.00000000e+00
-493	9.00000000e+00	1.00000000e+00	1.00000000e+00	1.00000000e+00
-492	1.10000000e+01	1.00000000e+00	1.00000000e+00	1.00000000e+00
-491	1.20000000e+01	1.00000000e+00	1.00000000e+00	1.00000000e+00
-490	1.20000000e+01	1.00000000e+00	1.00000000e+00	1.00000000e+00
-489	1.40000000e+01	1.00000000e+00	1.00000000e+00	1.00000000e+00
-488	1.40000000e+01	1.00000000e+00	1.00000000e+00	1.00000000e+00
-487	1.40000000e+01	1.00000000e+00	1.00000000e+00	1.00000000e+00
-486	1.60000000e+01	1.00000000e+00	1.00000000e+00	1.00000000e+00
-485	1.60000000e+01	1.00000000e+00	1.00000000e+00	1.00000000e+00
-484	2.00000000e+01	1.00000000e+00	1.00000000e+00	1.00000000e+00
-483	2.00000000e+01	1.00000000e+00	1.00000000e+00	1.00000000e+00
-482	2.00000000e+01	1.00000000e+00	1.00000000e+00	1.00000000e+00
-481	2.20000000e+01	1.00000000e+00	1.00000000e+00	1.00000000e+00
-480	2.40000000e+01	1.00000000e+00	1.00000000e+00	1.00000000e+00
-479	2.40000000e+01	1.00000000e+00	1.00000000e+00	1.00000000e+00
-478	2.40000000e+01	1.00000000e+00	1.00000000e+00	1.00000000e+00
-477	2.50000000e+01	1.00000000e+00	1.00000000e+00	1.00000000e+00
-476	2.50000000e+01	1.00000000e+00	1.00000000e+00	1.00000000e+00
-475	2.70000000e+01	1.00000000e+00	1.00000000e+00	1.00000000e+00
-474	3.00000000e+01	1.00000000e+00	1.00000000e+00	1.00000000e+00
-473	3.10000000e+01	1.00000000e+00	1.00000000e+00	1.00000000e+00
-472	3.20000000e+01	1.00000000e+00	1.00000000e+00	1.00000000e+00
-471	3.30000000e+01	1.00000000e+00	1.00000000e+00	1.00000000e+00
-470	3.40000000e+01	1.00000000e+00	1.00000000e+00	1.00000000e+00
-469	3.50000000e+01	1.00000000e+00	1.00000000e+00	1.00000000e+00
-468	3.50000000e+01	1.00000000e+00	1.00000000e+00	1.00000000e+00
-467	3.60000000e+01	1.00000000e+00	1.00000000e+00	1.00000000e+00
-466	3.70000000e+01	1.00000000e+00	1.00000000e+00	1.00000000e+00
-465	4.00000000e+01	1.00000000e+00	1.00000000e+00	1.00000000e+00
-464	4.10000000e+01	1.00000000e+00	1.00000000e+00	1.00000000e+00
-463	4.10000000e+01	1.00000000e+00	1.00000000e+00	1.00000000e+00
-462	4.10000000e+01	1.00000000e+00	1.00000000e+00	1.00000000e+00
-461	4.10000000e+01	1.00000000e+00	1.00000000e+00	1.00000000e+00
-460	4.10000000e+01	1.00000000e+00	1.00000000e+00	1.00000000e+00
-459	4.30000000e+01	1.00000000e+00	1.00000000e+00	1.00000000e+00
-458	4.50000000e+01	1.00000000e+00	1.00000000e+00	1.00000000e+00
-457	4.80000000e+01	1.00000000e+00	1.00000000e+00	1.00000000e+00
-456	4.90000000e+01	1.00000000e+00	1.00000000e+00	1.00000000e+00
-455	5.10000000e+01	1.00000000e+00	1.00000000e+00	1.00000000e+00
-454	5.30000000e+01	1.00000000e+00	1.00000000e+00	1.00000000e+00
-453	5.40000000e+01	1.00000000e+00	1.00000000e+00	1.00000000e+00
-452	5.50000000e+01	1.00000000e+00	1.00000000e+00	1.00000000e+00
-451	5.50000000e+01	1.00000000e+00	1.00000000e+00	1.00000000e+00
-450	5.50000000e+01	1.00000000e+00	1.00000000e+00	1.00000000e+00
-449	5.60000000e+01	1.00000000e+00	1.00000000e+00	1.00000000e+00
-448	5.70000000e+01	1.00000000e+00	1.00000000e+00	1.00000000e+00
-447	5.70000000e+01	1.00000000e+00	1.00000000e+00	1.00000000e+00
-446	5.70000000e+01	1.00000000e+00	1.00000000e+00	1.00000000e+00
-445	5.90000000e+01	1.00000000e+00	1.00000000e+00	1.00000000e+00
-444	6.30000000e+01	1.00000000e+00	1.00000000e+00	1.00000000e+00
-443	6.70000000e+01	1.00000000e+00	1.00000000e+00	1.00000000e+00
-442	7.00000000e+01	1.00000000e+00	1.00000000e+00	1.00000000e+00
-441	7.30000000e+01	1.00000000e+00	1.00000000e+00	1.00000000e+00
-440	7.50000000e+01	1.00000000e+00	1.00000000e+00	1.00000000e+00
-439	7.60000000e+01	1.00000000e+00	1.00000000e+00	1.00000000e+00
-438	7.60000000e+01	1.00000000e+00	1.00000000e+00	1.00000000e+00
-437	7.80000000e+01	1.00000000e+00	1.00000000e+00	1.00000000e+00
-436	8.00000000e+01	1.00000000e+00	1.00000000e+00	1.00000000e+00
-435	8.20000000e+01	1.00000000e+00	1.00000000e+00	1.00000000e+00
-434	8.40000000e+01	1.00000000e+00	1.00000000e+00	1.00000000e+00
-433	8.60000000e+01	1.00000000e+00	1.00000000e+00	1.00000000e+00
-432	8.80000000e+01	1.00000000e+00	1.00000000e+00	1.00000000e+00
-431	8.80000000e+01	1.00000000e+00	1.00000000e+00	1.00000000e+00
-430	8.90000000e+01	1.00000000e+00	1.00000000e+00	1.00000000e+00
-429	9.30000000e+01	1.00000000e+00	1.00000000e+00	1.00000000e+00
-428	9.30000000e+01	1.00000000e+00	1.00000000e+00	1.00000000e+00
-427	9.50000000e+01	1.00000000e+00	1.00000000e+00	1.00000000e+00
-426	9.60000000e+01	1.00000000e+00	1.00000000e+00	1.00000000e+00
-425	9.70000000e+01	1.00000000e+00	1.00000000e+00	1.00000000e+00
-424	9.80000000e+01	1.00000000e+00	1.00000000e+00	1.00000000e+00
-423	1.07000000e+02	1.00000000e+00	1.00000000e+00	1.00000000e+00
-422	1.09000000e+02	1.00000000e+00	1.00000000e+00	1.00000000e+00
-421	1.11000000e+02	1.00000000e+00	1.00000000e+00	1.00000000e+00
-420	1.13000000e+02	1.00000000e+00	1.00000000e+00	1.00000000e+00
-419	1.14000000e+02	1.00000000e+00	1.00000000e+00	1.00000000e+00
-418	1.15000000e+02	1.00000000e+00	1.00000000e+00	1.00000000e+00
-417	1.16000000e+02	1.00000000e+00	1.00000000e+00	1.00000000e+00
-416	1.16000000e+02	1.00000000e+00	1.00000000e+00	1.00000000e+00
-415	1.16000000e+02	1.00000000e+00	1.00000000e+00	1.00000000e+00
-414	1.18000000e+02	1.00000000e+00	1.00000000e+00	1.00000000e+00
-413	1.18000000e+02	1.00000000e+00	1.00000000e+00	1.00000000e+00
-412	1.18000000e+02	1.00000000e+00	1.00000000e+00	1.00000000e+00
-411	1.19000000e+02	1.00000000e+00	1.00000000e+00	1.00000000e+00
-410	1.19000000e+02	1.00000000e+00	1.00000000e+00	1.00000000e+00
-409	1.21000000e+02	1.00000000e+00	1.00000000e+00	1.00000000e+00
-408	1.23000000e+02	1.00000000e+00	1.00000000e+00	1.00000000e+00
-407	1.30000000e+02	1.00000000e+00	1.00000000e+00	1.00000000e+00
-406	1.34000000e+02	1.00000000e+00	1.00000000e+00	1.00000000e+00
-405	1.40000000e+02	1.00000000e+00	1.00000000e+00	1.00000000e+00
-404	1.50000000e+02	1.00000000e+00	1.00000000e+00	1.00000000e+00
-403	1.53000000e+02	1.00000000e+00	1.00000000e+00	1.00000000e+00
-402	1.62000000e+02	1.00000000e+00	1.00000000e+00	1.00000000e+00
-401	1.71000000e+02	1.00000000e+00	1.00000000e+00	1.00000000e+00
-400	1.77000000e+02	1.00000000e+00	1.00000000e+00	1.00000000e+00
-399	1.84000000e+02	1.00000000e+00	1.00000000e+00	1.00000000e+00
-398	1.91000000e+02	1.00000000e+00	1.00000000e+00	1.00000000e+00
-397	1.98000000e+02	1.00000000e+00	1.00000000e+00	1.00000000e+00
-396	2.04000000e+02	1.00000000e+00	1.00000000e+00	1.00000000e+00
-395	2.07000000e+02	1.00000000e+00	1.00000000e+00	1.00000000e+00
-394	2.25000000e+02	1.00000000e+00	1.00000000e+00	1.00000000e+00
-393	2.66000000e+02	1.00000000e+00	1.00000000e+00	1.00000000e+00
-392	2.86000000e+02	1.00000000e+00	1.00000000e+00	1.00000000e+00
-391	2.98000000e+02	1.00000000e+00	1.00000000e+00	1.00000000e+00
-390	3.13000000e+02	1.00000000e+00	1.00000000e+00	1.00000000e+00
-389	3.24000000e+02	1.00000000e+00	1.00000000e+00	1.00000000e+00
-388	3.29000000e+02	1.00000000e+00	1.00000000e+00	1.00000000e+00
-387	3.36000000e+02	1.00000000e+00	1.00000000e+00	1.00000000e+00
-386	3.46000000e+02	1.00000000e+00	1.00000000e+00	1.00000000e+00
-385	3.51000000e+02	1.00000000e+00	1.00000000e+00	1.00000000e+00
-384	3.55000000e+02	1.00000000e+00	1.00000000e+00	1.00000000e+00
-383	3.68000000e+02	1.00000000e+00	1.00000000e+00	1.00000000e+00
-382	3.72000000e+02	1.00000000e+00	1.00000000e+00	1.00000000e+00
-381	3.83000000e+02	1.00000000e+00	1.00000000e+00	1.00000000e+00
-380	3.91000000e+02	1.00000000e+00	1.00000000e+00	1.00000000e+00
-379	3.99000000e+02	1.00000000e+00	1.00000000e+00	1.00000000e+00
-378	4.03000000e+02	1.00000000e+00	1.00000000e+00	1.00000000e+00
-377	4.05000000e+02	1.00000000e+00	1.00000000e+00	1.00000000e+00
-376	4.10000000e+02	1.00000000e+00	1.00000000e+00	1.00000000e+00
-375	4.12000000e+02	1.00000000e+00	1.00000000e+00	1.00000000e+00
-374	4.16000000e+02	1.00000000e+00	1.00000000e+00	1.00000000e+00
-373	4.18000000e+02	1.00000000e+00	1.00000000e+00	1.00000000e+00
-372	4.24000000e+02	1.00000000e+00	1.00000000e+00	1.00000000e+00
-371	4.28000000e+02	1.00000000e+00	1.00000000e+00	1.00000000e+00
-370	4.33000000e+02	1.00000000e+00	1.00000000e+00	1.00000000e+00
-369	4.37000000e+02	1.00000000e+00	1.00000000e+00	1.00000000e+00
-368	4.42000000e+02	1.00000000e+00	1.00000000e+00	1.00000000e+00
-367	4.48000000e+02	1.00000000e+00	1.00000000e+00	1.00000000e+00
-366	4.49000000e+02	1.00000000e+00	1.00000000e+00	1.00000000e+00
-365	4.54000000e+02	1.00000000e+00	1.00000000e+00	1.00000000e+00
-364	4.58000000e+02	1.00000000e+00	1.00000000e+00	1.00000000e+00
-363	4.58000000e+02	1.00000000e+00	1.00000000e+00	1.00000000e+00
-362	4.64000000e+02	1.00000000e+00	1.00000000e+00	1.00000000e+00
-361	4.75000000e+02	1.00000000e+00	1.00000000e+00	1.00000000e+00
-360	4.83000000e+02	1.00000000e+00	1.00000000e+00	1.00000000e+00
-359	4.87000000e+02	1.00000000e+00	1.00000000e+00	1.00000000e+00
-358	4.94000000e+02	1.00000000e+00	1.00000000e+00	1.00000000e+00
-357	4.98000000e+02	1.00000000e+00	1.00000000e+00	1.00000000e+00
-356	5.16000000e+02	1.00000000e+00	1.00000000e+00	1.00000000e+00
-355	5.27000000e+02	1.00000000e+00	1.00000000e+00	1.00000000e+00
-354	5.46000000e+02	1.00000000e+00	1.00000000e+00	1.00000000e+00
-353	5.65000000e+02	1.00000000e+00	1.00000000e+00	1.00000000e+00
-352	5.93000000e+02	1.00000000e+00	1.00000000e+00	1.00000000e+00
-351	6.08000000e+02	1.00000000e+00	1.00000000e+00	1.00000000e+00
-350	6.13000000e+02	1.00000000e+00	1.00000000e+00	1.00000000e+00
-349	6.20000000e+02	1.00000000e+00	1.00000000e+00	1.00000000e+00
-348	6.24000000e+02	1.00000000e+00	1.00000000e+00	1.00000000e+00
-347	6.27000000e+02	1.00000000e+00	1.00000000e+00	1.00000000e+00
-346	6.36000000e+02	1.00000000e+00	1.00000000e+00	1.00000000e+00
-345	6.43000000e+02	1.00000000e+00	1.00000000e+00	1.00000000e+00
-344	6.50000000e+02	1.00000000e+00	1.00000000e+00	1.00000000e+00
-343	6.61000000e+02	1.00000000e+00	1.00000000e+00	1.00000000e+00
-342	6.63000000e+02	1.00000000e+00	1.00000000e+00	1.00000000e+00
-341	6.67000000e+02	1.00000000e+00	1.00000000e+00	1.00000000e+00
-340	6.72000000e+02	1.00000000e+00	1.00000000e+00	1.00000000e+00
-339	6.75000000e+02	1.00000000e+00	1.00000000e+00	1.00000000e+00
-338	6.78000000e+02	1.00000000e+00	1.00000000e+00	1.00000000e+00
-337	6.80000000e+02	1.00000000e+00	1.00000000e+00	1.00000000e+00
-336	6.85000000e+02	1.00000000e+00	1.00000000e+00	1.00000000e+00
-335	6.96000000e+02	1.00000000e+00	1.00000000e+00	1.00000000e+00
-334	7.10000000e+02	1.00000000e+00	1.00000000e+00	1.00000000e+00
-333	7.19000000e+02	1.00000000e+00	1.00000000e+00	1.00000000e+00
-332	7.41000000e+02	1.00000000e+00	1.00000000e+00	1.00000000e+00
-331	7.57000000e+02	1.00000000e+00	1.00000000e+00	1.00000000e+00
-330	7.74000000e+02	1.00000000e+00	1.00000000e+00	1.00000000e+00
-329	8.00000000e+02	1.00000000e+00	1.00000000e+00	1.00000000e+00
-328	8.16000000e+02	1.00000000e+00	1.00000000e+00	1.00000000e+00
-327	8.23000000e+02	1.00000000e+00	1.00000000e+00	1.00000000e+00
-326	8.30000000e+02	1.00000000e+00	1.00000000e+00	1.00000000e+00
-325	8.37000000e+02	1.00000000e+00	1.00000000e+00	1.00000000e+00
-324	8.52000000e+02	1.00000000e+00	1.00000000e+00	1.00000000e+00
-323	8.63000000e+02	1.00000000e+00	1.00000000e+00	1.00000000e+00
-322	8.81000000e+02	1.00000000e+00	1.00000000e+00	1.00000000e+00
-321	8.91000000e+02	1.00000000e+00	1.00000000e+00	1.00000000e+00
-320	9.06000000e+02	1.00000000e+00	1.00000000e+00	1.00000000e+00
-319	9.19000000e+02	1.00000000e+00	1.00000000e+00	1.00000000e+00
-318	9.37000000e+02	1.00000000e+00	1.00000000e+00	1.00000000e+00
-317	9.54000000e+02	1.00000000e+00	1.00000000e+00	1.00000000e+00
-316	9.69000000e+02	1.00000000e+00	1.00000000e+00	1.00000000e+00
-315	9.92000000e+02	1.00000000e+00	1.00000000e+00	1.00000000e+00
-314	1.01300000e+03	1.00000000e+00	1.00000000e+00	1.00000000e+00
-313	1.03000000e+03	1.00000000e+00	1.00000000e+00	1.00000000e+00
-312	1.04500000e+03	1.00000000e+00	1.00000000e+00	1.00000000e+00
-311	1.11300000e+03	1.00000000e+00	1.00000000e+00	1.00000000e+00
-310	1.16000000e+03	1.00000000e+00	1.00000000e+00	1.00000000e+00
-309	1.19300000e+03	1.00000000e+00	1.00000000e+00	1.00000000e+00
-308	1.22800000e+03	1.00000000e+00	1.00000000e+00	1.00000000e+00
-307	1.26500000e+03	1.00000000e+00	1.00000000e+00	1.00000000e+00
-306	1.30300000e+03	1.00000000e+00	1.00000000e+00	1.00000000e+00
-305	1.35500000e+03	1.00000000e+00	1.00000000e+00	1.00000000e+00
-304	1.40400000e+03	1.00000000e+00	1.00000000e+00	1.00000000e+00
-303	1.43000000e+03	1.00000000e+00	1.00000000e+00	1.00000000e+00
-302	1.47100000e+03	1.00000000e+00	1.00000000e+00	1.00000000e+00
-301	1.49900000e+03	1.00000000e+00	1.00000000e+00	1.00000000e+00
-300	1.51800000e+03	1.00000000e+00	1.00000000e+00	1.00000000e+00
-299	1.54400000e+03	1.00000000e+00	1.00000000e+00	1.00000000e+00
-298	1.56700000e+03	1.00000000e+00	1.00000000e+00	1.00000000e+00
-297	1.58500000e+03	1.00000000e+00	1.00000000e+00	1.00000000e+00
-296	1.59700000e+03	1.00000000e+00	1.00000000e+00	1.00000000e+00
-295	1.61800000e+03	1.00000000e+00	1.00000000e+00	1.00000000e+00
-294	1.62900000e+03	1.00000000e+00	1.00000000e+00	1.00000000e+00
-293	1.64200000e+03	1.00000000e+00	1.00000000e+00	1.00000000e+00
-292	1.65900000e+03	1.00000000e+00	1.00000000e+00	1.00000000e+00
-291	1.67100000e+03	1.00000000e+00	1.00000000e+00	1.00000000e+00
-290	1.69700000e+03	1.00000000e+00	1.00000000e+00	1.00000000e+00
-289	1.71200000e+03	1.00000000e+00	1.00000000e+00	1.00000000e+00
-288	1.73400000e+03	1.00000000e+00	1.00000000e+00	1.00000000e+00
-287	1.76100000e+03	1.00000000e+00	1.00000000e+00	1.00000000e+00
-286	1.78700000e+03	1.00000000e+00	1.00000000e+00	1.00000000e+00
-285	1.80400000e+03	1.00000000e+00	1.00000000e+00	1.00000000e+00
-284	1.83300000e+03	1.00000000e+00	1.00000000e+00	1.00000000e+00
-283	1.84600000e+03	1.00000000e+00	1.00000000e+00	1.00000000e+00
-282	1.86100000e+03	1.00000000e+00	1.00000000e+00	1.00000000e+00
-281	1.87200000e+03	1.00000000e+00	1.00000000e+00	1.00000000e+00
-280	1.89700000e+03	1.00000000e+00	1.00000000e+00	1.00000000e+00
-279	1.91700000e+03	1.00000000e+00	1.00000000e+00	1.00000000e+00
-278	1.93100000e+03	1.00000000e+00	1.00000000e+00	1.00000000e+00
-277	1.94600000e+03	1.00000000e+00	1.00000000e+00	1.00000000e+00
-276	1.96900000e+03	1.00000000e+00	1.00000000e+00	1.00000000e+00
-275	1.98400000e+03	1.00000000e+00	1.00000000e+00	1.00000000e+00
-274	2.01000000e+03	1.00000000e+00	1.00000000e+00	1.00000000e+00
-273	2.03100000e+03	1.00000000e+00	1.00000000e+00	1.00000000e+00
-272	2.05300000e+03	1.00000000e+00	1.00000000e+00	1.00000000e+00
-271	2.06800000e+03	1.00000000e+00	1.00000000e+00	1.00000000e+00
-270	2.08900000e+03	1.00000000e+00	1.00000000e+00	1.00000000e+00
-269	2.10300000e+03	1.00000000e+00	1.00000000e+00	1.00000000e+00
-268	2.14400000e+03	1.00000000e+00	1.00000000e+00	1.00000000e+00
-267	2.16400000e+03	1.00000000e+00	1.00000000e+00	1.00000000e+00
-266	2.19600000e+03	1.00000000e+00	1.00000000e+00	1.00000000e+00
-265	2.21700000e+03	1.00000000e+00	1.00000000e+00	1.00000000e+00
-264	2.23700000e+03	1.00000000e+00	1.00000000e+00	1.00000000e+00
-263	2.25200000e+03	1.00000000e+00	1.00000000e+00	1.00000000e+00
-262	2.28000000e+03	1.00000000e+00	1.00000000e+00	1.00000000e+00
-261	2.31700000e+03	1.00000000e+00	1.00000000e+00	1.00000000e+00
-260	2.32300000e+03	1.00000000e+00	1.00000000e+00	1.00000000e+00
-259	2.33600000e+03	1.00000000e+00	1.00000000e+00	1.00000000e+00
-258	2.34600000e+03	1.00000000e+00	1.00000000e+00	1.00000000e+00
-257	2.36100000e+03	1.00000000e+00	1.00000000e+00	1.00000000e+00
-256	2.37800000e+03	1.00000000e+00	1.00000000e+00	1.00000000e+00
-255	2.39300000e+03	1.00000000e+00	1.00000000e+00	1.00000000e+00
-254	2.43700000e+03	1.00000000e+00	1.00000000e+00	1.00000000e+00
-253	2.46300000e+03	1.00000000e+00	1.00000000e+00	1.00000000e+00
-252	2.48400000e+03	1.00000000e+00	1.00000000e+00	1.00000000e+00
-251	2.50600000e+03	1.00000000e+00	1.00000000e+00	1.00000000e+00
-250	2.53600000e+03	1.00000000e+00	1.00000000e+00	1.00000000e+00
-249	2.55800000e+03	1.00000000e+00	1.00000000e+00	1.00000000e+00
-248	2.58300000e+03	1.00000000e+00	1.00000000e+00	1.00000000e+00
-247	2.60500000e+03	1.00000000e+00	1.00000000e+00	1.00000000e+00
-246	2.61800000e+03	1.00000000e+00	1.00000000e+00	1.00000000e+00
-245	2.64100000e+03	1.00000000e+00	1.00000000e+00	1.00000000e+00
-244	2.66500000e+03	1.00000000e+00	1.00000000e+00	1.00000000e+00
-243	2.67800000e+03	1.00000000e+00	1.00000000e+00	1.00000000e+00
-242	2.69200000e+03	1.00000000e+00	1.00000000e+00	1.00000000e+00
-241	2.71500000e+03	1.00000000e+00	1.00000000e+00	1.00000000e+00
-240	2.74300000e+03	1.00000000e+00	1.00000000e+00	1.00000000e+00
-239	2.76000000e+03	1.00000000e+00	1.00000000e+00	1.00000000e+00
-238	2.78200000e+03	1.00000000e+00	1.00000000e+00	1.00000000e+00
-237	2.80300000e+03	1.00000000e+00	1.00000000e+00	1.00000000e+00
-236	2.81500000e+03	1.00000000e+00	1.00000000e+00	1.00000000e+00
-235	2.83300000e+03	1.00000000e+00	1.00000000e+00	1.00000000e+00
-234	2.85700000e+03	1.00000000e+00	1.00000000e+00	1.00000000e+00
-233	2.87500000e+03	1.00000000e+00	1.00000000e+00	1.00000000e+00
-232	2.90400000e+03	1.00000000e+00	1.00000000e+00	1.00000000e+00
-231	2.92300000e+03	1.00000000e+00	1.00000000e+00	1.00000000e+00
-230	2.93600000e+03	1.00000000e+00	1.00000000e+00	1.00000000e+00
-229	2.95300000e+03	1.00000000e+00	1.00000000e+00	1.00000000e+00
-228	2.96700000e+03	1.00000000e+00	1.00000000e+00	1.00000000e+00
-227	2.97600000e+03	1.00000000e+00	1.00000000e+00	1.00000000e+00
-226	2.98400000e+03	1.00000000e+00	1.00000000e+00	1.00000000e+00
-225	2.99800000e+03	1.00000000e+00	1.00000000e+00	1.00000000e+00
-224	3.00900000e+03	1.00000000e+00	1.00000000e+00	1.00000000e+00
-223	3.02300000e+03	1.00000000e+00	1.00000000e+00	1.00000000e+00
-222	3.04300000e+03	1.00000000e+00	1.00000000e+00	1.00000000e+00
-221	3.05900000e+03	1.00000000e+00	1.00000000e+00	1.00000000e+00
-220	3.06800000e+03	1.00000000e+00	1.00000000e+00	1.00000000e+00
-219	3.08600000e+03	1.00000000e+00	1.00000000e+00	1.00000000e+00
-218	3.10100000e+03	1.00000000e+00	1.00000000e+00	1.00000000e+00
-217	3.11300000e+03	1.00000000e+00	1.00000000e+00	1.00000000e+00
-216	3.12300000e+03	1.00000000e+00	1.00000000e+00	1.00000000e+00
-215	3.13600000e+03	1.00000000e+00	1.00000000e+00	1.00000000e+00
-214	3.15000000e+03	2.00000000e+00	2.00000000e+00	2.00000000e+00
-213	3.17300000e+03	2.00000000e+00	2.00000000e+00	2.00000000e+00
-212	3.18400000e+03	2.00000000e+00	2.00000000e+00	2.00000000e+00
-211	3.18400000e+03	2.00000000e+00	2.00000000e+00	2.00000000e+00
-210	3.19600000e+03	2.00000000e+00	2.00000000e+00	2.00000000e+00
-209	3.19600000e+03	2.00000000e+00	2.00000000e+00	2.00000000e+00
-208	3.20700000e+03	2.00000000e+00	2.00000000e+00	2.00000000e+00
-207	3.20700000e+03	2.00000000e+00	2.00000000e+00	2.00000000e+00
-206	3.22600000e+03	2.00000000e+00	2.00000000e+00	2.00000000e+00
-205	3.23900000e+03	2.00000000e+00	2.00000000e+00	2.00000000e+00
-204	3.26600000e+03	2.00000000e+00	2.00000000e+00	2.00000000e+00
-203	3.30400000e+03	2.00000000e+00	2.00000000e+00	2.00000000e+00
-202	3.35200000e+03	2.00000000e+00	2.00000000e+00	2.00000000e+00
-201	3.40600000e+03	2.00000000e+00	2.00000000e+00	2.00000000e+00
-200	3.45300000e+03	2.00000000e+00	2.00000000e+00	2.00000000e+00
-199	3.49800000e+03	2.00000000e+00	2.00000000e+00	2.00000000e+00
-198	3.53400000e+03	2.00000000e+00	2.00000000e+00	2.00000000e+00
-197	3.57600000e+03	2.00000000e+00	2.00000000e+00	2.00000000e+00
-196	3.61300000e+03	2.00000000e+00	2.00000000e+00	2.00000000e+00
-195	3.65200000e+03	2.00000000e+00	2.00000000e+00	2.00000000e+00
-194	3.68400000e+03	2.00000000e+00	2.00000000e+00	2.00000000e+00
-193	3.72500000e+03	2.00000000e+00	2.00000000e+00	2.00000000e+00
-192	3.75300000e+03	2.00000000e+00	2.00000000e+00	2.00000000e+00
-191	3.78900000e+03	2.00000000e+00	2.00000000e+00	2.00000000e+00
-190	3.78900000e+03	2.00000000e+00	2.00000000e+00	2.00000000e+00
-189	3.78900000e+03	2.00000000e+00	2.00000000e+00	2.00000000e+00
-188	3.78900000e+03	2.00000000e+00	2.00000000e+00	2.00000000e+00
-187	3.84600000e+03	2.00000000e+00	2.00000000e+00	2.00000000e+00
-186	3.89800000e+03	2.00000000e+00	2.00000000e+00	2.00000000e+00
-185	3.93900000e+03	2.00000000e+00	2.00000000e+00	2.00000000e+00
-184	3.96500000e+03	2.00000000e+00	2.00000000e+00	2.00000000e+00
-183	4.00200000e+03	2.00000000e+00	2.00000000e+00	2.00000000e+00
-182	4.04200000e+03	2.00000000e+00	2.00000000e+00	2.00000000e+00
-181	4.08100000e+03	2.00000000e+00	2.00000000e+00	2.00000000e+00
-180	4.12600000e+03	2.00000000e+00	2.00000000e+00	2.00000000e+00
-179	4.17400000e+03	2.00000000e+00	2.00000000e+00	2.00000000e+00
-178	4.22400000e+03	2.00000000e+00	2.00000000e+00	2.00000000e+00
-177	4.26000000e+03	2.00000000e+00	2.00000000e+00	2.00000000e+00
-176	4.30000000e+03	2.00000000e+00	2.00000000e+00	2.00000000e+00
-175	4.32400000e+03	2.00000000e+00	2.00000000e+00	2.00000000e+00
-174	4.36100000e+03	2.00000000e+00	2.00000000e+00	2.00000000e+00
-173	4.43900000e+03	2.00000000e+00	2.00000000e+00	2.00000000e+00
-172	4.47600000e+03	2.00000000e+00	2.00000000e+00	2.00000000e+00
-171	4.50300000e+03	2.00000000e+00	2.00000000e+00	2.00000000e+00
-170	4.53600000e+03	2.00000000e+00	2.00000000e+00	2.00000000e+00
-169	4.56200000e+03	2.00000000e+00	2.00000000e+00	2.00000000e+00
-168	4.57900000e+03	2.00000000e+00	2.00000000e+00	2.00000000e+00
-167	4.60800000e+03	2.00000000e+00	2.00000000e+00	2.00000000e+00
-166	4.64100000e+03	2.00000000e+00	2.00000000e+00	2.00000000e+00
-165	4.66700000e+03	2.00000000e+00	2.00000000e+00	2.00000000e+00
-164	4.68900000e+03	2.00000000e+00	2.00000000e+00	2.00000000e+00
-163	4.70800000e+03	2.00000000e+00	2.00000000e+00	2.00000000e+00
-162	4.72600000e+03	2.00000000e+00	2.00000000e+00	2.00000000e+00
-161	4.73800000e+03	2.00000000e+00	2.00000000e+00	2.00000000e+00
-160	4.75400000e+03	2.00000000e+00	2.00000000e+00	2.00000000e+00
-159	4.77700000e+03	2.00000000e+00	2.00000000e+00	2.00000000e+00
-158	4.77700000e+03	2.00000000e+00	2.00000000e+00	2.00000000e+00
-157	4.80400000e+03	2.00000000e+00	2.00000000e+00	2.00000000e+00
-156	4.82500000e+03	2.00000000e+00	2.00000000e+00	2.00000000e+00
-155	4.84200000e+03	2.00000000e+00	2.00000000e+00	2.00000000e+00
-154	4.85300000e+03	2.00000000e+00	2.00000000e+00	2.00000000e+00
-153	4.87000000e+03	2.00000000e+00	2.00000000e+00	2.00000000e+00
-152	4.89300000e+03	2.00000000e+00	2.00000000e+00	2.00000000e+00
-151	4.89300000e+03	2.00000000e+00	2.00000000e+00	2.00000000e+00
-150	4.90700000e+03	2.00000000e+00	2.00000000e+00	2.00000000e+00
-149	4.93000000e+03	2.00000000e+00	2.00000000e+00	2.00000000e+00
-148	4.94400000e+03	2.00000000e+00	2.00000000e+00	2.00000000e+00
-147	4.95900000e+03	2.00000000e+00	2.00000000e+00	2.00000000e+00
-146	4.98900000e+03	2.00000000e+00	2.00000000e+00	2.00000000e+00
-145	5.03100000e+03	2.00000000e+00	2.00000000e+00	2.00000000e+00
-144	5.07000000e+03	2.00000000e+00	2.00000000e+00	2.00000000e+00
-143	5.10300000e+03	2.00000000e+00	2.00000000e+00	2.00000000e+00
-142	5.13800000e+03	2.00000000e+00	2.00000000e+00	2.00000000e+00
-141	5.16600000e+03	2.00000000e+00	2.00000000e+00	2.00000000e+00
-140	5.18200000e+03	2.00000000e+00	2.00000000e+00	2.00000000e+00
-139	5.21400000e+03	2.00000000e+00	2.00000000e+00	2.00000000e+00
-138	5.24200000e+03	2.00000000e+00	2.00000000e+00	2.00000000e+00
-137	5.28400000e+03	2.00000000e+00	2.00000000e+00	2.00000000e+00
-136	5.32000000e+03	2.00000000e+00	2.00000000e+00	2.00000000e+00
-135	5.35800000e+03	2.00000000e+00	2.00000000e+00	2.00000000e+00
-134	5.41100000e+03	2.00000000e+00	2.00000000e+00	2.00000000e+00
-133	5.46000000e+03	2.00000000e+00	2.00000000e+00	2.00000000e+00
-132	5.50100000e+03	2.00000000e+00	2.00000000e+00	2.00000000e+00
-131	5.53600000e+03	2.00000000e+00	2.00000000e+00	2.00000000e+00
-130	5.57900000e+03	2.00000000e+00	2.00000000e+00	2.00000000e+00
-129	5.62300000e+03	2.00000000e+00	2.00000000e+00	2.00000000e+00
-128	5.65600000e+03	2.00000000e+00	2.00000000e+00	3.40000000e+01
-127	5.67900000e+03	2.00000000e+00	2.00000000e+00	2.00000000e+00
-126	5.71600000e+03	2.00000000e+00	2.00000000e+00	2.00000000e+00
-125	5.75000000e+03	2.00000000e+00	2.00000000e+00	2.00000000e+00
-124	5.78800000e+03	2.00000000e+00	2.00000000e+00	2.00000000e+00
-123	5.83100000e+03	2.00000000e+00	2.00000000e+00	2.00000000e+00
-122	5.86600000e+03	2.00000000e+00	2.00000000e+00	2.00000000e+00
-121	5.89400000e+03	2.00000000e+00	2.00000000e+00	2.00000000e+00
-120	5.92300000e+03	2.00000000e+00	2.00000000e+00	2.00000000e+00
-119	5.95600000e+03	2.00000000e+00	2.00000000e+00	2.00000000e+00
-118	5.99100000e+03	2.00000000e+00	2.00000000e+00	2.00000000e+00
-117	6.02800000e+03	2.00000000e+00	2.00000000e+00	2.00000000e+00
-116	6.06100000e+03	2.00000000e+00	2.00000000e+00	2.00000000e+00
-115	6.11400000e+03	2.00000000e+00	2.00000000e+00	2.00000000e+00
-114	6.14600000e+03	2.00000000e+00	2.00000000e+00	2.00000000e+00
-113	6.18000000e+03	2.00000000e+00	2.00000000e+00	2.00000000e+00
-112	6.21200000e+03	2.00000000e+00	2.00000000e+00	2.00000000e+00
-111	6.25900000e+03	2.00000000e+00	2.00000000e+00	2.00000000e+00
-110	6.29600000e+03	2.00000000e+00	2.00000000e+00	2.00000000e+00
-109	6.32200000e+03	2.00000000e+00	2.00000000e+00	2.00000000e+00
-108	6.36200000e+03	2.00000000e+00	2.00000000e+00	2.00000000e+00
-107	6.42700000e+03	2.00000000e+00	2.00000000e+00	2.00000000e+00
-106	6.46700000e+03	2.00000000e+00	2.00000000e+00	2.00000000e+00
-105	6.51100000e+03	2.00000000e+00	2.00000000e+00	2.00000000e+00
-104	6.54600000e+03	2.00000000e+00	2.00000000e+00	2.00000000e+00
-103	6.58600000e+03	2.00000000e+00	2.00000000e+00	2.00000000e+00
-102	6.61900000e+03	2.00000000e+00	2.00000000e+00	2.00000000e+00
-101	6.64600000e+03	2.00000000e+00	2.00000000e+00	2.00000000e+00
-100	6.68700000e+03	2.00000000e+00	2.00000000e+00	2.00000000e+00
-99	6.71500000e+03	2.00000000e+00	2.00000000e+00	2.00000000e+00
-98	6.74600000e+03	2.00000000e+00	2.00000000e+00	2.00000000e+00
-97	6.77000000e+03	2.00000000e+00	2.00000000e+00	2.00000000e+00
-96	6.79100000e+03	2.00000000e+00	2.00000000e+00	2.00000000e+00
-95	6.84900000e+03	2.00000000e+00	2.00000000e+00	2.00000000e+00
-94	6.89200000e+03	2.00000000e+00	2.00000000e+00	2.00000000e+00
-93	6.91300000e+03	2.00000000e+00	2.00000000e+00	2.00000000e+00
-92	6.92100000e+03	2.00000000e+00	2.00000000e+00	2.00000000e+00
-91	6.95000000e+03	2.00000000e+00	2.00000000e+00	2.00000000e+00
-90	6.98200000e+03	2.00000000e+00	2.00000000e+00	2.00000000e+00
-89	6.98200000e+03	2.00000000e+00	2.00000000e+00	2.00000000e+00
-88	6.98200000e+03	2.00000000e+00	2.00000000e+00	2.00000000e+00
-87	7.01300000e+03	2.00000000e+00	2.00000000e+00	2.00000000e+00
-86	7.04000000e+03	2.00000000e+00	2.00000000e+00	2.00000000e+00
-85	7.05600000e+03	2.00000000e+00	2.00000000e+00	2.00000000e+00
-84	7.09300000e+03	2.00000000e+00	2.00000000e+00	2.00000000e+00
-83	7.11800000e+03	2.00000000e+00	2.00000000e+00	2.00000000e+00
-82	7.16400000e+03	2.00000000e+00	2.00000000e+00	2.00000000e+00
-81	7.21500000e+03	2.00000000e+00	2.00000000e+00	2.00000000e+00
-80	7.24700000e+03	2.00000000e+00	2.00000000e+00	2.00000000e+00
-79	7.27600000e+03	2.00000000e+00	2.00000000e+00	2.00000000e+00
-78	7.30400000e+03	2.00000000e+00	2.00000000e+00	2.00000000e+00
-77	7.32900000e+03	2.00000000e+00	2.00000000e+00	2.00000000e+00
-76	7.35700000e+03	2.00000000e+00	2.00000000e+00	2.00000000e+00
-75	7.38400000e+03	2.00000000e+00	2.00000000e+00	2.00000000e+00
-74	7.41200000e+03	2.00000000e+00	2.00000000e+00	2.00000000e+00
-73	7.41200000e+03	2.00000000e+00	2.00000000e+00	2.00000000e+00
-72	7.43500000e+03	2.00000000e+00	2.00000000e+00	2.00000000e+00
-71	7.45400000e+03	2.00000000e+00	2.00000000e+00	2.00000000e+00
-70	7.48600000e+03	2.00000000e+00	2.00000000e+00	2.00000000e+00
-69	7.53000000e+03	2.00000000e+00	2.00000000e+00	2.00000000e+00
-68	7.57800000e+03	2.00000000e+00	2.00000000e+00	2.00000000e+00
-67	7.62500000e+03	2.00000000e+00	2.00000000e+00	2.00000000e+00
-66	7.66100000e+03	2.00000000e+00	2.00000000e+00	2.00000000e+00
-65	7.69000000e+03	2.00000000e+00	2.00000000e+00	2.00000000e+00
-64	7.71600000e+03	2.00000000e+00	2.00000000e+00	2.00000000e+00
-63	7.74400000e+03	2.00000000e+00	2.00000000e+00	2.00000000e+00
-62	7.77400000e+03	2.00000000e+00	2.00000000e+00	2.00000000e+00
-61	7.79300000e+03	2.00000000e+00	2.00000000e+00	2.00000000e+00
-60	7.82500000e+03	2.00000000e+00	2.00000000e+00	2.00000000e+00
-59	7.84500000e+03	2.00000000e+00	2.00000000e+00	2.00000000e+00
-58	7.86700000e+03	2.00000000e+00	2.00000000e+00	2.00000000e+00
-57	7.87900000e+03	2.00000000e+00	2.00000000e+00	2.00000000e+00
-56	7.90800000e+03	2.00000000e+00	2.00000000e+00	2.00000000e+00
-55	7.93900000e+03	2.00000000e+00	2.00000000e+00	2.00000000e+00
-54	7.97800000e+03	2.00000000e+00	2.00000000e+00	2.00000000e+00
-53	8.00900000e+03	2.00000000e+00	2.00000000e+00	2.00000000e+00
-52	8.04000000e+03	2.00000000e+00	2.00000000e+00	2.00000000e+00
-51	8.07100000e+03	2.00000000e+00	2.00000000e+00	2.00000000e+00
-50	8.11400000e+03	2.00000000e+00	2.00000000e+00	2.00000000e+00
-49	8.14000000e+03	2.00000000e+00	2.00000000e+00	2.00000000e+00
-48	8.17000000e+03	2.00000000e+00	2.00000000e+00	2.00000000e+00
-47	8.20100000e+03	2.00000000e+00	2.00000000e+00	2.00000000e+00
-46	8.25200000e+03	2.00000000e+00	2.00000000e+00	2.00000000e+00
-45	8.29300000e+03	2.00000000e+00	2.00000000e+00	2.00000000e+00
-44	8.32400000e+03	2.00000000e+00	2.00000000e+00	2.00000000e+00
-43	8.35400000e+03	2.00000000e+00	2.00000000e+00	2.00000000e+00
-42	8.38300000e+03	2.00000000e+00	2.00000000e+00	2.00000000e+00
-41	8.40400000e+03	2.00000000e+00	2.00000000e+00	2.00000000e+00
-40	8.43000000e+03	2.00000000e+00	2.00000000e+00	2.00000000e+00
-39	8.46500000e+03	2.00000000e+00	2.00000000e+00	2.00000000e+00
-38	8.49200000e+03	2.00000000e+00	2.00000000e+00	2.00000000e+00
-37	8.52300000e+03	2.00000000e+00	2.00000000e+00	2.00000000e+00
-36	8.57000000e+03	2.00000000e+00	2.00000000e+00	2.00000000e+00
-35	8.61500000e+03	2.00000000e+00	2.00000000e+00	2.00000000e+00
-34	8.67000000e+03	2.00000000e+00	2.00000000e+00	2.00000000e+00
-33	8.72000000e+03	2.00000000e+00	2.00000000e+00	2.00000000e+00
-32	8.76000000e+03	2.00000000e+00	2.00000000e+00	2.00000000e+00
-31	8.80500000e+03	2.00000000e+00	2.00000000e+00	2.00000000e+00
-30	8.84600000e+03	2.00000000e+00	2.00000000e+00	2.00000000e+00
-29	8.92200000e+03	2.00000000e+00	2.00000000e+00	2.00000000e+00
-28	8.95600000e+03	2.00000000e+00	2.00000000e+00	2.00000000e+00
-27	9.16700000e+03	2.00000000e+00	2.00000000e+00	2.00000000e+00
-26	9.25700000e+03	2.00000000e+00	2.00000000e+00	2.00000000e+00
-25	9.32100000e+03	2.00000000e+00	2.00000000e+00	2.00000000e+00
-24	9.39000000e+03	2.00000000e+00	2.00000000e+00	2.00000000e+00
-23	9.52100000e+03	2.00000000e+00	2.00000000e+00	2.00000000e+00
-22	9.61500000e+03	2.00000000e+00	2.00000000e+00	2.00000000e+00
-21	9.68500000e+03	2.00000000e+00	2.00000000e+00	2.00000000e+00
-20	9.75100000e+03	2.00000000e+00	2.00000000e+00	2.00000000e+00
-19	9.80800000e+03	2.00000000e+00	2.00000000e+00	2.00000000e+00
-18	9.87300000e+03	2.00000000e+00	2.00000000e+00	2.00000000e+00
-17	9.95100000e+03	2.00000000e+00	2.00000000e+00	2.00000000e+00
-16	1.00070000e+04	2.00000000e+00	2.00000000e+00	2.00000000e+00
-15	1.00810000e+04	2.00000000e+00	2.00000000e+00	2.00000000e+00
-14	1.02260000e+04	2.00000000e+00	2.00000000e+00	2.00000000e+00
-13	1.03530000e+04	2.00000000e+00	2.00000000e+00	2.00000000e+00
-12	1.04410000e+04	2.00000000e+00	2.00000000e+00	2.00000000e+00
-11	1.05540000e+04	2.00000000e+00	2.00000000e+00	2.00000000e+00
-10	1.06600000e+04	2.00000000e+00	2.00000000e+00	2.00000000e+00
-9	1.07860000e+04	2.00000000e+00	2.00000000e+00	2.00000000e+00
-8	1.08910000e+04	2.00000000e+00	2.00000000e+00	2.00000000e+00
-7	1.09930000e+04	2.00000000e+00	2.00000000e+00	2.00000000e+00
-6	1.11110000e+04	2.00000000e+00	2.00000000e+00	2.00000000e+00
-5	1.12200000e+04	2.00000000e+00	2.00000000e+00	2.00000000e+00
-4	1.13300000e+04	2.00000000e+00	2.00000000e+00	2.00000000e+00
-3	1.14330000e+04	2.00000000e+00	2.00000000e+00	2.00000000e+00
-2	1.15220000e+04	2.00000000e+00	2.00000000e+00	2.00000000e+00
-1	1.16330000e+04	2.00000000e+00	2.00000000e+00	2.00000000e+00
0	1.17320000e+04	2.00000000e+00	2.00000000e+00	2.00000000e+00
1	1.19110000e+04	2.00000000e+00	2.00000000e+00	2.00000000e+00
2	1.20610000e+04	2.00000000e+00	2.00000000e+00	2.00000000e+00
3	1.22790000e+04	2.00000000e+00	2.00000000e+00	2.00000000e+00
4	1.24500000e+04	2.00000000e+00	2.00000000e+00	2.00000000e+00
5	1.25160000e+04	2.00000000e+00	2.00000000e+00	2.00000000e+00
6	1.25900000e+04	2.00000000e+00	2.00000000e+00	2.00000000e+00
7	1.26630000e+04	2.00000000e+00	2.00000000e+00	2.00000000e+00
8	1.27430000e+04	2.00000000e+00	2.00000000e+00	2.00000000e+00
9	1.28430000e+04	2.00000000e+00	2.00000000e+00	2.00000000e+00
10	1.29390000e+04	2.00000000e+00	2.00000000e+00	2.00000000e+00
11	1.30310000e+04	2.00000000e+00	2.00000000e+00	2.00000000e+00
12	1.31610000e+04	2.00000000e+00	2.00000000e+00	2.00000000e+00
13	1.32750000e+04	2.00000000e+00	2.00000000e+00	2.00000000e+00
14	1.33870000e+04	2.00000000e+00	2.00000000e+00	2.00000000e+00
15	1.34790000e+04	2.00000000e+00	2.00000000e+00	2.00000000e+00
16	1.35910000e+04	2.00000000e+00	2.00000000e+00	2.00000000e+00
17	1.37080000e+04	2.00000000e+00	2.00000000e+00	2.00000000e+00
18	1.38310000e+04	2.00000000e+00	2.00000000e+00	2.00000000e+00
19	1.39150000e+04	2.00000000e+00	2.00000000e+00	2.00000000e+00
20	1.40090000e+04	2.00000000e+00	2.00000000e+00	2.00000000e+00
21	1.41400000e+04	2.00000000e+00	2.00000000e+00	2.00000000e+00
22	1.42910000e+04	2.00000000e+00	2.00000000e+00	2.00000000e+00
23	1.44920000e+04	2.00000000e+00	2.00000000e+00	2.00000000e+00
24	1.46220000e+04	2.00000000e+00	2.00000000e+00	2.00000000e+00
25	1.47620000e+04	2.00000000e+00	2.00000000e+00	2.00000000e+00
26	1.49440000e+04	2.00000000e+00	2.00000000e+00	2.00000000e+00
27	1.50360000e+04	2.00000000e+00	2.00000000e+00	2.00000000e+00
28	1.51400000e+04	2.00000000e+00	2.00000000e+00	2.00000000e+00
29	1.52700000e+04	2.00000000e+00	2.00000000e+00	2.00000000e+00
30	1.53790000e+04	2.00000000e+00	2.00000000e+00	2.00000000e+00
31	1.54910000e+04	2.00000000e+00	2.00000000e+00	2.00000000e+00
32	1.56010000e+04	2.00000000e+00	2.00000000e+00	2.00000000e+00
33	1.56940000e+04	2.00000000e+00	2.00000000e+00	2.00000000e+00
34	1.57700000e+04	2.00000000e+00	2.00000000e+00	2.00000000e+00
35	1.58430000e+04	2.00000000e+00	2.00000000e+00	2.00000000e+00
36	1.59110000e+04	2.00000000e+00	2.00000000e+00	2.00000000e+00
37	1.60330000e+04	2.00000000e+00	2.00000000e+00	2.00000000e+00
38	1.61250000e+04	2.00000000e+00	2.00000000e+00	2.00000000e+00
39	1.62240000e+04	2.00000000e+00	2.00000000e+00	2.00000000e+00
40	1.63490000e+04	2.00000000e+00	2.00000000e+00	2.00000000e+00
41	1.64490000e+04	2.00000000e+00	2.00000000e+00	2.00000000e+00
42	1.65000000e+04	2.00000000e+00	2.00000000e+00	2.00000000e+00
43	1.65640000e+04	2.00000000e+00	2.00000000e+00	2.00000000e+00
44	1.66500000e+04	2.00000000e+00	2.00000000e+00	2.00000000e+00
45	1.67350000e+04	2.00000000e+00	2.00000000e+00	2.00000000e+00
46	1.68210000e+04	2.00000000e+00	2.00000000e+00	2.00000000e+00
47	1.69150000e+04	2.00000000e+00	2.00000000e+00	2.00000000e+00
48	1.69700000e+04	2.00000000e+00	2.00000000e+00	2.00000000e+00
49	1.70240000e+04	2.00000000e+00	2.00000000e+00	2.00000000e+00
50	1.70620000e+04	2.00000000e+00	2.00000000e+00	2.00000000e+00
51	1.70760000e+04	2.00000000e+00	2.00000000e+00	2.00000000e+00
52	1.70840000e+04	2.00000000e+00	2.00000000e+00	2.00000000e+00
53	1.70950000e+04	2.00000000e+00	2.00000000e+00	2.00000000e+00
54	1.71230000e+04	2.00000000e+00	2.00000000e+00	2.00000000e+00
55	1.71650000e+04	2.00000000e+00	2.00000000e+00	2.00000000e+00
56	1.72460000e+04	2.00000000e+00	2.00000000e+00	2.00000000e+00
57	1.73050000e+04	2.00000000e+00	2.00000000e+00	2.00000000e+00
58	1.73740000e+04	2.00000000e+00	2.00000000e+00	2.00000000e+00
59	1.74720000e+04	2.00000000e+00	2.00000000e+00	2.00000000e+00
60	1.75300000e+04	2.00000000e+00	2.00000000e+00	2.00000000e+00
61	1.75880000e+04	2.00000000e+00	2.00000000e+00	2.00000000e+00
62	1.76470000e+04	2.00000000e+00	2.00000000e+00	2.00000000e+00
63	1.76930000e+04	2.00000000e+00	2.00000000e+00	2.00000000e+00
64	1.77690000e+04	2.00000000e+00	2.00000000e+00	2.00000000e+00
65	1.77690000e+04	2.00000000e+00	2.00000000e+00	2.00000000e+00
66	1.77870000e+04	2.00000000e+00	2.00000000e+00	2.00000000e+00
67	1.77870000e+04	2.00000000e+00	2.00000000e+00	2.00000000e+00
68	1.78560000e+04	2.00000000e+00	2.00000000e+00	2.00000000e+00
69	1.79460000e+04	2.00000000e+00	2.00000000e+00	2.00000000e+00
70	1.80130000e+04	2.00000000e+00	2.00000000e+00	2.00000000e+00
71	1.80740000e+04	2.00000000e+00	2.00000000e+00	2.00000000e+00
72	1.81440000e+04	2.00000000e+00	2.00000000e+00	2.00000000e+00
73	1.82000000e+04	2.00000000e+00	2.00000000e+00	2.00000000e+00
74	1.82000000e+04	2.00000000e+00	2.00000000e+00	2.00000000e+00
75	1.82890000e+04	2.00000000e+00	2.00000000e+00	2.00000000e+00
76	1.82890000e+04	2.00000000e+00	2.00000000e+00	2.00000000e+00
77	1.82890000e+04	2.00000000e+00	2.00000000e+00	2.00000000e+00
78	1.82890000e+04	2.00000000e+00	2.00000000e+00	2.00000000e+00
79	1.82890000e+04	2.00000000e+00	2.00000000e+00	2.00000000e+00
80	1.83460000e+04	2.00000000e+00	2.00000000e+00	2.00000000e+00
81	1.84250000e+04	2.00000000e+00	2.00000000e+00	2.00000000e+00
82	1.84860000e+04	2.00000000e+00	2.00000000e+00	2.00000000e+00
83	1.85650000e+04	2.00000000e+00	2.00000000e+00	2.00000000e+00
84	1.86110000e+04	2.00000000e+00	2.00000000e+00	2.00000000e+00
85	1.86590000e+04	2.00000000e+00	4.90000000e+01	2.00000000e+00
86	1.87210000e+04	2.00000000e+00	2.00000000e+00	2.00000000e+00
87	1.87920000e+04	2.00000000e+00	2.00000000e+00	2.00000000e+00
88	1.88740000e+04	2.00000000e+00	2.00000000e+00	2.00000000e+00
89	1.89360000e+04	2.00000000e+00	2.00000000e+00	2.00000000e+00
90	1.90140000e+04	2.00000000e+00	2.00000000e+00	2.00000000e+00
91	1.90880000e+04	2.00000000e+00	2.00000000e+00	2.00000000e+00
92	1.91740000e+04	2.00000000e+00	2.00000000e+00	2.00000000e+00
93	1.92280000e+04	2.00000000e+00	2.00000000e+00	2.00000000e+00
94	1.92870000e+04	2.00000000e+00	2.00000000e+00	2.00000000e+00
95	1.93700000e+04	2.00000000e+00	2.00000000e+00	2.00000000e+00
96	1.94210000e+04	2.00000000e+00	2.00000000e+00	2.00000000e+00
97	1.94930000e+04	2.00000000e+00	2.00000000e+00	2.00000000e+00
98	1.96470000e+04	2.00000000e+00	2.00000000e+00	2.00000000e+00
99	1.97860000e+04	2.00000000e+00	2.00000000e+00	2.00000000e+00
100	1.99260000e+04	2.00000000e+00	2.00000000e+00	2.00000000e+00
