# Supplementary material for: Early Prediction of Movie Box Office Success Based on Wikipedia Activity Big Data
Source: PLoS One. 2013 Aug 21;8(8):e71226. doi: 10.1371/journal.pone.0071226 (PMC3749192; doi:10.1371/journal.pone.0071226)
Supplement: Dataset S1 — The dataset under study, including the financial and Wikipedia activity data is also available at http://wwm.phy.bme.hu/SupplementaryDataS1.zip. (ZIP) [file pone.0071226.s002.zip › wikipredict_data_pack/sample_of_312/wikipedia_predictors/24]

Day_(movie_time)	Views	Users	Rigor	Edits
-500	0.00000000e+00	4.00000000e+00	5.00000000e+00	1.00000000e+01
-499	1.75000000e+02	4.00000000e+00	5.00000000e+00	1.00000000e+01
-498	3.26000000e+02	4.00000000e+00	5.00000000e+00	1.00000000e+01
-497	4.57000000e+02	4.00000000e+00	5.00000000e+00	1.00000000e+01
-496	5.80000000e+02	4.00000000e+00	5.00000000e+00	1.00000000e+01
-495	6.94000000e+02	4.00000000e+00	5.00000000e+00	1.00000000e+01
-494	8.11000000e+02	4.00000000e+00	5.00000000e+00	1.00000000e+01
-493	9.30000000e+02	4.00000000e+00	5.00000000e+00	1.00000000e+01
-492	1.03100000e+03	4.00000000e+00	5.00000000e+00	1.00000000e+01
-491	1.20500000e+03	4.00000000e+00	5.00000000e+00	1.00000000e+01
-490	1.69400000e+03	4.00000000e+00	5.00000000e+00	1.00000000e+01
-489	1.96300000e+03	4.00000000e+00	5.00000000e+00	1.00000000e+01
-488	2.19000000e+03	4.00000000e+00	5.00000000e+00	1.00000000e+01
-487	2.36700000e+03	4.00000000e+00	5.00000000e+00	1.00000000e+01
-486	2.51700000e+03	4.00000000e+00	5.00000000e+00	1.00000000e+01
-485	2.70200000e+03	4.00000000e+00	5.00000000e+00	1.00000000e+01
-484	2.85000000e+03	4.00000000e+00	5.00000000e+00	1.00000000e+01
-483	2.97400000e+03	4.00000000e+00	5.00000000e+00	1.00000000e+01
-482	3.12800000e+03	4.00000000e+00	5.00000000e+00	1.00000000e+01
-481	3.23800000e+03	4.00000000e+00	5.00000000e+00	1.00000000e+01
-480	3.40600000e+03	5.00000000e+00	6.00000000e+00	1.10000000e+01
-479	3.56800000e+03	6.00000000e+00	7.00000000e+00	1.20000000e+01
-478	3.73600000e+03	6.00000000e+00	7.00000000e+00	1.20000000e+01
-477	3.87800000e+03	6.00000000e+00	7.00000000e+00	1.20000000e+01
-476	3.99200000e+03	6.00000000e+00	7.00000000e+00	1.20000000e+01
-475	4.14700000e+03	6.00000000e+00	7.00000000e+00	1.20000000e+01
-474	4.24400000e+03	6.00000000e+00	7.00000000e+00	1.20000000e+01
-473	4.35400000e+03	6.00000000e+00	7.00000000e+00	1.20000000e+01
-472	4.50500000e+03	6.00000000e+00	7.00000000e+00	1.20000000e+01
-471	4.67600000e+03	6.00000000e+00	7.00000000e+00	1.20000000e+01
-470	4.81100000e+03	6.00000000e+00	7.00000000e+00	1.20000000e+01
-469	4.97600000e+03	6.00000000e+00	7.00000000e+00	1.20000000e+01
-468	5.11000000e+03	6.00000000e+00	7.00000000e+00	1.20000000e+01
-467	5.24500000e+03	6.00000000e+00	7.00000000e+00	1.20000000e+01
-466	5.41500000e+03	6.00000000e+00	7.00000000e+00	1.20000000e+01
-465	5.55700000e+03	6.00000000e+00	7.00000000e+00	1.20000000e+01
-464	5.68700000e+03	6.00000000e+00	7.00000000e+00	1.20000000e+01
-463	5.81100000e+03	6.00000000e+00	7.00000000e+00	1.20000000e+01
-462	5.93700000e+03	6.00000000e+00	7.00000000e+00	1.20000000e+01
-461	6.05500000e+03	6.00000000e+00	7.00000000e+00	1.20000000e+01
-460	6.19300000e+03	6.00000000e+00	7.00000000e+00	1.20000000e+01
-459	6.33600000e+03	6.00000000e+00	7.00000000e+00	1.20000000e+01
-458	6.46100000e+03	6.00000000e+00	7.00000000e+00	1.20000000e+01
-457	6.63900000e+03	6.00000000e+00	7.00000000e+00	1.20000000e+01
-456	6.79200000e+03	6.00000000e+00	7.00000000e+00	1.20000000e+01
-455	6.94600000e+03	6.00000000e+00	7.00000000e+00	1.20000000e+01
-454	7.09400000e+03	6.00000000e+00	7.00000000e+00	1.20000000e+01
-453	7.21000000e+03	6.00000000e+00	7.00000000e+00	1.20000000e+01
-452	7.33400000e+03	6.00000000e+00	7.00000000e+00	1.20000000e+01
-451	7.49600000e+03	6.00000000e+00	7.00000000e+00	1.20000000e+01
-450	7.64300000e+03	6.00000000e+00	7.00000000e+00	1.20000000e+01
-449	7.78300000e+03	6.00000000e+00	7.00000000e+00	1.20000000e+01
-448	7.96100000e+03	6.00000000e+00	7.00000000e+00	1.20000000e+01
-447	8.10900000e+03	6.00000000e+00	7.00000000e+00	1.20000000e+01
-446	8.21700000e+03	6.00000000e+00	7.00000000e+00	1.20000000e+01
-445	8.33300000e+03	6.00000000e+00	7.00000000e+00	1.20000000e+01
-444	8.44400000e+03	6.00000000e+00	7.00000000e+00	1.20000000e+01
-443	8.44400000e+03	6.00000000e+00	7.00000000e+00	1.20000000e+01
-442	8.44400000e+03	6.00000000e+00	7.00000000e+00	1.20000000e+01
-441	8.59900000e+03	6.00000000e+00	7.00000000e+00	1.20000000e+01
-440	8.75100000e+03	6.00000000e+00	7.00000000e+00	1.20000000e+01
-439	8.87100000e+03	6.00000000e+00	7.00000000e+00	1.20000000e+01
-438	9.00600000e+03	6.00000000e+00	7.00000000e+00	1.20000000e+01
-437	9.14100000e+03	6.00000000e+00	7.00000000e+00	1.20000000e+01
-436	9.27300000e+03	6.00000000e+00	7.00000000e+00	1.20000000e+01
-435	9.39000000e+03	6.00000000e+00	7.00000000e+00	1.20000000e+01
-434	9.56600000e+03	6.00000000e+00	7.00000000e+00	1.20000000e+01
-433	9.69000000e+03	6.00000000e+00	7.00000000e+00	1.20000000e+01
-432	9.80900000e+03	6.00000000e+00	7.00000000e+00	1.20000000e+01
-431	9.91700000e+03	6.00000000e+00	7.00000000e+00	1.20000000e+01
-430	1.00420000e+04	6.00000000e+00	7.00000000e+00	1.20000000e+01
-429	1.01400000e+04	6.00000000e+00	7.00000000e+00	1.20000000e+01
-428	1.02310000e+04	6.00000000e+00	7.00000000e+00	1.20000000e+01
-427	1.04210000e+04	6.00000000e+00	7.00000000e+00	1.20000000e+01
-426	1.05720000e+04	6.00000000e+00	7.00000000e+00	1.20000000e+01
-425	1.06630000e+04	6.00000000e+00	7.00000000e+00	1.20000000e+01
-424	1.07790000e+04	6.00000000e+00	7.00000000e+00	1.20000000e+01
-423	1.09030000e+04	6.00000000e+00	7.00000000e+00	1.20000000e+01
-422	1.10400000e+04	6.00000000e+00	7.00000000e+00	1.20000000e+01
-421	1.11930000e+04	6.00000000e+00	7.00000000e+00	1.20000000e+01
-420	1.13060000e+04	6.00000000e+00	7.00000000e+00	1.20000000e+01
-419	1.14440000e+04	6.00000000e+00	7.00000000e+00	1.20000000e+01
-418	1.16680000e+04	6.00000000e+00	7.00000000e+00	1.20000000e+01
-417	1.19380000e+04	6.00000000e+00	7.00000000e+00	1.20000000e+01
-416	1.22200000e+04	6.00000000e+00	7.00000000e+00	1.20000000e+01
-415	1.24950000e+04	6.00000000e+00	7.00000000e+00	1.20000000e+01
-414	1.27170000e+04	6.00000000e+00	7.00000000e+00	1.20000000e+01
-413	1.29120000e+04	6.00000000e+00	7.00000000e+00	1.20000000e+01
-412	1.31240000e+04	6.00000000e+00	7.00000000e+00	1.20000000e+01
-411	1.32810000e+04	6.00000000e+00	7.00000000e+00	1.20000000e+01
-410	1.34570000e+04	6.00000000e+00	7.00000000e+00	1.20000000e+01
-409	1.36480000e+04	6.00000000e+00	7.00000000e+00	1.20000000e+01
-408	1.37800000e+04	6.00000000e+00	7.00000000e+00	1.20000000e+01
-407	1.39260000e+04	6.00000000e+00	7.00000000e+00	1.20000000e+01
-406	1.40170000e+04	6.00000000e+00	7.00000000e+00	1.20000000e+01
-405	1.41440000e+04	6.00000000e+00	7.00000000e+00	1.20000000e+01
-404	1.42670000e+04	6.00000000e+00	7.00000000e+00	1.20000000e+01
-403	1.43900000e+04	6.00000000e+00	7.00000000e+00	1.20000000e+01
-402	1.45050000e+04	6.00000000e+00	7.00000000e+00	1.20000000e+01
-401	1.46140000e+04	6.00000000e+00	7.00000000e+00	1.20000000e+01
-400	1.47480000e+04	6.00000000e+00	7.00000000e+00	1.20000000e+01
-399	1.48980000e+04	6.00000000e+00	7.00000000e+00	1.20000000e+01
-398	1.50700000e+04	6.00000000e+00	7.00000000e+00	1.20000000e+01
-397	1.51640000e+04	6.00000000e+00	7.00000000e+00	1.20000000e+01
-396	1.53110000e+04	7.00000000e+00	8.00000000e+00	1.40000000e+01
-395	1.54500000e+04	7.00000000e+00	8.00000000e+00	1.40000000e+01
-394	1.55710000e+04	7.00000000e+00	8.00000000e+00	1.40000000e+01
-393	1.57050000e+04	7.00000000e+00	8.00000000e+00	1.40000000e+01
-392	1.58390000e+04	7.00000000e+00	8.00000000e+00	1.40000000e+01
-391	1.59680000e+04	7.00000000e+00	8.00000000e+00	1.40000000e+01
-390	1.60890000e+04	7.00000000e+00	8.00000000e+00	1.40000000e+01
-389	1.62000000e+04	7.00000000e+00	8.00000000e+00	1.40000000e+01
-388	1.63400000e+04	7.00000000e+00	8.00000000e+00	1.40000000e+01
-387	1.65000000e+04	7.00000000e+00	8.00000000e+00	1.40000000e+01
-386	1.66180000e+04	7.00000000e+00	8.00000000e+00	1.40000000e+01
-385	1.67460000e+04	7.00000000e+00	8.00000000e+00	1.40000000e+01
-384	1.68650000e+04	7.00000000e+00	8.00000000e+00	1.40000000e+01
-383	1.69860000e+04	7.00000000e+00	8.00000000e+00	1.40000000e+01
-382	1.71520000e+04	7.00000000e+00	8.00000000e+00	1.40000000e+01
-381	1.73360000e+04	7.00000000e+00	8.00000000e+00	1.40000000e+01
-380	1.74790000e+04	7.00000000e+00	8.00000000e+00	1.40000000e+01
-379	1.76330000e+04	7.00000000e+00	8.00000000e+00	1.40000000e+01
-378	1.77680000e+04	7.00000000e+00	8.00000000e+00	1.40000000e+01
-377	1.79060000e+04	7.00000000e+00	8.00000000e+00	1.40000000e+01
-376	1.80600000e+04	7.00000000e+00	8.00000000e+00	1.40000000e+01
-375	1.82250000e+04	7.00000000e+00	8.00000000e+00	1.40000000e+01
-374	1.84660000e+04	7.00000000e+00	8.00000000e+00	1.40000000e+01
-373	1.86210000e+04	7.00000000e+00	8.00000000e+00	1.40000000e+01
-372	1.87920000e+04	7.00000000e+00	8.00000000e+00	1.40000000e+01
-371	1.89430000e+04	7.00000000e+00	8.00000000e+00	1.40000000e+01
-370	1.91070000e+04	7.00000000e+00	8.00000000e+00	1.40000000e+01
-369	1.92880000e+04	7.00000000e+00	8.00000000e+00	1.40000000e+01
-368	1.94710000e+04	7.00000000e+00	8.00000000e+00	1.40000000e+01
-367	1.97000000e+04	7.00000000e+00	8.00000000e+00	1.40000000e+01
-366	1.98990000e+04	7.00000000e+00	8.00000000e+00	1.40000000e+01
-365	2.00580000e+04	7.00000000e+00	8.00000000e+00	1.40000000e+01
-364	2.04300000e+04	7.00000000e+00	8.00000000e+00	1.40000000e+01
-363	2.08860000e+04	7.00000000e+00	8.00000000e+00	1.40000000e+01
-362	2.12660000e+04	7.00000000e+00	8.00000000e+00	1.40000000e+01
-361	2.16520000e+04	7.00000000e+00	8.00000000e+00	1.40000000e+01
-360	2.19970000e+04	7.00000000e+00	8.00000000e+00	1.40000000e+01
-359	2.23090000e+04	7.00000000e+00	8.00000000e+00	1.40000000e+01
-358	2.26040000e+04	7.00000000e+00	8.00000000e+00	1.40000000e+01
-357	2.29300000e+04	7.00000000e+00	8.00000000e+00	1.40000000e+01
-356	2.32990000e+04	7.00000000e+00	8.00000000e+00	1.40000000e+01
-355	2.35100000e+04	7.00000000e+00	8.00000000e+00	1.40000000e+01
-354	2.37380000e+04	7.00000000e+00	8.00000000e+00	1.40000000e+01
-353	2.39720000e+04	7.00000000e+00	8.00000000e+00	1.40000000e+01
-352	2.41620000e+04	7.00000000e+00	8.00000000e+00	1.40000000e+01
-351	2.43620000e+04	7.00000000e+00	8.00000000e+00	1.40000000e+01
-350	2.45780000e+04	1.30000000e+01	2.20000000e+01	2.90000000e+01
-349	2.47800000e+04	1.30000000e+01	2.20000000e+01	2.90000000e+01
-348	2.49590000e+04	1.30000000e+01	2.20000000e+01	2.90000000e+01
-347	2.51490000e+04	1.30000000e+01	2.20000000e+01	2.90000000e+01
-346	2.53610000e+04	1.30000000e+01	2.20000000e+01	2.90000000e+01
-345	2.56680000e+04	1.30000000e+01	2.20000000e+01	2.90000000e+01
-344	2.59140000e+04	1.30000000e+01	2.20000000e+01	2.90000000e+01
-343	2.61280000e+04	1.30000000e+01	2.20000000e+01	2.90000000e+01
-342	2.63180000e+04	1.30000000e+01	2.20000000e+01	2.90000000e+01
-341	2.65400000e+04	1.30000000e+01	2.20000000e+01	2.90000000e+01
-340	2.67830000e+04	1.30000000e+01	2.20000000e+01	2.90000000e+01
-339	2.69890000e+04	1.30000000e+01	2.20000000e+01	2.90000000e+01
-338	2.71800000e+04	1.30000000e+01	2.20000000e+01	2.90000000e+01
-337	2.73560000e+04	1.30000000e+01	2.20000000e+01	2.90000000e+01
-336	2.75600000e+04	1.30000000e+01	2.20000000e+01	2.90000000e+01
-335	2.77450000e+04	1.30000000e+01	2.20000000e+01	2.90000000e+01
-334	2.79450000e+04	1.30000000e+01	2.20000000e+01	2.90000000e+01
-333	2.81290000e+04	1.30000000e+01	2.20000000e+01	2.90000000e+01
-332	2.83160000e+04	1.30000000e+01	2.20000000e+01	2.90000000e+01
-331	2.84760000e+04	1.30000000e+01	2.20000000e+01	2.90000000e+01
-330	2.87070000e+04	1.30000000e+01	2.20000000e+01	2.90000000e+01
-329	2.94740000e+04	1.30000000e+01	2.20000000e+01	2.90000000e+01
-328	2.97750000e+04	1.30000000e+01	2.20000000e+01	2.90000000e+01
-327	3.00200000e+04	1.30000000e+01	2.20000000e+01	2.90000000e+01
-326	3.03040000e+04	1.30000000e+01	2.20000000e+01	2.90000000e+01
-325	3.06340000e+04	1.30000000e+01	2.20000000e+01	2.90000000e+01
-324	3.09080000e+04	1.30000000e+01	2.20000000e+01	2.90000000e+01
-323	3.11340000e+04	1.30000000e+01	2.20000000e+01	2.90000000e+01
-322	3.13550000e+04	1.30000000e+01	2.20000000e+01	2.90000000e+01
-321	3.15420000e+04	1.30000000e+01	2.20000000e+01	2.90000000e+01
-320	3.17230000e+04	1.30000000e+01	2.20000000e+01	2.90000000e+01
-319	3.19470000e+04	1.30000000e+01	2.20000000e+01	2.90000000e+01
-318	3.22010000e+04	1.30000000e+01	2.20000000e+01	2.90000000e+01
-317	3.24220000e+04	1.30000000e+01	2.20000000e+01	2.90000000e+01
-316	3.26090000e+04	1.30000000e+01	2.20000000e+01	2.90000000e+01
-315	3.28270000e+04	1.30000000e+01	2.20000000e+01	2.90000000e+01
-314	3.29980000e+04	1.50000000e+01	2.30000000e+01	3.10000000e+01
-313	3.31690000e+04	1.50000000e+01	2.30000000e+01	3.10000000e+01
-312	3.33810000e+04	1.50000000e+01	2.30000000e+01	3.10000000e+01
-311	3.36140000e+04	1.50000000e+01	2.30000000e+01	3.10000000e+01
-310	3.38120000e+04	1.50000000e+01	2.30000000e+01	3.10000000e+01
-309	3.40080000e+04	1.50000000e+01	2.30000000e+01	3.10000000e+01
-308	3.41940000e+04	1.50000000e+01	2.30000000e+01	3.10000000e+01
-307	3.43870000e+04	1.50000000e+01	2.30000000e+01	3.10000000e+01
-306	3.45880000e+04	1.50000000e+01	2.30000000e+01	3.10000000e+01
-305	3.48020000e+04	1.50000000e+01	2.30000000e+01	3.10000000e+01
-304	3.50290000e+04	1.50000000e+01	2.30000000e+01	3.10000000e+01
-303	3.51800000e+04	1.50000000e+01	2.30000000e+01	3.10000000e+01
-302	3.53400000e+04	1.50000000e+01	2.30000000e+01	3.10000000e+01
-301	3.55580000e+04	1.50000000e+01	2.30000000e+01	3.10000000e+01
-300	3.57300000e+04	1.50000000e+01	2.30000000e+01	3.10000000e+01
-299	3.59140000e+04	1.50000000e+01	2.30000000e+01	3.10000000e+01
-298	3.60960000e+04	1.50000000e+01	2.30000000e+01	3.10000000e+01
-297	3.62580000e+04	1.50000000e+01	2.30000000e+01	3.10000000e+01
-296	3.64750000e+04	1.50000000e+01	2.30000000e+01	3.10000000e+01
-295	3.67030000e+04	1.50000000e+01	2.40000000e+01	3.20000000e+01
-294	3.69170000e+04	1.50000000e+01	2.40000000e+01	3.20000000e+01
-293	3.70770000e+04	1.50000000e+01	2.40000000e+01	3.20000000e+01
-292	3.72580000e+04	1.50000000e+01	2.40000000e+01	3.20000000e+01
-291	3.74550000e+04	1.50000000e+01	2.40000000e+01	3.20000000e+01
-290	3.76500000e+04	1.50000000e+01	2.40000000e+01	3.20000000e+01
-289	3.78560000e+04	1.50000000e+01	2.40000000e+01	3.20000000e+01
-288	3.80270000e+04	1.50000000e+01	2.40000000e+01	3.20000000e+01
-287	3.82100000e+04	1.50000000e+01	2.40000000e+01	3.20000000e+01
-286	3.83830000e+04	1.50000000e+01	2.40000000e+01	3.20000000e+01
-285	3.85840000e+04	1.50000000e+01	2.40000000e+01	3.20000000e+01
-284	3.87580000e+04	1.50000000e+01	2.40000000e+01	3.20000000e+01
-283	3.89320000e+04	1.50000000e+01	2.40000000e+01	3.20000000e+01
-282	3.91260000e+04	1.50000000e+01	2.40000000e+01	3.20000000e+01
-281	3.92770000e+04	1.50000000e+01	2.40000000e+01	3.20000000e+01
-280	3.94350000e+04	1.50000000e+01	2.40000000e+01	3.20000000e+01
-279	3.96290000e+04	1.50000000e+01	2.40000000e+01	3.20000000e+01
-278	3.97860000e+04	1.50000000e+01	2.40000000e+01	3.20000000e+01
-277	3.99670000e+04	1.50000000e+01	2.40000000e+01	3.20000000e+01
-276	4.01350000e+04	1.50000000e+01	2.40000000e+01	3.20000000e+01
-275	4.03290000e+04	1.50000000e+01	2.40000000e+01	3.20000000e+01
-274	4.04810000e+04	1.50000000e+01	2.40000000e+01	3.20000000e+01
-273	4.06500000e+04	1.50000000e+01	2.40000000e+01	3.20000000e+01
-272	4.08070000e+04	1.50000000e+01	2.40000000e+01	3.20000000e+01
-271	4.09630000e+04	1.50000000e+01	2.40000000e+01	3.20000000e+01
-270	4.11080000e+04	1.50000000e+01	2.40000000e+01	3.20000000e+01
-269	4.12650000e+04	1.50000000e+01	2.40000000e+01	3.20000000e+01
-268	4.14010000e+04	1.50000000e+01	2.40000000e+01	3.20000000e+01
-267	4.15480000e+04	1.50000000e+01	2.40000000e+01	3.20000000e+01
-266	4.16960000e+04	1.50000000e+01	2.40000000e+01	3.20000000e+01
-265	4.18510000e+04	1.50000000e+01	2.40000000e+01	3.20000000e+01
-264	4.20290000e+04	1.50000000e+01	2.40000000e+01	3.20000000e+01
-263	4.21810000e+04	1.30000000e+01	2.50000000e+01	3.30000000e+01
-262	4.23530000e+04	1.30000000e+01	2.50000000e+01	3.30000000e+01
-261	4.25240000e+04	1.30000000e+01	2.50000000e+01	3.30000000e+01
-260	4.26580000e+04	1.30000000e+01	2.50000000e+01	3.30000000e+01
-259	4.28190000e+04	1.30000000e+01	2.50000000e+01	3.30000000e+01
-258	4.29890000e+04	1.30000000e+01	2.50000000e+01	3.30000000e+01
-257	4.31530000e+04	1.30000000e+01	2.50000000e+01	3.30000000e+01
-256	4.33300000e+04	1.30000000e+01	2.50000000e+01	3.30000000e+01
-255	4.35220000e+04	1.30000000e+01	2.50000000e+01	3.30000000e+01
-254	4.36790000e+04	1.30000000e+01	2.50000000e+01	3.30000000e+01
-253	4.38360000e+04	1.30000000e+01	2.50000000e+01	3.30000000e+01
-252	4.39570000e+04	1.30000000e+01	2.50000000e+01	3.30000000e+01
-251	4.41450000e+04	1.30000000e+01	2.50000000e+01	3.30000000e+01
-250	4.42900000e+04	1.30000000e+01	2.50000000e+01	3.30000000e+01
-249	4.44460000e+04	1.30000000e+01	2.50000000e+01	3.30000000e+01
-248	4.46360000e+04	1.30000000e+01	2.50000000e+01	3.30000000e+01
-247	4.47680000e+04	1.30000000e+01	2.50000000e+01	3.30000000e+01
-246	4.49230000e+04	1.30000000e+01	2.50000000e+01	3.30000000e+01
-245	4.51180000e+04	1.30000000e+01	2.50000000e+01	3.30000000e+01
-244	4.53280000e+04	1.30000000e+01	2.50000000e+01	3.30000000e+01
-243	4.54890000e+04	1.90000000e+01	2.70000000e+01	3.70000000e+01
-242	4.56570000e+04	1.50000000e+01	2.80000000e+01	4.20000000e+01
-241	4.58090000e+04	1.50000000e+01	2.80000000e+01	4.20000000e+01
-240	4.59750000e+04	1.50000000e+01	2.80000000e+01	4.20000000e+01
-239	4.61640000e+04	1.50000000e+01	2.80000000e+01	4.20000000e+01
-238	4.63770000e+04	1.50000000e+01	2.80000000e+01	4.20000000e+01
-237	4.67470000e+04	1.50000000e+01	2.80000000e+01	4.20000000e+01
-236	4.69960000e+04	1.50000000e+01	2.80000000e+01	4.20000000e+01
-235	4.72600000e+04	1.50000000e+01	2.90000000e+01	4.30000000e+01
-234	4.75500000e+04	1.50000000e+01	2.90000000e+01	4.30000000e+01
-233	4.77750000e+04	1.50000000e+01	2.90000000e+01	4.30000000e+01
-232	4.80130000e+04	1.50000000e+01	2.90000000e+01	4.30000000e+01
-231	4.82800000e+04	1.50000000e+01	2.90000000e+01	4.30000000e+01
-230	4.85140000e+04	1.50000000e+01	2.90000000e+01	4.30000000e+01
-229	4.87460000e+04	1.50000000e+01	2.90000000e+01	4.30000000e+01
-228	4.89780000e+04	1.50000000e+01	2.90000000e+01	4.30000000e+01
-227	4.92330000e+04	1.50000000e+01	2.90000000e+01	4.30000000e+01
-226	4.94990000e+04	1.50000000e+01	2.90000000e+01	4.30000000e+01
-225	4.97150000e+04	1.60000000e+01	3.00000000e+01	4.40000000e+01
-224	4.99150000e+04	1.60000000e+01	3.00000000e+01	4.40000000e+01
-223	5.01210000e+04	1.60000000e+01	3.00000000e+01	4.40000000e+01
-222	5.03350000e+04	1.60000000e+01	3.00000000e+01	4.40000000e+01
-221	5.05860000e+04	1.60000000e+01	3.00000000e+01	4.40000000e+01
-220	5.08620000e+04	1.60000000e+01	3.00000000e+01	4.40000000e+01
-219	5.10960000e+04	1.60000000e+01	3.00000000e+01	4.40000000e+01
-218	5.13160000e+04	1.60000000e+01	3.00000000e+01	4.40000000e+01
-217	5.16380000e+04	1.60000000e+01	3.00000000e+01	4.40000000e+01
-216	5.20370000e+04	1.60000000e+01	3.00000000e+01	4.40000000e+01
-215	5.22470000e+04	1.60000000e+01	3.00000000e+01	4.40000000e+01
-214	5.24780000e+04	1.60000000e+01	3.00000000e+01	4.40000000e+01
-213	5.26810000e+04	1.60000000e+01	3.00000000e+01	4.40000000e+01
-212	5.29350000e+04	1.60000000e+01	3.00000000e+01	4.40000000e+01
-211	5.31590000e+04	1.60000000e+01	3.00000000e+01	4.40000000e+01
-210	5.33940000e+04	1.60000000e+01	3.00000000e+01	4.40000000e+01
-209	5.35830000e+04	1.60000000e+01	3.00000000e+01	4.40000000e+01
-208	5.37580000e+04	1.60000000e+01	3.00000000e+01	4.40000000e+01
-207	5.39400000e+04	1.60000000e+01	3.00000000e+01	4.40000000e+01
-206	5.41650000e+04	1.60000000e+01	3.00000000e+01	4.40000000e+01
-205	5.43940000e+04	1.60000000e+01	3.00000000e+01	4.40000000e+01
-204	5.46420000e+04	1.60000000e+01	3.00000000e+01	4.40000000e+01
-203	5.48290000e+04	1.60000000e+01	3.00000000e+01	4.40000000e+01
-202	5.50080000e+04	1.60000000e+01	3.00000000e+01	4.40000000e+01
-201	5.51620000e+04	1.60000000e+01	3.00000000e+01	4.40000000e+01
-200	5.53250000e+04	1.60000000e+01	3.00000000e+01	4.40000000e+01
-199	5.55620000e+04	1.60000000e+01	3.00000000e+01	4.40000000e+01
-198	5.57180000e+04	1.60000000e+01	3.00000000e+01	4.40000000e+01
-197	5.58870000e+04	1.60000000e+01	3.00000000e+01	4.40000000e+01
-196	5.60390000e+04	1.60000000e+01	3.00000000e+01	4.40000000e+01
-195	5.62130000e+04	1.60000000e+01	3.00000000e+01	4.40000000e+01
-194	5.63530000e+04	1.60000000e+01	3.00000000e+01	4.40000000e+01
-193	5.65200000e+04	1.60000000e+01	3.00000000e+01	4.40000000e+01
-192	5.67260000e+04	1.60000000e+01	3.00000000e+01	4.40000000e+01
-191	5.68150000e+04	1.60000000e+01	3.00000000e+01	4.40000000e+01
-190	5.69230000e+04	1.60000000e+01	3.00000000e+01	4.40000000e+01
-189	5.70070000e+04	1.60000000e+01	3.00000000e+01	4.40000000e+01
-188	5.70840000e+04	1.60000000e+01	3.00000000e+01	4.40000000e+01
-187	5.71670000e+04	1.60000000e+01	3.00000000e+01	4.40000000e+01
-186	5.73010000e+04	1.60000000e+01	3.00000000e+01	4.40000000e+01
-185	5.74640000e+04	1.60000000e+01	3.00000000e+01	4.40000000e+01
-184	5.76450000e+04	1.60000000e+01	3.00000000e+01	4.40000000e+01
-183	5.78050000e+04	1.60000000e+01	3.00000000e+01	4.40000000e+01
-182	5.79490000e+04	1.60000000e+01	3.00000000e+01	4.40000000e+01
-181	5.80960000e+04	1.60000000e+01	3.00000000e+01	4.40000000e+01
-180	5.82130000e+04	1.60000000e+01	3.00000000e+01	4.40000000e+01
-179	5.83230000e+04	1.60000000e+01	3.00000000e+01	4.40000000e+01
-178	5.84860000e+04	1.60000000e+01	3.00000000e+01	4.40000000e+01
-177	5.86650000e+04	1.60000000e+01	3.00000000e+01	4.40000000e+01
-176	5.88150000e+04	1.60000000e+01	3.00000000e+01	4.40000000e+01
-175	5.89780000e+04	1.60000000e+01	3.00000000e+01	4.40000000e+01
-174	5.91490000e+04	1.60000000e+01	3.00000000e+01	4.40000000e+01
-173	5.92870000e+04	1.60000000e+01	3.00000000e+01	4.40000000e+01
-172	5.94510000e+04	1.60000000e+01	3.00000000e+01	4.40000000e+01
-171	5.96210000e+04	1.60000000e+01	3.00000000e+01	4.40000000e+01
-170	5.98240000e+04	1.60000000e+01	3.00000000e+01	4.40000000e+01
-169	6.00120000e+04	1.60000000e+01	3.00000000e+01	4.40000000e+01
-168	6.01760000e+04	1.60000000e+01	3.00000000e+01	4.40000000e+01
-167	6.03590000e+04	1.60000000e+01	3.00000000e+01	4.40000000e+01
-166	6.05190000e+04	1.60000000e+01	3.00000000e+01	4.40000000e+01
-165	6.07030000e+04	1.60000000e+01	3.00000000e+01	4.40000000e+01
-164	6.09600000e+04	1.60000000e+01	3.00000000e+01	4.40000000e+01
-163	6.11640000e+04	1.60000000e+01	3.00000000e+01	4.40000000e+01
-162	6.13380000e+04	1.70000000e+01	3.10000000e+01	4.50000000e+01
-161	6.15170000e+04	1.70000000e+01	3.10000000e+01	4.50000000e+01
-160	6.17110000e+04	1.70000000e+01	3.10000000e+01	4.50000000e+01
-159	6.18590000e+04	1.70000000e+01	3.10000000e+01	4.50000000e+01
-158	6.20150000e+04	1.70000000e+01	3.10000000e+01	4.50000000e+01
-157	6.22080000e+04	1.70000000e+01	3.10000000e+01	4.50000000e+01
-156	6.23770000e+04	1.70000000e+01	3.10000000e+01	4.50000000e+01
-155	6.25810000e+04	1.70000000e+01	3.10000000e+01	4.50000000e+01
-154	6.27250000e+04	1.70000000e+01	3.10000000e+01	4.50000000e+01
-153	6.28690000e+04	1.70000000e+01	3.10000000e+01	4.50000000e+01
-152	6.29950000e+04	1.70000000e+01	3.10000000e+01	4.50000000e+01
-151	6.31850000e+04	1.70000000e+01	3.10000000e+01	4.50000000e+01
-150	6.33660000e+04	1.70000000e+01	3.10000000e+01	4.50000000e+01
-149	6.35480000e+04	2.00000000e+01	3.20000000e+01	4.60000000e+01
-148	6.36870000e+04	2.00000000e+01	3.20000000e+01	4.60000000e+01
-147	6.38380000e+04	2.00000000e+01	3.20000000e+01	4.60000000e+01
-146	6.39900000e+04	2.00000000e+01	3.20000000e+01	4.60000000e+01
-145	6.41220000e+04	2.00000000e+01	3.20000000e+01	4.60000000e+01
-144	6.42510000e+04	2.00000000e+01	3.20000000e+01	4.60000000e+01
-143	6.44260000e+04	2.00000000e+01	3.20000000e+01	4.60000000e+01
-142	6.45760000e+04	2.00000000e+01	3.20000000e+01	4.60000000e+01
-141	6.47390000e+04	2.00000000e+01	3.20000000e+01	4.60000000e+01
-140	6.49280000e+04	2.00000000e+01	3.20000000e+01	4.60000000e+01
-139	6.51510000e+04	2.00000000e+01	3.20000000e+01	4.60000000e+01
-138	6.53010000e+04	2.00000000e+01	3.20000000e+01	4.60000000e+01
-137	6.54410000e+04	2.00000000e+01	3.20000000e+01	4.60000000e+01
-136	6.56380000e+04	2.00000000e+01	3.20000000e+01	4.60000000e+01
-135	6.58760000e+04	2.00000000e+01	3.20000000e+01	4.60000000e+01
-134	6.61700000e+04	2.30000000e+01	3.30000000e+01	4.70000000e+01
-133	6.64190000e+04	2.30000000e+01	3.30000000e+01	4.70000000e+01
-132	6.66440000e+04	2.30000000e+01	3.30000000e+01	4.70000000e+01
-131	6.67980000e+04	2.30000000e+01	3.30000000e+01	4.70000000e+01
-130	6.69960000e+04	2.30000000e+01	3.30000000e+01	4.70000000e+01
-129	6.72260000e+04	2.30000000e+01	3.30000000e+01	4.70000000e+01
-128	6.74780000e+04	2.30000000e+01	3.30000000e+01	0.00000000e+00
-127	6.76830000e+04	2.30000000e+01	3.30000000e+01	4.70000000e+01
-126	6.78800000e+04	2.30000000e+01	3.30000000e+01	4.70000000e+01
-125	6.81430000e+04	2.50000000e+01	3.50000000e+01	4.90000000e+01
-124	6.83860000e+04	2.50000000e+01	3.60000000e+01	5.00000000e+01
-123	6.85950000e+04	2.50000000e+01	3.60000000e+01	5.00000000e+01
-122	6.88050000e+04	2.50000000e+01	3.60000000e+01	5.00000000e+01
-121	6.90510000e+04	2.50000000e+01	3.60000000e+01	5.00000000e+01
-120	6.92800000e+04	2.50000000e+01	3.60000000e+01	5.00000000e+01
-119	6.94970000e+04	2.50000000e+01	3.60000000e+01	5.00000000e+01
-118	6.97190000e+04	2.50000000e+01	3.60000000e+01	5.00000000e+01
-117	6.99520000e+04	2.50000000e+01	3.60000000e+01	5.00000000e+01
-116	7.01940000e+04	2.50000000e+01	3.60000000e+01	5.00000000e+01
-115	7.04550000e+04	2.50000000e+01	3.60000000e+01	5.00000000e+01
-114	7.07460000e+04	2.50000000e+01	3.60000000e+01	5.00000000e+01
-113	7.09810000e+04	2.50000000e+01	3.60000000e+01	5.00000000e+01
-112	7.12460000e+04	2.50000000e+01	3.60000000e+01	5.00000000e+01
-111	7.15090000e+04	2.50000000e+01	3.60000000e+01	5.00000000e+01
-110	7.17100000e+04	2.50000000e+01	3.60000000e+01	5.00000000e+01
-109	7.19390000e+04	2.50000000e+01	3.60000000e+01	5.00000000e+01
-108	7.21580000e+04	2.50000000e+01	3.60000000e+01	5.00000000e+01
-107	7.24140000e+04	2.50000000e+01	3.60000000e+01	5.00000000e+01
-106	7.24140000e+04	2.50000000e+01	3.60000000e+01	5.00000000e+01
-105	7.26590000e+04	2.50000000e+01	3.60000000e+01	5.00000000e+01
-104	7.26590000e+04	2.50000000e+01	3.60000000e+01	5.00000000e+01
-103	7.26590000e+04	2.50000000e+01	3.60000000e+01	5.00000000e+01
-102	7.26590000e+04	2.50000000e+01	3.60000000e+01	5.00000000e+01
-101	7.28940000e+04	2.90000000e+01	3.70000000e+01	5.20000000e+01
-100	7.31390000e+04	2.90000000e+01	3.70000000e+01	5.20000000e+01
-99	7.33430000e+04	2.90000000e+01	3.70000000e+01	5.20000000e+01
-98	7.35400000e+04	2.90000000e+01	3.70000000e+01	5.20000000e+01
-97	7.37690000e+04	2.90000000e+01	3.70000000e+01	5.20000000e+01
-96	7.40080000e+04	2.90000000e+01	3.70000000e+01	5.20000000e+01
-95	7.42300000e+04	2.90000000e+01	3.70000000e+01	5.20000000e+01
-94	7.44880000e+04	2.90000000e+01	3.70000000e+01	5.20000000e+01
-93	7.46860000e+04	2.90000000e+01	3.70000000e+01	5.20000000e+01
-92	7.48930000e+04	2.90000000e+01	3.70000000e+01	5.20000000e+01
-91	7.51180000e+04	2.90000000e+01	3.70000000e+01	5.20000000e+01
-90	7.53160000e+04	2.90000000e+01	3.70000000e+01	5.20000000e+01
-89	7.54900000e+04	2.90000000e+01	3.70000000e+01	5.20000000e+01
-88	7.56820000e+04	2.90000000e+01	3.70000000e+01	5.20000000e+01
-87	7.58670000e+04	2.90000000e+01	3.70000000e+01	5.20000000e+01
-86	7.60690000e+04	2.90000000e+01	3.70000000e+01	5.20000000e+01
-85	7.60690000e+04	2.90000000e+01	3.70000000e+01	5.20000000e+01
-84	7.60690000e+04	2.90000000e+01	3.70000000e+01	5.20000000e+01
-83	7.60690000e+04	2.90000000e+01	3.70000000e+01	5.20000000e+01
-82	7.62730000e+04	2.90000000e+01	3.70000000e+01	5.20000000e+01
-81	7.64430000e+04	2.90000000e+01	3.70000000e+01	5.20000000e+01
-80	7.66670000e+04	2.90000000e+01	3.70000000e+01	5.20000000e+01
-79	7.68860000e+04	2.90000000e+01	3.70000000e+01	5.20000000e+01
-78	7.71000000e+04	2.90000000e+01	3.70000000e+01	5.20000000e+01
-77	7.73260000e+04	2.90000000e+01	3.70000000e+01	5.20000000e+01
-76	7.75350000e+04	2.90000000e+01	3.70000000e+01	5.20000000e+01
-75	7.77690000e+04	2.90000000e+01	3.70000000e+01	5.20000000e+01
-74	7.79660000e+04	2.90000000e+01	3.70000000e+01	5.20000000e+01
-73	7.82320000e+04	2.90000000e+01	3.70000000e+01	5.20000000e+01
-72	7.84400000e+04	2.90000000e+01	3.70000000e+01	5.20000000e+01
-71	7.87020000e+04	2.90000000e+01	3.70000000e+01	5.20000000e+01
-70	7.89500000e+04	2.90000000e+01	3.70000000e+01	5.20000000e+01
-69	7.91550000e+04	2.90000000e+01	3.70000000e+01	5.20000000e+01
-68	7.93840000e+04	2.90000000e+01	3.70000000e+01	5.20000000e+01
-67	7.95760000e+04	2.90000000e+01	3.70000000e+01	5.20000000e+01
-66	7.97910000e+04	2.90000000e+01	3.70000000e+01	5.20000000e+01
-65	8.00370000e+04	2.90000000e+01	3.70000000e+01	5.20000000e+01
-64	8.03370000e+04	2.90000000e+01	3.70000000e+01	5.20000000e+01
-63	8.05850000e+04	2.90000000e+01	3.70000000e+01	5.20000000e+01
-62	8.08630000e+04	2.90000000e+01	3.70000000e+01	5.20000000e+01
-61	8.11490000e+04	2.90000000e+01	3.70000000e+01	5.20000000e+01
-60	8.14370000e+04	2.90000000e+01	3.70000000e+01	5.20000000e+01
-59	8.16930000e+04	2.90000000e+01	3.70000000e+01	5.20000000e+01
-58	8.19450000e+04	2.90000000e+01	3.70000000e+01	5.20000000e+01
-57	8.21700000e+04	2.90000000e+01	3.70000000e+01	5.20000000e+01
-56	8.24110000e+04	2.90000000e+01	3.80000000e+01	5.90000000e+01
-55	8.26110000e+04	2.90000000e+01	3.80000000e+01	5.90000000e+01
-54	8.28080000e+04	2.90000000e+01	3.80000000e+01	5.90000000e+01
-53	8.28080000e+04	2.90000000e+01	3.80000000e+01	5.90000000e+01
-52	8.32330000e+04	2.90000000e+01	3.80000000e+01	5.90000000e+01
-51	8.42230000e+04	2.90000000e+01	3.80000000e+01	5.90000000e+01
-50	8.51800000e+04	3.30000000e+01	3.90000000e+01	6.00000000e+01
-49	8.60020000e+04	3.30000000e+01	3.90000000e+01	6.00000000e+01
-48	8.68220000e+04	3.30000000e+01	3.90000000e+01	6.00000000e+01
-47	8.75580000e+04	3.30000000e+01	3.90000000e+01	6.00000000e+01
-46	8.75580000e+04	3.50000000e+01	4.00000000e+01	6.10000000e+01
-45	8.83610000e+04	3.50000000e+01	4.00000000e+01	6.10000000e+01
-44	8.90420000e+04	3.50000000e+01	4.00000000e+01	6.10000000e+01
-43	8.99950000e+04	3.40000000e+01	4.10000000e+01	6.20000000e+01
-42	9.07640000e+04	3.90000000e+01	4.40000000e+01	6.70000000e+01
-41	9.15650000e+04	3.90000000e+01	4.40000000e+01	6.70000000e+01
-40	9.22470000e+04	3.90000000e+01	4.40000000e+01	6.70000000e+01
-39	9.30190000e+04	3.90000000e+01	4.40000000e+01	6.70000000e+01
-38	9.36590000e+04	3.90000000e+01	4.40000000e+01	6.70000000e+01
-37	9.42380000e+04	3.90000000e+01	4.40000000e+01	6.70000000e+01
-36	9.48160000e+04	3.90000000e+01	4.40000000e+01	6.70000000e+01
-35	9.53060000e+04	3.90000000e+01	4.40000000e+01	6.70000000e+01
-34	9.57270000e+04	3.90000000e+01	4.40000000e+01	6.70000000e+01
-33	9.63540000e+04	3.90000000e+01	4.40000000e+01	6.70000000e+01
-32	9.68620000e+04	3.90000000e+01	4.40000000e+01	6.70000000e+01
-31	9.72900000e+04	4.00000000e+01	4.50000000e+01	6.80000000e+01
-30	9.76390000e+04	4.00000000e+01	4.50000000e+01	6.80000000e+01
-29	9.88450000e+04	4.00000000e+01	4.50000000e+01	6.80000000e+01
-28	1.00675000e+05	4.00000000e+01	4.50000000e+01	6.80000000e+01
-27	1.02284000e+05	4.00000000e+01	4.60000000e+01	7.00000000e+01
-26	1.03813000e+05	4.00000000e+01	4.60000000e+01	7.00000000e+01
-25	1.05321000e+05	3.90000000e+01	4.70000000e+01	7.10000000e+01
-24	1.06426000e+05	3.90000000e+01	4.70000000e+01	7.10000000e+01
-23	1.07434000e+05	3.90000000e+01	4.70000000e+01	7.10000000e+01
-22	1.08409000e+05	4.30000000e+01	4.80000000e+01	7.20000000e+01
-21	1.10943000e+05	4.40000000e+01	4.90000000e+01	7.30000000e+01
-20	1.12298000e+05	4.40000000e+01	4.90000000e+01	7.30000000e+01
-19	1.13618000e+05	4.60000000e+01	5.00000000e+01	7.40000000e+01
-18	1.14882000e+05	4.60000000e+01	5.00000000e+01	7.40000000e+01
-17	1.16192000e+05	4.30000000e+01	5.10000000e+01	7.50000000e+01
-16	1.17500000e+05	4.30000000e+01	5.10000000e+01	7.50000000e+01
-15	1.18674000e+05	4.30000000e+01	5.10000000e+01	7.50000000e+01
-14	1.19618000e+05	4.10000000e+01	5.20000000e+01	7.70000000e+01
-13	1.20464000e+05	4.10000000e+01	5.20000000e+01	7.70000000e+01
-12	1.21509000e+05	4.60000000e+01	5.30000000e+01	7.80000000e+01
-11	1.22757000e+05	4.30000000e+01	5.40000000e+01	7.90000000e+01
-10	1.24432000e+05	4.30000000e+01	5.40000000e+01	7.90000000e+01
-9	1.25781000e+05	4.30000000e+01	5.50000000e+01	8.10000000e+01
-8	1.26801000e+05	4.30000000e+01	5.50000000e+01	8.10000000e+01
-7	1.27936000e+05	4.80000000e+01	5.60000000e+01	8.20000000e+01
-6	1.28845000e+05	4.80000000e+01	5.60000000e+01	8.20000000e+01
-5	1.30058000e+05	4.80000000e+01	5.60000000e+01	8.20000000e+01
-4	1.31156000e+05	5.00000000e+01	5.70000000e+01	8.30000000e+01
-3	1.32946000e+05	5.00000000e+01	5.70000000e+01	8.30000000e+01
-2	1.35079000e+05	5.00000000e+01	5.70000000e+01	8.30000000e+01
-1	1.37096000e+05	4.40000000e+01	5.80000000e+01	8.40000000e+01
0	1.39916000e+05	4.50000000e+01	5.80000000e+01	8.60000000e+01
1	1.43061000e+05	4.20000000e+01	5.90000000e+01	9.00000000e+01
2	1.45616000e+05	4.20000000e+01	5.90000000e+01	9.00000000e+01
3	1.47206000e+05	4.20000000e+01	5.90000000e+01	9.00000000e+01
4	1.48885000e+05	4.20000000e+01	5.90000000e+01	9.00000000e+01
5	1.50137000e+05	5.00000000e+01	6.10000000e+01	9.20000000e+01
6	1.51145000e+05	5.00000000e+01	6.20000000e+01	9.30000000e+01
7	1.52140000e+05	5.00000000e+01	6.20000000e+01	9.30000000e+01
8	1.53253000e+05	5.40000000e+01	6.30000000e+01	9.50000000e+01
9	1.54323000e+05	5.20000000e+01	6.40000000e+01	9.60000000e+01
10	1.55484000e+05	5.20000000e+01	6.40000000e+01	9.60000000e+01
11	1.57402000e+05	5.20000000e+01	6.40000000e+01	9.60000000e+01
12	1.59307000e+05	5.20000000e+01	6.40000000e+01	9.60000000e+01
13	1.60717000e+05	5.20000000e+01	6.40000000e+01	9.60000000e+01
14	1.62023000e+05	5.20000000e+01	6.40000000e+01	9.60000000e+01
15	1.63672000e+05	5.30000000e+01	6.50000000e+01	9.70000000e+01
16	1.63672000e+05	5.30000000e+01	6.50000000e+01	9.70000000e+01
17	1.63672000e+05	5.30000000e+01	6.50000000e+01	9.70000000e+01
18	1.65046000e+05	5.30000000e+01	6.50000000e+01	9.70000000e+01
19	1.66323000e+05	5.30000000e+01	6.50000000e+01	9.70000000e+01
20	1.67530000e+05	5.40000000e+01	6.70000000e+01	1.01000000e+02
21	1.68777000e+05	5.40000000e+01	6.70000000e+01	1.01000000e+02
22	1.70209000e+05	5.40000000e+01	6.70000000e+01	1.01000000e+02
23	1.71867000e+05	5.40000000e+01	6.70000000e+01	1.01000000e+02
24	1.73626000e+05	5.40000000e+01	6.70000000e+01	1.01000000e+02
25	1.75118000e+05	5.40000000e+01	6.70000000e+01	1.01000000e+02
26	1.76373000e+05	5.70000000e+01	6.80000000e+01	1.02000000e+02
27	1.77535000e+05	5.70000000e+01	6.80000000e+01	1.02000000e+02
28	1.78683000e+05	5.70000000e+01	6.80000000e+01	1.02000000e+02
29	1.79865000e+05	5.70000000e+01	6.80000000e+01	1.02000000e+02
30	1.81272000e+05	5.70000000e+01	6.80000000e+01	1.02000000e+02
31	1.82583000e+05	5.70000000e+01	6.80000000e+01	1.02000000e+02
32	1.82583000e+05	5.70000000e+01	6.80000000e+01	1.02000000e+02
33	1.83517000e+05	5.70000000e+01	6.80000000e+01	1.02000000e+02
34	1.84434000e+05	5.70000000e+01	6.80000000e+01	1.02000000e+02
35	1.85245000e+05	5.70000000e+01	6.80000000e+01	1.02000000e+02
36	1.86259000e+05	5.70000000e+01	6.80000000e+01	1.02000000e+02
37	1.87223000e+05	5.70000000e+01	6.80000000e+01	1.02000000e+02
38	1.88231000e+05	5.70000000e+01	6.80000000e+01	1.02000000e+02
39	1.89342000e+05	5.70000000e+01	6.80000000e+01	1.02000000e+02
40	1.90323000e+05	5.70000000e+01	6.80000000e+01	1.02000000e+02
41	1.91317000e+05	5.70000000e+01	6.80000000e+01	1.02000000e+02
42	1.92354000e+05	5.70000000e+01	6.80000000e+01	1.02000000e+02
43	1.93303000e+05	5.70000000e+01	6.80000000e+01	1.02000000e+02
44	1.94342000e+05	5.70000000e+01	6.80000000e+01	1.02000000e+02
45	1.96212000e+05	5.70000000e+01	6.80000000e+01	1.02000000e+02
46	1.98141000e+05	5.30000000e+01	6.90000000e+01	1.03000000e+02
47	1.99482000e+05	5.30000000e+01	6.90000000e+01	1.03000000e+02
48	2.00527000e+05	5.30000000e+01	6.90000000e+01	1.03000000e+02
49	2.01413000e+05	5.30000000e+01	6.90000000e+01	1.03000000e+02
50	2.02366000e+05	5.10000000e+01	7.10000000e+01	1.06000000e+02
51	2.03638000e+05	5.10000000e+01	7.10000000e+01	1.06000000e+02
52	2.04948000e+05	5.10000000e+01	7.10000000e+01	1.06000000e+02
53	2.06010000e+05	5.10000000e+01	7.10000000e+01	1.06000000e+02
54	2.07301000e+05	5.50000000e+01	7.20000000e+01	1.07000000e+02
55	2.08740000e+05	5.50000000e+01	7.20000000e+01	1.07000000e+02
56	2.10156000e+05	5.50000000e+01	7.20000000e+01	1.07000000e+02
57	2.11528000e+05	5.50000000e+01	7.20000000e+01	1.07000000e+02
58	2.13257000e+05	5.50000000e+01	7.20000000e+01	1.07000000e+02
59	2.14771000e+05	5.50000000e+01	7.20000000e+01	1.07000000e+02
60	2.16212000e+05	5.50000000e+01	7.20000000e+01	1.07000000e+02
61	2.17307000e+05	5.50000000e+01	7.20000000e+01	1.07000000e+02
62	2.18310000e+05	5.50000000e+01	7.20000000e+01	1.07000000e+02
63	2.19465000e+05	5.40000000e+01	7.30000000e+01	1.09000000e+02
64	2.20626000e+05	5.40000000e+01	7.30000000e+01	1.09000000e+02
65	2.21917000e+05	5.40000000e+01	7.30000000e+01	1.09000000e+02
66	2.23154000e+05	5.40000000e+01	7.30000000e+01	1.09000000e+02
67	2.24247000e+05	5.40000000e+01	7.30000000e+01	1.09000000e+02
68	2.25291000e+05	5.90000000e+01	7.40000000e+01	1.10000000e+02
69	2.26223000e+05	5.90000000e+01	7.40000000e+01	1.10000000e+02
70	2.27131000e+05	5.90000000e+01	7.40000000e+01	1.10000000e+02
71	2.28215000e+05	6.00000000e+01	7.60000000e+01	1.12000000e+02
72	2.29334000e+05	6.00000000e+01	7.60000000e+01	1.12000000e+02
73	2.30442000e+05	6.00000000e+01	7.60000000e+01	1.12000000e+02
74	2.31389000e+05	6.00000000e+01	7.60000000e+01	1.12000000e+02
75	2.32212000e+05	6.00000000e+01	7.60000000e+01	1.12000000e+02
76	2.33131000e+05	6.00000000e+01	7.60000000e+01	1.12000000e+02
77	2.34037000e+05	6.00000000e+01	7.60000000e+01	1.12000000e+02
78	2.35115000e+05	6.00000000e+01	7.60000000e+01	1.12000000e+02
79	2.36228000e+05	6.00000000e+01	7.60000000e+01	1.12000000e+02
80	2.37446000e+05	6.00000000e+01	7.60000000e+01	1.12000000e+02
81	2.38508000e+05	6.00000000e+01	7.60000000e+01	1.12000000e+02
82	2.39320000e+05	6.00000000e+01	7.60000000e+01	1.12000000e+02
83	2.40112000e+05	6.00000000e+01	7.60000000e+01	1.12000000e+02
84	2.40992000e+05	6.00000000e+01	7.60000000e+01	1.12000000e+02
85	2.41951000e+05	6.00000000e+01	4.00000000e+00	1.12000000e+02
86	2.43085000e+05	6.30000000e+01	7.80000000e+01	1.14000000e+02
87	2.44194000e+05	6.30000000e+01	7.80000000e+01	1.14000000e+02
88	2.45286000e+05	6.50000000e+01	8.00000000e+01	1.16000000e+02
89	2.46193000e+05	6.50000000e+01	8.00000000e+01	1.16000000e+02
90	2.47042000e+05	6.50000000e+01	8.00000000e+01	1.16000000e+02
91	2.47893000e+05	6.50000000e+01	8.00000000e+01	1.16000000e+02
92	2.48817000e+05	6.60000000e+01	8.10000000e+01	1.17000000e+02
93	2.49811000e+05	6.60000000e+01	8.10000000e+01	1.17000000e+02
94	2.50862000e+05	6.60000000e+01	8.10000000e+01	1.17000000e+02
95	2.51701000e+05	6.60000000e+01	8.10000000e+01	1.17000000e+02
96	2.52677000e+05	6.60000000e+01	8.10000000e+01	1.17000000e+02
97	2.54072000e+05	6.50000000e+01	8.30000000e+01	1.20000000e+02
98	2.55285000e+05	6.50000000e+01	8.30000000e+01	1.20000000e+02
99	2.56479000e+05	6.50000000e+01	8.30000000e+01	1.20000000e+02
100	2.57797000e+05	6.90000000e+01	8.40000000e+01	1.21000000e+02
