# Supplementary material for: Early Prediction of Movie Box Office Success Based on Wikipedia Activity Big Data
Source: PLoS One. 2013 Aug 21;8(8):e71226. doi: 10.1371/journal.pone.0071226 (PMC3749192; doi:10.1371/journal.pone.0071226)
Supplement: Dataset S1 — The dataset under study, including the financial and Wikipedia activity data is also available at http://wwm.phy.bme.hu/SupplementaryDataS1.zip. (ZIP) [file pone.0071226.s002.zip › wikipredict_data_pack/sample_of_312/wikipedia_predictors/25]

Day_(movie_time)	Views	Users	Rigor	Edits
-500	0.00000000e+00	0.00000000e+00	0.00000000e+00	0.00000000e+00
-499	0.00000000e+00	0.00000000e+00	0.00000000e+00	0.00000000e+00
-498	0.00000000e+00	0.00000000e+00	0.00000000e+00	0.00000000e+00
-497	0.00000000e+00	0.00000000e+00	0.00000000e+00	0.00000000e+00
-496	0.00000000e+00	0.00000000e+00	0.00000000e+00	0.00000000e+00
-495	0.00000000e+00	0.00000000e+00	0.00000000e+00	0.00000000e+00
-494	0.00000000e+00	0.00000000e+00	0.00000000e+00	0.00000000e+00
-493	1.00000000e+00	0.00000000e+00	0.00000000e+00	0.00000000e+00
-492	1.00000000e+00	0.00000000e+00	0.00000000e+00	0.00000000e+00
-491	1.00000000e+00	0.00000000e+00	0.00000000e+00	0.00000000e+00
-490	1.00000000e+00	0.00000000e+00	0.00000000e+00	0.00000000e+00
-489	1.00000000e+00	0.00000000e+00	0.00000000e+00	0.00000000e+00
-488	1.00000000e+00	0.00000000e+00	0.00000000e+00	0.00000000e+00
-487	1.00000000e+00	0.00000000e+00	0.00000000e+00	0.00000000e+00
-486	1.00000000e+00	0.00000000e+00	0.00000000e+00	0.00000000e+00
-485	1.00000000e+00	0.00000000e+00	0.00000000e+00	0.00000000e+00
-484	1.00000000e+00	0.00000000e+00	0.00000000e+00	0.00000000e+00
-483	1.00000000e+00	0.00000000e+00	0.00000000e+00	0.00000000e+00
-482	1.00000000e+00	0.00000000e+00	0.00000000e+00	0.00000000e+00
-481	1.00000000e+00	0.00000000e+00	0.00000000e+00	0.00000000e+00
-480	1.00000000e+00	0.00000000e+00	0.00000000e+00	0.00000000e+00
-479	1.00000000e+00	0.00000000e+00	0.00000000e+00	0.00000000e+00
-478	1.00000000e+00	0.00000000e+00	0.00000000e+00	0.00000000e+00
-477	1.00000000e+00	0.00000000e+00	0.00000000e+00	0.00000000e+00
-476	1.00000000e+00	0.00000000e+00	0.00000000e+00	0.00000000e+00
-475	1.00000000e+00	0.00000000e+00	0.00000000e+00	0.00000000e+00
-474	1.00000000e+00	0.00000000e+00	0.00000000e+00	0.00000000e+00
-473	1.00000000e+00	0.00000000e+00	0.00000000e+00	0.00000000e+00
-472	1.00000000e+00	0.00000000e+00	0.00000000e+00	0.00000000e+00
-471	1.00000000e+00	0.00000000e+00	0.00000000e+00	0.00000000e+00
-470	1.00000000e+00	0.00000000e+00	0.00000000e+00	0.00000000e+00
-469	1.00000000e+00	0.00000000e+00	0.00000000e+00	0.00000000e+00
-468	1.00000000e+00	0.00000000e+00	0.00000000e+00	0.00000000e+00
-467	1.00000000e+00	0.00000000e+00	0.00000000e+00	0.00000000e+00
-466	1.00000000e+00	0.00000000e+00	0.00000000e+00	0.00000000e+00
-465	1.00000000e+00	0.00000000e+00	0.00000000e+00	0.00000000e+00
-464	1.00000000e+00	0.00000000e+00	0.00000000e+00	0.00000000e+00
-463	2.00000000e+00	0.00000000e+00	0.00000000e+00	0.00000000e+00
-462	2.00000000e+00	0.00000000e+00	0.00000000e+00	0.00000000e+00
-461	2.00000000e+00	0.00000000e+00	0.00000000e+00	0.00000000e+00
-460	2.00000000e+00	0.00000000e+00	0.00000000e+00	0.00000000e+00
-459	2.00000000e+00	0.00000000e+00	0.00000000e+00	0.00000000e+00
-458	2.00000000e+00	0.00000000e+00	0.00000000e+00	0.00000000e+00
-457	3.00000000e+00	0.00000000e+00	0.00000000e+00	0.00000000e+00
-456	3.00000000e+00	0.00000000e+00	0.00000000e+00	0.00000000e+00
-455	3.00000000e+00	0.00000000e+00	0.00000000e+00	0.00000000e+00
-454	3.00000000e+00	0.00000000e+00	0.00000000e+00	0.00000000e+00
-453	3.00000000e+00	0.00000000e+00	0.00000000e+00	0.00000000e+00
-452	3.00000000e+00	0.00000000e+00	0.00000000e+00	0.00000000e+00
-451	3.00000000e+00	0.00000000e+00	0.00000000e+00	0.00000000e+00
-450	3.00000000e+00	0.00000000e+00	0.00000000e+00	0.00000000e+00
-449	3.00000000e+00	0.00000000e+00	0.00000000e+00	0.00000000e+00
-448	4.00000000e+00	0.00000000e+00	0.00000000e+00	0.00000000e+00
-447	4.00000000e+00	0.00000000e+00	0.00000000e+00	0.00000000e+00
-446	4.00000000e+00	0.00000000e+00	0.00000000e+00	0.00000000e+00
-445	4.00000000e+00	0.00000000e+00	0.00000000e+00	0.00000000e+00
-444	4.00000000e+00	0.00000000e+00	0.00000000e+00	0.00000000e+00
-443	5.00000000e+00	0.00000000e+00	0.00000000e+00	0.00000000e+00
-442	5.00000000e+00	0.00000000e+00	0.00000000e+00	0.00000000e+00
-441	5.00000000e+00	0.00000000e+00	0.00000000e+00	0.00000000e+00
-440	5.00000000e+00	0.00000000e+00	0.00000000e+00	0.00000000e+00
-439	5.00000000e+00	0.00000000e+00	0.00000000e+00	0.00000000e+00
-438	1.80000000e+01	0.00000000e+00	0.00000000e+00	0.00000000e+00
-437	8.30000000e+01	0.00000000e+00	0.00000000e+00	0.00000000e+00
-436	1.22000000e+02	0.00000000e+00	0.00000000e+00	0.00000000e+00
-435	1.22000000e+02	0.00000000e+00	0.00000000e+00	0.00000000e+00
-434	1.57000000e+02	0.00000000e+00	0.00000000e+00	0.00000000e+00
-433	1.57000000e+02	0.00000000e+00	0.00000000e+00	0.00000000e+00
-432	1.57000000e+02	1.00000000e+00	1.00000000e+00	3.00000000e+00
-431	1.57000000e+02	3.00000000e+00	3.00000000e+00	5.00000000e+00
-430	6.15000000e+02	3.00000000e+00	3.00000000e+00	5.00000000e+00
-429	1.06800000e+03	3.00000000e+00	3.00000000e+00	5.00000000e+00
-428	1.47400000e+03	3.00000000e+00	3.00000000e+00	5.00000000e+00
-427	1.83900000e+03	4.00000000e+00	4.00000000e+00	6.00000000e+00
-426	1.86100000e+03	4.00000000e+00	4.00000000e+00	6.00000000e+00
-425	1.87200000e+03	4.00000000e+00	4.00000000e+00	6.00000000e+00
-424	1.88500000e+03	4.00000000e+00	4.00000000e+00	6.00000000e+00
-423	1.89100000e+03	4.00000000e+00	4.00000000e+00	6.00000000e+00
-422	1.90500000e+03	4.00000000e+00	4.00000000e+00	6.00000000e+00
-421	1.91400000e+03	4.00000000e+00	4.00000000e+00	6.00000000e+00
-420	1.92700000e+03	4.00000000e+00	4.00000000e+00	6.00000000e+00
-419	1.93900000e+03	4.00000000e+00	4.00000000e+00	6.00000000e+00
-418	1.94200000e+03	4.00000000e+00	4.00000000e+00	6.00000000e+00
-417	1.94700000e+03	4.00000000e+00	4.00000000e+00	6.00000000e+00
-416	1.95000000e+03	4.00000000e+00	4.00000000e+00	6.00000000e+00
-415	1.95300000e+03	4.00000000e+00	4.00000000e+00	6.00000000e+00
-414	1.95300000e+03	4.00000000e+00	4.00000000e+00	6.00000000e+00
-413	1.95300000e+03	4.00000000e+00	4.00000000e+00	6.00000000e+00
-412	1.95300000e+03	4.00000000e+00	4.00000000e+00	6.00000000e+00
-411	1.95600000e+03	4.00000000e+00	4.00000000e+00	6.00000000e+00
-410	1.96200000e+03	4.00000000e+00	4.00000000e+00	6.00000000e+00
-409	1.96700000e+03	4.00000000e+00	4.00000000e+00	6.00000000e+00
-408	1.97700000e+03	4.00000000e+00	4.00000000e+00	6.00000000e+00
-407	1.97900000e+03	4.00000000e+00	4.00000000e+00	6.00000000e+00
-406	1.98100000e+03	4.00000000e+00	4.00000000e+00	6.00000000e+00
-405	1.98300000e+03	4.00000000e+00	4.00000000e+00	6.00000000e+00
-404	1.98500000e+03	4.00000000e+00	4.00000000e+00	6.00000000e+00
-403	1.99000000e+03	4.00000000e+00	4.00000000e+00	6.00000000e+00
-402	1.99200000e+03	4.00000000e+00	4.00000000e+00	6.00000000e+00
-401	1.99700000e+03	4.00000000e+00	4.00000000e+00	6.00000000e+00
-400	2.00400000e+03	4.00000000e+00	4.00000000e+00	6.00000000e+00
-399	2.01000000e+03	4.00000000e+00	4.00000000e+00	6.00000000e+00
-398	2.01300000e+03	4.00000000e+00	4.00000000e+00	6.00000000e+00
-397	2.01500000e+03	4.00000000e+00	4.00000000e+00	6.00000000e+00
-396	2.01700000e+03	4.00000000e+00	4.00000000e+00	6.00000000e+00
-395	2.02000000e+03	4.00000000e+00	4.00000000e+00	6.00000000e+00
-394	2.02100000e+03	4.00000000e+00	4.00000000e+00	6.00000000e+00
-393	2.02700000e+03	4.00000000e+00	4.00000000e+00	6.00000000e+00
-392	2.07400000e+03	4.00000000e+00	4.00000000e+00	6.00000000e+00
-391	2.12100000e+03	4.00000000e+00	4.00000000e+00	6.00000000e+00
-390	2.15300000e+03	4.00000000e+00	4.00000000e+00	6.00000000e+00
-389	2.18100000e+03	4.00000000e+00	4.00000000e+00	6.00000000e+00
-388	2.22300000e+03	4.00000000e+00	4.00000000e+00	6.00000000e+00
-387	2.28700000e+03	4.00000000e+00	4.00000000e+00	6.00000000e+00
-386	2.34500000e+03	4.00000000e+00	4.00000000e+00	6.00000000e+00
-385	2.39800000e+03	4.00000000e+00	4.00000000e+00	6.00000000e+00
-384	2.43800000e+03	4.00000000e+00	4.00000000e+00	6.00000000e+00
-383	2.48100000e+03	4.00000000e+00	4.00000000e+00	6.00000000e+00
-382	2.48100000e+03	4.00000000e+00	4.00000000e+00	6.00000000e+00
-381	2.70800000e+03	4.00000000e+00	4.00000000e+00	6.00000000e+00
-380	2.78400000e+03	4.00000000e+00	4.00000000e+00	6.00000000e+00
-379	3.26900000e+03	4.00000000e+00	4.00000000e+00	6.00000000e+00
-378	3.85600000e+03	4.00000000e+00	4.00000000e+00	6.00000000e+00
-377	4.47400000e+03	4.00000000e+00	4.00000000e+00	6.00000000e+00
-376	5.08600000e+03	4.00000000e+00	4.00000000e+00	6.00000000e+00
-375	5.08600000e+03	4.00000000e+00	4.00000000e+00	6.00000000e+00
-374	5.75800000e+03	4.00000000e+00	4.00000000e+00	6.00000000e+00
-373	6.38700000e+03	4.00000000e+00	4.00000000e+00	6.00000000e+00
-372	6.95000000e+03	4.00000000e+00	4.00000000e+00	6.00000000e+00
-371	7.49700000e+03	4.00000000e+00	4.00000000e+00	6.00000000e+00
-370	8.16000000e+03	4.00000000e+00	4.00000000e+00	6.00000000e+00
-369	8.84200000e+03	4.00000000e+00	4.00000000e+00	6.00000000e+00
-368	9.67500000e+03	4.00000000e+00	4.00000000e+00	6.00000000e+00
-367	1.04420000e+04	4.00000000e+00	4.00000000e+00	6.00000000e+00
-366	1.12030000e+04	4.00000000e+00	4.00000000e+00	6.00000000e+00
-365	1.22950000e+04	4.00000000e+00	4.00000000e+00	6.00000000e+00
-364	1.31520000e+04	4.00000000e+00	4.00000000e+00	6.00000000e+00
-363	1.39990000e+04	4.00000000e+00	4.00000000e+00	6.00000000e+00
-362	1.47580000e+04	4.00000000e+00	4.00000000e+00	6.00000000e+00
-361	1.55000000e+04	4.00000000e+00	4.00000000e+00	6.00000000e+00
-360	1.63680000e+04	4.00000000e+00	4.00000000e+00	6.00000000e+00
-359	1.72450000e+04	4.00000000e+00	4.00000000e+00	6.00000000e+00
-358	1.78600000e+04	4.00000000e+00	4.00000000e+00	6.00000000e+00
-357	1.85380000e+04	4.00000000e+00	4.00000000e+00	6.00000000e+00
-356	1.93390000e+04	5.00000000e+00	6.00000000e+00	2.20000000e+01
-355	2.02750000e+04	5.00000000e+00	6.00000000e+00	2.30000000e+01
-354	2.13500000e+04	5.00000000e+00	6.00000000e+00	2.30000000e+01
-353	2.25100000e+04	5.00000000e+00	6.00000000e+00	2.30000000e+01
-352	2.34470000e+04	5.00000000e+00	6.00000000e+00	2.30000000e+01
-351	2.42330000e+04	5.00000000e+00	6.00000000e+00	2.30000000e+01
-350	2.51140000e+04	5.00000000e+00	6.00000000e+00	2.30000000e+01
-349	2.59940000e+04	5.00000000e+00	6.00000000e+00	2.30000000e+01
-348	2.68750000e+04	5.00000000e+00	6.00000000e+00	2.30000000e+01
-347	2.79180000e+04	5.00000000e+00	6.00000000e+00	2.30000000e+01
-346	2.91890000e+04	5.00000000e+00	6.00000000e+00	2.30000000e+01
-345	3.04180000e+04	5.00000000e+00	6.00000000e+00	2.70000000e+01
-344	3.16570000e+04	6.00000000e+00	1.00000000e+01	3.80000000e+01
-343	3.27200000e+04	6.00000000e+00	1.00000000e+01	3.80000000e+01
-342	3.35720000e+04	6.00000000e+00	1.00000000e+01	3.90000000e+01
-341	3.47020000e+04	6.00000000e+00	1.00000000e+01	3.90000000e+01
-340	3.60570000e+04	6.00000000e+00	1.00000000e+01	3.90000000e+01
-339	3.75750000e+04	6.00000000e+00	1.00000000e+01	4.00000000e+01
-338	3.90330000e+04	6.00000000e+00	1.00000000e+01	4.00000000e+01
-337	4.03850000e+04	6.00000000e+00	1.00000000e+01	4.00000000e+01
-336	4.17540000e+04	6.00000000e+00	1.00000000e+01	4.00000000e+01
-335	4.28960000e+04	7.00000000e+00	1.10000000e+01	4.10000000e+01
-334	4.42200000e+04	7.00000000e+00	1.10000000e+01	4.10000000e+01
-333	4.55620000e+04	8.00000000e+00	1.30000000e+01	4.40000000e+01
-332	4.70140000e+04	8.00000000e+00	1.30000000e+01	4.40000000e+01
-331	4.83140000e+04	8.00000000e+00	1.30000000e+01	4.40000000e+01
-330	4.96210000e+04	8.00000000e+00	1.30000000e+01	4.40000000e+01
-329	5.11770000e+04	8.00000000e+00	1.30000000e+01	4.40000000e+01
-328	5.27010000e+04	9.00000000e+00	1.40000000e+01	4.50000000e+01
-327	5.41640000e+04	9.00000000e+00	1.40000000e+01	4.50000000e+01
-326	5.56840000e+04	9.00000000e+00	1.40000000e+01	4.50000000e+01
-325	5.71050000e+04	9.00000000e+00	1.40000000e+01	4.50000000e+01
-324	5.87930000e+04	9.00000000e+00	1.40000000e+01	4.50000000e+01
-323	6.01750000e+04	9.00000000e+00	1.40000000e+01	4.50000000e+01
-322	6.16360000e+04	9.00000000e+00	1.40000000e+01	4.50000000e+01
-321	6.36970000e+04	9.00000000e+00	1.40000000e+01	4.50000000e+01
-320	6.59250000e+04	9.00000000e+00	1.40000000e+01	4.50000000e+01
-319	6.78950000e+04	9.00000000e+00	1.40000000e+01	4.50000000e+01
-318	7.01130000e+04	9.00000000e+00	1.40000000e+01	4.50000000e+01
-317	7.20910000e+04	9.00000000e+00	1.40000000e+01	4.50000000e+01
-316	7.35180000e+04	9.00000000e+00	1.40000000e+01	4.50000000e+01
-315	7.48630000e+04	9.00000000e+00	1.40000000e+01	4.50000000e+01
-314	7.61950000e+04	9.00000000e+00	1.40000000e+01	4.50000000e+01
-313	7.61950000e+04	9.00000000e+00	1.40000000e+01	4.50000000e+01
-312	7.61950000e+04	9.00000000e+00	1.40000000e+01	4.50000000e+01
-311	7.76790000e+04	9.00000000e+00	1.40000000e+01	4.50000000e+01
-310	7.89840000e+04	9.00000000e+00	1.40000000e+01	4.50000000e+01
-309	8.02580000e+04	9.00000000e+00	1.40000000e+01	4.50000000e+01
-308	8.13620000e+04	9.00000000e+00	1.40000000e+01	4.50000000e+01
-307	8.25020000e+04	9.00000000e+00	1.40000000e+01	4.50000000e+01
-306	8.37710000e+04	9.00000000e+00	1.40000000e+01	4.50000000e+01
-305	8.52310000e+04	9.00000000e+00	1.40000000e+01	4.50000000e+01
-304	8.65850000e+04	9.00000000e+00	1.40000000e+01	4.50000000e+01
-303	8.78350000e+04	9.00000000e+00	1.40000000e+01	4.50000000e+01
-302	8.92170000e+04	1.00000000e+01	1.50000000e+01	4.60000000e+01
-301	9.06060000e+04	1.00000000e+01	1.50000000e+01	4.60000000e+01
-300	9.18590000e+04	1.10000000e+01	1.60000000e+01	4.70000000e+01
-299	9.32140000e+04	1.10000000e+01	1.60000000e+01	4.70000000e+01
-298	9.45950000e+04	1.10000000e+01	1.60000000e+01	4.70000000e+01
-297	9.45950000e+04	1.10000000e+01	1.60000000e+01	4.70000000e+01
-296	9.57190000e+04	1.10000000e+01	1.60000000e+01	4.70000000e+01
-295	9.66910000e+04	1.10000000e+01	1.60000000e+01	4.70000000e+01
-294	9.78190000e+04	1.10000000e+01	1.60000000e+01	4.70000000e+01
-293	9.88900000e+04	1.10000000e+01	1.60000000e+01	4.70000000e+01
-292	9.98850000e+04	1.10000000e+01	1.60000000e+01	4.70000000e+01
-291	1.01123000e+05	1.10000000e+01	1.60000000e+01	4.70000000e+01
-290	1.02525000e+05	1.10000000e+01	1.60000000e+01	4.70000000e+01
-289	1.03621000e+05	1.10000000e+01	1.60000000e+01	4.70000000e+01
-288	1.04572000e+05	1.10000000e+01	1.60000000e+01	4.70000000e+01
-287	1.05577000e+05	1.10000000e+01	1.60000000e+01	4.70000000e+01
-286	1.06519000e+05	1.20000000e+01	1.70000000e+01	4.80000000e+01
-285	1.07657000e+05	1.20000000e+01	1.70000000e+01	4.80000000e+01
-284	1.08971000e+05	1.20000000e+01	1.70000000e+01	4.80000000e+01
-283	1.10298000e+05	1.20000000e+01	1.70000000e+01	4.80000000e+01
-282	1.11378000e+05	1.20000000e+01	1.70000000e+01	4.80000000e+01
-281	1.12375000e+05	1.20000000e+01	1.70000000e+01	4.80000000e+01
-280	1.13263000e+05	1.20000000e+01	1.70000000e+01	4.80000000e+01
-279	1.14231000e+05	1.30000000e+01	1.90000000e+01	5.00000000e+01
-278	1.15313000e+05	1.30000000e+01	1.90000000e+01	5.00000000e+01
-277	1.16527000e+05	1.30000000e+01	1.90000000e+01	5.00000000e+01
-276	1.17733000e+05	1.30000000e+01	1.90000000e+01	5.00000000e+01
-275	1.18866000e+05	1.30000000e+01	1.90000000e+01	5.00000000e+01
-274	1.19943000e+05	1.30000000e+01	1.90000000e+01	5.00000000e+01
-273	1.20952000e+05	1.30000000e+01	1.90000000e+01	5.00000000e+01
-272	1.21953000e+05	1.30000000e+01	1.90000000e+01	5.00000000e+01
-271	1.22902000e+05	1.30000000e+01	1.90000000e+01	5.00000000e+01
-270	1.24042000e+05	1.30000000e+01	1.90000000e+01	5.00000000e+01
-269	1.25302000e+05	1.30000000e+01	1.90000000e+01	5.00000000e+01
-268	1.26429000e+05	1.30000000e+01	1.90000000e+01	5.00000000e+01
-267	1.27448000e+05	1.30000000e+01	1.90000000e+01	5.00000000e+01
-266	1.28384000e+05	1.30000000e+01	1.90000000e+01	5.00000000e+01
-265	1.29503000e+05	1.30000000e+01	1.90000000e+01	5.00000000e+01
-264	1.30671000e+05	1.30000000e+01	1.90000000e+01	5.00000000e+01
-263	1.31937000e+05	1.30000000e+01	1.90000000e+01	5.00000000e+01
-262	1.33090000e+05	1.30000000e+01	1.90000000e+01	5.00000000e+01
-261	1.34126000e+05	1.30000000e+01	1.90000000e+01	5.00000000e+01
-260	1.34960000e+05	1.30000000e+01	1.90000000e+01	5.00000000e+01
-259	1.35940000e+05	1.30000000e+01	1.90000000e+01	5.00000000e+01
-258	1.36922000e+05	1.30000000e+01	1.90000000e+01	5.00000000e+01
-257	1.37984000e+05	1.30000000e+01	1.90000000e+01	5.00000000e+01
-256	1.39211000e+05	1.30000000e+01	1.90000000e+01	5.00000000e+01
-255	1.40338000e+05	1.30000000e+01	1.90000000e+01	5.00000000e+01
-254	1.41346000e+05	1.30000000e+01	1.90000000e+01	5.00000000e+01
-253	1.42271000e+05	1.30000000e+01	1.90000000e+01	5.00000000e+01
-252	1.43218000e+05	1.30000000e+01	1.90000000e+01	5.00000000e+01
-251	1.44234000e+05	1.30000000e+01	1.90000000e+01	5.00000000e+01
-250	1.45340000e+05	1.40000000e+01	2.10000000e+01	5.20000000e+01
-249	1.46528000e+05	1.40000000e+01	2.10000000e+01	5.20000000e+01
-248	1.47557000e+05	1.40000000e+01	2.10000000e+01	5.20000000e+01
-247	1.48653000e+05	1.40000000e+01	2.10000000e+01	5.20000000e+01
-246	1.49654000e+05	1.40000000e+01	2.10000000e+01	5.20000000e+01
-245	1.50671000e+05	1.40000000e+01	2.20000000e+01	5.30000000e+01
-244	1.51882000e+05	1.50000000e+01	2.30000000e+01	5.40000000e+01
-243	1.52996000e+05	1.50000000e+01	2.30000000e+01	5.40000000e+01
-242	1.54259000e+05	1.50000000e+01	2.30000000e+01	5.40000000e+01
-241	1.55516000e+05	1.50000000e+01	2.30000000e+01	5.40000000e+01
-240	1.56515000e+05	1.50000000e+01	2.30000000e+01	5.40000000e+01
-239	1.57656000e+05	1.50000000e+01	2.30000000e+01	5.40000000e+01
-238	1.59145000e+05	1.60000000e+01	2.50000000e+01	5.70000000e+01
-237	1.60254000e+05	1.60000000e+01	2.50000000e+01	5.70000000e+01
-236	1.61294000e+05	1.80000000e+01	2.60000000e+01	5.80000000e+01
-235	1.62553000e+05	1.80000000e+01	2.60000000e+01	5.80000000e+01
-234	1.63599000e+05	1.80000000e+01	2.60000000e+01	5.80000000e+01
-233	1.64582000e+05	1.80000000e+01	2.60000000e+01	5.80000000e+01
-232	1.65593000e+05	1.80000000e+01	2.60000000e+01	5.80000000e+01
-231	1.66827000e+05	1.80000000e+01	2.80000000e+01	6.00000000e+01
-230	1.67941000e+05	1.80000000e+01	2.80000000e+01	6.10000000e+01
-229	1.69067000e+05	1.80000000e+01	2.80000000e+01	6.10000000e+01
-228	1.70233000e+05	2.10000000e+01	3.10000000e+01	6.40000000e+01
-227	1.71318000e+05	2.10000000e+01	3.10000000e+01	6.50000000e+01
-226	1.72246000e+05	2.10000000e+01	3.10000000e+01	6.50000000e+01
-225	1.73169000e+05	2.10000000e+01	3.10000000e+01	6.50000000e+01
-224	1.74061000e+05	2.10000000e+01	3.10000000e+01	6.50000000e+01
-223	1.75093000e+05	2.10000000e+01	3.10000000e+01	6.50000000e+01
-222	1.76141000e+05	2.10000000e+01	3.10000000e+01	6.50000000e+01
-221	1.77350000e+05	2.10000000e+01	3.10000000e+01	6.50000000e+01
-220	1.78717000e+05	2.10000000e+01	3.10000000e+01	6.50000000e+01
-219	1.79796000e+05	2.20000000e+01	3.20000000e+01	6.70000000e+01
-218	1.80703000e+05	2.20000000e+01	3.20000000e+01	6.70000000e+01
-217	1.81645000e+05	2.20000000e+01	3.20000000e+01	6.80000000e+01
-216	1.82778000e+05	2.20000000e+01	3.20000000e+01	6.80000000e+01
-215	1.83929000e+05	2.20000000e+01	3.20000000e+01	6.80000000e+01
-214	1.85355000e+05	2.20000000e+01	3.20000000e+01	6.80000000e+01
-213	1.86742000e+05	2.20000000e+01	3.20000000e+01	6.80000000e+01
-212	1.87837000e+05	2.20000000e+01	3.20000000e+01	6.80000000e+01
-211	1.88749000e+05	2.20000000e+01	3.20000000e+01	6.80000000e+01
-210	1.89798000e+05	2.20000000e+01	3.20000000e+01	6.80000000e+01
-209	1.90901000e+05	2.20000000e+01	3.20000000e+01	6.80000000e+01
-208	1.92007000e+05	2.20000000e+01	3.20000000e+01	6.80000000e+01
-207	1.93225000e+05	2.20000000e+01	3.20000000e+01	6.80000000e+01
-206	1.94338000e+05	2.20000000e+01	3.20000000e+01	6.80000000e+01
-205	1.95377000e+05	2.20000000e+01	3.20000000e+01	6.80000000e+01
-204	1.96452000e+05	2.20000000e+01	3.30000000e+01	6.90000000e+01
-203	1.97397000e+05	2.20000000e+01	3.30000000e+01	6.90000000e+01
-202	1.98317000e+05	2.20000000e+01	3.30000000e+01	6.90000000e+01
-201	1.99388000e+05	2.20000000e+01	3.30000000e+01	6.90000000e+01
-200	2.00446000e+05	2.20000000e+01	3.30000000e+01	6.90000000e+01
-199	2.01481000e+05	2.30000000e+01	3.40000000e+01	7.00000000e+01
-198	2.02250000e+05	2.30000000e+01	3.40000000e+01	7.00000000e+01
-197	2.02979000e+05	2.40000000e+01	3.50000000e+01	7.10000000e+01
-196	2.03867000e+05	2.40000000e+01	3.50000000e+01	7.10000000e+01
-195	2.04770000e+05	2.40000000e+01	3.50000000e+01	7.10000000e+01
-194	2.05820000e+05	2.40000000e+01	3.50000000e+01	7.10000000e+01
-193	2.07006000e+05	2.40000000e+01	3.50000000e+01	7.10000000e+01
-192	2.08198000e+05	2.40000000e+01	3.50000000e+01	7.10000000e+01
-191	2.09260000e+05	2.40000000e+01	3.50000000e+01	7.10000000e+01
-190	2.10141000e+05	2.40000000e+01	3.50000000e+01	7.10000000e+01
-189	2.11068000e+05	2.40000000e+01	3.50000000e+01	7.10000000e+01
-188	2.11889000e+05	2.40000000e+01	3.50000000e+01	7.10000000e+01
-187	2.12972000e+05	2.50000000e+01	3.60000000e+01	7.20000000e+01
-186	2.14072000e+05	2.50000000e+01	3.60000000e+01	7.20000000e+01
-185	2.15307000e+05	2.50000000e+01	3.60000000e+01	7.20000000e+01
-184	2.16367000e+05	2.50000000e+01	3.60000000e+01	7.20000000e+01
-183	2.17606000e+05	2.50000000e+01	3.60000000e+01	7.20000000e+01
-182	2.18880000e+05	2.50000000e+01	3.60000000e+01	7.20000000e+01
-181	2.20050000e+05	2.50000000e+01	3.60000000e+01	7.20000000e+01
-180	2.21304000e+05	2.50000000e+01	3.60000000e+01	7.20000000e+01
-179	2.22626000e+05	2.50000000e+01	3.60000000e+01	7.20000000e+01
-178	2.23869000e+05	2.50000000e+01	3.60000000e+01	7.20000000e+01
-177	2.24913000e+05	2.50000000e+01	3.60000000e+01	7.20000000e+01
-176	2.25989000e+05	2.50000000e+01	3.60000000e+01	7.20000000e+01
-175	2.26937000e+05	2.50000000e+01	3.60000000e+01	7.20000000e+01
-174	2.27594000e+05	2.50000000e+01	3.60000000e+01	7.20000000e+01
-173	2.27862000e+05	2.50000000e+01	3.60000000e+01	7.20000000e+01
-172	2.28067000e+05	2.50000000e+01	3.60000000e+01	7.20000000e+01
-171	2.28297000e+05	2.50000000e+01	3.60000000e+01	7.20000000e+01
-170	2.28804000e+05	2.50000000e+01	3.60000000e+01	7.20000000e+01
-169	2.29587000e+05	2.50000000e+01	3.60000000e+01	7.20000000e+01
-168	2.30703000e+05	2.60000000e+01	3.70000000e+01	7.30000000e+01
-167	2.31695000e+05	2.60000000e+01	3.70000000e+01	7.30000000e+01
-166	2.32851000e+05	2.60000000e+01	3.70000000e+01	7.30000000e+01
-165	2.34085000e+05	2.60000000e+01	3.70000000e+01	7.30000000e+01
-164	2.35331000e+05	2.70000000e+01	3.80000000e+01	7.40000000e+01
-163	2.36302000e+05	2.70000000e+01	3.80000000e+01	7.40000000e+01
-162	2.37276000e+05	2.70000000e+01	3.80000000e+01	7.40000000e+01
-161	2.38125000e+05	2.70000000e+01	3.80000000e+01	7.40000000e+01
-160	2.39022000e+05	2.70000000e+01	3.80000000e+01	7.40000000e+01
-159	2.39022000e+05	2.70000000e+01	3.80000000e+01	7.40000000e+01
-158	2.39584000e+05	2.70000000e+01	3.80000000e+01	7.40000000e+01
-157	2.39584000e+05	2.70000000e+01	3.80000000e+01	7.40000000e+01
-156	2.40744000e+05	2.70000000e+01	3.80000000e+01	7.40000000e+01
-155	2.41767000e+05	2.70000000e+01	3.80000000e+01	7.40000000e+01
-154	2.42816000e+05	2.70000000e+01	3.80000000e+01	7.40000000e+01
-153	2.43889000e+05	2.70000000e+01	3.80000000e+01	7.40000000e+01
-152	2.44923000e+05	2.70000000e+01	3.80000000e+01	7.40000000e+01
-151	2.45960000e+05	2.70000000e+01	3.80000000e+01	7.40000000e+01
-150	2.45960000e+05	2.70000000e+01	3.80000000e+01	7.40000000e+01
-149	2.46986000e+05	2.70000000e+01	3.80000000e+01	7.40000000e+01
-148	2.46986000e+05	2.80000000e+01	3.90000000e+01	7.50000000e+01
-147	2.46986000e+05	2.80000000e+01	3.90000000e+01	7.50000000e+01
-146	2.46986000e+05	2.80000000e+01	4.00000000e+01	7.80000000e+01
-145	2.46986000e+05	2.80000000e+01	4.00000000e+01	7.80000000e+01
-144	2.48027000e+05	2.80000000e+01	4.00000000e+01	7.80000000e+01
-143	2.48991000e+05	2.80000000e+01	4.00000000e+01	7.80000000e+01
-142	2.50009000e+05	2.80000000e+01	4.00000000e+01	7.80000000e+01
-141	2.50995000e+05	3.00000000e+01	4.10000000e+01	7.90000000e+01
-140	2.51943000e+05	3.00000000e+01	4.10000000e+01	7.90000000e+01
-139	2.52982000e+05	3.00000000e+01	4.10000000e+01	7.90000000e+01
-138	2.54145000e+05	3.00000000e+01	4.10000000e+01	7.90000000e+01
-137	2.55304000e+05	3.00000000e+01	4.10000000e+01	7.90000000e+01
-136	2.56380000e+05	3.00000000e+01	4.10000000e+01	7.90000000e+01
-135	2.57464000e+05	3.00000000e+01	4.10000000e+01	7.90000000e+01
-134	2.58698000e+05	3.00000000e+01	4.20000000e+01	8.00000000e+01
-133	2.61925000e+05	3.10000000e+01	4.60000000e+01	9.10000000e+01
-132	2.66386000e+05	3.40000000e+01	5.00000000e+01	9.80000000e+01
-131	2.74333000e+05	3.50000000e+01	5.40000000e+01	1.02000000e+02
-130	2.78477000e+05	3.60000000e+01	5.40000000e+01	1.03000000e+02
-129	2.81845000e+05	3.50000000e+01	5.40000000e+01	1.09000000e+02
-128	2.84324000e+05	3.60000000e+01	5.60000000e+01	1.19000000e+02
-127	2.86451000e+05	3.80000000e+01	5.90000000e+01	1.23000000e+02
-126	2.88798000e+05	4.00000000e+01	6.40000000e+01	1.29000000e+02
-125	2.90688000e+05	4.10000000e+01	6.40000000e+01	1.31000000e+02
-124	2.92700000e+05	4.10000000e+01	6.40000000e+01	1.31000000e+02
-123	2.94503000e+05	4.20000000e+01	6.60000000e+01	1.35000000e+02
-122	2.96524000e+05	4.20000000e+01	6.60000000e+01	1.35000000e+02
-121	2.98434000e+05	4.20000000e+01	6.60000000e+01	1.35000000e+02
-120	3.00207000e+05	4.00000000e+01	6.60000000e+01	1.38000000e+02
-119	3.02002000e+05	4.20000000e+01	6.60000000e+01	1.40000000e+02
-118	3.03764000e+05	4.10000000e+01	6.60000000e+01	1.43000000e+02
-117	3.05259000e+05	4.10000000e+01	6.60000000e+01	1.43000000e+02
-116	3.07006000e+05	4.10000000e+01	6.60000000e+01	1.43000000e+02
-115	3.08926000e+05	4.10000000e+01	6.80000000e+01	1.45000000e+02
-114	3.10671000e+05	4.10000000e+01	6.90000000e+01	1.48000000e+02
-113	3.12370000e+05	4.10000000e+01	6.90000000e+01	1.48000000e+02
-112	3.14087000e+05	4.10000000e+01	7.00000000e+01	1.49000000e+02
-111	3.15910000e+05	4.10000000e+01	7.00000000e+01	1.49000000e+02
-110	3.17580000e+05	4.10000000e+01	7.00000000e+01	1.49000000e+02
-109	3.19545000e+05	4.10000000e+01	7.00000000e+01	1.49000000e+02
-108	3.21743000e+05	4.10000000e+01	7.00000000e+01	1.49000000e+02
-107	3.25264000e+05	4.40000000e+01	7.30000000e+01	1.54000000e+02
-106	3.50388000e+05	4.30000000e+01	7.40000000e+01	1.66000000e+02
-105	3.74613000e+05	4.60000000e+01	7.60000000e+01	1.70000000e+02
-104	3.88703000e+05	4.90000000e+01	8.10000000e+01	1.76000000e+02
-103	3.97790000e+05	4.90000000e+01	8.20000000e+01	1.80000000e+02
-102	4.06088000e+05	5.00000000e+01	8.40000000e+01	1.85000000e+02
-101	4.15258000e+05	4.90000000e+01	8.40000000e+01	1.86000000e+02
-100	4.23397000e+05	5.00000000e+01	8.50000000e+01	1.87000000e+02
-99	4.29314000e+05	5.10000000e+01	8.70000000e+01	1.89000000e+02
-98	4.35213000e+05	5.20000000e+01	8.90000000e+01	1.96000000e+02
-97	4.40762000e+05	5.20000000e+01	8.90000000e+01	1.96000000e+02
-96	4.45300000e+05	5.30000000e+01	8.90000000e+01	2.02000000e+02
-95	4.49760000e+05	5.30000000e+01	8.90000000e+01	2.02000000e+02
-94	4.54430000e+05	5.50000000e+01	9.40000000e+01	2.19000000e+02
-93	4.58727000e+05	5.50000000e+01	9.40000000e+01	2.20000000e+02
-92	4.66430000e+05	5.50000000e+01	9.40000000e+01	2.31000000e+02
-91	4.81229000e+05	5.70000000e+01	9.60000000e+01	2.39000000e+02
-90	5.06145000e+05	5.80000000e+01	1.03000000e+02	2.50000000e+02
-89	5.16166000e+05	5.90000000e+01	1.03000000e+02	2.51000000e+02
-88	5.22706000e+05	5.90000000e+01	1.03000000e+02	2.51000000e+02
-87	5.29831000e+05	6.00000000e+01	1.06000000e+02	2.54000000e+02
-86	5.37401000e+05	6.10000000e+01	1.07000000e+02	2.57000000e+02
-85	5.46640000e+05	6.20000000e+01	1.09000000e+02	2.59000000e+02
-84	5.53732000e+05	6.40000000e+01	1.11000000e+02	2.61000000e+02
-83	5.58231000e+05	6.40000000e+01	1.15000000e+02	2.67000000e+02
-82	5.64505000e+05	6.40000000e+01	1.17000000e+02	2.69000000e+02
-81	5.71374000e+05	6.50000000e+01	1.18000000e+02	2.71000000e+02
-80	5.77281000e+05	6.40000000e+01	1.20000000e+02	2.73000000e+02
-79	5.82988000e+05	6.50000000e+01	1.23000000e+02	2.76000000e+02
-78	5.92588000e+05	6.50000000e+01	1.23000000e+02	2.77000000e+02
-77	5.98229000e+05	6.50000000e+01	1.23000000e+02	2.77000000e+02
-76	6.03418000e+05	6.50000000e+01	1.25000000e+02	2.79000000e+02
-75	6.08089000e+05	6.50000000e+01	1.25000000e+02	2.79000000e+02
-74	6.12749000e+05	6.50000000e+01	1.25000000e+02	2.79000000e+02
-73	6.17461000e+05	6.80000000e+01	1.27000000e+02	2.81000000e+02
-72	6.21431000e+05	6.70000000e+01	1.29000000e+02	2.85000000e+02
-71	6.25219000e+05	6.80000000e+01	1.30000000e+02	2.86000000e+02
-70	6.28801000e+05	6.80000000e+01	1.30000000e+02	2.86000000e+02
-69	6.32247000e+05	6.80000000e+01	1.30000000e+02	2.86000000e+02
-68	6.35566000e+05	6.80000000e+01	1.30000000e+02	2.86000000e+02
-67	6.39451000e+05	6.80000000e+01	1.30000000e+02	2.86000000e+02
-66	6.43419000e+05	6.80000000e+01	1.30000000e+02	2.86000000e+02
-65	6.47785000e+05	6.80000000e+01	1.30000000e+02	2.86000000e+02
-64	6.51371000e+05	7.00000000e+01	1.32000000e+02	2.88000000e+02
-63	6.54942000e+05	7.40000000e+01	1.36000000e+02	2.95000000e+02
-62	6.59098000e+05	7.40000000e+01	1.37000000e+02	2.97000000e+02
-61	6.62666000e+05	7.40000000e+01	1.37000000e+02	2.97000000e+02
-60	6.66397000e+05	7.40000000e+01	1.37000000e+02	2.97000000e+02
-59	6.69903000e+05	7.40000000e+01	1.37000000e+02	2.97000000e+02
-58	6.72998000e+05	7.70000000e+01	1.39000000e+02	3.00000000e+02
-57	6.76482000e+05	7.70000000e+01	1.39000000e+02	3.00000000e+02
-56	6.79701000e+05	7.70000000e+01	1.39000000e+02	3.00000000e+02
-55	6.83082000e+05	7.70000000e+01	1.39000000e+02	3.00000000e+02
-54	6.86466000e+05	7.70000000e+01	1.39000000e+02	3.00000000e+02
-53	6.89895000e+05	7.70000000e+01	1.39000000e+02	3.00000000e+02
-52	6.93632000e+05	7.70000000e+01	1.41000000e+02	3.03000000e+02
-51	6.96844000e+05	7.70000000e+01	1.41000000e+02	3.03000000e+02
-50	7.00242000e+05	7.70000000e+01	1.41000000e+02	3.03000000e+02
-49	7.03701000e+05	7.70000000e+01	1.41000000e+02	3.03000000e+02
-48	7.07480000e+05	7.70000000e+01	1.41000000e+02	3.03000000e+02
-47	7.10855000e+05	7.70000000e+01	1.42000000e+02	3.04000000e+02
-46	7.14708000e+05	7.60000000e+01	1.43000000e+02	3.05000000e+02
-45	7.19310000e+05	7.60000000e+01	1.43000000e+02	3.05000000e+02
-44	7.23392000e+05	7.60000000e+01	1.43000000e+02	3.05000000e+02
-43	7.26975000e+05	7.60000000e+01	1.43000000e+02	3.05000000e+02
-42	7.30420000e+05	7.60000000e+01	1.43000000e+02	3.05000000e+02
-41	7.34583000e+05	7.60000000e+01	1.43000000e+02	3.05000000e+02
-40	7.38871000e+05	7.60000000e+01	1.43000000e+02	3.05000000e+02
-39	7.44427000e+05	7.60000000e+01	1.43000000e+02	3.05000000e+02
-38	7.50527000e+05	7.80000000e+01	1.45000000e+02	3.07000000e+02
-37	7.55913000e+05	7.80000000e+01	1.48000000e+02	3.10000000e+02
-36	7.60481000e+05	7.90000000e+01	1.50000000e+02	3.15000000e+02
-35	7.64934000e+05	8.10000000e+01	1.52000000e+02	3.17000000e+02
-34	7.69356000e+05	8.10000000e+01	1.52000000e+02	3.17000000e+02
-33	7.72937000e+05	8.10000000e+01	1.54000000e+02	3.19000000e+02
-32	7.76930000e+05	8.20000000e+01	1.55000000e+02	3.20000000e+02
-31	7.81101000e+05	8.20000000e+01	1.55000000e+02	3.20000000e+02
-30	7.85553000e+05	8.20000000e+01	1.55000000e+02	3.20000000e+02
-29	7.89550000e+05	8.20000000e+01	1.55000000e+02	3.20000000e+02
-28	7.93759000e+05	8.20000000e+01	1.55000000e+02	3.20000000e+02
-27	7.98262000e+05	8.20000000e+01	1.55000000e+02	3.20000000e+02
-26	8.02417000e+05	8.20000000e+01	1.55000000e+02	3.20000000e+02
-25	8.07201000e+05	8.10000000e+01	1.57000000e+02	3.25000000e+02
-24	8.11776000e+05	8.30000000e+01	1.59000000e+02	3.28000000e+02
-23	8.16452000e+05	8.20000000e+01	1.59000000e+02	3.29000000e+02
-22	8.20918000e+05	8.20000000e+01	1.59000000e+02	3.29000000e+02
-21	8.25226000e+05	8.30000000e+01	1.60000000e+02	3.30000000e+02
-20	8.32756000e+05	8.40000000e+01	1.62000000e+02	3.33000000e+02
-19	8.41058000e+05	8.40000000e+01	1.62000000e+02	3.33000000e+02
-18	8.47552000e+05	8.40000000e+01	1.62000000e+02	3.33000000e+02
-17	8.54994000e+05	8.40000000e+01	1.62000000e+02	3.33000000e+02
-16	8.61246000e+05	8.60000000e+01	1.64000000e+02	3.41000000e+02
-15	8.68638000e+05	8.60000000e+01	1.67000000e+02	3.45000000e+02
-14	8.76567000e+05	9.00000000e+01	1.68000000e+02	3.46000000e+02
-13	8.83407000e+05	9.30000000e+01	1.69000000e+02	3.47000000e+02
-12	8.89531000e+05	9.30000000e+01	1.69000000e+02	3.47000000e+02
-11	8.95601000e+05	9.30000000e+01	1.69000000e+02	3.47000000e+02
-10	9.02654000e+05	9.30000000e+01	1.69000000e+02	3.47000000e+02
-9	9.14451000e+05	9.10000000e+01	1.70000000e+02	3.50000000e+02
-8	9.25286000e+05	9.60000000e+01	1.72000000e+02	3.52000000e+02
-7	9.35020000e+05	9.60000000e+01	1.72000000e+02	3.52000000e+02
-6	9.49642000e+05	9.60000000e+01	1.72000000e+02	3.53000000e+02
-5	9.61347000e+05	9.60000000e+01	1.72000000e+02	3.53000000e+02
-4	9.74355000e+05	1.01000000e+02	1.75000000e+02	3.56000000e+02
-3	9.90274000e+05	1.01000000e+02	1.79000000e+02	3.61000000e+02
-2	1.00942600e+06	1.07000000e+02	1.84000000e+02	3.66000000e+02
-1	1.03771900e+06	1.09000000e+02	1.91000000e+02	3.74000000e+02
0	1.06945400e+06	1.14000000e+02	1.98000000e+02	3.89000000e+02
1	1.11793600e+06	1.17000000e+02	2.06000000e+02	4.03000000e+02
2	1.16122200e+06	1.19000000e+02	2.10000000e+02	4.08000000e+02
3	1.20260600e+06	1.24000000e+02	2.20000000e+02	4.22000000e+02
4	1.24183800e+06	1.23000000e+02	2.26000000e+02	4.31000000e+02
5	1.27336100e+06	1.25000000e+02	2.31000000e+02	4.41000000e+02
6	1.29958900e+06	1.27000000e+02	2.36000000e+02	4.50000000e+02
7	1.32480800e+06	1.29000000e+02	2.39000000e+02	4.54000000e+02
8	1.35436900e+06	1.29000000e+02	2.42000000e+02	4.58000000e+02
9	1.38306500e+06	1.38000000e+02	2.48000000e+02	4.65000000e+02
10	1.41495100e+06	1.39000000e+02	2.58000000e+02	4.95000000e+02
11	1.45461600e+06	1.42000000e+02	2.67000000e+02	5.21000000e+02
12	1.50228600e+06	1.52000000e+02	2.86000000e+02	5.47000000e+02
13	1.54522300e+06	1.55000000e+02	2.97000000e+02	5.61000000e+02
14	1.58245500e+06	1.62000000e+02	3.08000000e+02	5.79000000e+02
15	1.62064400e+06	1.72000000e+02	3.15000000e+02	5.89000000e+02
16	1.66472100e+06	1.67000000e+02	3.20000000e+02	5.97000000e+02
17	1.70874300e+06	1.78000000e+02	3.30000000e+02	6.09000000e+02
18	1.77625300e+06	1.88000000e+02	3.48000000e+02	6.39000000e+02
19	1.84335300e+06	2.02000000e+02	3.64000000e+02	6.63000000e+02
20	1.91049100e+06	2.08000000e+02	3.83000000e+02	6.83000000e+02
21	1.97262200e+06	2.23000000e+02	4.02000000e+02	7.04000000e+02
22	2.02281800e+06	2.26000000e+02	4.14000000e+02	7.16000000e+02
23	2.06019500e+06	2.40000000e+02	4.27000000e+02	7.31000000e+02
24	2.10807500e+06	2.49000000e+02	4.38000000e+02	7.47000000e+02
25	2.17257300e+06	2.61000000e+02	4.45000000e+02	7.65000000e+02
26	2.24355400e+06	2.69000000e+02	4.63000000e+02	7.86000000e+02
27	2.30746200e+06	2.89000000e+02	4.87000000e+02	8.13000000e+02
28	2.36968600e+06	3.00000000e+02	5.05000000e+02	8.34000000e+02
29	2.43035400e+06	3.00000000e+02	5.12000000e+02	8.41000000e+02
30	2.48279300e+06	3.18000000e+02	5.20000000e+02	8.51000000e+02
31	2.55528500e+06	3.27000000e+02	5.38000000e+02	8.72000000e+02
32	2.62622700e+06	3.29000000e+02	5.46000000e+02	8.80000000e+02
33	2.68367200e+06	3.31000000e+02	5.52000000e+02	8.86000000e+02
34	2.73263600e+06	3.34000000e+02	5.58000000e+02	8.92000000e+02
35	2.78900600e+06	3.37000000e+02	5.66000000e+02	9.02000000e+02
36	2.84887600e+06	3.40000000e+02	5.72000000e+02	9.10000000e+02
37	2.90664000e+06	3.50000000e+02	5.79000000e+02	9.18000000e+02
38	2.98301300e+06	3.57000000e+02	5.89000000e+02	9.32000000e+02
39	3.05301000e+06	3.62000000e+02	5.97000000e+02	9.42000000e+02
40	3.11561300e+06	3.74000000e+02	6.03000000e+02	9.48000000e+02
41	3.17161800e+06	3.76000000e+02	6.08000000e+02	9.53000000e+02
42	3.22360400e+06	3.72000000e+02	6.11000000e+02	9.57000000e+02
43	3.27849700e+06	3.78000000e+02	6.18000000e+02	9.64000000e+02
44	3.33861000e+06	3.91000000e+02	6.30000000e+02	9.77000000e+02
45	3.41689100e+06	4.17000000e+02	6.47000000e+02	9.95000000e+02
46	3.52335000e+06	3.93000000e+02	6.54000000e+02	1.00300000e+03
47	3.59077400e+06	3.98000000e+02	6.61000000e+02	1.01000000e+03
48	3.64455400e+06	4.03000000e+02	6.67000000e+02	1.01600000e+03
49	3.69805000e+06	4.06000000e+02	6.74000000e+02	1.02600000e+03
50	3.74908300e+06	4.11000000e+02	6.81000000e+02	1.03300000e+03
51	3.81235000e+06	4.18000000e+02	6.92000000e+02	1.04700000e+03
52	3.88299500e+06	4.26000000e+02	7.01000000e+02	1.05700000e+03
53	3.94393800e+06	4.33000000e+02	7.16000000e+02	1.07900000e+03
54	4.00466900e+06	4.42000000e+02	7.29000000e+02	1.09300000e+03
55	4.06895300e+06	4.51000000e+02	7.43000000e+02	1.11300000e+03
56	4.12314600e+06	4.56000000e+02	7.49000000e+02	1.12000000e+03
57	4.17558300e+06	4.66000000e+02	7.61000000e+02	1.13500000e+03
58	4.23552900e+06	4.67000000e+02	7.65000000e+02	1.14100000e+03
59	4.30527400e+06	4.77000000e+02	7.85000000e+02	1.16300000e+03
60	4.37459200e+06	4.87000000e+02	8.00000000e+02	1.18600000e+03
61	4.42179400e+06	4.96000000e+02	8.09000000e+02	1.19500000e+03
62	4.46670600e+06	5.03000000e+02	8.19000000e+02	1.20600000e+03
63	4.51275300e+06	5.12000000e+02	8.37000000e+02	1.22500000e+03
64	4.55886800e+06	5.16000000e+02	8.43000000e+02	1.23200000e+03
65	4.61184900e+06	5.25000000e+02	8.55000000e+02	1.24600000e+03
66	4.67262600e+06	5.29000000e+02	8.60000000e+02	1.25100000e+03
67	4.71894200e+06	5.33000000e+02	8.65000000e+02	1.25700000e+03
68	4.75537000e+06	5.35000000e+02	8.67000000e+02	1.25900000e+03
69	4.79007100e+06	5.41000000e+02	8.75000000e+02	1.27000000e+03
70	4.82659500e+06	5.45000000e+02	8.81000000e+02	1.28100000e+03
71	4.86209300e+06	5.48000000e+02	8.86000000e+02	1.28700000e+03
72	4.90387200e+06	5.48000000e+02	8.87000000e+02	1.28800000e+03
73	4.95594500e+06	5.55000000e+02	8.95000000e+02	1.29700000e+03
74	5.00123600e+06	5.59000000e+02	9.00000000e+02	1.30200000e+03
75	5.03458700e+06	5.63000000e+02	9.04000000e+02	1.30600000e+03
76	5.06766800e+06	5.64000000e+02	9.06000000e+02	1.30900000e+03
77	5.09804300e+06	5.67000000e+02	9.11000000e+02	1.31400000e+03
78	5.12868800e+06	5.68000000e+02	9.13000000e+02	1.31600000e+03
79	5.16448500e+06	5.71000000e+02	9.17000000e+02	1.32000000e+03
80	5.20704300e+06	5.76000000e+02	9.24000000e+02	1.33200000e+03
81	5.24856300e+06	5.78000000e+02	9.26000000e+02	1.33400000e+03
82	5.28116300e+06	5.80000000e+02	9.28000000e+02	1.33600000e+03
83	5.31270900e+06	5.84000000e+02	9.35000000e+02	1.34300000e+03
84	5.34541000e+06	5.87000000e+02	9.42000000e+02	1.35200000e+03
85	5.37983300e+06	5.89000000e+02	9.46000000e+02	1.35600000e+03
86	5.42447900e+06	5.93000000e+02	9.53000000e+02	1.37100000e+03
87	5.49237600e+06	6.00000000e+02	9.66000000e+02	1.38500000e+03
88	5.64284700e+06	6.23000000e+02	9.93000000e+02	1.41200000e+03
89	5.70779400e+06	6.25000000e+02	9.97000000e+02	1.41600000e+03
90	5.75379700e+06	6.30000000e+02	1.00500000e+03	1.42500000e+03
91	5.78957700e+06	6.34000000e+02	1.00900000e+03	1.42900000e+03
92	5.82697500e+06	6.37000000e+02	1.01300000e+03	1.43300000e+03
93	5.86991500e+06	6.40000000e+02	1.01900000e+03	1.43900000e+03
94	5.91561800e+06	6.42000000e+02	1.02200000e+03	1.44200000e+03
95	5.95347800e+06	6.43000000e+02	1.02300000e+03	1.44800000e+03
96	5.98083200e+06	6.48000000e+02	1.03100000e+03	1.45600000e+03
97	6.00631700e+06	6.53000000e+02	1.03800000e+03	1.46400000e+03
98	6.03133800e+06	6.54000000e+02	1.03900000e+03	1.46500000e+03
99	6.05397000e+06	6.54000000e+02	1.03900000e+03	1.46500000e+03
100	6.07961100e+06	6.58000000e+02	1.04600000e+03	1.47200000e+03
