# Supplementary material for: Early Prediction of Movie Box Office Success Based on Wikipedia Activity Big Data
Source: PLoS One. 2013 Aug 21;8(8):e71226. doi: 10.1371/journal.pone.0071226 (PMC3749192; doi:10.1371/journal.pone.0071226)
Supplement: Dataset S1 — The dataset under study, including the financial and Wikipedia activity data is also available at http://wwm.phy.bme.hu/SupplementaryDataS1.zip. (ZIP) [file pone.0071226.s002.zip › wikipredict_data_pack/sample_of_312/wikipedia_predictors/26]

Day_(movie_time)	Views	Users	Rigor	Edits
-500	0.00000000e+00	0.00000000e+00	0.00000000e+00	0.00000000e+00
-499	7.20000000e+01	0.00000000e+00	0.00000000e+00	0.00000000e+00
-498	1.65000000e+02	0.00000000e+00	0.00000000e+00	0.00000000e+00
-497	2.36000000e+02	0.00000000e+00	0.00000000e+00	0.00000000e+00
-496	3.05000000e+02	0.00000000e+00	0.00000000e+00	0.00000000e+00
-495	3.63000000e+02	0.00000000e+00	0.00000000e+00	0.00000000e+00
-494	4.07000000e+02	0.00000000e+00	0.00000000e+00	0.00000000e+00
-493	4.57000000e+02	0.00000000e+00	0.00000000e+00	0.00000000e+00
-492	5.27000000e+02	0.00000000e+00	0.00000000e+00	0.00000000e+00
-491	5.94000000e+02	0.00000000e+00	0.00000000e+00	0.00000000e+00
-490	6.46000000e+02	0.00000000e+00	0.00000000e+00	0.00000000e+00
-489	6.96000000e+02	0.00000000e+00	0.00000000e+00	0.00000000e+00
-488	7.46000000e+02	0.00000000e+00	0.00000000e+00	0.00000000e+00
-487	7.69000000e+02	0.00000000e+00	0.00000000e+00	0.00000000e+00
-486	7.98000000e+02	0.00000000e+00	0.00000000e+00	0.00000000e+00
-485	8.52000000e+02	0.00000000e+00	0.00000000e+00	0.00000000e+00
-484	9.07000000e+02	0.00000000e+00	0.00000000e+00	0.00000000e+00
-483	9.48000000e+02	0.00000000e+00	0.00000000e+00	0.00000000e+00
-482	9.79000000e+02	0.00000000e+00	0.00000000e+00	0.00000000e+00
-481	1.02500000e+03	0.00000000e+00	0.00000000e+00	0.00000000e+00
-480	1.06800000e+03	0.00000000e+00	0.00000000e+00	0.00000000e+00
-479	1.12200000e+03	0.00000000e+00	0.00000000e+00	0.00000000e+00
-478	1.16200000e+03	0.00000000e+00	0.00000000e+00	0.00000000e+00
-477	1.19800000e+03	0.00000000e+00	0.00000000e+00	0.00000000e+00
-476	1.24400000e+03	0.00000000e+00	0.00000000e+00	0.00000000e+00
-475	1.28800000e+03	0.00000000e+00	0.00000000e+00	0.00000000e+00
-474	1.32300000e+03	0.00000000e+00	0.00000000e+00	0.00000000e+00
-473	1.35900000e+03	0.00000000e+00	0.00000000e+00	0.00000000e+00
-472	1.39300000e+03	0.00000000e+00	0.00000000e+00	0.00000000e+00
-471	1.43600000e+03	0.00000000e+00	0.00000000e+00	0.00000000e+00
-470	1.46100000e+03	0.00000000e+00	0.00000000e+00	0.00000000e+00
-469	1.48700000e+03	0.00000000e+00	0.00000000e+00	0.00000000e+00
-468	1.55300000e+03	0.00000000e+00	0.00000000e+00	0.00000000e+00
-467	1.60600000e+03	0.00000000e+00	0.00000000e+00	0.00000000e+00
-466	1.64100000e+03	0.00000000e+00	0.00000000e+00	0.00000000e+00
-465	1.68000000e+03	0.00000000e+00	0.00000000e+00	0.00000000e+00
-464	1.71300000e+03	0.00000000e+00	0.00000000e+00	0.00000000e+00
-463	1.75800000e+03	0.00000000e+00	0.00000000e+00	0.00000000e+00
-462	1.80400000e+03	0.00000000e+00	0.00000000e+00	0.00000000e+00
-461	1.80400000e+03	0.00000000e+00	0.00000000e+00	0.00000000e+00
-460	1.83300000e+03	0.00000000e+00	0.00000000e+00	0.00000000e+00
-459	1.83300000e+03	0.00000000e+00	0.00000000e+00	0.00000000e+00
-458	1.83300000e+03	0.00000000e+00	0.00000000e+00	0.00000000e+00
-457	1.83300000e+03	0.00000000e+00	0.00000000e+00	0.00000000e+00
-456	1.89200000e+03	0.00000000e+00	0.00000000e+00	0.00000000e+00
-455	1.92700000e+03	0.00000000e+00	0.00000000e+00	0.00000000e+00
-454	1.96700000e+03	0.00000000e+00	0.00000000e+00	0.00000000e+00
-453	2.01100000e+03	0.00000000e+00	0.00000000e+00	0.00000000e+00
-452	2.04400000e+03	0.00000000e+00	0.00000000e+00	0.00000000e+00
-451	2.08300000e+03	0.00000000e+00	0.00000000e+00	0.00000000e+00
-450	2.12100000e+03	0.00000000e+00	0.00000000e+00	0.00000000e+00
-449	2.16000000e+03	0.00000000e+00	0.00000000e+00	0.00000000e+00
-448	2.18900000e+03	0.00000000e+00	0.00000000e+00	0.00000000e+00
-447	2.22900000e+03	0.00000000e+00	0.00000000e+00	0.00000000e+00
-446	2.26800000e+03	0.00000000e+00	0.00000000e+00	0.00000000e+00
-445	2.29200000e+03	0.00000000e+00	0.00000000e+00	0.00000000e+00
-444	2.33600000e+03	0.00000000e+00	0.00000000e+00	0.00000000e+00
-443	2.37100000e+03	0.00000000e+00	0.00000000e+00	0.00000000e+00
-442	2.41900000e+03	0.00000000e+00	0.00000000e+00	0.00000000e+00
-441	2.46100000e+03	0.00000000e+00	0.00000000e+00	0.00000000e+00
-440	2.46100000e+03	0.00000000e+00	0.00000000e+00	0.00000000e+00
-439	2.46100000e+03	0.00000000e+00	0.00000000e+00	0.00000000e+00
-438	2.46100000e+03	0.00000000e+00	0.00000000e+00	0.00000000e+00
-437	2.46600000e+03	0.00000000e+00	0.00000000e+00	0.00000000e+00
-436	2.47800000e+03	0.00000000e+00	0.00000000e+00	0.00000000e+00
-435	2.48900000e+03	0.00000000e+00	0.00000000e+00	0.00000000e+00
-434	2.49600000e+03	0.00000000e+00	0.00000000e+00	0.00000000e+00
-433	2.50500000e+03	0.00000000e+00	0.00000000e+00	0.00000000e+00
-432	2.51500000e+03	0.00000000e+00	0.00000000e+00	0.00000000e+00
-431	2.52300000e+03	0.00000000e+00	0.00000000e+00	0.00000000e+00
-430	2.52800000e+03	0.00000000e+00	0.00000000e+00	0.00000000e+00
-429	2.53900000e+03	0.00000000e+00	0.00000000e+00	0.00000000e+00
-428	2.55000000e+03	0.00000000e+00	0.00000000e+00	0.00000000e+00
-427	2.56400000e+03	0.00000000e+00	0.00000000e+00	0.00000000e+00
-426	2.58000000e+03	0.00000000e+00	0.00000000e+00	0.00000000e+00
-425	2.58900000e+03	0.00000000e+00	0.00000000e+00	0.00000000e+00
-424	2.59300000e+03	0.00000000e+00	0.00000000e+00	0.00000000e+00
-423	2.60200000e+03	0.00000000e+00	0.00000000e+00	0.00000000e+00
-422	2.61800000e+03	0.00000000e+00	0.00000000e+00	0.00000000e+00
-421	2.62600000e+03	0.00000000e+00	0.00000000e+00	0.00000000e+00
-420	2.63700000e+03	0.00000000e+00	0.00000000e+00	0.00000000e+00
-419	2.64600000e+03	0.00000000e+00	0.00000000e+00	0.00000000e+00
-418	2.65200000e+03	0.00000000e+00	0.00000000e+00	0.00000000e+00
-417	2.66100000e+03	0.00000000e+00	0.00000000e+00	0.00000000e+00
-416	2.66900000e+03	0.00000000e+00	0.00000000e+00	0.00000000e+00
-415	2.67800000e+03	0.00000000e+00	0.00000000e+00	0.00000000e+00
-414	2.68500000e+03	0.00000000e+00	0.00000000e+00	0.00000000e+00
-413	2.69100000e+03	0.00000000e+00	0.00000000e+00	0.00000000e+00
-412	2.69900000e+03	0.00000000e+00	0.00000000e+00	0.00000000e+00
-411	2.70600000e+03	0.00000000e+00	0.00000000e+00	0.00000000e+00
-410	2.71000000e+03	0.00000000e+00	0.00000000e+00	0.00000000e+00
-409	2.72300000e+03	0.00000000e+00	0.00000000e+00	0.00000000e+00
-408	2.72300000e+03	0.00000000e+00	0.00000000e+00	0.00000000e+00
-407	2.72700000e+03	0.00000000e+00	0.00000000e+00	0.00000000e+00
-406	2.72900000e+03	0.00000000e+00	0.00000000e+00	0.00000000e+00
-405	2.73300000e+03	0.00000000e+00	0.00000000e+00	0.00000000e+00
-404	2.73900000e+03	0.00000000e+00	0.00000000e+00	0.00000000e+00
-403	2.74600000e+03	0.00000000e+00	0.00000000e+00	0.00000000e+00
-402	2.75400000e+03	0.00000000e+00	0.00000000e+00	0.00000000e+00
-401	2.75400000e+03	0.00000000e+00	0.00000000e+00	0.00000000e+00
-400	2.75700000e+03	0.00000000e+00	0.00000000e+00	0.00000000e+00
-399	2.76100000e+03	0.00000000e+00	0.00000000e+00	0.00000000e+00
-398	2.76200000e+03	0.00000000e+00	0.00000000e+00	0.00000000e+00
-397	2.76500000e+03	0.00000000e+00	0.00000000e+00	0.00000000e+00
-396	2.76900000e+03	0.00000000e+00	0.00000000e+00	0.00000000e+00
-395	2.77600000e+03	0.00000000e+00	0.00000000e+00	0.00000000e+00
-394	2.78000000e+03	0.00000000e+00	0.00000000e+00	0.00000000e+00
-393	2.78600000e+03	0.00000000e+00	0.00000000e+00	0.00000000e+00
-392	2.79300000e+03	0.00000000e+00	0.00000000e+00	0.00000000e+00
-391	2.80200000e+03	0.00000000e+00	0.00000000e+00	0.00000000e+00
-390	2.80600000e+03	0.00000000e+00	0.00000000e+00	0.00000000e+00
-389	2.81000000e+03	0.00000000e+00	0.00000000e+00	0.00000000e+00
-388	2.81900000e+03	0.00000000e+00	0.00000000e+00	0.00000000e+00
-387	2.82600000e+03	0.00000000e+00	0.00000000e+00	0.00000000e+00
-386	2.83200000e+03	0.00000000e+00	0.00000000e+00	0.00000000e+00
-385	2.84000000e+03	0.00000000e+00	0.00000000e+00	0.00000000e+00
-384	2.84200000e+03	0.00000000e+00	0.00000000e+00	0.00000000e+00
-383	2.85200000e+03	0.00000000e+00	0.00000000e+00	0.00000000e+00
-382	2.85500000e+03	0.00000000e+00	0.00000000e+00	0.00000000e+00
-381	2.86400000e+03	0.00000000e+00	0.00000000e+00	0.00000000e+00
-380	2.87100000e+03	0.00000000e+00	0.00000000e+00	0.00000000e+00
-379	2.88400000e+03	0.00000000e+00	0.00000000e+00	0.00000000e+00
-378	2.88800000e+03	0.00000000e+00	0.00000000e+00	0.00000000e+00
-377	2.89400000e+03	0.00000000e+00	0.00000000e+00	0.00000000e+00
-376	2.90200000e+03	0.00000000e+00	0.00000000e+00	0.00000000e+00
-375	2.90900000e+03	0.00000000e+00	0.00000000e+00	0.00000000e+00
-374	2.91500000e+03	0.00000000e+00	0.00000000e+00	0.00000000e+00
-373	2.92500000e+03	0.00000000e+00	0.00000000e+00	0.00000000e+00
-372	2.93600000e+03	0.00000000e+00	0.00000000e+00	0.00000000e+00
-371	2.95100000e+03	0.00000000e+00	0.00000000e+00	0.00000000e+00
-370	2.96100000e+03	0.00000000e+00	0.00000000e+00	0.00000000e+00
-369	2.96600000e+03	0.00000000e+00	0.00000000e+00	0.00000000e+00
-368	2.97300000e+03	0.00000000e+00	0.00000000e+00	0.00000000e+00
-367	2.98900000e+03	0.00000000e+00	0.00000000e+00	0.00000000e+00
-366	2.99400000e+03	0.00000000e+00	0.00000000e+00	0.00000000e+00
-365	3.00800000e+03	0.00000000e+00	0.00000000e+00	0.00000000e+00
-364	3.02400000e+03	0.00000000e+00	0.00000000e+00	0.00000000e+00
-363	3.03500000e+03	0.00000000e+00	0.00000000e+00	0.00000000e+00
-362	3.04500000e+03	0.00000000e+00	0.00000000e+00	0.00000000e+00
-361	3.05100000e+03	0.00000000e+00	0.00000000e+00	0.00000000e+00
-360	3.05900000e+03	0.00000000e+00	0.00000000e+00	0.00000000e+00
-359	3.06400000e+03	0.00000000e+00	0.00000000e+00	0.00000000e+00
-358	3.07400000e+03	0.00000000e+00	0.00000000e+00	0.00000000e+00
-357	3.07800000e+03	0.00000000e+00	0.00000000e+00	0.00000000e+00
-356	3.08800000e+03	0.00000000e+00	0.00000000e+00	0.00000000e+00
-355	3.09500000e+03	0.00000000e+00	0.00000000e+00	0.00000000e+00
-354	3.10500000e+03	0.00000000e+00	0.00000000e+00	0.00000000e+00
-353	3.11900000e+03	0.00000000e+00	0.00000000e+00	0.00000000e+00
-352	3.13100000e+03	0.00000000e+00	0.00000000e+00	0.00000000e+00
-351	3.14200000e+03	0.00000000e+00	0.00000000e+00	0.00000000e+00
-350	3.15400000e+03	0.00000000e+00	0.00000000e+00	0.00000000e+00
-349	3.16000000e+03	0.00000000e+00	0.00000000e+00	0.00000000e+00
-348	3.16800000e+03	0.00000000e+00	0.00000000e+00	0.00000000e+00
-347	3.17700000e+03	0.00000000e+00	0.00000000e+00	0.00000000e+00
-346	3.18600000e+03	0.00000000e+00	0.00000000e+00	0.00000000e+00
-345	3.19600000e+03	0.00000000e+00	0.00000000e+00	0.00000000e+00
-344	3.21100000e+03	0.00000000e+00	0.00000000e+00	0.00000000e+00
-343	3.22200000e+03	0.00000000e+00	0.00000000e+00	0.00000000e+00
-342	3.22600000e+03	0.00000000e+00	0.00000000e+00	0.00000000e+00
-341	3.23900000e+03	0.00000000e+00	0.00000000e+00	0.00000000e+00
-340	3.24700000e+03	0.00000000e+00	0.00000000e+00	0.00000000e+00
-339	3.24700000e+03	0.00000000e+00	0.00000000e+00	0.00000000e+00
-338	3.24700000e+03	0.00000000e+00	0.00000000e+00	0.00000000e+00
-337	3.43700000e+03	0.00000000e+00	0.00000000e+00	0.00000000e+00
-336	3.85100000e+03	0.00000000e+00	0.00000000e+00	0.00000000e+00
-335	4.33300000e+03	2.00000000e+00	4.00000000e+00	2.50000000e+01
-334	4.74200000e+03	2.00000000e+00	4.00000000e+00	2.50000000e+01
-333	5.44700000e+03	3.00000000e+00	5.00000000e+00	2.60000000e+01
-332	6.01400000e+03	4.00000000e+00	6.00000000e+00	2.70000000e+01
-331	6.49800000e+03	9.00000000e+00	1.30000000e+01	3.70000000e+01
-330	6.90200000e+03	9.00000000e+00	1.30000000e+01	3.70000000e+01
-329	7.29400000e+03	9.00000000e+00	1.30000000e+01	3.70000000e+01
-328	7.61500000e+03	9.00000000e+00	1.30000000e+01	3.70000000e+01
-327	7.94800000e+03	1.00000000e+01	1.50000000e+01	3.90000000e+01
-326	8.21900000e+03	1.00000000e+01	1.50000000e+01	3.90000000e+01
-325	8.54700000e+03	1.00000000e+01	1.50000000e+01	3.90000000e+01
-324	8.91000000e+03	1.00000000e+01	1.50000000e+01	3.90000000e+01
-323	8.91000000e+03	1.00000000e+01	1.50000000e+01	3.90000000e+01
-322	9.18100000e+03	1.00000000e+01	1.50000000e+01	3.90000000e+01
-321	9.45000000e+03	1.00000000e+01	1.50000000e+01	3.90000000e+01
-320	9.69100000e+03	1.00000000e+01	1.50000000e+01	3.90000000e+01
-319	9.95500000e+03	1.10000000e+01	1.60000000e+01	4.00000000e+01
-318	1.03350000e+04	1.10000000e+01	1.60000000e+01	4.00000000e+01
-317	1.07370000e+04	1.10000000e+01	1.60000000e+01	4.00000000e+01
-316	1.11750000e+04	1.10000000e+01	1.60000000e+01	4.00000000e+01
-315	1.14810000e+04	1.10000000e+01	1.60000000e+01	4.00000000e+01
-314	1.17000000e+04	1.10000000e+01	1.60000000e+01	4.00000000e+01
-313	1.19750000e+04	1.10000000e+01	1.60000000e+01	4.00000000e+01
-312	1.22170000e+04	1.10000000e+01	1.60000000e+01	4.00000000e+01
-311	1.26200000e+04	1.10000000e+01	1.60000000e+01	4.00000000e+01
-310	1.31840000e+04	1.10000000e+01	1.60000000e+01	4.00000000e+01
-309	1.36640000e+04	1.10000000e+01	1.60000000e+01	4.00000000e+01
-308	1.39680000e+04	1.10000000e+01	1.60000000e+01	4.00000000e+01
-307	1.41940000e+04	1.10000000e+01	1.60000000e+01	4.00000000e+01
-306	1.44140000e+04	1.10000000e+01	1.60000000e+01	4.00000000e+01
-305	1.46080000e+04	1.10000000e+01	1.60000000e+01	4.00000000e+01
-304	1.48850000e+04	1.10000000e+01	1.60000000e+01	4.00000000e+01
-303	1.51620000e+04	1.10000000e+01	1.60000000e+01	4.00000000e+01
-302	1.53990000e+04	1.10000000e+01	1.60000000e+01	4.00000000e+01
-301	1.56350000e+04	1.10000000e+01	1.60000000e+01	4.00000000e+01
-300	1.58790000e+04	1.10000000e+01	1.60000000e+01	4.00000000e+01
-299	1.61680000e+04	1.10000000e+01	1.60000000e+01	4.00000000e+01
-298	1.64260000e+04	1.10000000e+01	1.60000000e+01	4.00000000e+01
-297	1.66880000e+04	1.10000000e+01	1.60000000e+01	4.00000000e+01
-296	1.69960000e+04	1.10000000e+01	1.60000000e+01	4.00000000e+01
-295	1.73350000e+04	1.10000000e+01	1.60000000e+01	4.00000000e+01
-294	1.76130000e+04	1.10000000e+01	1.60000000e+01	4.00000000e+01
-293	1.78480000e+04	1.10000000e+01	1.60000000e+01	4.00000000e+01
-292	1.82620000e+04	1.10000000e+01	1.60000000e+01	4.00000000e+01
-291	1.85300000e+04	1.10000000e+01	1.60000000e+01	4.00000000e+01
-290	1.88470000e+04	1.10000000e+01	1.60000000e+01	4.00000000e+01
-289	1.91350000e+04	1.20000000e+01	1.70000000e+01	4.10000000e+01
-288	1.93930000e+04	1.20000000e+01	1.70000000e+01	4.10000000e+01
-287	1.96240000e+04	1.20000000e+01	1.70000000e+01	4.10000000e+01
-286	1.98360000e+04	1.20000000e+01	1.70000000e+01	4.10000000e+01
-285	2.00650000e+04	1.20000000e+01	1.70000000e+01	4.10000000e+01
-284	2.03430000e+04	1.20000000e+01	1.70000000e+01	4.10000000e+01
-283	2.06180000e+04	1.20000000e+01	1.70000000e+01	4.10000000e+01
-282	2.08810000e+04	1.20000000e+01	1.70000000e+01	4.10000000e+01
-281	2.10880000e+04	1.20000000e+01	1.70000000e+01	4.10000000e+01
-280	2.13050000e+04	1.20000000e+01	1.70000000e+01	4.10000000e+01
-279	2.15080000e+04	1.50000000e+01	1.80000000e+01	4.30000000e+01
-278	2.16800000e+04	1.50000000e+01	1.80000000e+01	4.30000000e+01
-277	2.19010000e+04	1.50000000e+01	1.80000000e+01	4.30000000e+01
-276	2.22070000e+04	1.50000000e+01	1.80000000e+01	4.30000000e+01
-275	2.24450000e+04	1.50000000e+01	1.80000000e+01	4.30000000e+01
-274	2.26870000e+04	1.50000000e+01	1.80000000e+01	4.30000000e+01
-273	2.28720000e+04	1.50000000e+01	1.80000000e+01	4.30000000e+01
-272	2.30480000e+04	1.50000000e+01	1.80000000e+01	4.30000000e+01
-271	2.32500000e+04	1.50000000e+01	1.80000000e+01	4.30000000e+01
-270	2.34680000e+04	1.50000000e+01	1.80000000e+01	4.30000000e+01
-269	2.37100000e+04	1.50000000e+01	1.80000000e+01	4.30000000e+01
-268	2.39900000e+04	1.50000000e+01	1.80000000e+01	4.30000000e+01
-267	2.42470000e+04	1.50000000e+01	1.80000000e+01	4.30000000e+01
-266	2.44170000e+04	1.50000000e+01	1.80000000e+01	4.30000000e+01
-265	2.46010000e+04	1.50000000e+01	1.80000000e+01	4.30000000e+01
-264	2.47650000e+04	1.50000000e+01	1.80000000e+01	4.30000000e+01
-263	2.49550000e+04	1.50000000e+01	1.80000000e+01	4.30000000e+01
-262	2.51600000e+04	1.50000000e+01	1.80000000e+01	4.30000000e+01
-261	2.53720000e+04	1.50000000e+01	1.80000000e+01	4.30000000e+01
-260	2.55600000e+04	1.50000000e+01	1.80000000e+01	4.30000000e+01
-259	2.57410000e+04	1.50000000e+01	1.80000000e+01	4.30000000e+01
-258	2.59040000e+04	1.50000000e+01	1.80000000e+01	4.30000000e+01
-257	2.62060000e+04	1.50000000e+01	1.80000000e+01	4.30000000e+01
-256	2.64740000e+04	1.80000000e+01	1.90000000e+01	4.40000000e+01
-255	2.67380000e+04	1.80000000e+01	1.90000000e+01	4.40000000e+01
-254	2.71020000e+04	1.80000000e+01	1.90000000e+01	4.40000000e+01
-253	2.73300000e+04	1.80000000e+01	1.90000000e+01	4.40000000e+01
-252	2.75620000e+04	1.80000000e+01	1.90000000e+01	4.40000000e+01
-251	2.77730000e+04	1.80000000e+01	1.90000000e+01	4.40000000e+01
-250	2.80090000e+04	1.80000000e+01	1.90000000e+01	4.40000000e+01
-249	2.82570000e+04	1.80000000e+01	1.90000000e+01	4.40000000e+01
-248	2.85080000e+04	1.80000000e+01	1.90000000e+01	4.40000000e+01
-247	2.87720000e+04	1.80000000e+01	1.90000000e+01	4.40000000e+01
-246	2.89890000e+04	1.80000000e+01	1.90000000e+01	4.40000000e+01
-245	2.92280000e+04	1.80000000e+01	1.90000000e+01	4.40000000e+01
-244	2.94330000e+04	1.80000000e+01	1.90000000e+01	4.40000000e+01
-243	2.96520000e+04	1.80000000e+01	1.90000000e+01	4.40000000e+01
-242	2.98570000e+04	1.80000000e+01	1.90000000e+01	4.40000000e+01
-241	3.01180000e+04	1.80000000e+01	1.90000000e+01	4.40000000e+01
-240	3.04930000e+04	1.80000000e+01	1.90000000e+01	4.40000000e+01
-239	3.07760000e+04	1.80000000e+01	1.90000000e+01	4.40000000e+01
-238	3.10100000e+04	1.80000000e+01	1.90000000e+01	4.40000000e+01
-237	3.12480000e+04	1.80000000e+01	1.90000000e+01	4.40000000e+01
-236	3.14850000e+04	1.80000000e+01	1.90000000e+01	4.40000000e+01
-235	3.17000000e+04	1.80000000e+01	1.90000000e+01	4.40000000e+01
-234	3.20300000e+04	1.80000000e+01	1.90000000e+01	4.40000000e+01
-233	3.23040000e+04	1.80000000e+01	1.90000000e+01	4.40000000e+01
-232	3.25430000e+04	1.80000000e+01	1.90000000e+01	4.40000000e+01
-231	3.27770000e+04	1.80000000e+01	1.90000000e+01	4.40000000e+01
-230	3.30520000e+04	1.80000000e+01	1.90000000e+01	4.40000000e+01
-229	3.34240000e+04	1.80000000e+01	1.90000000e+01	4.40000000e+01
-228	3.38450000e+04	1.80000000e+01	1.90000000e+01	4.40000000e+01
-227	3.42520000e+04	1.80000000e+01	1.90000000e+01	4.40000000e+01
-226	3.45980000e+04	1.80000000e+01	1.90000000e+01	4.40000000e+01
-225	3.48740000e+04	1.80000000e+01	1.90000000e+01	4.40000000e+01
-224	3.52810000e+04	1.80000000e+01	1.90000000e+01	4.40000000e+01
-223	3.61130000e+04	1.80000000e+01	1.90000000e+01	4.40000000e+01
-222	3.69770000e+04	1.80000000e+01	1.90000000e+01	4.40000000e+01
-221	3.76550000e+04	1.80000000e+01	1.90000000e+01	4.40000000e+01
-220	3.81670000e+04	1.80000000e+01	1.90000000e+01	4.40000000e+01
-219	3.87610000e+04	1.80000000e+01	1.90000000e+01	4.40000000e+01
-218	3.92960000e+04	1.80000000e+01	1.90000000e+01	4.40000000e+01
-217	3.97320000e+04	1.80000000e+01	1.90000000e+01	4.40000000e+01
-216	4.00510000e+04	1.80000000e+01	1.90000000e+01	4.40000000e+01
-215	4.03120000e+04	1.80000000e+01	1.90000000e+01	4.40000000e+01
-214	4.05260000e+04	1.80000000e+01	1.90000000e+01	4.40000000e+01
-213	4.08120000e+04	1.80000000e+01	1.90000000e+01	4.40000000e+01
-212	4.11260000e+04	1.80000000e+01	1.90000000e+01	4.40000000e+01
-211	4.14010000e+04	1.80000000e+01	1.90000000e+01	4.40000000e+01
-210	4.16770000e+04	1.80000000e+01	1.90000000e+01	4.40000000e+01
-209	4.19220000e+04	1.80000000e+01	1.90000000e+01	4.40000000e+01
-208	4.21690000e+04	1.80000000e+01	1.90000000e+01	4.40000000e+01
-207	4.24550000e+04	1.80000000e+01	1.90000000e+01	4.40000000e+01
-206	4.29180000e+04	1.80000000e+01	1.90000000e+01	4.40000000e+01
-205	4.33210000e+04	1.80000000e+01	1.90000000e+01	4.40000000e+01
-204	4.37780000e+04	1.80000000e+01	1.90000000e+01	4.40000000e+01
-203	4.41100000e+04	1.80000000e+01	1.90000000e+01	4.40000000e+01
-202	4.43660000e+04	1.80000000e+01	1.90000000e+01	4.40000000e+01
-201	4.46450000e+04	1.80000000e+01	1.90000000e+01	4.40000000e+01
-200	4.48020000e+04	1.80000000e+01	1.90000000e+01	4.40000000e+01
-199	4.48680000e+04	1.80000000e+01	1.90000000e+01	4.40000000e+01
-198	4.49150000e+04	1.80000000e+01	1.90000000e+01	4.40000000e+01
-197	4.49710000e+04	1.80000000e+01	1.90000000e+01	4.40000000e+01
-196	4.50830000e+04	1.80000000e+01	1.90000000e+01	4.40000000e+01
-195	4.52790000e+04	1.80000000e+01	1.90000000e+01	4.40000000e+01
-194	4.55150000e+04	1.80000000e+01	1.90000000e+01	4.40000000e+01
-193	4.57700000e+04	1.80000000e+01	1.90000000e+01	4.40000000e+01
-192	4.60120000e+04	1.80000000e+01	1.90000000e+01	4.40000000e+01
-191	4.63100000e+04	1.70000000e+01	2.00000000e+01	4.60000000e+01
-190	4.66280000e+04	1.70000000e+01	2.00000000e+01	4.60000000e+01
-189	4.68610000e+04	1.70000000e+01	2.00000000e+01	4.60000000e+01
-188	4.71420000e+04	1.70000000e+01	2.00000000e+01	4.60000000e+01
-187	4.73510000e+04	1.70000000e+01	2.00000000e+01	4.60000000e+01
-186	4.75810000e+04	1.70000000e+01	2.00000000e+01	4.60000000e+01
-185	4.75810000e+04	1.70000000e+01	2.00000000e+01	4.60000000e+01
-184	4.77000000e+04	1.70000000e+01	2.00000000e+01	4.60000000e+01
-183	4.77000000e+04	1.70000000e+01	2.00000000e+01	4.60000000e+01
-182	4.79340000e+04	1.70000000e+01	2.00000000e+01	4.60000000e+01
-181	4.81850000e+04	1.70000000e+01	2.00000000e+01	4.60000000e+01
-180	4.84030000e+04	1.70000000e+01	2.00000000e+01	4.60000000e+01
-179	4.86500000e+04	1.70000000e+01	2.00000000e+01	4.60000000e+01
-178	4.88900000e+04	1.70000000e+01	2.00000000e+01	4.60000000e+01
-177	4.91810000e+04	1.70000000e+01	2.00000000e+01	4.60000000e+01
-176	4.91810000e+04	1.70000000e+01	2.00000000e+01	4.60000000e+01
-175	4.94170000e+04	1.70000000e+01	2.00000000e+01	4.60000000e+01
-174	4.94170000e+04	1.70000000e+01	2.00000000e+01	4.60000000e+01
-173	4.94170000e+04	1.70000000e+01	2.00000000e+01	4.60000000e+01
-172	4.94170000e+04	1.70000000e+01	2.00000000e+01	4.60000000e+01
-171	4.94170000e+04	1.70000000e+01	2.00000000e+01	4.60000000e+01
-170	4.96860000e+04	1.70000000e+01	2.00000000e+01	4.60000000e+01
-169	4.99000000e+04	1.70000000e+01	2.00000000e+01	4.60000000e+01
-168	5.01110000e+04	1.70000000e+01	2.00000000e+01	4.60000000e+01
-167	5.03240000e+04	1.70000000e+01	2.00000000e+01	4.60000000e+01
-166	5.05610000e+04	1.70000000e+01	2.00000000e+01	4.60000000e+01
-165	5.08740000e+04	1.70000000e+01	2.00000000e+01	4.60000000e+01
-164	5.11610000e+04	1.70000000e+01	2.00000000e+01	4.60000000e+01
-163	5.14460000e+04	1.70000000e+01	2.00000000e+01	4.60000000e+01
-162	5.17100000e+04	1.70000000e+01	2.00000000e+01	4.60000000e+01
-161	5.19510000e+04	1.70000000e+01	2.00000000e+01	4.60000000e+01
-160	5.21610000e+04	1.70000000e+01	2.00000000e+01	4.60000000e+01
-159	5.24280000e+04	1.70000000e+01	2.00000000e+01	4.60000000e+01
-158	5.27240000e+04	1.70000000e+01	2.00000000e+01	4.60000000e+01
-157	5.30690000e+04	1.70000000e+01	2.00000000e+01	4.60000000e+01
-156	5.34420000e+04	1.70000000e+01	2.00000000e+01	4.60000000e+01
-155	5.38190000e+04	1.70000000e+01	2.00000000e+01	4.60000000e+01
-154	5.41690000e+04	1.70000000e+01	2.00000000e+01	4.60000000e+01
-153	5.44860000e+04	1.70000000e+01	2.00000000e+01	4.60000000e+01
-152	5.48890000e+04	1.70000000e+01	2.00000000e+01	4.60000000e+01
-151	5.52120000e+04	1.70000000e+01	2.00000000e+01	4.60000000e+01
-150	5.55190000e+04	1.70000000e+01	2.00000000e+01	4.60000000e+01
-149	5.59400000e+04	1.70000000e+01	2.00000000e+01	4.60000000e+01
-148	5.63370000e+04	1.70000000e+01	2.00000000e+01	4.60000000e+01
-147	5.66890000e+04	1.70000000e+01	2.00000000e+01	4.60000000e+01
-146	5.70410000e+04	1.90000000e+01	2.10000000e+01	4.70000000e+01
-145	5.74190000e+04	1.90000000e+01	2.10000000e+01	4.70000000e+01
-144	5.77130000e+04	1.90000000e+01	2.10000000e+01	4.70000000e+01
-143	5.79910000e+04	1.90000000e+01	2.10000000e+01	4.70000000e+01
-142	5.83910000e+04	1.90000000e+01	2.10000000e+01	4.70000000e+01
-141	5.88720000e+04	1.90000000e+01	2.20000000e+01	4.80000000e+01
-140	5.92270000e+04	1.90000000e+01	2.20000000e+01	4.80000000e+01
-139	5.95530000e+04	1.90000000e+01	2.20000000e+01	4.80000000e+01
-138	5.98730000e+04	1.90000000e+01	2.20000000e+01	4.80000000e+01
-137	6.02170000e+04	1.90000000e+01	2.30000000e+01	4.90000000e+01
-136	6.05370000e+04	1.90000000e+01	2.30000000e+01	4.90000000e+01
-135	6.09040000e+04	2.10000000e+01	2.40000000e+01	5.00000000e+01
-134	6.13270000e+04	2.10000000e+01	2.40000000e+01	5.00000000e+01
-133	6.17680000e+04	2.10000000e+01	2.40000000e+01	5.00000000e+01
-132	6.21920000e+04	2.10000000e+01	2.40000000e+01	5.00000000e+01
-131	6.25570000e+04	2.10000000e+01	2.40000000e+01	5.00000000e+01
-130	6.29080000e+04	2.10000000e+01	2.40000000e+01	5.00000000e+01
-129	6.32290000e+04	2.10000000e+01	2.40000000e+01	5.00000000e+01
-128	6.35920000e+04	2.10000000e+01	2.40000000e+01	5.00000000e+01
-127	6.39380000e+04	2.10000000e+01	2.40000000e+01	5.00000000e+01
-126	6.42600000e+04	2.10000000e+01	2.40000000e+01	5.00000000e+01
-125	6.46590000e+04	2.10000000e+01	2.40000000e+01	5.00000000e+01
-124	6.50720000e+04	2.10000000e+01	2.40000000e+01	5.00000000e+01
-123	6.54210000e+04	2.10000000e+01	2.40000000e+01	5.00000000e+01
-122	6.57930000e+04	2.10000000e+01	2.40000000e+01	5.00000000e+01
-121	6.61950000e+04	2.10000000e+01	2.40000000e+01	5.00000000e+01
-120	6.65900000e+04	2.10000000e+01	2.40000000e+01	5.00000000e+01
-119	6.69210000e+04	2.10000000e+01	2.40000000e+01	5.00000000e+01
-118	6.72750000e+04	2.10000000e+01	2.40000000e+01	5.00000000e+01
-117	6.75950000e+04	2.10000000e+01	2.40000000e+01	5.00000000e+01
-116	6.79740000e+04	2.30000000e+01	2.60000000e+01	5.30000000e+01
-115	6.82720000e+04	2.30000000e+01	2.60000000e+01	5.30000000e+01
-114	6.86530000e+04	2.30000000e+01	2.60000000e+01	5.30000000e+01
-113	6.92700000e+04	2.30000000e+01	2.60000000e+01	5.30000000e+01
-112	6.97500000e+04	2.30000000e+01	2.60000000e+01	5.30000000e+01
-111	7.02650000e+04	2.30000000e+01	2.60000000e+01	5.30000000e+01
-110	7.08830000e+04	2.30000000e+01	2.60000000e+01	5.30000000e+01
-109	7.17120000e+04	2.30000000e+01	2.70000000e+01	5.40000000e+01
-108	7.26490000e+04	2.30000000e+01	2.70000000e+01	5.40000000e+01
-107	7.34430000e+04	2.30000000e+01	2.70000000e+01	5.40000000e+01
-106	7.46840000e+04	2.30000000e+01	2.70000000e+01	5.40000000e+01
-105	7.68400000e+04	2.30000000e+01	2.70000000e+01	5.40000000e+01
-104	7.77860000e+04	2.30000000e+01	2.70000000e+01	5.40000000e+01
-103	7.86230000e+04	2.30000000e+01	2.80000000e+01	5.50000000e+01
-102	7.93650000e+04	2.30000000e+01	2.80000000e+01	5.50000000e+01
-101	8.07060000e+04	2.30000000e+01	2.80000000e+01	5.50000000e+01
-100	8.13300000e+04	2.30000000e+01	2.80000000e+01	5.50000000e+01
-99	8.18530000e+04	2.30000000e+01	2.80000000e+01	5.50000000e+01
-98	8.22950000e+04	2.40000000e+01	2.90000000e+01	5.60000000e+01
-97	8.26690000e+04	2.40000000e+01	2.90000000e+01	5.60000000e+01
-96	8.30270000e+04	2.40000000e+01	2.90000000e+01	5.60000000e+01
-95	8.34480000e+04	2.40000000e+01	2.90000000e+01	5.60000000e+01
-94	8.38220000e+04	2.40000000e+01	2.90000000e+01	5.60000000e+01
-93	8.42780000e+04	2.40000000e+01	2.90000000e+01	5.60000000e+01
-92	8.47180000e+04	2.40000000e+01	2.90000000e+01	5.60000000e+01
-91	8.50850000e+04	2.40000000e+01	2.90000000e+01	5.60000000e+01
-90	8.54060000e+04	2.40000000e+01	2.90000000e+01	5.60000000e+01
-89	8.58270000e+04	2.40000000e+01	2.90000000e+01	5.60000000e+01
-88	8.62230000e+04	2.40000000e+01	2.90000000e+01	5.60000000e+01
-87	8.65750000e+04	2.40000000e+01	2.90000000e+01	5.60000000e+01
-86	8.69500000e+04	2.40000000e+01	2.90000000e+01	5.60000000e+01
-85	8.73420000e+04	2.40000000e+01	2.90000000e+01	5.60000000e+01
-84	8.77270000e+04	2.40000000e+01	2.90000000e+01	5.60000000e+01
-83	8.80650000e+04	2.40000000e+01	2.90000000e+01	5.60000000e+01
-82	8.84410000e+04	2.40000000e+01	2.90000000e+01	5.60000000e+01
-81	9.29210000e+04	2.50000000e+01	3.00000000e+01	5.70000000e+01
-80	1.01495000e+05	2.50000000e+01	3.00000000e+01	5.70000000e+01
-79	1.04857000e+05	2.90000000e+01	3.30000000e+01	6.30000000e+01
-78	1.11531000e+05	3.10000000e+01	3.60000000e+01	6.60000000e+01
-77	1.15329000e+05	3.10000000e+01	3.60000000e+01	6.60000000e+01
-76	1.16885000e+05	3.10000000e+01	3.60000000e+01	6.60000000e+01
-75	1.18625000e+05	3.10000000e+01	3.60000000e+01	6.60000000e+01
-74	1.42387000e+05	3.60000000e+01	3.90000000e+01	6.90000000e+01
-73	1.45356000e+05	3.60000000e+01	4.00000000e+01	7.00000000e+01
-72	1.47489000e+05	3.70000000e+01	4.20000000e+01	7.30000000e+01
-71	1.49330000e+05	4.00000000e+01	4.30000000e+01	7.40000000e+01
-70	1.50398000e+05	4.00000000e+01	4.30000000e+01	7.40000000e+01
-69	1.51482000e+05	4.00000000e+01	4.30000000e+01	7.40000000e+01
-68	1.52496000e+05	4.10000000e+01	4.40000000e+01	7.50000000e+01
-67	1.53608000e+05	4.10000000e+01	4.40000000e+01	7.50000000e+01
-66	1.54431000e+05	4.10000000e+01	4.40000000e+01	7.50000000e+01
-65	1.55375000e+05	4.10000000e+01	4.40000000e+01	7.50000000e+01
-64	1.56381000e+05	4.10000000e+01	4.40000000e+01	7.50000000e+01
-63	1.57323000e+05	4.10000000e+01	4.40000000e+01	7.50000000e+01
-62	1.58733000e+05	4.10000000e+01	4.40000000e+01	7.50000000e+01
-61	1.59963000e+05	4.10000000e+01	4.40000000e+01	7.50000000e+01
-60	1.61020000e+05	4.10000000e+01	4.40000000e+01	7.50000000e+01
-59	1.61810000e+05	4.10000000e+01	4.40000000e+01	7.50000000e+01
-58	1.62639000e+05	4.10000000e+01	4.40000000e+01	7.50000000e+01
-57	1.63661000e+05	4.10000000e+01	4.40000000e+01	7.50000000e+01
-56	1.64740000e+05	4.10000000e+01	4.40000000e+01	7.50000000e+01
-55	1.66073000e+05	4.10000000e+01	4.40000000e+01	7.50000000e+01
-54	1.67069000e+05	4.10000000e+01	4.40000000e+01	7.50000000e+01
-53	1.68473000e+05	4.10000000e+01	4.40000000e+01	7.50000000e+01
-52	1.70159000e+05	4.10000000e+01	4.40000000e+01	7.50000000e+01
-51	1.71580000e+05	4.10000000e+01	4.40000000e+01	7.50000000e+01
-50	1.73286000e+05	4.10000000e+01	4.40000000e+01	7.50000000e+01
-49	1.75370000e+05	4.10000000e+01	4.40000000e+01	7.50000000e+01
-48	1.77022000e+05	4.10000000e+01	4.40000000e+01	7.50000000e+01
-47	1.78841000e+05	4.10000000e+01	4.40000000e+01	7.50000000e+01
-46	1.80370000e+05	4.10000000e+01	4.40000000e+01	7.50000000e+01
-45	1.81558000e+05	4.10000000e+01	4.40000000e+01	7.50000000e+01
-44	1.82731000e+05	4.10000000e+01	4.40000000e+01	7.50000000e+01
-43	1.83880000e+05	4.10000000e+01	4.40000000e+01	7.50000000e+01
-42	1.84747000e+05	4.10000000e+01	4.40000000e+01	7.50000000e+01
-41	1.85639000e+05	4.10000000e+01	4.40000000e+01	7.50000000e+01
-40	1.86867000e+05	4.10000000e+01	4.40000000e+01	7.50000000e+01
-39	1.88422000e+05	4.10000000e+01	4.40000000e+01	7.50000000e+01
-38	1.89766000e+05	4.10000000e+01	4.40000000e+01	7.50000000e+01
-37	1.91326000e+05	4.10000000e+01	4.40000000e+01	7.50000000e+01
-36	1.92733000e+05	3.80000000e+01	4.50000000e+01	7.60000000e+01
-35	1.93944000e+05	4.10000000e+01	4.60000000e+01	7.70000000e+01
-34	1.95029000e+05	4.10000000e+01	4.60000000e+01	7.70000000e+01
-33	1.95933000e+05	4.10000000e+01	4.60000000e+01	7.70000000e+01
-32	1.97128000e+05	4.10000000e+01	4.60000000e+01	7.70000000e+01
-31	1.98495000e+05	4.10000000e+01	4.60000000e+01	7.70000000e+01
-30	1.99757000e+05	4.10000000e+01	4.60000000e+01	7.70000000e+01
-29	2.01457000e+05	4.10000000e+01	4.60000000e+01	7.70000000e+01
-28	2.02887000e+05	4.10000000e+01	4.60000000e+01	7.70000000e+01
-27	2.04318000e+05	4.10000000e+01	4.60000000e+01	7.70000000e+01
-26	2.05880000e+05	4.10000000e+01	4.60000000e+01	7.70000000e+01
-25	2.08043000e+05	4.10000000e+01	4.60000000e+01	7.70000000e+01
-24	2.11045000e+05	4.20000000e+01	4.80000000e+01	7.90000000e+01
-23	2.13676000e+05	4.20000000e+01	4.80000000e+01	7.90000000e+01
-22	2.16538000e+05	4.20000000e+01	4.80000000e+01	7.90000000e+01
-21	2.19889000e+05	4.20000000e+01	4.80000000e+01	7.90000000e+01
-20	2.26012000e+05	4.50000000e+01	5.00000000e+01	8.10000000e+01
-19	2.51870000e+05	4.40000000e+01	5.20000000e+01	8.40000000e+01
-18	2.65569000e+05	4.70000000e+01	5.30000000e+01	8.50000000e+01
-17	2.69440000e+05	4.70000000e+01	5.30000000e+01	8.50000000e+01
-16	2.72789000e+05	4.70000000e+01	5.30000000e+01	8.50000000e+01
-15	2.76123000e+05	4.70000000e+01	5.30000000e+01	8.50000000e+01
-14	2.82377000e+05	4.70000000e+01	5.30000000e+01	8.50000000e+01
-13	2.88867000e+05	4.80000000e+01	5.40000000e+01	9.30000000e+01
-12	2.94932000e+05	4.80000000e+01	5.40000000e+01	9.40000000e+01
-11	2.99247000e+05	5.40000000e+01	5.70000000e+01	9.80000000e+01
-10	3.02467000e+05	5.40000000e+01	5.70000000e+01	9.80000000e+01
-9	3.05762000e+05	5.40000000e+01	5.70000000e+01	9.80000000e+01
-8	3.09917000e+05	5.40000000e+01	5.70000000e+01	9.80000000e+01
-7	3.13663000e+05	5.40000000e+01	5.70000000e+01	9.80000000e+01
-6	3.21024000e+05	5.00000000e+01	5.80000000e+01	9.90000000e+01
-5	3.31566000e+05	5.30000000e+01	6.10000000e+01	1.02000000e+02
-4	3.36438000e+05	5.30000000e+01	6.10000000e+01	1.02000000e+02
-3	3.39542000e+05	5.30000000e+01	6.10000000e+01	1.02000000e+02
-2	3.43625000e+05	5.30000000e+01	6.10000000e+01	1.02000000e+02
-1	3.49428000e+05	5.30000000e+01	6.10000000e+01	1.02000000e+02
0	3.55124000e+05	5.90000000e+01	6.30000000e+01	1.05000000e+02
1	3.64128000e+05	5.60000000e+01	6.40000000e+01	1.07000000e+02
2	3.74660000e+05	6.10000000e+01	6.70000000e+01	1.10000000e+02
3	3.85160000e+05	6.10000000e+01	6.80000000e+01	1.11000000e+02
4	3.92657000e+05	6.10000000e+01	7.00000000e+01	1.13000000e+02
5	4.01479000e+05	6.60000000e+01	7.10000000e+01	1.14000000e+02
6	4.10446000e+05	6.60000000e+01	7.10000000e+01	1.14000000e+02
7	4.16947000e+05	6.50000000e+01	7.20000000e+01	1.15000000e+02
8	4.23621000e+05	6.80000000e+01	7.30000000e+01	1.16000000e+02
9	4.30499000e+05	6.50000000e+01	7.40000000e+01	1.17000000e+02
10	4.38672000e+05	7.00000000e+01	7.60000000e+01	1.20000000e+02
11	4.46980000e+05	7.00000000e+01	7.60000000e+01	1.20000000e+02
12	4.54819000e+05	7.00000000e+01	7.70000000e+01	1.21000000e+02
13	4.62895000e+05	7.00000000e+01	8.00000000e+01	1.27000000e+02
14	4.69199000e+05	7.20000000e+01	8.20000000e+01	1.29000000e+02
15	4.75481000e+05	7.50000000e+01	8.30000000e+01	1.30000000e+02
16	4.82730000e+05	7.60000000e+01	8.40000000e+01	1.31000000e+02
17	4.92449000e+05	7.70000000e+01	8.50000000e+01	1.32000000e+02
18	5.05060000e+05	8.20000000e+01	8.70000000e+01	1.34000000e+02
19	5.16981000e+05	8.70000000e+01	8.90000000e+01	1.38000000e+02
20	5.32745000e+05	8.90000000e+01	9.70000000e+01	1.48000000e+02
21	5.45781000e+05	9.30000000e+01	1.01000000e+02	1.53000000e+02
22	5.57777000e+05	9.60000000e+01	1.04000000e+02	1.58000000e+02
23	5.67883000e+05	1.03000000e+02	1.06000000e+02	1.60000000e+02
24	5.77638000e+05	1.07000000e+02	1.08000000e+02	1.62000000e+02
25	5.87914000e+05	1.08000000e+02	1.11000000e+02	1.67000000e+02
26	5.99375000e+05	1.08000000e+02	1.12000000e+02	1.68000000e+02
27	6.09453000e+05	1.08000000e+02	1.17000000e+02	1.73000000e+02
28	6.24420000e+05	1.18000000e+02	1.21000000e+02	1.77000000e+02
29	6.37781000e+05	1.17000000e+02	1.25000000e+02	1.82000000e+02
30	6.46851000e+05	1.20000000e+02	1.27000000e+02	1.85000000e+02
31	6.55934000e+05	1.17000000e+02	1.29000000e+02	1.87000000e+02
32	6.65138000e+05	1.19000000e+02	1.31000000e+02	1.90000000e+02
33	6.75680000e+05	1.24000000e+02	1.34000000e+02	1.93000000e+02
34	6.84921000e+05	1.24000000e+02	1.34000000e+02	1.93000000e+02
35	6.92028000e+05	1.26000000e+02	1.37000000e+02	1.96000000e+02
36	6.98408000e+05	1.26000000e+02	1.37000000e+02	1.96000000e+02
37	7.04631000e+05	1.29000000e+02	1.38000000e+02	1.97000000e+02
38	7.10980000e+05	1.27000000e+02	1.39000000e+02	1.98000000e+02
39	7.17909000e+05	1.28000000e+02	1.41000000e+02	2.01000000e+02
40	7.25624000e+05	1.30000000e+02	1.42000000e+02	2.02000000e+02
41	7.32603000e+05	1.34000000e+02	1.44000000e+02	2.05000000e+02
42	7.38729000e+05	1.34000000e+02	1.46000000e+02	2.08000000e+02
43	7.44190000e+05	1.34000000e+02	1.46000000e+02	2.08000000e+02
44	7.49178000e+05	1.34000000e+02	1.46000000e+02	2.08000000e+02
45	7.54378000e+05	1.38000000e+02	1.47000000e+02	2.10000000e+02
46	7.59656000e+05	1.38000000e+02	1.47000000e+02	2.10000000e+02
47	7.66067000e+05	1.40000000e+02	1.50000000e+02	2.16000000e+02
48	7.72633000e+05	1.42000000e+02	1.53000000e+02	2.19000000e+02
49	7.77656000e+05	1.42000000e+02	1.56000000e+02	2.24000000e+02
50	7.82001000e+05	1.45000000e+02	1.57000000e+02	2.25000000e+02
51	7.85793000e+05	1.45000000e+02	1.57000000e+02	2.25000000e+02
52	7.89722000e+05	1.48000000e+02	1.58000000e+02	2.26000000e+02
53	7.94162000e+05	1.45000000e+02	1.60000000e+02	2.30000000e+02
54	7.99506000e+05	1.50000000e+02	1.61000000e+02	2.31000000e+02
55	8.05056000e+05	1.55000000e+02	1.62000000e+02	2.33000000e+02
56	8.09603000e+05	1.49000000e+02	1.66000000e+02	2.41000000e+02
57	8.13750000e+05	1.52000000e+02	1.68000000e+02	2.43000000e+02
58	8.18333000e+05	1.55000000e+02	1.69000000e+02	2.44000000e+02
59	8.23187000e+05	1.62000000e+02	1.71000000e+02	2.46000000e+02
60	8.29064000e+05	1.61000000e+02	1.72000000e+02	2.47000000e+02
61	8.36845000e+05	1.56000000e+02	1.73000000e+02	2.48000000e+02
62	8.56304000e+05	1.61000000e+02	1.77000000e+02	2.52000000e+02
63	8.62886000e+05	1.65000000e+02	1.78000000e+02	2.54000000e+02
64	8.67941000e+05	1.65000000e+02	1.78000000e+02	2.54000000e+02
65	8.71882000e+05	1.65000000e+02	1.78000000e+02	2.54000000e+02
66	8.75721000e+05	1.65000000e+02	1.78000000e+02	2.54000000e+02
67	8.79769000e+05	1.65000000e+02	1.78000000e+02	2.54000000e+02
68	8.84370000e+05	1.65000000e+02	1.78000000e+02	2.54000000e+02
69	8.88325000e+05	1.65000000e+02	1.78000000e+02	2.54000000e+02
70	8.91362000e+05	1.65000000e+02	1.78000000e+02	2.54000000e+02
71	8.94431000e+05	1.69000000e+02	1.79000000e+02	2.55000000e+02
72	8.97215000e+05	1.65000000e+02	1.80000000e+02	2.56000000e+02
73	8.99805000e+05	1.65000000e+02	1.80000000e+02	2.56000000e+02
74	9.02696000e+05	1.65000000e+02	1.80000000e+02	2.56000000e+02
75	9.06266000e+05	1.65000000e+02	1.80000000e+02	2.56000000e+02
76	9.09141000e+05	1.65000000e+02	1.80000000e+02	2.56000000e+02
77	9.11510000e+05	1.65000000e+02	1.80000000e+02	2.56000000e+02
78	9.13757000e+05	1.65000000e+02	1.80000000e+02	2.56000000e+02
79	9.15991000e+05	1.65000000e+02	1.80000000e+02	2.56000000e+02
80	9.18322000e+05	1.66000000e+02	1.81000000e+02	2.57000000e+02
81	9.21086000e+05	1.73000000e+02	1.82000000e+02	2.58000000e+02
82	9.23825000e+05	1.73000000e+02	1.82000000e+02	2.58000000e+02
83	9.26389000e+05	1.73000000e+02	1.82000000e+02	2.58000000e+02
84	9.28712000e+05	1.73000000e+02	1.82000000e+02	2.58000000e+02
85	9.31063000e+05	1.66000000e+02	1.84000000e+02	2.60000000e+02
86	9.33336000e+05	1.66000000e+02	1.84000000e+02	2.60000000e+02
87	9.35381000e+05	1.66000000e+02	1.84000000e+02	2.60000000e+02
88	9.37814000e+05	1.66000000e+02	1.84000000e+02	2.60000000e+02
89	9.40577000e+05	1.67000000e+02	1.85000000e+02	2.61000000e+02
90	9.43180000e+05	1.67000000e+02	1.85000000e+02	2.61000000e+02
91	9.45376000e+05	1.67000000e+02	1.85000000e+02	2.61000000e+02
92	9.47452000e+05	1.67000000e+02	1.85000000e+02	2.61000000e+02
93	9.49393000e+05	1.67000000e+02	1.85000000e+02	2.61000000e+02
94	9.51337000e+05	1.67000000e+02	1.85000000e+02	2.61000000e+02
95	9.53274000e+05	1.68000000e+02	1.86000000e+02	2.62000000e+02
96	9.55680000e+05	1.68000000e+02	1.86000000e+02	2.62000000e+02
97	9.57862000e+05	1.68000000e+02	1.86000000e+02	2.62000000e+02
98	9.59774000e+05	1.68000000e+02	1.86000000e+02	2.62000000e+02
99	9.61646000e+05	1.68000000e+02	1.86000000e+02	2.62000000e+02
100	9.63803000e+05	1.68000000e+02	1.86000000e+02	2.62000000e+02
