# Supplementary material for: Early Prediction of Movie Box Office Success Based on Wikipedia Activity Big Data
Source: PLoS One. 2013 Aug 21;8(8):e71226. doi: 10.1371/journal.pone.0071226 (PMC3749192; doi:10.1371/journal.pone.0071226)
Supplement: Dataset S1 — The dataset under study, including the financial and Wikipedia activity data is also available at http://wwm.phy.bme.hu/SupplementaryDataS1.zip. (ZIP) [file pone.0071226.s002.zip › wikipredict_data_pack/sample_of_312/wikipedia_predictors/28]

Day_(movie_time)	Views	Users	Rigor	Edits
-500	0.00000000e+00	0.00000000e+00	0.00000000e+00	0.00000000e+00
-499	0.00000000e+00	0.00000000e+00	0.00000000e+00	0.00000000e+00
-498	0.00000000e+00	0.00000000e+00	0.00000000e+00	0.00000000e+00
-497	0.00000000e+00	0.00000000e+00	0.00000000e+00	0.00000000e+00
-496	0.00000000e+00	0.00000000e+00	0.00000000e+00	0.00000000e+00
-495	0.00000000e+00	0.00000000e+00	0.00000000e+00	0.00000000e+00
-494	0.00000000e+00	0.00000000e+00	0.00000000e+00	0.00000000e+00
-493	0.00000000e+00	0.00000000e+00	0.00000000e+00	0.00000000e+00
-492	0.00000000e+00	0.00000000e+00	0.00000000e+00	0.00000000e+00
-491	0.00000000e+00	0.00000000e+00	0.00000000e+00	0.00000000e+00
-490	0.00000000e+00	0.00000000e+00	0.00000000e+00	0.00000000e+00
-489	0.00000000e+00	0.00000000e+00	0.00000000e+00	0.00000000e+00
-488	0.00000000e+00	0.00000000e+00	0.00000000e+00	0.00000000e+00
-487	0.00000000e+00	0.00000000e+00	0.00000000e+00	0.00000000e+00
-486	0.00000000e+00	0.00000000e+00	0.00000000e+00	0.00000000e+00
-485	0.00000000e+00	0.00000000e+00	0.00000000e+00	0.00000000e+00
-484	0.00000000e+00	0.00000000e+00	0.00000000e+00	0.00000000e+00
-483	0.00000000e+00	0.00000000e+00	0.00000000e+00	0.00000000e+00
-482	0.00000000e+00	0.00000000e+00	0.00000000e+00	0.00000000e+00
-481	0.00000000e+00	0.00000000e+00	0.00000000e+00	0.00000000e+00
-480	0.00000000e+00	0.00000000e+00	0.00000000e+00	0.00000000e+00
-479	0.00000000e+00	0.00000000e+00	0.00000000e+00	0.00000000e+00
-478	0.00000000e+00	0.00000000e+00	0.00000000e+00	0.00000000e+00
-477	0.00000000e+00	0.00000000e+00	0.00000000e+00	0.00000000e+00
-476	0.00000000e+00	0.00000000e+00	0.00000000e+00	0.00000000e+00
-475	0.00000000e+00	0.00000000e+00	0.00000000e+00	0.00000000e+00
-474	0.00000000e+00	0.00000000e+00	0.00000000e+00	0.00000000e+00
-473	0.00000000e+00	0.00000000e+00	0.00000000e+00	0.00000000e+00
-472	0.00000000e+00	0.00000000e+00	0.00000000e+00	0.00000000e+00
-471	0.00000000e+00	0.00000000e+00	0.00000000e+00	0.00000000e+00
-470	0.00000000e+00	0.00000000e+00	0.00000000e+00	0.00000000e+00
-469	0.00000000e+00	0.00000000e+00	0.00000000e+00	0.00000000e+00
-468	0.00000000e+00	0.00000000e+00	0.00000000e+00	0.00000000e+00
-467	0.00000000e+00	0.00000000e+00	0.00000000e+00	0.00000000e+00
-466	0.00000000e+00	0.00000000e+00	0.00000000e+00	0.00000000e+00
-465	0.00000000e+00	0.00000000e+00	0.00000000e+00	0.00000000e+00
-464	0.00000000e+00	0.00000000e+00	0.00000000e+00	0.00000000e+00
-463	0.00000000e+00	0.00000000e+00	0.00000000e+00	0.00000000e+00
-462	0.00000000e+00	0.00000000e+00	0.00000000e+00	0.00000000e+00
-461	0.00000000e+00	0.00000000e+00	0.00000000e+00	0.00000000e+00
-460	0.00000000e+00	0.00000000e+00	0.00000000e+00	0.00000000e+00
-459	0.00000000e+00	0.00000000e+00	0.00000000e+00	0.00000000e+00
-458	0.00000000e+00	0.00000000e+00	0.00000000e+00	0.00000000e+00
-457	0.00000000e+00	0.00000000e+00	0.00000000e+00	0.00000000e+00
-456	0.00000000e+00	0.00000000e+00	0.00000000e+00	0.00000000e+00
-455	0.00000000e+00	0.00000000e+00	0.00000000e+00	0.00000000e+00
-454	0.00000000e+00	0.00000000e+00	0.00000000e+00	0.00000000e+00
-453	0.00000000e+00	0.00000000e+00	0.00000000e+00	0.00000000e+00
-452	0.00000000e+00	0.00000000e+00	0.00000000e+00	0.00000000e+00
-451	0.00000000e+00	0.00000000e+00	0.00000000e+00	0.00000000e+00
-450	0.00000000e+00	0.00000000e+00	0.00000000e+00	0.00000000e+00
-449	0.00000000e+00	0.00000000e+00	0.00000000e+00	0.00000000e+00
-448	0.00000000e+00	0.00000000e+00	0.00000000e+00	0.00000000e+00
-447	0.00000000e+00	0.00000000e+00	0.00000000e+00	0.00000000e+00
-446	0.00000000e+00	0.00000000e+00	0.00000000e+00	0.00000000e+00
-445	0.00000000e+00	0.00000000e+00	0.00000000e+00	0.00000000e+00
-444	0.00000000e+00	0.00000000e+00	0.00000000e+00	0.00000000e+00
-443	0.00000000e+00	0.00000000e+00	0.00000000e+00	0.00000000e+00
-442	0.00000000e+00	0.00000000e+00	0.00000000e+00	0.00000000e+00
-441	0.00000000e+00	0.00000000e+00	0.00000000e+00	0.00000000e+00
-440	0.00000000e+00	0.00000000e+00	0.00000000e+00	0.00000000e+00
-439	0.00000000e+00	0.00000000e+00	0.00000000e+00	0.00000000e+00
-438	0.00000000e+00	0.00000000e+00	0.00000000e+00	0.00000000e+00
-437	0.00000000e+00	0.00000000e+00	0.00000000e+00	0.00000000e+00
-436	0.00000000e+00	0.00000000e+00	0.00000000e+00	0.00000000e+00
-435	0.00000000e+00	0.00000000e+00	0.00000000e+00	0.00000000e+00
-434	0.00000000e+00	0.00000000e+00	0.00000000e+00	0.00000000e+00
-433	0.00000000e+00	0.00000000e+00	0.00000000e+00	0.00000000e+00
-432	0.00000000e+00	0.00000000e+00	0.00000000e+00	0.00000000e+00
-431	0.00000000e+00	0.00000000e+00	0.00000000e+00	0.00000000e+00
-430	0.00000000e+00	0.00000000e+00	0.00000000e+00	0.00000000e+00
-429	0.00000000e+00	0.00000000e+00	0.00000000e+00	0.00000000e+00
-428	0.00000000e+00	0.00000000e+00	0.00000000e+00	0.00000000e+00
-427	0.00000000e+00	0.00000000e+00	0.00000000e+00	0.00000000e+00
-426	0.00000000e+00	0.00000000e+00	0.00000000e+00	0.00000000e+00
-425	0.00000000e+00	0.00000000e+00	0.00000000e+00	0.00000000e+00
-424	0.00000000e+00	0.00000000e+00	0.00000000e+00	0.00000000e+00
-423	0.00000000e+00	0.00000000e+00	0.00000000e+00	0.00000000e+00
-422	0.00000000e+00	0.00000000e+00	0.00000000e+00	0.00000000e+00
-421	0.00000000e+00	0.00000000e+00	0.00000000e+00	0.00000000e+00
-420	0.00000000e+00	0.00000000e+00	0.00000000e+00	0.00000000e+00
-419	0.00000000e+00	0.00000000e+00	0.00000000e+00	0.00000000e+00
-418	0.00000000e+00	0.00000000e+00	0.00000000e+00	0.00000000e+00
-417	0.00000000e+00	0.00000000e+00	0.00000000e+00	0.00000000e+00
-416	0.00000000e+00	0.00000000e+00	0.00000000e+00	0.00000000e+00
-415	0.00000000e+00	0.00000000e+00	0.00000000e+00	0.00000000e+00
-414	0.00000000e+00	0.00000000e+00	0.00000000e+00	0.00000000e+00
-413	0.00000000e+00	0.00000000e+00	0.00000000e+00	0.00000000e+00
-412	0.00000000e+00	0.00000000e+00	0.00000000e+00	0.00000000e+00
-411	0.00000000e+00	0.00000000e+00	0.00000000e+00	0.00000000e+00
-410	0.00000000e+00	0.00000000e+00	0.00000000e+00	0.00000000e+00
-409	0.00000000e+00	0.00000000e+00	0.00000000e+00	0.00000000e+00
-408	0.00000000e+00	0.00000000e+00	0.00000000e+00	0.00000000e+00
-407	0.00000000e+00	0.00000000e+00	0.00000000e+00	0.00000000e+00
-406	0.00000000e+00	0.00000000e+00	0.00000000e+00	0.00000000e+00
-405	0.00000000e+00	0.00000000e+00	0.00000000e+00	0.00000000e+00
-404	0.00000000e+00	0.00000000e+00	0.00000000e+00	0.00000000e+00
-403	0.00000000e+00	0.00000000e+00	0.00000000e+00	0.00000000e+00
-402	0.00000000e+00	0.00000000e+00	0.00000000e+00	0.00000000e+00
-401	0.00000000e+00	0.00000000e+00	0.00000000e+00	0.00000000e+00
-400	0.00000000e+00	0.00000000e+00	0.00000000e+00	0.00000000e+00
-399	0.00000000e+00	0.00000000e+00	0.00000000e+00	0.00000000e+00
-398	0.00000000e+00	0.00000000e+00	0.00000000e+00	0.00000000e+00
-397	0.00000000e+00	0.00000000e+00	0.00000000e+00	0.00000000e+00
-396	0.00000000e+00	0.00000000e+00	0.00000000e+00	0.00000000e+00
-395	0.00000000e+00	0.00000000e+00	0.00000000e+00	0.00000000e+00
-394	0.00000000e+00	0.00000000e+00	0.00000000e+00	0.00000000e+00
-393	0.00000000e+00	0.00000000e+00	0.00000000e+00	0.00000000e+00
-392	0.00000000e+00	0.00000000e+00	0.00000000e+00	0.00000000e+00
-391	0.00000000e+00	0.00000000e+00	0.00000000e+00	0.00000000e+00
-390	0.00000000e+00	0.00000000e+00	0.00000000e+00	0.00000000e+00
-389	0.00000000e+00	0.00000000e+00	0.00000000e+00	0.00000000e+00
-388	0.00000000e+00	0.00000000e+00	0.00000000e+00	0.00000000e+00
-387	0.00000000e+00	0.00000000e+00	0.00000000e+00	0.00000000e+00
-386	0.00000000e+00	0.00000000e+00	0.00000000e+00	0.00000000e+00
-385	0.00000000e+00	0.00000000e+00	0.00000000e+00	0.00000000e+00
-384	0.00000000e+00	0.00000000e+00	0.00000000e+00	0.00000000e+00
-383	0.00000000e+00	0.00000000e+00	0.00000000e+00	0.00000000e+00
-382	0.00000000e+00	0.00000000e+00	0.00000000e+00	0.00000000e+00
-381	0.00000000e+00	0.00000000e+00	0.00000000e+00	0.00000000e+00
-380	0.00000000e+00	0.00000000e+00	0.00000000e+00	0.00000000e+00
-379	0.00000000e+00	0.00000000e+00	0.00000000e+00	0.00000000e+00
-378	0.00000000e+00	0.00000000e+00	0.00000000e+00	0.00000000e+00
-377	0.00000000e+00	0.00000000e+00	0.00000000e+00	0.00000000e+00
-376	0.00000000e+00	0.00000000e+00	0.00000000e+00	0.00000000e+00
-375	0.00000000e+00	0.00000000e+00	0.00000000e+00	0.00000000e+00
-374	0.00000000e+00	0.00000000e+00	0.00000000e+00	0.00000000e+00
-373	0.00000000e+00	0.00000000e+00	0.00000000e+00	0.00000000e+00
-372	0.00000000e+00	0.00000000e+00	0.00000000e+00	0.00000000e+00
-371	0.00000000e+00	0.00000000e+00	0.00000000e+00	0.00000000e+00
-370	0.00000000e+00	0.00000000e+00	0.00000000e+00	0.00000000e+00
-369	0.00000000e+00	0.00000000e+00	0.00000000e+00	0.00000000e+00
-368	5.80000000e+01	1.00000000e+00	1.00000000e+00	2.00000000e+00
-367	1.06000000e+02	1.00000000e+00	1.00000000e+00	2.00000000e+00
-366	1.53000000e+02	1.00000000e+00	1.00000000e+00	2.00000000e+00
-365	1.92000000e+02	1.00000000e+00	1.00000000e+00	2.00000000e+00
-364	2.44000000e+02	1.00000000e+00	1.00000000e+00	2.00000000e+00
-363	2.78000000e+02	1.00000000e+00	1.00000000e+00	2.00000000e+00
-362	3.17000000e+02	1.00000000e+00	1.00000000e+00	2.00000000e+00
-361	3.66000000e+02	1.00000000e+00	1.00000000e+00	2.00000000e+00
-360	4.13000000e+02	1.00000000e+00	1.00000000e+00	2.00000000e+00
-359	4.50000000e+02	1.00000000e+00	1.00000000e+00	2.00000000e+00
-358	4.78000000e+02	1.00000000e+00	1.00000000e+00	2.00000000e+00
-357	5.18000000e+02	2.00000000e+00	2.00000000e+00	3.00000000e+00
-356	5.48000000e+02	2.00000000e+00	2.00000000e+00	3.00000000e+00
-355	6.03000000e+02	2.00000000e+00	3.00000000e+00	4.00000000e+00
-354	6.47000000e+02	2.00000000e+00	3.00000000e+00	4.00000000e+00
-353	6.87000000e+02	2.00000000e+00	3.00000000e+00	4.00000000e+00
-352	7.27000000e+02	2.00000000e+00	3.00000000e+00	4.00000000e+00
-351	7.27000000e+02	2.00000000e+00	3.00000000e+00	4.00000000e+00
-350	7.71000000e+02	3.00000000e+00	4.00000000e+00	5.00000000e+00
-349	7.71000000e+02	4.00000000e+00	6.00000000e+00	1.00000000e+01
-348	7.71000000e+02	4.00000000e+00	7.00000000e+00	1.50000000e+01
-347	7.71000000e+02	5.00000000e+00	8.00000000e+00	1.60000000e+01
-346	8.17000000e+02	6.00000000e+00	1.00000000e+01	1.80000000e+01
-345	8.54000000e+02	6.00000000e+00	1.00000000e+01	1.80000000e+01
-344	8.90000000e+02	6.00000000e+00	1.00000000e+01	1.80000000e+01
-343	9.24000000e+02	6.00000000e+00	1.00000000e+01	1.80000000e+01
-342	9.51000000e+02	6.00000000e+00	1.00000000e+01	1.80000000e+01
-341	9.73000000e+02	6.00000000e+00	1.00000000e+01	1.80000000e+01
-340	1.01500000e+03	6.00000000e+00	1.00000000e+01	1.80000000e+01
-339	1.05700000e+03	6.00000000e+00	1.00000000e+01	1.80000000e+01
-338	1.08400000e+03	6.00000000e+00	1.00000000e+01	1.80000000e+01
-337	1.12600000e+03	6.00000000e+00	1.00000000e+01	1.80000000e+01
-336	1.17500000e+03	6.00000000e+00	1.00000000e+01	1.80000000e+01
-335	1.21300000e+03	6.00000000e+00	1.00000000e+01	1.80000000e+01
-334	1.24700000e+03	6.00000000e+00	1.00000000e+01	1.80000000e+01
-333	1.28800000e+03	6.00000000e+00	1.00000000e+01	1.80000000e+01
-332	1.32200000e+03	6.00000000e+00	1.00000000e+01	1.80000000e+01
-331	1.36500000e+03	6.00000000e+00	1.00000000e+01	1.80000000e+01
-330	1.36500000e+03	6.00000000e+00	1.00000000e+01	1.80000000e+01
-329	1.36500000e+03	6.00000000e+00	1.00000000e+01	1.80000000e+01
-328	1.36500000e+03	6.00000000e+00	1.00000000e+01	1.80000000e+01
-327	1.39700000e+03	6.00000000e+00	1.00000000e+01	1.80000000e+01
-326	1.41600000e+03	6.00000000e+00	1.00000000e+01	1.80000000e+01
-325	1.45000000e+03	6.00000000e+00	1.00000000e+01	1.80000000e+01
-324	1.48100000e+03	6.00000000e+00	1.00000000e+01	1.80000000e+01
-323	1.50800000e+03	7.00000000e+00	1.10000000e+01	1.90000000e+01
-322	1.54200000e+03	7.00000000e+00	1.10000000e+01	1.90000000e+01
-321	1.57200000e+03	7.00000000e+00	1.10000000e+01	1.90000000e+01
-320	1.58900000e+03	7.00000000e+00	1.10000000e+01	1.90000000e+01
-319	1.61800000e+03	7.00000000e+00	1.10000000e+01	1.90000000e+01
-318	1.65400000e+03	7.00000000e+00	1.10000000e+01	1.90000000e+01
-317	1.70100000e+03	7.00000000e+00	1.10000000e+01	1.90000000e+01
-316	1.72800000e+03	7.00000000e+00	1.10000000e+01	1.90000000e+01
-315	1.76000000e+03	7.00000000e+00	1.10000000e+01	1.90000000e+01
-314	1.79300000e+03	7.00000000e+00	1.10000000e+01	1.90000000e+01
-313	1.81700000e+03	7.00000000e+00	1.10000000e+01	1.90000000e+01
-312	1.84800000e+03	7.00000000e+00	1.10000000e+01	1.90000000e+01
-311	1.87400000e+03	7.00000000e+00	1.10000000e+01	1.90000000e+01
-310	1.90200000e+03	7.00000000e+00	1.10000000e+01	1.90000000e+01
-309	1.94000000e+03	7.00000000e+00	1.10000000e+01	1.90000000e+01
-308	1.98600000e+03	7.00000000e+00	1.10000000e+01	1.90000000e+01
-307	2.01400000e+03	7.00000000e+00	1.10000000e+01	1.90000000e+01
-306	2.03700000e+03	7.00000000e+00	1.10000000e+01	1.90000000e+01
-305	2.06600000e+03	7.00000000e+00	1.10000000e+01	1.90000000e+01
-304	2.10000000e+03	7.00000000e+00	1.10000000e+01	1.90000000e+01
-303	2.12400000e+03	7.00000000e+00	1.10000000e+01	1.90000000e+01
-302	2.14500000e+03	7.00000000e+00	1.10000000e+01	1.90000000e+01
-301	2.16700000e+03	7.00000000e+00	1.10000000e+01	1.90000000e+01
-300	2.19100000e+03	7.00000000e+00	1.10000000e+01	1.90000000e+01
-299	2.22300000e+03	7.00000000e+00	1.10000000e+01	1.90000000e+01
-298	2.22300000e+03	7.00000000e+00	1.10000000e+01	1.90000000e+01
-297	2.26400000e+03	7.00000000e+00	1.10000000e+01	1.90000000e+01
-296	2.29500000e+03	7.00000000e+00	1.10000000e+01	1.90000000e+01
-295	2.32300000e+03	7.00000000e+00	1.10000000e+01	1.90000000e+01
-294	2.38200000e+03	7.00000000e+00	1.10000000e+01	1.90000000e+01
-293	2.54500000e+03	7.00000000e+00	1.10000000e+01	1.90000000e+01
-292	2.60400000e+03	7.00000000e+00	1.10000000e+01	1.90000000e+01
-291	2.60400000e+03	7.00000000e+00	1.10000000e+01	1.90000000e+01
-290	2.65700000e+03	7.00000000e+00	1.10000000e+01	1.90000000e+01
-289	2.70800000e+03	7.00000000e+00	1.10000000e+01	1.90000000e+01
-288	2.74900000e+03	7.00000000e+00	1.10000000e+01	1.90000000e+01
-287	2.86900000e+03	7.00000000e+00	1.10000000e+01	1.90000000e+01
-286	3.01600000e+03	7.00000000e+00	1.10000000e+01	1.90000000e+01
-285	3.16800000e+03	7.00000000e+00	1.10000000e+01	1.90000000e+01
-284	3.30800000e+03	7.00000000e+00	1.10000000e+01	1.90000000e+01
-283	3.40900000e+03	7.00000000e+00	1.10000000e+01	1.90000000e+01
-282	3.49000000e+03	7.00000000e+00	1.10000000e+01	1.90000000e+01
-281	3.57400000e+03	9.00000000e+00	1.30000000e+01	2.10000000e+01
-280	3.66900000e+03	9.00000000e+00	1.30000000e+01	2.10000000e+01
-279	3.75100000e+03	9.00000000e+00	1.30000000e+01	2.10000000e+01
-278	3.84500000e+03	9.00000000e+00	1.30000000e+01	2.10000000e+01
-277	4.00100000e+03	9.00000000e+00	1.30000000e+01	2.10000000e+01
-276	4.12300000e+03	1.00000000e+01	1.50000000e+01	2.50000000e+01
-275	4.26100000e+03	1.00000000e+01	1.50000000e+01	2.50000000e+01
-274	4.43500000e+03	1.00000000e+01	1.50000000e+01	2.50000000e+01
-273	4.52000000e+03	1.10000000e+01	1.60000000e+01	2.60000000e+01
-272	4.63200000e+03	1.10000000e+01	1.60000000e+01	2.60000000e+01
-271	4.74600000e+03	1.10000000e+01	1.60000000e+01	2.60000000e+01
-270	4.85700000e+03	1.10000000e+01	1.60000000e+01	2.60000000e+01
-269	4.94700000e+03	1.10000000e+01	1.60000000e+01	2.60000000e+01
-268	5.03000000e+03	1.10000000e+01	1.60000000e+01	2.60000000e+01
-267	5.10300000e+03	1.10000000e+01	1.60000000e+01	2.60000000e+01
-266	5.20100000e+03	1.10000000e+01	1.60000000e+01	2.60000000e+01
-265	5.29800000e+03	1.10000000e+01	1.60000000e+01	2.60000000e+01
-264	5.39600000e+03	1.10000000e+01	1.60000000e+01	2.60000000e+01
-263	5.50900000e+03	1.10000000e+01	1.60000000e+01	2.60000000e+01
-262	5.59200000e+03	1.10000000e+01	1.60000000e+01	2.60000000e+01
-261	5.68000000e+03	1.10000000e+01	1.60000000e+01	2.60000000e+01
-260	5.73600000e+03	1.10000000e+01	1.60000000e+01	2.60000000e+01
-259	5.78500000e+03	1.10000000e+01	1.60000000e+01	2.60000000e+01
-258	5.83600000e+03	1.10000000e+01	1.60000000e+01	2.60000000e+01
-257	5.90800000e+03	1.10000000e+01	1.60000000e+01	2.60000000e+01
-256	5.98700000e+03	1.10000000e+01	1.60000000e+01	2.60000000e+01
-255	6.05600000e+03	1.10000000e+01	1.60000000e+01	2.60000000e+01
-254	6.14100000e+03	1.10000000e+01	1.60000000e+01	2.60000000e+01
-253	6.24000000e+03	1.10000000e+01	1.60000000e+01	2.60000000e+01
-252	6.32400000e+03	1.10000000e+01	1.60000000e+01	2.60000000e+01
-251	6.41800000e+03	1.10000000e+01	1.60000000e+01	2.60000000e+01
-250	6.56400000e+03	1.20000000e+01	1.70000000e+01	2.70000000e+01
-249	6.75000000e+03	1.20000000e+01	1.70000000e+01	2.70000000e+01
-248	6.98700000e+03	1.20000000e+01	1.70000000e+01	2.70000000e+01
-247	7.21900000e+03	1.20000000e+01	1.70000000e+01	2.70000000e+01
-246	7.49500000e+03	1.20000000e+01	1.70000000e+01	2.70000000e+01
-245	7.85100000e+03	1.20000000e+01	1.70000000e+01	2.70000000e+01
-244	8.33300000e+03	1.30000000e+01	1.80000000e+01	2.80000000e+01
-243	8.65800000e+03	1.30000000e+01	1.80000000e+01	2.80000000e+01
-242	8.99000000e+03	1.30000000e+01	1.80000000e+01	2.80000000e+01
-241	9.49400000e+03	1.40000000e+01	1.90000000e+01	2.90000000e+01
-240	9.94600000e+03	1.50000000e+01	2.00000000e+01	3.00000000e+01
-239	1.05090000e+04	1.50000000e+01	2.00000000e+01	3.00000000e+01
-238	1.11630000e+04	1.70000000e+01	2.10000000e+01	3.20000000e+01
-237	1.20220000e+04	1.70000000e+01	2.10000000e+01	3.20000000e+01
-236	1.25910000e+04	1.80000000e+01	2.20000000e+01	3.50000000e+01
-235	1.32780000e+04	1.80000000e+01	2.20000000e+01	3.50000000e+01
-234	1.38010000e+04	1.80000000e+01	2.20000000e+01	3.50000000e+01
-233	1.42750000e+04	1.80000000e+01	2.20000000e+01	3.50000000e+01
-232	1.47310000e+04	1.80000000e+01	2.20000000e+01	3.50000000e+01
-231	1.50820000e+04	1.80000000e+01	2.20000000e+01	3.50000000e+01
-230	1.53920000e+04	1.80000000e+01	2.20000000e+01	3.50000000e+01
-229	1.53920000e+04	1.80000000e+01	2.20000000e+01	3.50000000e+01
-228	1.53920000e+04	2.10000000e+01	2.60000000e+01	4.30000000e+01
-227	1.58500000e+04	2.10000000e+01	2.60000000e+01	4.30000000e+01
-226	1.62650000e+04	2.00000000e+01	2.70000000e+01	4.40000000e+01
-225	1.66920000e+04	2.00000000e+01	2.70000000e+01	4.40000000e+01
-224	1.69520000e+04	2.00000000e+01	2.70000000e+01	4.40000000e+01
-223	1.72240000e+04	2.00000000e+01	2.80000000e+01	4.50000000e+01
-222	1.75940000e+04	2.00000000e+01	2.80000000e+01	4.50000000e+01
-221	1.79750000e+04	2.00000000e+01	2.80000000e+01	4.50000000e+01
-220	1.82360000e+04	2.00000000e+01	2.80000000e+01	4.50000000e+01
-219	1.85230000e+04	2.10000000e+01	2.90000000e+01	4.70000000e+01
-218	1.87480000e+04	2.10000000e+01	2.90000000e+01	4.70000000e+01
-217	1.89680000e+04	2.10000000e+01	2.90000000e+01	4.70000000e+01
-216	1.91720000e+04	2.50000000e+01	3.10000000e+01	5.00000000e+01
-215	1.94400000e+04	2.50000000e+01	3.10000000e+01	5.00000000e+01
-214	1.97790000e+04	2.50000000e+01	3.20000000e+01	5.10000000e+01
-213	1.97790000e+04	2.50000000e+01	3.20000000e+01	5.10000000e+01
-212	1.99510000e+04	2.50000000e+01	3.20000000e+01	5.10000000e+01
-211	2.01760000e+04	2.50000000e+01	3.30000000e+01	5.30000000e+01
-210	2.03360000e+04	2.90000000e+01	3.40000000e+01	5.40000000e+01
-209	2.04900000e+04	2.90000000e+01	3.40000000e+01	5.40000000e+01
-208	2.06980000e+04	2.90000000e+01	3.40000000e+01	5.40000000e+01
-207	2.08760000e+04	2.90000000e+01	3.40000000e+01	5.40000000e+01
-206	2.10790000e+04	2.90000000e+01	3.40000000e+01	5.40000000e+01
-205	2.12340000e+04	2.90000000e+01	3.40000000e+01	5.40000000e+01
-204	2.16760000e+04	2.90000000e+01	3.40000000e+01	5.40000000e+01
-203	2.19160000e+04	2.90000000e+01	3.40000000e+01	5.40000000e+01
-202	2.20730000e+04	2.90000000e+01	3.40000000e+01	5.40000000e+01
-201	2.22310000e+04	2.90000000e+01	3.40000000e+01	5.40000000e+01
-200	2.24010000e+04	2.90000000e+01	3.40000000e+01	5.40000000e+01
-199	2.25400000e+04	2.90000000e+01	3.40000000e+01	5.40000000e+01
-198	2.26800000e+04	2.90000000e+01	3.40000000e+01	5.40000000e+01
-197	2.28020000e+04	2.90000000e+01	3.40000000e+01	5.40000000e+01
-196	2.29070000e+04	2.90000000e+01	3.40000000e+01	5.40000000e+01
-195	2.30100000e+04	2.90000000e+01	3.40000000e+01	5.40000000e+01
-194	2.31500000e+04	2.90000000e+01	3.40000000e+01	5.40000000e+01
-193	2.32920000e+04	2.90000000e+01	3.40000000e+01	5.40000000e+01
-192	2.34100000e+04	2.90000000e+01	3.60000000e+01	5.60000000e+01
-191	2.35170000e+04	2.90000000e+01	3.60000000e+01	5.60000000e+01
-190	2.36010000e+04	2.90000000e+01	3.60000000e+01	5.60000000e+01
-189	2.37020000e+04	2.90000000e+01	3.60000000e+01	5.60000000e+01
-188	2.38110000e+04	2.90000000e+01	3.60000000e+01	5.60000000e+01
-187	2.39460000e+04	2.90000000e+01	3.60000000e+01	5.60000000e+01
-186	2.40580000e+04	2.90000000e+01	3.60000000e+01	5.60000000e+01
-185	2.41430000e+04	2.90000000e+01	3.60000000e+01	5.60000000e+01
-184	2.42310000e+04	2.90000000e+01	3.60000000e+01	5.60000000e+01
-183	2.43240000e+04	2.90000000e+01	3.60000000e+01	5.60000000e+01
-182	2.44090000e+04	2.90000000e+01	3.60000000e+01	5.60000000e+01
-181	2.45220000e+04	3.00000000e+01	3.70000000e+01	5.70000000e+01
-180	2.46400000e+04	3.00000000e+01	3.70000000e+01	5.70000000e+01
-179	2.47510000e+04	3.00000000e+01	3.70000000e+01	5.70000000e+01
-178	2.48390000e+04	3.00000000e+01	3.70000000e+01	5.70000000e+01
-177	2.49370000e+04	3.00000000e+01	3.70000000e+01	5.70000000e+01
-176	2.50260000e+04	3.00000000e+01	3.70000000e+01	5.70000000e+01
-175	2.51370000e+04	3.00000000e+01	3.70000000e+01	5.70000000e+01
-174	2.52820000e+04	3.00000000e+01	3.80000000e+01	6.10000000e+01
-173	2.53660000e+04	3.00000000e+01	3.80000000e+01	6.10000000e+01
-172	2.54680000e+04	3.00000000e+01	3.80000000e+01	6.10000000e+01
-171	2.55510000e+04	3.00000000e+01	3.80000000e+01	6.10000000e+01
-170	2.56450000e+04	3.00000000e+01	3.80000000e+01	6.30000000e+01
-169	2.57300000e+04	3.00000000e+01	3.80000000e+01	6.30000000e+01
-168	2.58090000e+04	3.00000000e+01	3.80000000e+01	6.30000000e+01
-167	2.58970000e+04	3.00000000e+01	3.80000000e+01	6.30000000e+01
-166	2.59710000e+04	3.00000000e+01	3.80000000e+01	6.30000000e+01
-165	2.60650000e+04	3.00000000e+01	3.80000000e+01	6.30000000e+01
-164	2.61420000e+04	3.00000000e+01	3.80000000e+01	6.30000000e+01
-163	2.62240000e+04	3.00000000e+01	3.80000000e+01	6.30000000e+01
-162	2.62870000e+04	3.00000000e+01	3.80000000e+01	6.30000000e+01
-161	2.63790000e+04	3.00000000e+01	3.80000000e+01	6.30000000e+01
-160	2.64510000e+04	3.00000000e+01	3.80000000e+01	6.30000000e+01
-159	2.65380000e+04	3.00000000e+01	3.80000000e+01	6.30000000e+01
-158	2.66150000e+04	3.00000000e+01	3.80000000e+01	6.30000000e+01
-157	2.66850000e+04	3.00000000e+01	3.80000000e+01	6.30000000e+01
-156	2.67550000e+04	3.00000000e+01	3.80000000e+01	6.30000000e+01
-155	2.68300000e+04	3.00000000e+01	3.80000000e+01	6.30000000e+01
-154	2.69320000e+04	3.00000000e+01	3.80000000e+01	6.30000000e+01
-153	2.70000000e+04	3.00000000e+01	3.80000000e+01	6.30000000e+01
-152	2.70800000e+04	3.00000000e+01	3.80000000e+01	6.30000000e+01
-151	2.71780000e+04	3.00000000e+01	3.80000000e+01	6.30000000e+01
-150	2.72400000e+04	3.00000000e+01	3.80000000e+01	6.30000000e+01
-149	2.73450000e+04	3.10000000e+01	3.90000000e+01	6.40000000e+01
-148	2.74130000e+04	3.10000000e+01	3.90000000e+01	6.40000000e+01
-147	2.74940000e+04	3.10000000e+01	3.90000000e+01	6.40000000e+01
-146	2.75840000e+04	3.10000000e+01	3.90000000e+01	6.40000000e+01
-145	2.76700000e+04	3.10000000e+01	3.90000000e+01	6.40000000e+01
-144	2.77520000e+04	3.10000000e+01	3.90000000e+01	6.40000000e+01
-143	2.78380000e+04	3.10000000e+01	3.90000000e+01	6.40000000e+01
-142	2.79240000e+04	3.10000000e+01	3.90000000e+01	6.40000000e+01
-141	2.79980000e+04	3.10000000e+01	3.90000000e+01	6.40000000e+01
-140	2.80660000e+04	3.10000000e+01	3.90000000e+01	6.40000000e+01
-139	2.81430000e+04	3.10000000e+01	3.90000000e+01	6.40000000e+01
-138	2.82300000e+04	3.10000000e+01	3.90000000e+01	6.40000000e+01
-137	2.83070000e+04	3.10000000e+01	3.90000000e+01	6.40000000e+01
-136	2.83870000e+04	3.10000000e+01	3.90000000e+01	6.40000000e+01
-135	2.84620000e+04	3.10000000e+01	3.90000000e+01	6.40000000e+01
-134	2.85140000e+04	3.10000000e+01	3.90000000e+01	6.40000000e+01
-133	2.85770000e+04	3.10000000e+01	3.90000000e+01	6.40000000e+01
-132	2.86590000e+04	3.00000000e+01	4.00000000e+01	6.50000000e+01
-131	2.87220000e+04	3.00000000e+01	4.00000000e+01	6.50000000e+01
-130	2.88080000e+04	3.00000000e+01	4.00000000e+01	6.50000000e+01
-129	2.89090000e+04	3.00000000e+01	4.00000000e+01	6.50000000e+01
-128	2.89950000e+04	3.00000000e+01	4.00000000e+01	0.00000000e+00
-127	2.90700000e+04	3.00000000e+01	4.00000000e+01	6.50000000e+01
-126	2.91530000e+04	3.00000000e+01	4.00000000e+01	6.50000000e+01
-125	2.92350000e+04	3.00000000e+01	4.00000000e+01	6.50000000e+01
-124	2.93350000e+04	3.00000000e+01	4.00000000e+01	6.50000000e+01
-123	2.94060000e+04	3.00000000e+01	4.00000000e+01	6.50000000e+01
-122	2.95170000e+04	3.00000000e+01	4.00000000e+01	6.50000000e+01
-121	2.96200000e+04	3.00000000e+01	4.00000000e+01	6.50000000e+01
-120	2.97250000e+04	3.60000000e+01	4.10000000e+01	6.60000000e+01
-119	2.98010000e+04	3.60000000e+01	4.10000000e+01	6.60000000e+01
-118	2.98860000e+04	3.60000000e+01	4.10000000e+01	6.60000000e+01
-117	2.99800000e+04	3.50000000e+01	4.20000000e+01	6.70000000e+01
-116	3.00950000e+04	3.50000000e+01	4.20000000e+01	6.70000000e+01
-115	3.02380000e+04	3.50000000e+01	4.20000000e+01	6.70000000e+01
-114	3.03550000e+04	3.50000000e+01	4.20000000e+01	6.70000000e+01
-113	3.04800000e+04	3.50000000e+01	4.20000000e+01	6.70000000e+01
-112	3.06420000e+04	3.50000000e+01	4.20000000e+01	6.70000000e+01
-111	3.08440000e+04	3.50000000e+01	4.20000000e+01	6.70000000e+01
-110	3.10210000e+04	3.50000000e+01	4.20000000e+01	6.70000000e+01
-109	3.12320000e+04	3.50000000e+01	4.20000000e+01	6.70000000e+01
-108	3.13860000e+04	3.50000000e+01	4.20000000e+01	6.70000000e+01
-107	3.15150000e+04	3.50000000e+01	4.20000000e+01	6.70000000e+01
-106	3.16500000e+04	3.50000000e+01	4.20000000e+01	6.70000000e+01
-105	3.17660000e+04	3.50000000e+01	4.20000000e+01	6.70000000e+01
-104	3.18940000e+04	3.50000000e+01	4.20000000e+01	6.70000000e+01
-103	3.21030000e+04	3.50000000e+01	4.20000000e+01	6.70000000e+01
-102	3.22700000e+04	3.50000000e+01	4.20000000e+01	6.70000000e+01
-101	3.24120000e+04	3.50000000e+01	4.20000000e+01	6.70000000e+01
-100	3.25430000e+04	3.50000000e+01	4.20000000e+01	6.70000000e+01
-99	3.26750000e+04	3.50000000e+01	4.20000000e+01	6.70000000e+01
-98	3.27780000e+04	3.50000000e+01	4.20000000e+01	6.70000000e+01
-97	3.28820000e+04	3.50000000e+01	4.20000000e+01	6.70000000e+01
-96	3.30350000e+04	3.50000000e+01	4.20000000e+01	6.70000000e+01
-95	3.31690000e+04	3.50000000e+01	4.20000000e+01	6.70000000e+01
-94	3.33140000e+04	3.50000000e+01	4.20000000e+01	6.70000000e+01
-93	3.34420000e+04	3.50000000e+01	4.20000000e+01	6.70000000e+01
-92	3.35570000e+04	3.50000000e+01	4.20000000e+01	6.70000000e+01
-91	3.36430000e+04	3.50000000e+01	4.20000000e+01	6.70000000e+01
-90	3.37300000e+04	3.50000000e+01	4.20000000e+01	6.70000000e+01
-89	3.37580000e+04	3.50000000e+01	4.20000000e+01	6.70000000e+01
-88	3.37810000e+04	3.50000000e+01	4.20000000e+01	6.70000000e+01
-87	3.38050000e+04	3.50000000e+01	4.20000000e+01	6.70000000e+01
-86	3.38300000e+04	3.50000000e+01	4.20000000e+01	6.70000000e+01
-85	3.39140000e+04	3.50000000e+01	4.20000000e+01	6.70000000e+01
-84	3.40210000e+04	3.50000000e+01	4.20000000e+01	6.70000000e+01
-83	3.41020000e+04	3.50000000e+01	4.20000000e+01	6.70000000e+01
-82	3.42150000e+04	3.50000000e+01	4.20000000e+01	6.70000000e+01
-81	3.42820000e+04	3.50000000e+01	4.20000000e+01	6.70000000e+01
-80	3.43540000e+04	3.50000000e+01	4.20000000e+01	6.70000000e+01
-79	3.44690000e+04	3.50000000e+01	4.20000000e+01	6.70000000e+01
-78	3.45910000e+04	3.50000000e+01	4.20000000e+01	6.70000000e+01
-77	3.46660000e+04	3.50000000e+01	4.20000000e+01	6.70000000e+01
-76	3.47340000e+04	3.50000000e+01	4.20000000e+01	6.70000000e+01
-75	3.47340000e+04	3.50000000e+01	4.20000000e+01	6.70000000e+01
-74	3.47680000e+04	3.50000000e+01	4.20000000e+01	6.70000000e+01
-73	3.47680000e+04	3.50000000e+01	4.20000000e+01	6.70000000e+01
-72	3.48720000e+04	3.50000000e+01	4.20000000e+01	6.70000000e+01
-71	3.49910000e+04	3.50000000e+01	4.20000000e+01	6.70000000e+01
-70	3.50790000e+04	3.50000000e+01	4.20000000e+01	6.70000000e+01
-69	3.51660000e+04	3.50000000e+01	4.20000000e+01	6.70000000e+01
-68	3.52720000e+04	3.50000000e+01	4.20000000e+01	6.70000000e+01
-67	3.53630000e+04	3.50000000e+01	4.20000000e+01	6.70000000e+01
-66	3.53630000e+04	3.50000000e+01	4.20000000e+01	6.70000000e+01
-65	3.54690000e+04	3.50000000e+01	4.20000000e+01	6.70000000e+01
-64	3.54690000e+04	3.50000000e+01	4.20000000e+01	6.70000000e+01
-63	3.54690000e+04	3.50000000e+01	4.20000000e+01	6.70000000e+01
-62	3.54690000e+04	3.50000000e+01	4.20000000e+01	6.70000000e+01
-61	3.54690000e+04	3.50000000e+01	4.20000000e+01	6.70000000e+01
-60	3.55830000e+04	3.50000000e+01	4.20000000e+01	6.70000000e+01
-59	3.57120000e+04	3.60000000e+01	4.30000000e+01	6.80000000e+01
-58	3.58140000e+04	3.60000000e+01	4.30000000e+01	6.80000000e+01
-57	3.59010000e+04	3.60000000e+01	4.30000000e+01	6.80000000e+01
-56	3.59990000e+04	3.60000000e+01	4.30000000e+01	6.80000000e+01
-55	3.61090000e+04	3.60000000e+01	4.30000000e+01	6.80000000e+01
-54	3.62020000e+04	3.60000000e+01	4.30000000e+01	6.80000000e+01
-53	3.63270000e+04	3.60000000e+01	4.30000000e+01	6.80000000e+01
-52	3.64150000e+04	3.80000000e+01	4.40000000e+01	6.90000000e+01
-51	3.65130000e+04	3.80000000e+01	4.40000000e+01	6.90000000e+01
-50	3.66290000e+04	3.80000000e+01	4.40000000e+01	6.90000000e+01
-49	3.67410000e+04	3.80000000e+01	4.40000000e+01	6.90000000e+01
-48	3.68930000e+04	3.80000000e+01	4.40000000e+01	6.90000000e+01
-47	3.70330000e+04	3.80000000e+01	4.40000000e+01	6.90000000e+01
-46	3.71620000e+04	3.80000000e+01	4.40000000e+01	6.90000000e+01
-45	3.73080000e+04	3.80000000e+01	4.40000000e+01	6.90000000e+01
-44	3.74640000e+04	3.80000000e+01	4.40000000e+01	6.90000000e+01
-43	3.76690000e+04	3.80000000e+01	4.40000000e+01	6.90000000e+01
-42	3.78760000e+04	3.90000000e+01	4.50000000e+01	7.00000000e+01
-41	3.81110000e+04	3.90000000e+01	4.50000000e+01	7.00000000e+01
-40	3.83620000e+04	3.90000000e+01	4.50000000e+01	7.00000000e+01
-39	3.86190000e+04	3.90000000e+01	4.50000000e+01	7.00000000e+01
-38	3.88640000e+04	3.90000000e+01	4.50000000e+01	7.00000000e+01
-37	3.91320000e+04	3.90000000e+01	4.50000000e+01	7.00000000e+01
-36	3.93840000e+04	3.90000000e+01	4.50000000e+01	7.00000000e+01
-35	3.95750000e+04	3.90000000e+01	4.50000000e+01	7.00000000e+01
-34	3.98100000e+04	3.90000000e+01	4.50000000e+01	7.00000000e+01
-33	4.00610000e+04	3.50000000e+01	4.60000000e+01	7.10000000e+01
-32	4.02580000e+04	3.50000000e+01	4.60000000e+01	7.10000000e+01
-31	4.04520000e+04	3.50000000e+01	4.60000000e+01	7.10000000e+01
-30	4.06770000e+04	3.50000000e+01	4.60000000e+01	7.10000000e+01
-29	4.08190000e+04	3.50000000e+01	4.60000000e+01	7.10000000e+01
-28	4.09950000e+04	3.50000000e+01	4.60000000e+01	7.10000000e+01
-27	4.12280000e+04	3.50000000e+01	4.60000000e+01	7.10000000e+01
-26	4.14090000e+04	3.50000000e+01	4.60000000e+01	7.10000000e+01
-25	4.16270000e+04	3.50000000e+01	4.60000000e+01	7.10000000e+01
-24	4.18020000e+04	3.50000000e+01	4.60000000e+01	7.10000000e+01
-23	4.19620000e+04	3.50000000e+01	4.60000000e+01	7.10000000e+01
-22	4.22010000e+04	3.60000000e+01	4.70000000e+01	7.20000000e+01
-21	4.23850000e+04	3.60000000e+01	4.70000000e+01	7.20000000e+01
-20	4.26110000e+04	4.10000000e+01	4.80000000e+01	7.30000000e+01
-19	4.27840000e+04	4.10000000e+01	4.80000000e+01	7.30000000e+01
-18	4.29750000e+04	4.10000000e+01	4.80000000e+01	7.30000000e+01
-17	4.31570000e+04	4.10000000e+01	4.80000000e+01	7.30000000e+01
-16	4.33440000e+04	4.10000000e+01	4.80000000e+01	7.30000000e+01
-15	4.35060000e+04	4.10000000e+01	4.80000000e+01	7.30000000e+01
-14	4.36480000e+04	4.10000000e+01	4.80000000e+01	7.30000000e+01
-13	4.37800000e+04	4.10000000e+01	4.80000000e+01	7.30000000e+01
-12	4.39140000e+04	4.10000000e+01	4.80000000e+01	7.30000000e+01
-11	4.40660000e+04	4.10000000e+01	4.80000000e+01	7.30000000e+01
-10	4.42510000e+04	4.10000000e+01	4.80000000e+01	7.30000000e+01
-9	4.44210000e+04	4.10000000e+01	4.80000000e+01	7.30000000e+01
-8	4.46030000e+04	4.10000000e+01	4.80000000e+01	7.30000000e+01
-7	4.47540000e+04	4.10000000e+01	4.80000000e+01	7.30000000e+01
-6	4.49070000e+04	4.10000000e+01	4.80000000e+01	7.30000000e+01
-5	4.50610000e+04	4.10000000e+01	4.80000000e+01	7.30000000e+01
-4	4.52240000e+04	4.10000000e+01	4.80000000e+01	7.30000000e+01
-3	4.53790000e+04	4.10000000e+01	4.80000000e+01	7.30000000e+01
-2	4.55760000e+04	4.10000000e+01	4.80000000e+01	7.30000000e+01
-1	4.57910000e+04	4.10000000e+01	4.80000000e+01	7.30000000e+01
0	4.60650000e+04	4.10000000e+01	4.80000000e+01	7.30000000e+01
1	4.63680000e+04	4.10000000e+01	4.80000000e+01	7.30000000e+01
2	4.65910000e+04	4.10000000e+01	4.80000000e+01	7.30000000e+01
3	4.68500000e+04	4.10000000e+01	4.80000000e+01	7.30000000e+01
4	4.71220000e+04	4.10000000e+01	4.80000000e+01	7.30000000e+01
5	4.73760000e+04	4.10000000e+01	4.80000000e+01	7.30000000e+01
6	4.76320000e+04	4.10000000e+01	4.80000000e+01	7.30000000e+01
7	4.78030000e+04	4.10000000e+01	4.80000000e+01	7.30000000e+01
8	4.79890000e+04	4.10000000e+01	4.80000000e+01	7.30000000e+01
9	4.82160000e+04	4.10000000e+01	4.80000000e+01	7.30000000e+01
10	4.84560000e+04	4.10000000e+01	4.80000000e+01	7.30000000e+01
11	4.86780000e+04	4.10000000e+01	4.80000000e+01	7.30000000e+01
12	4.88690000e+04	4.10000000e+01	4.80000000e+01	7.30000000e+01
13	4.90260000e+04	4.10000000e+01	4.80000000e+01	7.30000000e+01
14	4.91810000e+04	4.10000000e+01	4.80000000e+01	7.30000000e+01
15	4.93990000e+04	4.10000000e+01	4.80000000e+01	7.30000000e+01
16	4.95960000e+04	4.10000000e+01	4.80000000e+01	7.30000000e+01
17	4.98840000e+04	4.10000000e+01	4.80000000e+01	7.30000000e+01
18	5.01170000e+04	4.10000000e+01	4.80000000e+01	7.30000000e+01
19	5.03100000e+04	4.10000000e+01	4.80000000e+01	7.30000000e+01
20	5.04800000e+04	4.10000000e+01	4.80000000e+01	7.30000000e+01
21	5.06830000e+04	4.10000000e+01	4.80000000e+01	7.30000000e+01
22	5.08910000e+04	4.10000000e+01	4.80000000e+01	7.30000000e+01
23	5.10570000e+04	4.10000000e+01	4.80000000e+01	7.30000000e+01
24	5.12940000e+04	4.10000000e+01	4.80000000e+01	7.30000000e+01
25	5.14570000e+04	4.10000000e+01	4.80000000e+01	7.30000000e+01
26	5.16060000e+04	4.10000000e+01	4.80000000e+01	7.30000000e+01
27	5.17830000e+04	4.10000000e+01	4.80000000e+01	7.30000000e+01
28	5.19230000e+04	4.10000000e+01	4.80000000e+01	7.30000000e+01
29	5.20810000e+04	4.10000000e+01	4.80000000e+01	7.30000000e+01
30	5.22740000e+04	4.30000000e+01	4.90000000e+01	7.40000000e+01
31	5.24600000e+04	4.30000000e+01	4.90000000e+01	7.40000000e+01
32	5.26780000e+04	4.30000000e+01	4.90000000e+01	7.40000000e+01
33	5.28740000e+04	4.30000000e+01	4.90000000e+01	7.40000000e+01
34	5.31120000e+04	4.30000000e+01	4.90000000e+01	7.40000000e+01
35	5.33240000e+04	4.30000000e+01	4.90000000e+01	7.40000000e+01
36	5.35170000e+04	4.30000000e+01	4.90000000e+01	7.40000000e+01
37	5.37040000e+04	4.30000000e+01	4.90000000e+01	7.40000000e+01
38	5.39310000e+04	4.30000000e+01	4.90000000e+01	7.40000000e+01
39	5.41030000e+04	4.30000000e+01	4.90000000e+01	7.40000000e+01
40	5.42610000e+04	4.30000000e+01	4.90000000e+01	7.40000000e+01
41	5.44100000e+04	4.30000000e+01	4.90000000e+01	7.40000000e+01
42	5.45670000e+04	4.30000000e+01	4.90000000e+01	7.40000000e+01
43	5.47260000e+04	4.30000000e+01	4.90000000e+01	7.40000000e+01
44	5.48790000e+04	4.30000000e+01	4.90000000e+01	7.40000000e+01
45	5.50440000e+04	4.30000000e+01	4.90000000e+01	7.40000000e+01
46	5.52160000e+04	4.30000000e+01	4.90000000e+01	7.40000000e+01
47	5.53630000e+04	4.30000000e+01	4.90000000e+01	7.40000000e+01
48	5.55440000e+04	4.30000000e+01	4.90000000e+01	7.40000000e+01
49	5.57450000e+04	4.30000000e+01	4.90000000e+01	7.40000000e+01
50	5.59210000e+04	4.30000000e+01	4.90000000e+01	7.40000000e+01
51	5.60670000e+04	4.30000000e+01	4.90000000e+01	7.40000000e+01
52	5.62530000e+04	4.30000000e+01	4.90000000e+01	7.40000000e+01
53	5.64560000e+04	4.30000000e+01	4.90000000e+01	7.40000000e+01
54	5.66330000e+04	4.30000000e+01	4.90000000e+01	7.40000000e+01
55	5.68260000e+04	4.30000000e+01	4.90000000e+01	7.40000000e+01
56	5.70080000e+04	4.30000000e+01	4.90000000e+01	7.40000000e+01
57	5.71770000e+04	4.30000000e+01	4.90000000e+01	7.40000000e+01
58	5.73590000e+04	4.30000000e+01	4.90000000e+01	7.40000000e+01
59	5.76470000e+04	4.30000000e+01	4.90000000e+01	7.40000000e+01
60	5.78520000e+04	4.30000000e+01	4.90000000e+01	7.40000000e+01
61	5.80530000e+04	4.30000000e+01	4.90000000e+01	7.40000000e+01
62	5.82260000e+04	4.30000000e+01	4.90000000e+01	7.40000000e+01
63	5.83990000e+04	4.30000000e+01	4.90000000e+01	7.40000000e+01
64	5.85280000e+04	4.30000000e+01	4.90000000e+01	7.40000000e+01
65	5.86700000e+04	4.30000000e+01	4.90000000e+01	7.40000000e+01
66	5.88360000e+04	4.30000000e+01	4.90000000e+01	7.40000000e+01
67	5.89950000e+04	4.30000000e+01	4.90000000e+01	7.40000000e+01
68	5.90960000e+04	4.30000000e+01	4.90000000e+01	7.40000000e+01
69	5.92520000e+04	4.30000000e+01	4.90000000e+01	7.40000000e+01
70	5.93750000e+04	4.30000000e+01	4.90000000e+01	7.40000000e+01
71	5.94790000e+04	4.30000000e+01	4.90000000e+01	7.40000000e+01
72	5.95850000e+04	4.30000000e+01	4.90000000e+01	7.40000000e+01
73	5.97190000e+04	4.30000000e+01	4.90000000e+01	7.40000000e+01
74	5.98920000e+04	4.30000000e+01	4.90000000e+01	7.40000000e+01
75	6.00610000e+04	4.30000000e+01	4.90000000e+01	7.40000000e+01
76	6.02310000e+04	4.30000000e+01	4.90000000e+01	7.40000000e+01
77	6.03690000e+04	4.30000000e+01	4.90000000e+01	7.40000000e+01
78	6.05030000e+04	4.30000000e+01	4.90000000e+01	7.40000000e+01
79	6.06410000e+04	4.30000000e+01	4.90000000e+01	7.40000000e+01
80	6.07670000e+04	4.30000000e+01	4.90000000e+01	7.40000000e+01
81	6.08950000e+04	4.30000000e+01	4.90000000e+01	7.40000000e+01
82	6.10010000e+04	4.30000000e+01	4.90000000e+01	7.40000000e+01
83	6.11230000e+04	4.30000000e+01	4.90000000e+01	7.40000000e+01
84	6.12560000e+04	4.30000000e+01	4.90000000e+01	7.40000000e+01
85	6.13620000e+04	4.30000000e+01	1.80000000e+01	7.40000000e+01
86	6.14810000e+04	4.30000000e+01	4.90000000e+01	7.40000000e+01
87	6.15900000e+04	4.30000000e+01	4.90000000e+01	7.40000000e+01
88	6.17030000e+04	4.30000000e+01	4.90000000e+01	7.40000000e+01
89	6.18090000e+04	4.30000000e+01	4.90000000e+01	7.40000000e+01
90	6.19290000e+04	4.30000000e+01	4.90000000e+01	7.40000000e+01
91	6.20480000e+04	4.30000000e+01	4.90000000e+01	7.40000000e+01
92	6.21900000e+04	4.30000000e+01	4.90000000e+01	7.40000000e+01
93	6.23550000e+04	4.30000000e+01	4.90000000e+01	7.40000000e+01
94	6.25340000e+04	4.30000000e+01	4.90000000e+01	7.40000000e+01
95	6.26480000e+04	4.30000000e+01	4.90000000e+01	7.40000000e+01
96	6.27730000e+04	4.30000000e+01	4.90000000e+01	7.40000000e+01
97	6.29050000e+04	4.30000000e+01	4.90000000e+01	7.40000000e+01
98	6.30240000e+04	4.30000000e+01	4.90000000e+01	7.40000000e+01
99	6.31540000e+04	4.30000000e+01	4.90000000e+01	7.40000000e+01
100	6.32640000e+04	4.30000000e+01	4.90000000e+01	7.40000000e+01
