# Supplementary material for: Early Prediction of Movie Box Office Success Based on Wikipedia Activity Big Data
Source: PLoS One. 2013 Aug 21;8(8):e71226. doi: 10.1371/journal.pone.0071226 (PMC3749192; doi:10.1371/journal.pone.0071226)
Supplement: Dataset S1 — The dataset under study, including the financial and Wikipedia activity data is also available at http://wwm.phy.bme.hu/SupplementaryDataS1.zip. (ZIP) [file pone.0071226.s002.zip › wikipredict_data_pack/sample_of_312/wikipedia_predictors/30]

Day_(movie_time)	Views	Users	Rigor	Edits
-500	0.00000000e+00	5.00000000e+00	7.00000000e+00	1.30000000e+01
-499	0.00000000e+00	5.00000000e+00	7.00000000e+00	1.30000000e+01
-498	0.00000000e+00	5.00000000e+00	7.00000000e+00	1.30000000e+01
-497	1.53000000e+02	5.00000000e+00	7.00000000e+00	1.30000000e+01
-496	3.27000000e+02	5.00000000e+00	7.00000000e+00	1.30000000e+01
-495	4.67000000e+02	5.00000000e+00	7.00000000e+00	1.30000000e+01
-494	6.46000000e+02	5.00000000e+00	7.00000000e+00	1.30000000e+01
-493	8.75000000e+02	5.00000000e+00	7.00000000e+00	1.30000000e+01
-492	1.05500000e+03	5.00000000e+00	7.00000000e+00	1.30000000e+01
-491	1.20600000e+03	5.00000000e+00	7.00000000e+00	1.30000000e+01
-490	1.35200000e+03	6.00000000e+00	8.00000000e+00	1.40000000e+01
-489	1.50900000e+03	6.00000000e+00	8.00000000e+00	1.40000000e+01
-488	1.66500000e+03	6.00000000e+00	8.00000000e+00	1.40000000e+01
-487	1.84400000e+03	6.00000000e+00	8.00000000e+00	1.40000000e+01
-486	2.04800000e+03	6.00000000e+00	8.00000000e+00	1.40000000e+01
-485	2.18900000e+03	6.00000000e+00	8.00000000e+00	1.40000000e+01
-484	2.28300000e+03	6.00000000e+00	8.00000000e+00	1.40000000e+01
-483	2.42000000e+03	6.00000000e+00	8.00000000e+00	1.40000000e+01
-482	2.55100000e+03	6.00000000e+00	8.00000000e+00	1.40000000e+01
-481	2.68000000e+03	6.00000000e+00	8.00000000e+00	1.40000000e+01
-480	2.83400000e+03	6.00000000e+00	8.00000000e+00	1.40000000e+01
-479	2.96800000e+03	6.00000000e+00	8.00000000e+00	1.40000000e+01
-478	3.09900000e+03	6.00000000e+00	8.00000000e+00	1.40000000e+01
-477	3.22200000e+03	6.00000000e+00	8.00000000e+00	1.40000000e+01
-476	3.35900000e+03	6.00000000e+00	8.00000000e+00	1.40000000e+01
-475	3.50200000e+03	6.00000000e+00	8.00000000e+00	1.40000000e+01
-474	3.63300000e+03	6.00000000e+00	8.00000000e+00	1.40000000e+01
-473	3.80100000e+03	6.00000000e+00	8.00000000e+00	1.40000000e+01
-472	3.98600000e+03	6.00000000e+00	8.00000000e+00	1.40000000e+01
-471	4.12800000e+03	6.00000000e+00	8.00000000e+00	1.40000000e+01
-470	4.25900000e+03	6.00000000e+00	8.00000000e+00	1.40000000e+01
-469	4.44000000e+03	6.00000000e+00	8.00000000e+00	1.40000000e+01
-468	4.54600000e+03	6.00000000e+00	8.00000000e+00	1.40000000e+01
-467	4.66200000e+03	6.00000000e+00	8.00000000e+00	1.40000000e+01
-466	4.83100000e+03	6.00000000e+00	8.00000000e+00	1.40000000e+01
-465	4.96300000e+03	6.00000000e+00	8.00000000e+00	1.40000000e+01
-464	5.10000000e+03	6.00000000e+00	8.00000000e+00	1.40000000e+01
-463	5.23000000e+03	6.00000000e+00	8.00000000e+00	1.40000000e+01
-462	5.38400000e+03	6.00000000e+00	8.00000000e+00	1.40000000e+01
-461	5.51200000e+03	6.00000000e+00	8.00000000e+00	1.40000000e+01
-460	5.69100000e+03	6.00000000e+00	8.00000000e+00	1.40000000e+01
-459	5.89100000e+03	6.00000000e+00	8.00000000e+00	1.40000000e+01
-458	6.07000000e+03	6.00000000e+00	8.00000000e+00	1.40000000e+01
-457	6.23600000e+03	6.00000000e+00	8.00000000e+00	1.40000000e+01
-456	6.40600000e+03	6.00000000e+00	8.00000000e+00	1.40000000e+01
-455	6.56800000e+03	6.00000000e+00	8.00000000e+00	1.40000000e+01
-454	6.71500000e+03	6.00000000e+00	8.00000000e+00	1.40000000e+01
-453	6.87500000e+03	6.00000000e+00	8.00000000e+00	1.40000000e+01
-452	7.07800000e+03	6.00000000e+00	8.00000000e+00	1.40000000e+01
-451	7.21900000e+03	6.00000000e+00	8.00000000e+00	1.40000000e+01
-450	7.33700000e+03	6.00000000e+00	8.00000000e+00	1.40000000e+01
-449	7.45300000e+03	6.00000000e+00	8.00000000e+00	1.40000000e+01
-448	7.59000000e+03	6.00000000e+00	8.00000000e+00	1.40000000e+01
-447	7.72300000e+03	6.00000000e+00	8.00000000e+00	1.40000000e+01
-446	7.86300000e+03	6.00000000e+00	8.00000000e+00	1.40000000e+01
-445	8.04500000e+03	6.00000000e+00	8.00000000e+00	1.40000000e+01
-444	8.24500000e+03	7.00000000e+00	9.00000000e+00	1.70000000e+01
-443	8.40400000e+03	8.00000000e+00	1.00000000e+01	1.80000000e+01
-442	8.56400000e+03	8.00000000e+00	1.00000000e+01	1.80000000e+01
-441	8.76700000e+03	8.00000000e+00	1.00000000e+01	1.80000000e+01
-440	8.92900000e+03	8.00000000e+00	1.00000000e+01	1.80000000e+01
-439	9.09800000e+03	8.00000000e+00	1.00000000e+01	1.80000000e+01
-438	9.35200000e+03	8.00000000e+00	1.00000000e+01	1.80000000e+01
-437	9.58500000e+03	8.00000000e+00	1.00000000e+01	1.80000000e+01
-436	9.76400000e+03	8.00000000e+00	1.00000000e+01	1.80000000e+01
-435	9.92900000e+03	8.00000000e+00	1.00000000e+01	1.80000000e+01
-434	1.00600000e+04	8.00000000e+00	1.00000000e+01	1.80000000e+01
-433	1.02210000e+04	8.00000000e+00	1.00000000e+01	1.80000000e+01
-432	1.04110000e+04	8.00000000e+00	1.00000000e+01	1.80000000e+01
-431	1.06000000e+04	8.00000000e+00	1.00000000e+01	1.80000000e+01
-430	1.08100000e+04	8.00000000e+00	1.00000000e+01	1.80000000e+01
-429	1.10110000e+04	8.00000000e+00	1.00000000e+01	1.80000000e+01
-428	1.12070000e+04	8.00000000e+00	1.00000000e+01	1.80000000e+01
-427	1.13500000e+04	8.00000000e+00	1.00000000e+01	1.80000000e+01
-426	1.15740000e+04	8.00000000e+00	1.00000000e+01	1.80000000e+01
-425	1.18260000e+04	8.00000000e+00	1.00000000e+01	1.80000000e+01
-424	1.20520000e+04	8.00000000e+00	1.00000000e+01	1.80000000e+01
-423	1.23090000e+04	8.00000000e+00	1.00000000e+01	1.80000000e+01
-422	1.25250000e+04	8.00000000e+00	1.00000000e+01	1.80000000e+01
-421	1.27060000e+04	8.00000000e+00	1.00000000e+01	1.80000000e+01
-420	1.28530000e+04	8.00000000e+00	1.00000000e+01	1.80000000e+01
-419	1.30750000e+04	8.00000000e+00	1.00000000e+01	1.80000000e+01
-418	1.32940000e+04	8.00000000e+00	1.00000000e+01	1.80000000e+01
-417	1.35000000e+04	8.00000000e+00	1.00000000e+01	1.80000000e+01
-416	1.37480000e+04	8.00000000e+00	1.00000000e+01	1.80000000e+01
-415	1.39590000e+04	9.00000000e+00	1.10000000e+01	1.90000000e+01
-414	1.42200000e+04	9.00000000e+00	1.10000000e+01	1.90000000e+01
-413	1.45450000e+04	9.00000000e+00	1.10000000e+01	1.90000000e+01
-412	1.48740000e+04	9.00000000e+00	1.10000000e+01	1.90000000e+01
-411	1.52170000e+04	9.00000000e+00	1.10000000e+01	1.90000000e+01
-410	1.57140000e+04	1.10000000e+01	1.30000000e+01	2.10000000e+01
-409	1.62900000e+04	1.10000000e+01	1.30000000e+01	2.10000000e+01
-408	1.68110000e+04	1.20000000e+01	1.40000000e+01	2.20000000e+01
-407	1.71320000e+04	1.30000000e+01	1.60000000e+01	2.40000000e+01
-406	1.74110000e+04	1.40000000e+01	1.70000000e+01	2.50000000e+01
-405	1.77000000e+04	1.40000000e+01	1.70000000e+01	2.50000000e+01
-404	1.80890000e+04	1.40000000e+01	1.70000000e+01	2.50000000e+01
-403	1.84370000e+04	1.40000000e+01	1.80000000e+01	2.80000000e+01
-402	1.88050000e+04	1.50000000e+01	2.00000000e+01	3.00000000e+01
-401	1.90890000e+04	1.50000000e+01	2.00000000e+01	3.00000000e+01
-400	1.93510000e+04	1.50000000e+01	2.00000000e+01	3.00000000e+01
-399	1.95670000e+04	1.50000000e+01	2.00000000e+01	3.00000000e+01
-398	1.97880000e+04	1.50000000e+01	2.00000000e+01	3.00000000e+01
-397	2.00020000e+04	1.50000000e+01	2.00000000e+01	3.00000000e+01
-396	2.02410000e+04	1.60000000e+01	2.10000000e+01	3.10000000e+01
-395	2.04570000e+04	1.60000000e+01	2.20000000e+01	3.20000000e+01
-394	2.06930000e+04	1.60000000e+01	2.20000000e+01	3.20000000e+01
-393	2.09040000e+04	1.60000000e+01	2.20000000e+01	3.20000000e+01
-392	2.11100000e+04	1.60000000e+01	2.20000000e+01	3.20000000e+01
-391	2.13210000e+04	1.60000000e+01	2.20000000e+01	3.20000000e+01
-390	2.14960000e+04	1.60000000e+01	2.20000000e+01	3.20000000e+01
-389	2.17070000e+04	1.60000000e+01	2.20000000e+01	3.20000000e+01
-388	2.19070000e+04	1.60000000e+01	2.20000000e+01	3.20000000e+01
-387	2.20850000e+04	1.60000000e+01	2.20000000e+01	3.20000000e+01
-386	2.22730000e+04	1.60000000e+01	2.20000000e+01	3.20000000e+01
-385	2.24130000e+04	1.60000000e+01	2.20000000e+01	3.20000000e+01
-384	2.26310000e+04	1.60000000e+01	2.20000000e+01	3.20000000e+01
-383	2.28340000e+04	1.80000000e+01	2.30000000e+01	3.30000000e+01
-382	2.30570000e+04	1.80000000e+01	2.30000000e+01	3.30000000e+01
-381	2.32910000e+04	1.80000000e+01	2.30000000e+01	3.30000000e+01
-380	2.34970000e+04	1.80000000e+01	2.30000000e+01	3.30000000e+01
-379	2.36950000e+04	1.80000000e+01	2.30000000e+01	3.30000000e+01
-378	2.38960000e+04	1.80000000e+01	2.30000000e+01	3.30000000e+01
-377	2.41230000e+04	1.80000000e+01	2.30000000e+01	3.30000000e+01
-376	2.43500000e+04	1.80000000e+01	2.30000000e+01	3.30000000e+01
-375	2.45840000e+04	1.80000000e+01	2.30000000e+01	3.30000000e+01
-374	2.48180000e+04	1.80000000e+01	2.30000000e+01	3.30000000e+01
-373	2.50290000e+04	1.80000000e+01	2.30000000e+01	3.30000000e+01
-372	2.51900000e+04	1.80000000e+01	2.30000000e+01	3.30000000e+01
-371	2.53700000e+04	1.80000000e+01	2.30000000e+01	3.30000000e+01
-370	2.55500000e+04	1.80000000e+01	2.30000000e+01	3.30000000e+01
-369	2.57720000e+04	1.80000000e+01	2.30000000e+01	3.30000000e+01
-368	2.62320000e+04	1.80000000e+01	2.40000000e+01	3.40000000e+01
-367	2.65730000e+04	1.80000000e+01	2.40000000e+01	3.40000000e+01
-366	2.67410000e+04	1.80000000e+01	2.40000000e+01	3.40000000e+01
-365	2.69430000e+04	1.90000000e+01	2.50000000e+01	3.50000000e+01
-364	2.71490000e+04	1.90000000e+01	2.60000000e+01	3.60000000e+01
-363	2.73600000e+04	1.90000000e+01	2.60000000e+01	3.60000000e+01
-362	2.75430000e+04	1.90000000e+01	2.60000000e+01	3.60000000e+01
-361	2.77720000e+04	1.90000000e+01	2.60000000e+01	3.60000000e+01
-360	2.80060000e+04	1.90000000e+01	2.60000000e+01	3.60000000e+01
-359	2.82170000e+04	1.90000000e+01	2.60000000e+01	3.60000000e+01
-358	2.83710000e+04	1.90000000e+01	2.60000000e+01	3.60000000e+01
-357	2.85440000e+04	1.90000000e+01	2.60000000e+01	3.60000000e+01
-356	2.87660000e+04	1.90000000e+01	2.70000000e+01	3.90000000e+01
-355	2.89550000e+04	1.90000000e+01	2.70000000e+01	3.90000000e+01
-354	2.92270000e+04	2.20000000e+01	2.80000000e+01	4.00000000e+01
-353	2.94590000e+04	2.20000000e+01	2.80000000e+01	4.00000000e+01
-352	2.96830000e+04	2.20000000e+01	2.80000000e+01	4.00000000e+01
-351	2.99270000e+04	2.20000000e+01	2.80000000e+01	4.00000000e+01
-350	3.01450000e+04	2.20000000e+01	2.80000000e+01	4.00000000e+01
-349	3.03640000e+04	2.20000000e+01	2.80000000e+01	4.00000000e+01
-348	3.05680000e+04	2.20000000e+01	2.80000000e+01	4.00000000e+01
-347	3.08360000e+04	2.20000000e+01	2.80000000e+01	4.00000000e+01
-346	3.11290000e+04	2.20000000e+01	2.80000000e+01	4.00000000e+01
-345	3.13820000e+04	2.20000000e+01	2.90000000e+01	4.10000000e+01
-344	3.15770000e+04	2.20000000e+01	2.90000000e+01	4.10000000e+01
-343	3.17600000e+04	2.20000000e+01	2.90000000e+01	4.10000000e+01
-342	3.19380000e+04	2.20000000e+01	2.90000000e+01	4.10000000e+01
-341	3.23180000e+04	2.20000000e+01	2.90000000e+01	4.10000000e+01
-340	3.26800000e+04	2.20000000e+01	2.90000000e+01	4.10000000e+01
-339	3.29950000e+04	2.20000000e+01	2.90000000e+01	4.10000000e+01
-338	3.32600000e+04	2.20000000e+01	2.90000000e+01	4.10000000e+01
-337	3.34950000e+04	2.20000000e+01	2.90000000e+01	4.10000000e+01
-336	3.37450000e+04	2.20000000e+01	2.90000000e+01	4.10000000e+01
-335	3.40100000e+04	2.20000000e+01	2.90000000e+01	4.10000000e+01
-334	3.42990000e+04	2.20000000e+01	2.90000000e+01	4.10000000e+01
-333	3.46100000e+04	2.20000000e+01	2.90000000e+01	4.10000000e+01
-332	3.49570000e+04	2.20000000e+01	2.90000000e+01	4.10000000e+01
-331	3.52950000e+04	2.20000000e+01	2.90000000e+01	4.10000000e+01
-330	3.55960000e+04	2.20000000e+01	2.90000000e+01	4.10000000e+01
-329	3.59080000e+04	2.20000000e+01	2.90000000e+01	4.10000000e+01
-328	3.61940000e+04	2.20000000e+01	2.90000000e+01	4.10000000e+01
-327	3.64650000e+04	2.20000000e+01	2.90000000e+01	4.10000000e+01
-326	3.67760000e+04	2.20000000e+01	2.90000000e+01	4.10000000e+01
-325	3.70890000e+04	2.20000000e+01	2.90000000e+01	4.10000000e+01
-324	3.73970000e+04	2.20000000e+01	2.90000000e+01	4.10000000e+01
-323	3.77080000e+04	2.20000000e+01	2.90000000e+01	4.10000000e+01
-322	3.80270000e+04	2.20000000e+01	2.90000000e+01	4.10000000e+01
-321	3.83460000e+04	2.20000000e+01	2.90000000e+01	4.10000000e+01
-320	3.86380000e+04	2.20000000e+01	2.90000000e+01	4.10000000e+01
-319	3.90100000e+04	2.20000000e+01	2.90000000e+01	4.10000000e+01
-318	3.93350000e+04	2.20000000e+01	2.90000000e+01	4.10000000e+01
-317	3.96030000e+04	2.20000000e+01	2.90000000e+01	4.10000000e+01
-316	3.98450000e+04	2.20000000e+01	2.90000000e+01	4.10000000e+01
-315	4.01250000e+04	2.20000000e+01	2.90000000e+01	4.10000000e+01
-314	4.04920000e+04	2.20000000e+01	2.90000000e+01	4.10000000e+01
-313	4.07940000e+04	2.30000000e+01	3.00000000e+01	4.30000000e+01
-312	4.12160000e+04	2.30000000e+01	3.00000000e+01	4.30000000e+01
-311	4.16190000e+04	2.30000000e+01	3.00000000e+01	4.30000000e+01
-310	4.18710000e+04	2.30000000e+01	3.00000000e+01	4.30000000e+01
-309	4.21130000e+04	2.30000000e+01	3.00000000e+01	4.30000000e+01
-308	4.23700000e+04	2.30000000e+01	3.00000000e+01	4.30000000e+01
-307	4.26360000e+04	2.30000000e+01	3.00000000e+01	4.30000000e+01
-306	4.29000000e+04	2.30000000e+01	3.00000000e+01	4.30000000e+01
-305	4.32320000e+04	2.30000000e+01	3.00000000e+01	4.30000000e+01
-304	4.35020000e+04	2.30000000e+01	3.00000000e+01	4.30000000e+01
-303	4.37630000e+04	2.30000000e+01	3.00000000e+01	4.30000000e+01
-302	4.40190000e+04	2.30000000e+01	3.00000000e+01	4.30000000e+01
-301	4.42650000e+04	2.30000000e+01	3.00000000e+01	4.30000000e+01
-300	4.45310000e+04	2.30000000e+01	3.00000000e+01	4.30000000e+01
-299	4.48210000e+04	2.30000000e+01	3.00000000e+01	4.30000000e+01
-298	4.51390000e+04	2.30000000e+01	3.00000000e+01	4.30000000e+01
-297	4.53880000e+04	2.30000000e+01	3.00000000e+01	4.30000000e+01
-296	4.56650000e+04	2.30000000e+01	3.00000000e+01	4.30000000e+01
-295	4.59590000e+04	2.30000000e+01	3.00000000e+01	4.30000000e+01
-294	4.62350000e+04	2.30000000e+01	3.00000000e+01	4.30000000e+01
-293	4.64950000e+04	2.30000000e+01	3.00000000e+01	4.30000000e+01
-292	4.67520000e+04	2.30000000e+01	3.00000000e+01	4.30000000e+01
-291	4.70750000e+04	2.30000000e+01	3.00000000e+01	4.30000000e+01
-290	4.74020000e+04	2.30000000e+01	3.00000000e+01	4.30000000e+01
-289	4.77050000e+04	2.30000000e+01	3.00000000e+01	4.30000000e+01
-288	4.79760000e+04	2.30000000e+01	3.00000000e+01	4.30000000e+01
-287	4.82660000e+04	2.30000000e+01	3.00000000e+01	4.30000000e+01
-286	4.85480000e+04	2.30000000e+01	3.00000000e+01	4.30000000e+01
-285	4.88520000e+04	2.30000000e+01	3.00000000e+01	4.30000000e+01
-284	4.91170000e+04	2.30000000e+01	3.00000000e+01	4.30000000e+01
-283	4.94090000e+04	2.30000000e+01	3.00000000e+01	4.30000000e+01
-282	4.97150000e+04	2.30000000e+01	3.00000000e+01	4.30000000e+01
-281	4.99850000e+04	2.30000000e+01	3.00000000e+01	4.30000000e+01
-280	5.02670000e+04	2.30000000e+01	3.00000000e+01	4.30000000e+01
-279	5.05110000e+04	2.30000000e+01	3.00000000e+01	4.30000000e+01
-278	5.07990000e+04	2.30000000e+01	3.00000000e+01	4.30000000e+01
-277	5.10580000e+04	2.30000000e+01	3.00000000e+01	4.30000000e+01
-276	5.13700000e+04	2.30000000e+01	3.00000000e+01	4.30000000e+01
-275	5.16740000e+04	2.30000000e+01	3.00000000e+01	4.30000000e+01
-274	5.19630000e+04	2.30000000e+01	3.00000000e+01	4.30000000e+01
-273	5.23030000e+04	2.30000000e+01	3.00000000e+01	4.30000000e+01
-272	5.26080000e+04	2.30000000e+01	3.00000000e+01	4.30000000e+01
-271	5.29280000e+04	2.30000000e+01	3.00000000e+01	4.30000000e+01
-270	5.34120000e+04	2.30000000e+01	3.00000000e+01	4.30000000e+01
-269	5.37280000e+04	2.30000000e+01	3.00000000e+01	4.30000000e+01
-268	5.40680000e+04	2.30000000e+01	3.00000000e+01	4.30000000e+01
-267	5.44260000e+04	2.30000000e+01	3.00000000e+01	4.30000000e+01
-266	5.47660000e+04	2.30000000e+01	3.00000000e+01	4.30000000e+01
-265	5.50950000e+04	2.30000000e+01	3.00000000e+01	4.30000000e+01
-264	5.53950000e+04	2.30000000e+01	3.00000000e+01	4.30000000e+01
-263	5.57610000e+04	2.30000000e+01	3.00000000e+01	4.30000000e+01
-262	5.60960000e+04	2.30000000e+01	3.00000000e+01	4.30000000e+01
-261	5.64240000e+04	2.30000000e+01	3.00000000e+01	4.30000000e+01
-260	5.67560000e+04	2.30000000e+01	3.00000000e+01	4.30000000e+01
-259	5.70840000e+04	2.30000000e+01	3.00000000e+01	4.30000000e+01
-258	5.73810000e+04	2.30000000e+01	3.00000000e+01	4.30000000e+01
-257	5.76800000e+04	2.30000000e+01	3.00000000e+01	4.30000000e+01
-256	5.80550000e+04	2.30000000e+01	3.00000000e+01	4.30000000e+01
-255	5.84340000e+04	2.30000000e+01	3.00000000e+01	4.30000000e+01
-254	5.87410000e+04	2.30000000e+01	3.00000000e+01	4.30000000e+01
-253	5.90830000e+04	2.30000000e+01	3.00000000e+01	4.30000000e+01
-252	5.94290000e+04	2.30000000e+01	3.00000000e+01	4.30000000e+01
-251	5.97620000e+04	2.30000000e+01	3.00000000e+01	4.30000000e+01
-250	6.01240000e+04	2.30000000e+01	3.00000000e+01	4.30000000e+01
-249	6.05080000e+04	2.30000000e+01	3.00000000e+01	4.30000000e+01
-248	6.09150000e+04	2.30000000e+01	3.00000000e+01	4.30000000e+01
-247	6.12690000e+04	2.30000000e+01	3.10000000e+01	4.40000000e+01
-246	6.16130000e+04	2.30000000e+01	3.10000000e+01	4.40000000e+01
-245	6.19280000e+04	2.30000000e+01	3.10000000e+01	4.40000000e+01
-244	6.22700000e+04	2.30000000e+01	3.10000000e+01	4.40000000e+01
-243	6.26370000e+04	2.30000000e+01	3.10000000e+01	4.40000000e+01
-242	6.29430000e+04	2.30000000e+01	3.10000000e+01	4.40000000e+01
-241	6.33010000e+04	2.30000000e+01	3.10000000e+01	4.40000000e+01
-240	6.37410000e+04	2.30000000e+01	3.10000000e+01	4.40000000e+01
-239	6.41920000e+04	2.30000000e+01	3.10000000e+01	4.40000000e+01
-238	6.45530000e+04	2.30000000e+01	3.10000000e+01	4.40000000e+01
-237	6.49440000e+04	2.30000000e+01	3.10000000e+01	4.40000000e+01
-236	6.52240000e+04	2.30000000e+01	3.10000000e+01	4.40000000e+01
-235	6.55130000e+04	2.30000000e+01	3.10000000e+01	4.40000000e+01
-234	6.59290000e+04	2.30000000e+01	3.10000000e+01	4.40000000e+01
-233	6.62740000e+04	2.30000000e+01	3.10000000e+01	4.40000000e+01
-232	6.66370000e+04	2.30000000e+01	3.10000000e+01	4.40000000e+01
-231	6.70070000e+04	2.30000000e+01	3.10000000e+01	4.40000000e+01
-230	6.73050000e+04	2.30000000e+01	3.10000000e+01	4.40000000e+01
-229	6.76130000e+04	2.30000000e+01	3.10000000e+01	4.40000000e+01
-228	6.79730000e+04	2.30000000e+01	3.10000000e+01	4.40000000e+01
-227	6.83470000e+04	2.30000000e+01	3.10000000e+01	4.40000000e+01
-226	6.86670000e+04	2.30000000e+01	3.10000000e+01	4.40000000e+01
-225	6.92210000e+04	2.30000000e+01	3.10000000e+01	4.40000000e+01
-224	6.96670000e+04	2.30000000e+01	3.10000000e+01	4.40000000e+01
-223	7.00160000e+04	2.50000000e+01	3.20000000e+01	4.50000000e+01
-222	7.03590000e+04	2.50000000e+01	3.20000000e+01	4.50000000e+01
-221	7.07440000e+04	2.50000000e+01	3.20000000e+01	4.50000000e+01
-220	7.11290000e+04	2.50000000e+01	3.20000000e+01	4.50000000e+01
-219	7.15400000e+04	2.50000000e+01	3.20000000e+01	4.50000000e+01
-218	7.18870000e+04	2.50000000e+01	3.20000000e+01	4.50000000e+01
-217	7.23550000e+04	2.50000000e+01	3.20000000e+01	4.50000000e+01
-216	7.27740000e+04	2.50000000e+01	3.20000000e+01	4.50000000e+01
-215	7.31480000e+04	2.50000000e+01	3.20000000e+01	4.50000000e+01
-214	7.35060000e+04	2.50000000e+01	3.20000000e+01	4.50000000e+01
-213	7.39580000e+04	2.50000000e+01	3.20000000e+01	4.50000000e+01
-212	7.43080000e+04	2.50000000e+01	3.20000000e+01	4.50000000e+01
-211	7.46870000e+04	2.50000000e+01	3.20000000e+01	4.50000000e+01
-210	7.50470000e+04	2.50000000e+01	3.20000000e+01	4.50000000e+01
-209	7.54570000e+04	2.70000000e+01	3.40000000e+01	4.80000000e+01
-208	7.58150000e+04	2.70000000e+01	3.40000000e+01	4.80000000e+01
-207	7.61850000e+04	2.70000000e+01	3.40000000e+01	4.80000000e+01
-206	7.66030000e+04	2.70000000e+01	3.40000000e+01	4.80000000e+01
-205	7.70480000e+04	2.70000000e+01	3.40000000e+01	4.80000000e+01
-204	7.74360000e+04	2.70000000e+01	3.40000000e+01	4.80000000e+01
-203	7.77870000e+04	2.70000000e+01	3.40000000e+01	4.80000000e+01
-202	7.81340000e+04	2.70000000e+01	3.40000000e+01	4.80000000e+01
-201	7.84680000e+04	2.70000000e+01	3.40000000e+01	4.80000000e+01
-200	7.88210000e+04	2.70000000e+01	3.40000000e+01	4.80000000e+01
-199	7.92450000e+04	2.70000000e+01	3.40000000e+01	4.80000000e+01
-198	7.96160000e+04	2.70000000e+01	3.40000000e+01	4.80000000e+01
-197	7.99360000e+04	2.70000000e+01	3.40000000e+01	4.80000000e+01
-196	8.02490000e+04	2.70000000e+01	3.40000000e+01	4.80000000e+01
-195	8.05880000e+04	2.70000000e+01	3.40000000e+01	4.80000000e+01
-194	8.08760000e+04	2.90000000e+01	3.50000000e+01	4.90000000e+01
-193	8.12090000e+04	2.90000000e+01	3.50000000e+01	4.90000000e+01
-192	8.15400000e+04	2.90000000e+01	3.50000000e+01	4.90000000e+01
-191	8.18870000e+04	2.90000000e+01	3.50000000e+01	4.90000000e+01
-190	8.22270000e+04	2.90000000e+01	3.50000000e+01	4.90000000e+01
-189	8.25460000e+04	2.90000000e+01	3.50000000e+01	4.90000000e+01
-188	8.29090000e+04	2.90000000e+01	3.50000000e+01	4.90000000e+01
-187	8.32290000e+04	2.90000000e+01	3.50000000e+01	4.90000000e+01
-186	8.36770000e+04	2.90000000e+01	3.50000000e+01	4.90000000e+01
-185	8.42280000e+04	2.90000000e+01	3.50000000e+01	4.90000000e+01
-184	8.46070000e+04	2.90000000e+01	3.50000000e+01	4.90000000e+01
-183	8.51660000e+04	2.90000000e+01	3.50000000e+01	4.90000000e+01
-182	8.56260000e+04	2.90000000e+01	3.50000000e+01	4.90000000e+01
-181	8.60710000e+04	2.90000000e+01	3.50000000e+01	4.90000000e+01
-180	8.64490000e+04	2.90000000e+01	3.50000000e+01	4.90000000e+01
-179	8.68860000e+04	2.90000000e+01	3.50000000e+01	4.90000000e+01
-178	8.73390000e+04	2.90000000e+01	3.50000000e+01	4.90000000e+01
-177	8.78850000e+04	2.80000000e+01	3.60000000e+01	5.00000000e+01
-176	8.86300000e+04	2.80000000e+01	3.60000000e+01	5.00000000e+01
-175	8.92060000e+04	2.80000000e+01	3.60000000e+01	5.00000000e+01
-174	8.96590000e+04	2.80000000e+01	3.60000000e+01	5.00000000e+01
-173	9.01110000e+04	2.80000000e+01	3.60000000e+01	5.00000000e+01
-172	9.05770000e+04	2.80000000e+01	3.60000000e+01	5.00000000e+01
-171	9.10810000e+04	2.80000000e+01	3.60000000e+01	5.00000000e+01
-170	9.15670000e+04	2.80000000e+01	3.60000000e+01	5.00000000e+01
-169	9.19270000e+04	2.80000000e+01	3.60000000e+01	5.00000000e+01
-168	9.22840000e+04	2.80000000e+01	3.60000000e+01	5.00000000e+01
-167	9.26880000e+04	2.80000000e+01	3.60000000e+01	5.00000000e+01
-166	9.30800000e+04	2.80000000e+01	3.60000000e+01	5.00000000e+01
-165	9.34100000e+04	2.80000000e+01	3.60000000e+01	5.00000000e+01
-164	9.37700000e+04	2.80000000e+01	3.60000000e+01	5.00000000e+01
-163	9.41160000e+04	2.80000000e+01	3.60000000e+01	5.00000000e+01
-162	9.41160000e+04	3.00000000e+01	3.70000000e+01	5.10000000e+01
-161	9.44560000e+04	3.00000000e+01	3.70000000e+01	5.10000000e+01
-160	9.44560000e+04	3.20000000e+01	3.90000000e+01	5.40000000e+01
-159	9.44560000e+04	3.20000000e+01	3.90000000e+01	5.40000000e+01
-158	9.44560000e+04	3.20000000e+01	3.90000000e+01	5.40000000e+01
-157	9.48560000e+04	3.20000000e+01	3.90000000e+01	5.40000000e+01
-156	9.52050000e+04	3.20000000e+01	3.90000000e+01	5.40000000e+01
-155	9.55650000e+04	3.20000000e+01	3.90000000e+01	5.40000000e+01
-154	9.59010000e+04	3.20000000e+01	3.90000000e+01	5.40000000e+01
-153	9.62560000e+04	3.20000000e+01	3.90000000e+01	5.40000000e+01
-152	9.66180000e+04	3.20000000e+01	3.90000000e+01	5.40000000e+01
-151	9.70310000e+04	3.20000000e+01	3.90000000e+01	5.40000000e+01
-150	9.74010000e+04	3.20000000e+01	3.90000000e+01	5.40000000e+01
-149	9.77850000e+04	3.20000000e+01	3.90000000e+01	5.40000000e+01
-148	9.81720000e+04	3.20000000e+01	3.90000000e+01	5.40000000e+01
-147	9.85640000e+04	3.20000000e+01	3.90000000e+01	5.40000000e+01
-146	9.89030000e+04	3.20000000e+01	3.90000000e+01	5.40000000e+01
-145	9.93090000e+04	3.20000000e+01	3.90000000e+01	5.40000000e+01
-144	9.97530000e+04	3.20000000e+01	3.90000000e+01	5.40000000e+01
-143	1.00251000e+05	3.20000000e+01	3.90000000e+01	5.40000000e+01
-142	1.00657000e+05	3.20000000e+01	3.90000000e+01	5.40000000e+01
-141	1.00657000e+05	3.20000000e+01	3.90000000e+01	5.40000000e+01
-140	1.00657000e+05	3.20000000e+01	3.90000000e+01	5.40000000e+01
-139	1.00657000e+05	3.40000000e+01	4.00000000e+01	5.50000000e+01
-138	1.01069000e+05	3.40000000e+01	4.00000000e+01	5.50000000e+01
-137	1.01500000e+05	3.40000000e+01	4.00000000e+01	5.50000000e+01
-136	1.01918000e+05	3.40000000e+01	4.00000000e+01	5.50000000e+01
-135	1.02302000e+05	3.40000000e+01	4.00000000e+01	5.50000000e+01
-134	1.02764000e+05	3.40000000e+01	4.00000000e+01	5.50000000e+01
-133	1.03236000e+05	3.50000000e+01	4.10000000e+01	5.60000000e+01
-132	1.03787000e+05	3.50000000e+01	4.10000000e+01	5.60000000e+01
-131	1.04405000e+05	3.50000000e+01	4.10000000e+01	5.60000000e+01
-130	1.04996000e+05	3.50000000e+01	4.10000000e+01	5.60000000e+01
-129	1.05566000e+05	3.50000000e+01	4.10000000e+01	5.60000000e+01
-128	1.06072000e+05	3.50000000e+01	4.10000000e+01	5.60000000e+01
-127	1.06522000e+05	3.50000000e+01	4.10000000e+01	5.60000000e+01
-126	1.06973000e+05	3.50000000e+01	4.20000000e+01	5.70000000e+01
-125	1.07450000e+05	3.50000000e+01	4.20000000e+01	5.70000000e+01
-124	1.07935000e+05	3.50000000e+01	4.20000000e+01	5.70000000e+01
-123	1.08458000e+05	3.50000000e+01	4.20000000e+01	5.70000000e+01
-122	1.08938000e+05	3.50000000e+01	4.20000000e+01	5.70000000e+01
-121	1.09466000e+05	3.50000000e+01	4.20000000e+01	5.70000000e+01
-120	1.09989000e+05	3.50000000e+01	4.20000000e+01	5.70000000e+01
-119	1.10504000e+05	3.50000000e+01	4.20000000e+01	5.70000000e+01
-118	1.11055000e+05	3.50000000e+01	4.20000000e+01	5.70000000e+01
-117	1.11588000e+05	3.50000000e+01	4.20000000e+01	5.70000000e+01
-116	1.12195000e+05	3.50000000e+01	4.20000000e+01	5.70000000e+01
-115	1.12829000e+05	3.50000000e+01	4.20000000e+01	5.70000000e+01
-114	1.13427000e+05	3.50000000e+01	4.20000000e+01	5.70000000e+01
-113	1.13960000e+05	3.50000000e+01	4.20000000e+01	5.70000000e+01
-112	1.14561000e+05	3.50000000e+01	4.20000000e+01	5.70000000e+01
-111	1.15134000e+05	3.50000000e+01	4.20000000e+01	5.70000000e+01
-110	1.15700000e+05	3.50000000e+01	4.20000000e+01	5.70000000e+01
-109	1.15700000e+05	3.50000000e+01	4.20000000e+01	5.70000000e+01
-108	1.16284000e+05	3.50000000e+01	4.20000000e+01	5.70000000e+01
-107	1.16758000e+05	3.50000000e+01	4.20000000e+01	5.70000000e+01
-106	1.17238000e+05	3.60000000e+01	4.30000000e+01	5.80000000e+01
-105	1.17669000e+05	3.60000000e+01	4.30000000e+01	5.80000000e+01
-104	1.18129000e+05	3.60000000e+01	4.30000000e+01	5.80000000e+01
-103	1.19001000e+05	3.60000000e+01	4.30000000e+01	5.80000000e+01
-102	1.19001000e+05	3.60000000e+01	4.30000000e+01	5.80000000e+01
-101	1.19544000e+05	3.60000000e+01	4.30000000e+01	5.80000000e+01
-100	1.19989000e+05	3.60000000e+01	4.30000000e+01	5.80000000e+01
-99	1.20483000e+05	3.60000000e+01	4.30000000e+01	5.80000000e+01
-98	1.20936000e+05	3.90000000e+01	4.40000000e+01	6.00000000e+01
-97	1.21430000e+05	3.90000000e+01	4.40000000e+01	6.00000000e+01
-96	1.21959000e+05	3.90000000e+01	4.40000000e+01	6.00000000e+01
-95	1.22468000e+05	3.90000000e+01	4.40000000e+01	6.00000000e+01
-94	1.23027000e+05	3.90000000e+01	4.40000000e+01	6.00000000e+01
-93	1.23499000e+05	3.90000000e+01	4.40000000e+01	6.00000000e+01
-92	1.23957000e+05	3.90000000e+01	4.40000000e+01	6.00000000e+01
-91	1.24458000e+05	3.90000000e+01	4.40000000e+01	6.00000000e+01
-90	1.25830000e+05	4.00000000e+01	4.80000000e+01	6.40000000e+01
-89	1.26814000e+05	4.30000000e+01	4.90000000e+01	6.50000000e+01
-88	1.27672000e+05	4.30000000e+01	4.90000000e+01	6.50000000e+01
-87	1.28752000e+05	4.30000000e+01	4.90000000e+01	6.50000000e+01
-86	1.29665000e+05	4.30000000e+01	4.90000000e+01	6.50000000e+01
-85	1.30728000e+05	4.40000000e+01	5.00000000e+01	6.60000000e+01
-84	1.31617000e+05	4.40000000e+01	5.00000000e+01	6.60000000e+01
-83	1.32562000e+05	4.60000000e+01	5.10000000e+01	6.70000000e+01
-82	1.33388000e+05	4.60000000e+01	5.10000000e+01	6.70000000e+01
-81	1.34103000e+05	4.60000000e+01	5.10000000e+01	6.70000000e+01
-80	1.34803000e+05	4.60000000e+01	5.10000000e+01	6.70000000e+01
-79	1.35660000e+05	4.60000000e+01	5.10000000e+01	6.70000000e+01
-78	1.36400000e+05	4.60000000e+01	5.10000000e+01	6.70000000e+01
-77	1.37186000e+05	4.60000000e+01	5.10000000e+01	6.70000000e+01
-76	1.37967000e+05	4.60000000e+01	5.10000000e+01	6.70000000e+01
-75	1.38643000e+05	4.60000000e+01	5.10000000e+01	6.70000000e+01
-74	1.39406000e+05	4.40000000e+01	5.20000000e+01	6.80000000e+01
-73	1.40291000e+05	4.40000000e+01	5.20000000e+01	6.80000000e+01
-72	1.41129000e+05	4.50000000e+01	5.20000000e+01	6.90000000e+01
-71	1.41962000e+05	4.50000000e+01	5.20000000e+01	6.90000000e+01
-70	1.42677000e+05	4.50000000e+01	5.20000000e+01	6.90000000e+01
-69	1.43314000e+05	4.50000000e+01	5.20000000e+01	6.90000000e+01
-68	1.44080000e+05	4.50000000e+01	5.20000000e+01	6.90000000e+01
-67	1.44802000e+05	4.50000000e+01	5.20000000e+01	6.90000000e+01
-66	1.45666000e+05	4.50000000e+01	5.20000000e+01	6.90000000e+01
-65	1.46517000e+05	4.50000000e+01	5.20000000e+01	6.90000000e+01
-64	1.47504000e+05	4.50000000e+01	5.20000000e+01	6.90000000e+01
-63	1.48425000e+05	4.50000000e+01	5.20000000e+01	6.90000000e+01
-62	1.49372000e+05	4.50000000e+01	5.20000000e+01	6.90000000e+01
-61	1.50399000e+05	4.50000000e+01	5.20000000e+01	6.90000000e+01
-60	1.51403000e+05	4.50000000e+01	5.20000000e+01	6.90000000e+01
-59	1.52399000e+05	4.60000000e+01	5.30000000e+01	7.00000000e+01
-58	1.53367000e+05	4.60000000e+01	5.30000000e+01	7.00000000e+01
-57	1.54321000e+05	4.60000000e+01	5.30000000e+01	7.00000000e+01
-56	1.55368000e+05	4.60000000e+01	5.30000000e+01	7.00000000e+01
-55	1.56588000e+05	4.60000000e+01	5.30000000e+01	7.00000000e+01
-54	1.57798000e+05	4.60000000e+01	5.30000000e+01	7.00000000e+01
-53	1.58901000e+05	4.60000000e+01	5.30000000e+01	7.00000000e+01
-52	1.60088000e+05	4.60000000e+01	5.30000000e+01	7.00000000e+01
-51	1.61059000e+05	4.80000000e+01	5.40000000e+01	7.10000000e+01
-50	1.61860000e+05	4.80000000e+01	5.40000000e+01	7.10000000e+01
-49	1.62698000e+05	4.80000000e+01	5.40000000e+01	7.10000000e+01
-48	1.63666000e+05	4.80000000e+01	5.40000000e+01	7.10000000e+01
-47	1.64707000e+05	4.80000000e+01	5.40000000e+01	7.10000000e+01
-46	1.65713000e+05	4.80000000e+01	5.40000000e+01	7.10000000e+01
-45	1.66735000e+05	4.80000000e+01	5.40000000e+01	7.10000000e+01
-44	1.67634000e+05	4.80000000e+01	5.40000000e+01	7.10000000e+01
-43	1.68378000e+05	4.80000000e+01	5.40000000e+01	7.10000000e+01
-42	1.69166000e+05	4.80000000e+01	5.40000000e+01	7.10000000e+01
-41	1.69986000e+05	4.80000000e+01	5.40000000e+01	7.10000000e+01
-40	1.69986000e+05	4.80000000e+01	5.40000000e+01	7.10000000e+01
-39	1.69986000e+05	4.80000000e+01	5.40000000e+01	7.10000000e+01
-38	1.70810000e+05	4.80000000e+01	5.40000000e+01	7.10000000e+01
-37	1.71532000e+05	4.80000000e+01	5.40000000e+01	7.10000000e+01
-36	1.72263000e+05	4.80000000e+01	5.40000000e+01	7.10000000e+01
-35	1.72966000e+05	5.00000000e+01	5.60000000e+01	7.40000000e+01
-34	1.73723000e+05	5.00000000e+01	5.60000000e+01	7.40000000e+01
-33	1.74619000e+05	5.00000000e+01	5.60000000e+01	7.40000000e+01
-32	1.75677000e+05	5.00000000e+01	5.70000000e+01	7.50000000e+01
-31	1.77899000e+05	5.00000000e+01	5.70000000e+01	7.50000000e+01
-30	1.79016000e+05	5.00000000e+01	5.70000000e+01	7.50000000e+01
-29	1.79983000e+05	5.00000000e+01	5.70000000e+01	7.50000000e+01
-28	1.80975000e+05	4.90000000e+01	5.80000000e+01	7.70000000e+01
-27	1.81971000e+05	4.90000000e+01	5.80000000e+01	7.70000000e+01
-26	1.82943000e+05	4.90000000e+01	5.80000000e+01	7.70000000e+01
-25	1.84771000e+05	4.90000000e+01	5.80000000e+01	7.70000000e+01
-24	1.84771000e+05	5.20000000e+01	6.00000000e+01	8.00000000e+01
-23	1.88798000e+05	5.30000000e+01	6.20000000e+01	8.40000000e+01
-22	1.92788000e+05	5.50000000e+01	6.50000000e+01	1.04000000e+02
-21	1.96089000e+05	5.50000000e+01	6.60000000e+01	1.05000000e+02
-20	1.99185000e+05	5.90000000e+01	6.70000000e+01	1.14000000e+02
-19	2.01931000e+05	5.90000000e+01	6.80000000e+01	1.15000000e+02
-18	2.04369000e+05	5.90000000e+01	6.80000000e+01	1.15000000e+02
-17	2.07372000e+05	5.90000000e+01	6.90000000e+01	1.17000000e+02
-16	2.10207000e+05	5.90000000e+01	6.90000000e+01	1.17000000e+02
-15	2.13245000e+05	6.00000000e+01	7.00000000e+01	1.18000000e+02
-14	2.16238000e+05	6.00000000e+01	7.00000000e+01	1.18000000e+02
-13	2.19109000e+05	6.00000000e+01	7.00000000e+01	1.18000000e+02
-12	2.21907000e+05	6.10000000e+01	7.10000000e+01	1.20000000e+02
-11	2.25175000e+05	6.20000000e+01	7.20000000e+01	1.21000000e+02
-10	2.28981000e+05	6.50000000e+01	7.40000000e+01	1.23000000e+02
-9	2.32565000e+05	6.60000000e+01	7.50000000e+01	1.24000000e+02
-8	2.36132000e+05	6.60000000e+01	7.50000000e+01	1.24000000e+02
-7	2.39563000e+05	6.60000000e+01	7.50000000e+01	1.24000000e+02
-6	2.44032000e+05	6.60000000e+01	7.50000000e+01	1.24000000e+02
-5	2.48527000e+05	6.70000000e+01	7.60000000e+01	1.25000000e+02
-4	2.53649000e+05	6.70000000e+01	7.60000000e+01	1.25000000e+02
-3	2.58822000e+05	6.70000000e+01	7.70000000e+01	1.27000000e+02
-2	2.65453000e+05	7.40000000e+01	7.80000000e+01	1.28000000e+02
-1	2.72564000e+05	7.40000000e+01	8.00000000e+01	1.31000000e+02
0	2.79902000e+05	7.50000000e+01	8.50000000e+01	1.38000000e+02
1	2.91704000e+05	8.80000000e+01	9.20000000e+01	1.53000000e+02
2	3.04174000e+05	7.60000000e+01	9.50000000e+01	1.57000000e+02
3	3.15909000e+05	9.30000000e+01	1.02000000e+02	1.68000000e+02
4	3.27221000e+05	9.10000000e+01	1.06000000e+02	1.72000000e+02
5	3.36450000e+05	8.50000000e+01	1.12000000e+02	1.79000000e+02
6	3.43955000e+05	8.50000000e+01	1.12000000e+02	1.79000000e+02
7	3.50369000e+05	1.01000000e+02	1.17000000e+02	1.85000000e+02
8	3.57293000e+05	1.00000000e+02	1.24000000e+02	1.93000000e+02
9	3.65398000e+05	1.10000000e+02	1.25000000e+02	1.95000000e+02
10	3.72474000e+05	1.02000000e+02	1.28000000e+02	1.98000000e+02
11	3.78713000e+05	1.02000000e+02	1.29000000e+02	1.99000000e+02
12	3.83304000e+05	1.03000000e+02	1.31000000e+02	2.01000000e+02
13	3.87199000e+05	1.15000000e+02	1.33000000e+02	2.03000000e+02
14	3.90675000e+05	1.12000000e+02	1.34000000e+02	2.04000000e+02
15	3.94456000e+05	1.12000000e+02	1.34000000e+02	2.04000000e+02
16	3.98523000e+05	1.12000000e+02	1.34000000e+02	2.04000000e+02
17	4.02924000e+05	1.01000000e+02	1.36000000e+02	2.06000000e+02
18	4.06369000e+05	1.11000000e+02	1.37000000e+02	2.07000000e+02
19	4.09082000e+05	1.11000000e+02	1.37000000e+02	2.07000000e+02
20	4.11519000e+05	1.11000000e+02	1.37000000e+02	2.07000000e+02
21	4.13869000e+05	1.11000000e+02	1.37000000e+02	2.07000000e+02
22	4.16430000e+05	1.11000000e+02	1.37000000e+02	2.07000000e+02
23	4.19676000e+05	1.11000000e+02	1.37000000e+02	2.07000000e+02
24	4.22878000e+05	1.07000000e+02	1.38000000e+02	2.09000000e+02
25	4.25852000e+05	1.07000000e+02	1.38000000e+02	2.09000000e+02
26	4.28295000e+05	1.09000000e+02	1.39000000e+02	2.10000000e+02
27	4.30669000e+05	1.08000000e+02	1.42000000e+02	2.13000000e+02
28	4.33149000e+05	1.08000000e+02	1.42000000e+02	2.13000000e+02
29	4.35842000e+05	1.08000000e+02	1.42000000e+02	2.13000000e+02
30	4.38551000e+05	1.08000000e+02	1.42000000e+02	2.13000000e+02
31	4.41216000e+05	1.08000000e+02	1.42000000e+02	2.13000000e+02
32	4.43672000e+05	1.08000000e+02	1.42000000e+02	2.13000000e+02
33	4.45471000e+05	1.27000000e+02	1.44000000e+02	2.15000000e+02
34	4.47110000e+05	1.27000000e+02	1.44000000e+02	2.15000000e+02
35	4.48867000e+05	1.13000000e+02	1.45000000e+02	2.17000000e+02
36	4.50605000e+05	1.13000000e+02	1.45000000e+02	2.17000000e+02
37	4.52384000e+05	1.08000000e+02	1.47000000e+02	2.19000000e+02
38	4.54452000e+05	1.16000000e+02	1.49000000e+02	2.21000000e+02
39	4.56326000e+05	1.20000000e+02	1.50000000e+02	2.22000000e+02
40	4.57942000e+05	1.20000000e+02	1.50000000e+02	2.22000000e+02
41	4.59242000e+05	1.20000000e+02	1.50000000e+02	2.22000000e+02
42	4.60617000e+05	1.20000000e+02	1.50000000e+02	2.22000000e+02
43	4.62185000e+05	1.25000000e+02	1.51000000e+02	2.23000000e+02
44	4.63979000e+05	1.13000000e+02	1.53000000e+02	2.26000000e+02
45	4.65710000e+05	1.19000000e+02	1.55000000e+02	2.28000000e+02
46	4.67245000e+05	1.22000000e+02	1.56000000e+02	2.29000000e+02
47	4.68449000e+05	1.22000000e+02	1.56000000e+02	2.29000000e+02
48	4.69674000e+05	1.23000000e+02	1.57000000e+02	2.31000000e+02
49	4.71022000e+05	1.23000000e+02	1.57000000e+02	2.31000000e+02
50	4.72612000e+05	1.23000000e+02	1.57000000e+02	2.31000000e+02
51	4.74269000e+05	1.23000000e+02	1.57000000e+02	2.31000000e+02
52	4.76100000e+05	1.21000000e+02	1.58000000e+02	2.32000000e+02
53	4.77770000e+05	1.21000000e+02	1.58000000e+02	2.32000000e+02
54	4.79177000e+05	1.21000000e+02	1.58000000e+02	2.32000000e+02
55	4.80264000e+05	1.21000000e+02	1.58000000e+02	2.32000000e+02
56	4.81410000e+05	1.21000000e+02	1.58000000e+02	2.32000000e+02
57	4.82880000e+05	1.21000000e+02	1.58000000e+02	2.32000000e+02
58	4.84562000e+05	1.27000000e+02	1.59000000e+02	2.33000000e+02
59	4.86301000e+05	1.27000000e+02	1.59000000e+02	2.33000000e+02
60	4.87834000e+05	1.16000000e+02	1.60000000e+02	2.34000000e+02
61	4.89173000e+05	1.27000000e+02	1.61000000e+02	2.35000000e+02
62	4.90418000e+05	1.16000000e+02	1.62000000e+02	2.36000000e+02
63	4.91665000e+05	1.16000000e+02	1.62000000e+02	2.36000000e+02
64	4.93162000e+05	1.16000000e+02	1.62000000e+02	2.36000000e+02
65	4.94737000e+05	1.16000000e+02	1.62000000e+02	2.36000000e+02
66	4.96367000e+05	1.16000000e+02	1.62000000e+02	2.36000000e+02
67	4.97882000e+05	1.16000000e+02	1.62000000e+02	2.36000000e+02
68	4.99134000e+05	1.20000000e+02	1.63000000e+02	2.37000000e+02
69	5.00452000e+05	1.20000000e+02	1.63000000e+02	2.37000000e+02
70	5.01509000e+05	1.20000000e+02	1.63000000e+02	2.37000000e+02
71	5.02717000e+05	1.20000000e+02	1.63000000e+02	2.37000000e+02
72	5.04268000e+05	1.20000000e+02	1.63000000e+02	2.37000000e+02
73	5.05963000e+05	1.20000000e+02	1.63000000e+02	2.37000000e+02
74	5.07222000e+05	1.27000000e+02	1.65000000e+02	2.39000000e+02
75	5.08059000e+05	1.27000000e+02	1.65000000e+02	2.39000000e+02
76	5.08898000e+05	1.27000000e+02	1.65000000e+02	2.39000000e+02
77	5.09951000e+05	1.27000000e+02	1.65000000e+02	2.39000000e+02
78	5.11272000e+05	1.31000000e+02	1.66000000e+02	2.40000000e+02
79	5.12636000e+05	1.31000000e+02	1.66000000e+02	2.40000000e+02
80	5.14181000e+05	1.31000000e+02	1.66000000e+02	2.40000000e+02
81	5.15458000e+05	1.31000000e+02	1.66000000e+02	2.40000000e+02
82	5.16564000e+05	1.31000000e+02	1.66000000e+02	2.40000000e+02
83	5.17669000e+05	1.31000000e+02	1.66000000e+02	2.40000000e+02
84	5.18723000e+05	1.32000000e+02	1.67000000e+02	2.41000000e+02
85	5.19690000e+05	1.32000000e+02	1.67000000e+02	2.41000000e+02
86	5.21009000e+05	1.32000000e+02	1.67000000e+02	2.41000000e+02
87	5.22330000e+05	1.32000000e+02	1.67000000e+02	2.41000000e+02
88	5.23741000e+05	1.32000000e+02	1.67000000e+02	2.41000000e+02
89	5.25138000e+05	1.30000000e+02	1.69000000e+02	2.44000000e+02
90	5.26679000e+05	1.30000000e+02	1.69000000e+02	2.44000000e+02
91	5.28347000e+05	1.30000000e+02	1.69000000e+02	2.44000000e+02
92	5.30065000e+05	1.35000000e+02	1.70000000e+02	2.48000000e+02
93	5.31923000e+05	1.35000000e+02	1.70000000e+02	2.48000000e+02
94	5.33804000e+05	1.35000000e+02	1.70000000e+02	2.48000000e+02
95	5.35767000e+05	1.32000000e+02	1.71000000e+02	2.50000000e+02
96	5.37550000e+05	1.32000000e+02	1.71000000e+02	2.50000000e+02
97	5.39515000e+05	1.32000000e+02	1.71000000e+02	2.50000000e+02
98	5.41638000e+05	1.32000000e+02	1.71000000e+02	2.50000000e+02
99	5.42764000e+05	1.32000000e+02	1.71000000e+02	2.50000000e+02
100	5.43204000e+05	1.33000000e+02	1.72000000e+02	2.51000000e+02
