# Supplementary material for: Early Prediction of Movie Box Office Success Based on Wikipedia Activity Big Data
Source: PLoS One. 2013 Aug 21;8(8):e71226. doi: 10.1371/journal.pone.0071226 (PMC3749192; doi:10.1371/journal.pone.0071226)
Supplement: Dataset S1 — The dataset under study, including the financial and Wikipedia activity data is also available at http://wwm.phy.bme.hu/SupplementaryDataS1.zip. (ZIP) [file pone.0071226.s002.zip › wikipredict_data_pack/sample_of_312/wikipedia_predictors/32]

Day_(movie_time)	Views	Users	Rigor	Edits
-500	0.00000000e+00	0.00000000e+00	0.00000000e+00	0.00000000e+00
-499	0.00000000e+00	0.00000000e+00	0.00000000e+00	0.00000000e+00
-498	0.00000000e+00	0.00000000e+00	0.00000000e+00	0.00000000e+00
-497	0.00000000e+00	0.00000000e+00	0.00000000e+00	0.00000000e+00
-496	0.00000000e+00	0.00000000e+00	0.00000000e+00	0.00000000e+00
-495	0.00000000e+00	0.00000000e+00	0.00000000e+00	0.00000000e+00
-494	0.00000000e+00	0.00000000e+00	0.00000000e+00	0.00000000e+00
-493	0.00000000e+00	0.00000000e+00	0.00000000e+00	0.00000000e+00
-492	0.00000000e+00	0.00000000e+00	0.00000000e+00	0.00000000e+00
-491	0.00000000e+00	0.00000000e+00	0.00000000e+00	0.00000000e+00
-490	0.00000000e+00	0.00000000e+00	0.00000000e+00	0.00000000e+00
-489	0.00000000e+00	0.00000000e+00	0.00000000e+00	0.00000000e+00
-488	0.00000000e+00	0.00000000e+00	0.00000000e+00	0.00000000e+00
-487	0.00000000e+00	0.00000000e+00	0.00000000e+00	0.00000000e+00
-486	0.00000000e+00	0.00000000e+00	0.00000000e+00	0.00000000e+00
-485	0.00000000e+00	0.00000000e+00	0.00000000e+00	0.00000000e+00
-484	0.00000000e+00	0.00000000e+00	0.00000000e+00	0.00000000e+00
-483	0.00000000e+00	0.00000000e+00	0.00000000e+00	0.00000000e+00
-482	0.00000000e+00	0.00000000e+00	0.00000000e+00	0.00000000e+00
-481	0.00000000e+00	0.00000000e+00	0.00000000e+00	0.00000000e+00
-480	0.00000000e+00	0.00000000e+00	0.00000000e+00	0.00000000e+00
-479	0.00000000e+00	0.00000000e+00	0.00000000e+00	0.00000000e+00
-478	0.00000000e+00	0.00000000e+00	0.00000000e+00	0.00000000e+00
-477	0.00000000e+00	0.00000000e+00	0.00000000e+00	0.00000000e+00
-476	0.00000000e+00	0.00000000e+00	0.00000000e+00	0.00000000e+00
-475	0.00000000e+00	0.00000000e+00	0.00000000e+00	0.00000000e+00
-474	0.00000000e+00	0.00000000e+00	0.00000000e+00	0.00000000e+00
-473	0.00000000e+00	0.00000000e+00	0.00000000e+00	0.00000000e+00
-472	0.00000000e+00	0.00000000e+00	0.00000000e+00	0.00000000e+00
-471	0.00000000e+00	0.00000000e+00	0.00000000e+00	0.00000000e+00
-470	0.00000000e+00	0.00000000e+00	0.00000000e+00	0.00000000e+00
-469	0.00000000e+00	0.00000000e+00	0.00000000e+00	0.00000000e+00
-468	0.00000000e+00	0.00000000e+00	0.00000000e+00	0.00000000e+00
-467	0.00000000e+00	0.00000000e+00	0.00000000e+00	0.00000000e+00
-466	0.00000000e+00	0.00000000e+00	0.00000000e+00	0.00000000e+00
-465	0.00000000e+00	0.00000000e+00	0.00000000e+00	0.00000000e+00
-464	0.00000000e+00	0.00000000e+00	0.00000000e+00	0.00000000e+00
-463	0.00000000e+00	0.00000000e+00	0.00000000e+00	0.00000000e+00
-462	0.00000000e+00	0.00000000e+00	0.00000000e+00	0.00000000e+00
-461	0.00000000e+00	0.00000000e+00	0.00000000e+00	0.00000000e+00
-460	0.00000000e+00	0.00000000e+00	0.00000000e+00	0.00000000e+00
-459	0.00000000e+00	0.00000000e+00	0.00000000e+00	0.00000000e+00
-458	0.00000000e+00	0.00000000e+00	0.00000000e+00	0.00000000e+00
-457	0.00000000e+00	0.00000000e+00	0.00000000e+00	0.00000000e+00
-456	0.00000000e+00	0.00000000e+00	0.00000000e+00	0.00000000e+00
-455	0.00000000e+00	0.00000000e+00	0.00000000e+00	0.00000000e+00
-454	0.00000000e+00	0.00000000e+00	0.00000000e+00	0.00000000e+00
-453	0.00000000e+00	0.00000000e+00	0.00000000e+00	0.00000000e+00
-452	0.00000000e+00	0.00000000e+00	0.00000000e+00	0.00000000e+00
-451	0.00000000e+00	0.00000000e+00	0.00000000e+00	0.00000000e+00
-450	1.00000000e+00	0.00000000e+00	0.00000000e+00	0.00000000e+00
-449	1.00000000e+00	0.00000000e+00	0.00000000e+00	0.00000000e+00
-448	1.00000000e+00	0.00000000e+00	0.00000000e+00	0.00000000e+00
-447	1.00000000e+00	0.00000000e+00	0.00000000e+00	0.00000000e+00
-446	1.00000000e+00	0.00000000e+00	0.00000000e+00	0.00000000e+00
-445	1.00000000e+00	0.00000000e+00	0.00000000e+00	0.00000000e+00
-444	1.00000000e+00	0.00000000e+00	0.00000000e+00	0.00000000e+00
-443	1.00000000e+00	0.00000000e+00	0.00000000e+00	0.00000000e+00
-442	1.00000000e+00	0.00000000e+00	0.00000000e+00	0.00000000e+00
-441	1.00000000e+00	0.00000000e+00	0.00000000e+00	0.00000000e+00
-440	1.00000000e+00	0.00000000e+00	0.00000000e+00	0.00000000e+00
-439	1.00000000e+00	0.00000000e+00	0.00000000e+00	0.00000000e+00
-438	1.00000000e+00	0.00000000e+00	0.00000000e+00	0.00000000e+00
-437	1.00000000e+00	0.00000000e+00	0.00000000e+00	0.00000000e+00
-436	1.00000000e+00	0.00000000e+00	0.00000000e+00	0.00000000e+00
-435	1.00000000e+00	0.00000000e+00	0.00000000e+00	0.00000000e+00
-434	1.00000000e+00	0.00000000e+00	0.00000000e+00	0.00000000e+00
-433	1.00000000e+00	0.00000000e+00	0.00000000e+00	0.00000000e+00
-432	1.00000000e+00	0.00000000e+00	0.00000000e+00	0.00000000e+00
-431	1.00000000e+00	0.00000000e+00	0.00000000e+00	0.00000000e+00
-430	2.00000000e+00	0.00000000e+00	0.00000000e+00	0.00000000e+00
-429	2.00000000e+00	0.00000000e+00	0.00000000e+00	0.00000000e+00
-428	2.00000000e+00	0.00000000e+00	0.00000000e+00	0.00000000e+00
-427	2.00000000e+00	0.00000000e+00	0.00000000e+00	0.00000000e+00
-426	2.00000000e+00	0.00000000e+00	0.00000000e+00	0.00000000e+00
-425	2.00000000e+00	0.00000000e+00	0.00000000e+00	0.00000000e+00
-424	3.00000000e+00	0.00000000e+00	0.00000000e+00	0.00000000e+00
-423	3.00000000e+00	0.00000000e+00	0.00000000e+00	0.00000000e+00
-422	3.00000000e+00	0.00000000e+00	0.00000000e+00	0.00000000e+00
-421	3.00000000e+00	0.00000000e+00	0.00000000e+00	0.00000000e+00
-420	3.00000000e+00	0.00000000e+00	0.00000000e+00	0.00000000e+00
-419	3.00000000e+00	0.00000000e+00	0.00000000e+00	0.00000000e+00
-418	3.00000000e+00	0.00000000e+00	0.00000000e+00	0.00000000e+00
-417	3.00000000e+00	0.00000000e+00	0.00000000e+00	0.00000000e+00
-416	3.00000000e+00	0.00000000e+00	0.00000000e+00	0.00000000e+00
-415	3.00000000e+00	0.00000000e+00	0.00000000e+00	0.00000000e+00
-414	3.00000000e+00	0.00000000e+00	0.00000000e+00	0.00000000e+00
-413	3.00000000e+00	0.00000000e+00	0.00000000e+00	0.00000000e+00
-412	3.00000000e+00	0.00000000e+00	0.00000000e+00	0.00000000e+00
-411	3.00000000e+00	0.00000000e+00	0.00000000e+00	0.00000000e+00
-410	3.00000000e+00	0.00000000e+00	0.00000000e+00	0.00000000e+00
-409	3.00000000e+00	0.00000000e+00	0.00000000e+00	0.00000000e+00
-408	3.00000000e+00	0.00000000e+00	0.00000000e+00	0.00000000e+00
-407	3.00000000e+00	0.00000000e+00	0.00000000e+00	0.00000000e+00
-406	3.00000000e+00	0.00000000e+00	0.00000000e+00	0.00000000e+00
-405	3.00000000e+00	0.00000000e+00	0.00000000e+00	0.00000000e+00
-404	3.00000000e+00	0.00000000e+00	0.00000000e+00	0.00000000e+00
-403	3.00000000e+00	0.00000000e+00	0.00000000e+00	0.00000000e+00
-402	3.00000000e+00	0.00000000e+00	0.00000000e+00	0.00000000e+00
-401	3.00000000e+00	0.00000000e+00	0.00000000e+00	0.00000000e+00
-400	4.00000000e+00	0.00000000e+00	0.00000000e+00	0.00000000e+00
-399	2.69000000e+02	3.00000000e+00	4.00000000e+00	5.00000000e+00
-398	5.05000000e+02	3.00000000e+00	4.00000000e+00	5.00000000e+00
-397	7.25000000e+02	4.00000000e+00	5.00000000e+00	8.00000000e+00
-396	9.38000000e+02	4.00000000e+00	5.00000000e+00	8.00000000e+00
-395	1.17700000e+03	4.00000000e+00	5.00000000e+00	8.00000000e+00
-394	1.39200000e+03	4.00000000e+00	5.00000000e+00	8.00000000e+00
-393	1.61200000e+03	4.00000000e+00	5.00000000e+00	8.00000000e+00
-392	1.85300000e+03	4.00000000e+00	5.00000000e+00	8.00000000e+00
-391	2.06800000e+03	4.00000000e+00	5.00000000e+00	8.00000000e+00
-390	2.23500000e+03	4.00000000e+00	5.00000000e+00	8.00000000e+00
-389	2.45100000e+03	4.00000000e+00	5.00000000e+00	8.00000000e+00
-388	2.68800000e+03	4.00000000e+00	5.00000000e+00	8.00000000e+00
-387	2.89300000e+03	4.00000000e+00	5.00000000e+00	8.00000000e+00
-386	3.09700000e+03	4.00000000e+00	5.00000000e+00	8.00000000e+00
-385	3.29900000e+03	4.00000000e+00	5.00000000e+00	8.00000000e+00
-384	3.45900000e+03	4.00000000e+00	5.00000000e+00	8.00000000e+00
-383	3.60700000e+03	4.00000000e+00	5.00000000e+00	8.00000000e+00
-382	3.84500000e+03	4.00000000e+00	5.00000000e+00	8.00000000e+00
-381	4.05000000e+03	4.00000000e+00	5.00000000e+00	8.00000000e+00
-380	4.23400000e+03	4.00000000e+00	5.00000000e+00	8.00000000e+00
-379	4.40800000e+03	4.00000000e+00	5.00000000e+00	8.00000000e+00
-378	4.54500000e+03	4.00000000e+00	5.00000000e+00	8.00000000e+00
-377	4.70800000e+03	4.00000000e+00	5.00000000e+00	8.00000000e+00
-376	4.92500000e+03	4.00000000e+00	5.00000000e+00	8.00000000e+00
-375	5.14400000e+03	4.00000000e+00	5.00000000e+00	8.00000000e+00
-374	5.33600000e+03	4.00000000e+00	5.00000000e+00	8.00000000e+00
-373	5.54300000e+03	4.00000000e+00	5.00000000e+00	8.00000000e+00
-372	5.76200000e+03	4.00000000e+00	5.00000000e+00	8.00000000e+00
-371	5.94700000e+03	4.00000000e+00	5.00000000e+00	8.00000000e+00
-370	6.16700000e+03	4.00000000e+00	5.00000000e+00	8.00000000e+00
-369	6.39200000e+03	4.00000000e+00	5.00000000e+00	8.00000000e+00
-368	6.63200000e+03	4.00000000e+00	5.00000000e+00	8.00000000e+00
-367	6.80800000e+03	4.00000000e+00	5.00000000e+00	8.00000000e+00
-366	7.00400000e+03	4.00000000e+00	5.00000000e+00	8.00000000e+00
-365	7.00400000e+03	4.00000000e+00	5.00000000e+00	8.00000000e+00
-364	7.18600000e+03	4.00000000e+00	5.00000000e+00	8.00000000e+00
-363	7.18600000e+03	4.00000000e+00	5.00000000e+00	8.00000000e+00
-362	7.18600000e+03	4.00000000e+00	5.00000000e+00	8.00000000e+00
-361	7.18600000e+03	4.00000000e+00	5.00000000e+00	8.00000000e+00
-360	7.40300000e+03	4.00000000e+00	5.00000000e+00	8.00000000e+00
-359	7.64600000e+03	4.00000000e+00	5.00000000e+00	8.00000000e+00
-358	7.84200000e+03	4.00000000e+00	5.00000000e+00	8.00000000e+00
-357	8.03200000e+03	4.00000000e+00	5.00000000e+00	8.00000000e+00
-356	8.26000000e+03	4.00000000e+00	5.00000000e+00	8.00000000e+00
-355	8.49600000e+03	4.00000000e+00	5.00000000e+00	8.00000000e+00
-354	8.92800000e+03	4.00000000e+00	5.00000000e+00	8.00000000e+00
-353	9.24400000e+03	4.00000000e+00	5.00000000e+00	8.00000000e+00
-352	9.46700000e+03	4.00000000e+00	5.00000000e+00	8.00000000e+00
-351	9.68800000e+03	4.00000000e+00	5.00000000e+00	8.00000000e+00
-350	9.91700000e+03	4.00000000e+00	5.00000000e+00	8.00000000e+00
-349	1.01100000e+04	4.00000000e+00	5.00000000e+00	8.00000000e+00
-348	1.03030000e+04	4.00000000e+00	5.00000000e+00	8.00000000e+00
-347	1.05370000e+04	4.00000000e+00	5.00000000e+00	8.00000000e+00
-346	1.07830000e+04	4.00000000e+00	5.00000000e+00	8.00000000e+00
-345	1.10270000e+04	4.00000000e+00	5.00000000e+00	8.00000000e+00
-344	1.10270000e+04	4.00000000e+00	5.00000000e+00	8.00000000e+00
-343	1.10270000e+04	4.00000000e+00	5.00000000e+00	8.00000000e+00
-342	1.10270000e+04	4.00000000e+00	5.00000000e+00	8.00000000e+00
-341	1.12730000e+04	4.00000000e+00	5.00000000e+00	8.00000000e+00
-340	1.15540000e+04	4.00000000e+00	5.00000000e+00	8.00000000e+00
-339	1.18330000e+04	4.00000000e+00	5.00000000e+00	8.00000000e+00
-338	1.20470000e+04	4.00000000e+00	5.00000000e+00	8.00000000e+00
-337	1.22540000e+04	4.00000000e+00	5.00000000e+00	8.00000000e+00
-336	1.24590000e+04	4.00000000e+00	5.00000000e+00	8.00000000e+00
-335	1.27380000e+04	4.00000000e+00	5.00000000e+00	8.00000000e+00
-334	1.29840000e+04	4.00000000e+00	5.00000000e+00	8.00000000e+00
-333	1.32420000e+04	4.00000000e+00	5.00000000e+00	8.00000000e+00
-332	1.34880000e+04	4.00000000e+00	5.00000000e+00	8.00000000e+00
-331	1.37210000e+04	4.00000000e+00	5.00000000e+00	8.00000000e+00
-330	1.39360000e+04	4.00000000e+00	5.00000000e+00	8.00000000e+00
-329	1.41720000e+04	4.00000000e+00	5.00000000e+00	8.00000000e+00
-328	1.43720000e+04	4.00000000e+00	5.00000000e+00	8.00000000e+00
-327	1.46420000e+04	4.00000000e+00	5.00000000e+00	8.00000000e+00
-326	1.49220000e+04	4.00000000e+00	5.00000000e+00	8.00000000e+00
-325	1.51350000e+04	4.00000000e+00	5.00000000e+00	8.00000000e+00
-324	1.53850000e+04	4.00000000e+00	5.00000000e+00	8.00000000e+00
-323	1.55980000e+04	4.00000000e+00	5.00000000e+00	8.00000000e+00
-322	1.58110000e+04	4.00000000e+00	5.00000000e+00	8.00000000e+00
-321	1.59780000e+04	4.00000000e+00	5.00000000e+00	8.00000000e+00
-320	1.61790000e+04	4.00000000e+00	5.00000000e+00	8.00000000e+00
-319	1.65210000e+04	4.00000000e+00	5.00000000e+00	8.00000000e+00
-318	1.67590000e+04	4.00000000e+00	5.00000000e+00	8.00000000e+00
-317	1.69750000e+04	4.00000000e+00	5.00000000e+00	8.00000000e+00
-316	1.71800000e+04	4.00000000e+00	5.00000000e+00	8.00000000e+00
-315	1.73730000e+04	4.00000000e+00	5.00000000e+00	8.00000000e+00
-314	1.75430000e+04	4.00000000e+00	5.00000000e+00	8.00000000e+00
-313	1.77420000e+04	4.00000000e+00	5.00000000e+00	8.00000000e+00
-312	1.77420000e+04	4.00000000e+00	5.00000000e+00	8.00000000e+00
-311	1.79290000e+04	4.00000000e+00	5.00000000e+00	8.00000000e+00
-310	1.80710000e+04	4.00000000e+00	5.00000000e+00	8.00000000e+00
-309	1.82080000e+04	4.00000000e+00	5.00000000e+00	8.00000000e+00
-308	1.83460000e+04	4.00000000e+00	5.00000000e+00	8.00000000e+00
-307	1.85110000e+04	4.00000000e+00	5.00000000e+00	8.00000000e+00
-306	1.86500000e+04	4.00000000e+00	5.00000000e+00	8.00000000e+00
-305	1.86500000e+04	4.00000000e+00	5.00000000e+00	8.00000000e+00
-304	1.87960000e+04	4.00000000e+00	5.00000000e+00	8.00000000e+00
-303	1.89380000e+04	4.00000000e+00	5.00000000e+00	8.00000000e+00
-302	1.90640000e+04	4.00000000e+00	5.00000000e+00	8.00000000e+00
-301	1.91990000e+04	4.00000000e+00	5.00000000e+00	8.00000000e+00
-300	1.93660000e+04	4.00000000e+00	5.00000000e+00	8.00000000e+00
-299	1.96070000e+04	4.00000000e+00	5.00000000e+00	8.00000000e+00
-298	1.98420000e+04	4.00000000e+00	5.00000000e+00	8.00000000e+00
-297	2.00250000e+04	4.00000000e+00	5.00000000e+00	8.00000000e+00
-296	2.01530000e+04	4.00000000e+00	5.00000000e+00	8.00000000e+00
-295	2.02720000e+04	4.00000000e+00	5.00000000e+00	8.00000000e+00
-294	2.03980000e+04	5.00000000e+00	6.00000000e+00	1.30000000e+01
-293	2.07160000e+04	5.00000000e+00	6.00000000e+00	1.30000000e+01
-292	2.10670000e+04	5.00000000e+00	6.00000000e+00	1.30000000e+01
-291	2.13250000e+04	5.00000000e+00	6.00000000e+00	1.30000000e+01
-290	2.15920000e+04	5.00000000e+00	6.00000000e+00	1.30000000e+01
-289	2.17840000e+04	5.00000000e+00	6.00000000e+00	1.30000000e+01
-288	2.19870000e+04	5.00000000e+00	6.00000000e+00	1.30000000e+01
-287	2.21690000e+04	5.00000000e+00	6.00000000e+00	1.60000000e+01
-286	2.23530000e+04	5.00000000e+00	6.00000000e+00	1.60000000e+01
-285	2.25510000e+04	5.00000000e+00	6.00000000e+00	1.60000000e+01
-284	2.27560000e+04	5.00000000e+00	6.00000000e+00	1.60000000e+01
-283	2.29070000e+04	5.00000000e+00	6.00000000e+00	1.60000000e+01
-282	2.30730000e+04	5.00000000e+00	6.00000000e+00	1.60000000e+01
-281	2.32230000e+04	5.00000000e+00	6.00000000e+00	1.60000000e+01
-280	2.34040000e+04	5.00000000e+00	6.00000000e+00	1.60000000e+01
-279	2.36200000e+04	5.00000000e+00	6.00000000e+00	1.60000000e+01
-278	2.38230000e+04	5.00000000e+00	6.00000000e+00	1.60000000e+01
-277	2.40650000e+04	5.00000000e+00	6.00000000e+00	1.60000000e+01
-276	2.43700000e+04	5.00000000e+00	6.00000000e+00	1.60000000e+01
-275	2.46200000e+04	5.00000000e+00	6.00000000e+00	1.60000000e+01
-274	2.48780000e+04	5.00000000e+00	6.00000000e+00	1.60000000e+01
-273	2.51300000e+04	5.00000000e+00	6.00000000e+00	1.60000000e+01
-272	2.52830000e+04	5.00000000e+00	6.00000000e+00	1.60000000e+01
-271	2.56200000e+04	5.00000000e+00	6.00000000e+00	1.60000000e+01
-270	2.58420000e+04	5.00000000e+00	6.00000000e+00	1.60000000e+01
-269	2.61150000e+04	5.00000000e+00	6.00000000e+00	1.60000000e+01
-268	2.64250000e+04	5.00000000e+00	6.00000000e+00	1.60000000e+01
-267	2.67060000e+04	5.00000000e+00	6.00000000e+00	1.60000000e+01
-266	2.69950000e+04	5.00000000e+00	6.00000000e+00	1.60000000e+01
-265	2.72580000e+04	5.00000000e+00	6.00000000e+00	1.60000000e+01
-264	2.75300000e+04	5.00000000e+00	6.00000000e+00	1.60000000e+01
-263	2.78010000e+04	5.00000000e+00	6.00000000e+00	1.60000000e+01
-262	2.80440000e+04	6.00000000e+00	7.00000000e+00	1.70000000e+01
-261	2.82860000e+04	6.00000000e+00	7.00000000e+00	1.70000000e+01
-260	2.85150000e+04	6.00000000e+00	7.00000000e+00	1.70000000e+01
-259	2.88170000e+04	6.00000000e+00	7.00000000e+00	1.70000000e+01
-258	2.90910000e+04	6.00000000e+00	7.00000000e+00	1.70000000e+01
-257	2.93980000e+04	6.00000000e+00	7.00000000e+00	1.70000000e+01
-256	2.97010000e+04	6.00000000e+00	7.00000000e+00	1.70000000e+01
-255	3.00390000e+04	6.00000000e+00	7.00000000e+00	1.70000000e+01
-254	3.03350000e+04	6.00000000e+00	7.00000000e+00	1.70000000e+01
-253	3.06170000e+04	6.00000000e+00	7.00000000e+00	1.70000000e+01
-252	3.08210000e+04	6.00000000e+00	7.00000000e+00	1.70000000e+01
-251	3.11260000e+04	6.00000000e+00	8.00000000e+00	1.90000000e+01
-250	3.14180000e+04	6.00000000e+00	8.00000000e+00	1.90000000e+01
-249	3.17520000e+04	6.00000000e+00	8.00000000e+00	1.90000000e+01
-248	3.21510000e+04	6.00000000e+00	9.00000000e+00	2.10000000e+01
-247	3.25920000e+04	6.00000000e+00	9.00000000e+00	2.10000000e+01
-246	3.30290000e+04	6.00000000e+00	9.00000000e+00	2.10000000e+01
-245	3.40520000e+04	6.00000000e+00	9.00000000e+00	2.30000000e+01
-244	3.48260000e+04	6.00000000e+00	9.00000000e+00	2.30000000e+01
-243	3.48260000e+04	6.00000000e+00	9.00000000e+00	2.30000000e+01
-242	3.48260000e+04	7.00000000e+00	1.00000000e+01	2.40000000e+01
-241	3.68210000e+04	1.00000000e+01	1.30000000e+01	2.70000000e+01
-240	3.81050000e+04	1.10000000e+01	1.50000000e+01	3.10000000e+01
-239	3.88510000e+04	1.10000000e+01	1.50000000e+01	3.10000000e+01
-238	3.95120000e+04	1.10000000e+01	1.50000000e+01	3.10000000e+01
-237	4.02280000e+04	1.30000000e+01	1.70000000e+01	3.30000000e+01
-236	4.08590000e+04	1.30000000e+01	1.70000000e+01	3.30000000e+01
-235	4.15540000e+04	1.30000000e+01	1.70000000e+01	3.30000000e+01
-234	4.22740000e+04	1.30000000e+01	1.70000000e+01	3.30000000e+01
-233	4.28460000e+04	1.40000000e+01	1.90000000e+01	3.60000000e+01
-232	4.33300000e+04	1.50000000e+01	2.00000000e+01	3.70000000e+01
-231	4.37940000e+04	1.50000000e+01	2.00000000e+01	3.70000000e+01
-230	4.43080000e+04	1.60000000e+01	2.10000000e+01	3.80000000e+01
-229	4.47500000e+04	1.60000000e+01	2.10000000e+01	3.80000000e+01
-228	4.52460000e+04	1.60000000e+01	2.10000000e+01	3.80000000e+01
-227	4.52460000e+04	1.60000000e+01	2.10000000e+01	3.80000000e+01
-226	4.56430000e+04	1.60000000e+01	2.10000000e+01	3.80000000e+01
-225	4.60150000e+04	1.60000000e+01	2.10000000e+01	3.80000000e+01
-224	4.64290000e+04	1.60000000e+01	2.10000000e+01	3.80000000e+01
-223	4.68120000e+04	1.60000000e+01	2.20000000e+01	3.90000000e+01
-222	4.72190000e+04	1.60000000e+01	2.20000000e+01	3.90000000e+01
-221	4.77060000e+04	1.60000000e+01	2.20000000e+01	3.90000000e+01
-220	4.81890000e+04	1.60000000e+01	2.20000000e+01	3.90000000e+01
-219	4.85990000e+04	1.60000000e+01	2.20000000e+01	3.90000000e+01
-218	4.89440000e+04	1.60000000e+01	2.20000000e+01	3.90000000e+01
-217	4.93300000e+04	1.80000000e+01	2.30000000e+01	4.00000000e+01
-216	4.96180000e+04	1.80000000e+01	2.30000000e+01	4.00000000e+01
-215	5.00390000e+04	1.80000000e+01	2.50000000e+01	4.20000000e+01
-214	5.05430000e+04	1.80000000e+01	2.50000000e+01	4.20000000e+01
-213	5.10170000e+04	1.80000000e+01	2.50000000e+01	4.20000000e+01
-212	5.13370000e+04	1.80000000e+01	2.50000000e+01	4.20000000e+01
-211	5.16080000e+04	1.80000000e+01	2.50000000e+01	4.20000000e+01
-210	5.19360000e+04	1.80000000e+01	2.50000000e+01	4.20000000e+01
-209	5.22250000e+04	1.80000000e+01	2.50000000e+01	4.20000000e+01
-208	5.26100000e+04	1.80000000e+01	2.50000000e+01	4.20000000e+01
-207	5.30070000e+04	1.80000000e+01	2.50000000e+01	4.20000000e+01
-206	5.33870000e+04	1.80000000e+01	2.50000000e+01	4.20000000e+01
-205	5.36850000e+04	1.80000000e+01	2.50000000e+01	4.20000000e+01
-204	5.39720000e+04	1.80000000e+01	2.50000000e+01	4.20000000e+01
-203	5.42910000e+04	1.80000000e+01	2.50000000e+01	4.20000000e+01
-202	5.45900000e+04	1.80000000e+01	2.50000000e+01	4.20000000e+01
-201	5.49140000e+04	1.80000000e+01	2.50000000e+01	4.20000000e+01
-200	5.52210000e+04	1.80000000e+01	2.50000000e+01	4.20000000e+01
-199	5.58040000e+04	1.80000000e+01	2.50000000e+01	4.20000000e+01
-198	5.63590000e+04	1.80000000e+01	2.50000000e+01	4.20000000e+01
-197	5.68440000e+04	1.80000000e+01	2.50000000e+01	4.20000000e+01
-196	5.72570000e+04	1.80000000e+01	2.60000000e+01	4.50000000e+01
-195	5.77980000e+04	1.80000000e+01	2.60000000e+01	4.50000000e+01
-194	5.83770000e+04	1.80000000e+01	2.60000000e+01	4.50000000e+01
-193	5.90180000e+04	1.80000000e+01	2.60000000e+01	4.50000000e+01
-192	5.95910000e+04	1.80000000e+01	2.60000000e+01	4.50000000e+01
-191	6.00420000e+04	1.80000000e+01	2.60000000e+01	4.50000000e+01
-190	6.04590000e+04	1.80000000e+01	2.60000000e+01	4.50000000e+01
-189	6.09390000e+04	1.80000000e+01	2.60000000e+01	4.50000000e+01
-188	6.14330000e+04	1.80000000e+01	2.60000000e+01	4.50000000e+01
-187	6.19040000e+04	1.80000000e+01	2.60000000e+01	4.50000000e+01
-186	6.23900000e+04	1.90000000e+01	2.70000000e+01	4.60000000e+01
-185	6.28110000e+04	1.90000000e+01	2.70000000e+01	4.60000000e+01
-184	6.31870000e+04	1.90000000e+01	2.70000000e+01	4.60000000e+01
-183	6.35820000e+04	1.90000000e+01	2.70000000e+01	4.60000000e+01
-182	6.39200000e+04	1.90000000e+01	2.70000000e+01	4.60000000e+01
-181	6.43110000e+04	1.90000000e+01	2.80000000e+01	4.80000000e+01
-180	6.47800000e+04	1.90000000e+01	2.80000000e+01	4.80000000e+01
-179	6.52780000e+04	1.90000000e+01	2.80000000e+01	4.80000000e+01
-178	6.57740000e+04	1.90000000e+01	2.80000000e+01	4.80000000e+01
-177	6.61510000e+04	1.90000000e+01	2.80000000e+01	4.80000000e+01
-176	6.65270000e+04	1.90000000e+01	2.80000000e+01	4.80000000e+01
-175	6.68930000e+04	1.90000000e+01	2.80000000e+01	4.80000000e+01
-174	6.72810000e+04	1.90000000e+01	2.80000000e+01	4.80000000e+01
-173	6.77760000e+04	1.90000000e+01	2.80000000e+01	4.80000000e+01
-172	6.82930000e+04	1.90000000e+01	2.80000000e+01	4.80000000e+01
-171	6.87670000e+04	1.90000000e+01	2.80000000e+01	4.80000000e+01
-170	6.91780000e+04	1.90000000e+01	2.80000000e+01	4.80000000e+01
-169	6.95640000e+04	1.90000000e+01	2.80000000e+01	4.80000000e+01
-168	6.99040000e+04	1.90000000e+01	2.80000000e+01	4.80000000e+01
-167	7.02650000e+04	1.90000000e+01	2.80000000e+01	4.80000000e+01
-166	7.06150000e+04	1.90000000e+01	2.80000000e+01	4.80000000e+01
-165	7.11170000e+04	2.10000000e+01	2.90000000e+01	5.30000000e+01
-164	7.15870000e+04	2.10000000e+01	2.90000000e+01	5.30000000e+01
-163	7.19830000e+04	2.10000000e+01	2.90000000e+01	5.30000000e+01
-162	7.23500000e+04	2.10000000e+01	2.90000000e+01	5.30000000e+01
-161	7.27160000e+04	2.10000000e+01	2.90000000e+01	5.30000000e+01
-160	7.31660000e+04	2.10000000e+01	2.90000000e+01	5.30000000e+01
-159	7.36410000e+04	2.10000000e+01	2.90000000e+01	5.30000000e+01
-158	7.41350000e+04	2.10000000e+01	2.90000000e+01	5.30000000e+01
-157	7.45830000e+04	2.00000000e+01	3.00000000e+01	5.40000000e+01
-156	7.49870000e+04	2.00000000e+01	3.00000000e+01	5.40000000e+01
-155	7.53670000e+04	2.00000000e+01	3.00000000e+01	5.40000000e+01
-154	7.57180000e+04	2.00000000e+01	3.00000000e+01	5.40000000e+01
-153	7.61590000e+04	2.00000000e+01	3.00000000e+01	5.40000000e+01
-152	7.66120000e+04	2.00000000e+01	3.00000000e+01	5.40000000e+01
-151	7.72050000e+04	2.00000000e+01	3.00000000e+01	5.40000000e+01
-150	7.77050000e+04	2.00000000e+01	3.00000000e+01	5.40000000e+01
-149	7.85250000e+04	2.00000000e+01	3.00000000e+01	5.60000000e+01
-148	7.92200000e+04	2.00000000e+01	3.00000000e+01	5.60000000e+01
-147	7.99530000e+04	2.00000000e+01	3.00000000e+01	5.60000000e+01
-146	8.09190000e+04	2.10000000e+01	3.10000000e+01	5.70000000e+01
-145	8.37100000e+04	2.30000000e+01	3.30000000e+01	5.90000000e+01
-144	8.58480000e+04	2.30000000e+01	3.30000000e+01	5.90000000e+01
-143	8.79660000e+04	2.50000000e+01	3.50000000e+01	6.10000000e+01
-142	8.96490000e+04	2.50000000e+01	3.50000000e+01	6.10000000e+01
-141	9.08610000e+04	2.50000000e+01	3.50000000e+01	6.10000000e+01
-140	9.19740000e+04	2.50000000e+01	3.50000000e+01	6.10000000e+01
-139	9.38270000e+04	2.50000000e+01	3.50000000e+01	6.10000000e+01
-138	9.51350000e+04	2.50000000e+01	3.50000000e+01	6.10000000e+01
-137	9.63490000e+04	2.50000000e+01	3.50000000e+01	6.10000000e+01
-136	9.75240000e+04	2.50000000e+01	3.50000000e+01	6.10000000e+01
-135	9.84980000e+04	2.50000000e+01	3.50000000e+01	6.10000000e+01
-134	9.99870000e+04	2.50000000e+01	3.50000000e+01	6.10000000e+01
-133	1.00701000e+05	2.50000000e+01	3.50000000e+01	6.10000000e+01
-132	1.01484000e+05	2.50000000e+01	3.50000000e+01	6.10000000e+01
-131	1.02309000e+05	2.50000000e+01	3.50000000e+01	6.10000000e+01
-130	1.03056000e+05	2.50000000e+01	3.50000000e+01	6.10000000e+01
-129	1.03724000e+05	2.50000000e+01	3.50000000e+01	6.10000000e+01
-128	1.04166000e+05	2.50000000e+01	3.50000000e+01	6.10000000e+01
-127	1.04688000e+05	2.50000000e+01	3.60000000e+01	6.40000000e+01
-126	1.05651000e+05	2.50000000e+01	3.60000000e+01	6.40000000e+01
-125	1.06249000e+05	2.50000000e+01	3.60000000e+01	6.40000000e+01
-124	1.06820000e+05	2.50000000e+01	3.60000000e+01	6.40000000e+01
-123	1.07602000e+05	2.60000000e+01	3.70000000e+01	6.50000000e+01
-122	1.08219000e+05	2.60000000e+01	3.70000000e+01	6.50000000e+01
-121	1.08805000e+05	2.60000000e+01	3.70000000e+01	6.50000000e+01
-120	1.09313000e+05	2.60000000e+01	3.70000000e+01	6.50000000e+01
-119	1.09777000e+05	2.60000000e+01	3.70000000e+01	6.50000000e+01
-118	1.10185000e+05	2.60000000e+01	3.70000000e+01	6.50000000e+01
-117	1.10686000e+05	2.60000000e+01	3.70000000e+01	6.50000000e+01
-116	1.11215000e+05	2.60000000e+01	3.70000000e+01	6.50000000e+01
-115	1.11800000e+05	2.60000000e+01	3.70000000e+01	6.50000000e+01
-114	1.12325000e+05	2.60000000e+01	3.70000000e+01	6.50000000e+01
-113	1.12837000e+05	2.60000000e+01	3.70000000e+01	6.50000000e+01
-112	1.13284000e+05	2.60000000e+01	3.70000000e+01	6.50000000e+01
-111	1.13847000e+05	2.60000000e+01	3.80000000e+01	6.80000000e+01
-110	1.14702000e+05	2.60000000e+01	3.80000000e+01	6.80000000e+01
-109	1.15590000e+05	2.60000000e+01	3.80000000e+01	6.80000000e+01
-108	1.16577000e+05	2.60000000e+01	3.80000000e+01	6.80000000e+01
-107	1.17705000e+05	2.70000000e+01	3.90000000e+01	6.90000000e+01
-106	1.18343000e+05	2.70000000e+01	3.90000000e+01	6.90000000e+01
-105	1.18876000e+05	2.70000000e+01	3.90000000e+01	6.90000000e+01
-104	1.19258000e+05	2.70000000e+01	3.90000000e+01	6.90000000e+01
-103	1.19387000e+05	2.70000000e+01	3.90000000e+01	6.90000000e+01
-102	1.19499000e+05	2.70000000e+01	3.90000000e+01	6.90000000e+01
-101	1.19645000e+05	2.70000000e+01	3.90000000e+01	6.90000000e+01
-100	1.19872000e+05	2.70000000e+01	3.90000000e+01	6.90000000e+01
-99	1.20295000e+05	2.90000000e+01	4.00000000e+01	7.00000000e+01
-98	1.20770000e+05	2.90000000e+01	4.00000000e+01	7.00000000e+01
-97	1.21232000e+05	2.90000000e+01	4.00000000e+01	7.00000000e+01
-96	1.21791000e+05	2.90000000e+01	4.00000000e+01	7.00000000e+01
-95	1.22452000e+05	2.90000000e+01	4.00000000e+01	7.00000000e+01
-94	1.23098000e+05	2.90000000e+01	4.00000000e+01	7.00000000e+01
-93	1.23642000e+05	2.90000000e+01	4.00000000e+01	7.00000000e+01
-92	1.24154000e+05	2.90000000e+01	4.00000000e+01	7.00000000e+01
-91	1.24637000e+05	2.90000000e+01	4.00000000e+01	7.00000000e+01
-90	1.25123000e+05	2.90000000e+01	4.00000000e+01	7.00000000e+01
-89	1.25123000e+05	2.90000000e+01	4.00000000e+01	7.00000000e+01
-88	1.25384000e+05	2.90000000e+01	4.00000000e+01	7.00000000e+01
-87	1.25384000e+05	2.90000000e+01	4.00000000e+01	7.00000000e+01
-86	1.25926000e+05	2.90000000e+01	4.00000000e+01	7.00000000e+01
-85	1.26644000e+05	2.90000000e+01	4.00000000e+01	7.00000000e+01
-84	1.27442000e+05	2.90000000e+01	4.00000000e+01	7.00000000e+01
-83	1.28228000e+05	2.90000000e+01	4.00000000e+01	7.00000000e+01
-82	1.28888000e+05	2.90000000e+01	4.10000000e+01	7.10000000e+01
-81	1.29499000e+05	3.00000000e+01	4.20000000e+01	7.20000000e+01
-80	1.29499000e+05	3.00000000e+01	4.20000000e+01	7.20000000e+01
-79	1.30091000e+05	3.00000000e+01	4.20000000e+01	7.20000000e+01
-78	1.30091000e+05	3.00000000e+01	4.20000000e+01	7.20000000e+01
-77	1.30091000e+05	3.00000000e+01	4.20000000e+01	7.20000000e+01
-76	1.30091000e+05	3.00000000e+01	4.20000000e+01	7.20000000e+01
-75	1.30091000e+05	3.00000000e+01	4.20000000e+01	7.20000000e+01
-74	1.30658000e+05	3.10000000e+01	4.30000000e+01	7.30000000e+01
-73	1.31203000e+05	3.10000000e+01	4.30000000e+01	7.30000000e+01
-72	1.31742000e+05	3.10000000e+01	4.30000000e+01	7.30000000e+01
-71	1.32291000e+05	3.10000000e+01	4.30000000e+01	7.30000000e+01
-70	1.33032000e+05	3.10000000e+01	4.30000000e+01	7.30000000e+01
-69	1.33865000e+05	3.10000000e+01	4.30000000e+01	7.30000000e+01
-68	1.34779000e+05	3.10000000e+01	4.30000000e+01	7.30000000e+01
-67	1.35539000e+05	3.10000000e+01	4.30000000e+01	7.30000000e+01
-66	1.36166000e+05	3.10000000e+01	4.30000000e+01	7.30000000e+01
-65	1.36776000e+05	3.00000000e+01	4.40000000e+01	7.40000000e+01
-64	1.37296000e+05	3.00000000e+01	4.40000000e+01	7.40000000e+01
-63	1.40048000e+05	3.20000000e+01	4.50000000e+01	7.60000000e+01
-62	1.42085000e+05	3.20000000e+01	4.50000000e+01	7.60000000e+01
-61	1.43452000e+05	3.20000000e+01	4.50000000e+01	7.60000000e+01
-60	1.44834000e+05	3.60000000e+01	4.90000000e+01	8.00000000e+01
-59	1.46393000e+05	3.70000000e+01	5.00000000e+01	8.10000000e+01
-58	1.48388000e+05	3.80000000e+01	5.20000000e+01	8.40000000e+01
-57	1.49540000e+05	3.80000000e+01	5.20000000e+01	8.40000000e+01
-56	1.51371000e+05	4.00000000e+01	5.30000000e+01	8.50000000e+01
-55	1.52651000e+05	4.00000000e+01	5.40000000e+01	8.60000000e+01
-54	1.53707000e+05	4.20000000e+01	5.60000000e+01	8.90000000e+01
-53	1.54841000e+05	4.20000000e+01	5.60000000e+01	8.90000000e+01
-52	1.56090000e+05	4.30000000e+01	5.70000000e+01	9.00000000e+01
-51	1.57255000e+05	4.60000000e+01	5.90000000e+01	9.20000000e+01
-50	1.58347000e+05	4.60000000e+01	5.90000000e+01	9.20000000e+01
-49	1.59319000e+05	4.60000000e+01	5.90000000e+01	9.20000000e+01
-48	1.60270000e+05	4.60000000e+01	5.90000000e+01	9.20000000e+01
-47	1.61083000e+05	4.60000000e+01	5.90000000e+01	9.20000000e+01
-46	1.62023000e+05	4.60000000e+01	5.90000000e+01	9.20000000e+01
-45	1.63141000e+05	4.50000000e+01	6.10000000e+01	9.60000000e+01
-44	1.64004000e+05	4.60000000e+01	6.30000000e+01	9.80000000e+01
-43	1.65046000e+05	4.80000000e+01	6.40000000e+01	9.90000000e+01
-42	1.65993000e+05	4.80000000e+01	6.40000000e+01	9.90000000e+01
-41	1.67084000e+05	4.80000000e+01	6.40000000e+01	9.90000000e+01
-40	1.68233000e+05	5.20000000e+01	6.90000000e+01	1.05000000e+02
-39	1.69557000e+05	5.20000000e+01	6.90000000e+01	1.05000000e+02
-38	1.70917000e+05	5.20000000e+01	6.90000000e+01	1.05000000e+02
-37	1.72608000e+05	5.20000000e+01	6.90000000e+01	1.05000000e+02
-36	1.74271000e+05	5.20000000e+01	6.90000000e+01	1.05000000e+02
-35	1.76090000e+05	5.00000000e+01	7.00000000e+01	1.06000000e+02
-34	1.77985000e+05	5.00000000e+01	7.00000000e+01	1.06000000e+02
-33	1.79634000e+05	5.20000000e+01	7.20000000e+01	1.08000000e+02
-32	1.81298000e+05	5.20000000e+01	7.20000000e+01	1.08000000e+02
-31	1.83058000e+05	5.20000000e+01	7.20000000e+01	1.08000000e+02
-30	1.84682000e+05	5.30000000e+01	7.30000000e+01	1.09000000e+02
-29	1.86413000e+05	5.60000000e+01	7.40000000e+01	1.10000000e+02
-28	1.88258000e+05	5.60000000e+01	7.50000000e+01	1.11000000e+02
-27	1.90158000e+05	5.60000000e+01	7.50000000e+01	1.11000000e+02
-26	1.91890000e+05	5.60000000e+01	7.50000000e+01	1.11000000e+02
-25	1.93664000e+05	5.80000000e+01	7.60000000e+01	1.13000000e+02
-24	1.95739000e+05	5.80000000e+01	7.70000000e+01	1.14000000e+02
-23	1.97763000e+05	5.80000000e+01	7.70000000e+01	1.14000000e+02
-22	2.00432000e+05	6.00000000e+01	8.00000000e+01	1.18000000e+02
-21	2.02841000e+05	6.40000000e+01	8.30000000e+01	1.22000000e+02
-20	2.05118000e+05	6.40000000e+01	8.40000000e+01	1.23000000e+02
-19	2.07194000e+05	6.30000000e+01	8.50000000e+01	1.24000000e+02
-18	2.09080000e+05	6.30000000e+01	8.50000000e+01	1.24000000e+02
-17	2.11184000e+05	6.30000000e+01	8.50000000e+01	1.24000000e+02
-16	2.13484000e+05	6.80000000e+01	8.80000000e+01	1.27000000e+02
-15	2.15870000e+05	6.70000000e+01	8.90000000e+01	1.28000000e+02
-14	2.18017000e+05	6.70000000e+01	8.90000000e+01	1.28000000e+02
-13	2.19995000e+05	6.70000000e+01	8.90000000e+01	1.28000000e+02
-12	2.22152000e+05	6.90000000e+01	9.00000000e+01	1.29000000e+02
-11	2.24752000e+05	6.90000000e+01	9.00000000e+01	1.29000000e+02
-10	2.27606000e+05	6.80000000e+01	9.10000000e+01	1.30000000e+02
-9	2.30908000e+05	6.80000000e+01	9.20000000e+01	1.31000000e+02
-8	2.34542000e+05	7.10000000e+01	9.30000000e+01	1.32000000e+02
-7	2.37985000e+05	7.50000000e+01	9.60000000e+01	1.36000000e+02
-6	2.44038000e+05	7.60000000e+01	9.70000000e+01	1.38000000e+02
-5	2.48757000e+05	7.70000000e+01	9.80000000e+01	1.40000000e+02
-4	2.54520000e+05	7.70000000e+01	9.90000000e+01	1.41000000e+02
-3	2.59288000e+05	7.90000000e+01	1.01000000e+02	1.43000000e+02
-2	2.64731000e+05	8.60000000e+01	1.06000000e+02	1.49000000e+02
-1	2.70870000e+05	8.90000000e+01	1.10000000e+02	1.53000000e+02
0	2.78318000e+05	9.00000000e+01	1.11000000e+02	1.54000000e+02
1	2.88897000e+05	9.60000000e+01	1.20000000e+02	1.66000000e+02
2	2.97770000e+05	1.00000000e+02	1.23000000e+02	1.70000000e+02
3	3.06656000e+05	1.03000000e+02	1.27000000e+02	1.79000000e+02
4	3.15885000e+05	1.03000000e+02	1.29000000e+02	1.82000000e+02
5	3.24105000e+05	1.07000000e+02	1.33000000e+02	1.87000000e+02
6	3.33336000e+05	1.12000000e+02	1.36000000e+02	1.90000000e+02
7	3.43664000e+05	1.13000000e+02	1.40000000e+02	1.96000000e+02
8	3.55767000e+05	1.13000000e+02	1.43000000e+02	2.16000000e+02
9	3.66493000e+05	1.23000000e+02	1.48000000e+02	2.22000000e+02
10	3.77148000e+05	1.30000000e+02	1.52000000e+02	2.26000000e+02
11	3.85999000e+05	1.26000000e+02	1.53000000e+02	2.28000000e+02
12	3.93322000e+05	1.29000000e+02	1.55000000e+02	2.32000000e+02
13	4.02675000e+05	1.36000000e+02	1.58000000e+02	2.35000000e+02
14	4.12932000e+05	1.32000000e+02	1.61000000e+02	2.38000000e+02
15	4.24256000e+05	1.38000000e+02	1.62000000e+02	2.39000000e+02
16	4.34949000e+05	1.39000000e+02	1.65000000e+02	2.48000000e+02
17	4.45071000e+05	1.48000000e+02	1.69000000e+02	2.55000000e+02
18	4.53857000e+05	1.49000000e+02	1.72000000e+02	2.61000000e+02
19	4.60729000e+05	1.57000000e+02	1.78000000e+02	2.68000000e+02
20	4.66968000e+05	1.58000000e+02	1.79000000e+02	2.69000000e+02
21	4.72715000e+05	1.49000000e+02	1.82000000e+02	2.72000000e+02
22	4.78938000e+05	1.70000000e+02	1.87000000e+02	2.77000000e+02
23	4.85297000e+05	1.62000000e+02	1.92000000e+02	2.84000000e+02
24	4.91634000e+05	1.70000000e+02	1.96000000e+02	2.88000000e+02
25	4.97112000e+05	1.71000000e+02	1.97000000e+02	2.94000000e+02
26	5.01815000e+05	1.80000000e+02	2.06000000e+02	3.08000000e+02
27	5.05966000e+05	1.68000000e+02	2.10000000e+02	3.12000000e+02
28	5.09789000e+05	1.65000000e+02	2.11000000e+02	3.13000000e+02
29	5.13892000e+05	1.78000000e+02	2.12000000e+02	3.20000000e+02
30	5.17839000e+05	1.69000000e+02	2.16000000e+02	3.24000000e+02
31	5.21726000e+05	1.81000000e+02	2.19000000e+02	3.30000000e+02
32	5.25367000e+05	1.80000000e+02	2.20000000e+02	3.34000000e+02
33	5.28944000e+05	1.83000000e+02	2.26000000e+02	3.47000000e+02
34	5.32223000e+05	1.90000000e+02	2.30000000e+02	3.51000000e+02
35	5.35567000e+05	1.90000000e+02	2.30000000e+02	3.51000000e+02
36	5.38895000e+05	1.90000000e+02	2.30000000e+02	3.51000000e+02
37	5.42569000e+05	1.90000000e+02	2.30000000e+02	3.51000000e+02
38	5.46481000e+05	1.90000000e+02	2.30000000e+02	3.51000000e+02
39	5.50333000e+05	1.75000000e+02	2.33000000e+02	3.54000000e+02
40	5.53574000e+05	1.75000000e+02	2.33000000e+02	3.54000000e+02
41	5.57226000e+05	1.75000000e+02	2.33000000e+02	3.54000000e+02
42	5.61481000e+05	1.75000000e+02	2.33000000e+02	3.54000000e+02
43	5.66491000e+05	1.92000000e+02	2.35000000e+02	3.56000000e+02
44	5.70322000e+05	1.91000000e+02	2.36000000e+02	3.58000000e+02
45	5.74363000e+05	1.91000000e+02	2.36000000e+02	3.58000000e+02
46	5.77717000e+05	1.76000000e+02	2.37000000e+02	3.59000000e+02
47	5.80392000e+05	1.91000000e+02	2.38000000e+02	3.60000000e+02
48	5.82875000e+05	1.91000000e+02	2.39000000e+02	3.61000000e+02
49	5.85499000e+05	1.91000000e+02	2.39000000e+02	3.61000000e+02
50	5.88071000e+05	1.91000000e+02	2.39000000e+02	3.61000000e+02
51	5.90771000e+05	1.89000000e+02	2.41000000e+02	3.63000000e+02
52	5.93518000e+05	1.89000000e+02	2.41000000e+02	3.63000000e+02
53	5.96046000e+05	1.74000000e+02	2.42000000e+02	3.64000000e+02
54	5.98824000e+05	1.74000000e+02	2.42000000e+02	3.64000000e+02
55	6.02812000e+05	1.98000000e+02	2.44000000e+02	3.66000000e+02
56	6.10434000e+05	1.98000000e+02	2.44000000e+02	3.66000000e+02
57	6.16261000e+05	1.83000000e+02	2.47000000e+02	3.69000000e+02
58	6.21994000e+05	1.89000000e+02	2.49000000e+02	3.71000000e+02
59	6.27421000e+05	1.88000000e+02	2.50000000e+02	3.72000000e+02
60	6.32360000e+05	1.88000000e+02	2.50000000e+02	3.72000000e+02
61	6.35851000e+05	1.88000000e+02	2.50000000e+02	3.72000000e+02
62	6.39187000e+05	1.88000000e+02	2.50000000e+02	3.72000000e+02
63	6.42402000e+05	1.88000000e+02	2.50000000e+02	3.72000000e+02
64	6.45793000e+05	1.88000000e+02	2.50000000e+02	3.72000000e+02
65	6.49442000e+05	1.88000000e+02	2.50000000e+02	3.72000000e+02
66	6.53333000e+05	1.88000000e+02	2.50000000e+02	3.72000000e+02
67	6.56433000e+05	1.95000000e+02	2.52000000e+02	3.77000000e+02
68	6.59210000e+05	1.95000000e+02	2.53000000e+02	3.78000000e+02
69	6.61648000e+05	1.95000000e+02	2.53000000e+02	3.78000000e+02
70	6.64082000e+05	1.95000000e+02	2.53000000e+02	3.78000000e+02
71	6.66791000e+05	1.95000000e+02	2.53000000e+02	3.78000000e+02
72	6.69926000e+05	2.06000000e+02	2.54000000e+02	3.82000000e+02
73	6.73212000e+05	2.06000000e+02	2.54000000e+02	3.82000000e+02
74	6.75976000e+05	2.06000000e+02	2.54000000e+02	3.82000000e+02
75	6.78373000e+05	2.06000000e+02	2.54000000e+02	3.82000000e+02
76	6.80846000e+05	2.06000000e+02	2.54000000e+02	3.82000000e+02
77	6.83096000e+05	2.01000000e+02	2.56000000e+02	3.84000000e+02
78	6.85590000e+05	2.01000000e+02	2.56000000e+02	3.84000000e+02
79	6.88716000e+05	2.01000000e+02	2.56000000e+02	3.84000000e+02
80	6.91946000e+05	2.01000000e+02	2.56000000e+02	3.84000000e+02
81	6.94689000e+05	2.01000000e+02	2.56000000e+02	3.84000000e+02
82	6.97761000e+05	2.15000000e+02	2.57000000e+02	3.85000000e+02
83	7.01892000e+05	2.15000000e+02	2.57000000e+02	3.85000000e+02
84	7.05160000e+05	2.15000000e+02	2.57000000e+02	3.85000000e+02
85	7.07954000e+05	2.15000000e+02	2.57000000e+02	3.85000000e+02
86	7.10893000e+05	2.15000000e+02	2.57000000e+02	3.85000000e+02
87	7.14289000e+05	2.15000000e+02	2.57000000e+02	3.85000000e+02
88	7.17811000e+05	2.15000000e+02	2.57000000e+02	3.85000000e+02
89	7.21063000e+05	2.15000000e+02	2.57000000e+02	3.85000000e+02
90	7.25141000e+05	2.15000000e+02	2.57000000e+02	3.85000000e+02
91	7.35094000e+05	2.09000000e+02	2.59000000e+02	3.87000000e+02
92	7.46836000e+05	2.05000000e+02	2.61000000e+02	3.89000000e+02
93	7.56807000e+05	2.05000000e+02	2.61000000e+02	3.89000000e+02
94	7.67860000e+05	2.08000000e+02	2.62000000e+02	3.90000000e+02
95	7.81796000e+05	2.08000000e+02	2.62000000e+02	3.90000000e+02
96	7.92134000e+05	1.97000000e+02	2.64000000e+02	3.93000000e+02
97	8.01158000e+05	1.98000000e+02	2.65000000e+02	3.94000000e+02
98	8.09278000e+05	2.00000000e+02	2.66000000e+02	3.95000000e+02
99	8.16926000e+05	2.08000000e+02	2.70000000e+02	3.99000000e+02
100	8.24428000e+05	2.08000000e+02	2.70000000e+02	3.99000000e+02
