# Supplementary material for: Early Prediction of Movie Box Office Success Based on Wikipedia Activity Big Data
Source: PLoS One. 2013 Aug 21;8(8):e71226. doi: 10.1371/journal.pone.0071226 (PMC3749192; doi:10.1371/journal.pone.0071226)
Supplement: Dataset S1 — The dataset under study, including the financial and Wikipedia activity data is also available at http://wwm.phy.bme.hu/SupplementaryDataS1.zip. (ZIP) [file pone.0071226.s002.zip › wikipredict_data_pack/sample_of_312/wikipedia_predictors/33]

Day_(movie_time)	Views	Users	Rigor	Edits
-500	0.00000000e+00	0.00000000e+00	0.00000000e+00	0.00000000e+00
-499	0.00000000e+00	0.00000000e+00	0.00000000e+00	0.00000000e+00
-498	0.00000000e+00	0.00000000e+00	0.00000000e+00	0.00000000e+00
-497	0.00000000e+00	0.00000000e+00	0.00000000e+00	0.00000000e+00
-496	0.00000000e+00	0.00000000e+00	0.00000000e+00	0.00000000e+00
-495	0.00000000e+00	0.00000000e+00	0.00000000e+00	0.00000000e+00
-494	0.00000000e+00	0.00000000e+00	0.00000000e+00	0.00000000e+00
-493	0.00000000e+00	0.00000000e+00	0.00000000e+00	0.00000000e+00
-492	0.00000000e+00	0.00000000e+00	0.00000000e+00	0.00000000e+00
-491	0.00000000e+00	0.00000000e+00	0.00000000e+00	0.00000000e+00
-490	0.00000000e+00	0.00000000e+00	0.00000000e+00	0.00000000e+00
-489	0.00000000e+00	0.00000000e+00	0.00000000e+00	0.00000000e+00
-488	0.00000000e+00	0.00000000e+00	0.00000000e+00	0.00000000e+00
-487	0.00000000e+00	0.00000000e+00	0.00000000e+00	0.00000000e+00
-486	0.00000000e+00	0.00000000e+00	0.00000000e+00	0.00000000e+00
-485	0.00000000e+00	0.00000000e+00	0.00000000e+00	0.00000000e+00
-484	1.00000000e+00	0.00000000e+00	0.00000000e+00	0.00000000e+00
-483	1.00000000e+00	0.00000000e+00	0.00000000e+00	0.00000000e+00
-482	1.00000000e+00	0.00000000e+00	0.00000000e+00	0.00000000e+00
-481	1.00000000e+00	0.00000000e+00	0.00000000e+00	0.00000000e+00
-480	1.00000000e+00	0.00000000e+00	0.00000000e+00	0.00000000e+00
-479	2.00000000e+00	0.00000000e+00	0.00000000e+00	0.00000000e+00
-478	2.00000000e+00	0.00000000e+00	0.00000000e+00	0.00000000e+00
-477	2.00000000e+00	0.00000000e+00	0.00000000e+00	0.00000000e+00
-476	2.00000000e+00	0.00000000e+00	0.00000000e+00	0.00000000e+00
-475	2.00000000e+00	0.00000000e+00	0.00000000e+00	0.00000000e+00
-474	2.00000000e+00	0.00000000e+00	0.00000000e+00	0.00000000e+00
-473	2.00000000e+00	0.00000000e+00	0.00000000e+00	0.00000000e+00
-472	2.00000000e+00	0.00000000e+00	0.00000000e+00	0.00000000e+00
-471	2.00000000e+00	0.00000000e+00	0.00000000e+00	0.00000000e+00
-470	2.00000000e+00	0.00000000e+00	0.00000000e+00	0.00000000e+00
-469	2.00000000e+00	0.00000000e+00	0.00000000e+00	0.00000000e+00
-468	2.00000000e+00	0.00000000e+00	0.00000000e+00	0.00000000e+00
-467	2.00000000e+00	0.00000000e+00	0.00000000e+00	0.00000000e+00
-466	2.00000000e+00	0.00000000e+00	0.00000000e+00	0.00000000e+00
-465	2.00000000e+00	0.00000000e+00	0.00000000e+00	0.00000000e+00
-464	2.00000000e+00	0.00000000e+00	0.00000000e+00	0.00000000e+00
-463	2.00000000e+00	0.00000000e+00	0.00000000e+00	0.00000000e+00
-462	2.00000000e+00	0.00000000e+00	0.00000000e+00	0.00000000e+00
-461	2.00000000e+00	0.00000000e+00	0.00000000e+00	0.00000000e+00
-460	2.00000000e+00	0.00000000e+00	0.00000000e+00	0.00000000e+00
-459	2.00000000e+00	0.00000000e+00	0.00000000e+00	0.00000000e+00
-458	2.00000000e+00	0.00000000e+00	0.00000000e+00	0.00000000e+00
-457	2.00000000e+00	0.00000000e+00	0.00000000e+00	0.00000000e+00
-456	2.00000000e+00	0.00000000e+00	0.00000000e+00	0.00000000e+00
-455	2.00000000e+00	0.00000000e+00	0.00000000e+00	0.00000000e+00
-454	2.00000000e+00	0.00000000e+00	0.00000000e+00	0.00000000e+00
-453	2.00000000e+00	0.00000000e+00	0.00000000e+00	0.00000000e+00
-452	2.00000000e+00	0.00000000e+00	0.00000000e+00	0.00000000e+00
-451	2.00000000e+00	0.00000000e+00	0.00000000e+00	0.00000000e+00
-450	2.00000000e+00	0.00000000e+00	0.00000000e+00	0.00000000e+00
-449	2.00000000e+00	0.00000000e+00	0.00000000e+00	0.00000000e+00
-448	2.00000000e+00	0.00000000e+00	0.00000000e+00	0.00000000e+00
-447	2.00000000e+00	0.00000000e+00	0.00000000e+00	0.00000000e+00
-446	2.00000000e+00	0.00000000e+00	0.00000000e+00	0.00000000e+00
-445	2.00000000e+00	0.00000000e+00	0.00000000e+00	0.00000000e+00
-444	4.00000000e+00	0.00000000e+00	0.00000000e+00	0.00000000e+00
-443	1.30000000e+01	0.00000000e+00	0.00000000e+00	0.00000000e+00
-442	1.70000000e+01	0.00000000e+00	0.00000000e+00	0.00000000e+00
-441	2.60000000e+01	0.00000000e+00	0.00000000e+00	0.00000000e+00
-440	2.70000000e+01	0.00000000e+00	0.00000000e+00	0.00000000e+00
-439	3.20000000e+01	0.00000000e+00	0.00000000e+00	0.00000000e+00
-438	3.30000000e+01	0.00000000e+00	0.00000000e+00	0.00000000e+00
-437	3.80000000e+01	0.00000000e+00	0.00000000e+00	0.00000000e+00
-436	4.30000000e+01	0.00000000e+00	0.00000000e+00	0.00000000e+00
-435	4.50000000e+01	0.00000000e+00	0.00000000e+00	0.00000000e+00
-434	5.20000000e+01	0.00000000e+00	0.00000000e+00	0.00000000e+00
-433	5.60000000e+01	0.00000000e+00	0.00000000e+00	0.00000000e+00
-432	6.40000000e+01	0.00000000e+00	0.00000000e+00	0.00000000e+00
-431	6.70000000e+01	0.00000000e+00	0.00000000e+00	0.00000000e+00
-430	7.10000000e+01	0.00000000e+00	0.00000000e+00	0.00000000e+00
-429	7.50000000e+01	0.00000000e+00	0.00000000e+00	0.00000000e+00
-428	8.30000000e+01	0.00000000e+00	0.00000000e+00	0.00000000e+00
-427	1.09000000e+02	0.00000000e+00	0.00000000e+00	0.00000000e+00
-426	1.09000000e+02	0.00000000e+00	0.00000000e+00	0.00000000e+00
-425	1.24000000e+02	0.00000000e+00	0.00000000e+00	0.00000000e+00
-424	1.24000000e+02	1.00000000e+00	1.00000000e+00	1.00000000e+00
-423	1.24000000e+02	4.00000000e+00	9.00000000e+00	2.30000000e+01
-422	1.24000000e+02	4.00000000e+00	9.00000000e+00	2.30000000e+01
-421	7.04000000e+02	4.00000000e+00	9.00000000e+00	2.30000000e+01
-420	1.40000000e+03	5.00000000e+00	1.10000000e+01	2.50000000e+01
-419	1.97400000e+03	5.00000000e+00	1.20000000e+01	2.60000000e+01
-418	2.61000000e+03	5.00000000e+00	1.20000000e+01	2.60000000e+01
-417	3.47500000e+03	5.00000000e+00	1.20000000e+01	2.60000000e+01
-416	4.43100000e+03	7.00000000e+00	1.40000000e+01	3.50000000e+01
-415	5.36700000e+03	7.00000000e+00	1.40000000e+01	3.50000000e+01
-414	6.22800000e+03	7.00000000e+00	1.40000000e+01	3.50000000e+01
-413	6.95800000e+03	7.00000000e+00	1.40000000e+01	3.50000000e+01
-412	7.68600000e+03	7.00000000e+00	1.50000000e+01	3.70000000e+01
-411	8.42000000e+03	9.00000000e+00	1.60000000e+01	3.80000000e+01
-410	9.50400000e+03	1.20000000e+01	1.80000000e+01	4.00000000e+01
-409	1.10090000e+04	1.40000000e+01	2.00000000e+01	4.20000000e+01
-408	1.23310000e+04	1.50000000e+01	2.20000000e+01	4.40000000e+01
-407	1.37790000e+04	1.50000000e+01	2.30000000e+01	4.60000000e+01
-406	1.50610000e+04	1.80000000e+01	2.60000000e+01	4.90000000e+01
-405	1.50610000e+04	1.80000000e+01	2.60000000e+01	4.90000000e+01
-404	1.50610000e+04	2.00000000e+01	2.70000000e+01	5.00000000e+01
-403	1.50610000e+04	2.20000000e+01	2.80000000e+01	5.20000000e+01
-402	1.61180000e+04	2.10000000e+01	2.90000000e+01	5.30000000e+01
-401	1.72930000e+04	2.10000000e+01	2.90000000e+01	5.30000000e+01
-400	1.83570000e+04	2.30000000e+01	3.00000000e+01	5.50000000e+01
-399	1.92800000e+04	2.30000000e+01	3.00000000e+01	5.50000000e+01
-398	2.02670000e+04	2.50000000e+01	3.20000000e+01	5.70000000e+01
-397	2.14680000e+04	2.90000000e+01	3.70000000e+01	6.40000000e+01
-396	2.27300000e+04	4.00000000e+01	4.90000000e+01	7.90000000e+01
-395	2.41110000e+04	4.80000000e+01	5.80000000e+01	9.70000000e+01
-394	2.53410000e+04	5.10000000e+01	6.20000000e+01	1.05000000e+02
-393	2.66520000e+04	5.90000000e+01	6.40000000e+01	1.10000000e+02
-392	2.77130000e+04	5.60000000e+01	6.50000000e+01	1.14000000e+02
-391	2.87840000e+04	6.10000000e+01	6.90000000e+01	1.18000000e+02
-390	2.98040000e+04	5.90000000e+01	7.10000000e+01	1.20000000e+02
-389	3.08080000e+04	6.30000000e+01	7.30000000e+01	1.23000000e+02
-388	3.18580000e+04	7.20000000e+01	7.80000000e+01	1.32000000e+02
-387	3.27940000e+04	7.20000000e+01	7.80000000e+01	1.32000000e+02
-386	3.37460000e+04	7.00000000e+01	8.30000000e+01	1.37000000e+02
-385	3.46780000e+04	7.00000000e+01	8.30000000e+01	1.37000000e+02
-384	3.57700000e+04	7.20000000e+01	8.60000000e+01	1.41000000e+02
-383	3.67790000e+04	7.10000000e+01	8.90000000e+01	1.45000000e+02
-382	3.77290000e+04	7.10000000e+01	8.90000000e+01	1.45000000e+02
-381	3.86300000e+04	7.90000000e+01	9.00000000e+01	1.46000000e+02
-380	3.98640000e+04	7.90000000e+01	9.00000000e+01	1.46000000e+02
-379	4.08210000e+04	7.90000000e+01	9.00000000e+01	1.46000000e+02
-378	4.17920000e+04	7.90000000e+01	9.00000000e+01	1.46000000e+02
-377	4.28960000e+04	7.90000000e+01	9.00000000e+01	1.46000000e+02
-376	4.39120000e+04	7.90000000e+01	9.00000000e+01	1.46000000e+02
-375	4.48280000e+04	7.90000000e+01	9.00000000e+01	1.46000000e+02
-374	4.58230000e+04	7.10000000e+01	9.20000000e+01	1.49000000e+02
-373	4.58230000e+04	8.00000000e+01	9.30000000e+01	1.51000000e+02
-372	4.68610000e+04	8.00000000e+01	9.30000000e+01	1.51000000e+02
-371	4.77840000e+04	8.00000000e+01	9.30000000e+01	1.51000000e+02
-370	4.90900000e+04	7.90000000e+01	9.70000000e+01	1.59000000e+02
-369	5.03040000e+04	7.90000000e+01	9.70000000e+01	1.59000000e+02
-368	5.13570000e+04	7.50000000e+01	9.80000000e+01	1.60000000e+02
-367	5.23690000e+04	7.10000000e+01	9.90000000e+01	1.61000000e+02
-366	5.23690000e+04	7.30000000e+01	1.01000000e+02	1.65000000e+02
-365	5.33530000e+04	7.30000000e+01	1.01000000e+02	1.65000000e+02
-364	5.42750000e+04	7.30000000e+01	1.01000000e+02	1.65000000e+02
-363	5.51950000e+04	7.30000000e+01	1.01000000e+02	1.65000000e+02
-362	5.61310000e+04	7.30000000e+01	1.01000000e+02	1.65000000e+02
-361	5.70540000e+04	7.30000000e+01	1.01000000e+02	1.65000000e+02
-360	5.80970000e+04	7.30000000e+01	1.01000000e+02	1.65000000e+02
-359	5.91470000e+04	7.30000000e+01	1.01000000e+02	1.65000000e+02
-358	6.00690000e+04	7.80000000e+01	1.02000000e+02	1.66000000e+02
-357	6.08870000e+04	7.80000000e+01	1.02000000e+02	1.66000000e+02
-356	6.16540000e+04	7.80000000e+01	1.02000000e+02	1.66000000e+02
-355	6.25250000e+04	7.80000000e+01	1.02000000e+02	1.66000000e+02
-354	6.34330000e+04	7.80000000e+01	1.02000000e+02	1.66000000e+02
-353	6.43080000e+04	7.80000000e+01	1.02000000e+02	1.66000000e+02
-352	6.51950000e+04	7.80000000e+01	1.02000000e+02	1.66000000e+02
-351	6.61300000e+04	7.80000000e+01	1.02000000e+02	1.66000000e+02
-350	6.70240000e+04	7.80000000e+01	1.02000000e+02	1.66000000e+02
-349	6.78560000e+04	7.80000000e+01	1.02000000e+02	1.66000000e+02
-348	6.87020000e+04	7.80000000e+01	1.02000000e+02	1.66000000e+02
-347	6.95300000e+04	7.80000000e+01	1.03000000e+02	1.67000000e+02
-346	7.04340000e+04	7.80000000e+01	1.03000000e+02	1.67000000e+02
-345	7.13650000e+04	7.80000000e+01	1.03000000e+02	1.67000000e+02
-344	7.21760000e+04	7.80000000e+01	1.03000000e+02	1.67000000e+02
-343	7.29390000e+04	7.80000000e+01	1.03000000e+02	1.67000000e+02
-342	7.38740000e+04	7.30000000e+01	1.04000000e+02	1.68000000e+02
-341	7.47740000e+04	7.30000000e+01	1.04000000e+02	1.68000000e+02
-340	7.57590000e+04	7.60000000e+01	1.05000000e+02	1.70000000e+02
-339	7.68000000e+04	7.60000000e+01	1.05000000e+02	1.70000000e+02
-338	7.77930000e+04	7.60000000e+01	1.05000000e+02	1.70000000e+02
-337	7.89500000e+04	7.60000000e+01	1.05000000e+02	1.70000000e+02
-336	8.00250000e+04	7.60000000e+01	1.05000000e+02	1.70000000e+02
-335	8.10740000e+04	7.60000000e+01	1.05000000e+02	1.70000000e+02
-334	8.19720000e+04	7.60000000e+01	1.05000000e+02	1.70000000e+02
-333	8.26750000e+04	7.60000000e+01	1.05000000e+02	1.70000000e+02
-332	8.35340000e+04	7.60000000e+01	1.05000000e+02	1.70000000e+02
-331	8.46240000e+04	8.00000000e+01	1.06000000e+02	1.71000000e+02
-330	8.58900000e+04	8.30000000e+01	1.07000000e+02	1.72000000e+02
-329	8.70750000e+04	8.30000000e+01	1.07000000e+02	1.72000000e+02
-328	8.83390000e+04	8.00000000e+01	1.08000000e+02	1.73000000e+02
-327	8.95810000e+04	8.00000000e+01	1.08000000e+02	1.73000000e+02
-326	9.06640000e+04	8.00000000e+01	1.08000000e+02	1.73000000e+02
-325	9.20380000e+04	8.00000000e+01	1.08000000e+02	1.73000000e+02
-324	9.32610000e+04	8.00000000e+01	1.08000000e+02	1.73000000e+02
-323	9.47560000e+04	8.00000000e+01	1.08000000e+02	1.73000000e+02
-322	9.61030000e+04	8.70000000e+01	1.09000000e+02	1.81000000e+02
-321	9.73680000e+04	8.70000000e+01	1.09000000e+02	1.81000000e+02
-320	9.86670000e+04	8.20000000e+01	1.10000000e+02	1.83000000e+02
-319	1.00470000e+05	8.50000000e+01	1.12000000e+02	1.85000000e+02
-318	1.02669000e+05	8.40000000e+01	1.14000000e+02	1.87000000e+02
-317	1.04396000e+05	8.40000000e+01	1.14000000e+02	1.87000000e+02
-316	1.06185000e+05	8.20000000e+01	1.16000000e+02	1.90000000e+02
-315	1.08160000e+05	8.60000000e+01	1.19000000e+02	1.93000000e+02
-314	1.09735000e+05	9.00000000e+01	1.20000000e+02	1.94000000e+02
-313	1.11068000e+05	9.00000000e+01	1.20000000e+02	1.94000000e+02
-312	1.12416000e+05	9.00000000e+01	1.20000000e+02	1.94000000e+02
-311	1.13778000e+05	9.00000000e+01	1.20000000e+02	1.94000000e+02
-310	1.15283000e+05	9.00000000e+01	1.20000000e+02	1.94000000e+02
-309	1.18096000e+05	9.00000000e+01	1.20000000e+02	1.94000000e+02
-308	1.20177000e+05	9.00000000e+01	1.20000000e+02	1.94000000e+02
-307	1.21591000e+05	8.90000000e+01	1.21000000e+02	1.95000000e+02
-306	1.22807000e+05	8.90000000e+01	1.21000000e+02	1.95000000e+02
-305	1.24176000e+05	8.90000000e+01	1.21000000e+02	1.95000000e+02
-304	1.24176000e+05	9.10000000e+01	1.22000000e+02	1.96000000e+02
-303	1.24176000e+05	8.90000000e+01	1.26000000e+02	2.00000000e+02
-302	1.25769000e+05	9.70000000e+01	1.28000000e+02	2.04000000e+02
-301	1.27540000e+05	9.10000000e+01	1.34000000e+02	2.10000000e+02
-300	1.29374000e+05	9.40000000e+01	1.36000000e+02	2.12000000e+02
-299	1.30915000e+05	9.40000000e+01	1.36000000e+02	2.12000000e+02
-298	1.32834000e+05	9.80000000e+01	1.38000000e+02	2.14000000e+02
-297	1.34497000e+05	9.80000000e+01	1.38000000e+02	2.14000000e+02
-296	1.36383000e+05	9.80000000e+01	1.40000000e+02	2.17000000e+02
-295	1.38181000e+05	9.80000000e+01	1.40000000e+02	2.17000000e+02
-294	1.39663000e+05	9.90000000e+01	1.41000000e+02	2.18000000e+02
-293	1.41199000e+05	9.90000000e+01	1.41000000e+02	2.18000000e+02
-292	1.42707000e+05	1.02000000e+02	1.47000000e+02	2.25000000e+02
-291	1.44531000e+05	1.02000000e+02	1.47000000e+02	2.25000000e+02
-290	1.46135000e+05	1.02000000e+02	1.47000000e+02	2.25000000e+02
-289	1.48015000e+05	1.00000000e+02	1.48000000e+02	2.26000000e+02
-288	1.48015000e+05	1.00000000e+02	1.48000000e+02	2.26000000e+02
-287	1.49272000e+05	1.00000000e+02	1.48000000e+02	2.26000000e+02
-286	1.50521000e+05	1.00000000e+02	1.48000000e+02	2.26000000e+02
-285	1.51687000e+05	1.00000000e+02	1.48000000e+02	2.26000000e+02
-284	1.52977000e+05	1.00000000e+02	1.48000000e+02	2.26000000e+02
-283	1.54417000e+05	1.08000000e+02	1.51000000e+02	2.31000000e+02
-282	1.56026000e+05	1.10000000e+02	1.52000000e+02	2.32000000e+02
-281	1.57687000e+05	1.10000000e+02	1.52000000e+02	2.32000000e+02
-280	1.59035000e+05	1.10000000e+02	1.53000000e+02	2.33000000e+02
-279	1.60311000e+05	1.10000000e+02	1.54000000e+02	2.35000000e+02
-278	1.61641000e+05	1.10000000e+02	1.54000000e+02	2.35000000e+02
-277	1.62795000e+05	1.10000000e+02	1.54000000e+02	2.35000000e+02
-276	1.64095000e+05	1.10000000e+02	1.54000000e+02	2.35000000e+02
-275	1.65676000e+05	1.07000000e+02	1.55000000e+02	2.36000000e+02
-274	1.67007000e+05	1.07000000e+02	1.55000000e+02	2.36000000e+02
-273	1.68193000e+05	1.07000000e+02	1.55000000e+02	2.36000000e+02
-272	1.69245000e+05	1.12000000e+02	1.59000000e+02	2.40000000e+02
-271	1.70277000e+05	1.12000000e+02	1.59000000e+02	2.40000000e+02
-270	1.71381000e+05	1.13000000e+02	1.61000000e+02	2.42000000e+02
-269	1.72661000e+05	1.13000000e+02	1.61000000e+02	2.42000000e+02
-268	1.74050000e+05	1.13000000e+02	1.61000000e+02	2.42000000e+02
-267	1.75217000e+05	1.13000000e+02	1.61000000e+02	2.42000000e+02
-266	1.76385000e+05	1.09000000e+02	1.62000000e+02	2.43000000e+02
-265	1.77509000e+05	1.09000000e+02	1.62000000e+02	2.43000000e+02
-264	1.78709000e+05	1.09000000e+02	1.62000000e+02	2.43000000e+02
-263	1.80025000e+05	1.16000000e+02	1.66000000e+02	2.47000000e+02
-262	1.81321000e+05	1.16000000e+02	1.66000000e+02	2.47000000e+02
-261	1.82673000e+05	1.16000000e+02	1.66000000e+02	2.47000000e+02
-260	1.83795000e+05	1.16000000e+02	1.66000000e+02	2.47000000e+02
-259	1.84725000e+05	1.16000000e+02	1.66000000e+02	2.47000000e+02
-258	1.85626000e+05	1.16000000e+02	1.66000000e+02	2.47000000e+02
-257	1.86502000e+05	1.16000000e+02	1.66000000e+02	2.47000000e+02
-256	1.87510000e+05	1.16000000e+02	1.66000000e+02	2.47000000e+02
-255	1.88584000e+05	1.24000000e+02	1.68000000e+02	2.49000000e+02
-254	1.89566000e+05	1.24000000e+02	1.68000000e+02	2.49000000e+02
-253	1.90494000e+05	1.24000000e+02	1.68000000e+02	2.49000000e+02
-252	1.91423000e+05	1.24000000e+02	1.68000000e+02	2.49000000e+02
-251	1.92224000e+05	1.15000000e+02	1.69000000e+02	2.50000000e+02
-250	1.93125000e+05	1.15000000e+02	1.69000000e+02	2.50000000e+02
-249	1.94075000e+05	1.15000000e+02	1.69000000e+02	2.50000000e+02
-248	1.95144000e+05	1.15000000e+02	1.69000000e+02	2.50000000e+02
-247	1.96254000e+05	1.15000000e+02	1.69000000e+02	2.50000000e+02
-246	1.97161000e+05	1.15000000e+02	1.69000000e+02	2.50000000e+02
-245	1.98187000e+05	1.15000000e+02	1.69000000e+02	2.50000000e+02
-244	1.99165000e+05	1.15000000e+02	1.69000000e+02	2.50000000e+02
-243	2.00154000e+05	1.15000000e+02	1.69000000e+02	2.50000000e+02
-242	2.01342000e+05	1.18000000e+02	1.70000000e+02	2.51000000e+02
-241	2.02389000e+05	1.18000000e+02	1.70000000e+02	2.51000000e+02
-240	2.03463000e+05	1.16000000e+02	1.72000000e+02	2.53000000e+02
-239	2.04412000e+05	1.15000000e+02	1.74000000e+02	2.55000000e+02
-238	2.05504000e+05	1.15000000e+02	1.74000000e+02	2.55000000e+02
-237	2.06733000e+05	1.22000000e+02	1.75000000e+02	2.56000000e+02
-236	2.07714000e+05	1.22000000e+02	1.75000000e+02	2.56000000e+02
-235	2.08772000e+05	1.22000000e+02	1.75000000e+02	2.56000000e+02
-234	2.09876000e+05	1.22000000e+02	1.75000000e+02	2.56000000e+02
-233	2.11005000e+05	1.22000000e+02	1.75000000e+02	2.56000000e+02
-232	2.12029000e+05	1.22000000e+02	1.75000000e+02	2.56000000e+02
-231	2.13019000e+05	1.22000000e+02	1.75000000e+02	2.56000000e+02
-230	2.13967000e+05	1.22000000e+02	1.75000000e+02	2.56000000e+02
-229	2.14892000e+05	1.25000000e+02	1.77000000e+02	2.59000000e+02
-228	2.15814000e+05	1.25000000e+02	1.77000000e+02	2.59000000e+02
-227	2.16663000e+05	1.25000000e+02	1.77000000e+02	2.59000000e+02
-226	2.17693000e+05	1.27000000e+02	1.79000000e+02	2.61000000e+02
-225	2.18580000e+05	1.27000000e+02	1.79000000e+02	2.61000000e+02
-224	2.19527000e+05	1.27000000e+02	1.79000000e+02	2.61000000e+02
-223	2.20415000e+05	1.27000000e+02	1.79000000e+02	2.61000000e+02
-222	2.21218000e+05	1.27000000e+02	1.79000000e+02	2.61000000e+02
-221	2.22076000e+05	1.24000000e+02	1.82000000e+02	2.64000000e+02
-220	2.23183000e+05	1.25000000e+02	1.83000000e+02	2.65000000e+02
-219	2.24041000e+05	1.25000000e+02	1.83000000e+02	2.65000000e+02
-218	2.25096000e+05	1.25000000e+02	1.83000000e+02	2.65000000e+02
-217	2.26193000e+05	1.25000000e+02	1.83000000e+02	2.65000000e+02
-216	2.27249000e+05	1.26000000e+02	1.85000000e+02	2.67000000e+02
-215	2.28187000e+05	1.26000000e+02	1.85000000e+02	2.67000000e+02
-214	2.29236000e+05	1.26000000e+02	1.85000000e+02	2.67000000e+02
-213	2.30264000e+05	1.24000000e+02	1.86000000e+02	2.68000000e+02
-212	2.31358000e+05	1.24000000e+02	1.86000000e+02	2.68000000e+02
-211	2.32413000e+05	1.24000000e+02	1.86000000e+02	2.68000000e+02
-210	2.33287000e+05	1.24000000e+02	1.86000000e+02	2.68000000e+02
-209	2.34199000e+05	1.26000000e+02	1.87000000e+02	2.69000000e+02
-208	2.35166000e+05	1.27000000e+02	1.88000000e+02	2.70000000e+02
-207	2.36432000e+05	1.27000000e+02	1.88000000e+02	2.70000000e+02
-206	2.37806000e+05	1.27000000e+02	1.88000000e+02	2.70000000e+02
-205	2.39197000e+05	1.27000000e+02	1.88000000e+02	2.70000000e+02
-204	2.40427000e+05	1.27000000e+02	1.88000000e+02	2.70000000e+02
-203	2.41519000e+05	1.27000000e+02	1.88000000e+02	2.70000000e+02
-202	2.42634000e+05	1.27000000e+02	1.88000000e+02	2.70000000e+02
-201	2.43633000e+05	1.27000000e+02	1.88000000e+02	2.70000000e+02
-200	2.44780000e+05	1.27000000e+02	1.88000000e+02	2.70000000e+02
-199	2.45927000e+05	1.27000000e+02	1.88000000e+02	2.70000000e+02
-198	2.47135000e+05	1.27000000e+02	1.88000000e+02	2.70000000e+02
-197	2.48293000e+05	1.27000000e+02	1.88000000e+02	2.70000000e+02
-196	2.49343000e+05	1.27000000e+02	1.88000000e+02	2.70000000e+02
-195	2.50407000e+05	1.27000000e+02	1.88000000e+02	2.70000000e+02
-194	2.51291000e+05	1.27000000e+02	1.88000000e+02	2.70000000e+02
-193	2.52106000e+05	1.27000000e+02	1.88000000e+02	2.70000000e+02
-192	2.53310000e+05	1.27000000e+02	1.88000000e+02	2.70000000e+02
-191	2.54522000e+05	1.27000000e+02	1.88000000e+02	2.70000000e+02
-190	2.55481000e+05	1.30000000e+02	1.89000000e+02	2.71000000e+02
-189	2.56238000e+05	1.30000000e+02	1.89000000e+02	2.71000000e+02
-188	2.57015000e+05	1.30000000e+02	1.89000000e+02	2.71000000e+02
-187	2.58073000e+05	1.30000000e+02	1.89000000e+02	2.71000000e+02
-186	2.59089000e+05	1.30000000e+02	1.89000000e+02	2.71000000e+02
-185	2.60214000e+05	1.31000000e+02	1.90000000e+02	2.72000000e+02
-184	2.61518000e+05	1.29000000e+02	1.91000000e+02	2.74000000e+02
-183	2.62641000e+05	1.29000000e+02	1.91000000e+02	2.74000000e+02
-182	2.64074000e+05	1.25000000e+02	1.92000000e+02	2.75000000e+02
-181	2.65728000e+05	1.25000000e+02	1.92000000e+02	2.75000000e+02
-180	2.66935000e+05	1.26000000e+02	1.93000000e+02	2.76000000e+02
-179	2.67939000e+05	1.26000000e+02	1.93000000e+02	2.76000000e+02
-178	2.69151000e+05	1.30000000e+02	1.94000000e+02	2.77000000e+02
-177	2.70298000e+05	1.30000000e+02	1.94000000e+02	2.77000000e+02
-176	2.71372000e+05	1.30000000e+02	1.94000000e+02	2.77000000e+02
-175	2.72455000e+05	1.30000000e+02	1.94000000e+02	2.77000000e+02
-174	2.73565000e+05	1.30000000e+02	1.94000000e+02	2.77000000e+02
-173	2.74608000e+05	1.30000000e+02	1.94000000e+02	2.77000000e+02
-172	2.75804000e+05	1.30000000e+02	1.94000000e+02	2.77000000e+02
-171	2.77183000e+05	1.30000000e+02	1.94000000e+02	2.77000000e+02
-170	2.79161000e+05	1.30000000e+02	1.94000000e+02	2.77000000e+02
-169	2.81363000e+05	1.30000000e+02	1.94000000e+02	2.77000000e+02
-168	2.82884000e+05	1.30000000e+02	1.94000000e+02	2.77000000e+02
-167	2.84089000e+05	1.33000000e+02	1.95000000e+02	2.78000000e+02
-166	2.85301000e+05	1.33000000e+02	1.95000000e+02	2.78000000e+02
-165	2.86039000e+05	1.34000000e+02	1.96000000e+02	2.79000000e+02
-164	2.86348000e+05	1.34000000e+02	1.96000000e+02	2.79000000e+02
-163	2.86590000e+05	1.37000000e+02	1.97000000e+02	2.80000000e+02
-162	2.86969000e+05	1.37000000e+02	1.97000000e+02	2.80000000e+02
-161	2.87500000e+05	1.35000000e+02	2.00000000e+02	2.87000000e+02
-160	2.88265000e+05	1.37000000e+02	2.01000000e+02	2.88000000e+02
-159	2.89448000e+05	1.37000000e+02	2.01000000e+02	2.88000000e+02
-158	2.90671000e+05	1.37000000e+02	2.01000000e+02	2.88000000e+02
-157	2.91938000e+05	1.40000000e+02	2.02000000e+02	2.89000000e+02
-156	2.93191000e+05	1.40000000e+02	2.02000000e+02	2.89000000e+02
-155	2.94483000e+05	1.40000000e+02	2.02000000e+02	2.89000000e+02
-154	2.95575000e+05	1.43000000e+02	2.03000000e+02	2.90000000e+02
-153	2.96657000e+05	1.43000000e+02	2.03000000e+02	2.90000000e+02
-152	2.97507000e+05	1.43000000e+02	2.03000000e+02	2.90000000e+02
-151	2.98434000e+05	1.43000000e+02	2.03000000e+02	2.90000000e+02
-150	2.98434000e+05	1.43000000e+02	2.03000000e+02	2.90000000e+02
-149	2.98806000e+05	1.44000000e+02	2.05000000e+02	2.92000000e+02
-148	2.98806000e+05	1.44000000e+02	2.05000000e+02	2.92000000e+02
-147	2.99836000e+05	1.43000000e+02	2.06000000e+02	2.93000000e+02
-146	3.00808000e+05	1.43000000e+02	2.06000000e+02	2.93000000e+02
-145	3.02301000e+05	1.43000000e+02	2.06000000e+02	2.93000000e+02
-144	3.03971000e+05	1.42000000e+02	2.07000000e+02	2.94000000e+02
-143	3.05074000e+05	1.45000000e+02	2.08000000e+02	2.95000000e+02
-142	3.06159000e+05	1.45000000e+02	2.08000000e+02	2.95000000e+02
-141	3.06159000e+05	1.45000000e+02	2.08000000e+02	2.95000000e+02
-140	3.07172000e+05	1.45000000e+02	2.08000000e+02	2.95000000e+02
-139	3.07172000e+05	1.41000000e+02	2.08000000e+02	2.96000000e+02
-138	3.07172000e+05	1.41000000e+02	2.08000000e+02	2.96000000e+02
-137	3.07172000e+05	1.41000000e+02	2.08000000e+02	2.96000000e+02
-136	3.07172000e+05	1.41000000e+02	2.08000000e+02	2.96000000e+02
-135	3.08186000e+05	1.41000000e+02	2.08000000e+02	2.96000000e+02
-134	3.09108000e+05	1.41000000e+02	2.09000000e+02	2.97000000e+02
-133	3.10026000e+05	1.50000000e+02	2.09000000e+02	2.99000000e+02
-132	3.10928000e+05	1.46000000e+02	2.10000000e+02	3.00000000e+02
-131	3.12086000e+05	1.56000000e+02	2.11000000e+02	3.02000000e+02
-130	3.13200000e+05	1.56000000e+02	2.11000000e+02	3.02000000e+02
-129	3.14153000e+05	1.56000000e+02	2.11000000e+02	3.02000000e+02
-128	3.15186000e+05	1.56000000e+02	2.12000000e+02	3.04000000e+02
-127	3.16189000e+05	1.54000000e+02	2.14000000e+02	3.07000000e+02
-126	3.17038000e+05	1.54000000e+02	2.14000000e+02	3.07000000e+02
-125	3.17869000e+05	1.54000000e+02	2.14000000e+02	3.07000000e+02
-124	3.18973000e+05	1.54000000e+02	2.14000000e+02	3.07000000e+02
-123	3.20258000e+05	1.54000000e+02	2.14000000e+02	3.07000000e+02
-122	3.21473000e+05	1.54000000e+02	2.14000000e+02	3.07000000e+02
-121	3.22643000e+05	1.54000000e+02	2.14000000e+02	3.07000000e+02
-120	3.24020000e+05	1.54000000e+02	2.14000000e+02	3.07000000e+02
-119	3.25229000e+05	1.54000000e+02	2.14000000e+02	3.07000000e+02
-118	3.26403000e+05	1.54000000e+02	2.14000000e+02	3.07000000e+02
-117	3.27667000e+05	1.56000000e+02	2.15000000e+02	3.08000000e+02
-116	3.28884000e+05	1.56000000e+02	2.15000000e+02	3.08000000e+02
-115	3.29982000e+05	1.56000000e+02	2.15000000e+02	3.08000000e+02
-114	3.31285000e+05	1.56000000e+02	2.15000000e+02	3.08000000e+02
-113	3.32591000e+05	1.56000000e+02	2.15000000e+02	3.08000000e+02
-112	3.33978000e+05	1.56000000e+02	2.15000000e+02	3.08000000e+02
-111	3.35717000e+05	1.48000000e+02	2.16000000e+02	3.09000000e+02
-110	3.42609000e+05	1.48000000e+02	2.17000000e+02	3.10000000e+02
-109	3.49935000e+05	1.55000000e+02	2.18000000e+02	3.11000000e+02
-108	3.54031000e+05	1.59000000e+02	2.19000000e+02	3.12000000e+02
-107	3.57255000e+05	1.55000000e+02	2.20000000e+02	3.13000000e+02
-106	3.60865000e+05	1.68000000e+02	2.22000000e+02	3.16000000e+02
-105	3.63873000e+05	1.66000000e+02	2.23000000e+02	3.17000000e+02
-104	3.67079000e+05	1.61000000e+02	2.24000000e+02	3.19000000e+02
-103	3.69983000e+05	1.64000000e+02	2.27000000e+02	3.22000000e+02
-102	3.72632000e+05	1.63000000e+02	2.29000000e+02	3.24000000e+02
-101	3.75005000e+05	1.70000000e+02	2.30000000e+02	3.25000000e+02
-100	3.77289000e+05	1.70000000e+02	2.30000000e+02	3.25000000e+02
-99	3.79752000e+05	1.75000000e+02	2.31000000e+02	3.26000000e+02
-98	3.82236000e+05	1.75000000e+02	2.31000000e+02	3.26000000e+02
-97	3.84398000e+05	1.78000000e+02	2.33000000e+02	3.28000000e+02
-96	3.86225000e+05	1.77000000e+02	2.34000000e+02	3.29000000e+02
-95	3.88200000e+05	1.82000000e+02	2.35000000e+02	3.30000000e+02
-94	3.90146000e+05	1.81000000e+02	2.36000000e+02	3.31000000e+02
-93	3.92078000e+05	1.81000000e+02	2.36000000e+02	3.31000000e+02
-92	3.93957000e+05	1.75000000e+02	2.37000000e+02	3.33000000e+02
-91	3.95743000e+05	1.79000000e+02	2.38000000e+02	3.34000000e+02
-90	3.97578000e+05	1.79000000e+02	2.38000000e+02	3.34000000e+02
-89	3.99538000e+05	1.78000000e+02	2.40000000e+02	3.36000000e+02
-88	4.01202000e+05	1.85000000e+02	2.41000000e+02	3.37000000e+02
-87	4.03006000e+05	1.81000000e+02	2.42000000e+02	3.39000000e+02
-86	4.04656000e+05	1.81000000e+02	2.43000000e+02	3.40000000e+02
-85	4.06680000e+05	1.85000000e+02	2.48000000e+02	3.45000000e+02
-84	4.09264000e+05	1.91000000e+02	2.52000000e+02	3.49000000e+02
-83	4.11393000e+05	1.89000000e+02	2.53000000e+02	3.50000000e+02
-82	4.13305000e+05	1.86000000e+02	2.55000000e+02	3.52000000e+02
-81	4.15259000e+05	1.86000000e+02	2.56000000e+02	3.53000000e+02
-80	4.17379000e+05	1.86000000e+02	2.56000000e+02	3.53000000e+02
-79	4.19462000e+05	1.92000000e+02	2.58000000e+02	3.55000000e+02
-78	4.21576000e+05	1.93000000e+02	2.59000000e+02	3.56000000e+02
-77	4.23467000e+05	1.93000000e+02	2.59000000e+02	3.56000000e+02
-76	4.25214000e+05	1.91000000e+02	2.61000000e+02	3.60000000e+02
-75	4.26958000e+05	1.93000000e+02	2.62000000e+02	3.62000000e+02
-74	4.28642000e+05	2.01000000e+02	2.63000000e+02	3.63000000e+02
-73	4.30468000e+05	2.01000000e+02	2.63000000e+02	3.63000000e+02
-72	4.32742000e+05	1.93000000e+02	2.66000000e+02	3.67000000e+02
-71	4.36984000e+05	1.93000000e+02	2.66000000e+02	3.67000000e+02
-70	4.39610000e+05	1.87000000e+02	2.67000000e+02	3.69000000e+02
-69	4.41750000e+05	1.90000000e+02	2.69000000e+02	3.71000000e+02
-68	4.43781000e+05	1.92000000e+02	2.70000000e+02	3.72000000e+02
-67	4.46069000e+05	1.94000000e+02	2.71000000e+02	3.73000000e+02
-66	4.48726000e+05	1.94000000e+02	2.71000000e+02	3.73000000e+02
-65	4.51623000e+05	1.94000000e+02	2.71000000e+02	3.73000000e+02
-64	4.54426000e+05	2.00000000e+02	2.73000000e+02	3.75000000e+02
-63	4.57716000e+05	2.00000000e+02	2.73000000e+02	3.75000000e+02
-62	4.60750000e+05	2.00000000e+02	2.73000000e+02	3.75000000e+02
-61	4.63333000e+05	2.00000000e+02	2.73000000e+02	3.75000000e+02
-60	4.66039000e+05	2.00000000e+02	2.73000000e+02	3.75000000e+02
-59	4.68806000e+05	1.94000000e+02	2.76000000e+02	3.79000000e+02
-58	4.72184000e+05	1.95000000e+02	2.78000000e+02	3.82000000e+02
-57	4.75105000e+05	1.95000000e+02	2.78000000e+02	3.82000000e+02
-56	4.77426000e+05	2.01000000e+02	2.79000000e+02	3.83000000e+02
-55	4.79835000e+05	2.05000000e+02	2.80000000e+02	3.84000000e+02
-54	4.82298000e+05	2.05000000e+02	2.80000000e+02	3.84000000e+02
-53	4.85064000e+05	2.06000000e+02	2.82000000e+02	3.86000000e+02
-52	4.87756000e+05	2.07000000e+02	2.84000000e+02	3.88000000e+02
-51	4.90726000e+05	2.07000000e+02	2.84000000e+02	3.88000000e+02
-50	4.93278000e+05	2.07000000e+02	2.84000000e+02	3.88000000e+02
-49	4.95684000e+05	2.07000000e+02	2.84000000e+02	3.88000000e+02
-48	4.98105000e+05	2.07000000e+02	2.84000000e+02	3.88000000e+02
-47	5.00831000e+05	2.07000000e+02	2.84000000e+02	3.88000000e+02
-46	5.03363000e+05	2.07000000e+02	2.84000000e+02	3.88000000e+02
-45	5.06869000e+05	2.07000000e+02	2.84000000e+02	3.88000000e+02
-44	5.10235000e+05	2.08000000e+02	2.85000000e+02	3.89000000e+02
-43	5.13372000e+05	2.08000000e+02	2.85000000e+02	3.89000000e+02
-42	5.16676000e+05	2.03000000e+02	2.87000000e+02	3.94000000e+02
-41	5.20353000e+05	2.03000000e+02	2.89000000e+02	3.96000000e+02
-40	5.23479000e+05	2.03000000e+02	2.89000000e+02	3.96000000e+02
-39	5.26330000e+05	2.05000000e+02	2.90000000e+02	3.98000000e+02
-38	5.28914000e+05	2.05000000e+02	2.90000000e+02	3.98000000e+02
-37	5.31889000e+05	2.19000000e+02	2.91000000e+02	3.99000000e+02
-36	5.34734000e+05	2.16000000e+02	2.92000000e+02	4.01000000e+02
-35	5.37210000e+05	2.16000000e+02	2.92000000e+02	4.01000000e+02
-34	5.39410000e+05	2.21000000e+02	2.95000000e+02	4.08000000e+02
-33	5.41855000e+05	2.21000000e+02	2.95000000e+02	4.08000000e+02
-32	5.44466000e+05	2.21000000e+02	2.95000000e+02	4.08000000e+02
-31	5.47326000e+05	2.22000000e+02	2.96000000e+02	4.10000000e+02
-30	5.50315000e+05	2.22000000e+02	2.96000000e+02	4.10000000e+02
-29	5.53797000e+05	2.22000000e+02	2.96000000e+02	4.10000000e+02
-28	5.56733000e+05	2.22000000e+02	2.96000000e+02	4.10000000e+02
-27	5.59854000e+05	2.18000000e+02	2.97000000e+02	4.13000000e+02
-26	5.62821000e+05	2.18000000e+02	2.97000000e+02	4.13000000e+02
-25	5.66111000e+05	2.20000000e+02	2.98000000e+02	4.14000000e+02
-24	5.69514000e+05	2.21000000e+02	2.99000000e+02	4.15000000e+02
-23	5.73089000e+05	2.21000000e+02	3.00000000e+02	4.16000000e+02
-22	5.78197000e+05	2.21000000e+02	3.00000000e+02	4.16000000e+02
-21	5.84904000e+05	2.21000000e+02	3.00000000e+02	4.16000000e+02
-20	5.91408000e+05	2.27000000e+02	3.01000000e+02	4.17000000e+02
-19	5.99139000e+05	2.23000000e+02	3.04000000e+02	4.35000000e+02
-18	6.05794000e+05	2.23000000e+02	3.04000000e+02	4.35000000e+02
-17	6.10899000e+05	2.19000000e+02	3.06000000e+02	4.37000000e+02
-16	6.16188000e+05	2.23000000e+02	3.07000000e+02	4.38000000e+02
-15	6.20858000e+05	2.24000000e+02	3.08000000e+02	4.39000000e+02
-14	6.25713000e+05	2.24000000e+02	3.08000000e+02	4.39000000e+02
-13	6.31389000e+05	2.29000000e+02	3.09000000e+02	4.40000000e+02
-12	6.37774000e+05	2.31000000e+02	3.10000000e+02	4.41000000e+02
-11	6.44266000e+05	2.39000000e+02	3.14000000e+02	4.49000000e+02
-10	6.50046000e+05	2.36000000e+02	3.18000000e+02	4.53000000e+02
-9	6.56118000e+05	2.41000000e+02	3.20000000e+02	4.58000000e+02
-8	6.63171000e+05	2.53000000e+02	3.25000000e+02	4.64000000e+02
-7	6.73898000e+05	2.54000000e+02	3.27000000e+02	4.67000000e+02
-6	6.88833000e+05	2.49000000e+02	3.39000000e+02	4.86000000e+02
-5	7.00973000e+05	2.55000000e+02	3.42000000e+02	4.89000000e+02
-4	7.12462000e+05	2.63000000e+02	3.43000000e+02	4.90000000e+02
-3	7.23682000e+05	2.74000000e+02	3.45000000e+02	4.92000000e+02
-2	7.33536000e+05	2.71000000e+02	3.53000000e+02	5.06000000e+02
-1	7.47165000e+05	2.81000000e+02	3.57000000e+02	5.18000000e+02
0	7.62076000e+05	2.78000000e+02	3.67000000e+02	5.30000000e+02
1	7.80997000e+05	2.98000000e+02	3.77000000e+02	5.45000000e+02
2	7.99816000e+05	3.17000000e+02	3.93000000e+02	5.67000000e+02
3	8.18708000e+05	3.10000000e+02	4.00000000e+02	5.76000000e+02
4	8.40275000e+05	3.22000000e+02	4.07000000e+02	5.88000000e+02
5	8.62486000e+05	3.09000000e+02	4.18000000e+02	6.01000000e+02
6	8.81022000e+05	3.31000000e+02	4.19000000e+02	6.02000000e+02
7	8.93008000e+05	3.50000000e+02	4.23000000e+02	6.06000000e+02
8	9.03537000e+05	3.27000000e+02	4.28000000e+02	6.11000000e+02
9	9.13948000e+05	3.45000000e+02	4.33000000e+02	6.18000000e+02
10	9.25278000e+05	3.29000000e+02	4.37000000e+02	6.22000000e+02
11	9.38395000e+05	3.38000000e+02	4.40000000e+02	6.26000000e+02
12	9.50725000e+05	3.40000000e+02	4.43000000e+02	6.32000000e+02
13	9.62085000e+05	3.40000000e+02	4.43000000e+02	6.32000000e+02
14	9.70559000e+05	3.37000000e+02	4.46000000e+02	6.38000000e+02
15	9.79260000e+05	3.38000000e+02	4.51000000e+02	6.44000000e+02
16	9.88413000e+05	3.53000000e+02	4.59000000e+02	6.56000000e+02
17	9.97308000e+05	3.59000000e+02	4.61000000e+02	6.58000000e+02
18	1.01104800e+06	3.49000000e+02	4.65000000e+02	6.62000000e+02
19	1.02525500e+06	3.66000000e+02	4.68000000e+02	6.66000000e+02
20	1.03632900e+06	3.76000000e+02	4.71000000e+02	6.69000000e+02
21	1.04853900e+06	3.62000000e+02	4.79000000e+02	6.79000000e+02
22	1.06012200e+06	3.70000000e+02	4.84000000e+02	6.84000000e+02
23	1.06970400e+06	3.84000000e+02	4.90000000e+02	6.94000000e+02
24	1.07980700e+06	3.81000000e+02	4.93000000e+02	6.99000000e+02
25	1.09106600e+06	3.89000000e+02	4.99000000e+02	7.07000000e+02
26	1.10166000e+06	3.98000000e+02	5.02000000e+02	7.10000000e+02
27	1.11165700e+06	3.99000000e+02	5.05000000e+02	7.15000000e+02
28	1.12064100e+06	3.98000000e+02	5.10000000e+02	7.26000000e+02
29	1.12931600e+06	3.97000000e+02	5.15000000e+02	7.35000000e+02
30	1.13700300e+06	4.03000000e+02	5.20000000e+02	7.40000000e+02
31	1.14287100e+06	3.88000000e+02	5.22000000e+02	7.43000000e+02
32	1.14753500e+06	3.88000000e+02	5.22000000e+02	7.43000000e+02
33	1.15359900e+06	4.04000000e+02	5.24000000e+02	7.48000000e+02
34	1.16096400e+06	4.11000000e+02	5.28000000e+02	7.55000000e+02
35	1.16900500e+06	4.19000000e+02	5.33000000e+02	7.64000000e+02
36	1.17736700e+06	4.16000000e+02	5.37000000e+02	7.68000000e+02
37	1.18517100e+06	4.17000000e+02	5.41000000e+02	7.72000000e+02
38	1.19136700e+06	4.12000000e+02	5.44000000e+02	7.76000000e+02
39	1.19784500e+06	4.12000000e+02	5.44000000e+02	7.76000000e+02
40	1.20612700e+06	4.28000000e+02	5.48000000e+02	7.80000000e+02
41	1.21433100e+06	4.25000000e+02	5.51000000e+02	7.84000000e+02
42	1.22298900e+06	4.20000000e+02	5.52000000e+02	7.85000000e+02
43	1.23135900e+06	4.43000000e+02	5.56000000e+02	7.90000000e+02
44	1.24046800e+06	4.43000000e+02	5.60000000e+02	7.99000000e+02
45	1.24918900e+06	4.41000000e+02	5.61000000e+02	8.01000000e+02
46	1.25750100e+06	4.55000000e+02	5.62000000e+02	8.03000000e+02
47	1.26719600e+06	4.41000000e+02	5.64000000e+02	8.05000000e+02
48	1.27477100e+06	4.38000000e+02	5.67000000e+02	8.08000000e+02
49	1.28186200e+06	4.52000000e+02	5.70000000e+02	8.13000000e+02
50	1.28890100e+06	4.59000000e+02	5.73000000e+02	8.19000000e+02
51	1.29785500e+06	4.54000000e+02	5.80000000e+02	8.27000000e+02
52	1.30749000e+06	4.61000000e+02	5.82000000e+02	8.30000000e+02
53	1.31768300e+06	4.63000000e+02	5.84000000e+02	8.32000000e+02
54	1.33137000e+06	4.45000000e+02	5.88000000e+02	8.37000000e+02
55	1.35026600e+06	4.69000000e+02	6.02000000e+02	8.53000000e+02
56	1.36332800e+06	4.86000000e+02	6.10000000e+02	8.63000000e+02
57	1.37421500e+06	4.92000000e+02	6.13000000e+02	8.66000000e+02
58	1.38478400e+06	4.92000000e+02	6.27000000e+02	8.94000000e+02
59	1.39457000e+06	4.99000000e+02	6.32000000e+02	9.02000000e+02
60	1.40596000e+06	5.10000000e+02	6.38000000e+02	9.12000000e+02
61	1.41719200e+06	5.09000000e+02	6.43000000e+02	9.18000000e+02
62	1.42726400e+06	5.17000000e+02	6.57000000e+02	9.43000000e+02
63	1.43737700e+06	5.22000000e+02	6.61000000e+02	9.47000000e+02
64	1.44654400e+06	5.42000000e+02	6.66000000e+02	9.52000000e+02
65	1.45426000e+06	5.42000000e+02	6.66000000e+02	9.52000000e+02
66	1.46227700e+06	5.46000000e+02	6.68000000e+02	9.54000000e+02
67	1.47063700e+06	5.22000000e+02	6.72000000e+02	9.63000000e+02
68	1.47944300e+06	5.33000000e+02	6.76000000e+02	9.75000000e+02
69	1.48702600e+06	5.27000000e+02	6.80000000e+02	9.81000000e+02
70	1.49381500e+06	5.27000000e+02	6.80000000e+02	9.81000000e+02
71	1.50088000e+06	5.31000000e+02	6.82000000e+02	9.84000000e+02
72	1.50754900e+06	5.41000000e+02	6.87000000e+02	9.95000000e+02
73	1.51606000e+06	5.51000000e+02	6.88000000e+02	9.96000000e+02
74	1.52646700e+06	5.53000000e+02	6.91000000e+02	9.99000000e+02
75	1.53826100e+06	4.97000000e+02	6.94000000e+02	1.00200000e+03
76	1.55047300e+06	5.01000000e+02	6.99000000e+02	1.00700000e+03
77	1.55944300e+06	5.06000000e+02	7.07000000e+02	1.01700000e+03
78	1.56704600e+06	5.07000000e+02	7.09000000e+02	1.02000000e+03
79	1.57445600e+06	5.09000000e+02	7.11000000e+02	1.02200000e+03
80	1.58187300e+06	5.09000000e+02	7.11000000e+02	1.02200000e+03
81	1.59078500e+06	5.10000000e+02	7.14000000e+02	1.03000000e+03
82	1.60008100e+06	5.12000000e+02	7.19000000e+02	1.03500000e+03
83	1.60795700e+06	5.12000000e+02	7.20000000e+02	1.03800000e+03
84	1.61467300e+06	5.12000000e+02	7.20000000e+02	1.03800000e+03
85	1.62108300e+06	5.14000000e+02	7.23000000e+02	1.04300000e+03
86	1.62721100e+06	5.15000000e+02	7.24000000e+02	1.04400000e+03
87	1.63384500e+06	5.17000000e+02	7.28000000e+02	1.05500000e+03
88	1.64135300e+06	5.18000000e+02	7.30000000e+02	1.05900000e+03
89	1.65010500e+06	5.19000000e+02	7.32000000e+02	1.06100000e+03
90	1.65768000e+06	5.22000000e+02	7.37000000e+02	1.06700000e+03
91	1.66384100e+06	5.22000000e+02	7.37000000e+02	1.06700000e+03
92	1.66975300e+06	5.24000000e+02	7.39000000e+02	1.07100000e+03
93	1.67572000e+06	5.25000000e+02	7.40000000e+02	1.07200000e+03
94	1.68153600e+06	5.26000000e+02	7.41000000e+02	1.07300000e+03
95	1.68855300e+06	5.26000000e+02	7.41000000e+02	1.07300000e+03
96	1.69641100e+06	5.27000000e+02	7.42000000e+02	1.07400000e+03
97	1.70282400e+06	5.27000000e+02	7.42000000e+02	1.07400000e+03
98	1.70991700e+06	5.28000000e+02	7.43000000e+02	1.07500000e+03
99	1.71893300e+06	5.30000000e+02	7.45000000e+02	1.07700000e+03
100	1.72634200e+06	5.33000000e+02	7.48000000e+02	1.08100000e+03
