# Supplementary material for: Early Prediction of Movie Box Office Success Based on Wikipedia Activity Big Data
Source: PLoS One. 2013 Aug 21;8(8):e71226. doi: 10.1371/journal.pone.0071226 (PMC3749192; doi:10.1371/journal.pone.0071226)
Supplement: Dataset S1 — The dataset under study, including the financial and Wikipedia activity data is also available at http://wwm.phy.bme.hu/SupplementaryDataS1.zip. (ZIP) [file pone.0071226.s002.zip › wikipredict_data_pack/sample_of_312/wikipedia_predictors/34]

Day_(movie_time)	Views	Users	Rigor	Edits
-500	0.00000000e+00	0.00000000e+00	0.00000000e+00	0.00000000e+00
-499	3.00000000e+00	0.00000000e+00	0.00000000e+00	0.00000000e+00
-498	8.00000000e+00	0.00000000e+00	0.00000000e+00	0.00000000e+00
-497	9.00000000e+00	0.00000000e+00	0.00000000e+00	0.00000000e+00
-496	1.10000000e+01	0.00000000e+00	0.00000000e+00	0.00000000e+00
-495	1.20000000e+01	0.00000000e+00	0.00000000e+00	0.00000000e+00
-494	1.60000000e+01	0.00000000e+00	0.00000000e+00	0.00000000e+00
-493	1.80000000e+01	0.00000000e+00	0.00000000e+00	0.00000000e+00
-492	1.90000000e+01	0.00000000e+00	0.00000000e+00	0.00000000e+00
-491	1.90000000e+01	0.00000000e+00	0.00000000e+00	0.00000000e+00
-490	2.10000000e+01	0.00000000e+00	0.00000000e+00	0.00000000e+00
-489	2.50000000e+01	0.00000000e+00	0.00000000e+00	0.00000000e+00
-488	2.60000000e+01	0.00000000e+00	0.00000000e+00	0.00000000e+00
-487	2.60000000e+01	0.00000000e+00	0.00000000e+00	0.00000000e+00
-486	2.70000000e+01	0.00000000e+00	0.00000000e+00	0.00000000e+00
-485	2.80000000e+01	0.00000000e+00	0.00000000e+00	0.00000000e+00
-484	3.00000000e+01	0.00000000e+00	0.00000000e+00	0.00000000e+00
-483	3.10000000e+01	0.00000000e+00	0.00000000e+00	0.00000000e+00
-482	3.30000000e+01	0.00000000e+00	0.00000000e+00	0.00000000e+00
-481	3.50000000e+01	0.00000000e+00	0.00000000e+00	0.00000000e+00
-480	3.70000000e+01	0.00000000e+00	0.00000000e+00	0.00000000e+00
-479	3.90000000e+01	0.00000000e+00	0.00000000e+00	0.00000000e+00
-478	4.00000000e+01	0.00000000e+00	0.00000000e+00	0.00000000e+00
-477	4.10000000e+01	0.00000000e+00	0.00000000e+00	0.00000000e+00
-476	4.30000000e+01	0.00000000e+00	0.00000000e+00	0.00000000e+00
-475	4.50000000e+01	0.00000000e+00	0.00000000e+00	0.00000000e+00
-474	4.60000000e+01	0.00000000e+00	0.00000000e+00	0.00000000e+00
-473	4.60000000e+01	0.00000000e+00	0.00000000e+00	0.00000000e+00
-472	4.70000000e+01	0.00000000e+00	0.00000000e+00	0.00000000e+00
-471	4.80000000e+01	0.00000000e+00	0.00000000e+00	0.00000000e+00
-470	5.00000000e+01	0.00000000e+00	0.00000000e+00	0.00000000e+00
-469	5.00000000e+01	0.00000000e+00	0.00000000e+00	0.00000000e+00
-468	5.30000000e+01	0.00000000e+00	0.00000000e+00	0.00000000e+00
-467	5.90000000e+01	0.00000000e+00	0.00000000e+00	0.00000000e+00
-466	6.00000000e+01	0.00000000e+00	0.00000000e+00	0.00000000e+00
-465	6.10000000e+01	0.00000000e+00	0.00000000e+00	0.00000000e+00
-464	6.20000000e+01	0.00000000e+00	0.00000000e+00	0.00000000e+00
-463	6.20000000e+01	0.00000000e+00	0.00000000e+00	0.00000000e+00
-462	6.20000000e+01	0.00000000e+00	0.00000000e+00	0.00000000e+00
-461	6.40000000e+01	0.00000000e+00	0.00000000e+00	0.00000000e+00
-460	6.40000000e+01	0.00000000e+00	0.00000000e+00	0.00000000e+00
-459	6.50000000e+01	0.00000000e+00	0.00000000e+00	0.00000000e+00
-458	6.70000000e+01	0.00000000e+00	0.00000000e+00	0.00000000e+00
-457	6.90000000e+01	0.00000000e+00	0.00000000e+00	0.00000000e+00
-456	7.20000000e+01	0.00000000e+00	0.00000000e+00	0.00000000e+00
-455	7.30000000e+01	0.00000000e+00	0.00000000e+00	0.00000000e+00
-454	7.50000000e+01	0.00000000e+00	0.00000000e+00	0.00000000e+00
-453	7.70000000e+01	0.00000000e+00	0.00000000e+00	0.00000000e+00
-452	7.80000000e+01	0.00000000e+00	0.00000000e+00	0.00000000e+00
-451	8.10000000e+01	0.00000000e+00	0.00000000e+00	0.00000000e+00
-450	8.20000000e+01	0.00000000e+00	0.00000000e+00	0.00000000e+00
-449	8.40000000e+01	0.00000000e+00	0.00000000e+00	0.00000000e+00
-448	8.70000000e+01	0.00000000e+00	0.00000000e+00	0.00000000e+00
-447	8.90000000e+01	0.00000000e+00	0.00000000e+00	0.00000000e+00
-446	9.20000000e+01	0.00000000e+00	0.00000000e+00	0.00000000e+00
-445	9.30000000e+01	0.00000000e+00	0.00000000e+00	0.00000000e+00
-444	9.40000000e+01	0.00000000e+00	0.00000000e+00	0.00000000e+00
-443	9.50000000e+01	0.00000000e+00	0.00000000e+00	0.00000000e+00
-442	9.50000000e+01	0.00000000e+00	0.00000000e+00	0.00000000e+00
-441	9.80000000e+01	0.00000000e+00	0.00000000e+00	0.00000000e+00
-440	9.90000000e+01	0.00000000e+00	0.00000000e+00	0.00000000e+00
-439	9.90000000e+01	0.00000000e+00	0.00000000e+00	0.00000000e+00
-438	1.00000000e+02	0.00000000e+00	0.00000000e+00	0.00000000e+00
-437	1.03000000e+02	0.00000000e+00	0.00000000e+00	0.00000000e+00
-436	1.05000000e+02	0.00000000e+00	0.00000000e+00	0.00000000e+00
-435	1.08000000e+02	0.00000000e+00	0.00000000e+00	0.00000000e+00
-434	1.11000000e+02	0.00000000e+00	0.00000000e+00	0.00000000e+00
-433	1.12000000e+02	0.00000000e+00	0.00000000e+00	0.00000000e+00
-432	1.13000000e+02	0.00000000e+00	0.00000000e+00	0.00000000e+00
-431	1.13000000e+02	0.00000000e+00	0.00000000e+00	0.00000000e+00
-430	1.14000000e+02	0.00000000e+00	0.00000000e+00	0.00000000e+00
-429	1.14000000e+02	0.00000000e+00	0.00000000e+00	0.00000000e+00
-428	1.18000000e+02	0.00000000e+00	0.00000000e+00	0.00000000e+00
-427	1.22000000e+02	0.00000000e+00	0.00000000e+00	0.00000000e+00
-426	1.22000000e+02	0.00000000e+00	0.00000000e+00	0.00000000e+00
-425	1.23000000e+02	0.00000000e+00	0.00000000e+00	0.00000000e+00
-424	1.24000000e+02	0.00000000e+00	0.00000000e+00	0.00000000e+00
-423	1.28000000e+02	0.00000000e+00	0.00000000e+00	0.00000000e+00
-422	1.30000000e+02	0.00000000e+00	0.00000000e+00	0.00000000e+00
-421	1.32000000e+02	0.00000000e+00	0.00000000e+00	0.00000000e+00
-420	1.34000000e+02	0.00000000e+00	0.00000000e+00	0.00000000e+00
-419	1.35000000e+02	0.00000000e+00	0.00000000e+00	0.00000000e+00
-418	1.37000000e+02	0.00000000e+00	0.00000000e+00	0.00000000e+00
-417	1.38000000e+02	0.00000000e+00	0.00000000e+00	0.00000000e+00
-416	1.40000000e+02	0.00000000e+00	0.00000000e+00	0.00000000e+00
-415	1.44000000e+02	0.00000000e+00	0.00000000e+00	0.00000000e+00
-414	1.45000000e+02	0.00000000e+00	0.00000000e+00	0.00000000e+00
-413	1.46000000e+02	0.00000000e+00	0.00000000e+00	0.00000000e+00
-412	1.50000000e+02	0.00000000e+00	0.00000000e+00	0.00000000e+00
-411	1.50000000e+02	0.00000000e+00	0.00000000e+00	0.00000000e+00
-410	1.50000000e+02	0.00000000e+00	0.00000000e+00	0.00000000e+00
-409	1.50000000e+02	0.00000000e+00	0.00000000e+00	0.00000000e+00
-408	1.52000000e+02	0.00000000e+00	0.00000000e+00	0.00000000e+00
-407	1.53000000e+02	0.00000000e+00	0.00000000e+00	0.00000000e+00
-406	1.57000000e+02	0.00000000e+00	0.00000000e+00	0.00000000e+00
-405	1.60000000e+02	0.00000000e+00	0.00000000e+00	0.00000000e+00
-404	1.60000000e+02	0.00000000e+00	0.00000000e+00	0.00000000e+00
-403	1.60000000e+02	0.00000000e+00	0.00000000e+00	0.00000000e+00
-402	1.61000000e+02	0.00000000e+00	0.00000000e+00	0.00000000e+00
-401	1.61000000e+02	0.00000000e+00	0.00000000e+00	0.00000000e+00
-400	1.61000000e+02	0.00000000e+00	0.00000000e+00	0.00000000e+00
-399	1.64000000e+02	0.00000000e+00	0.00000000e+00	0.00000000e+00
-398	1.65000000e+02	0.00000000e+00	0.00000000e+00	0.00000000e+00
-397	1.69000000e+02	0.00000000e+00	0.00000000e+00	0.00000000e+00
-396	1.70000000e+02	0.00000000e+00	0.00000000e+00	0.00000000e+00
-395	1.70000000e+02	0.00000000e+00	0.00000000e+00	0.00000000e+00
-394	1.73000000e+02	0.00000000e+00	0.00000000e+00	0.00000000e+00
-393	1.74000000e+02	0.00000000e+00	0.00000000e+00	0.00000000e+00
-392	1.76000000e+02	0.00000000e+00	0.00000000e+00	0.00000000e+00
-391	1.77000000e+02	0.00000000e+00	0.00000000e+00	0.00000000e+00
-390	1.78000000e+02	0.00000000e+00	0.00000000e+00	0.00000000e+00
-389	1.81000000e+02	0.00000000e+00	0.00000000e+00	0.00000000e+00
-388	1.83000000e+02	0.00000000e+00	0.00000000e+00	0.00000000e+00
-387	1.85000000e+02	0.00000000e+00	0.00000000e+00	0.00000000e+00
-386	1.86000000e+02	0.00000000e+00	0.00000000e+00	0.00000000e+00
-385	1.88000000e+02	0.00000000e+00	0.00000000e+00	0.00000000e+00
-384	1.90000000e+02	0.00000000e+00	0.00000000e+00	0.00000000e+00
-383	1.91000000e+02	0.00000000e+00	0.00000000e+00	0.00000000e+00
-382	1.94000000e+02	0.00000000e+00	0.00000000e+00	0.00000000e+00
-381	1.95000000e+02	0.00000000e+00	0.00000000e+00	0.00000000e+00
-380	1.98000000e+02	0.00000000e+00	0.00000000e+00	0.00000000e+00
-379	2.02000000e+02	0.00000000e+00	0.00000000e+00	0.00000000e+00
-378	2.04000000e+02	0.00000000e+00	0.00000000e+00	0.00000000e+00
-377	2.06000000e+02	0.00000000e+00	0.00000000e+00	0.00000000e+00
-376	2.09000000e+02	0.00000000e+00	0.00000000e+00	0.00000000e+00
-375	2.11000000e+02	0.00000000e+00	0.00000000e+00	0.00000000e+00
-374	2.11000000e+02	0.00000000e+00	0.00000000e+00	0.00000000e+00
-373	2.14000000e+02	0.00000000e+00	0.00000000e+00	0.00000000e+00
-372	2.16000000e+02	0.00000000e+00	0.00000000e+00	0.00000000e+00
-371	2.16000000e+02	0.00000000e+00	0.00000000e+00	0.00000000e+00
-370	2.18000000e+02	0.00000000e+00	0.00000000e+00	0.00000000e+00
-369	2.21000000e+02	0.00000000e+00	0.00000000e+00	0.00000000e+00
-368	2.22000000e+02	0.00000000e+00	0.00000000e+00	0.00000000e+00
-367	2.27000000e+02	0.00000000e+00	0.00000000e+00	0.00000000e+00
-366	2.31000000e+02	0.00000000e+00	0.00000000e+00	0.00000000e+00
-365	2.32000000e+02	0.00000000e+00	0.00000000e+00	0.00000000e+00
-364	2.33000000e+02	0.00000000e+00	0.00000000e+00	0.00000000e+00
-363	2.35000000e+02	0.00000000e+00	0.00000000e+00	0.00000000e+00
-362	2.37000000e+02	0.00000000e+00	0.00000000e+00	0.00000000e+00
-361	2.41000000e+02	0.00000000e+00	0.00000000e+00	0.00000000e+00
-360	2.42000000e+02	0.00000000e+00	0.00000000e+00	0.00000000e+00
-359	2.44000000e+02	0.00000000e+00	0.00000000e+00	0.00000000e+00
-358	2.44000000e+02	0.00000000e+00	0.00000000e+00	0.00000000e+00
-357	2.46000000e+02	0.00000000e+00	0.00000000e+00	0.00000000e+00
-356	2.48000000e+02	0.00000000e+00	0.00000000e+00	0.00000000e+00
-355	2.48000000e+02	0.00000000e+00	0.00000000e+00	0.00000000e+00
-354	2.51000000e+02	0.00000000e+00	0.00000000e+00	0.00000000e+00
-353	2.54000000e+02	0.00000000e+00	0.00000000e+00	0.00000000e+00
-352	2.54000000e+02	0.00000000e+00	0.00000000e+00	0.00000000e+00
-351	2.61000000e+02	0.00000000e+00	0.00000000e+00	0.00000000e+00
-350	2.63000000e+02	0.00000000e+00	0.00000000e+00	0.00000000e+00
-349	2.63000000e+02	0.00000000e+00	0.00000000e+00	0.00000000e+00
-348	2.66000000e+02	0.00000000e+00	0.00000000e+00	0.00000000e+00
-347	2.66000000e+02	0.00000000e+00	0.00000000e+00	0.00000000e+00
-346	2.71000000e+02	0.00000000e+00	0.00000000e+00	0.00000000e+00
-345	2.76000000e+02	0.00000000e+00	0.00000000e+00	0.00000000e+00
-344	2.78000000e+02	0.00000000e+00	0.00000000e+00	0.00000000e+00
-343	2.84000000e+02	0.00000000e+00	0.00000000e+00	0.00000000e+00
-342	2.87000000e+02	0.00000000e+00	0.00000000e+00	0.00000000e+00
-341	2.89000000e+02	0.00000000e+00	0.00000000e+00	0.00000000e+00
-340	2.92000000e+02	0.00000000e+00	0.00000000e+00	0.00000000e+00
-339	2.93000000e+02	0.00000000e+00	0.00000000e+00	0.00000000e+00
-338	2.96000000e+02	0.00000000e+00	0.00000000e+00	0.00000000e+00
-337	2.99000000e+02	0.00000000e+00	0.00000000e+00	0.00000000e+00
-336	3.01000000e+02	0.00000000e+00	0.00000000e+00	0.00000000e+00
-335	3.04000000e+02	0.00000000e+00	0.00000000e+00	0.00000000e+00
-334	3.05000000e+02	0.00000000e+00	0.00000000e+00	0.00000000e+00
-333	3.07000000e+02	0.00000000e+00	0.00000000e+00	0.00000000e+00
-332	3.09000000e+02	0.00000000e+00	0.00000000e+00	0.00000000e+00
-331	3.09000000e+02	0.00000000e+00	0.00000000e+00	0.00000000e+00
-330	3.11000000e+02	0.00000000e+00	0.00000000e+00	0.00000000e+00
-329	3.13000000e+02	0.00000000e+00	0.00000000e+00	0.00000000e+00
-328	3.18000000e+02	0.00000000e+00	0.00000000e+00	0.00000000e+00
-327	3.20000000e+02	0.00000000e+00	0.00000000e+00	0.00000000e+00
-326	3.22000000e+02	0.00000000e+00	0.00000000e+00	0.00000000e+00
-325	3.30000000e+02	0.00000000e+00	0.00000000e+00	0.00000000e+00
-324	3.39000000e+02	0.00000000e+00	0.00000000e+00	0.00000000e+00
-323	3.46000000e+02	0.00000000e+00	0.00000000e+00	0.00000000e+00
-322	3.47000000e+02	0.00000000e+00	0.00000000e+00	0.00000000e+00
-321	3.54000000e+02	0.00000000e+00	0.00000000e+00	0.00000000e+00
-320	3.61000000e+02	0.00000000e+00	0.00000000e+00	0.00000000e+00
-319	3.68000000e+02	0.00000000e+00	0.00000000e+00	0.00000000e+00
-318	3.76000000e+02	0.00000000e+00	0.00000000e+00	0.00000000e+00
-317	3.81000000e+02	0.00000000e+00	0.00000000e+00	0.00000000e+00
-316	3.81000000e+02	2.00000000e+00	3.00000000e+00	3.00000000e+00
-315	4.14000000e+02	2.00000000e+00	3.00000000e+00	3.00000000e+00
-314	4.14000000e+02	2.00000000e+00	3.00000000e+00	3.00000000e+00
-313	4.14000000e+02	2.00000000e+00	3.00000000e+00	3.00000000e+00
-312	4.14000000e+02	2.00000000e+00	3.00000000e+00	3.00000000e+00
-311	4.40000000e+02	2.00000000e+00	3.00000000e+00	3.00000000e+00
-310	4.85000000e+02	2.00000000e+00	3.00000000e+00	3.00000000e+00
-309	5.22000000e+02	3.00000000e+00	4.00000000e+00	5.00000000e+00
-308	5.64000000e+02	3.00000000e+00	4.00000000e+00	5.00000000e+00
-307	5.94000000e+02	3.00000000e+00	4.00000000e+00	5.00000000e+00
-306	6.23000000e+02	3.00000000e+00	4.00000000e+00	5.00000000e+00
-305	6.69000000e+02	3.00000000e+00	4.00000000e+00	5.00000000e+00
-304	7.14000000e+02	3.00000000e+00	4.00000000e+00	5.00000000e+00
-303	7.56000000e+02	3.00000000e+00	4.00000000e+00	5.00000000e+00
-302	8.44000000e+02	3.00000000e+00	4.00000000e+00	5.00000000e+00
-301	9.22000000e+02	3.00000000e+00	4.00000000e+00	5.00000000e+00
-300	1.05800000e+03	3.00000000e+00	4.00000000e+00	5.00000000e+00
-299	1.14200000e+03	3.00000000e+00	4.00000000e+00	5.00000000e+00
-298	1.29400000e+03	4.00000000e+00	5.00000000e+00	1.10000000e+01
-297	1.37500000e+03	4.00000000e+00	5.00000000e+00	1.10000000e+01
-296	1.45200000e+03	4.00000000e+00	5.00000000e+00	1.10000000e+01
-295	1.45200000e+03	4.00000000e+00	5.00000000e+00	1.10000000e+01
-294	1.45200000e+03	4.00000000e+00	5.00000000e+00	1.10000000e+01
-293	1.45200000e+03	5.00000000e+00	6.00000000e+00	1.20000000e+01
-292	1.52000000e+03	5.00000000e+00	6.00000000e+00	1.20000000e+01
-291	1.60500000e+03	7.00000000e+00	8.00000000e+00	1.60000000e+01
-290	1.65800000e+03	7.00000000e+00	8.00000000e+00	1.60000000e+01
-289	1.69800000e+03	7.00000000e+00	8.00000000e+00	1.60000000e+01
-288	1.74400000e+03	7.00000000e+00	8.00000000e+00	1.60000000e+01
-287	1.78500000e+03	7.00000000e+00	8.00000000e+00	1.60000000e+01
-286	1.84400000e+03	7.00000000e+00	8.00000000e+00	1.60000000e+01
-285	1.90900000e+03	7.00000000e+00	8.00000000e+00	1.60000000e+01
-284	1.99800000e+03	7.00000000e+00	8.00000000e+00	1.60000000e+01
-283	2.05800000e+03	7.00000000e+00	8.00000000e+00	1.60000000e+01
-282	2.11800000e+03	7.00000000e+00	8.00000000e+00	1.60000000e+01
-281	2.16800000e+03	7.00000000e+00	8.00000000e+00	1.60000000e+01
-280	2.20700000e+03	7.00000000e+00	8.00000000e+00	1.60000000e+01
-279	2.26600000e+03	7.00000000e+00	8.00000000e+00	1.60000000e+01
-278	2.31800000e+03	7.00000000e+00	8.00000000e+00	1.60000000e+01
-277	2.38000000e+03	7.00000000e+00	8.00000000e+00	1.60000000e+01
-276	2.44700000e+03	7.00000000e+00	8.00000000e+00	1.60000000e+01
-275	2.49400000e+03	7.00000000e+00	8.00000000e+00	1.60000000e+01
-274	2.54400000e+03	7.00000000e+00	8.00000000e+00	1.60000000e+01
-273	2.58700000e+03	7.00000000e+00	8.00000000e+00	1.60000000e+01
-272	2.65000000e+03	7.00000000e+00	8.00000000e+00	1.60000000e+01
-271	2.68700000e+03	7.00000000e+00	8.00000000e+00	1.60000000e+01
-270	2.74600000e+03	7.00000000e+00	8.00000000e+00	1.60000000e+01
-269	2.79100000e+03	7.00000000e+00	8.00000000e+00	1.60000000e+01
-268	2.82200000e+03	7.00000000e+00	8.00000000e+00	1.60000000e+01
-267	2.85500000e+03	7.00000000e+00	8.00000000e+00	1.60000000e+01
-266	2.89700000e+03	7.00000000e+00	8.00000000e+00	1.60000000e+01
-265	2.93500000e+03	8.00000000e+00	9.00000000e+00	1.80000000e+01
-264	2.97000000e+03	8.00000000e+00	9.00000000e+00	1.80000000e+01
-263	2.97000000e+03	8.00000000e+00	9.00000000e+00	1.80000000e+01
-262	3.02800000e+03	8.00000000e+00	9.00000000e+00	1.80000000e+01
-261	3.06600000e+03	8.00000000e+00	9.00000000e+00	1.80000000e+01
-260	3.10000000e+03	8.00000000e+00	9.00000000e+00	1.80000000e+01
-259	3.14700000e+03	8.00000000e+00	9.00000000e+00	1.80000000e+01
-258	3.19000000e+03	8.00000000e+00	9.00000000e+00	1.80000000e+01
-257	3.22800000e+03	8.00000000e+00	9.00000000e+00	1.80000000e+01
-256	3.22800000e+03	8.00000000e+00	9.00000000e+00	1.80000000e+01
-255	3.28000000e+03	8.00000000e+00	9.00000000e+00	1.80000000e+01
-254	3.33300000e+03	8.00000000e+00	9.00000000e+00	1.80000000e+01
-253	3.35500000e+03	8.00000000e+00	9.00000000e+00	1.80000000e+01
-252	3.38300000e+03	8.00000000e+00	9.00000000e+00	1.80000000e+01
-251	3.43000000e+03	8.00000000e+00	9.00000000e+00	1.80000000e+01
-250	3.47200000e+03	8.00000000e+00	9.00000000e+00	1.80000000e+01
-249	3.52500000e+03	8.00000000e+00	9.00000000e+00	1.80000000e+01
-248	3.56500000e+03	8.00000000e+00	9.00000000e+00	1.80000000e+01
-247	3.59300000e+03	8.00000000e+00	9.00000000e+00	1.80000000e+01
-246	3.63400000e+03	8.00000000e+00	9.00000000e+00	1.80000000e+01
-245	3.66100000e+03	8.00000000e+00	9.00000000e+00	1.80000000e+01
-244	3.70100000e+03	8.00000000e+00	9.00000000e+00	1.80000000e+01
-243	3.73100000e+03	8.00000000e+00	9.00000000e+00	1.80000000e+01
-242	3.76300000e+03	8.00000000e+00	9.00000000e+00	1.80000000e+01
-241	3.80500000e+03	8.00000000e+00	9.00000000e+00	1.80000000e+01
-240	3.84000000e+03	8.00000000e+00	9.00000000e+00	1.80000000e+01
-239	3.87500000e+03	8.00000000e+00	9.00000000e+00	1.80000000e+01
-238	3.91700000e+03	8.00000000e+00	9.00000000e+00	1.80000000e+01
-237	3.94400000e+03	8.00000000e+00	9.00000000e+00	1.80000000e+01
-236	3.99100000e+03	8.00000000e+00	9.00000000e+00	1.80000000e+01
-235	4.01700000e+03	8.00000000e+00	9.00000000e+00	1.80000000e+01
-234	4.05100000e+03	8.00000000e+00	9.00000000e+00	1.80000000e+01
-233	4.08700000e+03	8.00000000e+00	9.00000000e+00	1.80000000e+01
-232	4.11500000e+03	8.00000000e+00	9.00000000e+00	1.80000000e+01
-231	4.13000000e+03	8.00000000e+00	9.00000000e+00	1.80000000e+01
-230	4.16200000e+03	8.00000000e+00	9.00000000e+00	1.80000000e+01
-229	4.19400000e+03	8.00000000e+00	9.00000000e+00	1.80000000e+01
-228	4.22700000e+03	8.00000000e+00	9.00000000e+00	1.80000000e+01
-227	4.27100000e+03	8.00000000e+00	9.00000000e+00	1.80000000e+01
-226	4.31100000e+03	9.00000000e+00	9.00000000e+00	2.00000000e+01
-225	4.36100000e+03	9.00000000e+00	9.00000000e+00	2.10000000e+01
-224	4.40100000e+03	9.00000000e+00	9.00000000e+00	2.10000000e+01
-223	4.42600000e+03	9.00000000e+00	9.00000000e+00	2.10000000e+01
-222	4.47000000e+03	9.00000000e+00	9.00000000e+00	2.10000000e+01
-221	4.53700000e+03	9.00000000e+00	9.00000000e+00	2.10000000e+01
-220	4.60100000e+03	9.00000000e+00	9.00000000e+00	2.10000000e+01
-219	4.63200000e+03	9.00000000e+00	9.00000000e+00	2.10000000e+01
-218	4.67700000e+03	9.00000000e+00	9.00000000e+00	2.10000000e+01
-217	4.74000000e+03	9.00000000e+00	9.00000000e+00	2.10000000e+01
-216	4.77200000e+03	9.00000000e+00	9.00000000e+00	2.10000000e+01
-215	4.81600000e+03	9.00000000e+00	9.00000000e+00	2.10000000e+01
-214	4.90900000e+03	1.00000000e+01	1.00000000e+01	2.30000000e+01
-213	4.95800000e+03	1.00000000e+01	1.00000000e+01	2.30000000e+01
-212	5.00000000e+03	1.00000000e+01	1.00000000e+01	2.30000000e+01
-211	5.06300000e+03	1.00000000e+01	1.10000000e+01	2.50000000e+01
-210	5.15800000e+03	1.00000000e+01	1.10000000e+01	2.50000000e+01
-209	5.20900000e+03	1.00000000e+01	1.10000000e+01	2.50000000e+01
-208	5.25200000e+03	1.00000000e+01	1.10000000e+01	2.50000000e+01
-207	5.30700000e+03	1.00000000e+01	1.10000000e+01	2.50000000e+01
-206	5.35100000e+03	1.00000000e+01	1.10000000e+01	2.50000000e+01
-205	5.39300000e+03	1.00000000e+01	1.10000000e+01	2.50000000e+01
-204	5.43900000e+03	1.00000000e+01	1.10000000e+01	2.50000000e+01
-203	5.46500000e+03	1.00000000e+01	1.10000000e+01	2.50000000e+01
-202	5.51400000e+03	1.00000000e+01	1.10000000e+01	2.50000000e+01
-201	5.55100000e+03	1.00000000e+01	1.10000000e+01	2.50000000e+01
-200	5.59500000e+03	1.00000000e+01	1.10000000e+01	2.50000000e+01
-199	5.68200000e+03	1.00000000e+01	1.10000000e+01	2.50000000e+01
-198	5.75500000e+03	1.00000000e+01	1.10000000e+01	2.50000000e+01
-197	5.83500000e+03	1.00000000e+01	1.10000000e+01	2.50000000e+01
-196	5.88800000e+03	1.00000000e+01	1.10000000e+01	2.50000000e+01
-195	5.94500000e+03	1.00000000e+01	1.10000000e+01	2.50000000e+01
-194	5.94500000e+03	1.00000000e+01	1.10000000e+01	2.50000000e+01
-193	5.94500000e+03	1.00000000e+01	1.10000000e+01	2.50000000e+01
-192	6.03500000e+03	1.00000000e+01	1.10000000e+01	2.50000000e+01
-191	6.07900000e+03	1.00000000e+01	1.10000000e+01	2.50000000e+01
-190	6.12600000e+03	1.00000000e+01	1.10000000e+01	2.50000000e+01
-189	6.19000000e+03	1.00000000e+01	1.10000000e+01	2.50000000e+01
-188	6.26600000e+03	1.00000000e+01	1.10000000e+01	2.50000000e+01
-187	6.66100000e+03	1.00000000e+01	1.10000000e+01	2.50000000e+01
-186	7.26700000e+03	1.00000000e+01	1.10000000e+01	2.50000000e+01
-185	7.59500000e+03	1.00000000e+01	1.10000000e+01	2.50000000e+01
-184	7.77600000e+03	1.00000000e+01	1.10000000e+01	2.50000000e+01
-183	7.93800000e+03	1.00000000e+01	1.10000000e+01	2.50000000e+01
-182	8.06700000e+03	1.00000000e+01	1.10000000e+01	2.50000000e+01
-181	8.20000000e+03	1.00000000e+01	1.10000000e+01	2.50000000e+01
-180	8.35300000e+03	1.00000000e+01	1.10000000e+01	2.50000000e+01
-179	8.50600000e+03	1.00000000e+01	1.10000000e+01	2.50000000e+01
-178	8.50600000e+03	1.00000000e+01	1.10000000e+01	2.50000000e+01
-177	8.59500000e+03	1.00000000e+01	1.10000000e+01	2.50000000e+01
-176	8.66900000e+03	1.10000000e+01	1.20000000e+01	2.60000000e+01
-175	8.79100000e+03	1.10000000e+01	1.20000000e+01	2.60000000e+01
-174	8.88800000e+03	1.10000000e+01	1.20000000e+01	2.60000000e+01
-173	8.99000000e+03	1.10000000e+01	1.20000000e+01	2.60000000e+01
-172	9.09100000e+03	1.10000000e+01	1.20000000e+01	2.60000000e+01
-171	9.20900000e+03	1.10000000e+01	1.20000000e+01	2.60000000e+01
-170	9.30800000e+03	1.10000000e+01	1.20000000e+01	2.60000000e+01
-169	9.38500000e+03	1.10000000e+01	1.20000000e+01	2.60000000e+01
-168	9.46100000e+03	1.10000000e+01	1.20000000e+01	2.60000000e+01
-167	9.61700000e+03	1.10000000e+01	1.20000000e+01	2.60000000e+01
-166	9.80800000e+03	1.30000000e+01	1.30000000e+01	2.70000000e+01
-165	9.97600000e+03	1.30000000e+01	1.30000000e+01	2.70000000e+01
-164	1.01330000e+04	1.30000000e+01	1.30000000e+01	2.70000000e+01
-163	1.02410000e+04	1.30000000e+01	1.30000000e+01	2.70000000e+01
-162	1.03280000e+04	1.30000000e+01	1.30000000e+01	2.70000000e+01
-161	1.04090000e+04	1.30000000e+01	1.30000000e+01	2.70000000e+01
-160	1.04870000e+04	1.30000000e+01	1.30000000e+01	2.70000000e+01
-159	1.05740000e+04	1.30000000e+01	1.30000000e+01	2.70000000e+01
-158	1.06580000e+04	1.40000000e+01	1.50000000e+01	2.90000000e+01
-157	1.07530000e+04	1.40000000e+01	1.50000000e+01	2.90000000e+01
-156	1.08390000e+04	1.40000000e+01	1.50000000e+01	2.90000000e+01
-155	1.09020000e+04	1.40000000e+01	1.50000000e+01	2.90000000e+01
-154	1.09730000e+04	1.40000000e+01	1.50000000e+01	2.90000000e+01
-153	1.10600000e+04	1.40000000e+01	1.50000000e+01	2.90000000e+01
-152	1.11800000e+04	1.40000000e+01	1.50000000e+01	2.90000000e+01
-151	1.12880000e+04	1.40000000e+01	1.50000000e+01	2.90000000e+01
-150	1.13730000e+04	1.50000000e+01	1.60000000e+01	3.00000000e+01
-149	1.14290000e+04	1.50000000e+01	1.60000000e+01	3.00000000e+01
-148	1.14910000e+04	1.50000000e+01	1.60000000e+01	3.00000000e+01
-147	1.15660000e+04	1.50000000e+01	1.60000000e+01	3.00000000e+01
-146	1.16560000e+04	1.50000000e+01	1.60000000e+01	3.00000000e+01
-145	1.18020000e+04	1.50000000e+01	1.60000000e+01	3.00000000e+01
-144	1.20090000e+04	1.50000000e+01	1.60000000e+01	3.00000000e+01
-143	1.21010000e+04	1.50000000e+01	1.60000000e+01	3.00000000e+01
-142	1.21990000e+04	1.50000000e+01	1.60000000e+01	3.00000000e+01
-141	1.22730000e+04	1.50000000e+01	1.60000000e+01	3.00000000e+01
-140	1.23460000e+04	1.50000000e+01	1.60000000e+01	3.00000000e+01
-139	1.24170000e+04	1.50000000e+01	1.60000000e+01	3.00000000e+01
-138	1.24790000e+04	1.50000000e+01	1.60000000e+01	3.00000000e+01
-137	1.25950000e+04	1.50000000e+01	1.60000000e+01	3.00000000e+01
-136	1.26630000e+04	1.50000000e+01	1.60000000e+01	3.00000000e+01
-135	1.27290000e+04	1.50000000e+01	1.60000000e+01	3.00000000e+01
-134	1.27820000e+04	1.50000000e+01	1.60000000e+01	3.00000000e+01
-133	1.28340000e+04	1.50000000e+01	1.60000000e+01	3.00000000e+01
-132	1.29350000e+04	1.50000000e+01	1.60000000e+01	3.00000000e+01
-131	1.30390000e+04	1.50000000e+01	1.60000000e+01	3.00000000e+01
-130	1.31110000e+04	1.50000000e+01	1.60000000e+01	3.00000000e+01
-129	1.31750000e+04	1.50000000e+01	1.60000000e+01	3.00000000e+01
-128	1.32340000e+04	1.50000000e+01	1.60000000e+01	3.00000000e+01
-127	1.33140000e+04	1.50000000e+01	1.60000000e+01	3.00000000e+01
-126	1.33790000e+04	1.50000000e+01	1.60000000e+01	3.00000000e+01
-125	1.34700000e+04	1.70000000e+01	1.70000000e+01	3.10000000e+01
-124	1.35640000e+04	1.70000000e+01	1.70000000e+01	3.10000000e+01
-123	1.36550000e+04	1.70000000e+01	1.70000000e+01	3.10000000e+01
-122	1.37430000e+04	1.70000000e+01	1.70000000e+01	3.10000000e+01
-121	1.38390000e+04	1.70000000e+01	1.70000000e+01	3.10000000e+01
-120	1.39250000e+04	1.70000000e+01	1.70000000e+01	3.10000000e+01
-119	1.39870000e+04	1.70000000e+01	1.70000000e+01	3.10000000e+01
-118	1.40720000e+04	1.70000000e+01	1.70000000e+01	3.10000000e+01
-117	1.41530000e+04	1.70000000e+01	1.70000000e+01	3.10000000e+01
-116	1.42380000e+04	1.70000000e+01	1.70000000e+01	3.10000000e+01
-115	1.43000000e+04	1.70000000e+01	1.70000000e+01	3.10000000e+01
-114	1.43530000e+04	1.70000000e+01	1.70000000e+01	3.10000000e+01
-113	1.44000000e+04	1.70000000e+01	1.70000000e+01	3.10000000e+01
-112	1.44650000e+04	1.70000000e+01	1.70000000e+01	3.10000000e+01
-111	1.45510000e+04	1.80000000e+01	1.80000000e+01	3.40000000e+01
-110	1.46770000e+04	2.00000000e+01	1.90000000e+01	3.50000000e+01
-109	1.47610000e+04	2.00000000e+01	1.90000000e+01	3.50000000e+01
-108	1.48330000e+04	2.00000000e+01	1.90000000e+01	3.50000000e+01
-107	1.49290000e+04	2.00000000e+01	1.90000000e+01	3.50000000e+01
-106	1.49840000e+04	2.00000000e+01	1.90000000e+01	3.50000000e+01
-105	1.50320000e+04	2.00000000e+01	1.90000000e+01	3.50000000e+01
-104	1.51070000e+04	2.00000000e+01	1.90000000e+01	3.50000000e+01
-103	1.51650000e+04	2.00000000e+01	1.90000000e+01	3.50000000e+01
-102	1.52790000e+04	2.00000000e+01	1.90000000e+01	3.50000000e+01
-101	1.53820000e+04	2.00000000e+01	2.00000000e+01	3.70000000e+01
-100	1.54370000e+04	2.00000000e+01	2.00000000e+01	3.70000000e+01
-99	1.55010000e+04	2.00000000e+01	2.00000000e+01	3.70000000e+01
-98	1.55720000e+04	2.00000000e+01	2.00000000e+01	3.70000000e+01
-97	1.56730000e+04	2.00000000e+01	2.00000000e+01	3.70000000e+01
-96	1.57650000e+04	2.00000000e+01	2.00000000e+01	3.70000000e+01
-95	1.58760000e+04	2.00000000e+01	2.00000000e+01	3.70000000e+01
-94	1.59620000e+04	2.00000000e+01	2.00000000e+01	3.70000000e+01
-93	1.60470000e+04	2.00000000e+01	2.00000000e+01	3.70000000e+01
-92	1.60900000e+04	2.00000000e+01	2.00000000e+01	3.70000000e+01
-91	1.61460000e+04	2.00000000e+01	2.00000000e+01	3.70000000e+01
-90	1.62050000e+04	2.00000000e+01	2.00000000e+01	3.70000000e+01
-89	1.62680000e+04	2.00000000e+01	2.00000000e+01	3.70000000e+01
-88	1.63290000e+04	2.00000000e+01	2.00000000e+01	3.70000000e+01
-87	1.64060000e+04	2.00000000e+01	2.00000000e+01	3.70000000e+01
-86	1.64540000e+04	2.00000000e+01	2.00000000e+01	3.70000000e+01
-85	1.65040000e+04	2.00000000e+01	2.00000000e+01	3.70000000e+01
-84	1.65300000e+04	2.00000000e+01	2.00000000e+01	3.70000000e+01
-83	1.66090000e+04	2.00000000e+01	2.00000000e+01	3.70000000e+01
-82	1.66960000e+04	2.00000000e+01	2.00000000e+01	3.70000000e+01
-81	1.67670000e+04	2.00000000e+01	2.00000000e+01	3.70000000e+01
-80	1.68320000e+04	2.00000000e+01	2.00000000e+01	3.70000000e+01
-79	1.68680000e+04	2.00000000e+01	2.00000000e+01	3.70000000e+01
-78	1.69120000e+04	2.00000000e+01	2.00000000e+01	3.70000000e+01
-77	1.69550000e+04	2.00000000e+01	2.00000000e+01	3.70000000e+01
-76	1.70170000e+04	2.00000000e+01	2.00000000e+01	3.70000000e+01
-75	1.70760000e+04	2.00000000e+01	2.00000000e+01	3.70000000e+01
-74	1.71650000e+04	2.00000000e+01	2.00000000e+01	3.70000000e+01
-73	1.72080000e+04	2.00000000e+01	2.00000000e+01	3.70000000e+01
-72	1.72710000e+04	2.00000000e+01	2.00000000e+01	3.70000000e+01
-71	1.73180000e+04	2.00000000e+01	2.00000000e+01	3.70000000e+01
-70	1.73700000e+04	2.00000000e+01	2.00000000e+01	3.70000000e+01
-69	1.74230000e+04	2.00000000e+01	2.00000000e+01	3.70000000e+01
-68	1.74810000e+04	2.00000000e+01	2.00000000e+01	3.70000000e+01
-67	1.75420000e+04	2.00000000e+01	2.00000000e+01	3.70000000e+01
-66	1.76040000e+04	2.00000000e+01	2.00000000e+01	3.70000000e+01
-65	1.76750000e+04	2.00000000e+01	2.00000000e+01	3.70000000e+01
-64	1.77570000e+04	2.00000000e+01	2.00000000e+01	3.70000000e+01
-63	1.78140000e+04	2.00000000e+01	2.00000000e+01	3.70000000e+01
-62	1.78730000e+04	2.00000000e+01	2.00000000e+01	3.70000000e+01
-61	1.79650000e+04	2.00000000e+01	2.00000000e+01	3.70000000e+01
-60	1.80290000e+04	2.00000000e+01	2.00000000e+01	3.70000000e+01
-59	1.80840000e+04	2.00000000e+01	2.00000000e+01	3.70000000e+01
-58	1.81570000e+04	2.00000000e+01	2.00000000e+01	3.70000000e+01
-57	1.82100000e+04	2.00000000e+01	2.00000000e+01	3.70000000e+01
-56	1.82480000e+04	2.00000000e+01	2.00000000e+01	3.70000000e+01
-55	1.82720000e+04	2.00000000e+01	2.00000000e+01	3.70000000e+01
-54	1.82830000e+04	2.00000000e+01	2.00000000e+01	3.70000000e+01
-53	1.82970000e+04	2.00000000e+01	2.00000000e+01	3.70000000e+01
-52	1.83040000e+04	2.00000000e+01	2.00000000e+01	3.70000000e+01
-51	1.83250000e+04	2.00000000e+01	2.00000000e+01	3.70000000e+01
-50	1.83720000e+04	2.00000000e+01	2.00000000e+01	3.70000000e+01
-49	1.84160000e+04	2.00000000e+01	2.00000000e+01	3.70000000e+01
-48	1.85650000e+04	2.00000000e+01	2.00000000e+01	3.70000000e+01
-47	1.86430000e+04	2.00000000e+01	2.00000000e+01	3.70000000e+01
-46	1.87320000e+04	2.00000000e+01	2.00000000e+01	3.70000000e+01
-45	1.88110000e+04	2.10000000e+01	2.10000000e+01	3.90000000e+01
-44	1.89580000e+04	2.20000000e+01	2.20000000e+01	4.10000000e+01
-43	1.90290000e+04	2.20000000e+01	2.20000000e+01	4.10000000e+01
-42	1.90960000e+04	2.20000000e+01	2.20000000e+01	4.10000000e+01
-41	1.91820000e+04	2.20000000e+01	2.20000000e+01	4.10000000e+01
-40	1.91820000e+04	2.20000000e+01	2.20000000e+01	4.10000000e+01
-39	1.92210000e+04	2.20000000e+01	2.20000000e+01	4.10000000e+01
-38	1.92210000e+04	2.20000000e+01	2.20000000e+01	4.10000000e+01
-37	1.92860000e+04	2.20000000e+01	2.20000000e+01	4.10000000e+01
-36	1.94390000e+04	2.20000000e+01	2.20000000e+01	4.10000000e+01
-35	1.97170000e+04	2.20000000e+01	2.20000000e+01	4.10000000e+01
-34	1.99460000e+04	2.20000000e+01	2.20000000e+01	4.10000000e+01
-33	2.00750000e+04	2.30000000e+01	2.30000000e+01	4.20000000e+01
-32	2.01890000e+04	2.30000000e+01	2.30000000e+01	4.20000000e+01
-31	2.01890000e+04	2.30000000e+01	2.30000000e+01	4.20000000e+01
-30	2.03000000e+04	2.30000000e+01	2.40000000e+01	4.30000000e+01
-29	2.03000000e+04	2.30000000e+01	2.40000000e+01	4.30000000e+01
-28	2.03000000e+04	2.30000000e+01	2.40000000e+01	4.30000000e+01
-27	2.03000000e+04	2.30000000e+01	2.40000000e+01	4.30000000e+01
-26	2.03000000e+04	2.30000000e+01	2.40000000e+01	4.30000000e+01
-25	2.04640000e+04	2.30000000e+01	2.40000000e+01	4.30000000e+01
-24	2.06220000e+04	2.30000000e+01	2.40000000e+01	4.30000000e+01
-23	2.07700000e+04	2.30000000e+01	2.40000000e+01	4.30000000e+01
-22	2.09110000e+04	2.30000000e+01	2.40000000e+01	4.30000000e+01
-21	2.10670000e+04	2.50000000e+01	2.50000000e+01	4.40000000e+01
-20	2.11620000e+04	2.50000000e+01	2.50000000e+01	4.40000000e+01
-19	2.13000000e+04	2.50000000e+01	2.50000000e+01	4.40000000e+01
-18	2.14060000e+04	2.50000000e+01	2.50000000e+01	4.40000000e+01
-17	2.15090000e+04	2.50000000e+01	2.50000000e+01	4.40000000e+01
-16	2.16130000e+04	2.50000000e+01	2.50000000e+01	4.40000000e+01
-15	2.17110000e+04	2.50000000e+01	2.50000000e+01	4.40000000e+01
-14	2.18080000e+04	2.50000000e+01	2.50000000e+01	4.40000000e+01
-13	2.19420000e+04	2.50000000e+01	2.50000000e+01	4.40000000e+01
-12	2.20770000e+04	2.50000000e+01	2.50000000e+01	4.40000000e+01
-11	2.22930000e+04	2.50000000e+01	2.50000000e+01	4.40000000e+01
-10	2.24570000e+04	2.50000000e+01	2.50000000e+01	4.40000000e+01
-9	2.26000000e+04	2.50000000e+01	2.50000000e+01	4.40000000e+01
-8	2.28750000e+04	2.50000000e+01	2.50000000e+01	4.40000000e+01
-7	2.31100000e+04	2.50000000e+01	2.50000000e+01	4.40000000e+01
-6	2.35390000e+04	2.50000000e+01	2.50000000e+01	4.40000000e+01
-5	2.37630000e+04	2.50000000e+01	2.50000000e+01	4.40000000e+01
-4	2.40240000e+04	2.50000000e+01	2.50000000e+01	4.40000000e+01
-3	2.43490000e+04	2.50000000e+01	2.60000000e+01	4.60000000e+01
-2	2.45800000e+04	2.40000000e+01	2.60000000e+01	4.80000000e+01
-1	2.48320000e+04	2.40000000e+01	2.60000000e+01	4.80000000e+01
0	2.51690000e+04	2.40000000e+01	2.60000000e+01	4.80000000e+01
1	2.61530000e+04	2.40000000e+01	2.60000000e+01	4.80000000e+01
2	2.67440000e+04	2.90000000e+01	2.80000000e+01	5.20000000e+01
3	2.72980000e+04	2.90000000e+01	2.80000000e+01	5.20000000e+01
4	2.77540000e+04	3.00000000e+01	2.80000000e+01	5.40000000e+01
5	2.80980000e+04	3.10000000e+01	2.90000000e+01	5.70000000e+01
6	2.84110000e+04	3.40000000e+01	3.20000000e+01	6.50000000e+01
7	2.86470000e+04	3.40000000e+01	3.20000000e+01	6.50000000e+01
8	2.89050000e+04	3.40000000e+01	3.20000000e+01	6.50000000e+01
9	2.91560000e+04	3.40000000e+01	3.20000000e+01	6.50000000e+01
10	2.94420000e+04	3.60000000e+01	3.20000000e+01	6.60000000e+01
11	2.97160000e+04	3.40000000e+01	3.30000000e+01	6.70000000e+01
12	3.00980000e+04	3.40000000e+01	3.30000000e+01	6.70000000e+01
13	3.04070000e+04	3.60000000e+01	3.40000000e+01	6.80000000e+01
14	3.07440000e+04	3.90000000e+01	3.60000000e+01	7.00000000e+01
15	3.11140000e+04	3.90000000e+01	3.70000000e+01	7.10000000e+01
16	3.15150000e+04	3.70000000e+01	3.90000000e+01	7.30000000e+01
17	3.18800000e+04	3.70000000e+01	3.90000000e+01	7.30000000e+01
18	3.22070000e+04	3.70000000e+01	3.90000000e+01	7.30000000e+01
19	3.24850000e+04	4.10000000e+01	4.00000000e+01	7.40000000e+01
20	3.27910000e+04	4.00000000e+01	4.20000000e+01	7.60000000e+01
21	3.30640000e+04	4.20000000e+01	4.30000000e+01	7.70000000e+01
22	3.33480000e+04	4.20000000e+01	4.30000000e+01	7.70000000e+01
23	3.37150000e+04	4.20000000e+01	4.30000000e+01	7.70000000e+01
24	3.41220000e+04	4.20000000e+01	4.30000000e+01	7.70000000e+01
25	3.44610000e+04	4.20000000e+01	4.40000000e+01	7.80000000e+01
26	3.47620000e+04	4.20000000e+01	4.60000000e+01	8.00000000e+01
27	3.50400000e+04	4.20000000e+01	4.60000000e+01	8.00000000e+01
28	3.53350000e+04	4.20000000e+01	4.60000000e+01	8.00000000e+01
29	3.56650000e+04	4.20000000e+01	4.60000000e+01	8.00000000e+01
30	3.60840000e+04	4.20000000e+01	4.60000000e+01	8.10000000e+01
31	3.65300000e+04	4.10000000e+01	4.70000000e+01	8.30000000e+01
32	3.70000000e+04	4.10000000e+01	4.70000000e+01	8.30000000e+01
33	3.73810000e+04	4.20000000e+01	4.80000000e+01	8.40000000e+01
34	3.77290000e+04	4.20000000e+01	4.80000000e+01	8.40000000e+01
35	3.79880000e+04	4.90000000e+01	4.90000000e+01	8.50000000e+01
36	3.82500000e+04	4.90000000e+01	4.90000000e+01	8.50000000e+01
37	3.85350000e+04	4.90000000e+01	4.90000000e+01	8.50000000e+01
38	3.89470000e+04	4.90000000e+01	4.90000000e+01	8.50000000e+01
39	3.92700000e+04	4.70000000e+01	5.00000000e+01	8.60000000e+01
40	3.94900000e+04	4.70000000e+01	5.10000000e+01	8.70000000e+01
41	3.97520000e+04	4.70000000e+01	5.10000000e+01	8.70000000e+01
42	4.00330000e+04	4.70000000e+01	5.10000000e+01	8.70000000e+01
43	4.02700000e+04	4.70000000e+01	5.10000000e+01	8.70000000e+01
44	4.05820000e+04	4.60000000e+01	5.10000000e+01	8.80000000e+01
45	4.08620000e+04	4.60000000e+01	5.10000000e+01	8.80000000e+01
46	4.11090000e+04	4.50000000e+01	5.20000000e+01	9.00000000e+01
47	4.13320000e+04	4.60000000e+01	5.30000000e+01	9.10000000e+01
48	4.15080000e+04	4.90000000e+01	5.40000000e+01	9.20000000e+01
49	4.16660000e+04	4.90000000e+01	5.40000000e+01	9.20000000e+01
50	4.18870000e+04	4.90000000e+01	5.40000000e+01	9.20000000e+01
51	4.20970000e+04	4.60000000e+01	5.50000000e+01	9.30000000e+01
52	4.23990000e+04	4.60000000e+01	5.50000000e+01	9.30000000e+01
53	4.27050000e+04	4.60000000e+01	5.50000000e+01	9.30000000e+01
54	4.29320000e+04	4.70000000e+01	5.50000000e+01	9.40000000e+01
55	4.31170000e+04	4.70000000e+01	5.50000000e+01	9.40000000e+01
56	4.32910000e+04	4.70000000e+01	5.50000000e+01	9.40000000e+01
57	4.35780000e+04	4.70000000e+01	5.50000000e+01	9.40000000e+01
58	4.38250000e+04	4.60000000e+01	5.50000000e+01	9.50000000e+01
59	4.40600000e+04	4.60000000e+01	5.50000000e+01	9.50000000e+01
60	4.42550000e+04	4.60000000e+01	5.50000000e+01	9.50000000e+01
61	4.44430000e+04	4.60000000e+01	5.50000000e+01	9.60000000e+01
62	4.45720000e+04	4.60000000e+01	5.50000000e+01	9.60000000e+01
63	4.46930000e+04	4.60000000e+01	5.50000000e+01	9.60000000e+01
64	4.48780000e+04	4.40000000e+01	5.50000000e+01	9.70000000e+01
65	4.50600000e+04	4.50000000e+01	5.50000000e+01	9.80000000e+01
66	4.52520000e+04	4.50000000e+01	5.50000000e+01	9.80000000e+01
67	4.54440000e+04	4.50000000e+01	5.50000000e+01	9.90000000e+01
68	4.56200000e+04	4.90000000e+01	5.50000000e+01	1.00000000e+02
69	4.57440000e+04	4.90000000e+01	5.50000000e+01	1.00000000e+02
70	4.59000000e+04	4.80000000e+01	5.50000000e+01	1.01000000e+02
71	4.60470000e+04	4.80000000e+01	5.50000000e+01	1.01000000e+02
72	4.62390000e+04	4.60000000e+01	5.60000000e+01	1.03000000e+02
73	4.64050000e+04	4.60000000e+01	5.60000000e+01	1.03000000e+02
74	4.65700000e+04	4.60000000e+01	5.60000000e+01	1.03000000e+02
75	4.67020000e+04	5.10000000e+01	5.70000000e+01	1.04000000e+02
76	4.68190000e+04	5.10000000e+01	5.70000000e+01	1.04000000e+02
77	4.69550000e+04	5.10000000e+01	5.70000000e+01	1.04000000e+02
78	4.71200000e+04	4.90000000e+01	5.80000000e+01	1.05000000e+02
79	4.72880000e+04	4.90000000e+01	5.80000000e+01	1.05000000e+02
80	4.74710000e+04	4.90000000e+01	5.80000000e+01	1.05000000e+02
81	4.76440000e+04	4.80000000e+01	5.90000000e+01	1.06000000e+02
82	4.78560000e+04	5.20000000e+01	5.90000000e+01	1.07000000e+02
83	4.80030000e+04	5.00000000e+01	5.90000000e+01	1.08000000e+02
84	4.81120000e+04	5.00000000e+01	5.90000000e+01	1.08000000e+02
85	4.82380000e+04	5.00000000e+01	5.90000000e+01	1.08000000e+02
86	4.83990000e+04	5.00000000e+01	5.90000000e+01	1.09000000e+02
87	4.85750000e+04	5.00000000e+01	5.90000000e+01	1.09000000e+02
88	4.87480000e+04	5.00000000e+01	5.90000000e+01	1.09000000e+02
89	4.89400000e+04	5.10000000e+01	5.90000000e+01	1.10000000e+02
90	4.90790000e+04	5.10000000e+01	5.90000000e+01	1.10000000e+02
91	4.92000000e+04	5.10000000e+01	5.90000000e+01	1.10000000e+02
92	4.93710000e+04	5.00000000e+01	5.90000000e+01	1.11000000e+02
93	4.95340000e+04	5.20000000e+01	5.90000000e+01	1.12000000e+02
94	4.97200000e+04	5.10000000e+01	6.00000000e+01	1.13000000e+02
95	4.99230000e+04	5.10000000e+01	6.00000000e+01	1.13000000e+02
96	5.01000000e+04	5.10000000e+01	6.10000000e+01	1.14000000e+02
97	5.02390000e+04	5.10000000e+01	6.10000000e+01	1.14000000e+02
98	5.03750000e+04	5.10000000e+01	6.10000000e+01	1.14000000e+02
99	5.05010000e+04	5.00000000e+01	6.30000000e+01	1.18000000e+02
100	5.06290000e+04	5.00000000e+01	6.30000000e+01	1.18000000e+02
