# Supplementary material for: Early Prediction of Movie Box Office Success Based on Wikipedia Activity Big Data
Source: PLoS One. 2013 Aug 21;8(8):e71226. doi: 10.1371/journal.pone.0071226 (PMC3749192; doi:10.1371/journal.pone.0071226)
Supplement: Dataset S1 — The dataset under study, including the financial and Wikipedia activity data is also available at http://wwm.phy.bme.hu/SupplementaryDataS1.zip. (ZIP) [file pone.0071226.s002.zip › wikipredict_data_pack/sample_of_312/wikipedia_predictors/35]

Day_(movie_time)	Views	Users	Rigor	Edits
-500	0.00000000e+00	0.00000000e+00	0.00000000e+00	0.00000000e+00
-499	0.00000000e+00	0.00000000e+00	0.00000000e+00	0.00000000e+00
-498	0.00000000e+00	0.00000000e+00	0.00000000e+00	0.00000000e+00
-497	0.00000000e+00	0.00000000e+00	0.00000000e+00	0.00000000e+00
-496	0.00000000e+00	0.00000000e+00	0.00000000e+00	0.00000000e+00
-495	0.00000000e+00	0.00000000e+00	0.00000000e+00	0.00000000e+00
-494	0.00000000e+00	0.00000000e+00	0.00000000e+00	0.00000000e+00
-493	0.00000000e+00	0.00000000e+00	0.00000000e+00	0.00000000e+00
-492	0.00000000e+00	0.00000000e+00	0.00000000e+00	0.00000000e+00
-491	0.00000000e+00	0.00000000e+00	0.00000000e+00	0.00000000e+00
-490	0.00000000e+00	0.00000000e+00	0.00000000e+00	0.00000000e+00
-489	0.00000000e+00	0.00000000e+00	0.00000000e+00	0.00000000e+00
-488	0.00000000e+00	0.00000000e+00	0.00000000e+00	0.00000000e+00
-487	0.00000000e+00	0.00000000e+00	0.00000000e+00	0.00000000e+00
-486	0.00000000e+00	0.00000000e+00	0.00000000e+00	0.00000000e+00
-485	0.00000000e+00	0.00000000e+00	0.00000000e+00	0.00000000e+00
-484	0.00000000e+00	0.00000000e+00	0.00000000e+00	0.00000000e+00
-483	0.00000000e+00	0.00000000e+00	0.00000000e+00	0.00000000e+00
-482	0.00000000e+00	0.00000000e+00	0.00000000e+00	0.00000000e+00
-481	0.00000000e+00	0.00000000e+00	0.00000000e+00	0.00000000e+00
-480	0.00000000e+00	0.00000000e+00	0.00000000e+00	0.00000000e+00
-479	0.00000000e+00	0.00000000e+00	0.00000000e+00	0.00000000e+00
-478	0.00000000e+00	0.00000000e+00	0.00000000e+00	0.00000000e+00
-477	0.00000000e+00	0.00000000e+00	0.00000000e+00	0.00000000e+00
-476	0.00000000e+00	0.00000000e+00	0.00000000e+00	0.00000000e+00
-475	0.00000000e+00	0.00000000e+00	0.00000000e+00	0.00000000e+00
-474	0.00000000e+00	0.00000000e+00	0.00000000e+00	0.00000000e+00
-473	0.00000000e+00	0.00000000e+00	0.00000000e+00	0.00000000e+00
-472	0.00000000e+00	0.00000000e+00	0.00000000e+00	0.00000000e+00
-471	0.00000000e+00	0.00000000e+00	0.00000000e+00	0.00000000e+00
-470	0.00000000e+00	0.00000000e+00	0.00000000e+00	0.00000000e+00
-469	0.00000000e+00	0.00000000e+00	0.00000000e+00	0.00000000e+00
-468	0.00000000e+00	0.00000000e+00	0.00000000e+00	0.00000000e+00
-467	0.00000000e+00	0.00000000e+00	0.00000000e+00	0.00000000e+00
-466	0.00000000e+00	0.00000000e+00	0.00000000e+00	0.00000000e+00
-465	0.00000000e+00	0.00000000e+00	0.00000000e+00	0.00000000e+00
-464	0.00000000e+00	0.00000000e+00	0.00000000e+00	0.00000000e+00
-463	0.00000000e+00	0.00000000e+00	0.00000000e+00	0.00000000e+00
-462	0.00000000e+00	0.00000000e+00	0.00000000e+00	0.00000000e+00
-461	0.00000000e+00	0.00000000e+00	0.00000000e+00	0.00000000e+00
-460	0.00000000e+00	0.00000000e+00	0.00000000e+00	0.00000000e+00
-459	0.00000000e+00	0.00000000e+00	0.00000000e+00	0.00000000e+00
-458	0.00000000e+00	0.00000000e+00	0.00000000e+00	0.00000000e+00
-457	0.00000000e+00	0.00000000e+00	0.00000000e+00	0.00000000e+00
-456	0.00000000e+00	0.00000000e+00	0.00000000e+00	0.00000000e+00
-455	0.00000000e+00	0.00000000e+00	0.00000000e+00	0.00000000e+00
-454	0.00000000e+00	0.00000000e+00	0.00000000e+00	0.00000000e+00
-453	0.00000000e+00	0.00000000e+00	0.00000000e+00	0.00000000e+00
-452	0.00000000e+00	0.00000000e+00	0.00000000e+00	0.00000000e+00
-451	0.00000000e+00	0.00000000e+00	0.00000000e+00	0.00000000e+00
-450	0.00000000e+00	0.00000000e+00	0.00000000e+00	0.00000000e+00
-449	0.00000000e+00	0.00000000e+00	0.00000000e+00	0.00000000e+00
-448	0.00000000e+00	0.00000000e+00	0.00000000e+00	0.00000000e+00
-447	0.00000000e+00	0.00000000e+00	0.00000000e+00	0.00000000e+00
-446	0.00000000e+00	0.00000000e+00	0.00000000e+00	0.00000000e+00
-445	0.00000000e+00	0.00000000e+00	0.00000000e+00	0.00000000e+00
-444	0.00000000e+00	0.00000000e+00	0.00000000e+00	0.00000000e+00
-443	0.00000000e+00	0.00000000e+00	0.00000000e+00	0.00000000e+00
-442	0.00000000e+00	0.00000000e+00	0.00000000e+00	0.00000000e+00
-441	0.00000000e+00	0.00000000e+00	0.00000000e+00	0.00000000e+00
-440	0.00000000e+00	0.00000000e+00	0.00000000e+00	0.00000000e+00
-439	0.00000000e+00	0.00000000e+00	0.00000000e+00	0.00000000e+00
-438	0.00000000e+00	0.00000000e+00	0.00000000e+00	0.00000000e+00
-437	0.00000000e+00	0.00000000e+00	0.00000000e+00	0.00000000e+00
-436	0.00000000e+00	0.00000000e+00	0.00000000e+00	0.00000000e+00
-435	0.00000000e+00	0.00000000e+00	0.00000000e+00	0.00000000e+00
-434	0.00000000e+00	0.00000000e+00	0.00000000e+00	0.00000000e+00
-433	0.00000000e+00	0.00000000e+00	0.00000000e+00	0.00000000e+00
-432	0.00000000e+00	0.00000000e+00	0.00000000e+00	0.00000000e+00
-431	0.00000000e+00	0.00000000e+00	0.00000000e+00	0.00000000e+00
-430	0.00000000e+00	0.00000000e+00	0.00000000e+00	0.00000000e+00
-429	0.00000000e+00	0.00000000e+00	0.00000000e+00	0.00000000e+00
-428	0.00000000e+00	0.00000000e+00	0.00000000e+00	0.00000000e+00
-427	0.00000000e+00	0.00000000e+00	0.00000000e+00	0.00000000e+00
-426	0.00000000e+00	0.00000000e+00	0.00000000e+00	0.00000000e+00
-425	0.00000000e+00	0.00000000e+00	0.00000000e+00	0.00000000e+00
-424	0.00000000e+00	0.00000000e+00	0.00000000e+00	0.00000000e+00
-423	0.00000000e+00	0.00000000e+00	0.00000000e+00	0.00000000e+00
-422	0.00000000e+00	0.00000000e+00	0.00000000e+00	0.00000000e+00
-421	0.00000000e+00	0.00000000e+00	0.00000000e+00	0.00000000e+00
-420	0.00000000e+00	0.00000000e+00	0.00000000e+00	0.00000000e+00
-419	0.00000000e+00	0.00000000e+00	0.00000000e+00	0.00000000e+00
-418	0.00000000e+00	0.00000000e+00	0.00000000e+00	0.00000000e+00
-417	0.00000000e+00	0.00000000e+00	0.00000000e+00	0.00000000e+00
-416	0.00000000e+00	0.00000000e+00	0.00000000e+00	0.00000000e+00
-415	0.00000000e+00	0.00000000e+00	0.00000000e+00	0.00000000e+00
-414	0.00000000e+00	0.00000000e+00	0.00000000e+00	0.00000000e+00
-413	0.00000000e+00	0.00000000e+00	0.00000000e+00	0.00000000e+00
-412	0.00000000e+00	0.00000000e+00	0.00000000e+00	0.00000000e+00
-411	0.00000000e+00	0.00000000e+00	0.00000000e+00	0.00000000e+00
-410	0.00000000e+00	0.00000000e+00	0.00000000e+00	0.00000000e+00
-409	0.00000000e+00	0.00000000e+00	0.00000000e+00	0.00000000e+00
-408	0.00000000e+00	0.00000000e+00	0.00000000e+00	0.00000000e+00
-407	0.00000000e+00	0.00000000e+00	0.00000000e+00	0.00000000e+00
-406	0.00000000e+00	0.00000000e+00	0.00000000e+00	0.00000000e+00
-405	0.00000000e+00	0.00000000e+00	0.00000000e+00	0.00000000e+00
-404	0.00000000e+00	0.00000000e+00	0.00000000e+00	0.00000000e+00
-403	0.00000000e+00	0.00000000e+00	0.00000000e+00	0.00000000e+00
-402	0.00000000e+00	0.00000000e+00	0.00000000e+00	0.00000000e+00
-401	0.00000000e+00	0.00000000e+00	0.00000000e+00	0.00000000e+00
-400	0.00000000e+00	0.00000000e+00	0.00000000e+00	0.00000000e+00
-399	0.00000000e+00	0.00000000e+00	0.00000000e+00	0.00000000e+00
-398	0.00000000e+00	0.00000000e+00	0.00000000e+00	0.00000000e+00
-397	0.00000000e+00	0.00000000e+00	0.00000000e+00	0.00000000e+00
-396	0.00000000e+00	0.00000000e+00	0.00000000e+00	0.00000000e+00
-395	0.00000000e+00	0.00000000e+00	0.00000000e+00	0.00000000e+00
-394	0.00000000e+00	0.00000000e+00	0.00000000e+00	0.00000000e+00
-393	0.00000000e+00	0.00000000e+00	0.00000000e+00	0.00000000e+00
-392	0.00000000e+00	0.00000000e+00	0.00000000e+00	0.00000000e+00
-391	0.00000000e+00	0.00000000e+00	0.00000000e+00	0.00000000e+00
-390	0.00000000e+00	0.00000000e+00	0.00000000e+00	0.00000000e+00
-389	0.00000000e+00	0.00000000e+00	0.00000000e+00	0.00000000e+00
-388	0.00000000e+00	0.00000000e+00	0.00000000e+00	0.00000000e+00
-387	0.00000000e+00	0.00000000e+00	0.00000000e+00	0.00000000e+00
-386	0.00000000e+00	0.00000000e+00	0.00000000e+00	0.00000000e+00
-385	0.00000000e+00	0.00000000e+00	0.00000000e+00	0.00000000e+00
-384	0.00000000e+00	0.00000000e+00	0.00000000e+00	0.00000000e+00
-383	2.00000000e+00	0.00000000e+00	0.00000000e+00	0.00000000e+00
-382	2.00000000e+00	0.00000000e+00	0.00000000e+00	0.00000000e+00
-381	2.00000000e+00	0.00000000e+00	0.00000000e+00	0.00000000e+00
-380	2.00000000e+00	0.00000000e+00	0.00000000e+00	0.00000000e+00
-379	2.00000000e+00	0.00000000e+00	0.00000000e+00	0.00000000e+00
-378	4.00000000e+00	0.00000000e+00	0.00000000e+00	0.00000000e+00
-377	4.00000000e+00	0.00000000e+00	0.00000000e+00	0.00000000e+00
-376	4.00000000e+00	0.00000000e+00	0.00000000e+00	0.00000000e+00
-375	4.00000000e+00	0.00000000e+00	0.00000000e+00	0.00000000e+00
-374	4.00000000e+00	0.00000000e+00	0.00000000e+00	0.00000000e+00
-373	4.00000000e+00	0.00000000e+00	0.00000000e+00	0.00000000e+00
-372	4.00000000e+00	0.00000000e+00	0.00000000e+00	0.00000000e+00
-371	4.00000000e+00	0.00000000e+00	0.00000000e+00	0.00000000e+00
-370	4.00000000e+00	0.00000000e+00	0.00000000e+00	0.00000000e+00
-369	4.00000000e+00	0.00000000e+00	0.00000000e+00	0.00000000e+00
-368	4.00000000e+00	0.00000000e+00	0.00000000e+00	0.00000000e+00
-367	4.00000000e+00	0.00000000e+00	0.00000000e+00	0.00000000e+00
-366	4.00000000e+00	0.00000000e+00	0.00000000e+00	0.00000000e+00
-365	4.00000000e+00	0.00000000e+00	0.00000000e+00	0.00000000e+00
-364	4.00000000e+00	0.00000000e+00	0.00000000e+00	0.00000000e+00
-363	4.00000000e+00	0.00000000e+00	0.00000000e+00	0.00000000e+00
-362	4.00000000e+00	0.00000000e+00	0.00000000e+00	0.00000000e+00
-361	4.00000000e+00	0.00000000e+00	0.00000000e+00	0.00000000e+00
-360	4.00000000e+00	0.00000000e+00	0.00000000e+00	0.00000000e+00
-359	4.00000000e+00	0.00000000e+00	0.00000000e+00	0.00000000e+00
-358	4.00000000e+00	0.00000000e+00	0.00000000e+00	0.00000000e+00
-357	4.00000000e+00	0.00000000e+00	0.00000000e+00	0.00000000e+00
-356	6.00000000e+00	0.00000000e+00	0.00000000e+00	0.00000000e+00
-355	6.00000000e+00	0.00000000e+00	0.00000000e+00	0.00000000e+00
-354	6.00000000e+00	0.00000000e+00	0.00000000e+00	0.00000000e+00
-353	6.00000000e+00	0.00000000e+00	0.00000000e+00	0.00000000e+00
-352	6.00000000e+00	0.00000000e+00	0.00000000e+00	0.00000000e+00
-351	6.00000000e+00	0.00000000e+00	0.00000000e+00	0.00000000e+00
-350	6.00000000e+00	0.00000000e+00	0.00000000e+00	0.00000000e+00
-349	6.00000000e+00	0.00000000e+00	0.00000000e+00	0.00000000e+00
-348	6.00000000e+00	0.00000000e+00	0.00000000e+00	0.00000000e+00
-347	6.00000000e+00	0.00000000e+00	0.00000000e+00	0.00000000e+00
-346	6.00000000e+00	0.00000000e+00	0.00000000e+00	0.00000000e+00
-345	6.00000000e+00	0.00000000e+00	0.00000000e+00	0.00000000e+00
-344	6.00000000e+00	0.00000000e+00	0.00000000e+00	0.00000000e+00
-343	6.00000000e+00	0.00000000e+00	0.00000000e+00	0.00000000e+00
-342	6.00000000e+00	0.00000000e+00	0.00000000e+00	0.00000000e+00
-341	6.00000000e+00	0.00000000e+00	0.00000000e+00	0.00000000e+00
-340	6.00000000e+00	0.00000000e+00	0.00000000e+00	0.00000000e+00
-339	6.00000000e+00	0.00000000e+00	0.00000000e+00	0.00000000e+00
-338	8.00000000e+00	0.00000000e+00	0.00000000e+00	0.00000000e+00
-337	8.00000000e+00	0.00000000e+00	0.00000000e+00	0.00000000e+00
-336	8.00000000e+00	0.00000000e+00	0.00000000e+00	0.00000000e+00
-335	8.00000000e+00	0.00000000e+00	0.00000000e+00	0.00000000e+00
-334	8.00000000e+00	0.00000000e+00	0.00000000e+00	0.00000000e+00
-333	8.00000000e+00	0.00000000e+00	0.00000000e+00	0.00000000e+00
-332	8.00000000e+00	0.00000000e+00	0.00000000e+00	0.00000000e+00
-331	8.00000000e+00	0.00000000e+00	0.00000000e+00	0.00000000e+00
-330	8.00000000e+00	0.00000000e+00	0.00000000e+00	0.00000000e+00
-329	8.00000000e+00	0.00000000e+00	0.00000000e+00	0.00000000e+00
-328	8.00000000e+00	0.00000000e+00	0.00000000e+00	0.00000000e+00
-327	8.00000000e+00	0.00000000e+00	0.00000000e+00	0.00000000e+00
-326	8.00000000e+00	0.00000000e+00	0.00000000e+00	0.00000000e+00
-325	8.00000000e+00	0.00000000e+00	0.00000000e+00	0.00000000e+00
-324	8.00000000e+00	0.00000000e+00	0.00000000e+00	0.00000000e+00
-323	8.00000000e+00	0.00000000e+00	0.00000000e+00	0.00000000e+00
-322	8.00000000e+00	0.00000000e+00	0.00000000e+00	0.00000000e+00
-321	9.00000000e+00	0.00000000e+00	0.00000000e+00	0.00000000e+00
-320	9.00000000e+00	0.00000000e+00	0.00000000e+00	0.00000000e+00
-319	9.00000000e+00	0.00000000e+00	0.00000000e+00	0.00000000e+00
-318	9.00000000e+00	0.00000000e+00	0.00000000e+00	0.00000000e+00
-317	1.10000000e+01	0.00000000e+00	0.00000000e+00	0.00000000e+00
-316	1.10000000e+01	0.00000000e+00	0.00000000e+00	0.00000000e+00
-315	1.10000000e+01	0.00000000e+00	0.00000000e+00	0.00000000e+00
-314	1.10000000e+01	0.00000000e+00	0.00000000e+00	0.00000000e+00
-313	1.10000000e+01	0.00000000e+00	0.00000000e+00	0.00000000e+00
-312	1.10000000e+01	0.00000000e+00	0.00000000e+00	0.00000000e+00
-311	1.10000000e+01	0.00000000e+00	0.00000000e+00	0.00000000e+00
-310	1.10000000e+01	0.00000000e+00	0.00000000e+00	0.00000000e+00
-309	1.10000000e+01	0.00000000e+00	0.00000000e+00	0.00000000e+00
-308	1.10000000e+01	0.00000000e+00	0.00000000e+00	0.00000000e+00
-307	1.30000000e+01	0.00000000e+00	0.00000000e+00	0.00000000e+00
-306	1.30000000e+01	0.00000000e+00	0.00000000e+00	0.00000000e+00
-305	1.30000000e+01	0.00000000e+00	0.00000000e+00	0.00000000e+00
-304	1.30000000e+01	0.00000000e+00	0.00000000e+00	0.00000000e+00
-303	1.30000000e+01	0.00000000e+00	0.00000000e+00	0.00000000e+00
-302	1.30000000e+01	0.00000000e+00	0.00000000e+00	0.00000000e+00
-301	1.30000000e+01	0.00000000e+00	0.00000000e+00	0.00000000e+00
-300	1.30000000e+01	0.00000000e+00	0.00000000e+00	0.00000000e+00
-299	1.30000000e+01	0.00000000e+00	0.00000000e+00	0.00000000e+00
-298	1.40000000e+01	0.00000000e+00	0.00000000e+00	0.00000000e+00
-297	1.40000000e+01	0.00000000e+00	0.00000000e+00	0.00000000e+00
-296	1.40000000e+01	0.00000000e+00	0.00000000e+00	0.00000000e+00
-295	1.40000000e+01	0.00000000e+00	0.00000000e+00	0.00000000e+00
-294	1.40000000e+01	0.00000000e+00	0.00000000e+00	0.00000000e+00
-293	1.40000000e+01	0.00000000e+00	0.00000000e+00	0.00000000e+00
-292	1.40000000e+01	0.00000000e+00	0.00000000e+00	0.00000000e+00
-291	1.40000000e+01	0.00000000e+00	0.00000000e+00	0.00000000e+00
-290	1.40000000e+01	0.00000000e+00	0.00000000e+00	0.00000000e+00
-289	1.40000000e+01	0.00000000e+00	0.00000000e+00	0.00000000e+00
-288	1.60000000e+01	0.00000000e+00	0.00000000e+00	0.00000000e+00
-287	1.60000000e+01	0.00000000e+00	0.00000000e+00	0.00000000e+00
-286	1.60000000e+01	0.00000000e+00	0.00000000e+00	0.00000000e+00
-285	1.60000000e+01	0.00000000e+00	0.00000000e+00	0.00000000e+00
-284	1.60000000e+01	0.00000000e+00	0.00000000e+00	0.00000000e+00
-283	1.60000000e+01	0.00000000e+00	0.00000000e+00	0.00000000e+00
-282	1.60000000e+01	0.00000000e+00	0.00000000e+00	0.00000000e+00
-281	1.60000000e+01	0.00000000e+00	0.00000000e+00	0.00000000e+00
-280	1.60000000e+01	0.00000000e+00	0.00000000e+00	0.00000000e+00
-279	1.60000000e+01	0.00000000e+00	0.00000000e+00	0.00000000e+00
-278	1.60000000e+01	0.00000000e+00	0.00000000e+00	0.00000000e+00
-277	1.60000000e+01	0.00000000e+00	0.00000000e+00	0.00000000e+00
-276	1.60000000e+01	0.00000000e+00	0.00000000e+00	0.00000000e+00
-275	1.60000000e+01	0.00000000e+00	0.00000000e+00	0.00000000e+00
-274	1.60000000e+01	0.00000000e+00	0.00000000e+00	0.00000000e+00
-273	1.60000000e+01	0.00000000e+00	0.00000000e+00	0.00000000e+00
-272	1.60000000e+01	0.00000000e+00	0.00000000e+00	0.00000000e+00
-271	1.60000000e+01	0.00000000e+00	0.00000000e+00	0.00000000e+00
-270	1.60000000e+01	0.00000000e+00	0.00000000e+00	0.00000000e+00
-269	1.60000000e+01	0.00000000e+00	0.00000000e+00	0.00000000e+00
-268	1.60000000e+01	0.00000000e+00	0.00000000e+00	0.00000000e+00
-267	1.60000000e+01	0.00000000e+00	0.00000000e+00	0.00000000e+00
-266	1.60000000e+01	0.00000000e+00	0.00000000e+00	0.00000000e+00
-265	1.60000000e+01	0.00000000e+00	0.00000000e+00	0.00000000e+00
-264	1.60000000e+01	0.00000000e+00	0.00000000e+00	0.00000000e+00
-263	1.60000000e+01	0.00000000e+00	0.00000000e+00	0.00000000e+00
-262	1.60000000e+01	0.00000000e+00	0.00000000e+00	0.00000000e+00
-261	1.60000000e+01	0.00000000e+00	0.00000000e+00	0.00000000e+00
-260	1.80000000e+01	0.00000000e+00	0.00000000e+00	0.00000000e+00
-259	1.80000000e+01	0.00000000e+00	0.00000000e+00	0.00000000e+00
-258	1.80000000e+01	0.00000000e+00	0.00000000e+00	0.00000000e+00
-257	1.80000000e+01	0.00000000e+00	0.00000000e+00	0.00000000e+00
-256	1.80000000e+01	0.00000000e+00	0.00000000e+00	0.00000000e+00
-255	1.80000000e+01	0.00000000e+00	0.00000000e+00	0.00000000e+00
-254	1.80000000e+01	0.00000000e+00	0.00000000e+00	0.00000000e+00
-253	1.80000000e+01	0.00000000e+00	0.00000000e+00	0.00000000e+00
-252	1.80000000e+01	0.00000000e+00	0.00000000e+00	0.00000000e+00
-251	1.80000000e+01	0.00000000e+00	0.00000000e+00	0.00000000e+00
-250	1.80000000e+01	0.00000000e+00	0.00000000e+00	0.00000000e+00
-249	1.80000000e+01	0.00000000e+00	0.00000000e+00	0.00000000e+00
-248	1.80000000e+01	0.00000000e+00	0.00000000e+00	0.00000000e+00
-247	1.80000000e+01	0.00000000e+00	0.00000000e+00	0.00000000e+00
-246	1.80000000e+01	0.00000000e+00	0.00000000e+00	0.00000000e+00
-245	1.80000000e+01	0.00000000e+00	0.00000000e+00	0.00000000e+00
-244	1.80000000e+01	0.00000000e+00	0.00000000e+00	0.00000000e+00
-243	1.80000000e+01	0.00000000e+00	0.00000000e+00	0.00000000e+00
-242	1.80000000e+01	0.00000000e+00	0.00000000e+00	0.00000000e+00
-241	1.80000000e+01	0.00000000e+00	0.00000000e+00	0.00000000e+00
-240	1.80000000e+01	0.00000000e+00	0.00000000e+00	0.00000000e+00
-239	1.80000000e+01	0.00000000e+00	0.00000000e+00	0.00000000e+00
-238	1.80000000e+01	0.00000000e+00	0.00000000e+00	0.00000000e+00
-237	1.80000000e+01	0.00000000e+00	0.00000000e+00	0.00000000e+00
-236	1.80000000e+01	0.00000000e+00	0.00000000e+00	0.00000000e+00
-235	1.80000000e+01	0.00000000e+00	0.00000000e+00	0.00000000e+00
-234	1.80000000e+01	0.00000000e+00	0.00000000e+00	0.00000000e+00
-233	1.80000000e+01	0.00000000e+00	0.00000000e+00	0.00000000e+00
-232	1.80000000e+01	0.00000000e+00	0.00000000e+00	0.00000000e+00
-231	1.80000000e+01	0.00000000e+00	0.00000000e+00	0.00000000e+00
-230	1.80000000e+01	0.00000000e+00	0.00000000e+00	0.00000000e+00
-229	1.80000000e+01	0.00000000e+00	0.00000000e+00	0.00000000e+00
-228	1.80000000e+01	0.00000000e+00	0.00000000e+00	0.00000000e+00
-227	1.80000000e+01	0.00000000e+00	0.00000000e+00	0.00000000e+00
-226	2.00000000e+01	0.00000000e+00	0.00000000e+00	0.00000000e+00
-225	2.00000000e+01	0.00000000e+00	0.00000000e+00	0.00000000e+00
-224	2.00000000e+01	0.00000000e+00	0.00000000e+00	0.00000000e+00
-223	2.00000000e+01	0.00000000e+00	0.00000000e+00	0.00000000e+00
-222	2.00000000e+01	0.00000000e+00	0.00000000e+00	0.00000000e+00
-221	2.00000000e+01	0.00000000e+00	0.00000000e+00	0.00000000e+00
-220	2.00000000e+01	0.00000000e+00	0.00000000e+00	0.00000000e+00
-219	2.00000000e+01	0.00000000e+00	0.00000000e+00	0.00000000e+00
-218	2.00000000e+01	0.00000000e+00	0.00000000e+00	0.00000000e+00
-217	2.00000000e+01	0.00000000e+00	0.00000000e+00	0.00000000e+00
-216	2.00000000e+01	0.00000000e+00	0.00000000e+00	0.00000000e+00
-215	2.00000000e+01	0.00000000e+00	0.00000000e+00	0.00000000e+00
-214	2.00000000e+01	0.00000000e+00	0.00000000e+00	0.00000000e+00
-213	2.00000000e+01	0.00000000e+00	0.00000000e+00	0.00000000e+00
-212	2.00000000e+01	0.00000000e+00	0.00000000e+00	0.00000000e+00
-211	2.00000000e+01	0.00000000e+00	0.00000000e+00	0.00000000e+00
-210	2.00000000e+01	0.00000000e+00	0.00000000e+00	0.00000000e+00
-209	2.00000000e+01	0.00000000e+00	0.00000000e+00	0.00000000e+00
-208	2.00000000e+01	0.00000000e+00	0.00000000e+00	0.00000000e+00
-207	2.00000000e+01	0.00000000e+00	0.00000000e+00	0.00000000e+00
-206	2.00000000e+01	0.00000000e+00	0.00000000e+00	0.00000000e+00
-205	2.00000000e+01	0.00000000e+00	0.00000000e+00	0.00000000e+00
-204	2.00000000e+01	0.00000000e+00	0.00000000e+00	0.00000000e+00
-203	2.00000000e+01	0.00000000e+00	0.00000000e+00	0.00000000e+00
-202	2.00000000e+01	0.00000000e+00	0.00000000e+00	0.00000000e+00
-201	2.00000000e+01	0.00000000e+00	0.00000000e+00	0.00000000e+00
-200	2.00000000e+01	0.00000000e+00	0.00000000e+00	0.00000000e+00
-199	2.00000000e+01	0.00000000e+00	0.00000000e+00	0.00000000e+00
-198	2.00000000e+01	0.00000000e+00	0.00000000e+00	0.00000000e+00
-197	2.00000000e+01	0.00000000e+00	0.00000000e+00	0.00000000e+00
-196	2.00000000e+01	0.00000000e+00	0.00000000e+00	0.00000000e+00
-195	2.00000000e+01	0.00000000e+00	0.00000000e+00	0.00000000e+00
-194	2.00000000e+01	0.00000000e+00	0.00000000e+00	0.00000000e+00
-193	2.00000000e+01	0.00000000e+00	0.00000000e+00	0.00000000e+00
-192	2.00000000e+01	0.00000000e+00	0.00000000e+00	0.00000000e+00
-191	2.00000000e+01	0.00000000e+00	0.00000000e+00	0.00000000e+00
-190	2.00000000e+01	0.00000000e+00	0.00000000e+00	0.00000000e+00
-189	2.00000000e+01	0.00000000e+00	0.00000000e+00	0.00000000e+00
-188	2.00000000e+01	0.00000000e+00	0.00000000e+00	0.00000000e+00
-187	2.00000000e+01	0.00000000e+00	0.00000000e+00	0.00000000e+00
-186	2.00000000e+01	0.00000000e+00	0.00000000e+00	0.00000000e+00
-185	2.00000000e+01	0.00000000e+00	0.00000000e+00	0.00000000e+00
-184	2.00000000e+01	0.00000000e+00	0.00000000e+00	0.00000000e+00
-183	2.00000000e+01	0.00000000e+00	0.00000000e+00	0.00000000e+00
-182	2.00000000e+01	0.00000000e+00	0.00000000e+00	0.00000000e+00
-181	2.00000000e+01	0.00000000e+00	0.00000000e+00	0.00000000e+00
-180	2.00000000e+01	0.00000000e+00	0.00000000e+00	0.00000000e+00
-179	2.00000000e+01	0.00000000e+00	0.00000000e+00	0.00000000e+00
-178	2.00000000e+01	0.00000000e+00	0.00000000e+00	0.00000000e+00
-177	2.00000000e+01	0.00000000e+00	0.00000000e+00	0.00000000e+00
-176	2.00000000e+01	0.00000000e+00	0.00000000e+00	0.00000000e+00
-175	2.00000000e+01	0.00000000e+00	0.00000000e+00	0.00000000e+00
-174	2.00000000e+01	0.00000000e+00	0.00000000e+00	0.00000000e+00
-173	2.00000000e+01	0.00000000e+00	0.00000000e+00	0.00000000e+00
-172	2.00000000e+01	0.00000000e+00	0.00000000e+00	0.00000000e+00
-171	2.00000000e+01	0.00000000e+00	0.00000000e+00	0.00000000e+00
-170	2.00000000e+01	0.00000000e+00	0.00000000e+00	0.00000000e+00
-169	2.00000000e+01	0.00000000e+00	0.00000000e+00	0.00000000e+00
-168	2.00000000e+01	0.00000000e+00	0.00000000e+00	0.00000000e+00
-167	2.00000000e+01	0.00000000e+00	0.00000000e+00	0.00000000e+00
-166	2.00000000e+01	0.00000000e+00	0.00000000e+00	0.00000000e+00
-165	2.00000000e+01	0.00000000e+00	0.00000000e+00	0.00000000e+00
-164	2.00000000e+01	0.00000000e+00	0.00000000e+00	0.00000000e+00
-163	2.00000000e+01	0.00000000e+00	0.00000000e+00	0.00000000e+00
-162	2.00000000e+01	0.00000000e+00	0.00000000e+00	0.00000000e+00
-161	2.00000000e+01	0.00000000e+00	0.00000000e+00	0.00000000e+00
-160	2.00000000e+01	0.00000000e+00	0.00000000e+00	0.00000000e+00
-159	2.00000000e+01	0.00000000e+00	0.00000000e+00	0.00000000e+00
-158	2.00000000e+01	0.00000000e+00	0.00000000e+00	0.00000000e+00
-157	2.00000000e+01	0.00000000e+00	0.00000000e+00	0.00000000e+00
-156	2.00000000e+01	0.00000000e+00	0.00000000e+00	0.00000000e+00
-155	2.00000000e+01	0.00000000e+00	0.00000000e+00	0.00000000e+00
-154	2.00000000e+01	0.00000000e+00	0.00000000e+00	0.00000000e+00
-153	2.00000000e+01	0.00000000e+00	0.00000000e+00	0.00000000e+00
-152	2.00000000e+01	0.00000000e+00	0.00000000e+00	0.00000000e+00
-151	2.00000000e+01	0.00000000e+00	0.00000000e+00	0.00000000e+00
-150	2.00000000e+01	0.00000000e+00	0.00000000e+00	0.00000000e+00
-149	2.00000000e+01	0.00000000e+00	0.00000000e+00	0.00000000e+00
-148	2.00000000e+01	0.00000000e+00	0.00000000e+00	0.00000000e+00
-147	2.00000000e+01	0.00000000e+00	0.00000000e+00	0.00000000e+00
-146	2.00000000e+01	0.00000000e+00	0.00000000e+00	0.00000000e+00
-145	2.00000000e+01	0.00000000e+00	0.00000000e+00	0.00000000e+00
-144	2.00000000e+01	0.00000000e+00	0.00000000e+00	0.00000000e+00
-143	2.00000000e+01	0.00000000e+00	0.00000000e+00	0.00000000e+00
-142	2.00000000e+01	0.00000000e+00	0.00000000e+00	0.00000000e+00
-141	2.00000000e+01	0.00000000e+00	0.00000000e+00	0.00000000e+00
-140	2.00000000e+01	0.00000000e+00	0.00000000e+00	0.00000000e+00
-139	2.00000000e+01	0.00000000e+00	0.00000000e+00	0.00000000e+00
-138	2.00000000e+01	0.00000000e+00	0.00000000e+00	0.00000000e+00
-137	2.00000000e+01	0.00000000e+00	0.00000000e+00	0.00000000e+00
-136	2.00000000e+01	0.00000000e+00	0.00000000e+00	0.00000000e+00
-135	2.00000000e+01	0.00000000e+00	0.00000000e+00	0.00000000e+00
-134	2.00000000e+01	0.00000000e+00	0.00000000e+00	0.00000000e+00
-133	2.00000000e+01	0.00000000e+00	0.00000000e+00	0.00000000e+00
-132	2.00000000e+01	0.00000000e+00	0.00000000e+00	0.00000000e+00
-131	2.00000000e+01	0.00000000e+00	0.00000000e+00	0.00000000e+00
-130	2.00000000e+01	0.00000000e+00	0.00000000e+00	0.00000000e+00
-129	2.00000000e+01	0.00000000e+00	0.00000000e+00	0.00000000e+00
-128	2.00000000e+01	0.00000000e+00	0.00000000e+00	0.00000000e+00
-127	2.00000000e+01	0.00000000e+00	0.00000000e+00	0.00000000e+00
-126	2.00000000e+01	0.00000000e+00	0.00000000e+00	0.00000000e+00
-125	2.00000000e+01	0.00000000e+00	0.00000000e+00	0.00000000e+00
-124	2.00000000e+01	0.00000000e+00	0.00000000e+00	0.00000000e+00
-123	2.00000000e+01	0.00000000e+00	0.00000000e+00	0.00000000e+00
-122	2.00000000e+01	0.00000000e+00	0.00000000e+00	0.00000000e+00
-121	2.00000000e+01	0.00000000e+00	0.00000000e+00	0.00000000e+00
-120	2.00000000e+01	0.00000000e+00	0.00000000e+00	0.00000000e+00
-119	2.00000000e+01	0.00000000e+00	0.00000000e+00	0.00000000e+00
-118	2.00000000e+01	0.00000000e+00	0.00000000e+00	0.00000000e+00
-117	2.00000000e+01	0.00000000e+00	0.00000000e+00	0.00000000e+00
-116	2.00000000e+01	0.00000000e+00	0.00000000e+00	0.00000000e+00
-115	2.00000000e+01	0.00000000e+00	0.00000000e+00	0.00000000e+00
-114	2.00000000e+01	0.00000000e+00	0.00000000e+00	0.00000000e+00
-113	2.00000000e+01	0.00000000e+00	0.00000000e+00	0.00000000e+00
-112	2.00000000e+01	0.00000000e+00	0.00000000e+00	0.00000000e+00
-111	2.00000000e+01	0.00000000e+00	0.00000000e+00	0.00000000e+00
-110	2.00000000e+01	0.00000000e+00	0.00000000e+00	0.00000000e+00
-109	2.00000000e+01	0.00000000e+00	0.00000000e+00	0.00000000e+00
-108	2.00000000e+01	0.00000000e+00	0.00000000e+00	0.00000000e+00
-107	2.00000000e+01	0.00000000e+00	0.00000000e+00	0.00000000e+00
-106	2.00000000e+01	0.00000000e+00	0.00000000e+00	0.00000000e+00
-105	2.00000000e+01	0.00000000e+00	0.00000000e+00	0.00000000e+00
-104	2.00000000e+01	0.00000000e+00	0.00000000e+00	0.00000000e+00
-103	2.00000000e+01	0.00000000e+00	0.00000000e+00	0.00000000e+00
-102	2.00000000e+01	0.00000000e+00	0.00000000e+00	0.00000000e+00
-101	2.00000000e+01	0.00000000e+00	0.00000000e+00	0.00000000e+00
-100	2.00000000e+01	0.00000000e+00	0.00000000e+00	0.00000000e+00
-99	2.00000000e+01	0.00000000e+00	0.00000000e+00	0.00000000e+00
-98	2.00000000e+01	0.00000000e+00	0.00000000e+00	0.00000000e+00
-97	2.00000000e+01	0.00000000e+00	0.00000000e+00	0.00000000e+00
-96	2.00000000e+01	0.00000000e+00	0.00000000e+00	0.00000000e+00
-95	2.00000000e+01	0.00000000e+00	0.00000000e+00	0.00000000e+00
-94	2.00000000e+01	0.00000000e+00	0.00000000e+00	0.00000000e+00
-93	2.00000000e+01	0.00000000e+00	0.00000000e+00	0.00000000e+00
-92	2.00000000e+01	0.00000000e+00	0.00000000e+00	0.00000000e+00
-91	2.00000000e+01	0.00000000e+00	0.00000000e+00	0.00000000e+00
-90	2.00000000e+01	0.00000000e+00	0.00000000e+00	0.00000000e+00
-89	2.00000000e+01	0.00000000e+00	0.00000000e+00	0.00000000e+00
-88	2.00000000e+01	0.00000000e+00	0.00000000e+00	0.00000000e+00
-87	2.00000000e+01	0.00000000e+00	0.00000000e+00	0.00000000e+00
-86	2.00000000e+01	0.00000000e+00	0.00000000e+00	0.00000000e+00
-85	2.00000000e+01	0.00000000e+00	0.00000000e+00	0.00000000e+00
-84	2.00000000e+01	0.00000000e+00	0.00000000e+00	0.00000000e+00
-83	2.00000000e+01	0.00000000e+00	0.00000000e+00	0.00000000e+00
-82	2.00000000e+01	0.00000000e+00	0.00000000e+00	0.00000000e+00
-81	2.00000000e+01	0.00000000e+00	0.00000000e+00	0.00000000e+00
-80	2.00000000e+01	0.00000000e+00	0.00000000e+00	0.00000000e+00
-79	2.00000000e+01	0.00000000e+00	0.00000000e+00	0.00000000e+00
-78	2.00000000e+01	0.00000000e+00	0.00000000e+00	0.00000000e+00
-77	2.00000000e+01	0.00000000e+00	0.00000000e+00	0.00000000e+00
-76	2.00000000e+01	0.00000000e+00	0.00000000e+00	0.00000000e+00
-75	2.00000000e+01	0.00000000e+00	0.00000000e+00	0.00000000e+00
-74	2.00000000e+01	0.00000000e+00	0.00000000e+00	0.00000000e+00
-73	2.00000000e+01	0.00000000e+00	0.00000000e+00	0.00000000e+00
-72	2.00000000e+01	0.00000000e+00	0.00000000e+00	0.00000000e+00
-71	2.00000000e+01	0.00000000e+00	0.00000000e+00	0.00000000e+00
-70	2.00000000e+01	0.00000000e+00	0.00000000e+00	0.00000000e+00
-69	2.00000000e+01	0.00000000e+00	0.00000000e+00	0.00000000e+00
-68	2.00000000e+01	0.00000000e+00	0.00000000e+00	0.00000000e+00
-67	2.00000000e+01	0.00000000e+00	0.00000000e+00	0.00000000e+00
-66	2.00000000e+01	0.00000000e+00	0.00000000e+00	0.00000000e+00
-65	2.00000000e+01	0.00000000e+00	0.00000000e+00	0.00000000e+00
-64	2.00000000e+01	0.00000000e+00	0.00000000e+00	0.00000000e+00
-63	2.00000000e+01	0.00000000e+00	0.00000000e+00	0.00000000e+00
-62	2.00000000e+01	0.00000000e+00	0.00000000e+00	0.00000000e+00
-61	2.00000000e+01	0.00000000e+00	0.00000000e+00	0.00000000e+00
-60	2.00000000e+01	0.00000000e+00	0.00000000e+00	0.00000000e+00
-59	2.00000000e+01	0.00000000e+00	0.00000000e+00	0.00000000e+00
-58	2.00000000e+01	0.00000000e+00	0.00000000e+00	0.00000000e+00
-57	2.00000000e+01	0.00000000e+00	0.00000000e+00	0.00000000e+00
-56	2.00000000e+01	0.00000000e+00	0.00000000e+00	0.00000000e+00
-55	2.00000000e+01	0.00000000e+00	0.00000000e+00	0.00000000e+00
-54	2.00000000e+01	0.00000000e+00	0.00000000e+00	0.00000000e+00
-53	2.00000000e+01	0.00000000e+00	0.00000000e+00	0.00000000e+00
-52	2.00000000e+01	0.00000000e+00	0.00000000e+00	0.00000000e+00
-51	2.00000000e+01	0.00000000e+00	0.00000000e+00	0.00000000e+00
-50	2.00000000e+01	0.00000000e+00	0.00000000e+00	0.00000000e+00
-49	2.00000000e+01	0.00000000e+00	0.00000000e+00	0.00000000e+00
-48	2.00000000e+01	0.00000000e+00	0.00000000e+00	0.00000000e+00
-47	2.00000000e+01	0.00000000e+00	0.00000000e+00	0.00000000e+00
-46	2.00000000e+01	0.00000000e+00	0.00000000e+00	0.00000000e+00
-45	2.00000000e+01	0.00000000e+00	0.00000000e+00	0.00000000e+00
-44	2.00000000e+01	0.00000000e+00	0.00000000e+00	0.00000000e+00
-43	2.00000000e+01	0.00000000e+00	0.00000000e+00	0.00000000e+00
-42	2.00000000e+01	0.00000000e+00	0.00000000e+00	0.00000000e+00
-41	2.00000000e+01	0.00000000e+00	0.00000000e+00	0.00000000e+00
-40	2.00000000e+01	0.00000000e+00	0.00000000e+00	0.00000000e+00
-39	2.00000000e+01	0.00000000e+00	0.00000000e+00	0.00000000e+00
-38	2.00000000e+01	0.00000000e+00	0.00000000e+00	0.00000000e+00
-37	2.00000000e+01	0.00000000e+00	0.00000000e+00	0.00000000e+00
-36	2.00000000e+01	0.00000000e+00	0.00000000e+00	0.00000000e+00
-35	2.00000000e+01	0.00000000e+00	0.00000000e+00	0.00000000e+00
-34	2.00000000e+01	0.00000000e+00	0.00000000e+00	0.00000000e+00
-33	2.00000000e+01	0.00000000e+00	0.00000000e+00	0.00000000e+00
-32	2.00000000e+01	0.00000000e+00	0.00000000e+00	0.00000000e+00
-31	2.00000000e+01	0.00000000e+00	0.00000000e+00	0.00000000e+00
-30	2.00000000e+01	0.00000000e+00	0.00000000e+00	0.00000000e+00
-29	2.00000000e+01	0.00000000e+00	0.00000000e+00	0.00000000e+00
-28	2.00000000e+01	0.00000000e+00	0.00000000e+00	0.00000000e+00
-27	2.00000000e+01	0.00000000e+00	0.00000000e+00	0.00000000e+00
-26	2.00000000e+01	0.00000000e+00	0.00000000e+00	0.00000000e+00
-25	2.00000000e+01	0.00000000e+00	0.00000000e+00	0.00000000e+00
-24	2.00000000e+01	0.00000000e+00	0.00000000e+00	0.00000000e+00
-23	2.00000000e+01	0.00000000e+00	0.00000000e+00	0.00000000e+00
-22	2.00000000e+01	0.00000000e+00	0.00000000e+00	0.00000000e+00
-21	2.00000000e+01	0.00000000e+00	0.00000000e+00	0.00000000e+00
-20	2.00000000e+01	0.00000000e+00	0.00000000e+00	0.00000000e+00
-19	2.00000000e+01	0.00000000e+00	0.00000000e+00	0.00000000e+00
-18	2.00000000e+01	0.00000000e+00	0.00000000e+00	0.00000000e+00
-17	2.00000000e+01	0.00000000e+00	0.00000000e+00	0.00000000e+00
-16	2.00000000e+01	0.00000000e+00	0.00000000e+00	0.00000000e+00
-15	2.00000000e+01	0.00000000e+00	0.00000000e+00	0.00000000e+00
-14	2.00000000e+01	0.00000000e+00	0.00000000e+00	0.00000000e+00
-13	2.00000000e+01	0.00000000e+00	0.00000000e+00	0.00000000e+00
-12	2.00000000e+01	0.00000000e+00	0.00000000e+00	0.00000000e+00
-11	2.00000000e+01	0.00000000e+00	0.00000000e+00	0.00000000e+00
-10	2.00000000e+01	0.00000000e+00	0.00000000e+00	0.00000000e+00
-9	2.00000000e+01	0.00000000e+00	0.00000000e+00	0.00000000e+00
-8	2.00000000e+01	0.00000000e+00	0.00000000e+00	0.00000000e+00
-7	2.00000000e+01	0.00000000e+00	0.00000000e+00	0.00000000e+00
-6	2.00000000e+01	0.00000000e+00	0.00000000e+00	0.00000000e+00
-5	2.00000000e+01	0.00000000e+00	0.00000000e+00	0.00000000e+00
-4	2.00000000e+01	0.00000000e+00	0.00000000e+00	0.00000000e+00
-3	2.00000000e+01	0.00000000e+00	0.00000000e+00	0.00000000e+00
-2	2.00000000e+01	0.00000000e+00	0.00000000e+00	0.00000000e+00
-1	2.00000000e+01	0.00000000e+00	0.00000000e+00	0.00000000e+00
0	2.00000000e+01	0.00000000e+00	0.00000000e+00	0.00000000e+00
1	2.10000000e+01	0.00000000e+00	0.00000000e+00	0.00000000e+00
2	2.20000000e+01	0.00000000e+00	0.00000000e+00	0.00000000e+00
3	2.20000000e+01	0.00000000e+00	0.00000000e+00	0.00000000e+00
4	2.20000000e+01	0.00000000e+00	0.00000000e+00	0.00000000e+00
5	2.20000000e+01	0.00000000e+00	0.00000000e+00	0.00000000e+00
6	4.10000000e+01	1.00000000e+00	1.00000000e+00	1.00000000e+00
7	4.70000000e+01	1.00000000e+00	1.00000000e+00	1.00000000e+00
8	5.50000000e+01	1.00000000e+00	1.00000000e+00	1.00000000e+00
9	7.50000000e+01	2.00000000e+00	2.00000000e+00	2.00000000e+00
10	8.80000000e+01	2.00000000e+00	2.00000000e+00	2.00000000e+00
11	1.17000000e+02	3.00000000e+00	3.00000000e+00	4.00000000e+00
12	1.25000000e+02	3.00000000e+00	3.00000000e+00	4.00000000e+00
13	1.32000000e+02	3.00000000e+00	3.00000000e+00	4.00000000e+00
14	1.40000000e+02	3.00000000e+00	3.00000000e+00	4.00000000e+00
15	1.47000000e+02	3.00000000e+00	3.00000000e+00	4.00000000e+00
16	1.53000000e+02	3.00000000e+00	3.00000000e+00	4.00000000e+00
17	1.61000000e+02	3.00000000e+00	3.00000000e+00	4.00000000e+00
18	1.69000000e+02	3.00000000e+00	3.00000000e+00	4.00000000e+00
19	1.72000000e+02	3.00000000e+00	3.00000000e+00	4.00000000e+00
20	1.78000000e+02	3.00000000e+00	3.00000000e+00	4.00000000e+00
21	1.83000000e+02	3.00000000e+00	3.00000000e+00	4.00000000e+00
22	1.91000000e+02	3.00000000e+00	3.00000000e+00	4.00000000e+00
23	2.00000000e+02	3.00000000e+00	3.00000000e+00	4.00000000e+00
24	2.02000000e+02	3.00000000e+00	3.00000000e+00	4.00000000e+00
25	2.11000000e+02	3.00000000e+00	3.00000000e+00	4.00000000e+00
26	2.14000000e+02	3.00000000e+00	3.00000000e+00	4.00000000e+00
27	2.15000000e+02	3.00000000e+00	3.00000000e+00	4.00000000e+00
28	2.22000000e+02	3.00000000e+00	3.00000000e+00	4.00000000e+00
29	2.25000000e+02	3.00000000e+00	3.00000000e+00	4.00000000e+00
30	2.36000000e+02	4.00000000e+00	4.00000000e+00	5.00000000e+00
31	2.49000000e+02	4.00000000e+00	4.00000000e+00	5.00000000e+00
32	2.54000000e+02	4.00000000e+00	4.00000000e+00	5.00000000e+00
33	2.60000000e+02	4.00000000e+00	4.00000000e+00	5.00000000e+00
34	2.64000000e+02	4.00000000e+00	4.00000000e+00	5.00000000e+00
35	2.66000000e+02	4.00000000e+00	4.00000000e+00	5.00000000e+00
36	2.73000000e+02	4.00000000e+00	4.00000000e+00	5.00000000e+00
37	2.74000000e+02	4.00000000e+00	4.00000000e+00	5.00000000e+00
38	2.74000000e+02	4.00000000e+00	4.00000000e+00	5.00000000e+00
39	2.74000000e+02	4.00000000e+00	4.00000000e+00	5.00000000e+00
40	2.75000000e+02	4.00000000e+00	4.00000000e+00	5.00000000e+00
41	2.76000000e+02	4.00000000e+00	4.00000000e+00	5.00000000e+00
42	2.82000000e+02	4.00000000e+00	4.00000000e+00	5.00000000e+00
43	2.87000000e+02	4.00000000e+00	4.00000000e+00	5.00000000e+00
44	2.89000000e+02	4.00000000e+00	4.00000000e+00	5.00000000e+00
45	2.99000000e+02	4.00000000e+00	4.00000000e+00	5.00000000e+00
46	3.05000000e+02	4.00000000e+00	4.00000000e+00	5.00000000e+00
47	3.15000000e+02	4.00000000e+00	4.00000000e+00	5.00000000e+00
48	3.19000000e+02	4.00000000e+00	4.00000000e+00	5.00000000e+00
49	3.23000000e+02	4.00000000e+00	4.00000000e+00	5.00000000e+00
50	3.29000000e+02	4.00000000e+00	4.00000000e+00	5.00000000e+00
51	3.29000000e+02	4.00000000e+00	4.00000000e+00	5.00000000e+00
52	3.30000000e+02	4.00000000e+00	4.00000000e+00	5.00000000e+00
53	3.30000000e+02	4.00000000e+00	4.00000000e+00	5.00000000e+00
54	3.33000000e+02	4.00000000e+00	4.00000000e+00	5.00000000e+00
55	3.42000000e+02	4.00000000e+00	4.00000000e+00	5.00000000e+00
56	3.48000000e+02	4.00000000e+00	4.00000000e+00	5.00000000e+00
57	3.52000000e+02	4.00000000e+00	4.00000000e+00	5.00000000e+00
58	3.56000000e+02	4.00000000e+00	4.00000000e+00	5.00000000e+00
59	3.59000000e+02	4.00000000e+00	4.00000000e+00	5.00000000e+00
60	3.59000000e+02	4.00000000e+00	4.00000000e+00	5.00000000e+00
61	3.65000000e+02	4.00000000e+00	4.00000000e+00	5.00000000e+00
62	3.65000000e+02	4.00000000e+00	4.00000000e+00	5.00000000e+00
63	3.65000000e+02	4.00000000e+00	4.00000000e+00	5.00000000e+00
64	3.65000000e+02	4.00000000e+00	4.00000000e+00	5.00000000e+00
65	3.65000000e+02	4.00000000e+00	4.00000000e+00	5.00000000e+00
66	3.70000000e+02	4.00000000e+00	4.00000000e+00	5.00000000e+00
67	3.72000000e+02	4.00000000e+00	4.00000000e+00	5.00000000e+00
68	3.77000000e+02	4.00000000e+00	4.00000000e+00	5.00000000e+00
69	3.80000000e+02	4.00000000e+00	4.00000000e+00	5.00000000e+00
70	3.83000000e+02	4.00000000e+00	4.00000000e+00	5.00000000e+00
71	3.87000000e+02	4.00000000e+00	4.00000000e+00	5.00000000e+00
72	3.89000000e+02	4.00000000e+00	4.00000000e+00	5.00000000e+00
73	3.91000000e+02	4.00000000e+00	4.00000000e+00	5.00000000e+00
74	3.95000000e+02	4.00000000e+00	4.00000000e+00	5.00000000e+00
75	3.96000000e+02	4.00000000e+00	4.00000000e+00	5.00000000e+00
76	3.97000000e+02	4.00000000e+00	4.00000000e+00	5.00000000e+00
77	4.01000000e+02	4.00000000e+00	4.00000000e+00	5.00000000e+00
78	4.07000000e+02	4.00000000e+00	4.00000000e+00	5.00000000e+00
79	4.10000000e+02	4.00000000e+00	4.00000000e+00	5.00000000e+00
80	4.18000000e+02	4.00000000e+00	4.00000000e+00	5.00000000e+00
81	4.22000000e+02	4.00000000e+00	4.00000000e+00	5.00000000e+00
82	4.26000000e+02	4.00000000e+00	4.00000000e+00	5.00000000e+00
83	4.31000000e+02	4.00000000e+00	4.00000000e+00	5.00000000e+00
84	4.40000000e+02	4.00000000e+00	4.00000000e+00	5.00000000e+00
85	4.49000000e+02	4.00000000e+00	1.30000000e+01	5.00000000e+00
86	4.62000000e+02	4.00000000e+00	4.00000000e+00	5.00000000e+00
87	4.70000000e+02	4.00000000e+00	4.00000000e+00	5.00000000e+00
88	4.81000000e+02	4.00000000e+00	4.00000000e+00	5.00000000e+00
89	4.85000000e+02	4.00000000e+00	4.00000000e+00	5.00000000e+00
90	4.97000000e+02	4.00000000e+00	4.00000000e+00	5.00000000e+00
91	5.07000000e+02	4.00000000e+00	4.00000000e+00	5.00000000e+00
92	5.18000000e+02	4.00000000e+00	4.00000000e+00	5.00000000e+00
93	5.22000000e+02	4.00000000e+00	4.00000000e+00	5.00000000e+00
94	5.27000000e+02	4.00000000e+00	4.00000000e+00	5.00000000e+00
95	5.37000000e+02	4.00000000e+00	4.00000000e+00	5.00000000e+00
96	5.46000000e+02	4.00000000e+00	4.00000000e+00	5.00000000e+00
97	5.58000000e+02	4.00000000e+00	4.00000000e+00	5.00000000e+00
98	5.62000000e+02	4.00000000e+00	4.00000000e+00	5.00000000e+00
99	5.67000000e+02	4.00000000e+00	4.00000000e+00	5.00000000e+00
100	5.75000000e+02	4.00000000e+00	4.00000000e+00	5.00000000e+00
