# Supplementary material for: Early Prediction of Movie Box Office Success Based on Wikipedia Activity Big Data
Source: PLoS One. 2013 Aug 21;8(8):e71226. doi: 10.1371/journal.pone.0071226 (PMC3749192; doi:10.1371/journal.pone.0071226)
Supplement: Dataset S1 — The dataset under study, including the financial and Wikipedia activity data is also available at http://wwm.phy.bme.hu/SupplementaryDataS1.zip. (ZIP) [file pone.0071226.s002.zip › wikipredict_data_pack/sample_of_312/wikipedia_predictors/36]

Day_(movie_time)	Views	Users	Rigor	Edits
-500	0.00000000e+00	3.40000000e+01	3.80000000e+01	4.90000000e+01
-499	2.88000000e+02	3.40000000e+01	3.80000000e+01	4.90000000e+01
-498	5.27000000e+02	3.40000000e+01	3.80000000e+01	4.90000000e+01
-497	8.10000000e+02	3.40000000e+01	3.80000000e+01	4.90000000e+01
-496	1.06800000e+03	3.40000000e+01	3.80000000e+01	4.90000000e+01
-495	1.32200000e+03	3.40000000e+01	3.80000000e+01	4.90000000e+01
-494	1.60800000e+03	3.40000000e+01	3.80000000e+01	4.90000000e+01
-493	1.95400000e+03	3.40000000e+01	3.80000000e+01	4.90000000e+01
-492	2.36800000e+03	3.40000000e+01	3.80000000e+01	4.90000000e+01
-491	2.73300000e+03	3.40000000e+01	3.80000000e+01	4.90000000e+01
-490	3.13400000e+03	3.40000000e+01	3.80000000e+01	4.90000000e+01
-489	3.47700000e+03	3.40000000e+01	3.80000000e+01	4.90000000e+01
-488	3.81700000e+03	3.40000000e+01	3.80000000e+01	4.90000000e+01
-487	4.17900000e+03	3.40000000e+01	3.80000000e+01	4.90000000e+01
-486	4.64200000e+03	3.40000000e+01	3.80000000e+01	4.90000000e+01
-485	5.13100000e+03	3.40000000e+01	3.80000000e+01	4.90000000e+01
-484	5.61600000e+03	3.40000000e+01	3.80000000e+01	4.90000000e+01
-483	6.10100000e+03	3.40000000e+01	3.80000000e+01	4.90000000e+01
-482	6.66000000e+03	3.50000000e+01	3.90000000e+01	5.30000000e+01
-481	7.48700000e+03	3.50000000e+01	3.90000000e+01	5.30000000e+01
-480	8.40200000e+03	3.50000000e+01	3.90000000e+01	5.30000000e+01
-479	9.35100000e+03	3.50000000e+01	4.00000000e+01	5.40000000e+01
-478	1.01630000e+04	3.50000000e+01	4.00000000e+01	5.40000000e+01
-477	1.08400000e+04	3.50000000e+01	4.00000000e+01	5.40000000e+01
-476	1.13870000e+04	3.50000000e+01	4.00000000e+01	5.40000000e+01
-475	1.19180000e+04	3.50000000e+01	4.00000000e+01	5.40000000e+01
-474	1.24510000e+04	3.50000000e+01	4.00000000e+01	5.40000000e+01
-473	1.31130000e+04	3.50000000e+01	4.00000000e+01	5.40000000e+01
-472	1.39840000e+04	3.50000000e+01	4.00000000e+01	5.40000000e+01
-471	1.45740000e+04	3.50000000e+01	4.00000000e+01	5.40000000e+01
-470	1.51000000e+04	3.50000000e+01	4.00000000e+01	5.40000000e+01
-469	1.56200000e+04	3.50000000e+01	4.00000000e+01	5.40000000e+01
-468	1.61680000e+04	3.50000000e+01	4.00000000e+01	5.40000000e+01
-467	1.67490000e+04	3.50000000e+01	4.00000000e+01	5.40000000e+01
-466	1.73510000e+04	3.50000000e+01	4.00000000e+01	5.40000000e+01
-465	1.80350000e+04	3.60000000e+01	4.10000000e+01	5.50000000e+01
-464	1.85650000e+04	3.60000000e+01	4.10000000e+01	5.50000000e+01
-463	1.90500000e+04	3.60000000e+01	4.10000000e+01	5.50000000e+01
-462	1.95130000e+04	3.60000000e+01	4.10000000e+01	5.50000000e+01
-461	1.98870000e+04	3.60000000e+01	4.10000000e+01	5.50000000e+01
-460	2.02400000e+04	3.60000000e+01	4.10000000e+01	5.50000000e+01
-459	2.07080000e+04	3.60000000e+01	4.10000000e+01	5.50000000e+01
-458	2.12490000e+04	3.60000000e+01	4.10000000e+01	5.50000000e+01
-457	2.16450000e+04	3.60000000e+01	4.10000000e+01	5.50000000e+01
-456	2.21590000e+04	3.60000000e+01	4.10000000e+01	5.50000000e+01
-455	2.26870000e+04	3.60000000e+01	4.10000000e+01	5.50000000e+01
-454	2.31810000e+04	3.60000000e+01	4.10000000e+01	5.50000000e+01
-453	2.35750000e+04	3.80000000e+01	4.30000000e+01	5.70000000e+01
-452	2.39570000e+04	3.80000000e+01	4.30000000e+01	5.70000000e+01
-451	2.44920000e+04	3.80000000e+01	4.30000000e+01	5.70000000e+01
-450	2.49140000e+04	3.80000000e+01	4.30000000e+01	5.70000000e+01
-449	2.53380000e+04	3.80000000e+01	4.30000000e+01	5.70000000e+01
-448	2.57280000e+04	3.80000000e+01	4.30000000e+01	5.70000000e+01
-447	2.61610000e+04	3.80000000e+01	4.30000000e+01	5.70000000e+01
-446	2.65230000e+04	3.80000000e+01	4.30000000e+01	5.70000000e+01
-445	2.69530000e+04	3.90000000e+01	4.40000000e+01	5.80000000e+01
-444	2.75000000e+04	3.90000000e+01	4.40000000e+01	5.80000000e+01
-443	2.79780000e+04	3.90000000e+01	4.40000000e+01	5.80000000e+01
-442	2.84270000e+04	3.90000000e+01	4.40000000e+01	5.80000000e+01
-441	2.89260000e+04	3.90000000e+01	4.40000000e+01	5.80000000e+01
-440	2.93400000e+04	3.90000000e+01	4.40000000e+01	5.80000000e+01
-439	2.96840000e+04	3.90000000e+01	4.40000000e+01	5.80000000e+01
-438	3.01720000e+04	3.90000000e+01	4.40000000e+01	5.80000000e+01
-437	3.06940000e+04	3.90000000e+01	4.40000000e+01	5.80000000e+01
-436	3.11550000e+04	3.90000000e+01	4.40000000e+01	5.80000000e+01
-435	3.15910000e+04	3.90000000e+01	4.40000000e+01	5.80000000e+01
-434	3.20600000e+04	3.90000000e+01	4.40000000e+01	5.80000000e+01
-433	3.25290000e+04	3.90000000e+01	4.40000000e+01	5.80000000e+01
-432	3.28690000e+04	3.90000000e+01	4.40000000e+01	5.80000000e+01
-431	3.33030000e+04	3.90000000e+01	4.40000000e+01	5.80000000e+01
-430	3.38300000e+04	3.90000000e+01	4.40000000e+01	5.80000000e+01
-429	3.43530000e+04	3.90000000e+01	4.40000000e+01	5.80000000e+01
-428	3.48170000e+04	3.90000000e+01	4.40000000e+01	5.80000000e+01
-427	3.52650000e+04	3.90000000e+01	4.40000000e+01	5.80000000e+01
-426	3.56360000e+04	3.90000000e+01	4.40000000e+01	5.80000000e+01
-425	3.60470000e+04	3.90000000e+01	4.40000000e+01	5.80000000e+01
-424	3.65330000e+04	3.90000000e+01	4.40000000e+01	5.80000000e+01
-423	3.70670000e+04	3.90000000e+01	4.40000000e+01	5.80000000e+01
-422	3.75560000e+04	3.90000000e+01	4.40000000e+01	5.80000000e+01
-421	3.82450000e+04	3.90000000e+01	4.40000000e+01	5.80000000e+01
-420	3.88540000e+04	3.90000000e+01	4.40000000e+01	5.80000000e+01
-419	3.94250000e+04	3.90000000e+01	4.40000000e+01	5.80000000e+01
-418	3.99860000e+04	3.90000000e+01	4.40000000e+01	5.80000000e+01
-417	4.06200000e+04	3.90000000e+01	4.40000000e+01	5.80000000e+01
-416	4.13780000e+04	4.00000000e+01	4.50000000e+01	5.90000000e+01
-415	4.21280000e+04	4.00000000e+01	4.50000000e+01	5.90000000e+01
-414	4.30650000e+04	4.00000000e+01	4.50000000e+01	5.90000000e+01
-413	4.38930000e+04	4.10000000e+01	4.60000000e+01	6.00000000e+01
-412	4.46860000e+04	4.10000000e+01	4.60000000e+01	6.00000000e+01
-411	4.53180000e+04	4.10000000e+01	4.60000000e+01	6.00000000e+01
-410	4.59520000e+04	4.10000000e+01	4.60000000e+01	6.00000000e+01
-409	4.67120000e+04	4.10000000e+01	4.60000000e+01	6.00000000e+01
-408	4.74750000e+04	4.50000000e+01	4.90000000e+01	6.30000000e+01
-407	4.83740000e+04	4.50000000e+01	4.90000000e+01	6.30000000e+01
-406	4.93330000e+04	4.50000000e+01	4.90000000e+01	6.30000000e+01
-405	5.02110000e+04	4.50000000e+01	4.90000000e+01	6.30000000e+01
-404	5.09030000e+04	4.50000000e+01	4.90000000e+01	6.30000000e+01
-403	5.16230000e+04	4.50000000e+01	4.90000000e+01	6.30000000e+01
-402	5.24490000e+04	4.50000000e+01	4.90000000e+01	6.30000000e+01
-401	5.31650000e+04	4.50000000e+01	4.90000000e+01	6.30000000e+01
-400	5.39120000e+04	4.50000000e+01	4.90000000e+01	6.30000000e+01
-399	5.47110000e+04	4.50000000e+01	4.90000000e+01	6.30000000e+01
-398	5.54480000e+04	4.60000000e+01	5.00000000e+01	6.50000000e+01
-397	5.61250000e+04	4.60000000e+01	5.00000000e+01	6.50000000e+01
-396	5.68740000e+04	4.60000000e+01	5.00000000e+01	6.50000000e+01
-395	5.76530000e+04	4.70000000e+01	5.10000000e+01	6.60000000e+01
-394	5.83490000e+04	4.70000000e+01	5.10000000e+01	6.60000000e+01
-393	5.90360000e+04	4.70000000e+01	5.10000000e+01	6.60000000e+01
-392	5.96860000e+04	4.70000000e+01	5.10000000e+01	6.60000000e+01
-391	6.04260000e+04	4.70000000e+01	5.10000000e+01	6.60000000e+01
-390	6.11270000e+04	4.70000000e+01	5.10000000e+01	6.60000000e+01
-389	6.19450000e+04	4.80000000e+01	5.30000000e+01	7.00000000e+01
-388	6.26890000e+04	4.80000000e+01	5.30000000e+01	7.00000000e+01
-387	6.33780000e+04	4.80000000e+01	5.30000000e+01	7.00000000e+01
-386	6.39850000e+04	4.80000000e+01	5.30000000e+01	7.00000000e+01
-385	6.45670000e+04	4.80000000e+01	5.30000000e+01	7.00000000e+01
-384	6.51310000e+04	4.80000000e+01	5.30000000e+01	7.00000000e+01
-383	6.56900000e+04	4.80000000e+01	5.30000000e+01	7.00000000e+01
-382	6.62940000e+04	4.80000000e+01	5.30000000e+01	7.00000000e+01
-381	6.68810000e+04	4.80000000e+01	5.30000000e+01	7.00000000e+01
-380	6.74100000e+04	4.80000000e+01	5.30000000e+01	7.00000000e+01
-379	6.79240000e+04	4.80000000e+01	5.30000000e+01	7.00000000e+01
-378	6.83880000e+04	4.80000000e+01	5.30000000e+01	7.00000000e+01
-377	6.88660000e+04	4.80000000e+01	5.30000000e+01	7.00000000e+01
-376	6.94280000e+04	5.50000000e+01	5.50000000e+01	7.70000000e+01
-375	6.99990000e+04	5.30000000e+01	5.60000000e+01	7.80000000e+01
-374	7.05110000e+04	5.30000000e+01	5.60000000e+01	7.80000000e+01
-373	7.10070000e+04	5.60000000e+01	5.70000000e+01	8.00000000e+01
-372	7.10070000e+04	5.60000000e+01	5.70000000e+01	8.00000000e+01
-371	7.15250000e+04	5.60000000e+01	5.90000000e+01	8.40000000e+01
-370	7.15250000e+04	6.30000000e+01	6.30000000e+01	9.10000000e+01
-369	7.15250000e+04	6.30000000e+01	6.30000000e+01	9.10000000e+01
-368	7.15250000e+04	6.30000000e+01	6.30000000e+01	9.10000000e+01
-367	7.20990000e+04	6.30000000e+01	6.30000000e+01	9.10000000e+01
-366	7.27290000e+04	6.00000000e+01	6.40000000e+01	9.20000000e+01
-365	7.33760000e+04	5.90000000e+01	6.50000000e+01	9.30000000e+01
-364	7.40550000e+04	5.90000000e+01	6.50000000e+01	9.30000000e+01
-363	7.47450000e+04	5.90000000e+01	6.50000000e+01	9.30000000e+01
-362	7.55500000e+04	6.20000000e+01	6.60000000e+01	9.40000000e+01
-361	7.63570000e+04	6.30000000e+01	6.70000000e+01	9.50000000e+01
-360	7.70860000e+04	6.40000000e+01	6.80000000e+01	9.60000000e+01
-359	7.77020000e+04	6.40000000e+01	6.90000000e+01	9.70000000e+01
-358	7.83270000e+04	6.40000000e+01	6.90000000e+01	9.70000000e+01
-357	7.90090000e+04	6.40000000e+01	6.90000000e+01	9.70000000e+01
-356	7.96620000e+04	6.40000000e+01	6.90000000e+01	9.70000000e+01
-355	8.02950000e+04	6.40000000e+01	6.90000000e+01	9.70000000e+01
-354	8.09920000e+04	6.40000000e+01	6.90000000e+01	9.70000000e+01
-353	8.16700000e+04	6.40000000e+01	6.90000000e+01	9.70000000e+01
-352	8.23070000e+04	6.40000000e+01	6.90000000e+01	9.70000000e+01
-351	8.23070000e+04	6.40000000e+01	6.90000000e+01	9.70000000e+01
-350	8.23070000e+04	6.40000000e+01	6.90000000e+01	9.70000000e+01
-349	8.23070000e+04	6.60000000e+01	7.00000000e+01	9.80000000e+01
-348	8.29470000e+04	6.60000000e+01	7.10000000e+01	9.90000000e+01
-347	8.35980000e+04	6.60000000e+01	7.10000000e+01	9.90000000e+01
-346	8.42430000e+04	6.60000000e+01	7.20000000e+01	1.02000000e+02
-345	8.48220000e+04	6.60000000e+01	7.20000000e+01	1.02000000e+02
-344	8.54690000e+04	6.60000000e+01	7.20000000e+01	1.02000000e+02
-343	8.61320000e+04	6.60000000e+01	7.20000000e+01	1.02000000e+02
-342	8.67780000e+04	6.60000000e+01	7.20000000e+01	1.02000000e+02
-341	8.74700000e+04	6.60000000e+01	7.20000000e+01	1.02000000e+02
-340	8.83180000e+04	6.60000000e+01	7.20000000e+01	1.02000000e+02
-339	8.93300000e+04	6.60000000e+01	7.20000000e+01	1.02000000e+02
-338	9.03270000e+04	6.70000000e+01	7.30000000e+01	1.03000000e+02
-337	9.12280000e+04	6.70000000e+01	7.30000000e+01	1.03000000e+02
-336	9.21090000e+04	6.70000000e+01	7.30000000e+01	1.03000000e+02
-335	9.29930000e+04	6.70000000e+01	7.30000000e+01	1.03000000e+02
-334	9.38600000e+04	6.70000000e+01	7.30000000e+01	1.03000000e+02
-333	9.50110000e+04	6.70000000e+01	7.30000000e+01	1.03000000e+02
-332	9.61350000e+04	6.70000000e+01	7.30000000e+01	1.03000000e+02
-331	9.71970000e+04	6.70000000e+01	7.30000000e+01	1.03000000e+02
-330	9.85800000e+04	6.70000000e+01	7.30000000e+01	1.03000000e+02
-329	1.00284000e+05	7.10000000e+01	7.40000000e+01	1.05000000e+02
-328	1.01637000e+05	6.70000000e+01	7.50000000e+01	1.06000000e+02
-327	1.02997000e+05	6.90000000e+01	7.60000000e+01	1.08000000e+02
-326	1.04552000e+05	6.90000000e+01	7.60000000e+01	1.08000000e+02
-325	1.05780000e+05	6.90000000e+01	7.60000000e+01	1.08000000e+02
-324	1.06828000e+05	7.10000000e+01	7.70000000e+01	1.09000000e+02
-323	1.07844000e+05	7.10000000e+01	7.70000000e+01	1.09000000e+02
-322	1.08731000e+05	7.10000000e+01	7.70000000e+01	1.09000000e+02
-321	1.09603000e+05	7.10000000e+01	7.70000000e+01	1.09000000e+02
-320	1.10508000e+05	7.10000000e+01	7.70000000e+01	1.09000000e+02
-319	1.10508000e+05	7.10000000e+01	7.70000000e+01	1.09000000e+02
-318	1.11501000e+05	7.10000000e+01	7.70000000e+01	1.09000000e+02
-317	1.12349000e+05	7.10000000e+01	7.70000000e+01	1.09000000e+02
-316	1.13070000e+05	7.10000000e+01	7.70000000e+01	1.09000000e+02
-315	1.13865000e+05	7.00000000e+01	7.80000000e+01	1.10000000e+02
-314	1.14651000e+05	7.00000000e+01	7.80000000e+01	1.10000000e+02
-313	1.15445000e+05	7.00000000e+01	7.80000000e+01	1.10000000e+02
-312	1.15445000e+05	7.00000000e+01	7.80000000e+01	1.10000000e+02
-311	1.16333000e+05	7.00000000e+01	7.80000000e+01	1.10000000e+02
-310	1.17235000e+05	7.00000000e+01	7.80000000e+01	1.10000000e+02
-309	1.18116000e+05	7.00000000e+01	7.80000000e+01	1.10000000e+02
-308	1.19216000e+05	7.00000000e+01	7.80000000e+01	1.10000000e+02
-307	1.20491000e+05	7.00000000e+01	7.80000000e+01	1.10000000e+02
-306	1.21802000e+05	7.00000000e+01	7.80000000e+01	1.10000000e+02
-305	1.23071000e+05	7.00000000e+01	7.80000000e+01	1.10000000e+02
-304	1.24328000e+05	7.00000000e+01	7.90000000e+01	1.11000000e+02
-303	1.25456000e+05	7.00000000e+01	7.90000000e+01	1.11000000e+02
-302	1.26476000e+05	7.00000000e+01	7.90000000e+01	1.11000000e+02
-301	1.27603000e+05	7.00000000e+01	7.90000000e+01	1.11000000e+02
-300	1.28990000e+05	7.00000000e+01	7.90000000e+01	1.11000000e+02
-299	1.30281000e+05	7.00000000e+01	7.90000000e+01	1.11000000e+02
-298	1.31639000e+05	7.00000000e+01	7.90000000e+01	1.11000000e+02
-297	1.32928000e+05	7.20000000e+01	8.00000000e+01	1.12000000e+02
-296	1.34017000e+05	7.20000000e+01	8.00000000e+01	1.12000000e+02
-295	1.35002000e+05	7.20000000e+01	8.00000000e+01	1.12000000e+02
-294	1.35930000e+05	7.20000000e+01	8.00000000e+01	1.12000000e+02
-293	1.36902000e+05	7.20000000e+01	8.00000000e+01	1.12000000e+02
-292	1.37952000e+05	7.20000000e+01	8.00000000e+01	1.12000000e+02
-291	1.38964000e+05	7.20000000e+01	8.00000000e+01	1.12000000e+02
-290	1.40017000e+05	7.20000000e+01	8.00000000e+01	1.12000000e+02
-289	1.40892000e+05	7.20000000e+01	8.00000000e+01	1.12000000e+02
-288	1.41781000e+05	7.20000000e+01	8.00000000e+01	1.12000000e+02
-287	1.42720000e+05	7.20000000e+01	8.00000000e+01	1.12000000e+02
-286	1.43694000e+05	7.20000000e+01	8.00000000e+01	1.12000000e+02
-285	1.44683000e+05	7.70000000e+01	8.10000000e+01	1.13000000e+02
-284	1.45725000e+05	7.70000000e+01	8.10000000e+01	1.13000000e+02
-283	1.47011000e+05	7.70000000e+01	8.10000000e+01	1.13000000e+02
-282	1.48108000e+05	7.70000000e+01	8.10000000e+01	1.13000000e+02
-281	1.48949000e+05	7.70000000e+01	8.10000000e+01	1.13000000e+02
-280	1.49592000e+05	7.70000000e+01	8.10000000e+01	1.13000000e+02
-279	1.50164000e+05	7.20000000e+01	8.20000000e+01	1.14000000e+02
-278	1.50914000e+05	7.20000000e+01	8.20000000e+01	1.14000000e+02
-277	1.51792000e+05	7.20000000e+01	8.20000000e+01	1.14000000e+02
-276	1.53042000e+05	7.20000000e+01	8.20000000e+01	1.14000000e+02
-275	1.56055000e+05	7.90000000e+01	8.40000000e+01	1.17000000e+02
-274	1.59056000e+05	8.00000000e+01	9.00000000e+01	1.25000000e+02
-273	1.61571000e+05	8.00000000e+01	9.00000000e+01	1.25000000e+02
-272	1.63722000e+05	8.00000000e+01	9.00000000e+01	1.25000000e+02
-271	1.65977000e+05	8.00000000e+01	9.00000000e+01	1.25000000e+02
-270	1.68049000e+05	8.30000000e+01	9.10000000e+01	1.26000000e+02
-269	1.69527000e+05	8.30000000e+01	9.10000000e+01	1.26000000e+02
-268	1.70725000e+05	8.30000000e+01	9.10000000e+01	1.26000000e+02
-267	1.72051000e+05	8.60000000e+01	9.20000000e+01	1.27000000e+02
-266	1.73364000e+05	8.60000000e+01	9.20000000e+01	1.27000000e+02
-265	1.74679000e+05	8.70000000e+01	9.40000000e+01	1.29000000e+02
-264	1.76312000e+05	8.70000000e+01	9.40000000e+01	1.29000000e+02
-263	1.77942000e+05	8.70000000e+01	9.40000000e+01	1.29000000e+02
-262	1.79475000e+05	8.70000000e+01	9.50000000e+01	1.30000000e+02
-261	1.80815000e+05	8.70000000e+01	9.80000000e+01	1.33000000e+02
-260	1.82245000e+05	8.70000000e+01	9.80000000e+01	1.33000000e+02
-259	1.83615000e+05	8.70000000e+01	9.80000000e+01	1.33000000e+02
-258	1.85645000e+05	9.10000000e+01	9.90000000e+01	1.34000000e+02
-257	1.87723000e+05	9.10000000e+01	9.90000000e+01	1.34000000e+02
-256	1.91695000e+05	9.00000000e+01	1.00000000e+02	1.35000000e+02
-255	1.95110000e+05	9.00000000e+01	1.00000000e+02	1.35000000e+02
-254	1.97775000e+05	9.00000000e+01	1.00000000e+02	1.35000000e+02
-253	2.00131000e+05	9.10000000e+01	1.02000000e+02	1.37000000e+02
-252	2.02515000e+05	9.10000000e+01	1.02000000e+02	1.37000000e+02
-251	2.04672000e+05	9.10000000e+01	1.02000000e+02	1.37000000e+02
-250	2.04672000e+05	9.10000000e+01	1.02000000e+02	1.37000000e+02
-249	2.04672000e+05	9.10000000e+01	1.02000000e+02	1.37000000e+02
-248	2.06804000e+05	9.10000000e+01	1.02000000e+02	1.37000000e+02
-247	2.08520000e+05	9.30000000e+01	1.03000000e+02	1.39000000e+02
-246	2.10213000e+05	9.40000000e+01	1.04000000e+02	1.40000000e+02
-245	2.11791000e+05	9.80000000e+01	1.05000000e+02	1.41000000e+02
-244	2.13397000e+05	9.80000000e+01	1.05000000e+02	1.41000000e+02
-243	2.15346000e+05	9.80000000e+01	1.05000000e+02	1.41000000e+02
-242	2.17445000e+05	9.80000000e+01	1.05000000e+02	1.41000000e+02
-241	2.19029000e+05	9.80000000e+01	1.05000000e+02	1.41000000e+02
-240	2.20488000e+05	9.80000000e+01	1.05000000e+02	1.41000000e+02
-239	2.21812000e+05	1.00000000e+02	1.06000000e+02	1.42000000e+02
-238	2.23192000e+05	1.00000000e+02	1.06000000e+02	1.42000000e+02
-237	2.24645000e+05	9.90000000e+01	1.07000000e+02	1.43000000e+02
-236	2.26352000e+05	9.90000000e+01	1.07000000e+02	1.43000000e+02
-235	2.28053000e+05	9.90000000e+01	1.07000000e+02	1.43000000e+02
-234	2.28053000e+05	9.60000000e+01	1.08000000e+02	1.44000000e+02
-233	2.29298000e+05	1.01000000e+02	1.09000000e+02	1.47000000e+02
-232	2.30525000e+05	1.01000000e+02	1.10000000e+02	1.48000000e+02
-231	2.31637000e+05	1.01000000e+02	1.10000000e+02	1.48000000e+02
-230	2.32807000e+05	1.01000000e+02	1.10000000e+02	1.48000000e+02
-229	2.34089000e+05	1.01000000e+02	1.10000000e+02	1.48000000e+02
-228	2.35458000e+05	1.01000000e+02	1.10000000e+02	1.48000000e+02
-227	2.36937000e+05	9.70000000e+01	1.11000000e+02	1.50000000e+02
-226	2.38101000e+05	9.70000000e+01	1.11000000e+02	1.50000000e+02
-225	2.39126000e+05	9.70000000e+01	1.11000000e+02	1.50000000e+02
-224	2.40180000e+05	9.80000000e+01	1.12000000e+02	1.51000000e+02
-223	2.41196000e+05	9.80000000e+01	1.12000000e+02	1.51000000e+02
-222	2.42418000e+05	9.80000000e+01	1.12000000e+02	1.51000000e+02
-221	2.43786000e+05	9.80000000e+01	1.12000000e+02	1.51000000e+02
-220	2.45321000e+05	9.80000000e+01	1.12000000e+02	1.51000000e+02
-219	2.46756000e+05	9.80000000e+01	1.13000000e+02	1.52000000e+02
-218	2.48054000e+05	9.90000000e+01	1.14000000e+02	1.53000000e+02
-217	2.49517000e+05	9.90000000e+01	1.14000000e+02	1.53000000e+02
-216	2.51019000e+05	1.03000000e+02	1.15000000e+02	1.55000000e+02
-215	2.52776000e+05	1.03000000e+02	1.15000000e+02	1.55000000e+02
-214	2.55104000e+05	1.02000000e+02	1.17000000e+02	1.57000000e+02
-213	2.57256000e+05	1.02000000e+02	1.17000000e+02	1.57000000e+02
-212	2.59254000e+05	1.04000000e+02	1.18000000e+02	1.58000000e+02
-211	2.61288000e+05	1.06000000e+02	1.18000000e+02	1.59000000e+02
-210	2.63454000e+05	1.06000000e+02	1.18000000e+02	1.59000000e+02
-209	2.66156000e+05	1.06000000e+02	1.18000000e+02	1.59000000e+02
-208	2.68870000e+05	1.06000000e+02	1.18000000e+02	1.59000000e+02
-207	2.71961000e+05	1.06000000e+02	1.18000000e+02	1.59000000e+02
-206	2.74076000e+05	1.06000000e+02	1.18000000e+02	1.59000000e+02
-205	2.75664000e+05	1.06000000e+02	1.19000000e+02	1.62000000e+02
-204	2.77167000e+05	1.06000000e+02	1.19000000e+02	1.62000000e+02
-203	2.78813000e+05	1.06000000e+02	1.19000000e+02	1.62000000e+02
-202	2.80362000e+05	1.06000000e+02	1.19000000e+02	1.62000000e+02
-201	2.82275000e+05	1.06000000e+02	1.19000000e+02	1.62000000e+02
-200	2.83878000e+05	1.06000000e+02	1.19000000e+02	1.62000000e+02
-199	2.85305000e+05	1.06000000e+02	1.19000000e+02	1.62000000e+02
-198	2.86556000e+05	1.06000000e+02	1.22000000e+02	1.65000000e+02
-197	2.87719000e+05	1.06000000e+02	1.22000000e+02	1.65000000e+02
-196	2.88927000e+05	1.06000000e+02	1.22000000e+02	1.65000000e+02
-195	2.90237000e+05	1.06000000e+02	1.22000000e+02	1.65000000e+02
-194	2.91850000e+05	1.10000000e+02	1.23000000e+02	1.66000000e+02
-193	2.93328000e+05	1.14000000e+02	1.24000000e+02	1.67000000e+02
-192	2.94460000e+05	1.14000000e+02	1.24000000e+02	1.67000000e+02
-191	2.95418000e+05	1.14000000e+02	1.24000000e+02	1.67000000e+02
-190	2.96397000e+05	1.14000000e+02	1.24000000e+02	1.67000000e+02
-189	2.97367000e+05	1.14000000e+02	1.24000000e+02	1.67000000e+02
-188	2.98392000e+05	1.14000000e+02	1.24000000e+02	1.67000000e+02
-187	2.99771000e+05	1.14000000e+02	1.24000000e+02	1.67000000e+02
-186	3.00985000e+05	1.14000000e+02	1.24000000e+02	1.67000000e+02
-185	3.02115000e+05	1.14000000e+02	1.24000000e+02	1.67000000e+02
-184	3.02975000e+05	1.14000000e+02	1.24000000e+02	1.67000000e+02
-183	3.04005000e+05	1.11000000e+02	1.25000000e+02	1.68000000e+02
-182	3.04960000e+05	1.11000000e+02	1.25000000e+02	1.68000000e+02
-181	3.06312000e+05	1.11000000e+02	1.25000000e+02	1.68000000e+02
-180	3.07641000e+05	1.11000000e+02	1.25000000e+02	1.68000000e+02
-179	3.09205000e+05	1.12000000e+02	1.26000000e+02	1.69000000e+02
-178	3.10585000e+05	1.12000000e+02	1.26000000e+02	1.69000000e+02
-177	3.11516000e+05	1.12000000e+02	1.27000000e+02	1.70000000e+02
-176	3.12504000e+05	1.12000000e+02	1.28000000e+02	1.71000000e+02
-175	3.13403000e+05	1.13000000e+02	1.30000000e+02	1.73000000e+02
-174	3.14477000e+05	1.17000000e+02	1.31000000e+02	1.74000000e+02
-173	3.15657000e+05	1.17000000e+02	1.31000000e+02	1.74000000e+02
-172	3.17042000e+05	1.17000000e+02	1.31000000e+02	1.74000000e+02
-171	3.18042000e+05	1.17000000e+02	1.31000000e+02	1.74000000e+02
-170	3.19083000e+05	1.17000000e+02	1.31000000e+02	1.74000000e+02
-169	3.19882000e+05	1.17000000e+02	1.31000000e+02	1.74000000e+02
-168	3.20635000e+05	1.18000000e+02	1.32000000e+02	1.75000000e+02
-167	3.21593000e+05	1.18000000e+02	1.32000000e+02	1.75000000e+02
-166	3.22743000e+05	1.18000000e+02	1.32000000e+02	1.75000000e+02
-165	3.23793000e+05	1.19000000e+02	1.33000000e+02	1.76000000e+02
-164	3.24666000e+05	1.19000000e+02	1.33000000e+02	1.76000000e+02
-163	3.25389000e+05	1.19000000e+02	1.33000000e+02	1.76000000e+02
-162	3.26007000e+05	1.19000000e+02	1.33000000e+02	1.76000000e+02
-161	3.26662000e+05	1.19000000e+02	1.33000000e+02	1.76000000e+02
-160	3.27523000e+05	1.19000000e+02	1.33000000e+02	1.76000000e+02
-159	3.28639000e+05	1.19000000e+02	1.33000000e+02	1.76000000e+02
-158	3.29792000e+05	1.19000000e+02	1.33000000e+02	1.76000000e+02
-157	3.30660000e+05	1.19000000e+02	1.33000000e+02	1.76000000e+02
-156	3.31389000e+05	1.19000000e+02	1.33000000e+02	1.76000000e+02
-155	3.32043000e+05	1.19000000e+02	1.33000000e+02	1.76000000e+02
-154	3.32739000e+05	1.19000000e+02	1.33000000e+02	1.76000000e+02
-153	3.33502000e+05	1.19000000e+02	1.33000000e+02	1.76000000e+02
-152	3.34581000e+05	1.23000000e+02	1.35000000e+02	1.80000000e+02
-151	3.35620000e+05	1.23000000e+02	1.35000000e+02	1.80000000e+02
-150	3.36547000e+05	1.23000000e+02	1.35000000e+02	1.80000000e+02
-149	3.37300000e+05	1.23000000e+02	1.35000000e+02	1.80000000e+02
-148	3.37940000e+05	1.23000000e+02	1.35000000e+02	1.80000000e+02
-147	3.38691000e+05	1.23000000e+02	1.35000000e+02	1.80000000e+02
-146	3.39575000e+05	1.23000000e+02	1.35000000e+02	1.80000000e+02
-145	3.40617000e+05	1.23000000e+02	1.35000000e+02	1.80000000e+02
-144	3.41668000e+05	1.23000000e+02	1.36000000e+02	1.81000000e+02
-143	3.42511000e+05	1.23000000e+02	1.36000000e+02	1.81000000e+02
-142	3.43248000e+05	1.23000000e+02	1.38000000e+02	1.83000000e+02
-141	3.44053000e+05	1.23000000e+02	1.38000000e+02	1.83000000e+02
-140	3.44680000e+05	1.23000000e+02	1.38000000e+02	1.83000000e+02
-139	3.45402000e+05	1.23000000e+02	1.38000000e+02	1.83000000e+02
-138	3.46446000e+05	1.23000000e+02	1.38000000e+02	1.83000000e+02
-137	3.47483000e+05	1.23000000e+02	1.38000000e+02	1.83000000e+02
-136	3.48351000e+05	1.23000000e+02	1.39000000e+02	1.84000000e+02
-135	3.48953000e+05	1.23000000e+02	1.39000000e+02	1.84000000e+02
-134	3.49591000e+05	1.24000000e+02	1.40000000e+02	1.85000000e+02
-133	3.50324000e+05	1.24000000e+02	1.40000000e+02	1.85000000e+02
-132	3.51103000e+05	1.24000000e+02	1.40000000e+02	1.85000000e+02
-131	3.52063000e+05	1.24000000e+02	1.40000000e+02	1.85000000e+02
-130	3.53085000e+05	1.26000000e+02	1.41000000e+02	1.86000000e+02
-129	3.53932000e+05	1.26000000e+02	1.41000000e+02	1.86000000e+02
-128	3.54649000e+05	1.26000000e+02	1.41000000e+02	1.86000000e+02
-127	3.55292000e+05	1.26000000e+02	1.41000000e+02	1.86000000e+02
-126	3.55898000e+05	1.26000000e+02	1.41000000e+02	1.86000000e+02
-125	3.56558000e+05	1.26000000e+02	1.41000000e+02	1.86000000e+02
-124	3.57397000e+05	1.26000000e+02	1.41000000e+02	1.86000000e+02
-123	3.58254000e+05	1.26000000e+02	1.41000000e+02	1.86000000e+02
-122	3.59075000e+05	1.26000000e+02	1.41000000e+02	1.86000000e+02
-121	3.59927000e+05	1.22000000e+02	1.42000000e+02	1.87000000e+02
-120	3.60817000e+05	1.22000000e+02	1.42000000e+02	1.87000000e+02
-119	3.61578000e+05	1.22000000e+02	1.42000000e+02	1.87000000e+02
-118	3.62376000e+05	1.22000000e+02	1.42000000e+02	1.87000000e+02
-117	3.63346000e+05	1.23000000e+02	1.43000000e+02	1.88000000e+02
-116	3.64275000e+05	1.23000000e+02	1.43000000e+02	1.88000000e+02
-115	3.65258000e+05	1.23000000e+02	1.43000000e+02	1.88000000e+02
-114	3.66132000e+05	1.27000000e+02	1.44000000e+02	1.89000000e+02
-113	3.66841000e+05	1.27000000e+02	1.44000000e+02	1.89000000e+02
-112	3.67690000e+05	1.27000000e+02	1.44000000e+02	1.89000000e+02
-111	3.68376000e+05	1.27000000e+02	1.44000000e+02	1.89000000e+02
-110	3.68642000e+05	1.27000000e+02	1.44000000e+02	1.89000000e+02
-109	3.68877000e+05	1.27000000e+02	1.44000000e+02	1.89000000e+02
-108	3.69105000e+05	1.27000000e+02	1.44000000e+02	1.89000000e+02
-107	3.69489000e+05	1.27000000e+02	1.44000000e+02	1.89000000e+02
-106	3.70253000e+05	1.27000000e+02	1.44000000e+02	1.89000000e+02
-105	3.70974000e+05	1.27000000e+02	1.44000000e+02	1.89000000e+02
-104	3.71661000e+05	1.27000000e+02	1.44000000e+02	1.89000000e+02
-103	3.72605000e+05	1.27000000e+02	1.44000000e+02	1.89000000e+02
-102	3.73549000e+05	1.27000000e+02	1.44000000e+02	1.89000000e+02
-101	3.74478000e+05	1.27000000e+02	1.44000000e+02	1.89000000e+02
-100	3.75218000e+05	1.25000000e+02	1.45000000e+02	1.90000000e+02
-99	3.75954000e+05	1.25000000e+02	1.45000000e+02	1.90000000e+02
-98	3.76495000e+05	1.25000000e+02	1.45000000e+02	1.90000000e+02
-97	3.77089000e+05	1.25000000e+02	1.45000000e+02	1.90000000e+02
-96	3.77089000e+05	1.25000000e+02	1.45000000e+02	1.90000000e+02
-95	3.77347000e+05	1.25000000e+02	1.45000000e+02	1.90000000e+02
-94	3.77347000e+05	1.25000000e+02	1.45000000e+02	1.90000000e+02
-93	3.77986000e+05	1.25000000e+02	1.45000000e+02	1.90000000e+02
-92	3.78626000e+05	1.25000000e+02	1.45000000e+02	1.90000000e+02
-91	3.79332000e+05	1.25000000e+02	1.45000000e+02	1.90000000e+02
-90	3.80009000e+05	1.25000000e+02	1.45000000e+02	1.90000000e+02
-89	3.80708000e+05	1.27000000e+02	1.46000000e+02	1.91000000e+02
-88	3.81492000e+05	1.27000000e+02	1.46000000e+02	1.91000000e+02
-87	3.81492000e+05	1.27000000e+02	1.46000000e+02	1.91000000e+02
-86	3.82152000e+05	1.27000000e+02	1.46000000e+02	1.91000000e+02
-85	3.82152000e+05	1.27000000e+02	1.46000000e+02	1.91000000e+02
-84	3.82152000e+05	1.27000000e+02	1.46000000e+02	1.91000000e+02
-83	3.82152000e+05	1.27000000e+02	1.46000000e+02	1.91000000e+02
-82	3.82152000e+05	1.27000000e+02	1.46000000e+02	1.91000000e+02
-81	3.82909000e+05	1.27000000e+02	1.46000000e+02	1.91000000e+02
-80	3.83521000e+05	1.27000000e+02	1.46000000e+02	1.91000000e+02
-79	3.84121000e+05	1.27000000e+02	1.46000000e+02	1.91000000e+02
-78	3.84726000e+05	1.27000000e+02	1.46000000e+02	1.91000000e+02
-77	3.85307000e+05	1.27000000e+02	1.46000000e+02	1.91000000e+02
-76	3.86000000e+05	1.27000000e+02	1.47000000e+02	1.92000000e+02
-75	3.86808000e+05	1.27000000e+02	1.47000000e+02	1.92000000e+02
-74	3.87621000e+05	1.27000000e+02	1.47000000e+02	1.92000000e+02
-73	3.88347000e+05	1.27000000e+02	1.47000000e+02	1.92000000e+02
-72	3.88983000e+05	1.27000000e+02	1.47000000e+02	1.92000000e+02
-71	3.89671000e+05	1.33000000e+02	1.49000000e+02	1.95000000e+02
-70	3.90455000e+05	1.36000000e+02	1.50000000e+02	2.00000000e+02
-69	3.91492000e+05	1.36000000e+02	1.50000000e+02	2.00000000e+02
-68	3.92573000e+05	1.41000000e+02	1.51000000e+02	2.01000000e+02
-67	3.93804000e+05	1.41000000e+02	1.51000000e+02	2.01000000e+02
-66	3.94962000e+05	1.41000000e+02	1.51000000e+02	2.01000000e+02
-65	3.95980000e+05	1.41000000e+02	1.51000000e+02	2.01000000e+02
-64	3.96967000e+05	1.41000000e+02	1.51000000e+02	2.01000000e+02
-63	3.98012000e+05	1.41000000e+02	1.51000000e+02	2.01000000e+02
-62	3.99036000e+05	1.41000000e+02	1.51000000e+02	2.01000000e+02
-61	4.00153000e+05	1.41000000e+02	1.51000000e+02	2.01000000e+02
-60	4.01298000e+05	1.41000000e+02	1.51000000e+02	2.01000000e+02
-59	4.02377000e+05	1.41000000e+02	1.51000000e+02	2.01000000e+02
-58	4.03569000e+05	1.37000000e+02	1.52000000e+02	2.02000000e+02
-57	4.04653000e+05	1.38000000e+02	1.53000000e+02	2.03000000e+02
-56	4.05729000e+05	1.38000000e+02	1.53000000e+02	2.03000000e+02
-55	4.06940000e+05	1.38000000e+02	1.53000000e+02	2.03000000e+02
-54	4.08152000e+05	1.38000000e+02	1.53000000e+02	2.03000000e+02
-53	4.09500000e+05	1.38000000e+02	1.53000000e+02	2.03000000e+02
-52	4.10845000e+05	1.38000000e+02	1.53000000e+02	2.03000000e+02
-51	4.11958000e+05	1.38000000e+02	1.53000000e+02	2.03000000e+02
-50	4.13000000e+05	1.38000000e+02	1.53000000e+02	2.03000000e+02
-49	4.14038000e+05	1.38000000e+02	1.53000000e+02	2.03000000e+02
-48	4.15245000e+05	1.38000000e+02	1.53000000e+02	2.03000000e+02
-47	4.16553000e+05	1.38000000e+02	1.53000000e+02	2.03000000e+02
-46	4.17921000e+05	1.38000000e+02	1.53000000e+02	2.03000000e+02
-45	4.19221000e+05	1.38000000e+02	1.53000000e+02	2.03000000e+02
-44	4.20415000e+05	1.38000000e+02	1.53000000e+02	2.03000000e+02
-43	4.21495000e+05	1.38000000e+02	1.53000000e+02	2.03000000e+02
-42	4.24136000e+05	1.38000000e+02	1.53000000e+02	2.03000000e+02
-41	4.29156000e+05	1.39000000e+02	1.55000000e+02	2.05000000e+02
-40	4.33666000e+05	1.35000000e+02	1.56000000e+02	2.06000000e+02
-39	4.38059000e+05	1.43000000e+02	1.59000000e+02	2.11000000e+02
-38	4.42330000e+05	1.43000000e+02	1.59000000e+02	2.11000000e+02
-37	4.45584000e+05	1.43000000e+02	1.59000000e+02	2.11000000e+02
-36	4.48330000e+05	1.44000000e+02	1.60000000e+02	2.12000000e+02
-35	4.50754000e+05	1.43000000e+02	1.61000000e+02	2.14000000e+02
-34	4.53103000e+05	1.43000000e+02	1.61000000e+02	2.14000000e+02
-33	4.55484000e+05	1.44000000e+02	1.62000000e+02	2.15000000e+02
-32	4.58045000e+05	1.44000000e+02	1.62000000e+02	2.15000000e+02
-31	4.60450000e+05	1.44000000e+02	1.62000000e+02	2.15000000e+02
-30	4.62381000e+05	1.45000000e+02	1.63000000e+02	2.16000000e+02
-29	4.64430000e+05	1.45000000e+02	1.63000000e+02	2.16000000e+02
-28	4.66232000e+05	1.45000000e+02	1.63000000e+02	2.16000000e+02
-27	4.68200000e+05	1.45000000e+02	1.63000000e+02	2.16000000e+02
-26	4.70279000e+05	1.45000000e+02	1.63000000e+02	2.16000000e+02
-25	4.72267000e+05	1.46000000e+02	1.64000000e+02	2.17000000e+02
-24	4.75339000e+05	1.46000000e+02	1.64000000e+02	2.17000000e+02
-23	4.82529000e+05	1.48000000e+02	1.65000000e+02	2.18000000e+02
-22	4.90486000e+05	1.52000000e+02	1.70000000e+02	2.24000000e+02
-21	4.95763000e+05	1.54000000e+02	1.71000000e+02	2.25000000e+02
-20	5.00947000e+05	1.54000000e+02	1.71000000e+02	2.25000000e+02
-19	5.06788000e+05	1.56000000e+02	1.74000000e+02	2.28000000e+02
-18	5.12605000e+05	1.55000000e+02	1.76000000e+02	2.30000000e+02
-17	5.18558000e+05	1.55000000e+02	1.76000000e+02	2.30000000e+02
-16	5.25562000e+05	1.55000000e+02	1.76000000e+02	2.30000000e+02
-15	5.33165000e+05	1.55000000e+02	1.76000000e+02	2.30000000e+02
-14	5.40399000e+05	1.55000000e+02	1.76000000e+02	2.30000000e+02
-13	5.48828000e+05	1.55000000e+02	1.77000000e+02	2.31000000e+02
-12	5.56518000e+05	1.55000000e+02	1.77000000e+02	2.31000000e+02
-11	5.62740000e+05	1.55000000e+02	1.77000000e+02	2.31000000e+02
-10	5.67018000e+05	1.61000000e+02	1.80000000e+02	2.36000000e+02
-9	5.72479000e+05	1.61000000e+02	1.81000000e+02	2.37000000e+02
-8	5.78374000e+05	1.64000000e+02	1.83000000e+02	2.40000000e+02
-7	5.84269000e+05	1.66000000e+02	1.91000000e+02	2.50000000e+02
-6	5.92014000e+05	1.76000000e+02	1.94000000e+02	2.56000000e+02
-5	5.98570000e+05	1.77000000e+02	2.00000000e+02	2.62000000e+02
-4	6.05347000e+05	1.81000000e+02	2.07000000e+02	2.71000000e+02
-3	6.13309000e+05	1.88000000e+02	2.08000000e+02	2.72000000e+02
-2	6.24435000e+05	1.85000000e+02	2.09000000e+02	2.74000000e+02
-1	6.40795000e+05	1.88000000e+02	2.14000000e+02	2.79000000e+02
0	6.58736000e+05	1.93000000e+02	2.16000000e+02	2.81000000e+02
1	6.84782000e+05	1.97000000e+02	2.19000000e+02	2.84000000e+02
2	7.09348000e+05	2.02000000e+02	2.24000000e+02	2.89000000e+02
3	7.30085000e+05	2.08000000e+02	2.33000000e+02	2.98000000e+02
4	7.46939000e+05	2.08000000e+02	2.34000000e+02	2.99000000e+02
5	7.55096000e+05	2.08000000e+02	2.34000000e+02	2.99000000e+02
6	7.61318000e+05	2.08000000e+02	2.34000000e+02	2.99000000e+02
7	7.67074000e+05	2.05000000e+02	2.37000000e+02	3.02000000e+02
8	7.73890000e+05	2.09000000e+02	2.39000000e+02	3.04000000e+02
9	7.81462000e+05	2.06000000e+02	2.40000000e+02	3.05000000e+02
10	7.89441000e+05	2.15000000e+02	2.44000000e+02	3.09000000e+02
11	7.96805000e+05	2.15000000e+02	2.45000000e+02	3.10000000e+02
12	8.01777000e+05	2.15000000e+02	2.45000000e+02	3.10000000e+02
13	8.05984000e+05	2.15000000e+02	2.45000000e+02	3.10000000e+02
14	8.10280000e+05	2.15000000e+02	2.45000000e+02	3.10000000e+02
15	8.14906000e+05	2.15000000e+02	2.45000000e+02	3.10000000e+02
16	8.19642000e+05	2.20000000e+02	2.47000000e+02	3.12000000e+02
17	8.25095000e+05	2.20000000e+02	2.49000000e+02	3.14000000e+02
18	8.28965000e+05	2.17000000e+02	2.50000000e+02	3.15000000e+02
19	8.32006000e+05	2.17000000e+02	2.50000000e+02	3.15000000e+02
20	8.34883000e+05	2.17000000e+02	2.50000000e+02	3.15000000e+02
21	8.37700000e+05	2.17000000e+02	2.50000000e+02	3.15000000e+02
22	8.40818000e+05	2.17000000e+02	2.50000000e+02	3.15000000e+02
23	8.44418000e+05	2.17000000e+02	2.50000000e+02	3.15000000e+02
24	8.48167000e+05	2.17000000e+02	2.50000000e+02	3.15000000e+02
25	8.51400000e+05	2.17000000e+02	2.50000000e+02	3.15000000e+02
26	8.53869000e+05	2.24000000e+02	2.52000000e+02	3.17000000e+02
27	8.56157000e+05	2.24000000e+02	2.52000000e+02	3.17000000e+02
28	8.58520000e+05	2.24000000e+02	2.52000000e+02	3.17000000e+02
29	8.60725000e+05	2.24000000e+02	2.52000000e+02	3.17000000e+02
30	8.63354000e+05	2.22000000e+02	2.53000000e+02	3.18000000e+02
31	8.66481000e+05	2.22000000e+02	2.53000000e+02	3.18000000e+02
32	8.69197000e+05	2.22000000e+02	2.53000000e+02	3.18000000e+02
33	8.71163000e+05	2.22000000e+02	2.53000000e+02	3.18000000e+02
34	8.73010000e+05	2.22000000e+02	2.53000000e+02	3.18000000e+02
35	8.74872000e+05	2.22000000e+02	2.53000000e+02	3.18000000e+02
36	8.76783000e+05	2.22000000e+02	2.53000000e+02	3.18000000e+02
37	8.79188000e+05	2.22000000e+02	2.53000000e+02	3.18000000e+02
38	8.81749000e+05	2.22000000e+02	2.53000000e+02	3.18000000e+02
39	8.83660000e+05	2.22000000e+02	2.53000000e+02	3.18000000e+02
40	8.85199000e+05	2.22000000e+02	2.53000000e+02	3.18000000e+02
41	8.86937000e+05	2.22000000e+02	2.53000000e+02	3.18000000e+02
42	8.88653000e+05	2.22000000e+02	2.53000000e+02	3.18000000e+02
43	8.90316000e+05	2.22000000e+02	2.53000000e+02	3.18000000e+02
44	8.92175000e+05	2.22000000e+02	2.53000000e+02	3.18000000e+02
45	8.94060000e+05	2.22000000e+02	2.53000000e+02	3.18000000e+02
46	8.95734000e+05	2.22000000e+02	2.53000000e+02	3.18000000e+02
47	8.97131000e+05	2.22000000e+02	2.53000000e+02	3.18000000e+02
48	8.98392000e+05	2.22000000e+02	2.53000000e+02	3.18000000e+02
49	8.99717000e+05	2.22000000e+02	2.54000000e+02	3.19000000e+02
50	9.01156000e+05	2.22000000e+02	2.54000000e+02	3.19000000e+02
51	9.02829000e+05	2.22000000e+02	2.54000000e+02	3.19000000e+02
52	9.04639000e+05	2.22000000e+02	2.54000000e+02	3.19000000e+02
53	9.06247000e+05	2.22000000e+02	2.54000000e+02	3.19000000e+02
54	9.07540000e+05	2.22000000e+02	2.54000000e+02	3.19000000e+02
55	9.08815000e+05	2.22000000e+02	2.54000000e+02	3.19000000e+02
56	9.10213000e+05	2.22000000e+02	2.54000000e+02	3.19000000e+02
57	9.11752000e+05	2.22000000e+02	2.54000000e+02	3.19000000e+02
58	9.13401000e+05	2.22000000e+02	2.54000000e+02	3.19000000e+02
59	9.15333000e+05	2.22000000e+02	2.54000000e+02	3.19000000e+02
60	9.16694000e+05	2.22000000e+02	2.54000000e+02	3.19000000e+02
61	9.17850000e+05	2.22000000e+02	2.54000000e+02	3.19000000e+02
62	9.19038000e+05	2.29000000e+02	2.56000000e+02	3.21000000e+02
63	9.20229000e+05	2.29000000e+02	2.56000000e+02	3.21000000e+02
64	9.21469000e+05	2.29000000e+02	2.56000000e+02	3.21000000e+02
65	9.22865000e+05	2.29000000e+02	2.56000000e+02	3.21000000e+02
66	9.24465000e+05	2.29000000e+02	2.56000000e+02	3.21000000e+02
67	9.25753000e+05	2.29000000e+02	2.56000000e+02	3.21000000e+02
68	9.26922000e+05	2.29000000e+02	2.56000000e+02	3.21000000e+02
69	9.28201000e+05	2.29000000e+02	2.56000000e+02	3.21000000e+02
70	9.29265000e+05	2.29000000e+02	2.56000000e+02	3.21000000e+02
71	9.30493000e+05	2.29000000e+02	2.56000000e+02	3.21000000e+02
72	9.31985000e+05	2.29000000e+02	2.56000000e+02	3.21000000e+02
73	9.33565000e+05	2.29000000e+02	2.56000000e+02	3.21000000e+02
74	9.34917000e+05	2.29000000e+02	2.56000000e+02	3.21000000e+02
75	9.36239000e+05	2.29000000e+02	2.56000000e+02	3.21000000e+02
76	9.37534000e+05	2.29000000e+02	2.56000000e+02	3.21000000e+02
77	9.38745000e+05	2.29000000e+02	2.56000000e+02	3.21000000e+02
78	9.40481000e+05	2.29000000e+02	2.56000000e+02	3.21000000e+02
79	9.42206000e+05	2.29000000e+02	2.56000000e+02	3.21000000e+02
80	9.43875000e+05	2.29000000e+02	2.56000000e+02	3.21000000e+02
81	9.45470000e+05	2.29000000e+02	2.56000000e+02	3.21000000e+02
82	9.47037000e+05	2.29000000e+02	2.56000000e+02	3.21000000e+02
83	9.48621000e+05	2.29000000e+02	2.56000000e+02	3.21000000e+02
84	9.50170000e+05	2.22000000e+02	2.57000000e+02	3.22000000e+02
85	9.51416000e+05	2.22000000e+02	2.57000000e+02	3.22000000e+02
86	9.52757000e+05	2.22000000e+02	2.57000000e+02	3.22000000e+02
87	9.54566000e+05	2.22000000e+02	2.57000000e+02	3.22000000e+02
88	9.57066000e+05	2.22000000e+02	2.57000000e+02	3.22000000e+02
89	9.59113000e+05	2.22000000e+02	2.57000000e+02	3.22000000e+02
90	9.61349000e+05	2.22000000e+02	2.57000000e+02	3.22000000e+02
91	9.63245000e+05	2.22000000e+02	2.57000000e+02	3.22000000e+02
92	9.65253000e+05	2.22000000e+02	2.57000000e+02	3.22000000e+02
93	9.67638000e+05	2.22000000e+02	2.57000000e+02	3.22000000e+02
94	9.70872000e+05	2.22000000e+02	2.57000000e+02	3.22000000e+02
95	9.73819000e+05	2.22000000e+02	2.57000000e+02	3.22000000e+02
96	9.77523000e+05	2.22000000e+02	2.57000000e+02	3.22000000e+02
97	9.84393000e+05	2.27000000e+02	2.58000000e+02	3.23000000e+02
98	9.91192000e+05	2.27000000e+02	2.58000000e+02	3.23000000e+02
99	9.97731000e+05	2.27000000e+02	2.58000000e+02	3.23000000e+02
100	1.00682200e+06	2.27000000e+02	2.58000000e+02	3.23000000e+02
