# Supplementary material for: Early Prediction of Movie Box Office Success Based on Wikipedia Activity Big Data
Source: PLoS One. 2013 Aug 21;8(8):e71226. doi: 10.1371/journal.pone.0071226 (PMC3749192; doi:10.1371/journal.pone.0071226)
Supplement: Dataset S1 — The dataset under study, including the financial and Wikipedia activity data is also available at http://wwm.phy.bme.hu/SupplementaryDataS1.zip. (ZIP) [file pone.0071226.s002.zip › wikipredict_data_pack/sample_of_312/wikipedia_predictors/37]

Day_(movie_time)	Views	Users	Rigor	Edits
-500	0.00000000e+00	0.00000000e+00	0.00000000e+00	0.00000000e+00
-499	0.00000000e+00	0.00000000e+00	0.00000000e+00	0.00000000e+00
-498	0.00000000e+00	0.00000000e+00	0.00000000e+00	0.00000000e+00
-497	0.00000000e+00	0.00000000e+00	0.00000000e+00	0.00000000e+00
-496	0.00000000e+00	0.00000000e+00	0.00000000e+00	0.00000000e+00
-495	0.00000000e+00	0.00000000e+00	0.00000000e+00	0.00000000e+00
-494	0.00000000e+00	0.00000000e+00	0.00000000e+00	0.00000000e+00
-493	0.00000000e+00	0.00000000e+00	0.00000000e+00	0.00000000e+00
-492	0.00000000e+00	0.00000000e+00	0.00000000e+00	0.00000000e+00
-491	0.00000000e+00	0.00000000e+00	0.00000000e+00	0.00000000e+00
-490	0.00000000e+00	0.00000000e+00	0.00000000e+00	0.00000000e+00
-489	0.00000000e+00	0.00000000e+00	0.00000000e+00	0.00000000e+00
-488	0.00000000e+00	0.00000000e+00	0.00000000e+00	0.00000000e+00
-487	0.00000000e+00	0.00000000e+00	0.00000000e+00	0.00000000e+00
-486	0.00000000e+00	0.00000000e+00	0.00000000e+00	0.00000000e+00
-485	0.00000000e+00	0.00000000e+00	0.00000000e+00	0.00000000e+00
-484	0.00000000e+00	0.00000000e+00	0.00000000e+00	0.00000000e+00
-483	0.00000000e+00	0.00000000e+00	0.00000000e+00	0.00000000e+00
-482	0.00000000e+00	0.00000000e+00	0.00000000e+00	0.00000000e+00
-481	0.00000000e+00	0.00000000e+00	0.00000000e+00	0.00000000e+00
-480	0.00000000e+00	0.00000000e+00	0.00000000e+00	0.00000000e+00
-479	0.00000000e+00	0.00000000e+00	0.00000000e+00	0.00000000e+00
-478	0.00000000e+00	0.00000000e+00	0.00000000e+00	0.00000000e+00
-477	0.00000000e+00	0.00000000e+00	0.00000000e+00	0.00000000e+00
-476	0.00000000e+00	0.00000000e+00	0.00000000e+00	0.00000000e+00
-475	0.00000000e+00	0.00000000e+00	0.00000000e+00	0.00000000e+00
-474	0.00000000e+00	0.00000000e+00	0.00000000e+00	0.00000000e+00
-473	0.00000000e+00	0.00000000e+00	0.00000000e+00	0.00000000e+00
-472	0.00000000e+00	0.00000000e+00	0.00000000e+00	0.00000000e+00
-471	0.00000000e+00	0.00000000e+00	0.00000000e+00	0.00000000e+00
-470	0.00000000e+00	0.00000000e+00	0.00000000e+00	0.00000000e+00
-469	0.00000000e+00	0.00000000e+00	0.00000000e+00	0.00000000e+00
-468	0.00000000e+00	0.00000000e+00	0.00000000e+00	0.00000000e+00
-467	0.00000000e+00	0.00000000e+00	0.00000000e+00	0.00000000e+00
-466	0.00000000e+00	0.00000000e+00	0.00000000e+00	0.00000000e+00
-465	0.00000000e+00	0.00000000e+00	0.00000000e+00	0.00000000e+00
-464	0.00000000e+00	0.00000000e+00	0.00000000e+00	0.00000000e+00
-463	0.00000000e+00	0.00000000e+00	0.00000000e+00	0.00000000e+00
-462	0.00000000e+00	0.00000000e+00	0.00000000e+00	0.00000000e+00
-461	0.00000000e+00	0.00000000e+00	0.00000000e+00	0.00000000e+00
-460	0.00000000e+00	0.00000000e+00	0.00000000e+00	0.00000000e+00
-459	0.00000000e+00	0.00000000e+00	0.00000000e+00	0.00000000e+00
-458	0.00000000e+00	0.00000000e+00	0.00000000e+00	0.00000000e+00
-457	0.00000000e+00	0.00000000e+00	0.00000000e+00	0.00000000e+00
-456	0.00000000e+00	0.00000000e+00	0.00000000e+00	0.00000000e+00
-455	0.00000000e+00	0.00000000e+00	0.00000000e+00	0.00000000e+00
-454	0.00000000e+00	0.00000000e+00	0.00000000e+00	0.00000000e+00
-453	0.00000000e+00	0.00000000e+00	0.00000000e+00	0.00000000e+00
-452	0.00000000e+00	0.00000000e+00	0.00000000e+00	0.00000000e+00
-451	0.00000000e+00	0.00000000e+00	0.00000000e+00	0.00000000e+00
-450	0.00000000e+00	0.00000000e+00	0.00000000e+00	0.00000000e+00
-449	0.00000000e+00	0.00000000e+00	0.00000000e+00	0.00000000e+00
-448	0.00000000e+00	0.00000000e+00	0.00000000e+00	0.00000000e+00
-447	0.00000000e+00	0.00000000e+00	0.00000000e+00	0.00000000e+00
-446	0.00000000e+00	0.00000000e+00	0.00000000e+00	0.00000000e+00
-445	0.00000000e+00	0.00000000e+00	0.00000000e+00	0.00000000e+00
-444	0.00000000e+00	0.00000000e+00	0.00000000e+00	0.00000000e+00
-443	0.00000000e+00	0.00000000e+00	0.00000000e+00	0.00000000e+00
-442	0.00000000e+00	0.00000000e+00	0.00000000e+00	0.00000000e+00
-441	0.00000000e+00	0.00000000e+00	0.00000000e+00	0.00000000e+00
-440	0.00000000e+00	0.00000000e+00	0.00000000e+00	0.00000000e+00
-439	0.00000000e+00	0.00000000e+00	0.00000000e+00	0.00000000e+00
-438	0.00000000e+00	0.00000000e+00	0.00000000e+00	0.00000000e+00
-437	0.00000000e+00	0.00000000e+00	0.00000000e+00	0.00000000e+00
-436	0.00000000e+00	0.00000000e+00	0.00000000e+00	0.00000000e+00
-435	0.00000000e+00	0.00000000e+00	0.00000000e+00	0.00000000e+00
-434	0.00000000e+00	0.00000000e+00	0.00000000e+00	0.00000000e+00
-433	0.00000000e+00	0.00000000e+00	0.00000000e+00	0.00000000e+00
-432	0.00000000e+00	0.00000000e+00	0.00000000e+00	0.00000000e+00
-431	0.00000000e+00	0.00000000e+00	0.00000000e+00	0.00000000e+00
-430	0.00000000e+00	0.00000000e+00	0.00000000e+00	0.00000000e+00
-429	0.00000000e+00	0.00000000e+00	0.00000000e+00	0.00000000e+00
-428	0.00000000e+00	0.00000000e+00	0.00000000e+00	0.00000000e+00
-427	0.00000000e+00	0.00000000e+00	0.00000000e+00	0.00000000e+00
-426	0.00000000e+00	0.00000000e+00	0.00000000e+00	0.00000000e+00
-425	0.00000000e+00	0.00000000e+00	0.00000000e+00	0.00000000e+00
-424	0.00000000e+00	0.00000000e+00	0.00000000e+00	0.00000000e+00
-423	0.00000000e+00	0.00000000e+00	0.00000000e+00	0.00000000e+00
-422	0.00000000e+00	0.00000000e+00	0.00000000e+00	0.00000000e+00
-421	0.00000000e+00	0.00000000e+00	0.00000000e+00	0.00000000e+00
-420	0.00000000e+00	0.00000000e+00	0.00000000e+00	0.00000000e+00
-419	0.00000000e+00	0.00000000e+00	0.00000000e+00	0.00000000e+00
-418	0.00000000e+00	0.00000000e+00	0.00000000e+00	0.00000000e+00
-417	0.00000000e+00	0.00000000e+00	0.00000000e+00	0.00000000e+00
-416	0.00000000e+00	0.00000000e+00	0.00000000e+00	0.00000000e+00
-415	0.00000000e+00	0.00000000e+00	0.00000000e+00	0.00000000e+00
-414	0.00000000e+00	0.00000000e+00	0.00000000e+00	0.00000000e+00
-413	0.00000000e+00	0.00000000e+00	0.00000000e+00	0.00000000e+00
-412	0.00000000e+00	0.00000000e+00	0.00000000e+00	0.00000000e+00
-411	0.00000000e+00	0.00000000e+00	0.00000000e+00	0.00000000e+00
-410	0.00000000e+00	0.00000000e+00	0.00000000e+00	0.00000000e+00
-409	0.00000000e+00	0.00000000e+00	0.00000000e+00	0.00000000e+00
-408	0.00000000e+00	0.00000000e+00	0.00000000e+00	0.00000000e+00
-407	0.00000000e+00	0.00000000e+00	0.00000000e+00	0.00000000e+00
-406	0.00000000e+00	0.00000000e+00	0.00000000e+00	0.00000000e+00
-405	0.00000000e+00	0.00000000e+00	0.00000000e+00	0.00000000e+00
-404	0.00000000e+00	0.00000000e+00	0.00000000e+00	0.00000000e+00
-403	0.00000000e+00	0.00000000e+00	0.00000000e+00	0.00000000e+00
-402	0.00000000e+00	0.00000000e+00	0.00000000e+00	0.00000000e+00
-401	0.00000000e+00	0.00000000e+00	0.00000000e+00	0.00000000e+00
-400	0.00000000e+00	0.00000000e+00	0.00000000e+00	0.00000000e+00
-399	0.00000000e+00	0.00000000e+00	0.00000000e+00	0.00000000e+00
-398	0.00000000e+00	0.00000000e+00	0.00000000e+00	0.00000000e+00
-397	0.00000000e+00	0.00000000e+00	0.00000000e+00	0.00000000e+00
-396	0.00000000e+00	0.00000000e+00	0.00000000e+00	0.00000000e+00
-395	0.00000000e+00	0.00000000e+00	0.00000000e+00	0.00000000e+00
-394	0.00000000e+00	0.00000000e+00	0.00000000e+00	0.00000000e+00
-393	0.00000000e+00	0.00000000e+00	0.00000000e+00	0.00000000e+00
-392	0.00000000e+00	0.00000000e+00	0.00000000e+00	0.00000000e+00
-391	0.00000000e+00	0.00000000e+00	0.00000000e+00	0.00000000e+00
-390	0.00000000e+00	0.00000000e+00	0.00000000e+00	0.00000000e+00
-389	0.00000000e+00	0.00000000e+00	0.00000000e+00	0.00000000e+00
-388	0.00000000e+00	0.00000000e+00	0.00000000e+00	0.00000000e+00
-387	0.00000000e+00	0.00000000e+00	0.00000000e+00	0.00000000e+00
-386	0.00000000e+00	0.00000000e+00	0.00000000e+00	0.00000000e+00
-385	0.00000000e+00	0.00000000e+00	0.00000000e+00	0.00000000e+00
-384	0.00000000e+00	0.00000000e+00	0.00000000e+00	0.00000000e+00
-383	0.00000000e+00	0.00000000e+00	0.00000000e+00	0.00000000e+00
-382	0.00000000e+00	0.00000000e+00	0.00000000e+00	0.00000000e+00
-381	0.00000000e+00	0.00000000e+00	0.00000000e+00	0.00000000e+00
-380	0.00000000e+00	0.00000000e+00	0.00000000e+00	0.00000000e+00
-379	1.00000000e+00	0.00000000e+00	0.00000000e+00	0.00000000e+00
-378	1.00000000e+00	0.00000000e+00	0.00000000e+00	0.00000000e+00
-377	1.00000000e+00	0.00000000e+00	0.00000000e+00	0.00000000e+00
-376	1.00000000e+00	0.00000000e+00	0.00000000e+00	0.00000000e+00
-375	1.00000000e+00	0.00000000e+00	0.00000000e+00	0.00000000e+00
-374	1.00000000e+00	0.00000000e+00	0.00000000e+00	0.00000000e+00
-373	1.00000000e+00	0.00000000e+00	0.00000000e+00	0.00000000e+00
-372	1.00000000e+00	0.00000000e+00	0.00000000e+00	0.00000000e+00
-371	1.00000000e+00	0.00000000e+00	0.00000000e+00	0.00000000e+00
-370	1.00000000e+00	0.00000000e+00	0.00000000e+00	0.00000000e+00
-369	1.00000000e+00	0.00000000e+00	0.00000000e+00	0.00000000e+00
-368	1.00000000e+00	0.00000000e+00	0.00000000e+00	0.00000000e+00
-367	1.00000000e+00	0.00000000e+00	0.00000000e+00	0.00000000e+00
-366	1.00000000e+00	0.00000000e+00	0.00000000e+00	0.00000000e+00
-365	1.00000000e+00	0.00000000e+00	0.00000000e+00	0.00000000e+00
-364	1.00000000e+00	0.00000000e+00	0.00000000e+00	0.00000000e+00
-363	1.00000000e+00	0.00000000e+00	0.00000000e+00	0.00000000e+00
-362	1.00000000e+00	0.00000000e+00	0.00000000e+00	0.00000000e+00
-361	1.00000000e+00	0.00000000e+00	0.00000000e+00	0.00000000e+00
-360	1.00000000e+00	0.00000000e+00	0.00000000e+00	0.00000000e+00
-359	1.00000000e+00	0.00000000e+00	0.00000000e+00	0.00000000e+00
-358	1.00000000e+00	0.00000000e+00	0.00000000e+00	0.00000000e+00
-357	1.00000000e+00	0.00000000e+00	0.00000000e+00	0.00000000e+00
-356	1.00000000e+00	0.00000000e+00	0.00000000e+00	0.00000000e+00
-355	1.00000000e+00	0.00000000e+00	0.00000000e+00	0.00000000e+00
-354	1.00000000e+00	0.00000000e+00	0.00000000e+00	0.00000000e+00
-353	1.00000000e+00	0.00000000e+00	0.00000000e+00	0.00000000e+00
-352	1.00000000e+00	0.00000000e+00	0.00000000e+00	0.00000000e+00
-351	1.00000000e+00	0.00000000e+00	0.00000000e+00	0.00000000e+00
-350	1.00000000e+00	0.00000000e+00	0.00000000e+00	0.00000000e+00
-349	1.00000000e+00	0.00000000e+00	0.00000000e+00	0.00000000e+00
-348	1.00000000e+00	0.00000000e+00	0.00000000e+00	0.00000000e+00
-347	1.00000000e+00	0.00000000e+00	0.00000000e+00	0.00000000e+00
-346	1.00000000e+00	0.00000000e+00	0.00000000e+00	0.00000000e+00
-345	5.00000000e+00	0.00000000e+00	0.00000000e+00	0.00000000e+00
-344	5.00000000e+00	0.00000000e+00	0.00000000e+00	0.00000000e+00
-343	5.00000000e+00	0.00000000e+00	0.00000000e+00	0.00000000e+00
-342	5.00000000e+00	0.00000000e+00	0.00000000e+00	0.00000000e+00
-341	5.00000000e+00	0.00000000e+00	0.00000000e+00	0.00000000e+00
-340	5.00000000e+00	0.00000000e+00	0.00000000e+00	0.00000000e+00
-339	5.00000000e+00	0.00000000e+00	0.00000000e+00	0.00000000e+00
-338	5.00000000e+00	0.00000000e+00	0.00000000e+00	0.00000000e+00
-337	5.00000000e+00	0.00000000e+00	0.00000000e+00	0.00000000e+00
-336	5.00000000e+00	0.00000000e+00	0.00000000e+00	0.00000000e+00
-335	5.00000000e+00	0.00000000e+00	0.00000000e+00	0.00000000e+00
-334	5.00000000e+00	0.00000000e+00	0.00000000e+00	0.00000000e+00
-333	5.00000000e+00	0.00000000e+00	0.00000000e+00	0.00000000e+00
-332	5.00000000e+00	0.00000000e+00	0.00000000e+00	0.00000000e+00
-331	5.00000000e+00	0.00000000e+00	0.00000000e+00	0.00000000e+00
-330	5.00000000e+00	0.00000000e+00	0.00000000e+00	0.00000000e+00
-329	5.00000000e+00	0.00000000e+00	0.00000000e+00	0.00000000e+00
-328	5.00000000e+00	0.00000000e+00	0.00000000e+00	0.00000000e+00
-327	5.00000000e+00	0.00000000e+00	0.00000000e+00	0.00000000e+00
-326	5.00000000e+00	0.00000000e+00	0.00000000e+00	0.00000000e+00
-325	5.00000000e+00	0.00000000e+00	0.00000000e+00	0.00000000e+00
-324	5.00000000e+00	0.00000000e+00	0.00000000e+00	0.00000000e+00
-323	5.00000000e+00	0.00000000e+00	0.00000000e+00	0.00000000e+00
-322	5.00000000e+00	0.00000000e+00	0.00000000e+00	0.00000000e+00
-321	5.00000000e+00	0.00000000e+00	0.00000000e+00	0.00000000e+00
-320	5.00000000e+00	0.00000000e+00	0.00000000e+00	0.00000000e+00
-319	5.00000000e+00	0.00000000e+00	0.00000000e+00	0.00000000e+00
-318	5.00000000e+00	0.00000000e+00	0.00000000e+00	0.00000000e+00
-317	5.00000000e+00	0.00000000e+00	0.00000000e+00	0.00000000e+00
-316	5.00000000e+00	0.00000000e+00	0.00000000e+00	0.00000000e+00
-315	5.00000000e+00	0.00000000e+00	0.00000000e+00	0.00000000e+00
-314	5.00000000e+00	0.00000000e+00	0.00000000e+00	0.00000000e+00
-313	5.00000000e+00	0.00000000e+00	0.00000000e+00	0.00000000e+00
-312	5.00000000e+00	0.00000000e+00	0.00000000e+00	0.00000000e+00
-311	5.00000000e+00	0.00000000e+00	0.00000000e+00	0.00000000e+00
-310	5.00000000e+00	0.00000000e+00	0.00000000e+00	0.00000000e+00
-309	5.00000000e+00	0.00000000e+00	0.00000000e+00	0.00000000e+00
-308	5.00000000e+00	0.00000000e+00	0.00000000e+00	0.00000000e+00
-307	5.00000000e+00	0.00000000e+00	0.00000000e+00	0.00000000e+00
-306	5.00000000e+00	0.00000000e+00	0.00000000e+00	0.00000000e+00
-305	5.00000000e+00	0.00000000e+00	0.00000000e+00	0.00000000e+00
-304	5.00000000e+00	0.00000000e+00	0.00000000e+00	0.00000000e+00
-303	5.00000000e+00	0.00000000e+00	0.00000000e+00	0.00000000e+00
-302	5.00000000e+00	0.00000000e+00	0.00000000e+00	0.00000000e+00
-301	5.00000000e+00	0.00000000e+00	0.00000000e+00	0.00000000e+00
-300	5.00000000e+00	0.00000000e+00	0.00000000e+00	0.00000000e+00
-299	5.00000000e+00	0.00000000e+00	0.00000000e+00	0.00000000e+00
-298	5.00000000e+00	0.00000000e+00	0.00000000e+00	0.00000000e+00
-297	5.00000000e+00	0.00000000e+00	0.00000000e+00	0.00000000e+00
-296	5.00000000e+00	0.00000000e+00	0.00000000e+00	0.00000000e+00
-295	5.00000000e+00	0.00000000e+00	0.00000000e+00	0.00000000e+00
-294	5.00000000e+00	0.00000000e+00	0.00000000e+00	0.00000000e+00
-293	5.00000000e+00	0.00000000e+00	0.00000000e+00	0.00000000e+00
-292	5.00000000e+00	0.00000000e+00	0.00000000e+00	0.00000000e+00
-291	5.00000000e+00	0.00000000e+00	0.00000000e+00	0.00000000e+00
-290	5.00000000e+00	0.00000000e+00	0.00000000e+00	0.00000000e+00
-289	5.00000000e+00	0.00000000e+00	0.00000000e+00	0.00000000e+00
-288	5.00000000e+00	0.00000000e+00	0.00000000e+00	0.00000000e+00
-287	5.00000000e+00	0.00000000e+00	0.00000000e+00	0.00000000e+00
-286	5.00000000e+00	0.00000000e+00	0.00000000e+00	0.00000000e+00
-285	5.00000000e+00	0.00000000e+00	0.00000000e+00	0.00000000e+00
-284	5.00000000e+00	0.00000000e+00	0.00000000e+00	0.00000000e+00
-283	5.00000000e+00	0.00000000e+00	0.00000000e+00	0.00000000e+00
-282	5.00000000e+00	0.00000000e+00	0.00000000e+00	0.00000000e+00
-281	5.00000000e+00	0.00000000e+00	0.00000000e+00	0.00000000e+00
-280	5.00000000e+00	0.00000000e+00	0.00000000e+00	0.00000000e+00
-279	5.00000000e+00	0.00000000e+00	0.00000000e+00	0.00000000e+00
-278	5.00000000e+00	0.00000000e+00	0.00000000e+00	0.00000000e+00
-277	5.00000000e+00	0.00000000e+00	0.00000000e+00	0.00000000e+00
-276	5.00000000e+00	0.00000000e+00	0.00000000e+00	0.00000000e+00
-275	5.00000000e+00	0.00000000e+00	0.00000000e+00	0.00000000e+00
-274	5.00000000e+00	0.00000000e+00	0.00000000e+00	0.00000000e+00
-273	5.00000000e+00	0.00000000e+00	0.00000000e+00	0.00000000e+00
-272	5.00000000e+00	0.00000000e+00	0.00000000e+00	0.00000000e+00
-271	5.00000000e+00	0.00000000e+00	0.00000000e+00	0.00000000e+00
-270	5.00000000e+00	0.00000000e+00	0.00000000e+00	0.00000000e+00
-269	5.00000000e+00	0.00000000e+00	0.00000000e+00	0.00000000e+00
-268	5.00000000e+00	0.00000000e+00	0.00000000e+00	0.00000000e+00
-267	5.00000000e+00	0.00000000e+00	0.00000000e+00	0.00000000e+00
-266	5.00000000e+00	0.00000000e+00	0.00000000e+00	0.00000000e+00
-265	5.00000000e+00	0.00000000e+00	0.00000000e+00	0.00000000e+00
-264	5.00000000e+00	0.00000000e+00	0.00000000e+00	0.00000000e+00
-263	5.00000000e+00	0.00000000e+00	0.00000000e+00	0.00000000e+00
-262	5.00000000e+00	0.00000000e+00	0.00000000e+00	0.00000000e+00
-261	5.00000000e+00	0.00000000e+00	0.00000000e+00	0.00000000e+00
-260	5.00000000e+00	0.00000000e+00	0.00000000e+00	0.00000000e+00
-259	5.00000000e+00	0.00000000e+00	0.00000000e+00	0.00000000e+00
-258	5.00000000e+00	0.00000000e+00	0.00000000e+00	0.00000000e+00
-257	5.00000000e+00	0.00000000e+00	0.00000000e+00	0.00000000e+00
-256	5.00000000e+00	0.00000000e+00	0.00000000e+00	0.00000000e+00
-255	5.00000000e+00	0.00000000e+00	0.00000000e+00	0.00000000e+00
-254	5.00000000e+00	0.00000000e+00	0.00000000e+00	0.00000000e+00
-253	5.00000000e+00	0.00000000e+00	0.00000000e+00	0.00000000e+00
-252	5.00000000e+00	0.00000000e+00	0.00000000e+00	0.00000000e+00
-251	5.00000000e+00	0.00000000e+00	0.00000000e+00	0.00000000e+00
-250	5.00000000e+00	0.00000000e+00	0.00000000e+00	0.00000000e+00
-249	5.00000000e+00	0.00000000e+00	0.00000000e+00	0.00000000e+00
-248	5.00000000e+00	0.00000000e+00	0.00000000e+00	0.00000000e+00
-247	5.00000000e+00	0.00000000e+00	0.00000000e+00	0.00000000e+00
-246	5.00000000e+00	0.00000000e+00	0.00000000e+00	0.00000000e+00
-245	5.00000000e+00	0.00000000e+00	0.00000000e+00	0.00000000e+00
-244	5.00000000e+00	0.00000000e+00	0.00000000e+00	0.00000000e+00
-243	5.00000000e+00	0.00000000e+00	0.00000000e+00	0.00000000e+00
-242	5.00000000e+00	0.00000000e+00	0.00000000e+00	0.00000000e+00
-241	5.00000000e+00	0.00000000e+00	0.00000000e+00	0.00000000e+00
-240	5.00000000e+00	0.00000000e+00	0.00000000e+00	0.00000000e+00
-239	5.00000000e+00	0.00000000e+00	0.00000000e+00	0.00000000e+00
-238	5.00000000e+00	0.00000000e+00	0.00000000e+00	0.00000000e+00
-237	5.00000000e+00	0.00000000e+00	0.00000000e+00	0.00000000e+00
-236	5.00000000e+00	0.00000000e+00	0.00000000e+00	0.00000000e+00
-235	5.00000000e+00	0.00000000e+00	0.00000000e+00	0.00000000e+00
-234	5.00000000e+00	0.00000000e+00	0.00000000e+00	0.00000000e+00
-233	5.00000000e+00	0.00000000e+00	0.00000000e+00	0.00000000e+00
-232	5.00000000e+00	0.00000000e+00	0.00000000e+00	0.00000000e+00
-231	5.00000000e+00	0.00000000e+00	0.00000000e+00	0.00000000e+00
-230	5.00000000e+00	0.00000000e+00	0.00000000e+00	0.00000000e+00
-229	5.00000000e+00	0.00000000e+00	0.00000000e+00	0.00000000e+00
-228	5.00000000e+00	0.00000000e+00	0.00000000e+00	0.00000000e+00
-227	5.00000000e+00	0.00000000e+00	0.00000000e+00	0.00000000e+00
-226	5.00000000e+00	0.00000000e+00	0.00000000e+00	0.00000000e+00
-225	5.00000000e+00	0.00000000e+00	0.00000000e+00	0.00000000e+00
-224	5.00000000e+00	0.00000000e+00	0.00000000e+00	0.00000000e+00
-223	5.00000000e+00	0.00000000e+00	0.00000000e+00	0.00000000e+00
-222	5.00000000e+00	0.00000000e+00	0.00000000e+00	0.00000000e+00
-221	5.00000000e+00	0.00000000e+00	0.00000000e+00	0.00000000e+00
-220	5.00000000e+00	0.00000000e+00	0.00000000e+00	0.00000000e+00
-219	5.00000000e+00	0.00000000e+00	0.00000000e+00	0.00000000e+00
-218	5.00000000e+00	0.00000000e+00	0.00000000e+00	0.00000000e+00
-217	5.00000000e+00	0.00000000e+00	0.00000000e+00	0.00000000e+00
-216	5.00000000e+00	0.00000000e+00	0.00000000e+00	0.00000000e+00
-215	5.00000000e+00	0.00000000e+00	0.00000000e+00	0.00000000e+00
-214	5.00000000e+00	0.00000000e+00	0.00000000e+00	0.00000000e+00
-213	5.00000000e+00	0.00000000e+00	0.00000000e+00	0.00000000e+00
-212	5.00000000e+00	0.00000000e+00	0.00000000e+00	0.00000000e+00
-211	5.00000000e+00	0.00000000e+00	0.00000000e+00	0.00000000e+00
-210	5.00000000e+00	0.00000000e+00	0.00000000e+00	0.00000000e+00
-209	5.00000000e+00	0.00000000e+00	0.00000000e+00	0.00000000e+00
-208	5.00000000e+00	0.00000000e+00	0.00000000e+00	0.00000000e+00
-207	5.00000000e+00	0.00000000e+00	0.00000000e+00	0.00000000e+00
-206	5.00000000e+00	0.00000000e+00	0.00000000e+00	0.00000000e+00
-205	5.00000000e+00	0.00000000e+00	0.00000000e+00	0.00000000e+00
-204	5.00000000e+00	0.00000000e+00	0.00000000e+00	0.00000000e+00
-203	5.00000000e+00	0.00000000e+00	0.00000000e+00	0.00000000e+00
-202	5.00000000e+00	0.00000000e+00	0.00000000e+00	0.00000000e+00
-201	5.00000000e+00	0.00000000e+00	0.00000000e+00	0.00000000e+00
-200	5.00000000e+00	0.00000000e+00	0.00000000e+00	0.00000000e+00
-199	5.00000000e+00	0.00000000e+00	0.00000000e+00	0.00000000e+00
-198	5.00000000e+00	0.00000000e+00	0.00000000e+00	0.00000000e+00
-197	5.00000000e+00	0.00000000e+00	0.00000000e+00	0.00000000e+00
-196	5.00000000e+00	0.00000000e+00	0.00000000e+00	0.00000000e+00
-195	5.00000000e+00	0.00000000e+00	0.00000000e+00	0.00000000e+00
-194	5.00000000e+00	0.00000000e+00	0.00000000e+00	0.00000000e+00
-193	5.00000000e+00	0.00000000e+00	0.00000000e+00	0.00000000e+00
-192	5.00000000e+00	0.00000000e+00	0.00000000e+00	0.00000000e+00
-191	5.00000000e+00	0.00000000e+00	0.00000000e+00	0.00000000e+00
-190	5.00000000e+00	0.00000000e+00	0.00000000e+00	0.00000000e+00
-189	5.00000000e+00	0.00000000e+00	0.00000000e+00	0.00000000e+00
-188	5.00000000e+00	0.00000000e+00	0.00000000e+00	0.00000000e+00
-187	5.00000000e+00	0.00000000e+00	0.00000000e+00	0.00000000e+00
-186	5.00000000e+00	0.00000000e+00	0.00000000e+00	0.00000000e+00
-185	5.00000000e+00	0.00000000e+00	0.00000000e+00	0.00000000e+00
-184	5.00000000e+00	0.00000000e+00	0.00000000e+00	0.00000000e+00
-183	5.00000000e+00	0.00000000e+00	0.00000000e+00	0.00000000e+00
-182	5.00000000e+00	0.00000000e+00	0.00000000e+00	0.00000000e+00
-181	5.00000000e+00	0.00000000e+00	0.00000000e+00	0.00000000e+00
-180	5.00000000e+00	0.00000000e+00	0.00000000e+00	0.00000000e+00
-179	5.00000000e+00	0.00000000e+00	0.00000000e+00	0.00000000e+00
-178	5.00000000e+00	0.00000000e+00	0.00000000e+00	0.00000000e+00
-177	5.00000000e+00	0.00000000e+00	0.00000000e+00	0.00000000e+00
-176	5.00000000e+00	0.00000000e+00	0.00000000e+00	0.00000000e+00
-175	5.00000000e+00	0.00000000e+00	0.00000000e+00	0.00000000e+00
-174	5.00000000e+00	0.00000000e+00	0.00000000e+00	0.00000000e+00
-173	5.00000000e+00	0.00000000e+00	0.00000000e+00	0.00000000e+00
-172	5.00000000e+00	0.00000000e+00	0.00000000e+00	0.00000000e+00
-171	5.00000000e+00	0.00000000e+00	0.00000000e+00	0.00000000e+00
-170	5.00000000e+00	0.00000000e+00	0.00000000e+00	0.00000000e+00
-169	5.00000000e+00	0.00000000e+00	0.00000000e+00	0.00000000e+00
-168	5.00000000e+00	0.00000000e+00	0.00000000e+00	0.00000000e+00
-167	5.00000000e+00	0.00000000e+00	0.00000000e+00	0.00000000e+00
-166	5.00000000e+00	0.00000000e+00	0.00000000e+00	0.00000000e+00
-165	5.00000000e+00	0.00000000e+00	0.00000000e+00	0.00000000e+00
-164	5.00000000e+00	0.00000000e+00	0.00000000e+00	0.00000000e+00
-163	5.00000000e+00	0.00000000e+00	0.00000000e+00	0.00000000e+00
-162	5.00000000e+00	0.00000000e+00	0.00000000e+00	0.00000000e+00
-161	5.00000000e+00	0.00000000e+00	0.00000000e+00	0.00000000e+00
-160	5.00000000e+00	0.00000000e+00	0.00000000e+00	0.00000000e+00
-159	5.00000000e+00	0.00000000e+00	0.00000000e+00	0.00000000e+00
-158	5.00000000e+00	0.00000000e+00	0.00000000e+00	0.00000000e+00
-157	5.00000000e+00	0.00000000e+00	0.00000000e+00	0.00000000e+00
-156	5.00000000e+00	0.00000000e+00	0.00000000e+00	0.00000000e+00
-155	5.00000000e+00	0.00000000e+00	0.00000000e+00	0.00000000e+00
-154	5.00000000e+00	0.00000000e+00	0.00000000e+00	0.00000000e+00
-153	5.00000000e+00	0.00000000e+00	0.00000000e+00	0.00000000e+00
-152	5.00000000e+00	0.00000000e+00	0.00000000e+00	0.00000000e+00
-151	5.00000000e+00	0.00000000e+00	0.00000000e+00	0.00000000e+00
-150	5.00000000e+00	0.00000000e+00	0.00000000e+00	0.00000000e+00
-149	5.00000000e+00	0.00000000e+00	0.00000000e+00	0.00000000e+00
-148	5.00000000e+00	0.00000000e+00	0.00000000e+00	0.00000000e+00
-147	5.00000000e+00	0.00000000e+00	0.00000000e+00	0.00000000e+00
-146	5.00000000e+00	0.00000000e+00	0.00000000e+00	0.00000000e+00
-145	5.00000000e+00	0.00000000e+00	0.00000000e+00	0.00000000e+00
-144	5.00000000e+00	0.00000000e+00	0.00000000e+00	0.00000000e+00
-143	5.00000000e+00	0.00000000e+00	0.00000000e+00	0.00000000e+00
-142	5.00000000e+00	0.00000000e+00	0.00000000e+00	0.00000000e+00
-141	5.00000000e+00	0.00000000e+00	0.00000000e+00	0.00000000e+00
-140	5.00000000e+00	0.00000000e+00	0.00000000e+00	0.00000000e+00
-139	5.00000000e+00	0.00000000e+00	0.00000000e+00	0.00000000e+00
-138	5.00000000e+00	0.00000000e+00	0.00000000e+00	0.00000000e+00
-137	5.00000000e+00	0.00000000e+00	0.00000000e+00	0.00000000e+00
-136	5.00000000e+00	0.00000000e+00	0.00000000e+00	0.00000000e+00
-135	5.00000000e+00	0.00000000e+00	0.00000000e+00	0.00000000e+00
-134	5.00000000e+00	0.00000000e+00	0.00000000e+00	0.00000000e+00
-133	5.00000000e+00	0.00000000e+00	0.00000000e+00	0.00000000e+00
-132	5.00000000e+00	0.00000000e+00	0.00000000e+00	0.00000000e+00
-131	5.00000000e+00	0.00000000e+00	0.00000000e+00	0.00000000e+00
-130	5.00000000e+00	0.00000000e+00	0.00000000e+00	0.00000000e+00
-129	5.00000000e+00	0.00000000e+00	0.00000000e+00	0.00000000e+00
-128	5.00000000e+00	0.00000000e+00	0.00000000e+00	0.00000000e+00
-127	5.00000000e+00	0.00000000e+00	0.00000000e+00	0.00000000e+00
-126	5.00000000e+00	0.00000000e+00	0.00000000e+00	0.00000000e+00
-125	5.00000000e+00	0.00000000e+00	0.00000000e+00	0.00000000e+00
-124	5.00000000e+00	0.00000000e+00	0.00000000e+00	0.00000000e+00
-123	5.00000000e+00	0.00000000e+00	0.00000000e+00	0.00000000e+00
-122	5.00000000e+00	0.00000000e+00	0.00000000e+00	0.00000000e+00
-121	5.00000000e+00	0.00000000e+00	0.00000000e+00	0.00000000e+00
-120	5.00000000e+00	0.00000000e+00	0.00000000e+00	0.00000000e+00
-119	5.00000000e+00	0.00000000e+00	0.00000000e+00	0.00000000e+00
-118	5.00000000e+00	0.00000000e+00	0.00000000e+00	0.00000000e+00
-117	5.00000000e+00	0.00000000e+00	0.00000000e+00	0.00000000e+00
-116	5.00000000e+00	0.00000000e+00	0.00000000e+00	0.00000000e+00
-115	5.00000000e+00	0.00000000e+00	0.00000000e+00	0.00000000e+00
-114	5.00000000e+00	0.00000000e+00	0.00000000e+00	0.00000000e+00
-113	5.00000000e+00	0.00000000e+00	0.00000000e+00	0.00000000e+00
-112	5.00000000e+00	0.00000000e+00	0.00000000e+00	0.00000000e+00
-111	5.00000000e+00	0.00000000e+00	0.00000000e+00	0.00000000e+00
-110	5.00000000e+00	0.00000000e+00	0.00000000e+00	0.00000000e+00
-109	5.00000000e+00	0.00000000e+00	0.00000000e+00	0.00000000e+00
-108	5.00000000e+00	0.00000000e+00	0.00000000e+00	0.00000000e+00
-107	5.00000000e+00	0.00000000e+00	0.00000000e+00	0.00000000e+00
-106	5.00000000e+00	0.00000000e+00	0.00000000e+00	0.00000000e+00
-105	5.00000000e+00	0.00000000e+00	0.00000000e+00	0.00000000e+00
-104	5.00000000e+00	0.00000000e+00	0.00000000e+00	0.00000000e+00
-103	5.00000000e+00	0.00000000e+00	0.00000000e+00	0.00000000e+00
-102	5.00000000e+00	0.00000000e+00	0.00000000e+00	0.00000000e+00
-101	5.00000000e+00	0.00000000e+00	0.00000000e+00	0.00000000e+00
-100	5.00000000e+00	0.00000000e+00	0.00000000e+00	0.00000000e+00
-99	5.00000000e+00	0.00000000e+00	0.00000000e+00	0.00000000e+00
-98	5.00000000e+00	0.00000000e+00	0.00000000e+00	0.00000000e+00
-97	5.00000000e+00	0.00000000e+00	0.00000000e+00	0.00000000e+00
-96	5.00000000e+00	0.00000000e+00	0.00000000e+00	0.00000000e+00
-95	5.00000000e+00	0.00000000e+00	0.00000000e+00	0.00000000e+00
-94	5.00000000e+00	0.00000000e+00	0.00000000e+00	0.00000000e+00
-93	5.00000000e+00	0.00000000e+00	0.00000000e+00	0.00000000e+00
-92	5.00000000e+00	0.00000000e+00	0.00000000e+00	0.00000000e+00
-91	5.00000000e+00	0.00000000e+00	0.00000000e+00	0.00000000e+00
-90	5.00000000e+00	0.00000000e+00	0.00000000e+00	0.00000000e+00
-89	5.00000000e+00	0.00000000e+00	0.00000000e+00	0.00000000e+00
-88	5.00000000e+00	0.00000000e+00	0.00000000e+00	0.00000000e+00
-87	5.00000000e+00	0.00000000e+00	0.00000000e+00	0.00000000e+00
-86	5.00000000e+00	0.00000000e+00	0.00000000e+00	0.00000000e+00
-85	5.00000000e+00	0.00000000e+00	0.00000000e+00	0.00000000e+00
-84	5.00000000e+00	0.00000000e+00	0.00000000e+00	0.00000000e+00
-83	5.00000000e+00	0.00000000e+00	0.00000000e+00	0.00000000e+00
-82	5.00000000e+00	0.00000000e+00	0.00000000e+00	0.00000000e+00
-81	5.00000000e+00	0.00000000e+00	0.00000000e+00	0.00000000e+00
-80	5.00000000e+00	0.00000000e+00	0.00000000e+00	0.00000000e+00
-79	5.00000000e+00	0.00000000e+00	0.00000000e+00	0.00000000e+00
-78	5.00000000e+00	0.00000000e+00	0.00000000e+00	0.00000000e+00
-77	5.00000000e+00	0.00000000e+00	0.00000000e+00	0.00000000e+00
-76	5.00000000e+00	0.00000000e+00	0.00000000e+00	0.00000000e+00
-75	5.00000000e+00	0.00000000e+00	0.00000000e+00	0.00000000e+00
-74	5.00000000e+00	0.00000000e+00	0.00000000e+00	0.00000000e+00
-73	5.00000000e+00	0.00000000e+00	0.00000000e+00	0.00000000e+00
-72	5.00000000e+00	0.00000000e+00	0.00000000e+00	0.00000000e+00
-71	5.00000000e+00	0.00000000e+00	0.00000000e+00	0.00000000e+00
-70	5.00000000e+00	0.00000000e+00	0.00000000e+00	0.00000000e+00
-69	5.00000000e+00	0.00000000e+00	0.00000000e+00	0.00000000e+00
-68	5.00000000e+00	0.00000000e+00	0.00000000e+00	0.00000000e+00
-67	5.00000000e+00	0.00000000e+00	0.00000000e+00	0.00000000e+00
-66	5.00000000e+00	0.00000000e+00	0.00000000e+00	0.00000000e+00
-65	5.00000000e+00	0.00000000e+00	0.00000000e+00	0.00000000e+00
-64	5.00000000e+00	0.00000000e+00	0.00000000e+00	0.00000000e+00
-63	5.00000000e+00	0.00000000e+00	0.00000000e+00	0.00000000e+00
-62	5.00000000e+00	0.00000000e+00	0.00000000e+00	0.00000000e+00
-61	5.00000000e+00	0.00000000e+00	0.00000000e+00	0.00000000e+00
-60	5.00000000e+00	0.00000000e+00	0.00000000e+00	0.00000000e+00
-59	5.00000000e+00	0.00000000e+00	0.00000000e+00	0.00000000e+00
-58	5.00000000e+00	0.00000000e+00	0.00000000e+00	0.00000000e+00
-57	5.00000000e+00	1.00000000e+00	1.00000000e+00	1.00000000e+00
-56	1.36000000e+02	1.00000000e+00	1.00000000e+00	1.00000000e+00
-55	2.32000000e+02	1.00000000e+00	1.00000000e+00	1.00000000e+00
-54	3.54000000e+02	1.00000000e+00	1.00000000e+00	1.00000000e+00
-53	4.78000000e+02	1.00000000e+00	1.00000000e+00	1.00000000e+00
-52	5.96000000e+02	1.00000000e+00	1.00000000e+00	1.00000000e+00
-51	7.05000000e+02	1.00000000e+00	1.00000000e+00	1.00000000e+00
-50	7.92000000e+02	1.00000000e+00	1.00000000e+00	1.00000000e+00
-49	8.77000000e+02	1.00000000e+00	1.00000000e+00	1.00000000e+00
-48	9.63000000e+02	1.00000000e+00	1.00000000e+00	1.00000000e+00
-47	1.09000000e+03	2.00000000e+00	2.00000000e+00	2.00000000e+00
-46	1.22000000e+03	3.00000000e+00	3.00000000e+00	3.00000000e+00
-45	1.30000000e+03	3.00000000e+00	3.00000000e+00	3.00000000e+00
-44	1.39500000e+03	3.00000000e+00	3.00000000e+00	3.00000000e+00
-43	1.48400000e+03	3.00000000e+00	3.00000000e+00	3.00000000e+00
-42	1.56900000e+03	3.00000000e+00	3.00000000e+00	3.00000000e+00
-41	2.07300000e+03	3.00000000e+00	3.00000000e+00	3.00000000e+00
-40	2.17400000e+03	3.00000000e+00	3.00000000e+00	3.00000000e+00
-39	2.32300000e+03	3.00000000e+00	3.00000000e+00	3.00000000e+00
-38	2.42800000e+03	3.00000000e+00	3.00000000e+00	3.00000000e+00
-37	2.52900000e+03	3.00000000e+00	3.00000000e+00	3.00000000e+00
-36	2.63100000e+03	3.00000000e+00	3.00000000e+00	3.00000000e+00
-35	2.73000000e+03	3.00000000e+00	3.00000000e+00	3.00000000e+00
-34	2.81900000e+03	3.00000000e+00	3.00000000e+00	3.00000000e+00
-33	2.94700000e+03	3.00000000e+00	3.00000000e+00	3.00000000e+00
-32	3.10500000e+03	3.00000000e+00	3.00000000e+00	3.00000000e+00
-31	3.22100000e+03	3.00000000e+00	3.00000000e+00	3.00000000e+00
-30	3.31300000e+03	3.00000000e+00	3.00000000e+00	3.00000000e+00
-29	3.42100000e+03	3.00000000e+00	3.00000000e+00	3.00000000e+00
-28	3.51600000e+03	3.00000000e+00	3.00000000e+00	3.00000000e+00
-27	3.62000000e+03	3.00000000e+00	3.00000000e+00	3.00000000e+00
-26	3.72100000e+03	3.00000000e+00	3.00000000e+00	3.00000000e+00
-25	3.81400000e+03	4.00000000e+00	4.00000000e+00	4.00000000e+00
-24	3.91400000e+03	4.00000000e+00	4.00000000e+00	4.00000000e+00
-23	4.01500000e+03	4.00000000e+00	4.00000000e+00	4.00000000e+00
-22	4.11000000e+03	4.00000000e+00	4.00000000e+00	4.00000000e+00
-21	4.22400000e+03	4.00000000e+00	4.00000000e+00	4.00000000e+00
-20	4.35800000e+03	4.00000000e+00	4.00000000e+00	4.00000000e+00
-19	4.49600000e+03	4.00000000e+00	4.00000000e+00	4.00000000e+00
-18	4.60500000e+03	4.00000000e+00	4.00000000e+00	4.00000000e+00
-17	4.72300000e+03	5.00000000e+00	5.00000000e+00	5.00000000e+00
-16	4.82500000e+03	5.00000000e+00	5.00000000e+00	5.00000000e+00
-15	4.92300000e+03	5.00000000e+00	5.00000000e+00	5.00000000e+00
-14	5.01300000e+03	5.00000000e+00	5.00000000e+00	5.00000000e+00
-13	5.11000000e+03	5.00000000e+00	5.00000000e+00	5.00000000e+00
-12	5.20800000e+03	6.00000000e+00	6.00000000e+00	8.00000000e+00
-11	5.26300000e+03	7.00000000e+00	7.00000000e+00	1.40000000e+01
-10	5.35700000e+03	7.00000000e+00	7.00000000e+00	1.40000000e+01
-9	5.42700000e+03	7.00000000e+00	7.00000000e+00	1.40000000e+01
-8	5.50400000e+03	7.00000000e+00	7.00000000e+00	1.40000000e+01
-7	5.59800000e+03	8.00000000e+00	8.00000000e+00	1.50000000e+01
-6	5.68600000e+03	8.00000000e+00	8.00000000e+00	1.50000000e+01
-5	5.73700000e+03	9.00000000e+00	9.00000000e+00	1.60000000e+01
-4	5.75400000e+03	9.00000000e+00	9.00000000e+00	1.60000000e+01
-3	5.86700000e+03	1.00000000e+01	1.00000000e+01	1.70000000e+01
-2	6.34800000e+03	1.00000000e+01	1.00000000e+01	1.70000000e+01
-1	6.70600000e+03	1.10000000e+01	1.10000000e+01	1.80000000e+01
0	7.19500000e+03	1.10000000e+01	1.20000000e+01	1.90000000e+01
1	7.76500000e+03	1.20000000e+01	1.30000000e+01	2.10000000e+01
2	8.18100000e+03	1.30000000e+01	1.50000000e+01	2.60000000e+01
3	8.50200000e+03	1.30000000e+01	1.50000000e+01	2.60000000e+01
4	8.84600000e+03	1.30000000e+01	1.50000000e+01	2.60000000e+01
5	9.06300000e+03	1.30000000e+01	1.50000000e+01	2.60000000e+01
6	9.27100000e+03	1.30000000e+01	1.50000000e+01	2.60000000e+01
7	9.44600000e+03	1.40000000e+01	1.60000000e+01	2.70000000e+01
8	9.60100000e+03	1.40000000e+01	1.60000000e+01	2.70000000e+01
9	9.76800000e+03	1.40000000e+01	1.60000000e+01	2.70000000e+01
10	9.91100000e+03	1.40000000e+01	1.60000000e+01	2.70000000e+01
11	1.00360000e+04	1.40000000e+01	1.60000000e+01	2.70000000e+01
12	1.01320000e+04	1.40000000e+01	1.60000000e+01	2.70000000e+01
13	1.02020000e+04	1.40000000e+01	1.60000000e+01	2.70000000e+01
14	1.03100000e+04	1.40000000e+01	1.60000000e+01	2.70000000e+01
15	1.04150000e+04	1.40000000e+01	1.60000000e+01	2.70000000e+01
16	1.05290000e+04	1.40000000e+01	1.60000000e+01	2.70000000e+01
17	1.06500000e+04	1.40000000e+01	1.60000000e+01	2.70000000e+01
18	1.07680000e+04	1.40000000e+01	1.60000000e+01	2.70000000e+01
19	1.08780000e+04	1.40000000e+01	1.60000000e+01	2.70000000e+01
20	1.09680000e+04	1.40000000e+01	1.60000000e+01	2.70000000e+01
21	1.10410000e+04	1.40000000e+01	1.60000000e+01	2.70000000e+01
22	1.11280000e+04	1.40000000e+01	1.60000000e+01	2.70000000e+01
23	1.11910000e+04	1.40000000e+01	1.60000000e+01	2.70000000e+01
24	1.12900000e+04	1.40000000e+01	1.60000000e+01	2.70000000e+01
25	1.13770000e+04	1.60000000e+01	1.80000000e+01	2.90000000e+01
26	1.14320000e+04	1.60000000e+01	1.80000000e+01	2.90000000e+01
27	1.15140000e+04	1.70000000e+01	1.90000000e+01	3.00000000e+01
28	1.15770000e+04	1.70000000e+01	1.90000000e+01	3.00000000e+01
29	1.16230000e+04	1.70000000e+01	1.90000000e+01	3.00000000e+01
30	1.16930000e+04	1.70000000e+01	1.90000000e+01	3.00000000e+01
31	1.17630000e+04	1.70000000e+01	1.90000000e+01	3.00000000e+01
32	1.18440000e+04	1.70000000e+01	1.90000000e+01	3.00000000e+01
33	1.19000000e+04	1.70000000e+01	1.90000000e+01	3.00000000e+01
34	1.19730000e+04	1.90000000e+01	2.10000000e+01	3.20000000e+01
35	1.20340000e+04	1.90000000e+01	2.10000000e+01	3.20000000e+01
36	1.20660000e+04	1.90000000e+01	2.10000000e+01	3.20000000e+01
37	1.20770000e+04	1.90000000e+01	2.10000000e+01	3.20000000e+01
38	1.20900000e+04	1.90000000e+01	2.10000000e+01	3.20000000e+01
39	1.21090000e+04	1.90000000e+01	2.10000000e+01	3.20000000e+01
40	1.21290000e+04	1.90000000e+01	2.10000000e+01	3.20000000e+01
41	1.21690000e+04	2.00000000e+01	2.20000000e+01	3.30000000e+01
42	1.22370000e+04	2.00000000e+01	2.20000000e+01	3.30000000e+01
43	1.22750000e+04	2.00000000e+01	2.20000000e+01	3.30000000e+01
44	1.23350000e+04	2.00000000e+01	2.20000000e+01	3.30000000e+01
45	1.23990000e+04	2.00000000e+01	2.20000000e+01	3.30000000e+01
46	1.24460000e+04	2.00000000e+01	2.20000000e+01	3.30000000e+01
47	1.24990000e+04	2.00000000e+01	2.20000000e+01	3.30000000e+01
48	1.25940000e+04	2.00000000e+01	2.20000000e+01	3.30000000e+01
49	1.28010000e+04	2.00000000e+01	2.20000000e+01	3.30000000e+01
50	1.29140000e+04	2.00000000e+01	2.20000000e+01	3.30000000e+01
51	1.29140000e+04	2.00000000e+01	2.20000000e+01	3.30000000e+01
52	1.29370000e+04	2.00000000e+01	2.20000000e+01	3.30000000e+01
53	1.29370000e+04	2.00000000e+01	2.20000000e+01	3.30000000e+01
54	1.29920000e+04	2.00000000e+01	2.20000000e+01	3.30000000e+01
55	1.30630000e+04	2.10000000e+01	2.30000000e+01	3.60000000e+01
56	1.31090000e+04	2.10000000e+01	2.30000000e+01	3.60000000e+01
57	1.31630000e+04	2.10000000e+01	2.30000000e+01	3.60000000e+01
58	1.31990000e+04	2.10000000e+01	2.30000000e+01	3.60000000e+01
59	1.32490000e+04	2.10000000e+01	2.30000000e+01	3.60000000e+01
60	1.32490000e+04	2.10000000e+01	2.30000000e+01	3.60000000e+01
61	1.33090000e+04	2.10000000e+01	2.30000000e+01	3.60000000e+01
62	1.33090000e+04	2.10000000e+01	2.30000000e+01	3.60000000e+01
63	1.33090000e+04	2.10000000e+01	2.30000000e+01	3.60000000e+01
64	1.33090000e+04	2.10000000e+01	2.30000000e+01	3.60000000e+01
65	1.33090000e+04	2.10000000e+01	2.30000000e+01	3.60000000e+01
66	1.33540000e+04	2.10000000e+01	2.30000000e+01	3.60000000e+01
67	1.33940000e+04	2.10000000e+01	2.30000000e+01	3.60000000e+01
68	1.34480000e+04	2.10000000e+01	2.30000000e+01	3.60000000e+01
69	1.34880000e+04	2.10000000e+01	2.30000000e+01	3.60000000e+01
70	1.35360000e+04	2.10000000e+01	2.30000000e+01	3.60000000e+01
71	1.35680000e+04	2.10000000e+01	2.30000000e+01	3.60000000e+01
72	1.36100000e+04	2.10000000e+01	2.30000000e+01	3.60000000e+01
73	1.36650000e+04	2.10000000e+01	2.30000000e+01	3.60000000e+01
74	1.37100000e+04	2.10000000e+01	2.30000000e+01	3.60000000e+01
75	1.37480000e+04	2.10000000e+01	2.30000000e+01	3.60000000e+01
76	1.37960000e+04	2.10000000e+01	2.30000000e+01	3.60000000e+01
77	1.38370000e+04	2.10000000e+01	2.30000000e+01	3.60000000e+01
78	1.39000000e+04	2.10000000e+01	2.30000000e+01	3.60000000e+01
79	1.39660000e+04	2.10000000e+01	2.30000000e+01	3.60000000e+01
80	1.40580000e+04	2.20000000e+01	2.40000000e+01	3.70000000e+01
81	1.41280000e+04	2.20000000e+01	2.40000000e+01	3.70000000e+01
82	1.41850000e+04	2.20000000e+01	2.40000000e+01	3.70000000e+01
83	1.42450000e+04	2.20000000e+01	2.40000000e+01	3.70000000e+01
84	1.43090000e+04	2.20000000e+01	2.40000000e+01	3.70000000e+01
85	1.43620000e+04	2.20000000e+01	1.20000000e+01	3.70000000e+01
86	1.44270000e+04	2.20000000e+01	2.40000000e+01	3.70000000e+01
87	1.44860000e+04	2.20000000e+01	2.40000000e+01	3.70000000e+01
88	1.45380000e+04	2.20000000e+01	2.40000000e+01	3.70000000e+01
89	1.45960000e+04	2.20000000e+01	2.40000000e+01	3.70000000e+01
90	1.46460000e+04	2.20000000e+01	2.40000000e+01	3.70000000e+01
91	1.47180000e+04	2.20000000e+01	2.40000000e+01	3.70000000e+01
92	1.47720000e+04	2.20000000e+01	2.40000000e+01	3.70000000e+01
93	1.48250000e+04	2.20000000e+01	2.40000000e+01	3.70000000e+01
94	1.48700000e+04	2.20000000e+01	2.40000000e+01	3.70000000e+01
95	1.49310000e+04	2.20000000e+01	2.40000000e+01	3.70000000e+01
96	1.49940000e+04	2.20000000e+01	2.40000000e+01	3.70000000e+01
97	1.50400000e+04	2.20000000e+01	2.40000000e+01	3.70000000e+01
98	1.50920000e+04	2.20000000e+01	2.40000000e+01	3.70000000e+01
99	1.51520000e+04	2.20000000e+01	2.40000000e+01	3.70000000e+01
100	1.52000000e+04	2.20000000e+01	2.40000000e+01	3.70000000e+01
