# Supplementary material for: Early Prediction of Movie Box Office Success Based on Wikipedia Activity Big Data
Source: PLoS One. 2013 Aug 21;8(8):e71226. doi: 10.1371/journal.pone.0071226 (PMC3749192; doi:10.1371/journal.pone.0071226)
Supplement: Dataset S1 — The dataset under study, including the financial and Wikipedia activity data is also available at http://wwm.phy.bme.hu/SupplementaryDataS1.zip. (ZIP) [file pone.0071226.s002.zip › wikipredict_data_pack/sample_of_312/wikipedia_predictors/38]

Day_(movie_time)	Views	Users	Rigor	Edits
-500	0.00000000e+00	0.00000000e+00	0.00000000e+00	0.00000000e+00
-499	3.00000000e+00	0.00000000e+00	0.00000000e+00	0.00000000e+00
-498	8.00000000e+00	0.00000000e+00	0.00000000e+00	0.00000000e+00
-497	1.00000000e+01	0.00000000e+00	0.00000000e+00	0.00000000e+00
-496	1.30000000e+01	0.00000000e+00	0.00000000e+00	0.00000000e+00
-495	1.50000000e+01	0.00000000e+00	0.00000000e+00	0.00000000e+00
-494	1.80000000e+01	0.00000000e+00	0.00000000e+00	0.00000000e+00
-493	2.50000000e+01	0.00000000e+00	0.00000000e+00	0.00000000e+00
-492	3.00000000e+01	0.00000000e+00	0.00000000e+00	0.00000000e+00
-491	3.20000000e+01	0.00000000e+00	0.00000000e+00	0.00000000e+00
-490	3.80000000e+01	0.00000000e+00	0.00000000e+00	0.00000000e+00
-489	4.40000000e+01	0.00000000e+00	0.00000000e+00	0.00000000e+00
-488	4.70000000e+01	0.00000000e+00	0.00000000e+00	0.00000000e+00
-487	5.60000000e+01	0.00000000e+00	0.00000000e+00	0.00000000e+00
-486	6.50000000e+01	0.00000000e+00	0.00000000e+00	0.00000000e+00
-485	7.20000000e+01	0.00000000e+00	0.00000000e+00	0.00000000e+00
-484	8.40000000e+01	0.00000000e+00	0.00000000e+00	0.00000000e+00
-483	9.10000000e+01	0.00000000e+00	0.00000000e+00	0.00000000e+00
-482	9.80000000e+01	0.00000000e+00	0.00000000e+00	0.00000000e+00
-481	1.01000000e+02	0.00000000e+00	0.00000000e+00	0.00000000e+00
-480	1.05000000e+02	0.00000000e+00	0.00000000e+00	0.00000000e+00
-479	1.08000000e+02	0.00000000e+00	0.00000000e+00	0.00000000e+00
-478	1.11000000e+02	0.00000000e+00	0.00000000e+00	0.00000000e+00
-477	1.15000000e+02	0.00000000e+00	0.00000000e+00	0.00000000e+00
-476	1.17000000e+02	0.00000000e+00	0.00000000e+00	0.00000000e+00
-475	1.21000000e+02	0.00000000e+00	0.00000000e+00	0.00000000e+00
-474	1.22000000e+02	0.00000000e+00	0.00000000e+00	0.00000000e+00
-473	1.25000000e+02	0.00000000e+00	0.00000000e+00	0.00000000e+00
-472	1.26000000e+02	0.00000000e+00	0.00000000e+00	0.00000000e+00
-471	1.36000000e+02	0.00000000e+00	0.00000000e+00	0.00000000e+00
-470	1.73000000e+02	0.00000000e+00	0.00000000e+00	0.00000000e+00
-469	2.21000000e+02	0.00000000e+00	0.00000000e+00	0.00000000e+00
-468	2.72000000e+02	0.00000000e+00	0.00000000e+00	0.00000000e+00
-467	3.12000000e+02	0.00000000e+00	0.00000000e+00	0.00000000e+00
-466	3.59000000e+02	0.00000000e+00	0.00000000e+00	0.00000000e+00
-465	4.09000000e+02	0.00000000e+00	0.00000000e+00	0.00000000e+00
-464	4.55000000e+02	0.00000000e+00	0.00000000e+00	0.00000000e+00
-463	4.58000000e+02	0.00000000e+00	0.00000000e+00	0.00000000e+00
-462	4.59000000e+02	0.00000000e+00	0.00000000e+00	0.00000000e+00
-461	4.60000000e+02	0.00000000e+00	0.00000000e+00	0.00000000e+00
-460	4.60000000e+02	0.00000000e+00	0.00000000e+00	0.00000000e+00
-459	4.62000000e+02	0.00000000e+00	0.00000000e+00	0.00000000e+00
-458	4.62000000e+02	0.00000000e+00	0.00000000e+00	0.00000000e+00
-457	4.62000000e+02	0.00000000e+00	0.00000000e+00	0.00000000e+00
-456	4.62000000e+02	0.00000000e+00	0.00000000e+00	0.00000000e+00
-455	4.63000000e+02	0.00000000e+00	0.00000000e+00	0.00000000e+00
-454	4.64000000e+02	0.00000000e+00	0.00000000e+00	0.00000000e+00
-453	4.65000000e+02	0.00000000e+00	0.00000000e+00	0.00000000e+00
-452	4.67000000e+02	0.00000000e+00	0.00000000e+00	0.00000000e+00
-451	4.68000000e+02	0.00000000e+00	0.00000000e+00	0.00000000e+00
-450	4.72000000e+02	0.00000000e+00	0.00000000e+00	0.00000000e+00
-449	4.72000000e+02	0.00000000e+00	0.00000000e+00	0.00000000e+00
-448	4.73000000e+02	0.00000000e+00	0.00000000e+00	0.00000000e+00
-447	4.73000000e+02	0.00000000e+00	0.00000000e+00	0.00000000e+00
-446	4.73000000e+02	0.00000000e+00	0.00000000e+00	0.00000000e+00
-445	4.73000000e+02	0.00000000e+00	0.00000000e+00	0.00000000e+00
-444	4.74000000e+02	0.00000000e+00	0.00000000e+00	0.00000000e+00
-443	4.74000000e+02	0.00000000e+00	0.00000000e+00	0.00000000e+00
-442	4.74000000e+02	0.00000000e+00	0.00000000e+00	0.00000000e+00
-441	4.74000000e+02	0.00000000e+00	0.00000000e+00	0.00000000e+00
-440	4.77000000e+02	0.00000000e+00	0.00000000e+00	0.00000000e+00
-439	4.78000000e+02	0.00000000e+00	0.00000000e+00	0.00000000e+00
-438	4.78000000e+02	0.00000000e+00	0.00000000e+00	0.00000000e+00
-437	4.79000000e+02	0.00000000e+00	0.00000000e+00	0.00000000e+00
-436	4.82000000e+02	0.00000000e+00	0.00000000e+00	0.00000000e+00
-435	4.82000000e+02	0.00000000e+00	0.00000000e+00	0.00000000e+00
-434	4.83000000e+02	0.00000000e+00	0.00000000e+00	0.00000000e+00
-433	4.84000000e+02	0.00000000e+00	0.00000000e+00	0.00000000e+00
-432	4.84000000e+02	0.00000000e+00	0.00000000e+00	0.00000000e+00
-431	4.88000000e+02	0.00000000e+00	0.00000000e+00	0.00000000e+00
-430	4.88000000e+02	0.00000000e+00	0.00000000e+00	0.00000000e+00
-429	4.89000000e+02	0.00000000e+00	0.00000000e+00	0.00000000e+00
-428	4.89000000e+02	0.00000000e+00	0.00000000e+00	0.00000000e+00
-427	4.89000000e+02	0.00000000e+00	0.00000000e+00	0.00000000e+00
-426	4.89000000e+02	0.00000000e+00	0.00000000e+00	0.00000000e+00
-425	4.93000000e+02	0.00000000e+00	0.00000000e+00	0.00000000e+00
-424	4.94000000e+02	0.00000000e+00	0.00000000e+00	0.00000000e+00
-423	4.96000000e+02	0.00000000e+00	0.00000000e+00	0.00000000e+00
-422	4.97000000e+02	0.00000000e+00	0.00000000e+00	0.00000000e+00
-421	4.97000000e+02	0.00000000e+00	0.00000000e+00	0.00000000e+00
-420	4.97000000e+02	0.00000000e+00	0.00000000e+00	0.00000000e+00
-419	4.98000000e+02	0.00000000e+00	0.00000000e+00	0.00000000e+00
-418	4.98000000e+02	0.00000000e+00	0.00000000e+00	0.00000000e+00
-417	4.99000000e+02	0.00000000e+00	0.00000000e+00	0.00000000e+00
-416	5.04000000e+02	0.00000000e+00	0.00000000e+00	0.00000000e+00
-415	5.06000000e+02	0.00000000e+00	0.00000000e+00	0.00000000e+00
-414	5.07000000e+02	0.00000000e+00	0.00000000e+00	0.00000000e+00
-413	5.07000000e+02	0.00000000e+00	0.00000000e+00	0.00000000e+00
-412	5.10000000e+02	0.00000000e+00	0.00000000e+00	0.00000000e+00
-411	5.11000000e+02	0.00000000e+00	0.00000000e+00	0.00000000e+00
-410	5.11000000e+02	0.00000000e+00	0.00000000e+00	0.00000000e+00
-409	5.13000000e+02	0.00000000e+00	0.00000000e+00	0.00000000e+00
-408	5.20000000e+02	0.00000000e+00	0.00000000e+00	0.00000000e+00
-407	5.22000000e+02	0.00000000e+00	0.00000000e+00	0.00000000e+00
-406	5.24000000e+02	0.00000000e+00	0.00000000e+00	0.00000000e+00
-405	5.26000000e+02	0.00000000e+00	0.00000000e+00	0.00000000e+00
-404	5.26000000e+02	0.00000000e+00	0.00000000e+00	0.00000000e+00
-403	5.27000000e+02	0.00000000e+00	0.00000000e+00	0.00000000e+00
-402	5.29000000e+02	0.00000000e+00	0.00000000e+00	0.00000000e+00
-401	5.31000000e+02	0.00000000e+00	0.00000000e+00	0.00000000e+00
-400	5.34000000e+02	0.00000000e+00	0.00000000e+00	0.00000000e+00
-399	5.37000000e+02	0.00000000e+00	0.00000000e+00	0.00000000e+00
-398	5.39000000e+02	0.00000000e+00	0.00000000e+00	0.00000000e+00
-397	5.42000000e+02	0.00000000e+00	0.00000000e+00	0.00000000e+00
-396	5.42000000e+02	0.00000000e+00	0.00000000e+00	0.00000000e+00
-395	5.45000000e+02	0.00000000e+00	0.00000000e+00	0.00000000e+00
-394	5.46000000e+02	0.00000000e+00	0.00000000e+00	0.00000000e+00
-393	5.47000000e+02	0.00000000e+00	0.00000000e+00	0.00000000e+00
-392	5.50000000e+02	0.00000000e+00	0.00000000e+00	0.00000000e+00
-391	5.55000000e+02	0.00000000e+00	0.00000000e+00	0.00000000e+00
-390	5.57000000e+02	0.00000000e+00	0.00000000e+00	0.00000000e+00
-389	5.57000000e+02	0.00000000e+00	0.00000000e+00	0.00000000e+00
-388	5.60000000e+02	0.00000000e+00	0.00000000e+00	0.00000000e+00
-387	5.63000000e+02	0.00000000e+00	0.00000000e+00	0.00000000e+00
-386	5.70000000e+02	0.00000000e+00	0.00000000e+00	0.00000000e+00
-385	5.72000000e+02	0.00000000e+00	0.00000000e+00	0.00000000e+00
-384	5.77000000e+02	0.00000000e+00	0.00000000e+00	0.00000000e+00
-383	5.79000000e+02	0.00000000e+00	0.00000000e+00	0.00000000e+00
-382	5.83000000e+02	0.00000000e+00	0.00000000e+00	0.00000000e+00
-381	5.86000000e+02	0.00000000e+00	0.00000000e+00	0.00000000e+00
-380	5.89000000e+02	0.00000000e+00	0.00000000e+00	0.00000000e+00
-379	5.89000000e+02	0.00000000e+00	0.00000000e+00	0.00000000e+00
-378	5.90000000e+02	0.00000000e+00	0.00000000e+00	0.00000000e+00
-377	5.90000000e+02	0.00000000e+00	0.00000000e+00	0.00000000e+00
-376	5.90000000e+02	0.00000000e+00	0.00000000e+00	0.00000000e+00
-375	5.93000000e+02	0.00000000e+00	0.00000000e+00	0.00000000e+00
-374	5.93000000e+02	0.00000000e+00	0.00000000e+00	0.00000000e+00
-373	5.95000000e+02	0.00000000e+00	0.00000000e+00	0.00000000e+00
-372	5.96000000e+02	0.00000000e+00	0.00000000e+00	0.00000000e+00
-371	5.98000000e+02	0.00000000e+00	0.00000000e+00	0.00000000e+00
-370	6.00000000e+02	0.00000000e+00	0.00000000e+00	0.00000000e+00
-369	6.01000000e+02	0.00000000e+00	0.00000000e+00	0.00000000e+00
-368	6.01000000e+02	0.00000000e+00	0.00000000e+00	0.00000000e+00
-367	6.03000000e+02	0.00000000e+00	0.00000000e+00	0.00000000e+00
-366	6.05000000e+02	0.00000000e+00	0.00000000e+00	0.00000000e+00
-365	6.05000000e+02	0.00000000e+00	0.00000000e+00	0.00000000e+00
-364	6.06000000e+02	0.00000000e+00	0.00000000e+00	0.00000000e+00
-363	6.10000000e+02	0.00000000e+00	0.00000000e+00	0.00000000e+00
-362	6.11000000e+02	0.00000000e+00	0.00000000e+00	0.00000000e+00
-361	6.11000000e+02	0.00000000e+00	0.00000000e+00	0.00000000e+00
-360	6.17000000e+02	0.00000000e+00	0.00000000e+00	0.00000000e+00
-359	6.17000000e+02	0.00000000e+00	0.00000000e+00	0.00000000e+00
-358	6.18000000e+02	0.00000000e+00	0.00000000e+00	0.00000000e+00
-357	6.19000000e+02	0.00000000e+00	0.00000000e+00	0.00000000e+00
-356	6.19000000e+02	0.00000000e+00	0.00000000e+00	0.00000000e+00
-355	6.20000000e+02	0.00000000e+00	0.00000000e+00	0.00000000e+00
-354	6.20000000e+02	0.00000000e+00	0.00000000e+00	0.00000000e+00
-353	6.21000000e+02	0.00000000e+00	0.00000000e+00	0.00000000e+00
-352	6.24000000e+02	0.00000000e+00	0.00000000e+00	0.00000000e+00
-351	6.26000000e+02	0.00000000e+00	0.00000000e+00	0.00000000e+00
-350	6.26000000e+02	0.00000000e+00	0.00000000e+00	0.00000000e+00
-349	6.27000000e+02	0.00000000e+00	0.00000000e+00	0.00000000e+00
-348	6.28000000e+02	0.00000000e+00	0.00000000e+00	0.00000000e+00
-347	6.32000000e+02	0.00000000e+00	0.00000000e+00	0.00000000e+00
-346	6.37000000e+02	0.00000000e+00	0.00000000e+00	0.00000000e+00
-345	6.38000000e+02	0.00000000e+00	0.00000000e+00	0.00000000e+00
-344	6.39000000e+02	0.00000000e+00	0.00000000e+00	0.00000000e+00
-343	6.40000000e+02	0.00000000e+00	0.00000000e+00	0.00000000e+00
-342	6.41000000e+02	0.00000000e+00	0.00000000e+00	0.00000000e+00
-341	6.43000000e+02	0.00000000e+00	0.00000000e+00	0.00000000e+00
-340	6.46000000e+02	0.00000000e+00	0.00000000e+00	0.00000000e+00
-339	6.50000000e+02	0.00000000e+00	0.00000000e+00	0.00000000e+00
-338	6.55000000e+02	0.00000000e+00	0.00000000e+00	0.00000000e+00
-337	6.60000000e+02	0.00000000e+00	0.00000000e+00	0.00000000e+00
-336	6.60000000e+02	0.00000000e+00	0.00000000e+00	0.00000000e+00
-335	6.61000000e+02	0.00000000e+00	0.00000000e+00	0.00000000e+00
-334	6.61000000e+02	0.00000000e+00	0.00000000e+00	0.00000000e+00
-333	6.61000000e+02	0.00000000e+00	0.00000000e+00	0.00000000e+00
-332	6.64000000e+02	0.00000000e+00	0.00000000e+00	0.00000000e+00
-331	6.66000000e+02	0.00000000e+00	0.00000000e+00	0.00000000e+00
-330	6.67000000e+02	0.00000000e+00	0.00000000e+00	0.00000000e+00
-329	6.70000000e+02	0.00000000e+00	0.00000000e+00	0.00000000e+00
-328	6.71000000e+02	0.00000000e+00	0.00000000e+00	0.00000000e+00
-327	6.71000000e+02	0.00000000e+00	0.00000000e+00	0.00000000e+00
-326	6.71000000e+02	0.00000000e+00	0.00000000e+00	0.00000000e+00
-325	6.73000000e+02	0.00000000e+00	0.00000000e+00	0.00000000e+00
-324	6.75000000e+02	0.00000000e+00	0.00000000e+00	0.00000000e+00
-323	6.77000000e+02	0.00000000e+00	0.00000000e+00	0.00000000e+00
-322	6.78000000e+02	0.00000000e+00	0.00000000e+00	0.00000000e+00
-321	6.84000000e+02	0.00000000e+00	0.00000000e+00	0.00000000e+00
-320	6.85000000e+02	0.00000000e+00	0.00000000e+00	0.00000000e+00
-319	6.87000000e+02	0.00000000e+00	0.00000000e+00	0.00000000e+00
-318	6.89000000e+02	0.00000000e+00	0.00000000e+00	0.00000000e+00
-317	6.92000000e+02	0.00000000e+00	0.00000000e+00	0.00000000e+00
-316	6.95000000e+02	0.00000000e+00	0.00000000e+00	0.00000000e+00
-315	6.99000000e+02	0.00000000e+00	0.00000000e+00	0.00000000e+00
-314	7.00000000e+02	0.00000000e+00	0.00000000e+00	0.00000000e+00
-313	7.02000000e+02	0.00000000e+00	0.00000000e+00	0.00000000e+00
-312	7.04000000e+02	0.00000000e+00	0.00000000e+00	0.00000000e+00
-311	7.04000000e+02	0.00000000e+00	0.00000000e+00	0.00000000e+00
-310	7.08000000e+02	0.00000000e+00	0.00000000e+00	0.00000000e+00
-309	7.08000000e+02	0.00000000e+00	0.00000000e+00	0.00000000e+00
-308	7.09000000e+02	0.00000000e+00	0.00000000e+00	0.00000000e+00
-307	7.10000000e+02	0.00000000e+00	0.00000000e+00	0.00000000e+00
-306	7.11000000e+02	0.00000000e+00	0.00000000e+00	0.00000000e+00
-305	7.14000000e+02	0.00000000e+00	0.00000000e+00	0.00000000e+00
-304	7.15000000e+02	0.00000000e+00	0.00000000e+00	0.00000000e+00
-303	7.16000000e+02	0.00000000e+00	0.00000000e+00	0.00000000e+00
-302	7.18000000e+02	0.00000000e+00	0.00000000e+00	0.00000000e+00
-301	7.20000000e+02	0.00000000e+00	0.00000000e+00	0.00000000e+00
-300	7.25000000e+02	0.00000000e+00	0.00000000e+00	0.00000000e+00
-299	7.27000000e+02	0.00000000e+00	0.00000000e+00	0.00000000e+00
-298	7.28000000e+02	0.00000000e+00	0.00000000e+00	0.00000000e+00
-297	7.28000000e+02	0.00000000e+00	0.00000000e+00	0.00000000e+00
-296	7.31000000e+02	0.00000000e+00	0.00000000e+00	0.00000000e+00
-295	7.33000000e+02	0.00000000e+00	0.00000000e+00	0.00000000e+00
-294	7.34000000e+02	0.00000000e+00	0.00000000e+00	0.00000000e+00
-293	7.34000000e+02	0.00000000e+00	0.00000000e+00	0.00000000e+00
-292	7.34000000e+02	0.00000000e+00	0.00000000e+00	0.00000000e+00
-291	7.35000000e+02	0.00000000e+00	0.00000000e+00	0.00000000e+00
-290	7.35000000e+02	0.00000000e+00	0.00000000e+00	0.00000000e+00
-289	7.41000000e+02	0.00000000e+00	0.00000000e+00	0.00000000e+00
-288	7.43000000e+02	0.00000000e+00	0.00000000e+00	0.00000000e+00
-287	7.44000000e+02	0.00000000e+00	0.00000000e+00	0.00000000e+00
-286	7.44000000e+02	0.00000000e+00	0.00000000e+00	0.00000000e+00
-285	7.45000000e+02	0.00000000e+00	0.00000000e+00	0.00000000e+00
-284	7.45000000e+02	0.00000000e+00	0.00000000e+00	0.00000000e+00
-283	7.45000000e+02	0.00000000e+00	0.00000000e+00	0.00000000e+00
-282	7.45000000e+02	0.00000000e+00	0.00000000e+00	0.00000000e+00
-281	7.45000000e+02	0.00000000e+00	0.00000000e+00	0.00000000e+00
-280	7.49000000e+02	0.00000000e+00	0.00000000e+00	0.00000000e+00
-279	7.49000000e+02	0.00000000e+00	0.00000000e+00	0.00000000e+00
-278	7.50000000e+02	0.00000000e+00	0.00000000e+00	0.00000000e+00
-277	7.51000000e+02	0.00000000e+00	0.00000000e+00	0.00000000e+00
-276	7.51000000e+02	0.00000000e+00	0.00000000e+00	0.00000000e+00
-275	7.51000000e+02	0.00000000e+00	0.00000000e+00	0.00000000e+00
-274	7.51000000e+02	0.00000000e+00	0.00000000e+00	0.00000000e+00
-273	7.54000000e+02	0.00000000e+00	0.00000000e+00	0.00000000e+00
-272	7.55000000e+02	0.00000000e+00	0.00000000e+00	0.00000000e+00
-271	7.62000000e+02	0.00000000e+00	0.00000000e+00	0.00000000e+00
-270	7.63000000e+02	0.00000000e+00	0.00000000e+00	0.00000000e+00
-269	7.67000000e+02	0.00000000e+00	0.00000000e+00	0.00000000e+00
-268	7.71000000e+02	0.00000000e+00	0.00000000e+00	0.00000000e+00
-267	7.72000000e+02	0.00000000e+00	0.00000000e+00	0.00000000e+00
-266	7.72000000e+02	0.00000000e+00	0.00000000e+00	0.00000000e+00
-265	7.73000000e+02	0.00000000e+00	0.00000000e+00	0.00000000e+00
-264	7.75000000e+02	0.00000000e+00	0.00000000e+00	0.00000000e+00
-263	7.78000000e+02	0.00000000e+00	0.00000000e+00	0.00000000e+00
-262	7.79000000e+02	0.00000000e+00	0.00000000e+00	0.00000000e+00
-261	7.80000000e+02	0.00000000e+00	0.00000000e+00	0.00000000e+00
-260	7.80000000e+02	0.00000000e+00	0.00000000e+00	0.00000000e+00
-259	7.82000000e+02	0.00000000e+00	0.00000000e+00	0.00000000e+00
-258	7.84000000e+02	0.00000000e+00	0.00000000e+00	0.00000000e+00
-257	7.89000000e+02	0.00000000e+00	0.00000000e+00	0.00000000e+00
-256	7.92000000e+02	0.00000000e+00	0.00000000e+00	0.00000000e+00
-255	7.94000000e+02	0.00000000e+00	0.00000000e+00	0.00000000e+00
-254	7.94000000e+02	0.00000000e+00	0.00000000e+00	0.00000000e+00
-253	7.97000000e+02	0.00000000e+00	0.00000000e+00	0.00000000e+00
-252	8.00000000e+02	0.00000000e+00	0.00000000e+00	0.00000000e+00
-251	8.01000000e+02	0.00000000e+00	0.00000000e+00	0.00000000e+00
-250	8.02000000e+02	0.00000000e+00	0.00000000e+00	0.00000000e+00
-249	8.02000000e+02	0.00000000e+00	0.00000000e+00	0.00000000e+00
-248	8.03000000e+02	0.00000000e+00	0.00000000e+00	0.00000000e+00
-247	8.08000000e+02	0.00000000e+00	0.00000000e+00	0.00000000e+00
-246	8.10000000e+02	0.00000000e+00	0.00000000e+00	0.00000000e+00
-245	8.11000000e+02	0.00000000e+00	0.00000000e+00	0.00000000e+00
-244	8.14000000e+02	0.00000000e+00	0.00000000e+00	0.00000000e+00
-243	8.16000000e+02	0.00000000e+00	0.00000000e+00	0.00000000e+00
-242	8.17000000e+02	0.00000000e+00	0.00000000e+00	0.00000000e+00
-241	8.19000000e+02	0.00000000e+00	0.00000000e+00	0.00000000e+00
-240	8.21000000e+02	0.00000000e+00	0.00000000e+00	0.00000000e+00
-239	8.23000000e+02	0.00000000e+00	0.00000000e+00	0.00000000e+00
-238	8.23000000e+02	0.00000000e+00	0.00000000e+00	0.00000000e+00
-237	8.24000000e+02	0.00000000e+00	0.00000000e+00	0.00000000e+00
-236	8.25000000e+02	0.00000000e+00	0.00000000e+00	0.00000000e+00
-235	8.28000000e+02	0.00000000e+00	0.00000000e+00	0.00000000e+00
-234	8.29000000e+02	0.00000000e+00	0.00000000e+00	0.00000000e+00
-233	8.34000000e+02	0.00000000e+00	0.00000000e+00	0.00000000e+00
-232	8.35000000e+02	0.00000000e+00	0.00000000e+00	0.00000000e+00
-231	8.36000000e+02	0.00000000e+00	0.00000000e+00	0.00000000e+00
-230	8.37000000e+02	0.00000000e+00	0.00000000e+00	0.00000000e+00
-229	8.47000000e+02	1.00000000e+00	1.00000000e+00	1.00000000e+00
-228	8.77000000e+02	1.00000000e+00	1.00000000e+00	1.00000000e+00
-227	8.97000000e+02	1.00000000e+00	1.00000000e+00	1.00000000e+00
-226	9.23000000e+02	1.00000000e+00	1.00000000e+00	1.00000000e+00
-225	9.48000000e+02	1.00000000e+00	1.00000000e+00	1.00000000e+00
-224	9.96000000e+02	1.00000000e+00	1.00000000e+00	1.00000000e+00
-223	1.17200000e+03	2.00000000e+00	2.00000000e+00	6.00000000e+00
-222	1.37300000e+03	2.00000000e+00	2.00000000e+00	6.00000000e+00
-221	1.54000000e+03	2.00000000e+00	2.00000000e+00	6.00000000e+00
-220	1.76100000e+03	2.00000000e+00	2.00000000e+00	6.00000000e+00
-219	1.91200000e+03	2.00000000e+00	2.00000000e+00	6.00000000e+00
-218	2.05000000e+03	2.00000000e+00	2.00000000e+00	6.00000000e+00
-217	2.19100000e+03	2.00000000e+00	2.00000000e+00	6.00000000e+00
-216	2.31000000e+03	2.00000000e+00	2.00000000e+00	6.00000000e+00
-215	2.52700000e+03	3.00000000e+00	3.00000000e+00	9.00000000e+00
-214	2.69400000e+03	3.00000000e+00	3.00000000e+00	9.00000000e+00
-213	2.87100000e+03	3.00000000e+00	3.00000000e+00	9.00000000e+00
-212	2.99500000e+03	3.00000000e+00	3.00000000e+00	9.00000000e+00
-211	3.10800000e+03	3.00000000e+00	3.00000000e+00	9.00000000e+00
-210	3.26000000e+03	3.00000000e+00	3.00000000e+00	9.00000000e+00
-209	3.41300000e+03	3.00000000e+00	3.00000000e+00	9.00000000e+00
-208	3.56900000e+03	3.00000000e+00	3.00000000e+00	9.00000000e+00
-207	3.73200000e+03	3.00000000e+00	3.00000000e+00	9.00000000e+00
-206	3.92700000e+03	3.00000000e+00	3.00000000e+00	9.00000000e+00
-205	4.09200000e+03	3.00000000e+00	3.00000000e+00	9.00000000e+00
-204	4.26900000e+03	3.00000000e+00	3.00000000e+00	9.00000000e+00
-203	4.41800000e+03	3.00000000e+00	3.00000000e+00	9.00000000e+00
-202	4.59800000e+03	3.00000000e+00	3.00000000e+00	9.00000000e+00
-201	4.75000000e+03	3.00000000e+00	3.00000000e+00	9.00000000e+00
-200	4.90700000e+03	3.00000000e+00	3.00000000e+00	9.00000000e+00
-199	5.05700000e+03	3.00000000e+00	3.00000000e+00	9.00000000e+00
-198	5.19300000e+03	3.00000000e+00	3.00000000e+00	9.00000000e+00
-197	5.36800000e+03	5.00000000e+00	5.00000000e+00	1.10000000e+01
-196	5.52900000e+03	5.00000000e+00	5.00000000e+00	1.10000000e+01
-195	5.66600000e+03	5.00000000e+00	5.00000000e+00	1.10000000e+01
-194	5.79300000e+03	5.00000000e+00	5.00000000e+00	1.10000000e+01
-193	5.95400000e+03	5.00000000e+00	5.00000000e+00	1.10000000e+01
-192	6.11200000e+03	5.00000000e+00	5.00000000e+00	1.10000000e+01
-191	6.26500000e+03	5.00000000e+00	5.00000000e+00	1.10000000e+01
-190	6.49300000e+03	6.00000000e+00	6.00000000e+00	1.30000000e+01
-189	6.71000000e+03	6.00000000e+00	6.00000000e+00	1.30000000e+01
-188	6.83200000e+03	6.00000000e+00	6.00000000e+00	1.30000000e+01
-187	6.87100000e+03	6.00000000e+00	6.00000000e+00	1.30000000e+01
-186	6.91400000e+03	7.00000000e+00	7.00000000e+00	1.40000000e+01
-185	6.97100000e+03	7.00000000e+00	7.00000000e+00	1.40000000e+01
-184	7.09600000e+03	7.00000000e+00	7.00000000e+00	1.40000000e+01
-183	7.23400000e+03	8.00000000e+00	8.00000000e+00	1.70000000e+01
-182	7.25400000e+03	8.00000000e+00	8.00000000e+00	1.70000000e+01
-181	7.27100000e+03	8.00000000e+00	8.00000000e+00	1.70000000e+01
-180	7.31600000e+03	8.00000000e+00	8.00000000e+00	1.70000000e+01
-179	7.37100000e+03	8.00000000e+00	8.00000000e+00	1.70000000e+01
-178	7.61600000e+03	8.00000000e+00	8.00000000e+00	1.70000000e+01
-177	7.78200000e+03	8.00000000e+00	8.00000000e+00	1.70000000e+01
-176	7.96000000e+03	8.00000000e+00	8.00000000e+00	1.70000000e+01
-175	8.12200000e+03	8.00000000e+00	8.00000000e+00	1.70000000e+01
-174	8.28400000e+03	8.00000000e+00	8.00000000e+00	1.70000000e+01
-173	8.28400000e+03	8.00000000e+00	8.00000000e+00	1.70000000e+01
-172	8.36600000e+03	8.00000000e+00	8.00000000e+00	1.70000000e+01
-171	8.36600000e+03	8.00000000e+00	8.00000000e+00	1.70000000e+01
-170	8.56300000e+03	8.00000000e+00	8.00000000e+00	1.70000000e+01
-169	8.77300000e+03	8.00000000e+00	8.00000000e+00	1.70000000e+01
-168	9.01600000e+03	8.00000000e+00	8.00000000e+00	1.70000000e+01
-167	9.25300000e+03	8.00000000e+00	8.00000000e+00	1.70000000e+01
-166	9.47200000e+03	8.00000000e+00	8.00000000e+00	1.70000000e+01
-165	9.63600000e+03	8.00000000e+00	8.00000000e+00	1.70000000e+01
-164	9.63600000e+03	8.00000000e+00	8.00000000e+00	1.70000000e+01
-163	9.84700000e+03	8.00000000e+00	8.00000000e+00	1.70000000e+01
-162	9.84700000e+03	8.00000000e+00	8.00000000e+00	1.70000000e+01
-161	9.84700000e+03	8.00000000e+00	8.00000000e+00	1.70000000e+01
-160	9.84700000e+03	8.00000000e+00	8.00000000e+00	1.70000000e+01
-159	9.84700000e+03	8.00000000e+00	8.00000000e+00	1.70000000e+01
-158	1.00060000e+04	8.00000000e+00	8.00000000e+00	1.70000000e+01
-157	1.02370000e+04	8.00000000e+00	8.00000000e+00	1.70000000e+01
-156	1.04820000e+04	8.00000000e+00	8.00000000e+00	1.70000000e+01
-155	1.06970000e+04	8.00000000e+00	8.00000000e+00	1.70000000e+01
-154	1.09320000e+04	8.00000000e+00	8.00000000e+00	1.70000000e+01
-153	1.11620000e+04	8.00000000e+00	8.00000000e+00	1.70000000e+01
-152	1.13910000e+04	8.00000000e+00	8.00000000e+00	1.70000000e+01
-151	1.16510000e+04	8.00000000e+00	8.00000000e+00	1.70000000e+01
-150	1.19290000e+04	8.00000000e+00	8.00000000e+00	1.70000000e+01
-149	1.21540000e+04	8.00000000e+00	8.00000000e+00	1.70000000e+01
-148	1.23690000e+04	8.00000000e+00	8.00000000e+00	1.70000000e+01
-147	1.26210000e+04	8.00000000e+00	8.00000000e+00	1.70000000e+01
-146	1.28980000e+04	8.00000000e+00	8.00000000e+00	1.70000000e+01
-145	1.32210000e+04	8.00000000e+00	8.00000000e+00	1.70000000e+01
-144	1.35690000e+04	8.00000000e+00	8.00000000e+00	1.70000000e+01
-143	1.40110000e+04	8.00000000e+00	8.00000000e+00	1.70000000e+01
-142	1.44170000e+04	9.00000000e+00	9.00000000e+00	1.80000000e+01
-141	1.47500000e+04	9.00000000e+00	9.00000000e+00	1.80000000e+01
-140	1.51240000e+04	9.00000000e+00	9.00000000e+00	1.80000000e+01
-139	1.54480000e+04	9.00000000e+00	9.00000000e+00	1.80000000e+01
-138	1.57770000e+04	9.00000000e+00	9.00000000e+00	1.80000000e+01
-137	1.61140000e+04	9.00000000e+00	9.00000000e+00	1.80000000e+01
-136	1.64760000e+04	9.00000000e+00	9.00000000e+00	1.80000000e+01
-135	1.68530000e+04	9.00000000e+00	9.00000000e+00	1.80000000e+01
-134	1.72280000e+04	9.00000000e+00	9.00000000e+00	1.80000000e+01
-133	1.75970000e+04	1.00000000e+01	1.00000000e+01	1.90000000e+01
-132	1.78890000e+04	1.00000000e+01	1.00000000e+01	1.90000000e+01
-131	1.81740000e+04	1.00000000e+01	1.00000000e+01	1.90000000e+01
-130	1.85040000e+04	1.00000000e+01	1.00000000e+01	1.90000000e+01
-129	1.88880000e+04	1.00000000e+01	1.00000000e+01	1.90000000e+01
-128	1.92420000e+04	1.00000000e+01	1.00000000e+01	1.90000000e+01
-127	1.95650000e+04	1.00000000e+01	1.00000000e+01	1.90000000e+01
-126	1.98610000e+04	1.00000000e+01	1.00000000e+01	1.90000000e+01
-125	2.01790000e+04	1.00000000e+01	1.00000000e+01	1.90000000e+01
-124	2.04930000e+04	1.00000000e+01	1.00000000e+01	1.90000000e+01
-123	2.08370000e+04	1.00000000e+01	1.00000000e+01	1.90000000e+01
-122	2.11910000e+04	1.00000000e+01	1.00000000e+01	1.90000000e+01
-121	2.15550000e+04	1.00000000e+01	1.00000000e+01	1.90000000e+01
-120	2.19740000e+04	1.00000000e+01	1.00000000e+01	1.90000000e+01
-119	2.23060000e+04	1.00000000e+01	1.00000000e+01	1.90000000e+01
-118	2.26770000e+04	1.00000000e+01	1.00000000e+01	1.90000000e+01
-117	2.30220000e+04	1.10000000e+01	1.10000000e+01	2.00000000e+01
-116	2.33870000e+04	1.20000000e+01	1.20000000e+01	2.10000000e+01
-115	2.37680000e+04	1.20000000e+01	1.20000000e+01	2.10000000e+01
-114	2.41200000e+04	1.20000000e+01	1.20000000e+01	2.10000000e+01
-113	2.44650000e+04	1.20000000e+01	1.20000000e+01	2.10000000e+01
-112	2.48130000e+04	1.20000000e+01	1.20000000e+01	2.10000000e+01
-111	2.51800000e+04	1.20000000e+01	1.20000000e+01	2.10000000e+01
-110	2.55340000e+04	1.20000000e+01	1.20000000e+01	2.10000000e+01
-109	2.59460000e+04	1.20000000e+01	1.20000000e+01	2.10000000e+01
-108	2.63310000e+04	1.20000000e+01	1.20000000e+01	2.10000000e+01
-107	2.67100000e+04	1.20000000e+01	1.20000000e+01	2.10000000e+01
-106	2.70610000e+04	1.20000000e+01	1.20000000e+01	2.10000000e+01
-105	2.74260000e+04	1.20000000e+01	1.20000000e+01	2.10000000e+01
-104	2.77950000e+04	1.20000000e+01	1.20000000e+01	2.10000000e+01
-103	2.81470000e+04	1.20000000e+01	1.20000000e+01	2.10000000e+01
-102	2.85210000e+04	1.20000000e+01	1.20000000e+01	2.10000000e+01
-101	2.89910000e+04	1.20000000e+01	1.20000000e+01	2.10000000e+01
-100	2.93750000e+04	1.40000000e+01	1.40000000e+01	2.40000000e+01
-99	2.95940000e+04	1.40000000e+01	1.40000000e+01	2.40000000e+01
-98	2.98320000e+04	1.40000000e+01	1.40000000e+01	2.40000000e+01
-97	3.00620000e+04	1.40000000e+01	1.40000000e+01	2.40000000e+01
-96	3.02920000e+04	1.40000000e+01	1.40000000e+01	2.40000000e+01
-95	3.05440000e+04	1.40000000e+01	1.40000000e+01	2.40000000e+01
-94	3.08500000e+04	1.40000000e+01	1.40000000e+01	2.40000000e+01
-93	3.11210000e+04	1.40000000e+01	1.40000000e+01	2.40000000e+01
-92	3.14110000e+04	1.40000000e+01	1.40000000e+01	2.40000000e+01
-91	3.23280000e+04	1.60000000e+01	1.60000000e+01	2.60000000e+01
-90	3.30230000e+04	1.60000000e+01	1.60000000e+01	2.60000000e+01
-89	3.34860000e+04	1.60000000e+01	1.60000000e+01	2.60000000e+01
-88	3.39810000e+04	1.70000000e+01	1.70000000e+01	2.70000000e+01
-87	3.44400000e+04	1.70000000e+01	1.70000000e+01	2.70000000e+01
-86	3.53030000e+04	1.70000000e+01	1.70000000e+01	2.70000000e+01
-85	3.59460000e+04	1.70000000e+01	1.70000000e+01	2.70000000e+01
-84	3.63790000e+04	1.70000000e+01	1.70000000e+01	2.70000000e+01
-83	3.67360000e+04	1.70000000e+01	1.70000000e+01	2.70000000e+01
-82	3.70810000e+04	1.70000000e+01	1.70000000e+01	2.70000000e+01
-81	3.74760000e+04	1.70000000e+01	1.70000000e+01	2.70000000e+01
-80	3.78850000e+04	1.70000000e+01	1.70000000e+01	2.70000000e+01
-79	3.82870000e+04	1.70000000e+01	1.70000000e+01	2.70000000e+01
-78	3.87010000e+04	1.70000000e+01	1.70000000e+01	2.70000000e+01
-77	3.90910000e+04	1.70000000e+01	1.70000000e+01	2.70000000e+01
-76	3.97350000e+04	1.70000000e+01	1.70000000e+01	2.70000000e+01
-75	4.05030000e+04	1.70000000e+01	1.70000000e+01	2.70000000e+01
-74	4.10020000e+04	1.70000000e+01	1.70000000e+01	2.70000000e+01
-73	4.15470000e+04	1.70000000e+01	1.70000000e+01	2.70000000e+01
-72	4.19220000e+04	1.70000000e+01	1.70000000e+01	2.70000000e+01
-71	4.22890000e+04	1.70000000e+01	1.70000000e+01	2.70000000e+01
-70	4.26100000e+04	1.80000000e+01	1.80000000e+01	3.30000000e+01
-69	4.29490000e+04	1.80000000e+01	1.80000000e+01	3.30000000e+01
-68	4.32490000e+04	1.80000000e+01	1.80000000e+01	3.30000000e+01
-67	4.34780000e+04	1.80000000e+01	1.80000000e+01	3.30000000e+01
-66	4.38030000e+04	1.80000000e+01	1.80000000e+01	3.30000000e+01
-65	4.41790000e+04	1.80000000e+01	1.80000000e+01	3.30000000e+01
-64	4.44560000e+04	1.80000000e+01	1.80000000e+01	3.30000000e+01
-63	4.47150000e+04	1.80000000e+01	1.80000000e+01	3.30000000e+01
-62	4.49140000e+04	1.70000000e+01	1.90000000e+01	3.40000000e+01
-61	4.50870000e+04	1.70000000e+01	1.90000000e+01	3.40000000e+01
-60	4.52930000e+04	1.70000000e+01	1.90000000e+01	3.40000000e+01
-59	4.55460000e+04	1.70000000e+01	1.90000000e+01	3.40000000e+01
-58	4.57140000e+04	1.70000000e+01	1.90000000e+01	3.40000000e+01
-57	4.59540000e+04	1.70000000e+01	1.90000000e+01	3.40000000e+01
-56	4.61830000e+04	1.70000000e+01	1.90000000e+01	3.40000000e+01
-55	4.65960000e+04	1.70000000e+01	1.90000000e+01	3.40000000e+01
-54	4.68100000e+04	1.70000000e+01	1.90000000e+01	3.40000000e+01
-53	4.70340000e+04	1.70000000e+01	1.90000000e+01	3.40000000e+01
-52	4.73030000e+04	1.70000000e+01	1.90000000e+01	3.40000000e+01
-51	4.76030000e+04	1.70000000e+01	1.90000000e+01	3.40000000e+01
-50	4.78570000e+04	1.70000000e+01	1.90000000e+01	3.40000000e+01
-49	4.80990000e+04	1.70000000e+01	1.90000000e+01	3.40000000e+01
-48	4.83130000e+04	1.70000000e+01	1.90000000e+01	3.40000000e+01
-47	4.85750000e+04	1.70000000e+01	1.90000000e+01	3.40000000e+01
-46	5.04760000e+04	1.90000000e+01	2.10000000e+01	3.70000000e+01
-45	5.16670000e+04	1.90000000e+01	2.10000000e+01	3.70000000e+01
-44	5.23750000e+04	1.90000000e+01	2.10000000e+01	3.70000000e+01
-43	5.30150000e+04	1.90000000e+01	2.10000000e+01	3.70000000e+01
-42	5.39960000e+04	2.00000000e+01	2.20000000e+01	3.80000000e+01
-41	5.46400000e+04	2.00000000e+01	2.20000000e+01	3.80000000e+01
-40	5.51830000e+04	2.00000000e+01	2.20000000e+01	3.80000000e+01
-39	5.57130000e+04	2.00000000e+01	2.20000000e+01	3.80000000e+01
-38	5.63370000e+04	2.00000000e+01	2.20000000e+01	3.80000000e+01
-37	5.69730000e+04	2.00000000e+01	2.20000000e+01	3.80000000e+01
-36	5.77920000e+04	2.00000000e+01	2.20000000e+01	3.80000000e+01
-35	5.84520000e+04	2.10000000e+01	2.30000000e+01	3.90000000e+01
-34	5.89460000e+04	2.10000000e+01	2.30000000e+01	3.90000000e+01
-33	5.93790000e+04	2.10000000e+01	2.30000000e+01	3.90000000e+01
-32	5.98440000e+04	2.10000000e+01	2.30000000e+01	3.90000000e+01
-31	6.03600000e+04	2.30000000e+01	2.50000000e+01	4.10000000e+01
-30	6.08300000e+04	2.40000000e+01	2.60000000e+01	4.20000000e+01
-29	6.12370000e+04	2.40000000e+01	2.60000000e+01	4.20000000e+01
-28	6.16930000e+04	2.40000000e+01	2.60000000e+01	4.20000000e+01
-27	6.21190000e+04	2.40000000e+01	2.60000000e+01	4.20000000e+01
-26	6.25820000e+04	2.40000000e+01	2.60000000e+01	4.20000000e+01
-25	6.44700000e+04	2.40000000e+01	2.60000000e+01	4.20000000e+01
-24	7.01940000e+04	2.50000000e+01	2.70000000e+01	4.30000000e+01
-23	7.34330000e+04	2.50000000e+01	2.80000000e+01	4.40000000e+01
-22	7.59160000e+04	2.50000000e+01	2.80000000e+01	4.40000000e+01
-21	7.81730000e+04	2.50000000e+01	2.80000000e+01	4.40000000e+01
-20	8.00820000e+04	2.50000000e+01	2.80000000e+01	4.40000000e+01
-19	8.22240000e+04	2.50000000e+01	2.80000000e+01	4.40000000e+01
-18	8.42810000e+04	2.50000000e+01	2.80000000e+01	4.40000000e+01
-17	8.58870000e+04	2.50000000e+01	2.90000000e+01	4.50000000e+01
-16	8.73000000e+04	2.50000000e+01	2.90000000e+01	4.50000000e+01
-15	8.86280000e+04	2.50000000e+01	3.00000000e+01	4.80000000e+01
-14	8.97770000e+04	2.50000000e+01	3.00000000e+01	4.80000000e+01
-13	9.08750000e+04	2.50000000e+01	3.00000000e+01	4.80000000e+01
-12	9.19160000e+04	2.50000000e+01	3.00000000e+01	4.80000000e+01
-11	9.32130000e+04	2.50000000e+01	3.00000000e+01	4.80000000e+01
-10	9.44520000e+04	2.60000000e+01	3.10000000e+01	4.90000000e+01
-9	9.54940000e+04	2.60000000e+01	3.10000000e+01	4.90000000e+01
-8	9.65350000e+04	2.60000000e+01	3.10000000e+01	4.90000000e+01
-7	9.75420000e+04	2.80000000e+01	3.20000000e+01	5.00000000e+01
-6	9.85920000e+04	2.80000000e+01	3.20000000e+01	5.00000000e+01
-5	1.00142000e+05	2.80000000e+01	3.20000000e+01	5.00000000e+01
-4	1.01436000e+05	2.80000000e+01	3.20000000e+01	5.00000000e+01
-3	1.02561000e+05	2.80000000e+01	3.20000000e+01	5.00000000e+01
-2	1.04628000e+05	2.90000000e+01	3.30000000e+01	5.10000000e+01
-1	1.07167000e+05	2.90000000e+01	3.30000000e+01	5.10000000e+01
0	1.09575000e+05	2.90000000e+01	3.30000000e+01	5.10000000e+01
1	1.12845000e+05	2.90000000e+01	3.30000000e+01	5.10000000e+01
2	1.15234000e+05	3.00000000e+01	3.50000000e+01	5.40000000e+01
3	1.17382000e+05	3.10000000e+01	3.50000000e+01	5.50000000e+01
4	1.19235000e+05	3.10000000e+01	3.50000000e+01	5.50000000e+01
5	1.21022000e+05	3.30000000e+01	3.60000000e+01	5.70000000e+01
6	1.23660000e+05	3.30000000e+01	3.60000000e+01	5.70000000e+01
7	1.25283000e+05	3.30000000e+01	3.60000000e+01	5.70000000e+01
8	1.26523000e+05	3.30000000e+01	3.60000000e+01	5.70000000e+01
9	1.27685000e+05	3.30000000e+01	3.60000000e+01	5.70000000e+01
10	1.29082000e+05	3.30000000e+01	3.60000000e+01	5.70000000e+01
11	1.30598000e+05	3.40000000e+01	3.80000000e+01	6.00000000e+01
12	1.32001000e+05	3.40000000e+01	3.80000000e+01	6.00000000e+01
13	1.33686000e+05	3.40000000e+01	3.90000000e+01	6.20000000e+01
14	1.35346000e+05	3.70000000e+01	4.00000000e+01	6.30000000e+01
15	1.36900000e+05	3.80000000e+01	4.10000000e+01	6.40000000e+01
16	1.38791000e+05	3.80000000e+01	4.10000000e+01	6.40000000e+01
17	1.41141000e+05	3.80000000e+01	4.10000000e+01	6.40000000e+01
18	1.43266000e+05	3.90000000e+01	4.20000000e+01	6.70000000e+01
19	1.44888000e+05	3.90000000e+01	4.20000000e+01	6.70000000e+01
20	1.47282000e+05	3.90000000e+01	4.20000000e+01	6.70000000e+01
21	1.49826000e+05	4.00000000e+01	4.30000000e+01	6.90000000e+01
22	1.51718000e+05	4.00000000e+01	4.30000000e+01	6.90000000e+01
23	1.53613000e+05	4.00000000e+01	4.30000000e+01	6.90000000e+01
24	1.55691000e+05	4.00000000e+01	4.30000000e+01	6.90000000e+01
25	1.57439000e+05	4.00000000e+01	4.30000000e+01	6.90000000e+01
26	1.58821000e+05	4.00000000e+01	4.30000000e+01	6.90000000e+01
27	1.60195000e+05	4.00000000e+01	4.30000000e+01	6.90000000e+01
28	1.61513000e+05	4.00000000e+01	4.30000000e+01	6.90000000e+01
29	1.64425000e+05	4.00000000e+01	4.30000000e+01	6.90000000e+01
30	1.66734000e+05	4.00000000e+01	4.30000000e+01	6.90000000e+01
31	1.68902000e+05	3.90000000e+01	4.40000000e+01	7.00000000e+01
32	1.73297000e+05	4.10000000e+01	4.50000000e+01	7.10000000e+01
33	1.75194000e+05	4.10000000e+01	4.50000000e+01	7.10000000e+01
34	1.76824000e+05	4.10000000e+01	4.50000000e+01	7.10000000e+01
35	1.78270000e+05	4.10000000e+01	4.50000000e+01	7.10000000e+01
36	1.79555000e+05	4.10000000e+01	4.50000000e+01	7.10000000e+01
37	1.81083000e+05	4.10000000e+01	4.60000000e+01	7.20000000e+01
38	1.82564000e+05	4.10000000e+01	4.60000000e+01	7.20000000e+01
39	1.83810000e+05	4.10000000e+01	4.60000000e+01	7.20000000e+01
40	1.85041000e+05	4.10000000e+01	4.60000000e+01	7.20000000e+01
41	1.86385000e+05	4.20000000e+01	4.70000000e+01	7.30000000e+01
42	1.87465000e+05	4.20000000e+01	4.70000000e+01	7.30000000e+01
43	1.88538000e+05	4.20000000e+01	4.70000000e+01	7.30000000e+01
44	1.89693000e+05	4.40000000e+01	4.80000000e+01	7.50000000e+01
45	1.90915000e+05	4.40000000e+01	4.80000000e+01	7.50000000e+01
46	1.91995000e+05	4.40000000e+01	4.80000000e+01	7.50000000e+01
47	1.92898000e+05	4.40000000e+01	4.80000000e+01	7.50000000e+01
48	1.93726000e+05	4.40000000e+01	4.80000000e+01	7.50000000e+01
49	1.94638000e+05	4.40000000e+01	4.80000000e+01	7.50000000e+01
50	1.95434000e+05	4.40000000e+01	4.80000000e+01	7.50000000e+01
51	1.96289000e+05	4.40000000e+01	4.80000000e+01	7.50000000e+01
52	1.97391000e+05	4.40000000e+01	4.80000000e+01	7.50000000e+01
53	1.98244000e+05	4.40000000e+01	4.80000000e+01	7.50000000e+01
54	1.99008000e+05	4.50000000e+01	4.90000000e+01	7.60000000e+01
55	1.99759000e+05	4.50000000e+01	4.90000000e+01	7.60000000e+01
56	2.00507000e+05	4.50000000e+01	4.90000000e+01	7.60000000e+01
57	2.01261000e+05	4.70000000e+01	5.00000000e+01	7.70000000e+01
58	2.02179000e+05	4.70000000e+01	5.00000000e+01	7.70000000e+01
59	2.03072000e+05	4.70000000e+01	5.00000000e+01	7.70000000e+01
60	2.03866000e+05	4.70000000e+01	5.00000000e+01	7.70000000e+01
61	2.04518000e+05	4.70000000e+01	5.00000000e+01	7.70000000e+01
62	2.05202000e+05	4.70000000e+01	5.00000000e+01	7.70000000e+01
63	2.05760000e+05	4.70000000e+01	5.00000000e+01	7.70000000e+01
64	2.06345000e+05	4.70000000e+01	5.00000000e+01	7.70000000e+01
65	2.07075000e+05	4.90000000e+01	5.10000000e+01	8.20000000e+01
66	2.07958000e+05	4.90000000e+01	5.10000000e+01	8.20000000e+01
67	2.08678000e+05	4.90000000e+01	5.10000000e+01	8.20000000e+01
68	2.09345000e+05	4.90000000e+01	5.10000000e+01	8.20000000e+01
69	2.09905000e+05	4.90000000e+01	5.10000000e+01	8.20000000e+01
70	2.10474000e+05	4.90000000e+01	5.10000000e+01	8.20000000e+01
71	2.11081000e+05	4.90000000e+01	5.10000000e+01	8.20000000e+01
72	2.11774000e+05	4.90000000e+01	5.10000000e+01	8.20000000e+01
73	2.12578000e+05	4.90000000e+01	5.10000000e+01	8.20000000e+01
74	2.13961000e+05	4.90000000e+01	5.10000000e+01	8.20000000e+01
75	2.14658000e+05	4.90000000e+01	5.10000000e+01	8.20000000e+01
76	2.15292000e+05	4.90000000e+01	5.10000000e+01	8.20000000e+01
77	2.15866000e+05	4.90000000e+01	5.10000000e+01	8.20000000e+01
78	2.16487000e+05	4.90000000e+01	5.10000000e+01	8.20000000e+01
79	2.17235000e+05	4.90000000e+01	5.10000000e+01	8.20000000e+01
80	2.18131000e+05	5.00000000e+01	5.20000000e+01	8.30000000e+01
81	2.18933000e+05	4.90000000e+01	5.30000000e+01	8.40000000e+01
82	2.19583000e+05	4.90000000e+01	5.30000000e+01	8.40000000e+01
83	2.20196000e+05	4.90000000e+01	5.30000000e+01	8.40000000e+01
84	2.20853000e+05	4.90000000e+01	5.30000000e+01	8.40000000e+01
85	2.21489000e+05	4.90000000e+01	5.30000000e+01	8.40000000e+01
86	2.22130000e+05	4.90000000e+01	5.30000000e+01	8.40000000e+01
87	2.22894000e+05	4.90000000e+01	5.30000000e+01	8.40000000e+01
88	2.23580000e+05	4.90000000e+01	5.30000000e+01	8.40000000e+01
89	2.24182000e+05	4.90000000e+01	5.30000000e+01	8.40000000e+01
90	2.24779000e+05	4.90000000e+01	5.30000000e+01	8.40000000e+01
91	2.25389000e+05	4.90000000e+01	5.30000000e+01	8.40000000e+01
92	2.25955000e+05	5.10000000e+01	5.40000000e+01	8.50000000e+01
93	2.26658000e+05	5.10000000e+01	5.40000000e+01	8.50000000e+01
94	2.27558000e+05	5.10000000e+01	5.40000000e+01	8.50000000e+01
95	2.28250000e+05	5.10000000e+01	5.50000000e+01	8.60000000e+01
96	2.28784000e+05	5.10000000e+01	5.50000000e+01	8.60000000e+01
97	2.29348000e+05	5.10000000e+01	5.50000000e+01	8.60000000e+01
98	2.29855000e+05	5.10000000e+01	5.50000000e+01	8.60000000e+01
99	2.30367000e+05	5.30000000e+01	5.60000000e+01	8.70000000e+01
100	2.30984000e+05	5.50000000e+01	5.70000000e+01	8.80000000e+01
