# Supplementary material for: Early Prediction of Movie Box Office Success Based on Wikipedia Activity Big Data
Source: PLoS One. 2013 Aug 21;8(8):e71226. doi: 10.1371/journal.pone.0071226 (PMC3749192; doi:10.1371/journal.pone.0071226)
Supplement: Dataset S1 — The dataset under study, including the financial and Wikipedia activity data is also available at http://wwm.phy.bme.hu/SupplementaryDataS1.zip. (ZIP) [file pone.0071226.s002.zip › wikipredict_data_pack/sample_of_312/wikipedia_predictors/40]

Day_(movie_time)	Views	Users	Rigor	Edits
-500	0.00000000e+00	1.40000000e+01	1.50000000e+01	1.90000000e+01
-499	0.00000000e+00	1.40000000e+01	1.50000000e+01	1.90000000e+01
-498	0.00000000e+00	1.40000000e+01	1.50000000e+01	1.90000000e+01
-497	0.00000000e+00	1.40000000e+01	1.50000000e+01	1.90000000e+01
-496	0.00000000e+00	1.40000000e+01	1.50000000e+01	1.90000000e+01
-495	0.00000000e+00	1.40000000e+01	1.50000000e+01	1.90000000e+01
-494	0.00000000e+00	1.40000000e+01	1.50000000e+01	1.90000000e+01
-493	0.00000000e+00	1.40000000e+01	1.50000000e+01	1.90000000e+01
-492	0.00000000e+00	1.40000000e+01	1.50000000e+01	1.90000000e+01
-491	0.00000000e+00	1.40000000e+01	1.50000000e+01	1.90000000e+01
-490	0.00000000e+00	1.40000000e+01	1.50000000e+01	1.90000000e+01
-489	0.00000000e+00	1.40000000e+01	1.50000000e+01	1.90000000e+01
-488	0.00000000e+00	1.40000000e+01	1.50000000e+01	1.90000000e+01
-487	0.00000000e+00	1.40000000e+01	1.50000000e+01	1.90000000e+01
-486	0.00000000e+00	1.40000000e+01	1.50000000e+01	1.90000000e+01
-485	0.00000000e+00	1.40000000e+01	1.50000000e+01	1.90000000e+01
-484	0.00000000e+00	1.40000000e+01	1.50000000e+01	1.90000000e+01
-483	0.00000000e+00	1.40000000e+01	1.50000000e+01	1.90000000e+01
-482	0.00000000e+00	1.40000000e+01	1.50000000e+01	1.90000000e+01
-481	0.00000000e+00	1.40000000e+01	1.50000000e+01	1.90000000e+01
-480	0.00000000e+00	1.40000000e+01	1.50000000e+01	1.90000000e+01
-479	0.00000000e+00	1.40000000e+01	1.50000000e+01	1.90000000e+01
-478	0.00000000e+00	1.40000000e+01	1.50000000e+01	1.90000000e+01
-477	0.00000000e+00	1.40000000e+01	1.50000000e+01	1.90000000e+01
-476	0.00000000e+00	1.40000000e+01	1.60000000e+01	2.10000000e+01
-475	0.00000000e+00	1.40000000e+01	1.60000000e+01	2.10000000e+01
-474	0.00000000e+00	1.40000000e+01	1.60000000e+01	2.10000000e+01
-473	0.00000000e+00	1.40000000e+01	1.60000000e+01	2.10000000e+01
-472	0.00000000e+00	1.40000000e+01	1.60000000e+01	2.10000000e+01
-471	0.00000000e+00	1.40000000e+01	1.60000000e+01	2.10000000e+01
-470	0.00000000e+00	1.40000000e+01	1.60000000e+01	2.10000000e+01
-469	0.00000000e+00	1.40000000e+01	1.60000000e+01	2.10000000e+01
-468	0.00000000e+00	1.40000000e+01	1.60000000e+01	2.10000000e+01
-467	0.00000000e+00	1.40000000e+01	1.60000000e+01	2.10000000e+01
-466	0.00000000e+00	1.40000000e+01	1.60000000e+01	2.10000000e+01
-465	0.00000000e+00	1.40000000e+01	1.60000000e+01	2.10000000e+01
-464	0.00000000e+00	1.50000000e+01	1.70000000e+01	2.30000000e+01
-463	0.00000000e+00	1.50000000e+01	1.70000000e+01	2.30000000e+01
-462	0.00000000e+00	1.50000000e+01	1.70000000e+01	2.30000000e+01
-461	0.00000000e+00	1.50000000e+01	1.70000000e+01	2.30000000e+01
-460	0.00000000e+00	1.50000000e+01	1.70000000e+01	2.30000000e+01
-459	0.00000000e+00	1.50000000e+01	1.70000000e+01	2.30000000e+01
-458	0.00000000e+00	1.50000000e+01	1.70000000e+01	2.30000000e+01
-457	0.00000000e+00	1.50000000e+01	1.70000000e+01	2.30000000e+01
-456	0.00000000e+00	1.90000000e+01	2.20000000e+01	2.80000000e+01
-455	0.00000000e+00	1.90000000e+01	2.20000000e+01	2.80000000e+01
-454	0.00000000e+00	1.90000000e+01	2.20000000e+01	2.80000000e+01
-453	0.00000000e+00	1.90000000e+01	2.20000000e+01	2.80000000e+01
-452	0.00000000e+00	1.90000000e+01	2.20000000e+01	2.80000000e+01
-451	0.00000000e+00	1.90000000e+01	2.20000000e+01	2.80000000e+01
-450	0.00000000e+00	1.90000000e+01	2.20000000e+01	2.80000000e+01
-449	0.00000000e+00	1.90000000e+01	2.20000000e+01	2.80000000e+01
-448	0.00000000e+00	1.90000000e+01	2.20000000e+01	2.80000000e+01
-447	0.00000000e+00	1.90000000e+01	2.20000000e+01	2.80000000e+01
-446	0.00000000e+00	1.90000000e+01	2.20000000e+01	2.80000000e+01
-445	0.00000000e+00	1.90000000e+01	2.20000000e+01	2.80000000e+01
-444	0.00000000e+00	1.90000000e+01	2.20000000e+01	2.80000000e+01
-443	0.00000000e+00	1.90000000e+01	2.20000000e+01	2.80000000e+01
-442	0.00000000e+00	1.90000000e+01	2.20000000e+01	2.80000000e+01
-441	0.00000000e+00	1.90000000e+01	2.20000000e+01	2.80000000e+01
-440	0.00000000e+00	1.90000000e+01	2.20000000e+01	2.80000000e+01
-439	0.00000000e+00	1.90000000e+01	2.20000000e+01	2.80000000e+01
-438	0.00000000e+00	1.90000000e+01	2.20000000e+01	2.80000000e+01
-437	0.00000000e+00	1.90000000e+01	2.20000000e+01	2.80000000e+01
-436	0.00000000e+00	1.90000000e+01	2.20000000e+01	2.80000000e+01
-435	0.00000000e+00	1.90000000e+01	2.20000000e+01	2.80000000e+01
-434	0.00000000e+00	1.90000000e+01	2.20000000e+01	2.80000000e+01
-433	0.00000000e+00	1.90000000e+01	2.20000000e+01	2.80000000e+01
-432	0.00000000e+00	1.90000000e+01	2.20000000e+01	2.80000000e+01
-431	0.00000000e+00	1.90000000e+01	2.20000000e+01	2.80000000e+01
-430	0.00000000e+00	1.90000000e+01	2.20000000e+01	2.80000000e+01
-429	0.00000000e+00	1.90000000e+01	2.20000000e+01	2.80000000e+01
-428	0.00000000e+00	1.90000000e+01	2.20000000e+01	2.80000000e+01
-427	0.00000000e+00	1.90000000e+01	2.20000000e+01	2.80000000e+01
-426	0.00000000e+00	1.90000000e+01	2.20000000e+01	2.80000000e+01
-425	0.00000000e+00	1.90000000e+01	2.20000000e+01	2.80000000e+01
-424	0.00000000e+00	1.90000000e+01	2.20000000e+01	2.80000000e+01
-423	0.00000000e+00	1.90000000e+01	2.20000000e+01	2.80000000e+01
-422	0.00000000e+00	1.90000000e+01	2.20000000e+01	2.80000000e+01
-421	0.00000000e+00	1.90000000e+01	2.20000000e+01	2.80000000e+01
-420	0.00000000e+00	1.90000000e+01	2.20000000e+01	2.80000000e+01
-419	0.00000000e+00	1.90000000e+01	2.20000000e+01	2.80000000e+01
-418	0.00000000e+00	1.90000000e+01	2.20000000e+01	2.80000000e+01
-417	0.00000000e+00	1.90000000e+01	2.20000000e+01	2.80000000e+01
-416	0.00000000e+00	1.90000000e+01	2.20000000e+01	2.80000000e+01
-415	0.00000000e+00	2.20000000e+01	2.40000000e+01	3.00000000e+01
-414	0.00000000e+00	2.20000000e+01	2.40000000e+01	3.00000000e+01
-413	0.00000000e+00	2.20000000e+01	2.40000000e+01	3.00000000e+01
-412	0.00000000e+00	2.20000000e+01	2.40000000e+01	3.00000000e+01
-411	0.00000000e+00	2.20000000e+01	2.40000000e+01	3.00000000e+01
-410	0.00000000e+00	2.30000000e+01	2.50000000e+01	3.10000000e+01
-409	0.00000000e+00	2.30000000e+01	2.50000000e+01	3.10000000e+01
-408	0.00000000e+00	2.30000000e+01	2.50000000e+01	3.10000000e+01
-407	0.00000000e+00	2.30000000e+01	2.50000000e+01	3.10000000e+01
-406	0.00000000e+00	2.30000000e+01	2.50000000e+01	3.10000000e+01
-405	0.00000000e+00	2.30000000e+01	2.50000000e+01	3.10000000e+01
-404	0.00000000e+00	2.30000000e+01	2.50000000e+01	3.10000000e+01
-403	0.00000000e+00	2.30000000e+01	2.50000000e+01	3.10000000e+01
-402	0.00000000e+00	2.30000000e+01	2.50000000e+01	3.10000000e+01
-401	0.00000000e+00	2.30000000e+01	2.50000000e+01	3.10000000e+01
-400	0.00000000e+00	2.30000000e+01	2.50000000e+01	3.10000000e+01
-399	0.00000000e+00	2.30000000e+01	2.50000000e+01	3.10000000e+01
-398	0.00000000e+00	2.30000000e+01	2.50000000e+01	3.10000000e+01
-397	0.00000000e+00	2.30000000e+01	2.50000000e+01	3.10000000e+01
-396	0.00000000e+00	2.30000000e+01	2.60000000e+01	3.20000000e+01
-395	0.00000000e+00	2.30000000e+01	2.60000000e+01	3.20000000e+01
-394	0.00000000e+00	2.30000000e+01	2.60000000e+01	3.20000000e+01
-393	0.00000000e+00	2.30000000e+01	2.60000000e+01	3.20000000e+01
-392	0.00000000e+00	2.30000000e+01	2.60000000e+01	3.20000000e+01
-391	0.00000000e+00	2.30000000e+01	2.60000000e+01	3.20000000e+01
-390	0.00000000e+00	2.30000000e+01	2.60000000e+01	3.20000000e+01
-389	0.00000000e+00	2.30000000e+01	2.60000000e+01	3.20000000e+01
-388	0.00000000e+00	2.30000000e+01	2.60000000e+01	3.20000000e+01
-387	0.00000000e+00	2.30000000e+01	2.60000000e+01	3.20000000e+01
-386	0.00000000e+00	2.30000000e+01	2.60000000e+01	3.20000000e+01
-385	0.00000000e+00	2.30000000e+01	2.60000000e+01	3.20000000e+01
-384	0.00000000e+00	2.50000000e+01	2.70000000e+01	3.60000000e+01
-383	0.00000000e+00	2.50000000e+01	2.70000000e+01	3.60000000e+01
-382	0.00000000e+00	2.60000000e+01	2.80000000e+01	3.70000000e+01
-381	0.00000000e+00	2.70000000e+01	2.90000000e+01	3.80000000e+01
-380	0.00000000e+00	2.70000000e+01	2.90000000e+01	3.80000000e+01
-379	0.00000000e+00	2.70000000e+01	2.90000000e+01	3.80000000e+01
-378	0.00000000e+00	2.70000000e+01	2.90000000e+01	3.80000000e+01
-377	0.00000000e+00	2.70000000e+01	2.90000000e+01	3.80000000e+01
-376	0.00000000e+00	2.70000000e+01	2.90000000e+01	3.80000000e+01
-375	0.00000000e+00	2.70000000e+01	2.90000000e+01	3.80000000e+01
-374	0.00000000e+00	2.70000000e+01	2.90000000e+01	3.80000000e+01
-373	0.00000000e+00	2.70000000e+01	2.90000000e+01	3.80000000e+01
-372	0.00000000e+00	2.70000000e+01	2.90000000e+01	3.80000000e+01
-371	0.00000000e+00	3.20000000e+01	3.20000000e+01	4.20000000e+01
-370	0.00000000e+00	3.20000000e+01	3.20000000e+01	4.20000000e+01
-369	0.00000000e+00	3.20000000e+01	3.20000000e+01	4.20000000e+01
-368	0.00000000e+00	3.20000000e+01	3.20000000e+01	4.20000000e+01
-367	0.00000000e+00	3.20000000e+01	3.20000000e+01	4.20000000e+01
-366	0.00000000e+00	3.20000000e+01	3.20000000e+01	4.20000000e+01
-365	0.00000000e+00	3.20000000e+01	3.20000000e+01	4.20000000e+01
-364	0.00000000e+00	3.20000000e+01	3.20000000e+01	4.20000000e+01
-363	0.00000000e+00	3.10000000e+01	3.30000000e+01	4.50000000e+01
-362	0.00000000e+00	3.50000000e+01	3.50000000e+01	4.70000000e+01
-361	0.00000000e+00	3.50000000e+01	3.50000000e+01	4.70000000e+01
-360	0.00000000e+00	3.50000000e+01	3.50000000e+01	4.70000000e+01
-359	0.00000000e+00	3.10000000e+01	3.70000000e+01	5.10000000e+01
-358	0.00000000e+00	3.10000000e+01	3.70000000e+01	5.10000000e+01
-357	0.00000000e+00	3.10000000e+01	3.70000000e+01	5.10000000e+01
-356	0.00000000e+00	3.10000000e+01	3.70000000e+01	5.10000000e+01
-355	0.00000000e+00	3.10000000e+01	3.70000000e+01	5.10000000e+01
-354	0.00000000e+00	3.10000000e+01	3.70000000e+01	5.10000000e+01
-353	0.00000000e+00	3.10000000e+01	3.70000000e+01	5.10000000e+01
-352	0.00000000e+00	3.10000000e+01	3.70000000e+01	5.10000000e+01
-351	0.00000000e+00	3.10000000e+01	3.70000000e+01	5.10000000e+01
-350	0.00000000e+00	3.10000000e+01	3.70000000e+01	5.10000000e+01
-349	0.00000000e+00	3.10000000e+01	3.70000000e+01	5.10000000e+01
-348	0.00000000e+00	3.50000000e+01	3.80000000e+01	5.20000000e+01
-347	0.00000000e+00	3.60000000e+01	3.90000000e+01	5.40000000e+01
-346	0.00000000e+00	3.60000000e+01	3.90000000e+01	5.40000000e+01
-345	0.00000000e+00	3.60000000e+01	3.90000000e+01	5.40000000e+01
-344	0.00000000e+00	3.60000000e+01	3.90000000e+01	5.40000000e+01
-343	0.00000000e+00	3.60000000e+01	3.90000000e+01	5.40000000e+01
-342	0.00000000e+00	3.60000000e+01	3.90000000e+01	5.40000000e+01
-341	0.00000000e+00	3.90000000e+01	4.00000000e+01	5.50000000e+01
-340	0.00000000e+00	3.90000000e+01	4.00000000e+01	5.50000000e+01
-339	0.00000000e+00	3.90000000e+01	4.00000000e+01	5.50000000e+01
-338	0.00000000e+00	3.90000000e+01	4.00000000e+01	5.50000000e+01
-337	0.00000000e+00	3.90000000e+01	4.00000000e+01	5.50000000e+01
-336	0.00000000e+00	3.90000000e+01	4.00000000e+01	5.50000000e+01
-335	0.00000000e+00	3.90000000e+01	4.00000000e+01	5.50000000e+01
-334	0.00000000e+00	3.90000000e+01	4.00000000e+01	5.50000000e+01
-333	0.00000000e+00	3.90000000e+01	4.00000000e+01	5.50000000e+01
-332	0.00000000e+00	3.90000000e+01	4.00000000e+01	5.50000000e+01
-331	0.00000000e+00	3.90000000e+01	4.00000000e+01	5.50000000e+01
-330	0.00000000e+00	3.90000000e+01	4.10000000e+01	5.60000000e+01
-329	0.00000000e+00	3.90000000e+01	4.10000000e+01	5.60000000e+01
-328	0.00000000e+00	3.90000000e+01	4.20000000e+01	5.70000000e+01
-327	0.00000000e+00	3.90000000e+01	4.30000000e+01	5.90000000e+01
-326	0.00000000e+00	3.90000000e+01	4.30000000e+01	5.90000000e+01
-325	0.00000000e+00	4.00000000e+01	4.40000000e+01	6.00000000e+01
-324	0.00000000e+00	4.00000000e+01	4.40000000e+01	6.00000000e+01
-323	0.00000000e+00	4.00000000e+01	4.40000000e+01	6.00000000e+01
-322	0.00000000e+00	4.00000000e+01	4.40000000e+01	6.00000000e+01
-321	0.00000000e+00	4.00000000e+01	4.40000000e+01	6.00000000e+01
-320	0.00000000e+00	4.00000000e+01	4.40000000e+01	6.00000000e+01
-319	0.00000000e+00	4.00000000e+01	4.40000000e+01	6.00000000e+01
-318	0.00000000e+00	4.00000000e+01	4.40000000e+01	6.00000000e+01
-317	0.00000000e+00	4.00000000e+01	4.40000000e+01	6.00000000e+01
-316	0.00000000e+00	4.00000000e+01	4.40000000e+01	6.00000000e+01
-315	0.00000000e+00	4.00000000e+01	4.40000000e+01	6.00000000e+01
-314	0.00000000e+00	4.00000000e+01	4.40000000e+01	6.00000000e+01
-313	0.00000000e+00	4.00000000e+01	4.40000000e+01	6.00000000e+01
-312	0.00000000e+00	4.00000000e+01	4.40000000e+01	6.00000000e+01
-311	0.00000000e+00	4.00000000e+01	4.40000000e+01	6.00000000e+01
-310	0.00000000e+00	4.00000000e+01	4.40000000e+01	6.00000000e+01
-309	0.00000000e+00	4.00000000e+01	4.40000000e+01	6.00000000e+01
-308	0.00000000e+00	4.00000000e+01	4.40000000e+01	6.00000000e+01
-307	0.00000000e+00	4.00000000e+01	4.40000000e+01	6.00000000e+01
-306	0.00000000e+00	4.00000000e+01	4.40000000e+01	6.00000000e+01
-305	0.00000000e+00	4.00000000e+01	4.40000000e+01	6.00000000e+01
-304	0.00000000e+00	4.00000000e+01	4.40000000e+01	6.00000000e+01
-303	0.00000000e+00	4.00000000e+01	4.40000000e+01	6.00000000e+01
-302	0.00000000e+00	4.00000000e+01	4.40000000e+01	6.00000000e+01
-301	0.00000000e+00	4.00000000e+01	4.40000000e+01	6.00000000e+01
-300	0.00000000e+00	4.00000000e+01	4.40000000e+01	6.00000000e+01
-299	0.00000000e+00	4.00000000e+01	4.40000000e+01	6.00000000e+01
-298	0.00000000e+00	4.00000000e+01	4.40000000e+01	6.00000000e+01
-297	0.00000000e+00	4.00000000e+01	4.40000000e+01	6.00000000e+01
-296	0.00000000e+00	4.00000000e+01	4.40000000e+01	6.00000000e+01
-295	0.00000000e+00	4.00000000e+01	4.40000000e+01	6.00000000e+01
-294	0.00000000e+00	4.00000000e+01	4.40000000e+01	6.00000000e+01
-293	0.00000000e+00	4.00000000e+01	4.40000000e+01	6.00000000e+01
-292	0.00000000e+00	4.20000000e+01	4.50000000e+01	6.10000000e+01
-291	0.00000000e+00	4.20000000e+01	4.50000000e+01	6.10000000e+01
-290	0.00000000e+00	4.20000000e+01	4.50000000e+01	6.10000000e+01
-289	0.00000000e+00	4.20000000e+01	4.50000000e+01	6.10000000e+01
-288	0.00000000e+00	4.00000000e+01	4.60000000e+01	6.20000000e+01
-287	0.00000000e+00	4.00000000e+01	4.60000000e+01	6.20000000e+01
-286	0.00000000e+00	4.10000000e+01	4.70000000e+01	6.30000000e+01
-285	0.00000000e+00	4.10000000e+01	4.70000000e+01	6.30000000e+01
-284	0.00000000e+00	4.10000000e+01	4.70000000e+01	6.30000000e+01
-283	0.00000000e+00	4.10000000e+01	4.70000000e+01	6.30000000e+01
-282	0.00000000e+00	4.10000000e+01	4.70000000e+01	6.30000000e+01
-281	0.00000000e+00	4.10000000e+01	4.70000000e+01	6.30000000e+01
-280	0.00000000e+00	4.10000000e+01	4.70000000e+01	6.30000000e+01
-279	0.00000000e+00	4.10000000e+01	4.70000000e+01	6.30000000e+01
-278	0.00000000e+00	4.10000000e+01	4.70000000e+01	6.30000000e+01
-277	0.00000000e+00	4.10000000e+01	4.70000000e+01	6.30000000e+01
-276	0.00000000e+00	4.10000000e+01	4.70000000e+01	6.30000000e+01
-275	0.00000000e+00	4.10000000e+01	4.70000000e+01	6.30000000e+01
-274	0.00000000e+00	4.10000000e+01	4.70000000e+01	6.30000000e+01
-273	0.00000000e+00	4.10000000e+01	4.70000000e+01	6.30000000e+01
-272	0.00000000e+00	4.10000000e+01	4.70000000e+01	6.30000000e+01
-271	0.00000000e+00	4.10000000e+01	4.70000000e+01	6.30000000e+01
-270	0.00000000e+00	4.10000000e+01	4.70000000e+01	6.30000000e+01
-269	0.00000000e+00	4.10000000e+01	4.70000000e+01	6.30000000e+01
-268	0.00000000e+00	4.10000000e+01	4.70000000e+01	6.30000000e+01
-267	0.00000000e+00	4.10000000e+01	4.70000000e+01	6.30000000e+01
-266	0.00000000e+00	4.10000000e+01	4.70000000e+01	6.30000000e+01
-265	0.00000000e+00	4.10000000e+01	4.70000000e+01	6.30000000e+01
-264	0.00000000e+00	4.10000000e+01	4.70000000e+01	6.30000000e+01
-263	0.00000000e+00	4.10000000e+01	4.70000000e+01	6.30000000e+01
-262	0.00000000e+00	4.10000000e+01	4.70000000e+01	6.30000000e+01
-261	0.00000000e+00	4.10000000e+01	4.70000000e+01	6.30000000e+01
-260	0.00000000e+00	4.10000000e+01	4.70000000e+01	6.30000000e+01
-259	0.00000000e+00	4.10000000e+01	4.70000000e+01	6.30000000e+01
-258	0.00000000e+00	4.10000000e+01	4.70000000e+01	6.30000000e+01
-257	0.00000000e+00	4.10000000e+01	4.70000000e+01	6.30000000e+01
-256	0.00000000e+00	4.10000000e+01	4.70000000e+01	6.30000000e+01
-255	0.00000000e+00	4.10000000e+01	4.70000000e+01	6.30000000e+01
-254	0.00000000e+00	4.20000000e+01	4.80000000e+01	6.40000000e+01
-253	0.00000000e+00	4.20000000e+01	4.80000000e+01	6.40000000e+01
-252	0.00000000e+00	4.20000000e+01	4.80000000e+01	6.40000000e+01
-251	0.00000000e+00	4.20000000e+01	4.80000000e+01	6.40000000e+01
-250	0.00000000e+00	4.20000000e+01	4.80000000e+01	6.40000000e+01
-249	0.00000000e+00	4.20000000e+01	4.80000000e+01	6.40000000e+01
-248	0.00000000e+00	4.20000000e+01	4.80000000e+01	6.40000000e+01
-247	0.00000000e+00	4.20000000e+01	4.80000000e+01	6.40000000e+01
-246	0.00000000e+00	4.20000000e+01	4.80000000e+01	6.40000000e+01
-245	0.00000000e+00	4.20000000e+01	4.80000000e+01	6.40000000e+01
-244	0.00000000e+00	4.20000000e+01	4.80000000e+01	6.40000000e+01
-243	0.00000000e+00	4.20000000e+01	4.80000000e+01	6.40000000e+01
-242	0.00000000e+00	4.20000000e+01	4.80000000e+01	6.40000000e+01
-241	0.00000000e+00	4.20000000e+01	4.80000000e+01	6.40000000e+01
-240	0.00000000e+00	4.20000000e+01	4.80000000e+01	6.40000000e+01
-239	0.00000000e+00	4.20000000e+01	4.80000000e+01	6.40000000e+01
-238	0.00000000e+00	4.20000000e+01	4.80000000e+01	6.40000000e+01
-237	0.00000000e+00	4.40000000e+01	4.90000000e+01	6.50000000e+01
-236	0.00000000e+00	4.40000000e+01	4.90000000e+01	6.50000000e+01
-235	0.00000000e+00	4.40000000e+01	4.90000000e+01	6.50000000e+01
-234	0.00000000e+00	4.40000000e+01	4.90000000e+01	6.50000000e+01
-233	0.00000000e+00	4.40000000e+01	4.90000000e+01	6.50000000e+01
-232	0.00000000e+00	4.40000000e+01	4.90000000e+01	6.50000000e+01
-231	0.00000000e+00	4.40000000e+01	4.90000000e+01	6.50000000e+01
-230	0.00000000e+00	4.40000000e+01	4.90000000e+01	6.50000000e+01
-229	0.00000000e+00	4.70000000e+01	5.10000000e+01	6.90000000e+01
-228	0.00000000e+00	4.60000000e+01	5.20000000e+01	7.00000000e+01
-227	0.00000000e+00	5.40000000e+01	5.30000000e+01	7.10000000e+01
-226	0.00000000e+00	5.40000000e+01	5.30000000e+01	7.10000000e+01
-225	0.00000000e+00	5.20000000e+01	5.40000000e+01	7.20000000e+01
-224	0.00000000e+00	5.20000000e+01	5.40000000e+01	7.20000000e+01
-223	0.00000000e+00	5.30000000e+01	5.50000000e+01	7.30000000e+01
-222	0.00000000e+00	5.40000000e+01	5.60000000e+01	7.40000000e+01
-221	0.00000000e+00	5.40000000e+01	5.60000000e+01	7.40000000e+01
-220	0.00000000e+00	5.40000000e+01	5.60000000e+01	7.40000000e+01
-219	0.00000000e+00	5.30000000e+01	5.70000000e+01	7.50000000e+01
-218	0.00000000e+00	5.30000000e+01	5.80000000e+01	7.60000000e+01
-217	0.00000000e+00	5.30000000e+01	5.80000000e+01	7.60000000e+01
-216	0.00000000e+00	5.30000000e+01	5.90000000e+01	7.70000000e+01
-215	0.00000000e+00	5.30000000e+01	5.90000000e+01	7.70000000e+01
-214	0.00000000e+00	5.30000000e+01	5.90000000e+01	7.70000000e+01
-213	0.00000000e+00	5.30000000e+01	5.90000000e+01	7.70000000e+01
-212	0.00000000e+00	5.30000000e+01	5.90000000e+01	7.70000000e+01
-211	0.00000000e+00	5.50000000e+01	6.00000000e+01	7.80000000e+01
-210	0.00000000e+00	5.50000000e+01	6.00000000e+01	7.80000000e+01
-209	0.00000000e+00	5.50000000e+01	6.00000000e+01	7.80000000e+01
-208	0.00000000e+00	5.50000000e+01	6.10000000e+01	7.90000000e+01
-207	0.00000000e+00	5.50000000e+01	6.10000000e+01	7.90000000e+01
-206	0.00000000e+00	5.70000000e+01	6.20000000e+01	8.10000000e+01
-205	0.00000000e+00	5.90000000e+01	6.30000000e+01	8.20000000e+01
-204	0.00000000e+00	5.90000000e+01	6.30000000e+01	8.20000000e+01
-203	0.00000000e+00	5.90000000e+01	6.30000000e+01	8.20000000e+01
-202	0.00000000e+00	5.90000000e+01	6.30000000e+01	8.20000000e+01
-201	0.00000000e+00	5.90000000e+01	6.30000000e+01	8.20000000e+01
-200	0.00000000e+00	5.90000000e+01	6.30000000e+01	8.20000000e+01
-199	0.00000000e+00	5.90000000e+01	6.30000000e+01	8.20000000e+01
-198	0.00000000e+00	5.90000000e+01	6.30000000e+01	8.20000000e+01
-197	0.00000000e+00	6.00000000e+01	6.40000000e+01	8.30000000e+01
-196	0.00000000e+00	6.40000000e+01	6.50000000e+01	8.50000000e+01
-195	0.00000000e+00	6.40000000e+01	6.50000000e+01	8.50000000e+01
-194	0.00000000e+00	6.40000000e+01	6.50000000e+01	8.50000000e+01
-193	0.00000000e+00	6.40000000e+01	6.50000000e+01	8.50000000e+01
-192	0.00000000e+00	6.40000000e+01	6.50000000e+01	8.50000000e+01
-191	0.00000000e+00	6.40000000e+01	6.50000000e+01	8.50000000e+01
-190	0.00000000e+00	6.40000000e+01	6.50000000e+01	8.50000000e+01
-189	0.00000000e+00	6.40000000e+01	6.50000000e+01	8.50000000e+01
-188	0.00000000e+00	6.40000000e+01	6.50000000e+01	8.50000000e+01
-187	0.00000000e+00	6.40000000e+01	6.50000000e+01	8.50000000e+01
-186	0.00000000e+00	6.30000000e+01	6.60000000e+01	8.60000000e+01
-185	0.00000000e+00	6.30000000e+01	6.60000000e+01	8.60000000e+01
-184	0.00000000e+00	6.30000000e+01	6.60000000e+01	8.60000000e+01
-183	0.00000000e+00	6.40000000e+01	6.80000000e+01	8.90000000e+01
-182	0.00000000e+00	6.50000000e+01	6.90000000e+01	9.00000000e+01
-181	0.00000000e+00	6.60000000e+01	7.00000000e+01	9.10000000e+01
-180	0.00000000e+00	6.80000000e+01	7.10000000e+01	9.20000000e+01
-179	0.00000000e+00	6.80000000e+01	7.10000000e+01	9.20000000e+01
-178	0.00000000e+00	6.80000000e+01	7.20000000e+01	9.30000000e+01
-177	0.00000000e+00	6.60000000e+01	7.30000000e+01	9.40000000e+01
-176	0.00000000e+00	6.60000000e+01	7.30000000e+01	9.40000000e+01
-175	0.00000000e+00	6.90000000e+01	7.60000000e+01	9.70000000e+01
-174	0.00000000e+00	6.90000000e+01	7.60000000e+01	9.70000000e+01
-173	0.00000000e+00	7.00000000e+01	7.70000000e+01	9.80000000e+01
-172	0.00000000e+00	7.00000000e+01	7.70000000e+01	9.80000000e+01
-171	0.00000000e+00	7.00000000e+01	7.70000000e+01	9.80000000e+01
-170	0.00000000e+00	7.00000000e+01	7.70000000e+01	9.80000000e+01
-169	0.00000000e+00	7.00000000e+01	7.70000000e+01	9.80000000e+01
-168	0.00000000e+00	7.00000000e+01	7.70000000e+01	9.80000000e+01
-167	0.00000000e+00	7.60000000e+01	7.80000000e+01	9.90000000e+01
-166	0.00000000e+00	7.60000000e+01	7.80000000e+01	9.90000000e+01
-165	0.00000000e+00	7.60000000e+01	7.80000000e+01	9.90000000e+01
-164	0.00000000e+00	7.60000000e+01	7.80000000e+01	9.90000000e+01
-163	0.00000000e+00	7.60000000e+01	7.80000000e+01	9.90000000e+01
-162	0.00000000e+00	7.60000000e+01	7.80000000e+01	9.90000000e+01
-161	0.00000000e+00	7.60000000e+01	7.80000000e+01	9.90000000e+01
-160	0.00000000e+00	7.60000000e+01	7.80000000e+01	9.90000000e+01
-159	0.00000000e+00	7.60000000e+01	7.80000000e+01	9.90000000e+01
-158	0.00000000e+00	7.60000000e+01	7.80000000e+01	9.90000000e+01
-157	0.00000000e+00	7.60000000e+01	7.80000000e+01	9.90000000e+01
-156	0.00000000e+00	8.10000000e+01	8.00000000e+01	1.02000000e+02
-155	0.00000000e+00	8.10000000e+01	8.00000000e+01	1.02000000e+02
-154	0.00000000e+00	8.10000000e+01	8.20000000e+01	1.04000000e+02
-153	0.00000000e+00	8.10000000e+01	8.20000000e+01	1.04000000e+02
-152	0.00000000e+00	8.10000000e+01	8.20000000e+01	1.04000000e+02
-151	0.00000000e+00	8.50000000e+01	8.40000000e+01	1.06000000e+02
-150	0.00000000e+00	8.50000000e+01	8.40000000e+01	1.06000000e+02
-149	0.00000000e+00	8.50000000e+01	8.40000000e+01	1.06000000e+02
-148	0.00000000e+00	8.50000000e+01	8.40000000e+01	1.06000000e+02
-147	0.00000000e+00	8.50000000e+01	8.40000000e+01	1.06000000e+02
-146	0.00000000e+00	8.50000000e+01	8.60000000e+01	1.08000000e+02
-145	0.00000000e+00	8.50000000e+01	8.70000000e+01	1.09000000e+02
-144	0.00000000e+00	8.50000000e+01	8.70000000e+01	1.09000000e+02
-143	0.00000000e+00	8.20000000e+01	8.80000000e+01	1.10000000e+02
-142	0.00000000e+00	8.50000000e+01	8.90000000e+01	1.11000000e+02
-141	0.00000000e+00	8.50000000e+01	8.90000000e+01	1.11000000e+02
-140	0.00000000e+00	8.50000000e+01	8.90000000e+01	1.11000000e+02
-139	0.00000000e+00	8.50000000e+01	9.00000000e+01	1.12000000e+02
-138	0.00000000e+00	8.50000000e+01	9.10000000e+01	1.14000000e+02
-137	0.00000000e+00	8.50000000e+01	9.10000000e+01	1.14000000e+02
-136	0.00000000e+00	8.50000000e+01	9.10000000e+01	1.14000000e+02
-135	0.00000000e+00	8.70000000e+01	9.20000000e+01	1.16000000e+02
-134	0.00000000e+00	8.70000000e+01	9.20000000e+01	1.16000000e+02
-133	0.00000000e+00	8.80000000e+01	9.30000000e+01	1.17000000e+02
-132	0.00000000e+00	8.70000000e+01	9.40000000e+01	1.20000000e+02
-131	0.00000000e+00	9.00000000e+01	9.60000000e+01	1.23000000e+02
-130	0.00000000e+00	9.10000000e+01	9.70000000e+01	1.24000000e+02
-129	0.00000000e+00	9.10000000e+01	9.70000000e+01	1.24000000e+02
-128	0.00000000e+00	9.10000000e+01	9.70000000e+01	1.24000000e+02
-127	0.00000000e+00	9.10000000e+01	9.70000000e+01	1.24000000e+02
-126	0.00000000e+00	8.90000000e+01	9.90000000e+01	1.27000000e+02
-125	0.00000000e+00	8.90000000e+01	9.90000000e+01	1.27000000e+02
-124	0.00000000e+00	8.90000000e+01	9.90000000e+01	1.27000000e+02
-123	0.00000000e+00	8.90000000e+01	9.90000000e+01	1.27000000e+02
-122	0.00000000e+00	8.90000000e+01	1.00000000e+02	1.28000000e+02
-121	0.00000000e+00	8.90000000e+01	1.00000000e+02	1.28000000e+02
-120	0.00000000e+00	8.90000000e+01	1.00000000e+02	1.28000000e+02
-119	0.00000000e+00	8.90000000e+01	1.00000000e+02	1.28000000e+02
-118	0.00000000e+00	8.90000000e+01	1.01000000e+02	1.29000000e+02
-117	0.00000000e+00	8.90000000e+01	1.01000000e+02	1.29000000e+02
-116	0.00000000e+00	8.90000000e+01	1.01000000e+02	1.29000000e+02
-115	0.00000000e+00	9.30000000e+01	1.02000000e+02	1.30000000e+02
-114	0.00000000e+00	9.30000000e+01	1.02000000e+02	1.30000000e+02
-113	0.00000000e+00	9.30000000e+01	1.03000000e+02	1.32000000e+02
-112	0.00000000e+00	9.30000000e+01	1.03000000e+02	1.32000000e+02
-111	0.00000000e+00	9.50000000e+01	1.04000000e+02	1.33000000e+02
-110	0.00000000e+00	9.80000000e+01	1.06000000e+02	1.36000000e+02
-109	0.00000000e+00	9.80000000e+01	1.06000000e+02	1.36000000e+02
-108	0.00000000e+00	9.70000000e+01	1.07000000e+02	1.37000000e+02
-107	0.00000000e+00	9.70000000e+01	1.07000000e+02	1.37000000e+02
-106	0.00000000e+00	9.70000000e+01	1.07000000e+02	1.37000000e+02
-105	0.00000000e+00	9.70000000e+01	1.07000000e+02	1.37000000e+02
-104	0.00000000e+00	9.70000000e+01	1.07000000e+02	1.37000000e+02
-103	0.00000000e+00	9.70000000e+01	1.07000000e+02	1.37000000e+02
-102	0.00000000e+00	9.70000000e+01	1.07000000e+02	1.37000000e+02
-101	0.00000000e+00	9.70000000e+01	1.07000000e+02	1.37000000e+02
-100	0.00000000e+00	9.70000000e+01	1.07000000e+02	1.37000000e+02
-99	0.00000000e+00	9.70000000e+01	1.07000000e+02	1.37000000e+02
-98	0.00000000e+00	9.70000000e+01	1.07000000e+02	1.37000000e+02
-97	0.00000000e+00	9.70000000e+01	1.07000000e+02	1.37000000e+02
-96	0.00000000e+00	9.70000000e+01	1.07000000e+02	1.37000000e+02
-95	0.00000000e+00	9.70000000e+01	1.07000000e+02	1.37000000e+02
-94	0.00000000e+00	9.70000000e+01	1.07000000e+02	1.37000000e+02
-93	0.00000000e+00	9.70000000e+01	1.07000000e+02	1.37000000e+02
-92	0.00000000e+00	9.70000000e+01	1.07000000e+02	1.37000000e+02
-91	0.00000000e+00	1.00000000e+02	1.08000000e+02	1.38000000e+02
-90	0.00000000e+00	1.01000000e+02	1.09000000e+02	1.39000000e+02
-89	0.00000000e+00	1.01000000e+02	1.10000000e+02	1.41000000e+02
-88	0.00000000e+00	1.04000000e+02	1.12000000e+02	1.43000000e+02
-87	0.00000000e+00	1.04000000e+02	1.12000000e+02	1.43000000e+02
-86	0.00000000e+00	1.04000000e+02	1.12000000e+02	1.43000000e+02
-85	0.00000000e+00	1.04000000e+02	1.12000000e+02	1.43000000e+02
-84	0.00000000e+00	1.05000000e+02	1.13000000e+02	1.44000000e+02
-83	0.00000000e+00	1.05000000e+02	1.13000000e+02	1.44000000e+02
-82	0.00000000e+00	1.05000000e+02	1.13000000e+02	1.44000000e+02
-81	0.00000000e+00	1.01000000e+02	1.15000000e+02	1.46000000e+02
-80	0.00000000e+00	1.01000000e+02	1.15000000e+02	1.46000000e+02
-79	0.00000000e+00	1.02000000e+02	1.17000000e+02	1.48000000e+02
-78	0.00000000e+00	1.02000000e+02	1.17000000e+02	1.48000000e+02
-77	0.00000000e+00	1.06000000e+02	1.18000000e+02	1.49000000e+02
-76	0.00000000e+00	1.06000000e+02	1.18000000e+02	1.49000000e+02
-75	0.00000000e+00	1.09000000e+02	1.20000000e+02	1.52000000e+02
-74	0.00000000e+00	1.09000000e+02	1.20000000e+02	1.52000000e+02
-73	0.00000000e+00	1.09000000e+02	1.20000000e+02	1.52000000e+02
-72	0.00000000e+00	1.08000000e+02	1.22000000e+02	1.62000000e+02
-71	0.00000000e+00	1.08000000e+02	1.23000000e+02	1.63000000e+02
-70	0.00000000e+00	1.18000000e+02	1.25000000e+02	1.68000000e+02
-69	0.00000000e+00	1.12000000e+02	1.27000000e+02	1.72000000e+02
-68	0.00000000e+00	1.19000000e+02	1.31000000e+02	1.76000000e+02
-67	0.00000000e+00	1.19000000e+02	1.32000000e+02	1.77000000e+02
-66	0.00000000e+00	1.19000000e+02	1.32000000e+02	1.77000000e+02
-65	0.00000000e+00	1.19000000e+02	1.32000000e+02	1.77000000e+02
-64	0.00000000e+00	1.20000000e+02	1.33000000e+02	1.78000000e+02
-63	0.00000000e+00	1.23000000e+02	1.35000000e+02	1.80000000e+02
-62	0.00000000e+00	1.19000000e+02	1.37000000e+02	1.95000000e+02
-61	0.00000000e+00	1.19000000e+02	1.38000000e+02	1.96000000e+02
-60	0.00000000e+00	1.19000000e+02	1.38000000e+02	1.96000000e+02
-59	0.00000000e+00	1.22000000e+02	1.40000000e+02	1.99000000e+02
-58	0.00000000e+00	1.26000000e+02	1.42000000e+02	2.02000000e+02
-57	0.00000000e+00	1.33000000e+02	1.43000000e+02	2.03000000e+02
-56	0.00000000e+00	1.33000000e+02	1.43000000e+02	2.03000000e+02
-55	0.00000000e+00	1.34000000e+02	1.45000000e+02	2.06000000e+02
-54	0.00000000e+00	1.33000000e+02	1.47000000e+02	2.09000000e+02
-53	0.00000000e+00	1.34000000e+02	1.48000000e+02	2.11000000e+02
-52	0.00000000e+00	1.36000000e+02	1.51000000e+02	2.14000000e+02
-51	0.00000000e+00	1.36000000e+02	1.51000000e+02	2.14000000e+02
-50	0.00000000e+00	1.39000000e+02	1.53000000e+02	2.22000000e+02
-49	0.00000000e+00	1.39000000e+02	1.55000000e+02	2.25000000e+02
-48	0.00000000e+00	1.41000000e+02	1.59000000e+02	2.31000000e+02
-47	0.00000000e+00	1.44000000e+02	1.61000000e+02	2.33000000e+02
-46	0.00000000e+00	1.36000000e+02	1.64000000e+02	2.37000000e+02
-45	0.00000000e+00	1.48000000e+02	1.67000000e+02	2.40000000e+02
-44	0.00000000e+00	1.48000000e+02	1.67000000e+02	2.40000000e+02
-43	0.00000000e+00	1.47000000e+02	1.69000000e+02	2.42000000e+02
-42	0.00000000e+00	1.47000000e+02	1.69000000e+02	2.42000000e+02
-41	0.00000000e+00	1.44000000e+02	1.72000000e+02	2.45000000e+02
-40	0.00000000e+00	1.49000000e+02	1.76000000e+02	2.54000000e+02
-39	0.00000000e+00	1.46000000e+02	1.78000000e+02	2.56000000e+02
-38	0.00000000e+00	1.46000000e+02	1.78000000e+02	2.56000000e+02
-37	0.00000000e+00	1.51000000e+02	1.83000000e+02	2.61000000e+02
-36	0.00000000e+00	1.57000000e+02	1.84000000e+02	2.62000000e+02
-35	0.00000000e+00	1.53000000e+02	1.87000000e+02	2.67000000e+02
-34	0.00000000e+00	1.68000000e+02	1.91000000e+02	2.72000000e+02
-33	0.00000000e+00	1.64000000e+02	1.92000000e+02	2.74000000e+02
-32	0.00000000e+00	1.64000000e+02	1.92000000e+02	2.74000000e+02
-31	0.00000000e+00	1.64000000e+02	1.92000000e+02	2.74000000e+02
-30	0.00000000e+00	1.64000000e+02	1.92000000e+02	2.74000000e+02
-29	0.00000000e+00	1.64000000e+02	1.92000000e+02	2.74000000e+02
-28	0.00000000e+00	1.64000000e+02	1.92000000e+02	2.74000000e+02
-27	0.00000000e+00	1.64000000e+02	1.92000000e+02	2.74000000e+02
-26	0.00000000e+00	1.66000000e+02	1.93000000e+02	2.75000000e+02
-25	0.00000000e+00	1.59000000e+02	1.95000000e+02	2.77000000e+02
-24	0.00000000e+00	1.70000000e+02	2.01000000e+02	2.85000000e+02
-23	0.00000000e+00	1.70000000e+02	2.01000000e+02	2.85000000e+02
-22	0.00000000e+00	1.71000000e+02	2.03000000e+02	2.87000000e+02
-21	0.00000000e+00	1.73000000e+02	2.04000000e+02	2.88000000e+02
-20	0.00000000e+00	1.73000000e+02	2.04000000e+02	2.88000000e+02
-19	0.00000000e+00	1.67000000e+02	2.06000000e+02	2.92000000e+02
-18	0.00000000e+00	1.79000000e+02	2.11000000e+02	3.04000000e+02
-17	0.00000000e+00	1.73000000e+02	2.13000000e+02	3.06000000e+02
-16	0.00000000e+00	1.90000000e+02	2.16000000e+02	3.09000000e+02
-15	0.00000000e+00	1.86000000e+02	2.20000000e+02	3.20000000e+02
-14	0.00000000e+00	1.81000000e+02	2.27000000e+02	3.27000000e+02
-13	0.00000000e+00	1.81000000e+02	2.27000000e+02	3.27000000e+02
-12	0.00000000e+00	1.94000000e+02	2.28000000e+02	3.28000000e+02
-11	0.00000000e+00	1.94000000e+02	2.28000000e+02	3.28000000e+02
-10	0.00000000e+00	1.94000000e+02	2.28000000e+02	3.28000000e+02
-9	0.00000000e+00	1.90000000e+02	2.29000000e+02	3.29000000e+02
-8	0.00000000e+00	1.91000000e+02	2.31000000e+02	3.31000000e+02
-7	0.00000000e+00	1.96000000e+02	2.34000000e+02	3.34000000e+02
-6	0.00000000e+00	1.93000000e+02	2.42000000e+02	3.43000000e+02
-5	0.00000000e+00	1.96000000e+02	2.48000000e+02	3.51000000e+02
-4	0.00000000e+00	2.02000000e+02	2.50000000e+02	3.53000000e+02
-3	0.00000000e+00	2.04000000e+02	2.53000000e+02	3.58000000e+02
-2	0.00000000e+00	2.03000000e+02	2.54000000e+02	3.59000000e+02
-1	0.00000000e+00	1.97000000e+02	2.60000000e+02	3.70000000e+02
0	0.00000000e+00	2.12000000e+02	2.66000000e+02	3.78000000e+02
1	0.00000000e+00	2.28000000e+02	2.78000000e+02	3.93000000e+02
2	0.00000000e+00	2.33000000e+02	2.97000000e+02	4.29000000e+02
3	0.00000000e+00	2.40000000e+02	3.09000000e+02	4.44000000e+02
4	0.00000000e+00	2.65000000e+02	3.22000000e+02	4.73000000e+02
5	0.00000000e+00	2.70000000e+02	3.26000000e+02	4.79000000e+02
6	0.00000000e+00	2.62000000e+02	3.31000000e+02	4.87000000e+02
7	0.00000000e+00	2.62000000e+02	3.34000000e+02	4.90000000e+02
8	0.00000000e+00	2.74000000e+02	3.39000000e+02	4.98000000e+02
9	0.00000000e+00	2.85000000e+02	3.50000000e+02	5.13000000e+02
10	0.00000000e+00	3.01000000e+02	3.66000000e+02	5.30000000e+02
11	0.00000000e+00	3.05000000e+02	3.71000000e+02	5.35000000e+02
12	0.00000000e+00	3.22000000e+02	3.80000000e+02	5.47000000e+02
13	0.00000000e+00	3.16000000e+02	3.81000000e+02	5.50000000e+02
14	0.00000000e+00	3.11000000e+02	3.82000000e+02	5.53000000e+02
15	0.00000000e+00	3.30000000e+02	3.84000000e+02	5.55000000e+02
16	0.00000000e+00	3.24000000e+02	3.87000000e+02	5.58000000e+02
17	0.00000000e+00	3.16000000e+02	3.90000000e+02	5.62000000e+02
18	0.00000000e+00	3.23000000e+02	3.92000000e+02	5.64000000e+02
19	0.00000000e+00	3.32000000e+02	3.96000000e+02	5.68000000e+02
20	0.00000000e+00	3.39000000e+02	4.01000000e+02	5.76000000e+02
21	0.00000000e+00	3.39000000e+02	4.01000000e+02	5.76000000e+02
22	0.00000000e+00	3.52000000e+02	4.05000000e+02	5.83000000e+02
23	0.00000000e+00	3.56000000e+02	4.06000000e+02	5.85000000e+02
24	0.00000000e+00	3.31000000e+02	4.11000000e+02	5.92000000e+02
25	0.00000000e+00	3.38000000e+02	4.17000000e+02	5.98000000e+02
26	0.00000000e+00	3.38000000e+02	4.21000000e+02	6.04000000e+02
27	0.00000000e+00	3.31000000e+02	4.24000000e+02	6.07000000e+02
28	0.00000000e+00	3.31000000e+02	4.24000000e+02	6.07000000e+02
29	0.00000000e+00	3.34000000e+02	4.25000000e+02	6.08000000e+02
30	0.00000000e+00	3.34000000e+02	4.25000000e+02	6.08000000e+02
31	0.00000000e+00	3.41000000e+02	4.28000000e+02	6.11000000e+02
32	0.00000000e+00	3.37000000e+02	4.30000000e+02	6.14000000e+02
33	0.00000000e+00	3.59000000e+02	4.33000000e+02	6.19000000e+02
34	0.00000000e+00	3.65000000e+02	4.35000000e+02	6.21000000e+02
35	0.00000000e+00	3.53000000e+02	4.48000000e+02	6.39000000e+02
36	0.00000000e+00	3.70000000e+02	4.49000000e+02	6.40000000e+02
37	0.00000000e+00	3.75000000e+02	4.51000000e+02	6.43000000e+02
38	0.00000000e+00	3.75000000e+02	4.51000000e+02	6.43000000e+02
39	0.00000000e+00	3.75000000e+02	4.51000000e+02	6.43000000e+02
40	0.00000000e+00	3.82000000e+02	4.53000000e+02	6.45000000e+02
41	0.00000000e+00	3.82000000e+02	4.53000000e+02	6.45000000e+02
42	0.00000000e+00	3.82000000e+02	4.53000000e+02	6.45000000e+02
43	0.00000000e+00	3.67000000e+02	4.54000000e+02	6.51000000e+02
44	0.00000000e+00	3.65000000e+02	4.57000000e+02	6.54000000e+02
45	0.00000000e+00	3.65000000e+02	4.57000000e+02	6.54000000e+02
46	0.00000000e+00	3.66000000e+02	4.58000000e+02	6.56000000e+02
47	0.00000000e+00	3.66000000e+02	4.58000000e+02	6.56000000e+02
48	0.00000000e+00	3.66000000e+02	4.59000000e+02	6.57000000e+02
49	0.00000000e+00	3.65000000e+02	4.61000000e+02	6.60000000e+02
50	0.00000000e+00	3.72000000e+02	4.63000000e+02	6.62000000e+02
51	0.00000000e+00	3.66000000e+02	4.64000000e+02	6.63000000e+02
52	0.00000000e+00	3.66000000e+02	4.64000000e+02	6.63000000e+02
53	0.00000000e+00	3.66000000e+02	4.64000000e+02	6.63000000e+02
54	0.00000000e+00	3.66000000e+02	4.64000000e+02	6.63000000e+02
55	0.00000000e+00	3.73000000e+02	4.67000000e+02	6.68000000e+02
56	0.00000000e+00	3.73000000e+02	4.67000000e+02	6.68000000e+02
57	0.00000000e+00	3.73000000e+02	4.67000000e+02	6.68000000e+02
58	0.00000000e+00	3.78000000e+02	4.70000000e+02	6.71000000e+02
59	0.00000000e+00	3.79000000e+02	4.73000000e+02	6.76000000e+02
60	0.00000000e+00	3.79000000e+02	4.73000000e+02	6.76000000e+02
61	0.00000000e+00	4.01000000e+02	4.76000000e+02	6.84000000e+02
62	0.00000000e+00	4.01000000e+02	4.76000000e+02	6.84000000e+02
63	0.00000000e+00	3.82000000e+02	4.78000000e+02	6.86000000e+02
64	0.00000000e+00	4.05000000e+02	4.79000000e+02	6.87000000e+02
65	0.00000000e+00	3.85000000e+02	4.80000000e+02	6.88000000e+02
66	0.00000000e+00	3.85000000e+02	4.80000000e+02	6.88000000e+02
67	0.00000000e+00	3.85000000e+02	4.80000000e+02	6.88000000e+02
68	0.00000000e+00	3.85000000e+02	4.80000000e+02	6.88000000e+02
69	0.00000000e+00	3.90000000e+02	4.81000000e+02	6.93000000e+02
70	0.00000000e+00	3.79000000e+02	4.82000000e+02	6.94000000e+02
71	0.00000000e+00	3.79000000e+02	4.82000000e+02	6.94000000e+02
72	0.00000000e+00	3.92000000e+02	4.84000000e+02	6.96000000e+02
73	0.00000000e+00	3.92000000e+02	4.86000000e+02	6.99000000e+02
74	0.00000000e+00	3.92000000e+02	4.86000000e+02	6.99000000e+02
75	0.00000000e+00	3.92000000e+02	4.86000000e+02	6.99000000e+02
76	0.00000000e+00	3.92000000e+02	4.86000000e+02	6.99000000e+02
77	0.00000000e+00	3.92000000e+02	4.86000000e+02	6.99000000e+02
78	0.00000000e+00	3.84000000e+02	4.87000000e+02	7.00000000e+02
79	0.00000000e+00	4.10000000e+02	4.89000000e+02	7.02000000e+02
80	0.00000000e+00	4.14000000e+02	4.90000000e+02	7.03000000e+02
81	0.00000000e+00	4.15000000e+02	4.92000000e+02	7.06000000e+02
82	0.00000000e+00	4.15000000e+02	4.92000000e+02	7.06000000e+02
83	0.00000000e+00	4.15000000e+02	4.92000000e+02	7.06000000e+02
84	0.00000000e+00	3.91000000e+02	4.93000000e+02	7.07000000e+02
85	0.00000000e+00	3.97000000e+02	4.95000000e+02	7.12000000e+02
86	0.00000000e+00	4.12000000e+02	4.96000000e+02	7.13000000e+02
87	0.00000000e+00	4.15000000e+02	4.98000000e+02	7.16000000e+02
88	0.00000000e+00	4.16000000e+02	4.99000000e+02	7.17000000e+02
89	0.00000000e+00	3.87000000e+02	5.01000000e+02	7.19000000e+02
90	0.00000000e+00	3.87000000e+02	5.01000000e+02	7.19000000e+02
91	0.00000000e+00	3.98000000e+02	5.02000000e+02	7.20000000e+02
92	0.00000000e+00	4.09000000e+02	5.03000000e+02	7.21000000e+02
93	0.00000000e+00	4.07000000e+02	5.04000000e+02	7.23000000e+02
94	0.00000000e+00	4.12000000e+02	5.05000000e+02	7.24000000e+02
95	0.00000000e+00	4.12000000e+02	5.05000000e+02	7.24000000e+02
96	0.00000000e+00	3.95000000e+02	5.07000000e+02	7.26000000e+02
97	0.00000000e+00	3.95000000e+02	5.07000000e+02	7.26000000e+02
98	0.00000000e+00	3.95000000e+02	5.07000000e+02	7.26000000e+02
99	0.00000000e+00	3.95000000e+02	5.07000000e+02	7.26000000e+02
100	0.00000000e+00	4.10000000e+02	5.08000000e+02	7.28000000e+02
