# Supplementary material for: Early Prediction of Movie Box Office Success Based on Wikipedia Activity Big Data
Source: PLoS One. 2013 Aug 21;8(8):e71226. doi: 10.1371/journal.pone.0071226 (PMC3749192; doi:10.1371/journal.pone.0071226)
Supplement: Dataset S1 — The dataset under study, including the financial and Wikipedia activity data is also available at http://wwm.phy.bme.hu/SupplementaryDataS1.zip. (ZIP) [file pone.0071226.s002.zip › wikipredict_data_pack/sample_of_312/wikipedia_predictors/41]

Day_(movie_time)	Views	Users	Rigor	Edits
-500	0.00000000e+00	8.00000000e+00	1.20000000e+01	2.50000000e+01
-499	4.51000000e+02	8.00000000e+00	1.20000000e+01	2.50000000e+01
-498	8.64000000e+02	1.10000000e+01	1.30000000e+01	2.60000000e+01
-497	1.29700000e+03	1.10000000e+01	1.30000000e+01	2.60000000e+01
-496	1.67900000e+03	1.10000000e+01	1.30000000e+01	2.60000000e+01
-495	2.00100000e+03	1.10000000e+01	1.30000000e+01	2.60000000e+01
-494	2.38800000e+03	1.10000000e+01	1.30000000e+01	2.60000000e+01
-493	2.84600000e+03	1.10000000e+01	1.30000000e+01	2.60000000e+01
-492	3.21900000e+03	1.10000000e+01	1.30000000e+01	2.60000000e+01
-491	3.60700000e+03	1.10000000e+01	1.30000000e+01	2.60000000e+01
-490	3.93900000e+03	1.10000000e+01	1.30000000e+01	2.60000000e+01
-489	4.25400000e+03	1.10000000e+01	1.30000000e+01	2.60000000e+01
-488	4.77500000e+03	1.10000000e+01	1.30000000e+01	2.60000000e+01
-487	5.21400000e+03	1.10000000e+01	1.30000000e+01	2.60000000e+01
-486	5.63700000e+03	1.10000000e+01	1.30000000e+01	2.60000000e+01
-485	5.98100000e+03	1.10000000e+01	1.30000000e+01	2.60000000e+01
-484	6.32300000e+03	1.10000000e+01	1.30000000e+01	2.60000000e+01
-483	6.68500000e+03	1.10000000e+01	1.30000000e+01	2.60000000e+01
-482	7.04600000e+03	1.10000000e+01	1.30000000e+01	2.60000000e+01
-481	7.45300000e+03	1.10000000e+01	1.30000000e+01	2.60000000e+01
-480	7.93700000e+03	1.10000000e+01	1.30000000e+01	2.60000000e+01
-479	8.38400000e+03	1.10000000e+01	1.30000000e+01	2.60000000e+01
-478	8.78800000e+03	1.10000000e+01	1.30000000e+01	2.60000000e+01
-477	9.10600000e+03	1.10000000e+01	1.30000000e+01	2.60000000e+01
-476	9.45400000e+03	1.10000000e+01	1.30000000e+01	2.60000000e+01
-475	9.80300000e+03	1.10000000e+01	1.30000000e+01	2.60000000e+01
-474	1.01570000e+04	1.10000000e+01	1.30000000e+01	2.60000000e+01
-473	1.06710000e+04	1.10000000e+01	1.30000000e+01	2.60000000e+01
-472	1.11020000e+04	1.10000000e+01	1.30000000e+01	2.60000000e+01
-471	1.14910000e+04	1.10000000e+01	1.30000000e+01	2.60000000e+01
-470	1.18850000e+04	1.10000000e+01	1.30000000e+01	2.60000000e+01
-469	1.22350000e+04	1.10000000e+01	1.30000000e+01	2.60000000e+01
-468	1.25990000e+04	1.10000000e+01	1.30000000e+01	2.60000000e+01
-467	1.29810000e+04	1.10000000e+01	1.30000000e+01	2.60000000e+01
-466	1.33590000e+04	1.10000000e+01	1.30000000e+01	2.60000000e+01
-465	1.37510000e+04	1.10000000e+01	1.30000000e+01	2.60000000e+01
-464	1.42250000e+04	1.10000000e+01	1.30000000e+01	2.60000000e+01
-463	1.46280000e+04	1.00000000e+01	1.40000000e+01	2.70000000e+01
-462	1.51020000e+04	1.00000000e+01	1.40000000e+01	2.70000000e+01
-461	1.54460000e+04	1.00000000e+01	1.40000000e+01	2.70000000e+01
-460	1.58770000e+04	1.00000000e+01	1.40000000e+01	2.70000000e+01
-459	1.62140000e+04	1.00000000e+01	1.40000000e+01	2.70000000e+01
-458	1.66790000e+04	1.00000000e+01	1.40000000e+01	2.70000000e+01
-457	1.71320000e+04	1.20000000e+01	1.50000000e+01	2.80000000e+01
-456	1.74820000e+04	1.20000000e+01	1.50000000e+01	2.80000000e+01
-455	1.78940000e+04	1.20000000e+01	1.50000000e+01	2.80000000e+01
-454	1.82300000e+04	1.20000000e+01	1.50000000e+01	2.80000000e+01
-453	1.85080000e+04	1.30000000e+01	1.60000000e+01	2.90000000e+01
-452	1.88510000e+04	1.30000000e+01	1.70000000e+01	3.00000000e+01
-451	1.92730000e+04	1.30000000e+01	1.70000000e+01	3.00000000e+01
-450	1.96070000e+04	1.50000000e+01	1.90000000e+01	3.40000000e+01
-449	1.99520000e+04	1.50000000e+01	1.90000000e+01	3.40000000e+01
-448	2.02450000e+04	1.50000000e+01	1.90000000e+01	3.40000000e+01
-447	2.06030000e+04	1.50000000e+01	1.90000000e+01	3.40000000e+01
-446	2.09590000e+04	1.50000000e+01	1.90000000e+01	3.40000000e+01
-445	2.13260000e+04	1.50000000e+01	1.90000000e+01	3.40000000e+01
-444	2.17850000e+04	1.50000000e+01	1.90000000e+01	3.40000000e+01
-443	2.21520000e+04	1.60000000e+01	2.00000000e+01	3.50000000e+01
-442	2.24990000e+04	1.60000000e+01	2.00000000e+01	3.50000000e+01
-441	2.28100000e+04	1.60000000e+01	2.00000000e+01	3.50000000e+01
-440	2.33020000e+04	1.60000000e+01	2.00000000e+01	3.50000000e+01
-439	2.38150000e+04	1.60000000e+01	2.00000000e+01	3.50000000e+01
-438	2.43070000e+04	1.60000000e+01	2.00000000e+01	3.50000000e+01
-437	2.48420000e+04	1.60000000e+01	2.00000000e+01	3.50000000e+01
-436	2.52970000e+04	1.60000000e+01	2.00000000e+01	3.50000000e+01
-435	2.57270000e+04	1.60000000e+01	2.00000000e+01	3.50000000e+01
-434	2.60940000e+04	1.60000000e+01	2.00000000e+01	3.50000000e+01
-433	2.63970000e+04	1.60000000e+01	2.00000000e+01	3.50000000e+01
-432	2.66520000e+04	1.60000000e+01	2.00000000e+01	3.50000000e+01
-431	2.70350000e+04	1.60000000e+01	2.00000000e+01	3.50000000e+01
-430	2.73970000e+04	1.60000000e+01	2.00000000e+01	3.50000000e+01
-429	2.77370000e+04	1.60000000e+01	2.00000000e+01	3.50000000e+01
-428	2.81080000e+04	1.60000000e+01	2.00000000e+01	3.50000000e+01
-427	2.84580000e+04	1.60000000e+01	2.00000000e+01	3.50000000e+01
-426	2.87680000e+04	1.60000000e+01	2.00000000e+01	3.50000000e+01
-425	2.91430000e+04	1.60000000e+01	2.00000000e+01	3.50000000e+01
-424	2.94650000e+04	1.60000000e+01	2.00000000e+01	3.50000000e+01
-423	2.99330000e+04	1.60000000e+01	2.00000000e+01	3.50000000e+01
-422	3.02700000e+04	1.60000000e+01	2.00000000e+01	3.50000000e+01
-421	3.06190000e+04	1.60000000e+01	2.00000000e+01	3.50000000e+01
-420	3.09570000e+04	1.60000000e+01	2.00000000e+01	3.50000000e+01
-419	3.13250000e+04	1.60000000e+01	2.00000000e+01	3.50000000e+01
-418	3.16710000e+04	1.60000000e+01	2.00000000e+01	3.50000000e+01
-417	3.20130000e+04	1.60000000e+01	2.00000000e+01	3.50000000e+01
-416	3.24690000e+04	1.60000000e+01	2.00000000e+01	3.50000000e+01
-415	3.28500000e+04	1.60000000e+01	2.00000000e+01	3.50000000e+01
-414	3.32260000e+04	1.60000000e+01	2.00000000e+01	3.50000000e+01
-413	3.35980000e+04	1.60000000e+01	2.00000000e+01	3.50000000e+01
-412	3.39600000e+04	1.60000000e+01	2.00000000e+01	3.50000000e+01
-411	3.42350000e+04	1.60000000e+01	2.00000000e+01	3.50000000e+01
-410	3.45660000e+04	1.60000000e+01	2.00000000e+01	3.50000000e+01
-409	3.50170000e+04	1.60000000e+01	2.00000000e+01	3.50000000e+01
-408	3.54360000e+04	1.60000000e+01	2.00000000e+01	3.50000000e+01
-407	3.58060000e+04	1.60000000e+01	2.10000000e+01	3.60000000e+01
-406	3.62020000e+04	1.60000000e+01	2.10000000e+01	3.60000000e+01
-405	3.65150000e+04	1.60000000e+01	2.10000000e+01	3.60000000e+01
-404	3.68000000e+04	1.60000000e+01	2.10000000e+01	3.60000000e+01
-403	3.71690000e+04	1.60000000e+01	2.10000000e+01	3.60000000e+01
-402	3.76420000e+04	1.60000000e+01	2.10000000e+01	3.60000000e+01
-401	3.80580000e+04	1.60000000e+01	2.10000000e+01	3.60000000e+01
-400	3.85060000e+04	1.60000000e+01	2.10000000e+01	3.60000000e+01
-399	3.90250000e+04	1.70000000e+01	2.20000000e+01	3.70000000e+01
-398	3.94630000e+04	1.70000000e+01	2.20000000e+01	3.70000000e+01
-397	3.98180000e+04	1.70000000e+01	2.20000000e+01	3.70000000e+01
-396	4.04080000e+04	1.70000000e+01	2.20000000e+01	3.70000000e+01
-395	4.08890000e+04	1.70000000e+01	2.20000000e+01	3.70000000e+01
-394	4.13750000e+04	1.70000000e+01	2.20000000e+01	3.70000000e+01
-393	4.18060000e+04	1.70000000e+01	2.20000000e+01	3.70000000e+01
-392	4.22350000e+04	1.70000000e+01	2.20000000e+01	3.70000000e+01
-391	4.26020000e+04	1.70000000e+01	2.20000000e+01	3.70000000e+01
-390	4.29370000e+04	1.70000000e+01	2.20000000e+01	3.70000000e+01
-389	4.33850000e+04	1.70000000e+01	2.30000000e+01	3.90000000e+01
-388	4.38280000e+04	1.70000000e+01	2.30000000e+01	3.90000000e+01
-387	4.42810000e+04	1.70000000e+01	2.30000000e+01	3.90000000e+01
-386	4.46790000e+04	1.70000000e+01	2.30000000e+01	3.90000000e+01
-385	4.50210000e+04	1.70000000e+01	2.30000000e+01	3.90000000e+01
-384	4.53810000e+04	1.70000000e+01	2.30000000e+01	3.90000000e+01
-383	4.57010000e+04	1.70000000e+01	2.30000000e+01	3.90000000e+01
-382	4.60490000e+04	1.70000000e+01	2.30000000e+01	3.90000000e+01
-381	4.64080000e+04	1.70000000e+01	2.30000000e+01	3.90000000e+01
-380	4.67500000e+04	1.70000000e+01	2.30000000e+01	3.90000000e+01
-379	4.71260000e+04	1.70000000e+01	2.30000000e+01	3.90000000e+01
-378	4.74690000e+04	1.70000000e+01	2.30000000e+01	3.90000000e+01
-377	4.78400000e+04	1.70000000e+01	2.30000000e+01	3.90000000e+01
-376	4.81550000e+04	1.70000000e+01	2.30000000e+01	3.90000000e+01
-375	4.85460000e+04	1.70000000e+01	2.30000000e+01	3.90000000e+01
-374	4.90420000e+04	1.70000000e+01	2.30000000e+01	3.90000000e+01
-373	4.94050000e+04	1.70000000e+01	2.30000000e+01	3.90000000e+01
-372	4.97670000e+04	1.70000000e+01	2.30000000e+01	3.90000000e+01
-371	5.00800000e+04	1.70000000e+01	2.30000000e+01	3.90000000e+01
-370	5.05320000e+04	1.70000000e+01	2.30000000e+01	3.90000000e+01
-369	5.09440000e+04	1.70000000e+01	2.30000000e+01	3.90000000e+01
-368	5.15940000e+04	1.80000000e+01	2.50000000e+01	4.10000000e+01
-367	5.22470000e+04	1.80000000e+01	2.50000000e+01	4.10000000e+01
-366	5.29050000e+04	1.80000000e+01	2.60000000e+01	4.30000000e+01
-365	5.34500000e+04	1.80000000e+01	2.60000000e+01	4.30000000e+01
-364	5.39700000e+04	1.80000000e+01	2.60000000e+01	4.30000000e+01
-363	5.45030000e+04	1.80000000e+01	2.60000000e+01	4.30000000e+01
-362	5.49950000e+04	1.80000000e+01	2.60000000e+01	4.30000000e+01
-361	5.55360000e+04	2.20000000e+01	2.70000000e+01	4.40000000e+01
-360	5.61740000e+04	2.20000000e+01	2.70000000e+01	4.40000000e+01
-359	5.66870000e+04	2.20000000e+01	2.70000000e+01	4.40000000e+01
-358	5.71700000e+04	2.20000000e+01	2.70000000e+01	4.40000000e+01
-357	5.75920000e+04	2.20000000e+01	2.70000000e+01	4.40000000e+01
-356	5.79700000e+04	2.20000000e+01	2.70000000e+01	4.40000000e+01
-355	5.83960000e+04	2.20000000e+01	2.70000000e+01	4.40000000e+01
-354	5.88810000e+04	2.20000000e+01	2.70000000e+01	4.40000000e+01
-353	5.93700000e+04	2.20000000e+01	2.70000000e+01	4.40000000e+01
-352	5.98970000e+04	2.20000000e+01	2.70000000e+01	4.40000000e+01
-351	6.02960000e+04	2.20000000e+01	2.70000000e+01	4.40000000e+01
-350	6.06330000e+04	2.20000000e+01	2.70000000e+01	4.40000000e+01
-349	6.09950000e+04	2.00000000e+01	2.80000000e+01	4.60000000e+01
-348	6.14640000e+04	2.00000000e+01	2.80000000e+01	4.60000000e+01
-347	6.18580000e+04	2.00000000e+01	2.80000000e+01	4.60000000e+01
-346	6.22870000e+04	2.00000000e+01	2.80000000e+01	4.60000000e+01
-345	6.26160000e+04	2.00000000e+01	2.80000000e+01	4.60000000e+01
-344	6.29320000e+04	2.10000000e+01	2.90000000e+01	5.20000000e+01
-343	6.32510000e+04	2.10000000e+01	2.90000000e+01	5.20000000e+01
-342	6.35870000e+04	2.10000000e+01	2.90000000e+01	5.20000000e+01
-341	6.39430000e+04	2.10000000e+01	2.90000000e+01	5.20000000e+01
-340	6.42750000e+04	2.10000000e+01	2.90000000e+01	5.20000000e+01
-339	6.46410000e+04	2.10000000e+01	2.90000000e+01	5.20000000e+01
-338	6.49540000e+04	2.10000000e+01	2.90000000e+01	5.20000000e+01
-337	6.49540000e+04	2.10000000e+01	2.90000000e+01	5.20000000e+01
-336	6.53110000e+04	2.10000000e+01	2.90000000e+01	5.20000000e+01
-335	6.53110000e+04	2.10000000e+01	2.90000000e+01	5.20000000e+01
-334	6.53110000e+04	2.10000000e+01	2.90000000e+01	5.20000000e+01
-333	6.53110000e+04	2.10000000e+01	2.90000000e+01	5.20000000e+01
-332	6.57080000e+04	2.10000000e+01	2.90000000e+01	5.20000000e+01
-331	6.60460000e+04	2.10000000e+01	2.90000000e+01	5.20000000e+01
-330	6.65620000e+04	2.10000000e+01	2.90000000e+01	5.20000000e+01
-329	6.69900000e+04	2.20000000e+01	3.00000000e+01	5.30000000e+01
-328	6.73510000e+04	2.20000000e+01	3.00000000e+01	5.30000000e+01
-327	6.77380000e+04	2.20000000e+01	3.00000000e+01	5.30000000e+01
-326	6.81560000e+04	2.20000000e+01	3.00000000e+01	5.30000000e+01
-325	6.85870000e+04	2.20000000e+01	3.00000000e+01	5.30000000e+01
-324	6.93120000e+04	2.20000000e+01	3.00000000e+01	5.30000000e+01
-323	6.99720000e+04	2.20000000e+01	3.00000000e+01	5.30000000e+01
-322	7.03890000e+04	2.20000000e+01	3.00000000e+01	5.30000000e+01
-321	7.08490000e+04	2.20000000e+01	3.00000000e+01	5.30000000e+01
-320	7.12480000e+04	2.20000000e+01	3.00000000e+01	5.30000000e+01
-319	7.17750000e+04	2.20000000e+01	3.00000000e+01	5.30000000e+01
-318	7.22730000e+04	2.20000000e+01	3.00000000e+01	5.30000000e+01
-317	7.27390000e+04	2.20000000e+01	3.00000000e+01	5.30000000e+01
-316	7.27390000e+04	2.20000000e+01	3.00000000e+01	5.30000000e+01
-315	7.27390000e+04	2.20000000e+01	3.00000000e+01	5.30000000e+01
-314	7.27390000e+04	2.20000000e+01	3.00000000e+01	5.30000000e+01
-313	7.30760000e+04	2.20000000e+01	3.00000000e+01	5.30000000e+01
-312	7.34680000e+04	2.20000000e+01	3.00000000e+01	5.30000000e+01
-311	7.38610000e+04	2.20000000e+01	3.00000000e+01	5.30000000e+01
-310	7.42260000e+04	2.20000000e+01	3.00000000e+01	5.30000000e+01
-309	7.45990000e+04	2.20000000e+01	3.00000000e+01	5.30000000e+01
-308	7.50050000e+04	2.20000000e+01	3.00000000e+01	5.30000000e+01
-307	7.53460000e+04	2.20000000e+01	3.00000000e+01	5.30000000e+01
-306	7.56610000e+04	2.20000000e+01	3.00000000e+01	5.30000000e+01
-305	7.60350000e+04	2.20000000e+01	3.00000000e+01	5.30000000e+01
-304	7.64560000e+04	2.20000000e+01	3.00000000e+01	5.30000000e+01
-303	7.68180000e+04	2.20000000e+01	3.00000000e+01	5.30000000e+01
-302	7.72100000e+04	2.20000000e+01	3.00000000e+01	5.30000000e+01
-301	7.75800000e+04	2.20000000e+01	3.00000000e+01	5.30000000e+01
-300	7.79570000e+04	2.20000000e+01	3.00000000e+01	5.30000000e+01
-299	7.83560000e+04	2.20000000e+01	3.00000000e+01	5.30000000e+01
-298	7.88350000e+04	2.20000000e+01	3.00000000e+01	5.30000000e+01
-297	7.92860000e+04	2.40000000e+01	3.10000000e+01	5.40000000e+01
-296	7.96590000e+04	2.40000000e+01	3.10000000e+01	5.40000000e+01
-295	8.00850000e+04	2.40000000e+01	3.10000000e+01	5.40000000e+01
-294	8.04380000e+04	2.40000000e+01	3.10000000e+01	5.40000000e+01
-293	8.07940000e+04	2.40000000e+01	3.10000000e+01	5.40000000e+01
-292	8.11350000e+04	2.40000000e+01	3.10000000e+01	5.40000000e+01
-291	8.14860000e+04	2.40000000e+01	3.10000000e+01	5.40000000e+01
-290	8.18670000e+04	2.40000000e+01	3.10000000e+01	5.40000000e+01
-289	8.22260000e+04	2.40000000e+01	3.10000000e+01	5.40000000e+01
-288	8.25600000e+04	2.40000000e+01	3.10000000e+01	5.40000000e+01
-287	8.29470000e+04	2.40000000e+01	3.10000000e+01	5.40000000e+01
-286	8.32820000e+04	2.40000000e+01	3.10000000e+01	5.40000000e+01
-285	8.35820000e+04	2.40000000e+01	3.10000000e+01	5.40000000e+01
-284	8.35820000e+04	2.40000000e+01	3.10000000e+01	5.40000000e+01
-283	8.39180000e+04	2.40000000e+01	3.10000000e+01	5.40000000e+01
-282	8.42010000e+04	2.40000000e+01	3.10000000e+01	5.40000000e+01
-281	8.44600000e+04	2.40000000e+01	3.10000000e+01	5.40000000e+01
-280	8.47900000e+04	2.40000000e+01	3.10000000e+01	5.40000000e+01
-279	8.50860000e+04	2.40000000e+01	3.10000000e+01	5.40000000e+01
-278	8.53670000e+04	2.40000000e+01	3.10000000e+01	5.40000000e+01
-277	8.53670000e+04	2.40000000e+01	3.10000000e+01	5.40000000e+01
-276	8.57350000e+04	2.40000000e+01	3.10000000e+01	5.40000000e+01
-275	8.60200000e+04	2.40000000e+01	3.10000000e+01	5.40000000e+01
-274	8.62640000e+04	2.40000000e+01	3.10000000e+01	5.40000000e+01
-273	8.65720000e+04	2.40000000e+01	3.10000000e+01	5.40000000e+01
-272	8.68880000e+04	2.40000000e+01	3.10000000e+01	5.40000000e+01
-271	8.72010000e+04	2.40000000e+01	3.10000000e+01	5.40000000e+01
-270	8.75260000e+04	2.40000000e+01	3.10000000e+01	5.40000000e+01
-269	8.78850000e+04	2.40000000e+01	3.10000000e+01	5.40000000e+01
-268	8.82350000e+04	2.40000000e+01	3.10000000e+01	5.40000000e+01
-267	8.85420000e+04	2.40000000e+01	3.10000000e+01	5.40000000e+01
-266	8.90490000e+04	2.40000000e+01	3.10000000e+01	5.40000000e+01
-265	8.94240000e+04	2.40000000e+01	3.10000000e+01	5.40000000e+01
-264	8.97040000e+04	2.50000000e+01	3.20000000e+01	5.50000000e+01
-263	9.01020000e+04	2.50000000e+01	3.20000000e+01	5.50000000e+01
-262	9.04780000e+04	2.50000000e+01	3.20000000e+01	5.50000000e+01
-261	9.07800000e+04	2.50000000e+01	3.20000000e+01	5.50000000e+01
-260	9.10730000e+04	2.50000000e+01	3.20000000e+01	5.50000000e+01
-259	9.13270000e+04	2.50000000e+01	3.20000000e+01	5.50000000e+01
-258	9.17040000e+04	2.50000000e+01	3.20000000e+01	5.50000000e+01
-257	9.21700000e+04	2.50000000e+01	3.20000000e+01	5.50000000e+01
-256	9.25550000e+04	2.30000000e+01	3.30000000e+01	5.60000000e+01
-255	9.29730000e+04	2.30000000e+01	3.30000000e+01	5.60000000e+01
-254	9.33920000e+04	2.30000000e+01	3.30000000e+01	5.60000000e+01
-253	9.38340000e+04	2.30000000e+01	3.30000000e+01	5.60000000e+01
-252	9.42130000e+04	2.30000000e+01	3.30000000e+01	5.60000000e+01
-251	9.46460000e+04	2.40000000e+01	3.40000000e+01	5.70000000e+01
-250	9.51130000e+04	2.40000000e+01	3.40000000e+01	5.70000000e+01
-249	9.55400000e+04	2.40000000e+01	3.40000000e+01	5.70000000e+01
-248	9.60650000e+04	2.40000000e+01	3.40000000e+01	5.70000000e+01
-247	9.65490000e+04	2.80000000e+01	3.50000000e+01	5.80000000e+01
-246	9.70030000e+04	2.80000000e+01	3.50000000e+01	5.80000000e+01
-245	9.73350000e+04	2.80000000e+01	3.50000000e+01	5.80000000e+01
-244	9.76500000e+04	2.80000000e+01	3.50000000e+01	5.80000000e+01
-243	9.80900000e+04	2.80000000e+01	3.50000000e+01	5.80000000e+01
-242	9.85010000e+04	2.80000000e+01	3.50000000e+01	5.80000000e+01
-241	9.89900000e+04	2.80000000e+01	3.50000000e+01	5.80000000e+01
-240	9.95150000e+04	2.80000000e+01	3.50000000e+01	5.80000000e+01
-239	1.00229000e+05	2.80000000e+01	3.50000000e+01	5.80000000e+01
-238	1.00932000e+05	2.80000000e+01	3.50000000e+01	5.80000000e+01
-237	1.01545000e+05	2.80000000e+01	3.50000000e+01	5.80000000e+01
-236	1.02169000e+05	2.80000000e+01	3.50000000e+01	5.80000000e+01
-235	1.02716000e+05	2.80000000e+01	3.50000000e+01	5.80000000e+01
-234	1.03193000e+05	2.80000000e+01	3.50000000e+01	5.80000000e+01
-233	1.03646000e+05	2.80000000e+01	3.50000000e+01	5.80000000e+01
-232	1.04117000e+05	2.80000000e+01	3.50000000e+01	5.80000000e+01
-231	1.04626000e+05	2.80000000e+01	3.50000000e+01	5.80000000e+01
-230	1.05218000e+05	2.80000000e+01	3.50000000e+01	5.80000000e+01
-229	1.05753000e+05	2.80000000e+01	3.50000000e+01	5.80000000e+01
-228	1.06317000e+05	2.80000000e+01	3.50000000e+01	5.80000000e+01
-227	1.06886000e+05	2.80000000e+01	3.50000000e+01	5.80000000e+01
-226	1.07469000e+05	2.80000000e+01	3.50000000e+01	5.80000000e+01
-225	1.08038000e+05	2.80000000e+01	3.50000000e+01	5.80000000e+01
-224	1.08583000e+05	2.80000000e+01	3.50000000e+01	5.80000000e+01
-223	1.09120000e+05	2.80000000e+01	3.50000000e+01	5.80000000e+01
-222	1.09568000e+05	2.80000000e+01	3.50000000e+01	5.80000000e+01
-221	1.10059000e+05	2.80000000e+01	3.50000000e+01	5.80000000e+01
-220	1.10691000e+05	2.80000000e+01	3.50000000e+01	5.80000000e+01
-219	1.11193000e+05	2.80000000e+01	3.50000000e+01	5.80000000e+01
-218	1.11625000e+05	2.80000000e+01	3.50000000e+01	5.80000000e+01
-217	1.12048000e+05	2.80000000e+01	3.50000000e+01	5.80000000e+01
-216	1.12512000e+05	2.80000000e+01	3.50000000e+01	5.80000000e+01
-215	1.12512000e+05	2.80000000e+01	3.50000000e+01	5.80000000e+01
-214	1.12512000e+05	2.80000000e+01	3.50000000e+01	5.80000000e+01
-213	1.13014000e+05	2.80000000e+01	3.50000000e+01	5.80000000e+01
-212	1.13431000e+05	2.80000000e+01	3.50000000e+01	5.80000000e+01
-211	1.13847000e+05	2.80000000e+01	3.50000000e+01	5.80000000e+01
-210	1.14237000e+05	2.80000000e+01	3.50000000e+01	5.80000000e+01
-209	1.14669000e+05	2.80000000e+01	3.50000000e+01	5.80000000e+01
-208	1.15022000e+05	2.80000000e+01	3.50000000e+01	5.80000000e+01
-207	1.15504000e+05	2.80000000e+01	3.50000000e+01	5.80000000e+01
-206	1.16010000e+05	2.90000000e+01	3.60000000e+01	5.90000000e+01
-205	1.16504000e+05	2.90000000e+01	3.60000000e+01	5.90000000e+01
-204	1.16878000e+05	2.90000000e+01	3.60000000e+01	5.90000000e+01
-203	1.17378000e+05	2.90000000e+01	3.60000000e+01	5.90000000e+01
-202	1.17826000e+05	2.90000000e+01	3.60000000e+01	5.90000000e+01
-201	1.18255000e+05	2.90000000e+01	3.60000000e+01	5.90000000e+01
-200	1.18717000e+05	2.90000000e+01	3.60000000e+01	5.90000000e+01
-199	1.18717000e+05	2.90000000e+01	3.60000000e+01	5.90000000e+01
-198	1.19126000e+05	2.90000000e+01	3.60000000e+01	5.90000000e+01
-197	1.19545000e+05	2.90000000e+01	3.60000000e+01	5.90000000e+01
-196	1.19955000e+05	2.90000000e+01	3.60000000e+01	5.90000000e+01
-195	1.21357000e+05	2.90000000e+01	3.60000000e+01	5.90000000e+01
-194	1.23132000e+05	2.90000000e+01	3.60000000e+01	5.90000000e+01
-193	1.24414000e+05	2.90000000e+01	3.60000000e+01	5.90000000e+01
-192	1.25668000e+05	2.90000000e+01	3.60000000e+01	5.90000000e+01
-191	1.26694000e+05	2.90000000e+01	3.60000000e+01	5.90000000e+01
-190	1.27409000e+05	2.90000000e+01	3.60000000e+01	5.90000000e+01
-189	1.28146000e+05	2.90000000e+01	3.60000000e+01	5.90000000e+01
-188	1.28732000e+05	2.90000000e+01	3.60000000e+01	5.90000000e+01
-187	1.29250000e+05	2.90000000e+01	3.60000000e+01	5.90000000e+01
-186	1.29896000e+05	2.90000000e+01	3.60000000e+01	5.90000000e+01
-185	1.30498000e+05	2.90000000e+01	3.60000000e+01	5.90000000e+01
-184	1.30972000e+05	2.90000000e+01	3.60000000e+01	5.90000000e+01
-183	1.31465000e+05	2.70000000e+01	3.70000000e+01	6.10000000e+01
-182	1.32462000e+05	2.70000000e+01	3.70000000e+01	6.10000000e+01
-181	1.32995000e+05	2.80000000e+01	3.80000000e+01	6.20000000e+01
-180	1.33538000e+05	2.80000000e+01	3.80000000e+01	6.20000000e+01
-179	1.34132000e+05	2.80000000e+01	3.80000000e+01	6.20000000e+01
-178	1.34682000e+05	2.80000000e+01	3.80000000e+01	6.20000000e+01
-177	1.35192000e+05	2.80000000e+01	3.80000000e+01	6.20000000e+01
-176	1.35658000e+05	2.80000000e+01	3.80000000e+01	6.20000000e+01
-175	1.36154000e+05	2.80000000e+01	3.80000000e+01	6.20000000e+01
-174	1.36660000e+05	2.80000000e+01	3.80000000e+01	6.20000000e+01
-173	1.37200000e+05	2.80000000e+01	3.80000000e+01	6.20000000e+01
-172	1.37743000e+05	2.80000000e+01	3.80000000e+01	6.20000000e+01
-171	1.38280000e+05	2.80000000e+01	3.80000000e+01	6.20000000e+01
-170	1.38756000e+05	2.80000000e+01	3.80000000e+01	6.20000000e+01
-169	1.39364000e+05	2.80000000e+01	3.80000000e+01	6.20000000e+01
-168	1.39867000e+05	2.80000000e+01	3.80000000e+01	6.20000000e+01
-167	1.40443000e+05	2.80000000e+01	3.80000000e+01	6.20000000e+01
-166	1.41087000e+05	2.80000000e+01	3.80000000e+01	6.20000000e+01
-165	1.41655000e+05	2.80000000e+01	3.80000000e+01	6.20000000e+01
-164	1.42270000e+05	2.80000000e+01	3.80000000e+01	6.20000000e+01
-163	1.42966000e+05	2.80000000e+01	3.80000000e+01	6.20000000e+01
-162	1.43522000e+05	2.80000000e+01	3.80000000e+01	6.20000000e+01
-161	1.44220000e+05	2.90000000e+01	3.90000000e+01	6.30000000e+01
-160	1.44913000e+05	2.90000000e+01	3.90000000e+01	6.30000000e+01
-159	1.45528000e+05	3.30000000e+01	4.00000000e+01	6.50000000e+01
-158	1.46151000e+05	3.30000000e+01	4.00000000e+01	6.50000000e+01
-157	1.46806000e+05	3.30000000e+01	4.00000000e+01	6.50000000e+01
-156	1.47348000e+05	3.20000000e+01	4.10000000e+01	6.60000000e+01
-155	1.47965000e+05	3.20000000e+01	4.10000000e+01	6.60000000e+01
-154	1.48515000e+05	3.20000000e+01	4.10000000e+01	6.60000000e+01
-153	1.49041000e+05	3.20000000e+01	4.20000000e+01	6.70000000e+01
-152	1.49575000e+05	3.20000000e+01	4.20000000e+01	6.70000000e+01
-151	1.50151000e+05	3.20000000e+01	4.20000000e+01	6.70000000e+01
-150	1.50863000e+05	3.40000000e+01	4.30000000e+01	6.80000000e+01
-149	1.51499000e+05	3.50000000e+01	4.50000000e+01	7.00000000e+01
-148	1.52100000e+05	3.50000000e+01	4.50000000e+01	7.00000000e+01
-147	1.52698000e+05	3.50000000e+01	4.50000000e+01	7.00000000e+01
-146	1.53557000e+05	3.70000000e+01	4.60000000e+01	7.20000000e+01
-145	1.54275000e+05	3.70000000e+01	4.60000000e+01	7.20000000e+01
-144	1.55088000e+05	3.70000000e+01	4.60000000e+01	7.20000000e+01
-143	1.55850000e+05	3.70000000e+01	4.60000000e+01	7.20000000e+01
-142	1.56500000e+05	3.70000000e+01	4.60000000e+01	7.20000000e+01
-141	1.57119000e+05	3.70000000e+01	4.60000000e+01	7.20000000e+01
-140	1.57764000e+05	3.70000000e+01	4.60000000e+01	7.20000000e+01
-139	1.58355000e+05	3.70000000e+01	4.60000000e+01	7.20000000e+01
-138	1.58903000e+05	3.70000000e+01	4.60000000e+01	7.20000000e+01
-137	1.59743000e+05	3.60000000e+01	4.70000000e+01	7.30000000e+01
-136	1.60461000e+05	3.60000000e+01	4.70000000e+01	7.30000000e+01
-135	1.61166000e+05	3.60000000e+01	4.70000000e+01	7.30000000e+01
-134	1.61739000e+05	3.60000000e+01	4.70000000e+01	7.30000000e+01
-133	1.62410000e+05	3.60000000e+01	4.70000000e+01	7.30000000e+01
-132	1.63204000e+05	3.60000000e+01	4.70000000e+01	7.30000000e+01
-131	1.64016000e+05	3.60000000e+01	4.70000000e+01	7.30000000e+01
-130	1.65007000e+05	3.60000000e+01	4.70000000e+01	7.30000000e+01
-129	1.66034000e+05	3.60000000e+01	4.70000000e+01	7.30000000e+01
-128	1.67004000e+05	3.70000000e+01	4.80000000e+01	0.00000000e+00
-127	1.68142000e+05	3.70000000e+01	4.80000000e+01	7.40000000e+01
-126	1.69410000e+05	3.80000000e+01	4.90000000e+01	7.50000000e+01
-125	1.71373000e+05	3.90000000e+01	5.10000000e+01	7.80000000e+01
-124	1.73089000e+05	3.90000000e+01	5.10000000e+01	7.80000000e+01
-123	1.74935000e+05	3.80000000e+01	5.20000000e+01	8.50000000e+01
-122	1.76692000e+05	3.80000000e+01	5.20000000e+01	8.50000000e+01
-121	1.78193000e+05	3.90000000e+01	5.30000000e+01	8.60000000e+01
-120	1.79599000e+05	4.00000000e+01	5.50000000e+01	9.10000000e+01
-119	1.80994000e+05	4.20000000e+01	6.00000000e+01	1.00000000e+02
-118	1.82244000e+05	4.20000000e+01	6.00000000e+01	1.00000000e+02
-117	1.83417000e+05	4.20000000e+01	6.00000000e+01	1.00000000e+02
-116	1.84897000e+05	4.50000000e+01	6.40000000e+01	1.04000000e+02
-115	1.86190000e+05	4.50000000e+01	6.60000000e+01	1.07000000e+02
-114	1.87193000e+05	4.50000000e+01	6.60000000e+01	1.07000000e+02
-113	1.88131000e+05	4.50000000e+01	6.60000000e+01	1.07000000e+02
-112	1.88959000e+05	4.50000000e+01	6.60000000e+01	1.07000000e+02
-111	1.89832000e+05	4.50000000e+01	6.60000000e+01	1.07000000e+02
-110	1.90637000e+05	5.10000000e+01	6.80000000e+01	1.10000000e+02
-109	1.91497000e+05	5.10000000e+01	6.80000000e+01	1.10000000e+02
-108	1.92391000e+05	5.10000000e+01	6.80000000e+01	1.10000000e+02
-107	1.93048000e+05	5.10000000e+01	6.80000000e+01	1.10000000e+02
-106	1.93674000e+05	5.00000000e+01	7.00000000e+01	1.12000000e+02
-105	1.94255000e+05	5.00000000e+01	7.00000000e+01	1.12000000e+02
-104	1.94925000e+05	5.00000000e+01	7.00000000e+01	1.12000000e+02
-103	1.95687000e+05	5.00000000e+01	7.00000000e+01	1.12000000e+02
-102	1.96449000e+05	5.00000000e+01	7.10000000e+01	1.13000000e+02
-101	1.97203000e+05	5.00000000e+01	7.10000000e+01	1.13000000e+02
-100	1.97713000e+05	5.00000000e+01	7.10000000e+01	1.13000000e+02
-99	1.98198000e+05	5.00000000e+01	7.10000000e+01	1.13000000e+02
-98	1.99221000e+05	5.00000000e+01	7.10000000e+01	1.13000000e+02
-97	1.99810000e+05	5.00000000e+01	7.10000000e+01	1.13000000e+02
-96	2.00410000e+05	5.00000000e+01	7.10000000e+01	1.13000000e+02
-95	2.01154000e+05	5.00000000e+01	7.10000000e+01	1.13000000e+02
-94	2.01787000e+05	5.00000000e+01	7.10000000e+01	1.13000000e+02
-93	2.02481000e+05	5.00000000e+01	7.10000000e+01	1.13000000e+02
-92	2.03249000e+05	5.00000000e+01	7.10000000e+01	1.13000000e+02
-91	2.03988000e+05	5.00000000e+01	7.10000000e+01	1.13000000e+02
-90	2.04614000e+05	5.00000000e+01	7.10000000e+01	1.13000000e+02
-89	2.05497000e+05	5.00000000e+01	7.10000000e+01	1.13000000e+02
-88	2.06312000e+05	5.00000000e+01	7.10000000e+01	1.13000000e+02
-87	2.07051000e+05	5.00000000e+01	7.10000000e+01	1.13000000e+02
-86	2.07789000e+05	5.00000000e+01	7.10000000e+01	1.13000000e+02
-85	2.08488000e+05	5.10000000e+01	7.30000000e+01	1.15000000e+02
-84	2.09229000e+05	5.10000000e+01	7.30000000e+01	1.15000000e+02
-83	2.10049000e+05	5.10000000e+01	7.30000000e+01	1.15000000e+02
-82	2.10904000e+05	5.10000000e+01	7.30000000e+01	1.15000000e+02
-81	2.11773000e+05	5.10000000e+01	7.30000000e+01	1.15000000e+02
-80	2.12487000e+05	5.10000000e+01	7.30000000e+01	1.15000000e+02
-79	2.13164000e+05	5.10000000e+01	7.30000000e+01	1.15000000e+02
-78	2.13959000e+05	5.10000000e+01	7.30000000e+01	1.15000000e+02
-77	2.14630000e+05	5.10000000e+01	7.30000000e+01	1.15000000e+02
-76	2.14977000e+05	5.10000000e+01	7.30000000e+01	1.15000000e+02
-75	2.15108000e+05	5.10000000e+01	7.30000000e+01	1.15000000e+02
-74	2.15221000e+05	5.10000000e+01	7.30000000e+01	1.15000000e+02
-73	2.15360000e+05	5.10000000e+01	7.30000000e+01	1.15000000e+02
-72	2.15886000e+05	5.40000000e+01	7.40000000e+01	1.16000000e+02
-71	2.16568000e+05	5.40000000e+01	7.40000000e+01	1.16000000e+02
-70	2.17405000e+05	5.40000000e+01	7.40000000e+01	1.16000000e+02
-69	2.18213000e+05	5.70000000e+01	7.60000000e+01	1.18000000e+02
-68	2.19081000e+05	5.70000000e+01	7.70000000e+01	1.19000000e+02
-67	2.19836000e+05	5.70000000e+01	7.70000000e+01	1.19000000e+02
-66	2.20618000e+05	5.70000000e+01	7.70000000e+01	1.19000000e+02
-65	2.21279000e+05	5.70000000e+01	7.70000000e+01	1.19000000e+02
-64	2.21996000e+05	5.70000000e+01	7.70000000e+01	1.19000000e+02
-63	2.22600000e+05	5.70000000e+01	7.70000000e+01	1.19000000e+02
-62	2.23271000e+05	5.70000000e+01	7.70000000e+01	1.19000000e+02
-61	2.23271000e+05	5.70000000e+01	7.70000000e+01	1.19000000e+02
-60	2.23580000e+05	5.70000000e+01	7.70000000e+01	1.19000000e+02
-59	2.23580000e+05	5.70000000e+01	7.70000000e+01	1.19000000e+02
-58	2.24277000e+05	5.70000000e+01	7.90000000e+01	1.21000000e+02
-57	2.25018000e+05	5.70000000e+01	8.00000000e+01	1.22000000e+02
-56	2.25733000e+05	5.70000000e+01	8.00000000e+01	1.22000000e+02
-55	2.26520000e+05	5.70000000e+01	8.00000000e+01	1.22000000e+02
-54	2.27130000e+05	5.70000000e+01	8.00000000e+01	1.22000000e+02
-53	2.27806000e+05	5.90000000e+01	8.20000000e+01	1.24000000e+02
-52	2.27806000e+05	5.90000000e+01	8.20000000e+01	1.24000000e+02
-51	2.28514000e+05	5.90000000e+01	8.20000000e+01	1.24000000e+02
-50	2.28514000e+05	6.00000000e+01	8.30000000e+01	1.25000000e+02
-49	2.28514000e+05	6.00000000e+01	8.30000000e+01	1.25000000e+02
-48	2.28514000e+05	6.00000000e+01	8.40000000e+01	1.26000000e+02
-47	2.28514000e+05	6.00000000e+01	8.40000000e+01	1.26000000e+02
-46	2.29173000e+05	6.00000000e+01	8.40000000e+01	1.26000000e+02
-45	2.29926000e+05	6.00000000e+01	8.40000000e+01	1.26000000e+02
-44	2.31615000e+05	6.30000000e+01	8.70000000e+01	1.29000000e+02
-43	2.32765000e+05	6.30000000e+01	8.70000000e+01	1.29000000e+02
-42	2.33713000e+05	6.30000000e+01	8.70000000e+01	1.29000000e+02
-41	2.34633000e+05	6.40000000e+01	8.90000000e+01	1.32000000e+02
-40	2.35710000e+05	7.10000000e+01	9.50000000e+01	1.53000000e+02
-39	2.36665000e+05	7.10000000e+01	9.50000000e+01	1.53000000e+02
-38	2.37522000e+05	7.10000000e+01	9.50000000e+01	1.53000000e+02
-37	2.38365000e+05	7.10000000e+01	9.50000000e+01	1.53000000e+02
-36	2.39369000e+05	7.10000000e+01	9.60000000e+01	1.54000000e+02
-35	2.40703000e+05	7.40000000e+01	9.70000000e+01	1.55000000e+02
-34	2.42066000e+05	7.40000000e+01	9.70000000e+01	1.55000000e+02
-33	2.43368000e+05	7.40000000e+01	9.70000000e+01	1.55000000e+02
-32	2.44747000e+05	7.30000000e+01	9.80000000e+01	1.56000000e+02
-31	2.46349000e+05	7.50000000e+01	9.90000000e+01	1.57000000e+02
-30	2.47788000e+05	7.20000000e+01	1.01000000e+02	1.60000000e+02
-29	2.49551000e+05	7.20000000e+01	1.01000000e+02	1.60000000e+02
-28	2.52290000e+05	7.20000000e+01	1.01000000e+02	1.60000000e+02
-27	2.54085000e+05	7.20000000e+01	1.01000000e+02	1.60000000e+02
-26	2.55871000e+05	7.20000000e+01	1.01000000e+02	1.60000000e+02
-25	2.57916000e+05	7.20000000e+01	1.01000000e+02	1.60000000e+02
-24	2.60086000e+05	7.40000000e+01	1.02000000e+02	1.61000000e+02
-23	2.62762000e+05	7.50000000e+01	1.03000000e+02	1.62000000e+02
-22	2.66560000e+05	7.50000000e+01	1.03000000e+02	1.62000000e+02
-21	2.69398000e+05	7.70000000e+01	1.05000000e+02	1.66000000e+02
-20	2.71657000e+05	7.70000000e+01	1.05000000e+02	1.66000000e+02
-19	2.73448000e+05	7.70000000e+01	1.05000000e+02	1.66000000e+02
-18	2.75515000e+05	7.70000000e+01	1.05000000e+02	1.66000000e+02
-17	2.78285000e+05	7.70000000e+01	1.05000000e+02	1.66000000e+02
-16	2.82402000e+05	7.70000000e+01	1.05000000e+02	1.66000000e+02
-15	2.89962000e+05	7.70000000e+01	1.05000000e+02	1.66000000e+02
-14	2.98705000e+05	7.80000000e+01	1.07000000e+02	1.68000000e+02
-13	3.07066000e+05	7.80000000e+01	1.07000000e+02	1.68000000e+02
-12	3.15183000e+05	7.80000000e+01	1.10000000e+02	1.72000000e+02
-11	3.23881000e+05	7.80000000e+01	1.11000000e+02	1.73000000e+02
-10	3.31753000e+05	7.80000000e+01	1.11000000e+02	1.73000000e+02
-9	3.39221000e+05	8.30000000e+01	1.13000000e+02	1.75000000e+02
-8	3.45205000e+05	8.40000000e+01	1.17000000e+02	1.80000000e+02
-7	3.51435000e+05	8.50000000e+01	1.20000000e+02	1.85000000e+02
-6	3.57574000e+05	8.90000000e+01	1.22000000e+02	1.87000000e+02
-5	3.63469000e+05	8.90000000e+01	1.22000000e+02	1.87000000e+02
-4	3.69960000e+05	8.80000000e+01	1.24000000e+02	1.90000000e+02
-3	3.75482000e+05	8.70000000e+01	1.25000000e+02	1.91000000e+02
-2	3.80264000e+05	8.90000000e+01	1.26000000e+02	1.92000000e+02
-1	3.85035000e+05	8.90000000e+01	1.27000000e+02	1.93000000e+02
0	3.91382000e+05	8.90000000e+01	1.27000000e+02	1.93000000e+02
1	3.97239000e+05	9.00000000e+01	1.28000000e+02	1.94000000e+02
2	4.03000000e+05	9.00000000e+01	1.30000000e+02	1.96000000e+02
3	4.07970000e+05	9.00000000e+01	1.30000000e+02	1.96000000e+02
4	4.13095000e+05	9.30000000e+01	1.31000000e+02	1.97000000e+02
5	4.17072000e+05	9.30000000e+01	1.31000000e+02	1.97000000e+02
6	4.20787000e+05	9.30000000e+01	1.32000000e+02	1.98000000e+02
7	4.24353000e+05	9.30000000e+01	1.33000000e+02	1.99000000e+02
8	4.27773000e+05	9.30000000e+01	1.33000000e+02	1.99000000e+02
9	4.31318000e+05	9.30000000e+01	1.33000000e+02	1.99000000e+02
10	4.35084000e+05	9.30000000e+01	1.33000000e+02	1.99000000e+02
11	4.38824000e+05	1.01000000e+02	1.34000000e+02	2.01000000e+02
12	4.41872000e+05	1.01000000e+02	1.34000000e+02	2.01000000e+02
13	4.44555000e+05	1.02000000e+02	1.35000000e+02	2.02000000e+02
14	4.47131000e+05	1.02000000e+02	1.36000000e+02	2.03000000e+02
15	4.49608000e+05	1.02000000e+02	1.36000000e+02	2.03000000e+02
16	4.52317000e+05	1.01000000e+02	1.37000000e+02	2.04000000e+02
17	4.55211000e+05	1.00000000e+02	1.38000000e+02	2.05000000e+02
18	4.57792000e+05	1.00000000e+02	1.38000000e+02	2.05000000e+02
19	4.60094000e+05	1.00000000e+02	1.38000000e+02	2.05000000e+02
20	4.62216000e+05	1.00000000e+02	1.38000000e+02	2.05000000e+02
21	4.64652000e+05	1.00000000e+02	1.38000000e+02	2.05000000e+02
22	4.67128000e+05	1.00000000e+02	1.39000000e+02	2.08000000e+02
23	4.69721000e+05	1.00000000e+02	1.39000000e+02	2.08000000e+02
24	4.72524000e+05	9.90000000e+01	1.40000000e+02	2.09000000e+02
25	4.74914000e+05	9.90000000e+01	1.40000000e+02	2.09000000e+02
26	4.77114000e+05	9.90000000e+01	1.40000000e+02	2.09000000e+02
27	4.78839000e+05	9.90000000e+01	1.40000000e+02	2.09000000e+02
28	4.80706000e+05	1.07000000e+02	1.41000000e+02	2.11000000e+02
29	4.82562000e+05	1.07000000e+02	1.41000000e+02	2.11000000e+02
30	4.84518000e+05	1.07000000e+02	1.41000000e+02	2.11000000e+02
31	4.86905000e+05	1.07000000e+02	1.41000000e+02	2.11000000e+02
32	4.88915000e+05	1.01000000e+02	1.42000000e+02	2.12000000e+02
33	4.90805000e+05	1.00000000e+02	1.43000000e+02	2.13000000e+02
34	4.92578000e+05	1.00000000e+02	1.43000000e+02	2.13000000e+02
35	4.94395000e+05	1.00000000e+02	1.43000000e+02	2.13000000e+02
36	4.96166000e+05	1.00000000e+02	1.43000000e+02	2.13000000e+02
37	4.98179000e+05	1.00000000e+02	1.43000000e+02	2.13000000e+02
38	5.00373000e+05	1.01000000e+02	1.44000000e+02	2.14000000e+02
39	5.02443000e+05	1.01000000e+02	1.44000000e+02	2.14000000e+02
40	5.04194000e+05	1.01000000e+02	1.44000000e+02	2.14000000e+02
41	5.05944000e+05	1.01000000e+02	1.44000000e+02	2.14000000e+02
42	5.07526000e+05	1.01000000e+02	1.44000000e+02	2.14000000e+02
43	5.09348000e+05	1.01000000e+02	1.44000000e+02	2.14000000e+02
44	5.11371000e+05	1.01000000e+02	1.44000000e+02	2.14000000e+02
45	5.13460000e+05	1.01000000e+02	1.44000000e+02	2.14000000e+02
46	5.15610000e+05	1.01000000e+02	1.44000000e+02	2.14000000e+02
47	5.17406000e+05	1.01000000e+02	1.44000000e+02	2.14000000e+02
48	5.19046000e+05	1.01000000e+02	1.44000000e+02	2.14000000e+02
49	5.20780000e+05	1.01000000e+02	1.44000000e+02	2.14000000e+02
50	5.22659000e+05	1.01000000e+02	1.44000000e+02	2.14000000e+02
51	5.24545000e+05	1.06000000e+02	1.46000000e+02	2.16000000e+02
52	5.26776000e+05	1.06000000e+02	1.46000000e+02	2.16000000e+02
53	5.28840000e+05	1.06000000e+02	1.46000000e+02	2.16000000e+02
54	5.30646000e+05	1.12000000e+02	1.48000000e+02	2.19000000e+02
55	5.32315000e+05	1.12000000e+02	1.48000000e+02	2.19000000e+02
56	5.33852000e+05	1.12000000e+02	1.48000000e+02	2.19000000e+02
57	5.35710000e+05	1.12000000e+02	1.48000000e+02	2.19000000e+02
58	5.37666000e+05	1.12000000e+02	1.48000000e+02	2.19000000e+02
59	5.39746000e+05	1.12000000e+02	1.48000000e+02	2.19000000e+02
60	5.41846000e+05	1.12000000e+02	1.48000000e+02	2.19000000e+02
61	5.43770000e+05	1.12000000e+02	1.48000000e+02	2.19000000e+02
62	5.45473000e+05	1.14000000e+02	1.49000000e+02	2.21000000e+02
63	5.47267000e+05	1.14000000e+02	1.49000000e+02	2.21000000e+02
64	5.49026000e+05	1.14000000e+02	1.49000000e+02	2.21000000e+02
65	5.51072000e+05	1.14000000e+02	1.49000000e+02	2.21000000e+02
66	5.53358000e+05	1.03000000e+02	1.50000000e+02	2.22000000e+02
67	5.55587000e+05	1.03000000e+02	1.50000000e+02	2.22000000e+02
68	5.57789000e+05	1.03000000e+02	1.50000000e+02	2.22000000e+02
69	5.60354000e+05	1.03000000e+02	1.50000000e+02	2.22000000e+02
70	5.63055000e+05	1.03000000e+02	1.50000000e+02	2.22000000e+02
71	5.65746000e+05	1.03000000e+02	1.50000000e+02	2.22000000e+02
72	5.68488000e+05	1.03000000e+02	1.50000000e+02	2.22000000e+02
73	5.71583000e+05	1.11000000e+02	1.52000000e+02	2.24000000e+02
74	5.74172000e+05	1.11000000e+02	1.52000000e+02	2.24000000e+02
75	5.76236000e+05	1.11000000e+02	1.52000000e+02	2.24000000e+02
76	5.78672000e+05	1.11000000e+02	1.52000000e+02	2.24000000e+02
77	5.81145000e+05	1.12000000e+02	1.53000000e+02	2.25000000e+02
78	5.83284000e+05	1.12000000e+02	1.53000000e+02	2.25000000e+02
79	5.85529000e+05	1.12000000e+02	1.53000000e+02	2.25000000e+02
80	5.87900000e+05	1.12000000e+02	1.53000000e+02	2.25000000e+02
81	5.90133000e+05	1.12000000e+02	1.53000000e+02	2.25000000e+02
82	5.92029000e+05	1.12000000e+02	1.53000000e+02	2.25000000e+02
83	5.93752000e+05	1.12000000e+02	1.53000000e+02	2.25000000e+02
84	5.95548000e+05	1.12000000e+02	1.53000000e+02	2.25000000e+02
85	5.97311000e+05	1.12000000e+02	0.00000000e+00	2.25000000e+02
86	5.99483000e+05	1.12000000e+02	1.53000000e+02	2.25000000e+02
87	6.01743000e+05	1.12000000e+02	1.53000000e+02	2.25000000e+02
88	6.03842000e+05	1.12000000e+02	1.53000000e+02	2.25000000e+02
89	6.05617000e+05	1.12000000e+02	1.53000000e+02	2.25000000e+02
90	6.07454000e+05	1.12000000e+02	1.53000000e+02	2.25000000e+02
91	6.09268000e+05	1.12000000e+02	1.53000000e+02	2.25000000e+02
92	6.11326000e+05	1.16000000e+02	1.54000000e+02	2.26000000e+02
93	6.13483000e+05	1.16000000e+02	1.54000000e+02	2.26000000e+02
94	6.16084000e+05	1.16000000e+02	1.54000000e+02	2.26000000e+02
95	6.18241000e+05	1.16000000e+02	1.54000000e+02	2.26000000e+02
96	6.20139000e+05	1.16000000e+02	1.54000000e+02	2.26000000e+02
97	6.22233000e+05	1.16000000e+02	1.54000000e+02	2.26000000e+02
98	6.24230000e+05	1.16000000e+02	1.54000000e+02	2.26000000e+02
99	6.26541000e+05	1.16000000e+02	1.54000000e+02	2.26000000e+02
100	6.30092000e+05	1.18000000e+02	1.55000000e+02	2.27000000e+02
