# Supplementary material for: Early Prediction of Movie Box Office Success Based on Wikipedia Activity Big Data
Source: PLoS One. 2013 Aug 21;8(8):e71226. doi: 10.1371/journal.pone.0071226 (PMC3749192; doi:10.1371/journal.pone.0071226)
Supplement: Dataset S1 — The dataset under study, including the financial and Wikipedia activity data is also available at http://wwm.phy.bme.hu/SupplementaryDataS1.zip. (ZIP) [file pone.0071226.s002.zip › wikipredict_data_pack/sample_of_312/wikipedia_predictors/42]

Day_(movie_time)	Views	Users	Rigor	Edits
-500	0.00000000e+00	0.00000000e+00	0.00000000e+00	0.00000000e+00
-499	0.00000000e+00	0.00000000e+00	0.00000000e+00	0.00000000e+00
-498	0.00000000e+00	0.00000000e+00	0.00000000e+00	0.00000000e+00
-497	0.00000000e+00	0.00000000e+00	0.00000000e+00	0.00000000e+00
-496	0.00000000e+00	0.00000000e+00	0.00000000e+00	0.00000000e+00
-495	0.00000000e+00	0.00000000e+00	0.00000000e+00	0.00000000e+00
-494	0.00000000e+00	0.00000000e+00	0.00000000e+00	0.00000000e+00
-493	0.00000000e+00	0.00000000e+00	0.00000000e+00	0.00000000e+00
-492	0.00000000e+00	0.00000000e+00	0.00000000e+00	0.00000000e+00
-491	0.00000000e+00	0.00000000e+00	0.00000000e+00	0.00000000e+00
-490	0.00000000e+00	0.00000000e+00	0.00000000e+00	0.00000000e+00
-489	0.00000000e+00	0.00000000e+00	0.00000000e+00	0.00000000e+00
-488	0.00000000e+00	0.00000000e+00	0.00000000e+00	0.00000000e+00
-487	0.00000000e+00	0.00000000e+00	0.00000000e+00	0.00000000e+00
-486	0.00000000e+00	0.00000000e+00	0.00000000e+00	0.00000000e+00
-485	0.00000000e+00	0.00000000e+00	0.00000000e+00	0.00000000e+00
-484	0.00000000e+00	0.00000000e+00	0.00000000e+00	0.00000000e+00
-483	0.00000000e+00	0.00000000e+00	0.00000000e+00	0.00000000e+00
-482	0.00000000e+00	0.00000000e+00	0.00000000e+00	0.00000000e+00
-481	0.00000000e+00	0.00000000e+00	0.00000000e+00	0.00000000e+00
-480	0.00000000e+00	0.00000000e+00	0.00000000e+00	0.00000000e+00
-479	0.00000000e+00	0.00000000e+00	0.00000000e+00	0.00000000e+00
-478	0.00000000e+00	0.00000000e+00	0.00000000e+00	0.00000000e+00
-477	0.00000000e+00	0.00000000e+00	0.00000000e+00	0.00000000e+00
-476	0.00000000e+00	0.00000000e+00	0.00000000e+00	0.00000000e+00
-475	0.00000000e+00	0.00000000e+00	0.00000000e+00	0.00000000e+00
-474	0.00000000e+00	0.00000000e+00	0.00000000e+00	0.00000000e+00
-473	0.00000000e+00	0.00000000e+00	0.00000000e+00	0.00000000e+00
-472	0.00000000e+00	0.00000000e+00	0.00000000e+00	0.00000000e+00
-471	0.00000000e+00	0.00000000e+00	0.00000000e+00	0.00000000e+00
-470	0.00000000e+00	0.00000000e+00	0.00000000e+00	0.00000000e+00
-469	0.00000000e+00	0.00000000e+00	0.00000000e+00	0.00000000e+00
-468	0.00000000e+00	0.00000000e+00	0.00000000e+00	0.00000000e+00
-467	0.00000000e+00	0.00000000e+00	0.00000000e+00	0.00000000e+00
-466	0.00000000e+00	0.00000000e+00	0.00000000e+00	0.00000000e+00
-465	0.00000000e+00	0.00000000e+00	0.00000000e+00	0.00000000e+00
-464	0.00000000e+00	0.00000000e+00	0.00000000e+00	0.00000000e+00
-463	0.00000000e+00	0.00000000e+00	0.00000000e+00	0.00000000e+00
-462	0.00000000e+00	0.00000000e+00	0.00000000e+00	0.00000000e+00
-461	0.00000000e+00	0.00000000e+00	0.00000000e+00	0.00000000e+00
-460	0.00000000e+00	0.00000000e+00	0.00000000e+00	0.00000000e+00
-459	0.00000000e+00	0.00000000e+00	0.00000000e+00	0.00000000e+00
-458	0.00000000e+00	0.00000000e+00	0.00000000e+00	0.00000000e+00
-457	0.00000000e+00	0.00000000e+00	0.00000000e+00	0.00000000e+00
-456	0.00000000e+00	0.00000000e+00	0.00000000e+00	0.00000000e+00
-455	0.00000000e+00	0.00000000e+00	0.00000000e+00	0.00000000e+00
-454	0.00000000e+00	0.00000000e+00	0.00000000e+00	0.00000000e+00
-453	0.00000000e+00	0.00000000e+00	0.00000000e+00	0.00000000e+00
-452	0.00000000e+00	0.00000000e+00	0.00000000e+00	0.00000000e+00
-451	0.00000000e+00	0.00000000e+00	0.00000000e+00	0.00000000e+00
-450	0.00000000e+00	0.00000000e+00	0.00000000e+00	0.00000000e+00
-449	0.00000000e+00	0.00000000e+00	0.00000000e+00	0.00000000e+00
-448	0.00000000e+00	0.00000000e+00	0.00000000e+00	0.00000000e+00
-447	0.00000000e+00	0.00000000e+00	0.00000000e+00	0.00000000e+00
-446	0.00000000e+00	0.00000000e+00	0.00000000e+00	0.00000000e+00
-445	0.00000000e+00	0.00000000e+00	0.00000000e+00	0.00000000e+00
-444	0.00000000e+00	0.00000000e+00	0.00000000e+00	0.00000000e+00
-443	0.00000000e+00	0.00000000e+00	0.00000000e+00	0.00000000e+00
-442	0.00000000e+00	0.00000000e+00	0.00000000e+00	0.00000000e+00
-441	0.00000000e+00	0.00000000e+00	0.00000000e+00	0.00000000e+00
-440	0.00000000e+00	0.00000000e+00	0.00000000e+00	0.00000000e+00
-439	0.00000000e+00	0.00000000e+00	0.00000000e+00	0.00000000e+00
-438	0.00000000e+00	0.00000000e+00	0.00000000e+00	0.00000000e+00
-437	0.00000000e+00	0.00000000e+00	0.00000000e+00	0.00000000e+00
-436	0.00000000e+00	0.00000000e+00	0.00000000e+00	0.00000000e+00
-435	0.00000000e+00	0.00000000e+00	0.00000000e+00	0.00000000e+00
-434	0.00000000e+00	0.00000000e+00	0.00000000e+00	0.00000000e+00
-433	0.00000000e+00	0.00000000e+00	0.00000000e+00	0.00000000e+00
-432	0.00000000e+00	0.00000000e+00	0.00000000e+00	0.00000000e+00
-431	0.00000000e+00	0.00000000e+00	0.00000000e+00	0.00000000e+00
-430	0.00000000e+00	0.00000000e+00	0.00000000e+00	0.00000000e+00
-429	0.00000000e+00	0.00000000e+00	0.00000000e+00	0.00000000e+00
-428	0.00000000e+00	0.00000000e+00	0.00000000e+00	0.00000000e+00
-427	0.00000000e+00	0.00000000e+00	0.00000000e+00	0.00000000e+00
-426	0.00000000e+00	0.00000000e+00	0.00000000e+00	0.00000000e+00
-425	0.00000000e+00	0.00000000e+00	0.00000000e+00	0.00000000e+00
-424	0.00000000e+00	0.00000000e+00	0.00000000e+00	0.00000000e+00
-423	0.00000000e+00	0.00000000e+00	0.00000000e+00	0.00000000e+00
-422	0.00000000e+00	0.00000000e+00	0.00000000e+00	0.00000000e+00
-421	0.00000000e+00	0.00000000e+00	0.00000000e+00	0.00000000e+00
-420	0.00000000e+00	0.00000000e+00	0.00000000e+00	0.00000000e+00
-419	0.00000000e+00	0.00000000e+00	0.00000000e+00	0.00000000e+00
-418	0.00000000e+00	0.00000000e+00	0.00000000e+00	0.00000000e+00
-417	0.00000000e+00	0.00000000e+00	0.00000000e+00	0.00000000e+00
-416	0.00000000e+00	0.00000000e+00	0.00000000e+00	0.00000000e+00
-415	0.00000000e+00	0.00000000e+00	0.00000000e+00	0.00000000e+00
-414	0.00000000e+00	0.00000000e+00	0.00000000e+00	0.00000000e+00
-413	0.00000000e+00	0.00000000e+00	0.00000000e+00	0.00000000e+00
-412	0.00000000e+00	0.00000000e+00	0.00000000e+00	0.00000000e+00
-411	0.00000000e+00	0.00000000e+00	0.00000000e+00	0.00000000e+00
-410	0.00000000e+00	0.00000000e+00	0.00000000e+00	0.00000000e+00
-409	0.00000000e+00	0.00000000e+00	0.00000000e+00	0.00000000e+00
-408	0.00000000e+00	0.00000000e+00	0.00000000e+00	0.00000000e+00
-407	0.00000000e+00	0.00000000e+00	0.00000000e+00	0.00000000e+00
-406	0.00000000e+00	0.00000000e+00	0.00000000e+00	0.00000000e+00
-405	0.00000000e+00	0.00000000e+00	0.00000000e+00	0.00000000e+00
-404	0.00000000e+00	0.00000000e+00	0.00000000e+00	0.00000000e+00
-403	0.00000000e+00	0.00000000e+00	0.00000000e+00	0.00000000e+00
-402	0.00000000e+00	0.00000000e+00	0.00000000e+00	0.00000000e+00
-401	0.00000000e+00	0.00000000e+00	0.00000000e+00	0.00000000e+00
-400	0.00000000e+00	0.00000000e+00	0.00000000e+00	0.00000000e+00
-399	0.00000000e+00	0.00000000e+00	0.00000000e+00	0.00000000e+00
-398	0.00000000e+00	0.00000000e+00	0.00000000e+00	0.00000000e+00
-397	0.00000000e+00	0.00000000e+00	0.00000000e+00	0.00000000e+00
-396	0.00000000e+00	0.00000000e+00	0.00000000e+00	0.00000000e+00
-395	0.00000000e+00	0.00000000e+00	0.00000000e+00	0.00000000e+00
-394	0.00000000e+00	0.00000000e+00	0.00000000e+00	0.00000000e+00
-393	0.00000000e+00	0.00000000e+00	0.00000000e+00	0.00000000e+00
-392	0.00000000e+00	0.00000000e+00	0.00000000e+00	0.00000000e+00
-391	0.00000000e+00	0.00000000e+00	0.00000000e+00	0.00000000e+00
-390	0.00000000e+00	0.00000000e+00	0.00000000e+00	0.00000000e+00
-389	0.00000000e+00	0.00000000e+00	0.00000000e+00	0.00000000e+00
-388	0.00000000e+00	0.00000000e+00	0.00000000e+00	0.00000000e+00
-387	0.00000000e+00	0.00000000e+00	0.00000000e+00	0.00000000e+00
-386	0.00000000e+00	0.00000000e+00	0.00000000e+00	0.00000000e+00
-385	0.00000000e+00	0.00000000e+00	0.00000000e+00	0.00000000e+00
-384	0.00000000e+00	0.00000000e+00	0.00000000e+00	0.00000000e+00
-383	0.00000000e+00	0.00000000e+00	0.00000000e+00	0.00000000e+00
-382	0.00000000e+00	0.00000000e+00	0.00000000e+00	0.00000000e+00
-381	0.00000000e+00	0.00000000e+00	0.00000000e+00	0.00000000e+00
-380	0.00000000e+00	0.00000000e+00	0.00000000e+00	0.00000000e+00
-379	0.00000000e+00	0.00000000e+00	0.00000000e+00	0.00000000e+00
-378	0.00000000e+00	0.00000000e+00	0.00000000e+00	0.00000000e+00
-377	0.00000000e+00	0.00000000e+00	0.00000000e+00	0.00000000e+00
-376	0.00000000e+00	0.00000000e+00	0.00000000e+00	0.00000000e+00
-375	0.00000000e+00	0.00000000e+00	0.00000000e+00	0.00000000e+00
-374	0.00000000e+00	0.00000000e+00	0.00000000e+00	0.00000000e+00
-373	0.00000000e+00	0.00000000e+00	0.00000000e+00	0.00000000e+00
-372	0.00000000e+00	0.00000000e+00	0.00000000e+00	0.00000000e+00
-371	0.00000000e+00	0.00000000e+00	0.00000000e+00	0.00000000e+00
-370	0.00000000e+00	0.00000000e+00	0.00000000e+00	0.00000000e+00
-369	0.00000000e+00	0.00000000e+00	0.00000000e+00	0.00000000e+00
-368	0.00000000e+00	0.00000000e+00	0.00000000e+00	0.00000000e+00
-367	0.00000000e+00	0.00000000e+00	0.00000000e+00	0.00000000e+00
-366	0.00000000e+00	0.00000000e+00	0.00000000e+00	0.00000000e+00
-365	0.00000000e+00	0.00000000e+00	0.00000000e+00	0.00000000e+00
-364	0.00000000e+00	0.00000000e+00	0.00000000e+00	0.00000000e+00
-363	0.00000000e+00	0.00000000e+00	0.00000000e+00	0.00000000e+00
-362	0.00000000e+00	0.00000000e+00	0.00000000e+00	0.00000000e+00
-361	0.00000000e+00	0.00000000e+00	0.00000000e+00	0.00000000e+00
-360	0.00000000e+00	0.00000000e+00	0.00000000e+00	0.00000000e+00
-359	0.00000000e+00	0.00000000e+00	0.00000000e+00	0.00000000e+00
-358	0.00000000e+00	0.00000000e+00	0.00000000e+00	0.00000000e+00
-357	0.00000000e+00	0.00000000e+00	0.00000000e+00	0.00000000e+00
-356	0.00000000e+00	0.00000000e+00	0.00000000e+00	0.00000000e+00
-355	0.00000000e+00	0.00000000e+00	0.00000000e+00	0.00000000e+00
-354	0.00000000e+00	0.00000000e+00	0.00000000e+00	0.00000000e+00
-353	0.00000000e+00	0.00000000e+00	0.00000000e+00	0.00000000e+00
-352	0.00000000e+00	0.00000000e+00	0.00000000e+00	0.00000000e+00
-351	0.00000000e+00	0.00000000e+00	0.00000000e+00	0.00000000e+00
-350	0.00000000e+00	0.00000000e+00	0.00000000e+00	0.00000000e+00
-349	0.00000000e+00	0.00000000e+00	0.00000000e+00	0.00000000e+00
-348	0.00000000e+00	0.00000000e+00	0.00000000e+00	0.00000000e+00
-347	0.00000000e+00	0.00000000e+00	0.00000000e+00	0.00000000e+00
-346	0.00000000e+00	0.00000000e+00	0.00000000e+00	0.00000000e+00
-345	0.00000000e+00	0.00000000e+00	0.00000000e+00	0.00000000e+00
-344	0.00000000e+00	0.00000000e+00	0.00000000e+00	0.00000000e+00
-343	0.00000000e+00	0.00000000e+00	0.00000000e+00	0.00000000e+00
-342	0.00000000e+00	0.00000000e+00	0.00000000e+00	0.00000000e+00
-341	0.00000000e+00	0.00000000e+00	0.00000000e+00	0.00000000e+00
-340	0.00000000e+00	0.00000000e+00	0.00000000e+00	0.00000000e+00
-339	0.00000000e+00	0.00000000e+00	0.00000000e+00	0.00000000e+00
-338	0.00000000e+00	0.00000000e+00	0.00000000e+00	0.00000000e+00
-337	0.00000000e+00	0.00000000e+00	0.00000000e+00	0.00000000e+00
-336	0.00000000e+00	0.00000000e+00	0.00000000e+00	0.00000000e+00
-335	0.00000000e+00	0.00000000e+00	0.00000000e+00	0.00000000e+00
-334	0.00000000e+00	0.00000000e+00	0.00000000e+00	0.00000000e+00
-333	0.00000000e+00	0.00000000e+00	0.00000000e+00	0.00000000e+00
-332	0.00000000e+00	0.00000000e+00	0.00000000e+00	0.00000000e+00
-331	0.00000000e+00	0.00000000e+00	0.00000000e+00	0.00000000e+00
-330	0.00000000e+00	0.00000000e+00	0.00000000e+00	0.00000000e+00
-329	0.00000000e+00	0.00000000e+00	0.00000000e+00	0.00000000e+00
-328	0.00000000e+00	0.00000000e+00	0.00000000e+00	0.00000000e+00
-327	0.00000000e+00	0.00000000e+00	0.00000000e+00	0.00000000e+00
-326	0.00000000e+00	0.00000000e+00	0.00000000e+00	0.00000000e+00
-325	0.00000000e+00	0.00000000e+00	0.00000000e+00	0.00000000e+00
-324	0.00000000e+00	0.00000000e+00	0.00000000e+00	0.00000000e+00
-323	0.00000000e+00	0.00000000e+00	0.00000000e+00	0.00000000e+00
-322	0.00000000e+00	0.00000000e+00	0.00000000e+00	0.00000000e+00
-321	0.00000000e+00	0.00000000e+00	0.00000000e+00	0.00000000e+00
-320	0.00000000e+00	0.00000000e+00	0.00000000e+00	0.00000000e+00
-319	0.00000000e+00	0.00000000e+00	0.00000000e+00	0.00000000e+00
-318	0.00000000e+00	0.00000000e+00	0.00000000e+00	0.00000000e+00
-317	0.00000000e+00	0.00000000e+00	0.00000000e+00	0.00000000e+00
-316	0.00000000e+00	0.00000000e+00	0.00000000e+00	0.00000000e+00
-315	0.00000000e+00	0.00000000e+00	0.00000000e+00	0.00000000e+00
-314	0.00000000e+00	0.00000000e+00	0.00000000e+00	0.00000000e+00
-313	0.00000000e+00	0.00000000e+00	0.00000000e+00	0.00000000e+00
-312	0.00000000e+00	0.00000000e+00	0.00000000e+00	0.00000000e+00
-311	0.00000000e+00	0.00000000e+00	0.00000000e+00	0.00000000e+00
-310	0.00000000e+00	0.00000000e+00	0.00000000e+00	0.00000000e+00
-309	0.00000000e+00	0.00000000e+00	0.00000000e+00	0.00000000e+00
-308	0.00000000e+00	0.00000000e+00	0.00000000e+00	0.00000000e+00
-307	0.00000000e+00	0.00000000e+00	0.00000000e+00	0.00000000e+00
-306	0.00000000e+00	0.00000000e+00	0.00000000e+00	0.00000000e+00
-305	0.00000000e+00	0.00000000e+00	0.00000000e+00	0.00000000e+00
-304	0.00000000e+00	0.00000000e+00	0.00000000e+00	0.00000000e+00
-303	0.00000000e+00	0.00000000e+00	0.00000000e+00	0.00000000e+00
-302	0.00000000e+00	0.00000000e+00	0.00000000e+00	0.00000000e+00
-301	0.00000000e+00	0.00000000e+00	0.00000000e+00	0.00000000e+00
-300	0.00000000e+00	0.00000000e+00	0.00000000e+00	0.00000000e+00
-299	0.00000000e+00	0.00000000e+00	0.00000000e+00	0.00000000e+00
-298	0.00000000e+00	0.00000000e+00	0.00000000e+00	0.00000000e+00
-297	0.00000000e+00	0.00000000e+00	0.00000000e+00	0.00000000e+00
-296	0.00000000e+00	0.00000000e+00	0.00000000e+00	0.00000000e+00
-295	0.00000000e+00	0.00000000e+00	0.00000000e+00	0.00000000e+00
-294	0.00000000e+00	0.00000000e+00	0.00000000e+00	0.00000000e+00
-293	0.00000000e+00	0.00000000e+00	0.00000000e+00	0.00000000e+00
-292	0.00000000e+00	0.00000000e+00	0.00000000e+00	0.00000000e+00
-291	0.00000000e+00	0.00000000e+00	0.00000000e+00	0.00000000e+00
-290	0.00000000e+00	0.00000000e+00	0.00000000e+00	0.00000000e+00
-289	0.00000000e+00	0.00000000e+00	0.00000000e+00	0.00000000e+00
-288	0.00000000e+00	0.00000000e+00	0.00000000e+00	0.00000000e+00
-287	0.00000000e+00	0.00000000e+00	0.00000000e+00	0.00000000e+00
-286	0.00000000e+00	0.00000000e+00	0.00000000e+00	0.00000000e+00
-285	0.00000000e+00	0.00000000e+00	0.00000000e+00	0.00000000e+00
-284	0.00000000e+00	0.00000000e+00	0.00000000e+00	0.00000000e+00
-283	0.00000000e+00	0.00000000e+00	0.00000000e+00	0.00000000e+00
-282	0.00000000e+00	0.00000000e+00	0.00000000e+00	0.00000000e+00
-281	0.00000000e+00	0.00000000e+00	0.00000000e+00	0.00000000e+00
-280	0.00000000e+00	0.00000000e+00	0.00000000e+00	0.00000000e+00
-279	0.00000000e+00	0.00000000e+00	0.00000000e+00	0.00000000e+00
-278	0.00000000e+00	0.00000000e+00	0.00000000e+00	0.00000000e+00
-277	0.00000000e+00	0.00000000e+00	0.00000000e+00	0.00000000e+00
-276	0.00000000e+00	0.00000000e+00	0.00000000e+00	0.00000000e+00
-275	0.00000000e+00	0.00000000e+00	0.00000000e+00	0.00000000e+00
-274	0.00000000e+00	0.00000000e+00	0.00000000e+00	0.00000000e+00
-273	0.00000000e+00	0.00000000e+00	0.00000000e+00	0.00000000e+00
-272	0.00000000e+00	0.00000000e+00	0.00000000e+00	0.00000000e+00
-271	0.00000000e+00	0.00000000e+00	0.00000000e+00	0.00000000e+00
-270	0.00000000e+00	0.00000000e+00	0.00000000e+00	0.00000000e+00
-269	0.00000000e+00	0.00000000e+00	0.00000000e+00	0.00000000e+00
-268	0.00000000e+00	0.00000000e+00	0.00000000e+00	0.00000000e+00
-267	0.00000000e+00	0.00000000e+00	0.00000000e+00	0.00000000e+00
-266	0.00000000e+00	0.00000000e+00	0.00000000e+00	0.00000000e+00
-265	0.00000000e+00	0.00000000e+00	0.00000000e+00	0.00000000e+00
-264	0.00000000e+00	0.00000000e+00	0.00000000e+00	0.00000000e+00
-263	0.00000000e+00	0.00000000e+00	0.00000000e+00	0.00000000e+00
-262	0.00000000e+00	0.00000000e+00	0.00000000e+00	0.00000000e+00
-261	0.00000000e+00	0.00000000e+00	0.00000000e+00	0.00000000e+00
-260	0.00000000e+00	0.00000000e+00	0.00000000e+00	0.00000000e+00
-259	0.00000000e+00	0.00000000e+00	0.00000000e+00	0.00000000e+00
-258	0.00000000e+00	0.00000000e+00	0.00000000e+00	0.00000000e+00
-257	0.00000000e+00	0.00000000e+00	0.00000000e+00	0.00000000e+00
-256	0.00000000e+00	0.00000000e+00	0.00000000e+00	0.00000000e+00
-255	0.00000000e+00	0.00000000e+00	0.00000000e+00	0.00000000e+00
-254	0.00000000e+00	0.00000000e+00	0.00000000e+00	0.00000000e+00
-253	0.00000000e+00	0.00000000e+00	0.00000000e+00	0.00000000e+00
-252	0.00000000e+00	0.00000000e+00	0.00000000e+00	0.00000000e+00
-251	0.00000000e+00	0.00000000e+00	0.00000000e+00	0.00000000e+00
-250	0.00000000e+00	0.00000000e+00	0.00000000e+00	0.00000000e+00
-249	0.00000000e+00	0.00000000e+00	0.00000000e+00	0.00000000e+00
-248	0.00000000e+00	0.00000000e+00	0.00000000e+00	0.00000000e+00
-247	0.00000000e+00	0.00000000e+00	0.00000000e+00	0.00000000e+00
-246	0.00000000e+00	0.00000000e+00	0.00000000e+00	0.00000000e+00
-245	0.00000000e+00	0.00000000e+00	0.00000000e+00	0.00000000e+00
-244	0.00000000e+00	0.00000000e+00	0.00000000e+00	0.00000000e+00
-243	0.00000000e+00	0.00000000e+00	0.00000000e+00	0.00000000e+00
-242	0.00000000e+00	0.00000000e+00	0.00000000e+00	0.00000000e+00
-241	0.00000000e+00	0.00000000e+00	0.00000000e+00	0.00000000e+00
-240	0.00000000e+00	0.00000000e+00	0.00000000e+00	0.00000000e+00
-239	0.00000000e+00	0.00000000e+00	0.00000000e+00	0.00000000e+00
-238	0.00000000e+00	0.00000000e+00	0.00000000e+00	0.00000000e+00
-237	0.00000000e+00	0.00000000e+00	0.00000000e+00	0.00000000e+00
-236	0.00000000e+00	0.00000000e+00	0.00000000e+00	0.00000000e+00
-235	0.00000000e+00	0.00000000e+00	0.00000000e+00	0.00000000e+00
-234	0.00000000e+00	0.00000000e+00	0.00000000e+00	0.00000000e+00
-233	0.00000000e+00	0.00000000e+00	0.00000000e+00	0.00000000e+00
-232	0.00000000e+00	0.00000000e+00	0.00000000e+00	0.00000000e+00
-231	0.00000000e+00	0.00000000e+00	0.00000000e+00	0.00000000e+00
-230	0.00000000e+00	0.00000000e+00	0.00000000e+00	0.00000000e+00
-229	0.00000000e+00	0.00000000e+00	0.00000000e+00	0.00000000e+00
-228	0.00000000e+00	0.00000000e+00	0.00000000e+00	0.00000000e+00
-227	0.00000000e+00	0.00000000e+00	0.00000000e+00	0.00000000e+00
-226	0.00000000e+00	0.00000000e+00	0.00000000e+00	0.00000000e+00
-225	0.00000000e+00	0.00000000e+00	0.00000000e+00	0.00000000e+00
-224	0.00000000e+00	0.00000000e+00	0.00000000e+00	0.00000000e+00
-223	0.00000000e+00	0.00000000e+00	0.00000000e+00	0.00000000e+00
-222	0.00000000e+00	0.00000000e+00	0.00000000e+00	0.00000000e+00
-221	0.00000000e+00	0.00000000e+00	0.00000000e+00	0.00000000e+00
-220	0.00000000e+00	0.00000000e+00	0.00000000e+00	0.00000000e+00
-219	0.00000000e+00	0.00000000e+00	0.00000000e+00	0.00000000e+00
-218	0.00000000e+00	0.00000000e+00	0.00000000e+00	0.00000000e+00
-217	0.00000000e+00	0.00000000e+00	0.00000000e+00	0.00000000e+00
-216	0.00000000e+00	0.00000000e+00	0.00000000e+00	0.00000000e+00
-215	0.00000000e+00	0.00000000e+00	0.00000000e+00	0.00000000e+00
-214	0.00000000e+00	0.00000000e+00	0.00000000e+00	0.00000000e+00
-213	0.00000000e+00	0.00000000e+00	0.00000000e+00	0.00000000e+00
-212	0.00000000e+00	0.00000000e+00	0.00000000e+00	0.00000000e+00
-211	0.00000000e+00	0.00000000e+00	0.00000000e+00	0.00000000e+00
-210	0.00000000e+00	0.00000000e+00	0.00000000e+00	0.00000000e+00
-209	0.00000000e+00	0.00000000e+00	0.00000000e+00	0.00000000e+00
-208	0.00000000e+00	0.00000000e+00	0.00000000e+00	0.00000000e+00
-207	0.00000000e+00	0.00000000e+00	0.00000000e+00	0.00000000e+00
-206	0.00000000e+00	0.00000000e+00	0.00000000e+00	0.00000000e+00
-205	0.00000000e+00	0.00000000e+00	0.00000000e+00	0.00000000e+00
-204	0.00000000e+00	0.00000000e+00	0.00000000e+00	0.00000000e+00
-203	0.00000000e+00	0.00000000e+00	0.00000000e+00	0.00000000e+00
-202	0.00000000e+00	0.00000000e+00	0.00000000e+00	0.00000000e+00
-201	0.00000000e+00	0.00000000e+00	0.00000000e+00	0.00000000e+00
-200	0.00000000e+00	0.00000000e+00	0.00000000e+00	0.00000000e+00
-199	0.00000000e+00	0.00000000e+00	0.00000000e+00	0.00000000e+00
-198	0.00000000e+00	0.00000000e+00	0.00000000e+00	0.00000000e+00
-197	0.00000000e+00	0.00000000e+00	0.00000000e+00	0.00000000e+00
-196	0.00000000e+00	0.00000000e+00	0.00000000e+00	0.00000000e+00
-195	0.00000000e+00	0.00000000e+00	0.00000000e+00	0.00000000e+00
-194	0.00000000e+00	0.00000000e+00	0.00000000e+00	0.00000000e+00
-193	0.00000000e+00	0.00000000e+00	0.00000000e+00	0.00000000e+00
-192	0.00000000e+00	0.00000000e+00	0.00000000e+00	0.00000000e+00
-191	0.00000000e+00	0.00000000e+00	0.00000000e+00	0.00000000e+00
-190	0.00000000e+00	0.00000000e+00	0.00000000e+00	0.00000000e+00
-189	0.00000000e+00	0.00000000e+00	0.00000000e+00	0.00000000e+00
-188	0.00000000e+00	0.00000000e+00	0.00000000e+00	0.00000000e+00
-187	0.00000000e+00	0.00000000e+00	0.00000000e+00	0.00000000e+00
-186	0.00000000e+00	0.00000000e+00	0.00000000e+00	0.00000000e+00
-185	0.00000000e+00	0.00000000e+00	0.00000000e+00	0.00000000e+00
-184	0.00000000e+00	0.00000000e+00	0.00000000e+00	0.00000000e+00
-183	0.00000000e+00	0.00000000e+00	0.00000000e+00	0.00000000e+00
-182	0.00000000e+00	0.00000000e+00	0.00000000e+00	0.00000000e+00
-181	0.00000000e+00	0.00000000e+00	0.00000000e+00	0.00000000e+00
-180	0.00000000e+00	0.00000000e+00	0.00000000e+00	0.00000000e+00
-179	0.00000000e+00	0.00000000e+00	0.00000000e+00	0.00000000e+00
-178	0.00000000e+00	0.00000000e+00	0.00000000e+00	0.00000000e+00
-177	0.00000000e+00	0.00000000e+00	0.00000000e+00	0.00000000e+00
-176	0.00000000e+00	0.00000000e+00	0.00000000e+00	0.00000000e+00
-175	0.00000000e+00	0.00000000e+00	0.00000000e+00	0.00000000e+00
-174	0.00000000e+00	0.00000000e+00	0.00000000e+00	0.00000000e+00
-173	0.00000000e+00	0.00000000e+00	0.00000000e+00	0.00000000e+00
-172	0.00000000e+00	0.00000000e+00	0.00000000e+00	0.00000000e+00
-171	0.00000000e+00	0.00000000e+00	0.00000000e+00	0.00000000e+00
-170	0.00000000e+00	0.00000000e+00	0.00000000e+00	0.00000000e+00
-169	0.00000000e+00	0.00000000e+00	0.00000000e+00	0.00000000e+00
-168	0.00000000e+00	0.00000000e+00	0.00000000e+00	0.00000000e+00
-167	0.00000000e+00	0.00000000e+00	0.00000000e+00	0.00000000e+00
-166	0.00000000e+00	0.00000000e+00	0.00000000e+00	0.00000000e+00
-165	0.00000000e+00	0.00000000e+00	0.00000000e+00	0.00000000e+00
-164	0.00000000e+00	0.00000000e+00	0.00000000e+00	0.00000000e+00
-163	0.00000000e+00	0.00000000e+00	0.00000000e+00	0.00000000e+00
-162	0.00000000e+00	0.00000000e+00	0.00000000e+00	0.00000000e+00
-161	0.00000000e+00	0.00000000e+00	0.00000000e+00	0.00000000e+00
-160	0.00000000e+00	0.00000000e+00	0.00000000e+00	0.00000000e+00
-159	0.00000000e+00	0.00000000e+00	0.00000000e+00	0.00000000e+00
-158	0.00000000e+00	0.00000000e+00	0.00000000e+00	0.00000000e+00
-157	0.00000000e+00	0.00000000e+00	0.00000000e+00	0.00000000e+00
-156	0.00000000e+00	0.00000000e+00	0.00000000e+00	0.00000000e+00
-155	0.00000000e+00	0.00000000e+00	0.00000000e+00	0.00000000e+00
-154	0.00000000e+00	0.00000000e+00	0.00000000e+00	0.00000000e+00
-153	0.00000000e+00	0.00000000e+00	0.00000000e+00	0.00000000e+00
-152	0.00000000e+00	0.00000000e+00	0.00000000e+00	0.00000000e+00
-151	0.00000000e+00	0.00000000e+00	0.00000000e+00	0.00000000e+00
-150	1.03000000e+02	3.00000000e+00	4.00000000e+00	8.00000000e+00
-149	2.23000000e+02	4.00000000e+00	5.00000000e+00	1.20000000e+01
-148	3.10000000e+02	4.00000000e+00	5.00000000e+00	1.20000000e+01
-147	3.97000000e+02	4.00000000e+00	5.00000000e+00	1.20000000e+01
-146	4.85000000e+02	4.00000000e+00	5.00000000e+00	1.20000000e+01
-145	6.15000000e+02	5.00000000e+00	7.00000000e+00	1.40000000e+01
-144	7.06000000e+02	5.00000000e+00	7.00000000e+00	1.40000000e+01
-143	7.78000000e+02	5.00000000e+00	7.00000000e+00	1.40000000e+01
-142	8.48000000e+02	5.00000000e+00	7.00000000e+00	1.40000000e+01
-141	9.04000000e+02	5.00000000e+00	7.00000000e+00	1.40000000e+01
-140	9.85000000e+02	5.00000000e+00	7.00000000e+00	1.40000000e+01
-139	1.06900000e+03	5.00000000e+00	7.00000000e+00	1.40000000e+01
-138	1.17800000e+03	5.00000000e+00	7.00000000e+00	1.40000000e+01
-137	1.31300000e+03	5.00000000e+00	7.00000000e+00	1.40000000e+01
-136	1.45900000e+03	6.00000000e+00	9.00000000e+00	1.60000000e+01
-135	1.54600000e+03	6.00000000e+00	9.00000000e+00	1.60000000e+01
-134	1.63400000e+03	6.00000000e+00	9.00000000e+00	1.60000000e+01
-133	1.73600000e+03	6.00000000e+00	9.00000000e+00	1.60000000e+01
-132	1.86200000e+03	6.00000000e+00	9.00000000e+00	1.60000000e+01
-131	1.99100000e+03	7.00000000e+00	1.00000000e+01	1.70000000e+01
-130	2.13400000e+03	7.00000000e+00	1.00000000e+01	1.70000000e+01
-129	2.21500000e+03	7.00000000e+00	1.00000000e+01	1.70000000e+01
-128	2.30600000e+03	7.00000000e+00	1.00000000e+01	0.00000000e+00
-127	2.41800000e+03	7.00000000e+00	1.00000000e+01	1.70000000e+01
-126	2.49000000e+03	7.00000000e+00	1.00000000e+01	1.70000000e+01
-125	2.55200000e+03	7.00000000e+00	1.00000000e+01	1.70000000e+01
-124	2.62100000e+03	7.00000000e+00	1.00000000e+01	1.70000000e+01
-123	2.75500000e+03	7.00000000e+00	1.00000000e+01	1.70000000e+01
-122	2.90000000e+03	7.00000000e+00	1.00000000e+01	1.70000000e+01
-121	2.99500000e+03	7.00000000e+00	1.00000000e+01	1.70000000e+01
-120	3.10600000e+03	7.00000000e+00	1.00000000e+01	1.70000000e+01
-119	3.20900000e+03	7.00000000e+00	1.00000000e+01	1.70000000e+01
-118	3.32300000e+03	7.00000000e+00	1.00000000e+01	1.70000000e+01
-117	3.44300000e+03	7.00000000e+00	1.00000000e+01	1.70000000e+01
-116	3.53700000e+03	7.00000000e+00	1.00000000e+01	1.70000000e+01
-115	3.64800000e+03	7.00000000e+00	1.00000000e+01	1.70000000e+01
-114	3.79100000e+03	8.00000000e+00	1.10000000e+01	1.80000000e+01
-113	3.86300000e+03	8.00000000e+00	1.10000000e+01	1.80000000e+01
-112	3.97700000e+03	9.00000000e+00	1.20000000e+01	2.20000000e+01
-111	4.04400000e+03	9.00000000e+00	1.20000000e+01	2.20000000e+01
-110	4.07400000e+03	9.00000000e+00	1.20000000e+01	2.20000000e+01
-109	4.09400000e+03	9.00000000e+00	1.20000000e+01	2.20000000e+01
-108	4.10900000e+03	9.00000000e+00	1.20000000e+01	2.20000000e+01
-107	4.14900000e+03	9.00000000e+00	1.20000000e+01	2.20000000e+01
-106	4.21000000e+03	9.00000000e+00	1.20000000e+01	2.20000000e+01
-105	4.27400000e+03	9.00000000e+00	1.20000000e+01	2.20000000e+01
-104	4.36100000e+03	9.00000000e+00	1.20000000e+01	2.20000000e+01
-103	4.45900000e+03	9.00000000e+00	1.20000000e+01	2.20000000e+01
-102	4.55300000e+03	9.00000000e+00	1.20000000e+01	2.20000000e+01
-101	4.67100000e+03	9.00000000e+00	1.20000000e+01	2.20000000e+01
-100	4.76500000e+03	9.00000000e+00	1.20000000e+01	2.20000000e+01
-99	4.84000000e+03	9.00000000e+00	1.20000000e+01	2.20000000e+01
-98	4.94100000e+03	9.00000000e+00	1.20000000e+01	2.20000000e+01
-97	5.06600000e+03	9.00000000e+00	1.20000000e+01	2.20000000e+01
-96	5.06600000e+03	9.00000000e+00	1.20000000e+01	2.20000000e+01
-95	5.10400000e+03	9.00000000e+00	1.20000000e+01	2.20000000e+01
-94	5.10400000e+03	1.00000000e+01	1.30000000e+01	2.40000000e+01
-93	5.29600000e+03	1.20000000e+01	1.50000000e+01	2.60000000e+01
-92	5.56700000e+03	1.30000000e+01	1.60000000e+01	2.90000000e+01
-91	5.80400000e+03	1.30000000e+01	1.60000000e+01	2.90000000e+01
-90	6.17100000e+03	1.30000000e+01	1.60000000e+01	2.90000000e+01
-89	6.57500000e+03	1.30000000e+01	1.60000000e+01	2.90000000e+01
-88	6.96000000e+03	1.30000000e+01	1.60000000e+01	2.90000000e+01
-87	6.96000000e+03	1.30000000e+01	1.60000000e+01	2.90000000e+01
-86	7.41900000e+03	1.30000000e+01	1.60000000e+01	2.90000000e+01
-85	7.41900000e+03	1.30000000e+01	1.60000000e+01	2.90000000e+01
-84	7.41900000e+03	1.30000000e+01	1.60000000e+01	2.90000000e+01
-83	7.41900000e+03	1.30000000e+01	1.60000000e+01	2.90000000e+01
-82	7.41900000e+03	1.30000000e+01	1.60000000e+01	2.90000000e+01
-81	7.64000000e+03	1.30000000e+01	1.60000000e+01	2.90000000e+01
-80	7.86500000e+03	1.40000000e+01	1.70000000e+01	3.20000000e+01
-79	8.08500000e+03	1.40000000e+01	1.70000000e+01	3.20000000e+01
-78	8.31800000e+03	1.40000000e+01	1.80000000e+01	3.30000000e+01
-77	8.50500000e+03	1.40000000e+01	1.80000000e+01	3.30000000e+01
-76	8.73600000e+03	1.40000000e+01	1.80000000e+01	3.30000000e+01
-75	8.93300000e+03	1.40000000e+01	1.80000000e+01	3.30000000e+01
-74	9.14600000e+03	1.40000000e+01	1.80000000e+01	3.30000000e+01
-73	9.34900000e+03	1.40000000e+01	1.80000000e+01	3.30000000e+01
-72	9.52400000e+03	1.40000000e+01	1.80000000e+01	3.30000000e+01
-71	9.71500000e+03	1.40000000e+01	1.80000000e+01	3.30000000e+01
-70	9.93200000e+03	1.40000000e+01	1.80000000e+01	3.30000000e+01
-69	1.02070000e+04	1.40000000e+01	1.80000000e+01	3.30000000e+01
-68	1.04620000e+04	1.40000000e+01	1.80000000e+01	3.30000000e+01
-67	1.07710000e+04	1.40000000e+01	1.80000000e+01	3.30000000e+01
-66	1.11580000e+04	1.40000000e+01	1.80000000e+01	3.30000000e+01
-65	1.14260000e+04	1.40000000e+01	1.80000000e+01	3.30000000e+01
-64	1.16720000e+04	1.40000000e+01	1.80000000e+01	3.30000000e+01
-63	1.19140000e+04	1.40000000e+01	1.80000000e+01	3.30000000e+01
-62	1.21400000e+04	1.40000000e+01	1.80000000e+01	3.30000000e+01
-61	1.23280000e+04	1.40000000e+01	1.80000000e+01	3.30000000e+01
-60	1.25470000e+04	1.40000000e+01	1.80000000e+01	3.30000000e+01
-59	1.28040000e+04	1.40000000e+01	1.80000000e+01	3.30000000e+01
-58	1.30320000e+04	1.40000000e+01	1.80000000e+01	3.30000000e+01
-57	1.32740000e+04	1.40000000e+01	1.80000000e+01	3.30000000e+01
-56	1.35300000e+04	1.40000000e+01	1.80000000e+01	3.30000000e+01
-55	1.37640000e+04	1.40000000e+01	1.80000000e+01	3.30000000e+01
-54	1.39850000e+04	1.40000000e+01	1.80000000e+01	3.30000000e+01
-53	1.42030000e+04	1.40000000e+01	1.80000000e+01	3.30000000e+01
-52	1.44390000e+04	1.40000000e+01	1.80000000e+01	3.30000000e+01
-51	1.46620000e+04	1.40000000e+01	1.80000000e+01	3.30000000e+01
-50	1.49370000e+04	1.40000000e+01	1.80000000e+01	3.30000000e+01
-49	1.51490000e+04	1.40000000e+01	1.80000000e+01	3.30000000e+01
-48	1.53880000e+04	1.40000000e+01	1.80000000e+01	3.30000000e+01
-47	1.55750000e+04	1.40000000e+01	1.80000000e+01	3.30000000e+01
-46	1.57820000e+04	1.40000000e+01	1.80000000e+01	3.30000000e+01
-45	1.60500000e+04	1.40000000e+01	1.80000000e+01	3.30000000e+01
-44	1.62710000e+04	1.40000000e+01	1.80000000e+01	3.30000000e+01
-43	1.65430000e+04	1.40000000e+01	1.80000000e+01	3.30000000e+01
-42	1.67580000e+04	1.40000000e+01	1.80000000e+01	3.30000000e+01
-41	1.70080000e+04	1.40000000e+01	1.80000000e+01	3.30000000e+01
-40	1.72330000e+04	1.40000000e+01	1.80000000e+01	3.30000000e+01
-39	1.74750000e+04	1.40000000e+01	1.80000000e+01	3.30000000e+01
-38	1.77300000e+04	1.40000000e+01	1.90000000e+01	3.50000000e+01
-37	1.77920000e+04	1.40000000e+01	1.90000000e+01	3.50000000e+01
-36	1.78620000e+04	1.40000000e+01	1.90000000e+01	3.50000000e+01
-35	1.79360000e+04	1.40000000e+01	1.90000000e+01	3.50000000e+01
-34	1.79930000e+04	1.40000000e+01	1.90000000e+01	3.50000000e+01
-33	1.80650000e+04	1.40000000e+01	1.90000000e+01	3.50000000e+01
-32	1.81230000e+04	1.40000000e+01	1.90000000e+01	3.50000000e+01
-31	1.82080000e+04	1.40000000e+01	1.90000000e+01	3.50000000e+01
-30	1.83870000e+04	1.40000000e+01	1.90000000e+01	3.50000000e+01
-29	1.87330000e+04	1.40000000e+01	1.90000000e+01	3.50000000e+01
-28	1.91120000e+04	1.60000000e+01	2.00000000e+01	3.60000000e+01
-27	1.94480000e+04	1.60000000e+01	2.00000000e+01	3.60000000e+01
-26	1.98630000e+04	1.60000000e+01	2.00000000e+01	3.60000000e+01
-25	2.02400000e+04	1.60000000e+01	2.00000000e+01	3.60000000e+01
-24	2.06060000e+04	1.60000000e+01	2.00000000e+01	3.60000000e+01
-23	2.09820000e+04	1.60000000e+01	2.00000000e+01	3.60000000e+01
-22	2.13420000e+04	1.60000000e+01	2.00000000e+01	3.60000000e+01
-21	2.17110000e+04	1.60000000e+01	2.00000000e+01	3.60000000e+01
-20	2.21130000e+04	1.60000000e+01	2.00000000e+01	3.60000000e+01
-19	2.26010000e+04	1.60000000e+01	2.10000000e+01	3.70000000e+01
-18	2.31360000e+04	1.60000000e+01	2.10000000e+01	3.70000000e+01
-17	2.35920000e+04	1.60000000e+01	2.10000000e+01	3.70000000e+01
-16	2.41210000e+04	1.60000000e+01	2.10000000e+01	3.70000000e+01
-15	2.46580000e+04	1.60000000e+01	2.10000000e+01	3.70000000e+01
-14	2.51320000e+04	1.60000000e+01	2.10000000e+01	3.70000000e+01
-13	2.56050000e+04	1.60000000e+01	2.10000000e+01	3.70000000e+01
-12	2.61410000e+04	1.60000000e+01	2.10000000e+01	3.70000000e+01
-11	2.66360000e+04	1.60000000e+01	2.10000000e+01	3.70000000e+01
-10	2.70700000e+04	1.60000000e+01	2.10000000e+01	3.70000000e+01
-9	2.75530000e+04	1.50000000e+01	2.20000000e+01	3.80000000e+01
-8	2.80400000e+04	1.50000000e+01	2.20000000e+01	3.80000000e+01
-7	2.84810000e+04	1.50000000e+01	2.20000000e+01	3.80000000e+01
-6	2.90650000e+04	1.50000000e+01	2.20000000e+01	3.80000000e+01
-5	2.96040000e+04	1.50000000e+01	2.20000000e+01	3.80000000e+01
-4	3.01610000e+04	1.50000000e+01	2.20000000e+01	3.80000000e+01
-3	3.07010000e+04	1.50000000e+01	2.20000000e+01	3.80000000e+01
-2	3.12870000e+04	1.50000000e+01	2.20000000e+01	3.80000000e+01
-1	3.19810000e+04	1.50000000e+01	2.20000000e+01	3.80000000e+01
0	3.26770000e+04	1.50000000e+01	2.20000000e+01	3.80000000e+01
1	3.41250000e+04	1.50000000e+01	2.20000000e+01	3.80000000e+01
2	3.56750000e+04	1.50000000e+01	2.20000000e+01	3.80000000e+01
3	3.71160000e+04	1.60000000e+01	2.30000000e+01	3.90000000e+01
4	3.83210000e+04	1.60000000e+01	2.30000000e+01	3.90000000e+01
5	3.91590000e+04	1.60000000e+01	2.30000000e+01	3.90000000e+01
6	3.98110000e+04	1.60000000e+01	2.30000000e+01	3.90000000e+01
7	4.05290000e+04	1.90000000e+01	2.40000000e+01	4.00000000e+01
8	4.11330000e+04	1.90000000e+01	2.40000000e+01	4.00000000e+01
9	4.16020000e+04	1.90000000e+01	2.40000000e+01	4.00000000e+01
10	4.20690000e+04	1.70000000e+01	2.50000000e+01	4.10000000e+01
11	4.25840000e+04	1.70000000e+01	2.50000000e+01	4.10000000e+01
12	4.30150000e+04	1.70000000e+01	2.50000000e+01	4.10000000e+01
13	4.34100000e+04	1.70000000e+01	2.50000000e+01	4.10000000e+01
14	4.37810000e+04	1.70000000e+01	2.50000000e+01	4.10000000e+01
15	4.41660000e+04	1.70000000e+01	2.50000000e+01	4.10000000e+01
16	4.45460000e+04	1.70000000e+01	2.50000000e+01	4.10000000e+01
17	4.50380000e+04	1.70000000e+01	2.50000000e+01	4.10000000e+01
18	4.55450000e+04	1.70000000e+01	2.50000000e+01	4.10000000e+01
19	4.59480000e+04	1.70000000e+01	2.50000000e+01	4.10000000e+01
20	4.62900000e+04	1.70000000e+01	2.50000000e+01	4.10000000e+01
21	4.66680000e+04	1.70000000e+01	2.50000000e+01	4.10000000e+01
22	4.70470000e+04	1.70000000e+01	2.50000000e+01	4.10000000e+01
23	4.74980000e+04	1.90000000e+01	2.60000000e+01	4.20000000e+01
24	4.78980000e+04	1.90000000e+01	2.60000000e+01	4.20000000e+01
25	4.83950000e+04	1.90000000e+01	2.60000000e+01	4.20000000e+01
26	4.87920000e+04	1.90000000e+01	2.60000000e+01	4.20000000e+01
27	4.91730000e+04	1.90000000e+01	2.60000000e+01	4.20000000e+01
28	4.95460000e+04	1.90000000e+01	2.60000000e+01	4.20000000e+01
29	4.99500000e+04	1.90000000e+01	2.60000000e+01	4.20000000e+01
30	5.04020000e+04	1.90000000e+01	2.60000000e+01	4.20000000e+01
31	5.09570000e+04	2.00000000e+01	2.80000000e+01	4.40000000e+01
32	5.13380000e+04	2.00000000e+01	2.80000000e+01	4.40000000e+01
33	5.17090000e+04	2.00000000e+01	2.80000000e+01	4.40000000e+01
34	5.21320000e+04	2.00000000e+01	2.80000000e+01	4.40000000e+01
35	5.25120000e+04	2.00000000e+01	2.80000000e+01	4.40000000e+01
36	5.28560000e+04	2.00000000e+01	2.80000000e+01	4.40000000e+01
37	5.31990000e+04	2.00000000e+01	2.80000000e+01	4.40000000e+01
38	5.35440000e+04	2.00000000e+01	2.80000000e+01	4.40000000e+01
39	5.38860000e+04	2.00000000e+01	2.80000000e+01	4.40000000e+01
40	5.41510000e+04	2.00000000e+01	2.80000000e+01	4.40000000e+01
41	5.44070000e+04	2.00000000e+01	2.80000000e+01	4.40000000e+01
42	5.47050000e+04	2.00000000e+01	2.80000000e+01	4.40000000e+01
43	5.50150000e+04	2.00000000e+01	2.80000000e+01	4.40000000e+01
44	5.53480000e+04	2.00000000e+01	2.80000000e+01	4.40000000e+01
45	5.56080000e+04	2.00000000e+01	2.80000000e+01	4.40000000e+01
46	5.58530000e+04	2.00000000e+01	2.80000000e+01	4.40000000e+01
47	5.60580000e+04	2.00000000e+01	2.80000000e+01	4.40000000e+01
48	5.63030000e+04	2.00000000e+01	2.80000000e+01	4.40000000e+01
49	5.65460000e+04	2.00000000e+01	2.80000000e+01	4.40000000e+01
50	5.68200000e+04	2.00000000e+01	2.80000000e+01	4.40000000e+01
51	5.71210000e+04	2.00000000e+01	2.80000000e+01	4.40000000e+01
52	5.73980000e+04	2.00000000e+01	2.80000000e+01	4.40000000e+01
53	5.76110000e+04	2.00000000e+01	2.80000000e+01	4.40000000e+01
54	5.78750000e+04	2.00000000e+01	2.80000000e+01	4.40000000e+01
55	5.80950000e+04	2.00000000e+01	2.80000000e+01	4.40000000e+01
56	5.83910000e+04	2.00000000e+01	2.80000000e+01	4.40000000e+01
57	5.86800000e+04	2.00000000e+01	2.80000000e+01	4.40000000e+01
58	5.89460000e+04	2.00000000e+01	2.80000000e+01	4.40000000e+01
59	5.92500000e+04	2.00000000e+01	2.80000000e+01	4.40000000e+01
60	5.94610000e+04	2.00000000e+01	2.80000000e+01	4.40000000e+01
61	5.96580000e+04	2.00000000e+01	2.80000000e+01	4.40000000e+01
62	5.98850000e+04	2.00000000e+01	2.80000000e+01	4.40000000e+01
63	6.01090000e+04	2.00000000e+01	2.80000000e+01	4.40000000e+01
64	6.03520000e+04	2.00000000e+01	2.80000000e+01	4.40000000e+01
65	6.06530000e+04	2.00000000e+01	2.80000000e+01	4.40000000e+01
66	6.09010000e+04	2.00000000e+01	2.80000000e+01	4.40000000e+01
67	6.10980000e+04	2.00000000e+01	2.80000000e+01	4.40000000e+01
68	6.13160000e+04	2.00000000e+01	2.90000000e+01	4.50000000e+01
69	6.15690000e+04	2.00000000e+01	2.90000000e+01	4.50000000e+01
70	6.17660000e+04	2.00000000e+01	2.90000000e+01	4.50000000e+01
71	6.20150000e+04	2.00000000e+01	2.90000000e+01	4.50000000e+01
72	6.22340000e+04	2.00000000e+01	2.90000000e+01	4.50000000e+01
73	6.24840000e+04	2.00000000e+01	2.90000000e+01	4.50000000e+01
74	6.27110000e+04	2.00000000e+01	2.90000000e+01	4.50000000e+01
75	6.29660000e+04	2.00000000e+01	2.90000000e+01	4.50000000e+01
76	6.31980000e+04	2.00000000e+01	2.90000000e+01	4.50000000e+01
77	6.34130000e+04	2.00000000e+01	2.90000000e+01	4.50000000e+01
78	6.36500000e+04	2.00000000e+01	2.90000000e+01	4.50000000e+01
79	6.39400000e+04	2.00000000e+01	2.90000000e+01	4.50000000e+01
80	6.41910000e+04	2.00000000e+01	2.90000000e+01	4.50000000e+01
81	6.44300000e+04	2.00000000e+01	2.90000000e+01	4.50000000e+01
82	6.47090000e+04	2.00000000e+01	2.90000000e+01	4.50000000e+01
83	6.49540000e+04	2.00000000e+01	2.90000000e+01	4.50000000e+01
84	6.52220000e+04	2.00000000e+01	2.90000000e+01	4.50000000e+01
85	6.54460000e+04	2.00000000e+01	2.90000000e+01	4.50000000e+01
86	6.56620000e+04	2.00000000e+01	2.90000000e+01	4.50000000e+01
87	6.59110000e+04	2.00000000e+01	2.90000000e+01	4.50000000e+01
88	6.62280000e+04	2.00000000e+01	2.90000000e+01	4.50000000e+01
89	6.65530000e+04	2.00000000e+01	2.90000000e+01	4.50000000e+01
90	6.68840000e+04	2.00000000e+01	2.90000000e+01	4.50000000e+01
91	6.72470000e+04	2.00000000e+01	2.90000000e+01	4.50000000e+01
92	6.75150000e+04	2.00000000e+01	2.90000000e+01	4.50000000e+01
93	6.78250000e+04	2.00000000e+01	2.90000000e+01	4.50000000e+01
94	6.82290000e+04	2.00000000e+01	2.90000000e+01	4.50000000e+01
95	6.85400000e+04	2.00000000e+01	2.90000000e+01	4.50000000e+01
96	6.88540000e+04	2.00000000e+01	2.90000000e+01	4.50000000e+01
97	6.91410000e+04	2.00000000e+01	2.90000000e+01	4.50000000e+01
98	6.94560000e+04	2.00000000e+01	2.90000000e+01	4.50000000e+01
99	6.97780000e+04	2.00000000e+01	2.90000000e+01	4.50000000e+01
100	7.00820000e+04	2.00000000e+01	2.90000000e+01	4.50000000e+01
