# Supplementary material for: Early Prediction of Movie Box Office Success Based on Wikipedia Activity Big Data
Source: PLoS One. 2013 Aug 21;8(8):e71226. doi: 10.1371/journal.pone.0071226 (PMC3749192; doi:10.1371/journal.pone.0071226)
Supplement: Dataset S1 — The dataset under study, including the financial and Wikipedia activity data is also available at http://wwm.phy.bme.hu/SupplementaryDataS1.zip. (ZIP) [file pone.0071226.s002.zip › wikipredict_data_pack/sample_of_312/wikipedia_predictors/43]

Day_(movie_time)	Views	Users	Rigor	Edits
-500	0.00000000e+00	0.00000000e+00	0.00000000e+00	0.00000000e+00
-499	0.00000000e+00	0.00000000e+00	0.00000000e+00	0.00000000e+00
-498	0.00000000e+00	0.00000000e+00	0.00000000e+00	0.00000000e+00
-497	0.00000000e+00	0.00000000e+00	0.00000000e+00	0.00000000e+00
-496	0.00000000e+00	0.00000000e+00	0.00000000e+00	0.00000000e+00
-495	0.00000000e+00	0.00000000e+00	0.00000000e+00	0.00000000e+00
-494	0.00000000e+00	0.00000000e+00	0.00000000e+00	0.00000000e+00
-493	0.00000000e+00	0.00000000e+00	0.00000000e+00	0.00000000e+00
-492	0.00000000e+00	0.00000000e+00	0.00000000e+00	0.00000000e+00
-491	0.00000000e+00	0.00000000e+00	0.00000000e+00	0.00000000e+00
-490	0.00000000e+00	0.00000000e+00	0.00000000e+00	0.00000000e+00
-489	0.00000000e+00	0.00000000e+00	0.00000000e+00	0.00000000e+00
-488	0.00000000e+00	0.00000000e+00	0.00000000e+00	0.00000000e+00
-487	0.00000000e+00	0.00000000e+00	0.00000000e+00	0.00000000e+00
-486	0.00000000e+00	0.00000000e+00	0.00000000e+00	0.00000000e+00
-485	0.00000000e+00	0.00000000e+00	0.00000000e+00	0.00000000e+00
-484	0.00000000e+00	0.00000000e+00	0.00000000e+00	0.00000000e+00
-483	0.00000000e+00	0.00000000e+00	0.00000000e+00	0.00000000e+00
-482	0.00000000e+00	0.00000000e+00	0.00000000e+00	0.00000000e+00
-481	0.00000000e+00	0.00000000e+00	0.00000000e+00	0.00000000e+00
-480	0.00000000e+00	0.00000000e+00	0.00000000e+00	0.00000000e+00
-479	0.00000000e+00	0.00000000e+00	0.00000000e+00	0.00000000e+00
-478	0.00000000e+00	0.00000000e+00	0.00000000e+00	0.00000000e+00
-477	0.00000000e+00	0.00000000e+00	0.00000000e+00	0.00000000e+00
-476	0.00000000e+00	0.00000000e+00	0.00000000e+00	0.00000000e+00
-475	0.00000000e+00	0.00000000e+00	0.00000000e+00	0.00000000e+00
-474	0.00000000e+00	0.00000000e+00	0.00000000e+00	0.00000000e+00
-473	0.00000000e+00	0.00000000e+00	0.00000000e+00	0.00000000e+00
-472	0.00000000e+00	0.00000000e+00	0.00000000e+00	0.00000000e+00
-471	0.00000000e+00	0.00000000e+00	0.00000000e+00	0.00000000e+00
-470	0.00000000e+00	0.00000000e+00	0.00000000e+00	0.00000000e+00
-469	0.00000000e+00	0.00000000e+00	0.00000000e+00	0.00000000e+00
-468	0.00000000e+00	0.00000000e+00	0.00000000e+00	0.00000000e+00
-467	0.00000000e+00	0.00000000e+00	0.00000000e+00	0.00000000e+00
-466	0.00000000e+00	0.00000000e+00	0.00000000e+00	0.00000000e+00
-465	0.00000000e+00	0.00000000e+00	0.00000000e+00	0.00000000e+00
-464	0.00000000e+00	0.00000000e+00	0.00000000e+00	0.00000000e+00
-463	0.00000000e+00	0.00000000e+00	0.00000000e+00	0.00000000e+00
-462	0.00000000e+00	0.00000000e+00	0.00000000e+00	0.00000000e+00
-461	0.00000000e+00	0.00000000e+00	0.00000000e+00	0.00000000e+00
-460	0.00000000e+00	0.00000000e+00	0.00000000e+00	0.00000000e+00
-459	0.00000000e+00	0.00000000e+00	0.00000000e+00	0.00000000e+00
-458	0.00000000e+00	0.00000000e+00	0.00000000e+00	0.00000000e+00
-457	0.00000000e+00	0.00000000e+00	0.00000000e+00	0.00000000e+00
-456	1.00000000e+00	0.00000000e+00	0.00000000e+00	0.00000000e+00
-455	1.00000000e+00	0.00000000e+00	0.00000000e+00	0.00000000e+00
-454	1.00000000e+00	0.00000000e+00	0.00000000e+00	0.00000000e+00
-453	1.00000000e+00	0.00000000e+00	0.00000000e+00	0.00000000e+00
-452	1.00000000e+00	0.00000000e+00	0.00000000e+00	0.00000000e+00
-451	1.00000000e+00	0.00000000e+00	0.00000000e+00	0.00000000e+00
-450	1.00000000e+00	0.00000000e+00	0.00000000e+00	0.00000000e+00
-449	1.00000000e+00	0.00000000e+00	0.00000000e+00	0.00000000e+00
-448	1.00000000e+00	0.00000000e+00	0.00000000e+00	0.00000000e+00
-447	1.00000000e+00	0.00000000e+00	0.00000000e+00	0.00000000e+00
-446	1.00000000e+00	0.00000000e+00	0.00000000e+00	0.00000000e+00
-445	1.00000000e+00	0.00000000e+00	0.00000000e+00	0.00000000e+00
-444	1.00000000e+00	0.00000000e+00	0.00000000e+00	0.00000000e+00
-443	1.00000000e+00	0.00000000e+00	0.00000000e+00	0.00000000e+00
-442	1.00000000e+00	0.00000000e+00	0.00000000e+00	0.00000000e+00
-441	1.00000000e+00	0.00000000e+00	0.00000000e+00	0.00000000e+00
-440	1.00000000e+00	0.00000000e+00	0.00000000e+00	0.00000000e+00
-439	1.00000000e+00	0.00000000e+00	0.00000000e+00	0.00000000e+00
-438	1.00000000e+00	0.00000000e+00	0.00000000e+00	0.00000000e+00
-437	1.00000000e+00	0.00000000e+00	0.00000000e+00	0.00000000e+00
-436	1.00000000e+00	0.00000000e+00	0.00000000e+00	0.00000000e+00
-435	1.00000000e+00	0.00000000e+00	0.00000000e+00	0.00000000e+00
-434	1.00000000e+00	0.00000000e+00	0.00000000e+00	0.00000000e+00
-433	1.00000000e+00	0.00000000e+00	0.00000000e+00	0.00000000e+00
-432	1.00000000e+00	0.00000000e+00	0.00000000e+00	0.00000000e+00
-431	1.00000000e+00	0.00000000e+00	0.00000000e+00	0.00000000e+00
-430	1.00000000e+00	0.00000000e+00	0.00000000e+00	0.00000000e+00
-429	1.00000000e+00	0.00000000e+00	0.00000000e+00	0.00000000e+00
-428	1.00000000e+00	0.00000000e+00	0.00000000e+00	0.00000000e+00
-427	1.00000000e+00	0.00000000e+00	0.00000000e+00	0.00000000e+00
-426	1.00000000e+00	0.00000000e+00	0.00000000e+00	0.00000000e+00
-425	1.00000000e+00	0.00000000e+00	0.00000000e+00	0.00000000e+00
-424	1.00000000e+00	0.00000000e+00	0.00000000e+00	0.00000000e+00
-423	1.00000000e+00	0.00000000e+00	0.00000000e+00	0.00000000e+00
-422	1.00000000e+00	0.00000000e+00	0.00000000e+00	0.00000000e+00
-421	1.00000000e+00	0.00000000e+00	0.00000000e+00	0.00000000e+00
-420	1.00000000e+00	0.00000000e+00	0.00000000e+00	0.00000000e+00
-419	1.00000000e+00	0.00000000e+00	0.00000000e+00	0.00000000e+00
-418	1.00000000e+00	0.00000000e+00	0.00000000e+00	0.00000000e+00
-417	1.00000000e+00	0.00000000e+00	0.00000000e+00	0.00000000e+00
-416	1.00000000e+00	0.00000000e+00	0.00000000e+00	0.00000000e+00
-415	1.00000000e+00	0.00000000e+00	0.00000000e+00	0.00000000e+00
-414	1.00000000e+00	0.00000000e+00	0.00000000e+00	0.00000000e+00
-413	1.00000000e+00	0.00000000e+00	0.00000000e+00	0.00000000e+00
-412	1.00000000e+00	0.00000000e+00	0.00000000e+00	0.00000000e+00
-411	1.00000000e+00	0.00000000e+00	0.00000000e+00	0.00000000e+00
-410	1.00000000e+00	0.00000000e+00	0.00000000e+00	0.00000000e+00
-409	1.00000000e+00	0.00000000e+00	0.00000000e+00	0.00000000e+00
-408	1.00000000e+00	0.00000000e+00	0.00000000e+00	0.00000000e+00
-407	1.00000000e+00	0.00000000e+00	0.00000000e+00	0.00000000e+00
-406	1.00000000e+00	0.00000000e+00	0.00000000e+00	0.00000000e+00
-405	1.00000000e+00	0.00000000e+00	0.00000000e+00	0.00000000e+00
-404	1.00000000e+00	0.00000000e+00	0.00000000e+00	0.00000000e+00
-403	1.00000000e+00	0.00000000e+00	0.00000000e+00	0.00000000e+00
-402	1.00000000e+00	0.00000000e+00	0.00000000e+00	0.00000000e+00
-401	1.00000000e+00	0.00000000e+00	0.00000000e+00	0.00000000e+00
-400	1.00000000e+00	0.00000000e+00	0.00000000e+00	0.00000000e+00
-399	1.00000000e+00	0.00000000e+00	0.00000000e+00	0.00000000e+00
-398	1.00000000e+00	0.00000000e+00	0.00000000e+00	0.00000000e+00
-397	1.00000000e+00	0.00000000e+00	0.00000000e+00	0.00000000e+00
-396	1.00000000e+00	0.00000000e+00	0.00000000e+00	0.00000000e+00
-395	1.00000000e+00	0.00000000e+00	0.00000000e+00	0.00000000e+00
-394	1.00000000e+00	0.00000000e+00	0.00000000e+00	0.00000000e+00
-393	1.00000000e+00	0.00000000e+00	0.00000000e+00	0.00000000e+00
-392	1.00000000e+00	0.00000000e+00	0.00000000e+00	0.00000000e+00
-391	1.00000000e+00	0.00000000e+00	0.00000000e+00	0.00000000e+00
-390	1.00000000e+00	0.00000000e+00	0.00000000e+00	0.00000000e+00
-389	1.00000000e+00	0.00000000e+00	0.00000000e+00	0.00000000e+00
-388	1.00000000e+00	0.00000000e+00	0.00000000e+00	0.00000000e+00
-387	1.00000000e+00	0.00000000e+00	0.00000000e+00	0.00000000e+00
-386	1.00000000e+00	0.00000000e+00	0.00000000e+00	0.00000000e+00
-385	1.00000000e+00	0.00000000e+00	0.00000000e+00	0.00000000e+00
-384	1.00000000e+00	0.00000000e+00	0.00000000e+00	0.00000000e+00
-383	1.00000000e+00	0.00000000e+00	0.00000000e+00	0.00000000e+00
-382	1.00000000e+00	0.00000000e+00	0.00000000e+00	0.00000000e+00
-381	1.00000000e+00	0.00000000e+00	0.00000000e+00	0.00000000e+00
-380	1.00000000e+00	0.00000000e+00	0.00000000e+00	0.00000000e+00
-379	1.00000000e+00	0.00000000e+00	0.00000000e+00	0.00000000e+00
-378	1.00000000e+00	0.00000000e+00	0.00000000e+00	0.00000000e+00
-377	1.00000000e+00	0.00000000e+00	0.00000000e+00	0.00000000e+00
-376	1.00000000e+00	0.00000000e+00	0.00000000e+00	0.00000000e+00
-375	1.00000000e+00	0.00000000e+00	0.00000000e+00	0.00000000e+00
-374	1.00000000e+00	0.00000000e+00	0.00000000e+00	0.00000000e+00
-373	1.00000000e+00	0.00000000e+00	0.00000000e+00	0.00000000e+00
-372	1.00000000e+00	0.00000000e+00	0.00000000e+00	0.00000000e+00
-371	1.00000000e+00	0.00000000e+00	0.00000000e+00	0.00000000e+00
-370	1.00000000e+00	0.00000000e+00	0.00000000e+00	0.00000000e+00
-369	1.00000000e+00	0.00000000e+00	0.00000000e+00	0.00000000e+00
-368	1.00000000e+00	0.00000000e+00	0.00000000e+00	0.00000000e+00
-367	1.00000000e+00	0.00000000e+00	0.00000000e+00	0.00000000e+00
-366	1.00000000e+00	0.00000000e+00	0.00000000e+00	0.00000000e+00
-365	1.00000000e+00	0.00000000e+00	0.00000000e+00	0.00000000e+00
-364	1.00000000e+00	0.00000000e+00	0.00000000e+00	0.00000000e+00
-363	1.00000000e+00	0.00000000e+00	0.00000000e+00	0.00000000e+00
-362	1.00000000e+00	0.00000000e+00	0.00000000e+00	0.00000000e+00
-361	1.00000000e+00	0.00000000e+00	0.00000000e+00	0.00000000e+00
-360	1.00000000e+00	0.00000000e+00	0.00000000e+00	0.00000000e+00
-359	1.00000000e+00	0.00000000e+00	0.00000000e+00	0.00000000e+00
-358	1.00000000e+00	0.00000000e+00	0.00000000e+00	0.00000000e+00
-357	1.00000000e+00	0.00000000e+00	0.00000000e+00	0.00000000e+00
-356	1.00000000e+00	0.00000000e+00	0.00000000e+00	0.00000000e+00
-355	1.00000000e+00	0.00000000e+00	0.00000000e+00	0.00000000e+00
-354	1.00000000e+00	0.00000000e+00	0.00000000e+00	0.00000000e+00
-353	1.00000000e+00	0.00000000e+00	0.00000000e+00	0.00000000e+00
-352	1.00000000e+00	0.00000000e+00	0.00000000e+00	0.00000000e+00
-351	1.00000000e+00	0.00000000e+00	0.00000000e+00	0.00000000e+00
-350	1.00000000e+00	0.00000000e+00	0.00000000e+00	0.00000000e+00
-349	1.00000000e+00	0.00000000e+00	0.00000000e+00	0.00000000e+00
-348	1.00000000e+00	0.00000000e+00	0.00000000e+00	0.00000000e+00
-347	1.00000000e+00	0.00000000e+00	0.00000000e+00	0.00000000e+00
-346	1.00000000e+00	0.00000000e+00	0.00000000e+00	0.00000000e+00
-345	1.00000000e+00	0.00000000e+00	0.00000000e+00	0.00000000e+00
-344	1.00000000e+00	0.00000000e+00	0.00000000e+00	0.00000000e+00
-343	1.00000000e+00	0.00000000e+00	0.00000000e+00	0.00000000e+00
-342	1.00000000e+00	0.00000000e+00	0.00000000e+00	0.00000000e+00
-341	1.00000000e+00	0.00000000e+00	0.00000000e+00	0.00000000e+00
-340	1.00000000e+00	0.00000000e+00	0.00000000e+00	0.00000000e+00
-339	1.00000000e+00	0.00000000e+00	0.00000000e+00	0.00000000e+00
-338	1.00000000e+00	0.00000000e+00	0.00000000e+00	0.00000000e+00
-337	1.00000000e+00	0.00000000e+00	0.00000000e+00	0.00000000e+00
-336	1.00000000e+00	0.00000000e+00	0.00000000e+00	0.00000000e+00
-335	1.00000000e+00	0.00000000e+00	0.00000000e+00	0.00000000e+00
-334	1.00000000e+00	0.00000000e+00	0.00000000e+00	0.00000000e+00
-333	1.00000000e+00	0.00000000e+00	0.00000000e+00	0.00000000e+00
-332	1.00000000e+00	0.00000000e+00	0.00000000e+00	0.00000000e+00
-331	1.00000000e+00	0.00000000e+00	0.00000000e+00	0.00000000e+00
-330	1.00000000e+00	0.00000000e+00	0.00000000e+00	0.00000000e+00
-329	1.00000000e+00	0.00000000e+00	0.00000000e+00	0.00000000e+00
-328	1.00000000e+00	0.00000000e+00	0.00000000e+00	0.00000000e+00
-327	1.00000000e+00	0.00000000e+00	0.00000000e+00	0.00000000e+00
-326	1.00000000e+00	0.00000000e+00	0.00000000e+00	0.00000000e+00
-325	1.00000000e+00	0.00000000e+00	0.00000000e+00	0.00000000e+00
-324	1.00000000e+00	0.00000000e+00	0.00000000e+00	0.00000000e+00
-323	1.00000000e+00	0.00000000e+00	0.00000000e+00	0.00000000e+00
-322	1.00000000e+00	0.00000000e+00	0.00000000e+00	0.00000000e+00
-321	1.00000000e+00	0.00000000e+00	0.00000000e+00	0.00000000e+00
-320	1.00000000e+00	0.00000000e+00	0.00000000e+00	0.00000000e+00
-319	1.00000000e+00	0.00000000e+00	0.00000000e+00	0.00000000e+00
-318	1.00000000e+00	0.00000000e+00	0.00000000e+00	0.00000000e+00
-317	1.00000000e+00	0.00000000e+00	0.00000000e+00	0.00000000e+00
-316	1.00000000e+00	0.00000000e+00	0.00000000e+00	0.00000000e+00
-315	1.00000000e+00	0.00000000e+00	0.00000000e+00	0.00000000e+00
-314	1.00000000e+00	0.00000000e+00	0.00000000e+00	0.00000000e+00
-313	1.00000000e+00	0.00000000e+00	0.00000000e+00	0.00000000e+00
-312	1.00000000e+00	0.00000000e+00	0.00000000e+00	0.00000000e+00
-311	1.00000000e+00	0.00000000e+00	0.00000000e+00	0.00000000e+00
-310	1.00000000e+00	0.00000000e+00	0.00000000e+00	0.00000000e+00
-309	1.00000000e+00	0.00000000e+00	0.00000000e+00	0.00000000e+00
-308	1.00000000e+00	0.00000000e+00	0.00000000e+00	0.00000000e+00
-307	1.00000000e+00	0.00000000e+00	0.00000000e+00	0.00000000e+00
-306	1.00000000e+00	0.00000000e+00	0.00000000e+00	0.00000000e+00
-305	1.00000000e+00	0.00000000e+00	0.00000000e+00	0.00000000e+00
-304	1.00000000e+00	0.00000000e+00	0.00000000e+00	0.00000000e+00
-303	1.00000000e+00	0.00000000e+00	0.00000000e+00	0.00000000e+00
-302	1.00000000e+00	0.00000000e+00	0.00000000e+00	0.00000000e+00
-301	1.00000000e+00	0.00000000e+00	0.00000000e+00	0.00000000e+00
-300	1.00000000e+00	0.00000000e+00	0.00000000e+00	0.00000000e+00
-299	1.00000000e+00	0.00000000e+00	0.00000000e+00	0.00000000e+00
-298	1.00000000e+00	0.00000000e+00	0.00000000e+00	0.00000000e+00
-297	1.00000000e+00	0.00000000e+00	0.00000000e+00	0.00000000e+00
-296	1.00000000e+00	0.00000000e+00	0.00000000e+00	0.00000000e+00
-295	1.00000000e+00	0.00000000e+00	0.00000000e+00	0.00000000e+00
-294	1.00000000e+00	0.00000000e+00	0.00000000e+00	0.00000000e+00
-293	1.00000000e+00	0.00000000e+00	0.00000000e+00	0.00000000e+00
-292	1.00000000e+00	0.00000000e+00	0.00000000e+00	0.00000000e+00
-291	1.00000000e+00	0.00000000e+00	0.00000000e+00	0.00000000e+00
-290	1.00000000e+00	0.00000000e+00	0.00000000e+00	0.00000000e+00
-289	1.00000000e+00	0.00000000e+00	0.00000000e+00	0.00000000e+00
-288	1.00000000e+00	0.00000000e+00	0.00000000e+00	0.00000000e+00
-287	1.00000000e+00	0.00000000e+00	0.00000000e+00	0.00000000e+00
-286	1.00000000e+00	0.00000000e+00	0.00000000e+00	0.00000000e+00
-285	1.00000000e+00	0.00000000e+00	0.00000000e+00	0.00000000e+00
-284	1.00000000e+00	0.00000000e+00	0.00000000e+00	0.00000000e+00
-283	1.00000000e+00	0.00000000e+00	0.00000000e+00	0.00000000e+00
-282	1.00000000e+00	0.00000000e+00	0.00000000e+00	0.00000000e+00
-281	1.00000000e+00	0.00000000e+00	0.00000000e+00	0.00000000e+00
-280	1.00000000e+00	0.00000000e+00	0.00000000e+00	0.00000000e+00
-279	1.00000000e+00	0.00000000e+00	0.00000000e+00	0.00000000e+00
-278	1.00000000e+00	0.00000000e+00	0.00000000e+00	0.00000000e+00
-277	1.00000000e+00	0.00000000e+00	0.00000000e+00	0.00000000e+00
-276	1.00000000e+00	0.00000000e+00	0.00000000e+00	0.00000000e+00
-275	1.00000000e+00	0.00000000e+00	0.00000000e+00	0.00000000e+00
-274	1.00000000e+00	0.00000000e+00	0.00000000e+00	0.00000000e+00
-273	1.00000000e+00	0.00000000e+00	0.00000000e+00	0.00000000e+00
-272	1.00000000e+00	0.00000000e+00	0.00000000e+00	0.00000000e+00
-271	1.00000000e+00	0.00000000e+00	0.00000000e+00	0.00000000e+00
-270	1.00000000e+00	0.00000000e+00	0.00000000e+00	0.00000000e+00
-269	1.00000000e+00	0.00000000e+00	0.00000000e+00	0.00000000e+00
-268	1.00000000e+00	0.00000000e+00	0.00000000e+00	0.00000000e+00
-267	1.00000000e+00	0.00000000e+00	0.00000000e+00	0.00000000e+00
-266	1.00000000e+00	0.00000000e+00	0.00000000e+00	0.00000000e+00
-265	1.00000000e+00	0.00000000e+00	0.00000000e+00	0.00000000e+00
-264	1.00000000e+00	0.00000000e+00	0.00000000e+00	0.00000000e+00
-263	1.00000000e+00	0.00000000e+00	0.00000000e+00	0.00000000e+00
-262	1.00000000e+00	0.00000000e+00	0.00000000e+00	0.00000000e+00
-261	1.00000000e+00	0.00000000e+00	0.00000000e+00	0.00000000e+00
-260	1.00000000e+00	0.00000000e+00	0.00000000e+00	0.00000000e+00
-259	1.00000000e+00	0.00000000e+00	0.00000000e+00	0.00000000e+00
-258	1.00000000e+00	0.00000000e+00	0.00000000e+00	0.00000000e+00
-257	1.00000000e+00	0.00000000e+00	0.00000000e+00	0.00000000e+00
-256	1.00000000e+00	0.00000000e+00	0.00000000e+00	0.00000000e+00
-255	1.00000000e+00	0.00000000e+00	0.00000000e+00	0.00000000e+00
-254	1.00000000e+00	0.00000000e+00	0.00000000e+00	0.00000000e+00
-253	1.00000000e+00	0.00000000e+00	0.00000000e+00	0.00000000e+00
-252	1.00000000e+00	0.00000000e+00	0.00000000e+00	0.00000000e+00
-251	1.00000000e+00	0.00000000e+00	0.00000000e+00	0.00000000e+00
-250	1.00000000e+00	0.00000000e+00	0.00000000e+00	0.00000000e+00
-249	1.00000000e+00	0.00000000e+00	0.00000000e+00	0.00000000e+00
-248	1.00000000e+00	0.00000000e+00	0.00000000e+00	0.00000000e+00
-247	1.00000000e+00	0.00000000e+00	0.00000000e+00	0.00000000e+00
-246	1.00000000e+00	0.00000000e+00	0.00000000e+00	0.00000000e+00
-245	1.00000000e+00	0.00000000e+00	0.00000000e+00	0.00000000e+00
-244	1.00000000e+00	0.00000000e+00	0.00000000e+00	0.00000000e+00
-243	1.00000000e+00	0.00000000e+00	0.00000000e+00	0.00000000e+00
-242	1.00000000e+00	0.00000000e+00	0.00000000e+00	0.00000000e+00
-241	1.00000000e+00	0.00000000e+00	0.00000000e+00	0.00000000e+00
-240	1.00000000e+00	0.00000000e+00	0.00000000e+00	0.00000000e+00
-239	1.00000000e+00	0.00000000e+00	0.00000000e+00	0.00000000e+00
-238	1.00000000e+00	0.00000000e+00	0.00000000e+00	0.00000000e+00
-237	1.00000000e+00	0.00000000e+00	0.00000000e+00	0.00000000e+00
-236	1.00000000e+00	0.00000000e+00	0.00000000e+00	0.00000000e+00
-235	1.00000000e+00	0.00000000e+00	0.00000000e+00	0.00000000e+00
-234	1.00000000e+00	0.00000000e+00	0.00000000e+00	0.00000000e+00
-233	1.00000000e+00	0.00000000e+00	0.00000000e+00	0.00000000e+00
-232	1.00000000e+00	0.00000000e+00	0.00000000e+00	0.00000000e+00
-231	1.00000000e+00	0.00000000e+00	0.00000000e+00	0.00000000e+00
-230	1.00000000e+00	0.00000000e+00	0.00000000e+00	0.00000000e+00
-229	1.00000000e+00	0.00000000e+00	0.00000000e+00	0.00000000e+00
-228	1.00000000e+00	0.00000000e+00	0.00000000e+00	0.00000000e+00
-227	1.00000000e+00	0.00000000e+00	0.00000000e+00	0.00000000e+00
-226	1.00000000e+00	0.00000000e+00	0.00000000e+00	0.00000000e+00
-225	1.00000000e+00	0.00000000e+00	0.00000000e+00	0.00000000e+00
-224	1.00000000e+00	0.00000000e+00	0.00000000e+00	0.00000000e+00
-223	1.00000000e+00	0.00000000e+00	0.00000000e+00	0.00000000e+00
-222	1.00000000e+00	0.00000000e+00	0.00000000e+00	0.00000000e+00
-221	1.00000000e+00	0.00000000e+00	0.00000000e+00	0.00000000e+00
-220	1.00000000e+00	0.00000000e+00	0.00000000e+00	0.00000000e+00
-219	1.00000000e+00	0.00000000e+00	0.00000000e+00	0.00000000e+00
-218	1.00000000e+00	0.00000000e+00	0.00000000e+00	0.00000000e+00
-217	1.00000000e+00	0.00000000e+00	0.00000000e+00	0.00000000e+00
-216	1.00000000e+00	0.00000000e+00	0.00000000e+00	0.00000000e+00
-215	1.00000000e+00	0.00000000e+00	0.00000000e+00	0.00000000e+00
-214	1.00000000e+00	0.00000000e+00	0.00000000e+00	0.00000000e+00
-213	1.00000000e+00	0.00000000e+00	0.00000000e+00	0.00000000e+00
-212	1.00000000e+00	0.00000000e+00	0.00000000e+00	0.00000000e+00
-211	1.00000000e+00	0.00000000e+00	0.00000000e+00	0.00000000e+00
-210	1.00000000e+00	0.00000000e+00	0.00000000e+00	0.00000000e+00
-209	1.00000000e+00	0.00000000e+00	0.00000000e+00	0.00000000e+00
-208	1.00000000e+00	0.00000000e+00	0.00000000e+00	0.00000000e+00
-207	1.00000000e+00	0.00000000e+00	0.00000000e+00	0.00000000e+00
-206	1.00000000e+00	0.00000000e+00	0.00000000e+00	0.00000000e+00
-205	1.00000000e+00	0.00000000e+00	0.00000000e+00	0.00000000e+00
-204	1.00000000e+00	0.00000000e+00	0.00000000e+00	0.00000000e+00
-203	1.00000000e+00	0.00000000e+00	0.00000000e+00	0.00000000e+00
-202	1.00000000e+00	0.00000000e+00	0.00000000e+00	0.00000000e+00
-201	1.00000000e+00	0.00000000e+00	0.00000000e+00	0.00000000e+00
-200	1.00000000e+00	0.00000000e+00	0.00000000e+00	0.00000000e+00
-199	1.00000000e+00	0.00000000e+00	0.00000000e+00	0.00000000e+00
-198	1.00000000e+00	0.00000000e+00	0.00000000e+00	0.00000000e+00
-197	1.00000000e+00	0.00000000e+00	0.00000000e+00	0.00000000e+00
-196	1.00000000e+00	0.00000000e+00	0.00000000e+00	0.00000000e+00
-195	1.00000000e+00	0.00000000e+00	0.00000000e+00	0.00000000e+00
-194	1.00000000e+00	0.00000000e+00	0.00000000e+00	0.00000000e+00
-193	1.00000000e+00	0.00000000e+00	0.00000000e+00	0.00000000e+00
-192	1.00000000e+00	0.00000000e+00	0.00000000e+00	0.00000000e+00
-191	1.00000000e+00	0.00000000e+00	0.00000000e+00	0.00000000e+00
-190	1.00000000e+00	0.00000000e+00	0.00000000e+00	0.00000000e+00
-189	1.00000000e+00	0.00000000e+00	0.00000000e+00	0.00000000e+00
-188	1.00000000e+00	0.00000000e+00	0.00000000e+00	0.00000000e+00
-187	1.00000000e+00	0.00000000e+00	0.00000000e+00	0.00000000e+00
-186	1.00000000e+00	0.00000000e+00	0.00000000e+00	0.00000000e+00
-185	1.00000000e+00	0.00000000e+00	0.00000000e+00	0.00000000e+00
-184	1.00000000e+00	0.00000000e+00	0.00000000e+00	0.00000000e+00
-183	1.00000000e+00	0.00000000e+00	0.00000000e+00	0.00000000e+00
-182	1.00000000e+00	0.00000000e+00	0.00000000e+00	0.00000000e+00
-181	1.00000000e+00	0.00000000e+00	0.00000000e+00	0.00000000e+00
-180	1.00000000e+00	0.00000000e+00	0.00000000e+00	0.00000000e+00
-179	1.00000000e+00	0.00000000e+00	0.00000000e+00	0.00000000e+00
-178	1.00000000e+00	0.00000000e+00	0.00000000e+00	0.00000000e+00
-177	1.00000000e+00	0.00000000e+00	0.00000000e+00	0.00000000e+00
-176	1.00000000e+00	0.00000000e+00	0.00000000e+00	0.00000000e+00
-175	1.00000000e+00	0.00000000e+00	0.00000000e+00	0.00000000e+00
-174	1.00000000e+00	0.00000000e+00	0.00000000e+00	0.00000000e+00
-173	1.00000000e+00	0.00000000e+00	0.00000000e+00	0.00000000e+00
-172	1.00000000e+00	0.00000000e+00	0.00000000e+00	0.00000000e+00
-171	1.00000000e+00	0.00000000e+00	0.00000000e+00	0.00000000e+00
-170	1.00000000e+00	0.00000000e+00	0.00000000e+00	0.00000000e+00
-169	1.00000000e+00	0.00000000e+00	0.00000000e+00	0.00000000e+00
-168	1.00000000e+00	0.00000000e+00	0.00000000e+00	0.00000000e+00
-167	1.00000000e+00	0.00000000e+00	0.00000000e+00	0.00000000e+00
-166	1.00000000e+00	0.00000000e+00	0.00000000e+00	0.00000000e+00
-165	1.00000000e+00	0.00000000e+00	0.00000000e+00	0.00000000e+00
-164	1.00000000e+00	0.00000000e+00	0.00000000e+00	0.00000000e+00
-163	1.00000000e+00	0.00000000e+00	0.00000000e+00	0.00000000e+00
-162	1.00000000e+00	0.00000000e+00	0.00000000e+00	0.00000000e+00
-161	1.00000000e+00	0.00000000e+00	0.00000000e+00	0.00000000e+00
-160	1.00000000e+00	0.00000000e+00	0.00000000e+00	0.00000000e+00
-159	1.00000000e+00	0.00000000e+00	0.00000000e+00	0.00000000e+00
-158	1.00000000e+00	0.00000000e+00	0.00000000e+00	0.00000000e+00
-157	1.00000000e+00	0.00000000e+00	0.00000000e+00	0.00000000e+00
-156	1.00000000e+00	0.00000000e+00	0.00000000e+00	0.00000000e+00
-155	1.00000000e+00	0.00000000e+00	0.00000000e+00	0.00000000e+00
-154	1.00000000e+00	0.00000000e+00	0.00000000e+00	0.00000000e+00
-153	1.00000000e+00	0.00000000e+00	0.00000000e+00	0.00000000e+00
-152	1.00000000e+00	0.00000000e+00	0.00000000e+00	0.00000000e+00
-151	1.00000000e+00	0.00000000e+00	0.00000000e+00	0.00000000e+00
-150	1.00000000e+00	0.00000000e+00	0.00000000e+00	0.00000000e+00
-149	1.00000000e+00	0.00000000e+00	0.00000000e+00	0.00000000e+00
-148	1.00000000e+00	0.00000000e+00	0.00000000e+00	0.00000000e+00
-147	1.00000000e+00	0.00000000e+00	0.00000000e+00	0.00000000e+00
-146	1.00000000e+00	0.00000000e+00	0.00000000e+00	0.00000000e+00
-145	2.70000000e+01	0.00000000e+00	0.00000000e+00	0.00000000e+00
-144	2.70000000e+01	0.00000000e+00	0.00000000e+00	0.00000000e+00
-143	2.70000000e+01	0.00000000e+00	0.00000000e+00	0.00000000e+00
-142	2.80000000e+01	0.00000000e+00	0.00000000e+00	0.00000000e+00
-141	2.80000000e+01	0.00000000e+00	0.00000000e+00	0.00000000e+00
-140	1.34000000e+02	0.00000000e+00	0.00000000e+00	0.00000000e+00
-139	2.81000000e+02	0.00000000e+00	0.00000000e+00	0.00000000e+00
-138	3.31000000e+02	0.00000000e+00	0.00000000e+00	0.00000000e+00
-137	3.91000000e+02	0.00000000e+00	0.00000000e+00	0.00000000e+00
-136	4.49000000e+02	0.00000000e+00	0.00000000e+00	0.00000000e+00
-135	5.20000000e+02	0.00000000e+00	0.00000000e+00	0.00000000e+00
-134	5.87000000e+02	0.00000000e+00	0.00000000e+00	0.00000000e+00
-133	6.33000000e+02	0.00000000e+00	0.00000000e+00	0.00000000e+00
-132	7.06000000e+02	0.00000000e+00	0.00000000e+00	0.00000000e+00
-131	8.04000000e+02	0.00000000e+00	0.00000000e+00	0.00000000e+00
-130	9.54000000e+02	0.00000000e+00	0.00000000e+00	0.00000000e+00
-129	1.05500000e+03	0.00000000e+00	0.00000000e+00	0.00000000e+00
-128	1.12300000e+03	0.00000000e+00	0.00000000e+00	1.50000000e+01
-127	1.19300000e+03	0.00000000e+00	0.00000000e+00	0.00000000e+00
-126	1.25200000e+03	0.00000000e+00	0.00000000e+00	0.00000000e+00
-125	1.30900000e+03	0.00000000e+00	0.00000000e+00	0.00000000e+00
-124	1.39500000e+03	0.00000000e+00	0.00000000e+00	0.00000000e+00
-123	1.46400000e+03	0.00000000e+00	0.00000000e+00	0.00000000e+00
-122	1.51800000e+03	0.00000000e+00	0.00000000e+00	0.00000000e+00
-121	1.70700000e+03	0.00000000e+00	0.00000000e+00	0.00000000e+00
-120	1.92800000e+03	0.00000000e+00	0.00000000e+00	0.00000000e+00
-119	2.18400000e+03	0.00000000e+00	0.00000000e+00	0.00000000e+00
-118	2.43700000e+03	0.00000000e+00	0.00000000e+00	0.00000000e+00
-117	2.81700000e+03	0.00000000e+00	0.00000000e+00	0.00000000e+00
-116	3.22100000e+03	0.00000000e+00	0.00000000e+00	0.00000000e+00
-115	3.60200000e+03	0.00000000e+00	0.00000000e+00	0.00000000e+00
-114	3.96300000e+03	0.00000000e+00	0.00000000e+00	0.00000000e+00
-113	3.96300000e+03	0.00000000e+00	0.00000000e+00	0.00000000e+00
-112	4.43100000e+03	1.00000000e+00	1.00000000e+00	2.00000000e+00
-111	4.43100000e+03	1.00000000e+00	1.00000000e+00	2.00000000e+00
-110	4.43100000e+03	5.00000000e+00	5.00000000e+00	6.00000000e+00
-109	4.43100000e+03	6.00000000e+00	6.00000000e+00	9.00000000e+00
-108	5.16600000e+03	5.00000000e+00	7.00000000e+00	1.40000000e+01
-107	5.80900000e+03	7.00000000e+00	8.00000000e+00	1.70000000e+01
-106	6.33000000e+03	7.00000000e+00	8.00000000e+00	1.70000000e+01
-105	6.82400000e+03	9.00000000e+00	9.00000000e+00	1.80000000e+01
-104	7.34100000e+03	1.00000000e+01	1.10000000e+01	2.00000000e+01
-103	7.89900000e+03	1.00000000e+01	1.10000000e+01	2.00000000e+01
-102	8.56500000e+03	1.00000000e+01	1.10000000e+01	2.00000000e+01
-101	9.09700000e+03	1.00000000e+01	1.10000000e+01	2.00000000e+01
-100	9.49900000e+03	1.00000000e+01	1.10000000e+01	2.00000000e+01
-99	9.93000000e+03	1.00000000e+01	1.10000000e+01	2.00000000e+01
-98	1.03230000e+04	1.00000000e+01	1.10000000e+01	2.00000000e+01
-97	1.07960000e+04	1.20000000e+01	1.30000000e+01	2.40000000e+01
-96	1.13910000e+04	1.20000000e+01	1.30000000e+01	2.40000000e+01
-95	1.20370000e+04	1.20000000e+01	1.40000000e+01	2.50000000e+01
-94	1.28520000e+04	1.20000000e+01	1.40000000e+01	2.50000000e+01
-93	1.36280000e+04	1.30000000e+01	1.50000000e+01	2.60000000e+01
-92	1.36280000e+04	1.30000000e+01	1.50000000e+01	2.60000000e+01
-91	1.36280000e+04	1.80000000e+01	1.70000000e+01	3.00000000e+01
-90	1.36280000e+04	1.80000000e+01	1.70000000e+01	3.00000000e+01
-89	1.44380000e+04	1.90000000e+01	1.90000000e+01	3.20000000e+01
-88	1.52990000e+04	1.90000000e+01	1.90000000e+01	3.20000000e+01
-87	1.59380000e+04	1.90000000e+01	1.90000000e+01	3.20000000e+01
-86	1.63730000e+04	1.90000000e+01	1.90000000e+01	3.20000000e+01
-85	1.68270000e+04	1.90000000e+01	1.90000000e+01	3.20000000e+01
-84	1.72820000e+04	2.00000000e+01	2.00000000e+01	3.30000000e+01
-83	1.77330000e+04	2.30000000e+01	2.20000000e+01	3.50000000e+01
-82	1.82640000e+04	2.30000000e+01	2.20000000e+01	3.50000000e+01
-81	1.88270000e+04	2.30000000e+01	2.20000000e+01	3.50000000e+01
-80	1.95400000e+04	2.30000000e+01	2.20000000e+01	3.50000000e+01
-79	2.01840000e+04	2.30000000e+01	2.20000000e+01	3.50000000e+01
-78	2.08490000e+04	2.30000000e+01	2.20000000e+01	3.50000000e+01
-77	2.14770000e+04	2.30000000e+01	2.30000000e+01	3.70000000e+01
-76	2.20610000e+04	2.30000000e+01	2.30000000e+01	3.70000000e+01
-75	2.27190000e+04	2.40000000e+01	2.40000000e+01	3.80000000e+01
-74	2.33080000e+04	2.40000000e+01	2.40000000e+01	3.80000000e+01
-73	2.37730000e+04	2.40000000e+01	2.40000000e+01	3.80000000e+01
-72	2.42250000e+04	2.40000000e+01	2.40000000e+01	3.80000000e+01
-71	2.47740000e+04	2.40000000e+01	2.40000000e+01	3.80000000e+01
-70	2.52420000e+04	2.40000000e+01	2.40000000e+01	3.80000000e+01
-69	2.57570000e+04	2.40000000e+01	2.40000000e+01	3.80000000e+01
-68	2.63490000e+04	2.40000000e+01	2.40000000e+01	3.80000000e+01
-67	2.70360000e+04	2.40000000e+01	2.40000000e+01	3.80000000e+01
-66	2.75760000e+04	2.70000000e+01	2.50000000e+01	4.00000000e+01
-65	2.80690000e+04	2.70000000e+01	2.50000000e+01	4.00000000e+01
-64	2.86230000e+04	2.70000000e+01	2.60000000e+01	4.10000000e+01
-63	2.90630000e+04	2.70000000e+01	2.60000000e+01	4.10000000e+01
-62	2.95480000e+04	2.70000000e+01	2.60000000e+01	4.10000000e+01
-61	3.01280000e+04	3.00000000e+01	2.60000000e+01	4.40000000e+01
-60	3.01280000e+04	2.90000000e+01	2.60000000e+01	4.60000000e+01
-59	3.05630000e+04	2.90000000e+01	2.60000000e+01	4.60000000e+01
-58	3.09620000e+04	2.90000000e+01	2.60000000e+01	4.60000000e+01
-57	3.13210000e+04	2.90000000e+01	2.60000000e+01	4.60000000e+01
-56	3.16810000e+04	2.90000000e+01	2.60000000e+01	4.60000000e+01
-55	3.21350000e+04	2.90000000e+01	2.60000000e+01	4.60000000e+01
-54	3.27610000e+04	2.90000000e+01	2.60000000e+01	4.70000000e+01
-53	3.27610000e+04	2.90000000e+01	2.60000000e+01	4.70000000e+01
-52	3.32940000e+04	2.80000000e+01	2.70000000e+01	4.80000000e+01
-51	3.38410000e+04	2.80000000e+01	2.80000000e+01	4.90000000e+01
-50	3.43710000e+04	2.80000000e+01	2.80000000e+01	4.90000000e+01
-49	3.48910000e+04	3.00000000e+01	2.90000000e+01	5.00000000e+01
-48	3.55520000e+04	3.80000000e+01	3.10000000e+01	5.20000000e+01
-47	3.63330000e+04	3.80000000e+01	3.10000000e+01	5.20000000e+01
-46	3.72180000e+04	3.50000000e+01	3.20000000e+01	5.40000000e+01
-45	3.80990000e+04	3.20000000e+01	3.30000000e+01	5.50000000e+01
-44	3.88800000e+04	3.60000000e+01	3.50000000e+01	6.00000000e+01
-43	3.95060000e+04	3.60000000e+01	3.50000000e+01	6.00000000e+01
-42	4.02760000e+04	3.70000000e+01	3.60000000e+01	6.10000000e+01
-41	4.09950000e+04	3.70000000e+01	3.60000000e+01	6.10000000e+01
-40	4.18620000e+04	3.70000000e+01	3.60000000e+01	6.10000000e+01
-39	4.25480000e+04	3.90000000e+01	3.70000000e+01	6.30000000e+01
-38	4.32620000e+04	3.90000000e+01	3.70000000e+01	6.30000000e+01
-37	4.39010000e+04	4.30000000e+01	3.90000000e+01	6.60000000e+01
-36	4.44980000e+04	4.30000000e+01	3.90000000e+01	6.60000000e+01
-35	4.50660000e+04	4.30000000e+01	3.90000000e+01	6.60000000e+01
-34	4.57460000e+04	4.30000000e+01	3.90000000e+01	6.60000000e+01
-33	4.65600000e+04	4.30000000e+01	3.90000000e+01	6.60000000e+01
-32	4.73550000e+04	4.30000000e+01	3.90000000e+01	6.60000000e+01
-31	4.81550000e+04	4.30000000e+01	3.90000000e+01	6.60000000e+01
-30	4.88500000e+04	4.30000000e+01	3.90000000e+01	6.60000000e+01
-29	4.96920000e+04	4.30000000e+01	4.10000000e+01	6.80000000e+01
-28	5.07880000e+04	4.30000000e+01	4.10000000e+01	6.80000000e+01
-27	5.17820000e+04	4.40000000e+01	4.30000000e+01	7.00000000e+01
-26	5.27950000e+04	5.00000000e+01	4.50000000e+01	7.30000000e+01
-25	5.37710000e+04	5.00000000e+01	4.50000000e+01	7.30000000e+01
-24	5.48410000e+04	5.00000000e+01	4.50000000e+01	7.30000000e+01
-23	5.58060000e+04	5.10000000e+01	4.60000000e+01	7.70000000e+01
-22	5.68640000e+04	5.10000000e+01	4.60000000e+01	7.70000000e+01
-21	5.77210000e+04	5.10000000e+01	4.60000000e+01	7.70000000e+01
-20	5.84480000e+04	5.10000000e+01	4.60000000e+01	7.70000000e+01
-19	5.93830000e+04	5.10000000e+01	4.60000000e+01	7.70000000e+01
-18	6.05260000e+04	5.10000000e+01	4.60000000e+01	7.70000000e+01
-17	6.18820000e+04	4.90000000e+01	4.80000000e+01	8.00000000e+01
-16	6.30950000e+04	4.90000000e+01	4.80000000e+01	8.00000000e+01
-15	6.42960000e+04	4.90000000e+01	4.80000000e+01	8.00000000e+01
-14	6.54760000e+04	5.40000000e+01	5.10000000e+01	8.50000000e+01
-13	6.65200000e+04	5.40000000e+01	5.20000000e+01	8.80000000e+01
-12	6.76970000e+04	5.40000000e+01	5.30000000e+01	8.90000000e+01
-11	6.87820000e+04	6.10000000e+01	5.70000000e+01	9.90000000e+01
-10	6.98910000e+04	6.80000000e+01	5.90000000e+01	1.04000000e+02
-9	7.09260000e+04	6.80000000e+01	5.90000000e+01	1.04000000e+02
-8	7.21770000e+04	7.20000000e+01	6.10000000e+01	1.06000000e+02
-7	7.35760000e+04	7.20000000e+01	6.10000000e+01	1.06000000e+02
-6	7.50160000e+04	7.00000000e+01	6.20000000e+01	1.07000000e+02
-5	7.65160000e+04	6.90000000e+01	6.30000000e+01	1.08000000e+02
-4	7.78060000e+04	6.90000000e+01	6.30000000e+01	1.08000000e+02
-3	7.91920000e+04	7.20000000e+01	6.40000000e+01	1.12000000e+02
-2	8.06490000e+04	7.20000000e+01	6.40000000e+01	1.12000000e+02
-1	8.22830000e+04	6.80000000e+01	6.50000000e+01	1.16000000e+02
0	8.41210000e+04	6.80000000e+01	6.50000000e+01	1.16000000e+02
1	8.76840000e+04	8.60000000e+01	7.60000000e+01	1.31000000e+02
2	9.21390000e+04	8.60000000e+01	8.10000000e+01	1.45000000e+02
3	9.56820000e+04	9.70000000e+01	8.60000000e+01	1.52000000e+02
4	9.89300000e+04	9.40000000e+01	8.70000000e+01	1.55000000e+02
5	1.01608000e+05	9.90000000e+01	9.10000000e+01	1.60000000e+02
6	1.03778000e+05	1.03000000e+02	9.20000000e+01	1.61000000e+02
7	1.05867000e+05	1.03000000e+02	9.20000000e+01	1.61000000e+02
8	1.07992000e+05	9.90000000e+01	9.40000000e+01	1.63000000e+02
9	1.07992000e+05	1.05000000e+02	9.70000000e+01	1.67000000e+02
10	1.07992000e+05	1.05000000e+02	9.70000000e+01	1.67000000e+02
11	1.09789000e+05	1.06000000e+02	9.80000000e+01	1.70000000e+02
12	1.11072000e+05	1.10000000e+02	1.00000000e+02	1.72000000e+02
13	1.12316000e+05	1.07000000e+02	1.01000000e+02	1.73000000e+02
14	1.13584000e+05	1.06000000e+02	1.02000000e+02	1.74000000e+02
15	1.15022000e+05	1.06000000e+02	1.02000000e+02	1.74000000e+02
16	1.16875000e+05	1.13000000e+02	1.02000000e+02	1.76000000e+02
17	1.18537000e+05	1.16000000e+02	1.07000000e+02	1.81000000e+02
18	1.19762000e+05	1.16000000e+02	1.07000000e+02	1.81000000e+02
19	1.20712000e+05	1.18000000e+02	1.08000000e+02	1.82000000e+02
20	1.21620000e+05	1.18000000e+02	1.08000000e+02	1.82000000e+02
21	1.22555000e+05	1.18000000e+02	1.08000000e+02	1.82000000e+02
22	1.23594000e+05	1.18000000e+02	1.08000000e+02	1.82000000e+02
23	1.25030000e+05	1.21000000e+02	1.11000000e+02	1.86000000e+02
24	1.26353000e+05	1.26000000e+02	1.13000000e+02	1.88000000e+02
25	1.26353000e+05	1.26000000e+02	1.13000000e+02	1.88000000e+02
26	1.27120000e+05	1.25000000e+02	1.14000000e+02	1.89000000e+02
27	1.27915000e+05	1.26000000e+02	1.15000000e+02	1.90000000e+02
28	1.28643000e+05	1.26000000e+02	1.15000000e+02	1.90000000e+02
29	1.29464000e+05	1.26000000e+02	1.15000000e+02	1.90000000e+02
30	1.30337000e+05	1.30000000e+02	1.16000000e+02	1.91000000e+02
31	1.31259000e+05	1.30000000e+02	1.16000000e+02	1.91000000e+02
32	1.32211000e+05	1.30000000e+02	1.16000000e+02	1.91000000e+02
33	1.32946000e+05	1.30000000e+02	1.16000000e+02	1.91000000e+02
34	1.33616000e+05	1.31000000e+02	1.17000000e+02	1.92000000e+02
35	1.34328000e+05	1.31000000e+02	1.17000000e+02	1.92000000e+02
36	1.34972000e+05	1.31000000e+02	1.17000000e+02	1.92000000e+02
37	1.35949000e+05	1.30000000e+02	1.20000000e+02	1.96000000e+02
38	1.36882000e+05	1.30000000e+02	1.20000000e+02	1.96000000e+02
39	1.37595000e+05	1.30000000e+02	1.20000000e+02	1.96000000e+02
40	1.38196000e+05	1.30000000e+02	1.20000000e+02	1.96000000e+02
41	1.38735000e+05	1.30000000e+02	1.20000000e+02	1.96000000e+02
42	1.39302000e+05	1.32000000e+02	1.21000000e+02	1.97000000e+02
43	1.40008000e+05	1.36000000e+02	1.22000000e+02	1.98000000e+02
44	1.40928000e+05	1.36000000e+02	1.22000000e+02	1.98000000e+02
45	1.41810000e+05	1.31000000e+02	1.23000000e+02	1.99000000e+02
46	1.42462000e+05	1.31000000e+02	1.23000000e+02	1.99000000e+02
47	1.43099000e+05	1.31000000e+02	1.23000000e+02	1.99000000e+02
48	1.43644000e+05	1.31000000e+02	1.23000000e+02	1.99000000e+02
49	1.44245000e+05	1.31000000e+02	1.23000000e+02	1.99000000e+02
50	1.44972000e+05	1.31000000e+02	1.23000000e+02	1.99000000e+02
51	1.45842000e+05	1.35000000e+02	1.24000000e+02	2.00000000e+02
52	1.47089000e+05	1.35000000e+02	1.24000000e+02	2.00000000e+02
53	1.47886000e+05	1.38000000e+02	1.25000000e+02	2.01000000e+02
54	1.48470000e+05	1.40000000e+02	1.26000000e+02	2.02000000e+02
55	1.49001000e+05	1.40000000e+02	1.26000000e+02	2.02000000e+02
56	1.49543000e+05	1.40000000e+02	1.26000000e+02	2.02000000e+02
57	1.50122000e+05	1.37000000e+02	1.27000000e+02	2.03000000e+02
58	1.50913000e+05	1.37000000e+02	1.28000000e+02	2.04000000e+02
59	1.51717000e+05	1.37000000e+02	1.28000000e+02	2.04000000e+02
60	1.52337000e+05	1.37000000e+02	1.28000000e+02	2.04000000e+02
61	1.52845000e+05	1.37000000e+02	1.28000000e+02	2.04000000e+02
62	1.53345000e+05	1.37000000e+02	1.28000000e+02	2.04000000e+02
63	1.53802000e+05	1.39000000e+02	1.29000000e+02	2.05000000e+02
64	1.54307000e+05	1.39000000e+02	1.29000000e+02	2.05000000e+02
65	1.55025000e+05	1.39000000e+02	1.29000000e+02	2.05000000e+02
66	1.55660000e+05	1.33000000e+02	1.30000000e+02	2.06000000e+02
67	1.56156000e+05	1.33000000e+02	1.30000000e+02	2.06000000e+02
68	1.56529000e+05	1.33000000e+02	1.30000000e+02	2.06000000e+02
69	1.56930000e+05	1.33000000e+02	1.30000000e+02	2.06000000e+02
70	1.57335000e+05	1.33000000e+02	1.30000000e+02	2.06000000e+02
71	1.57823000e+05	1.33000000e+02	1.30000000e+02	2.06000000e+02
72	1.58469000e+05	1.33000000e+02	1.30000000e+02	2.06000000e+02
73	1.59124000e+05	1.33000000e+02	1.30000000e+02	2.06000000e+02
74	1.59696000e+05	1.33000000e+02	1.30000000e+02	2.06000000e+02
75	1.60131000e+05	1.33000000e+02	1.30000000e+02	2.06000000e+02
76	1.60630000e+05	1.33000000e+02	1.30000000e+02	2.06000000e+02
77	1.61123000e+05	1.33000000e+02	1.30000000e+02	2.06000000e+02
78	1.61675000e+05	1.33000000e+02	1.30000000e+02	2.06000000e+02
79	1.62298000e+05	1.33000000e+02	1.30000000e+02	2.06000000e+02
80	1.62973000e+05	1.42000000e+02	1.31000000e+02	2.08000000e+02
81	1.63522000e+05	1.42000000e+02	1.31000000e+02	2.08000000e+02
82	1.63930000e+05	1.42000000e+02	1.31000000e+02	2.08000000e+02
83	1.64401000e+05	1.42000000e+02	1.31000000e+02	2.08000000e+02
84	1.64830000e+05	1.42000000e+02	1.31000000e+02	2.08000000e+02
85	1.65316000e+05	1.42000000e+02	6.10000000e+01	2.08000000e+02
86	1.65802000e+05	1.44000000e+02	1.32000000e+02	2.09000000e+02
87	1.66506000e+05	1.44000000e+02	1.32000000e+02	2.09000000e+02
88	1.67103000e+05	1.44000000e+02	1.32000000e+02	2.09000000e+02
89	1.67523000e+05	1.52000000e+02	1.34000000e+02	2.11000000e+02
90	1.67877000e+05	1.49000000e+02	1.35000000e+02	2.12000000e+02
91	1.68261000e+05	1.52000000e+02	1.36000000e+02	2.14000000e+02
92	1.68755000e+05	1.47000000e+02	1.37000000e+02	2.15000000e+02
93	1.69348000e+05	1.47000000e+02	1.37000000e+02	2.15000000e+02
94	1.69936000e+05	1.47000000e+02	1.37000000e+02	2.15000000e+02
95	1.70442000e+05	1.47000000e+02	1.37000000e+02	2.15000000e+02
96	1.70818000e+05	1.47000000e+02	1.37000000e+02	2.15000000e+02
97	1.71151000e+05	1.47000000e+02	1.37000000e+02	2.15000000e+02
98	1.71493000e+05	1.47000000e+02	1.37000000e+02	2.15000000e+02
99	1.71967000e+05	1.47000000e+02	1.38000000e+02	2.16000000e+02
100	1.72500000e+05	1.47000000e+02	1.38000000e+02	2.16000000e+02
