# Supplementary material for: Early Prediction of Movie Box Office Success Based on Wikipedia Activity Big Data
Source: PLoS One. 2013 Aug 21;8(8):e71226. doi: 10.1371/journal.pone.0071226 (PMC3749192; doi:10.1371/journal.pone.0071226)
Supplement: Dataset S1 — The dataset under study, including the financial and Wikipedia activity data is also available at http://wwm.phy.bme.hu/SupplementaryDataS1.zip. (ZIP) [file pone.0071226.s002.zip › wikipredict_data_pack/sample_of_312/wikipedia_predictors/44]

Day_(movie_time)	Views	Users	Rigor	Edits
-500	0.00000000e+00	0.00000000e+00	0.00000000e+00	0.00000000e+00
-499	0.00000000e+00	0.00000000e+00	0.00000000e+00	0.00000000e+00
-498	0.00000000e+00	0.00000000e+00	0.00000000e+00	0.00000000e+00
-497	0.00000000e+00	0.00000000e+00	0.00000000e+00	0.00000000e+00
-496	0.00000000e+00	0.00000000e+00	0.00000000e+00	0.00000000e+00
-495	0.00000000e+00	0.00000000e+00	0.00000000e+00	0.00000000e+00
-494	0.00000000e+00	0.00000000e+00	0.00000000e+00	0.00000000e+00
-493	0.00000000e+00	0.00000000e+00	0.00000000e+00	0.00000000e+00
-492	0.00000000e+00	0.00000000e+00	0.00000000e+00	0.00000000e+00
-491	0.00000000e+00	0.00000000e+00	0.00000000e+00	0.00000000e+00
-490	0.00000000e+00	0.00000000e+00	0.00000000e+00	0.00000000e+00
-489	0.00000000e+00	0.00000000e+00	0.00000000e+00	0.00000000e+00
-488	0.00000000e+00	0.00000000e+00	0.00000000e+00	0.00000000e+00
-487	0.00000000e+00	0.00000000e+00	0.00000000e+00	0.00000000e+00
-486	0.00000000e+00	0.00000000e+00	0.00000000e+00	0.00000000e+00
-485	0.00000000e+00	0.00000000e+00	0.00000000e+00	0.00000000e+00
-484	0.00000000e+00	0.00000000e+00	0.00000000e+00	0.00000000e+00
-483	0.00000000e+00	0.00000000e+00	0.00000000e+00	0.00000000e+00
-482	0.00000000e+00	0.00000000e+00	0.00000000e+00	0.00000000e+00
-481	0.00000000e+00	0.00000000e+00	0.00000000e+00	0.00000000e+00
-480	0.00000000e+00	0.00000000e+00	0.00000000e+00	0.00000000e+00
-479	0.00000000e+00	0.00000000e+00	0.00000000e+00	0.00000000e+00
-478	0.00000000e+00	0.00000000e+00	0.00000000e+00	0.00000000e+00
-477	0.00000000e+00	0.00000000e+00	0.00000000e+00	0.00000000e+00
-476	0.00000000e+00	0.00000000e+00	0.00000000e+00	0.00000000e+00
-475	0.00000000e+00	0.00000000e+00	0.00000000e+00	0.00000000e+00
-474	0.00000000e+00	0.00000000e+00	0.00000000e+00	0.00000000e+00
-473	0.00000000e+00	0.00000000e+00	0.00000000e+00	0.00000000e+00
-472	0.00000000e+00	0.00000000e+00	0.00000000e+00	0.00000000e+00
-471	0.00000000e+00	0.00000000e+00	0.00000000e+00	0.00000000e+00
-470	0.00000000e+00	0.00000000e+00	0.00000000e+00	0.00000000e+00
-469	0.00000000e+00	0.00000000e+00	0.00000000e+00	0.00000000e+00
-468	0.00000000e+00	0.00000000e+00	0.00000000e+00	0.00000000e+00
-467	0.00000000e+00	0.00000000e+00	0.00000000e+00	0.00000000e+00
-466	0.00000000e+00	0.00000000e+00	0.00000000e+00	0.00000000e+00
-465	0.00000000e+00	0.00000000e+00	0.00000000e+00	0.00000000e+00
-464	0.00000000e+00	0.00000000e+00	0.00000000e+00	0.00000000e+00
-463	0.00000000e+00	0.00000000e+00	0.00000000e+00	0.00000000e+00
-462	0.00000000e+00	0.00000000e+00	0.00000000e+00	0.00000000e+00
-461	0.00000000e+00	0.00000000e+00	0.00000000e+00	0.00000000e+00
-460	0.00000000e+00	0.00000000e+00	0.00000000e+00	0.00000000e+00
-459	0.00000000e+00	0.00000000e+00	0.00000000e+00	0.00000000e+00
-458	0.00000000e+00	0.00000000e+00	0.00000000e+00	0.00000000e+00
-457	0.00000000e+00	0.00000000e+00	0.00000000e+00	0.00000000e+00
-456	0.00000000e+00	0.00000000e+00	0.00000000e+00	0.00000000e+00
-455	0.00000000e+00	0.00000000e+00	0.00000000e+00	0.00000000e+00
-454	0.00000000e+00	0.00000000e+00	0.00000000e+00	0.00000000e+00
-453	0.00000000e+00	0.00000000e+00	0.00000000e+00	0.00000000e+00
-452	0.00000000e+00	0.00000000e+00	0.00000000e+00	0.00000000e+00
-451	0.00000000e+00	0.00000000e+00	0.00000000e+00	0.00000000e+00
-450	0.00000000e+00	0.00000000e+00	0.00000000e+00	0.00000000e+00
-449	0.00000000e+00	0.00000000e+00	0.00000000e+00	0.00000000e+00
-448	0.00000000e+00	0.00000000e+00	0.00000000e+00	0.00000000e+00
-447	0.00000000e+00	0.00000000e+00	0.00000000e+00	0.00000000e+00
-446	0.00000000e+00	0.00000000e+00	0.00000000e+00	0.00000000e+00
-445	0.00000000e+00	0.00000000e+00	0.00000000e+00	0.00000000e+00
-444	0.00000000e+00	0.00000000e+00	0.00000000e+00	0.00000000e+00
-443	0.00000000e+00	0.00000000e+00	0.00000000e+00	0.00000000e+00
-442	0.00000000e+00	0.00000000e+00	0.00000000e+00	0.00000000e+00
-441	0.00000000e+00	0.00000000e+00	0.00000000e+00	0.00000000e+00
-440	0.00000000e+00	0.00000000e+00	0.00000000e+00	0.00000000e+00
-439	0.00000000e+00	0.00000000e+00	0.00000000e+00	0.00000000e+00
-438	0.00000000e+00	0.00000000e+00	0.00000000e+00	0.00000000e+00
-437	0.00000000e+00	0.00000000e+00	0.00000000e+00	0.00000000e+00
-436	0.00000000e+00	0.00000000e+00	0.00000000e+00	0.00000000e+00
-435	0.00000000e+00	0.00000000e+00	0.00000000e+00	0.00000000e+00
-434	0.00000000e+00	0.00000000e+00	0.00000000e+00	0.00000000e+00
-433	0.00000000e+00	0.00000000e+00	0.00000000e+00	0.00000000e+00
-432	0.00000000e+00	0.00000000e+00	0.00000000e+00	0.00000000e+00
-431	0.00000000e+00	0.00000000e+00	0.00000000e+00	0.00000000e+00
-430	0.00000000e+00	0.00000000e+00	0.00000000e+00	0.00000000e+00
-429	0.00000000e+00	0.00000000e+00	0.00000000e+00	0.00000000e+00
-428	0.00000000e+00	0.00000000e+00	0.00000000e+00	0.00000000e+00
-427	0.00000000e+00	0.00000000e+00	0.00000000e+00	0.00000000e+00
-426	0.00000000e+00	0.00000000e+00	0.00000000e+00	0.00000000e+00
-425	0.00000000e+00	0.00000000e+00	0.00000000e+00	0.00000000e+00
-424	0.00000000e+00	0.00000000e+00	0.00000000e+00	0.00000000e+00
-423	0.00000000e+00	0.00000000e+00	0.00000000e+00	0.00000000e+00
-422	0.00000000e+00	0.00000000e+00	0.00000000e+00	0.00000000e+00
-421	0.00000000e+00	0.00000000e+00	0.00000000e+00	0.00000000e+00
-420	0.00000000e+00	0.00000000e+00	0.00000000e+00	0.00000000e+00
-419	0.00000000e+00	0.00000000e+00	0.00000000e+00	0.00000000e+00
-418	0.00000000e+00	0.00000000e+00	0.00000000e+00	0.00000000e+00
-417	0.00000000e+00	0.00000000e+00	0.00000000e+00	0.00000000e+00
-416	0.00000000e+00	0.00000000e+00	0.00000000e+00	0.00000000e+00
-415	0.00000000e+00	0.00000000e+00	0.00000000e+00	0.00000000e+00
-414	0.00000000e+00	0.00000000e+00	0.00000000e+00	0.00000000e+00
-413	0.00000000e+00	0.00000000e+00	0.00000000e+00	0.00000000e+00
-412	0.00000000e+00	0.00000000e+00	0.00000000e+00	0.00000000e+00
-411	0.00000000e+00	0.00000000e+00	0.00000000e+00	0.00000000e+00
-410	0.00000000e+00	0.00000000e+00	0.00000000e+00	0.00000000e+00
-409	0.00000000e+00	0.00000000e+00	0.00000000e+00	0.00000000e+00
-408	0.00000000e+00	0.00000000e+00	0.00000000e+00	0.00000000e+00
-407	0.00000000e+00	0.00000000e+00	0.00000000e+00	0.00000000e+00
-406	0.00000000e+00	0.00000000e+00	0.00000000e+00	0.00000000e+00
-405	0.00000000e+00	0.00000000e+00	0.00000000e+00	0.00000000e+00
-404	0.00000000e+00	0.00000000e+00	0.00000000e+00	0.00000000e+00
-403	0.00000000e+00	0.00000000e+00	0.00000000e+00	0.00000000e+00
-402	0.00000000e+00	0.00000000e+00	0.00000000e+00	0.00000000e+00
-401	0.00000000e+00	0.00000000e+00	0.00000000e+00	0.00000000e+00
-400	0.00000000e+00	0.00000000e+00	0.00000000e+00	0.00000000e+00
-399	0.00000000e+00	0.00000000e+00	0.00000000e+00	0.00000000e+00
-398	0.00000000e+00	0.00000000e+00	0.00000000e+00	0.00000000e+00
-397	0.00000000e+00	0.00000000e+00	0.00000000e+00	0.00000000e+00
-396	0.00000000e+00	0.00000000e+00	0.00000000e+00	0.00000000e+00
-395	0.00000000e+00	0.00000000e+00	0.00000000e+00	0.00000000e+00
-394	0.00000000e+00	0.00000000e+00	0.00000000e+00	0.00000000e+00
-393	0.00000000e+00	0.00000000e+00	0.00000000e+00	0.00000000e+00
-392	0.00000000e+00	0.00000000e+00	0.00000000e+00	0.00000000e+00
-391	0.00000000e+00	0.00000000e+00	0.00000000e+00	0.00000000e+00
-390	0.00000000e+00	0.00000000e+00	0.00000000e+00	0.00000000e+00
-389	0.00000000e+00	0.00000000e+00	0.00000000e+00	0.00000000e+00
-388	0.00000000e+00	0.00000000e+00	0.00000000e+00	0.00000000e+00
-387	0.00000000e+00	0.00000000e+00	0.00000000e+00	0.00000000e+00
-386	0.00000000e+00	0.00000000e+00	0.00000000e+00	0.00000000e+00
-385	0.00000000e+00	0.00000000e+00	0.00000000e+00	0.00000000e+00
-384	0.00000000e+00	0.00000000e+00	0.00000000e+00	0.00000000e+00
-383	0.00000000e+00	0.00000000e+00	0.00000000e+00	0.00000000e+00
-382	0.00000000e+00	0.00000000e+00	0.00000000e+00	0.00000000e+00
-381	0.00000000e+00	0.00000000e+00	0.00000000e+00	0.00000000e+00
-380	0.00000000e+00	0.00000000e+00	0.00000000e+00	0.00000000e+00
-379	0.00000000e+00	0.00000000e+00	0.00000000e+00	0.00000000e+00
-378	0.00000000e+00	0.00000000e+00	0.00000000e+00	0.00000000e+00
-377	0.00000000e+00	0.00000000e+00	0.00000000e+00	0.00000000e+00
-376	0.00000000e+00	0.00000000e+00	0.00000000e+00	0.00000000e+00
-375	0.00000000e+00	0.00000000e+00	0.00000000e+00	0.00000000e+00
-374	0.00000000e+00	0.00000000e+00	0.00000000e+00	0.00000000e+00
-373	0.00000000e+00	0.00000000e+00	0.00000000e+00	0.00000000e+00
-372	0.00000000e+00	0.00000000e+00	0.00000000e+00	0.00000000e+00
-371	0.00000000e+00	0.00000000e+00	0.00000000e+00	0.00000000e+00
-370	0.00000000e+00	0.00000000e+00	0.00000000e+00	0.00000000e+00
-369	0.00000000e+00	0.00000000e+00	0.00000000e+00	0.00000000e+00
-368	0.00000000e+00	0.00000000e+00	0.00000000e+00	0.00000000e+00
-367	0.00000000e+00	0.00000000e+00	0.00000000e+00	0.00000000e+00
-366	0.00000000e+00	0.00000000e+00	0.00000000e+00	0.00000000e+00
-365	0.00000000e+00	0.00000000e+00	0.00000000e+00	0.00000000e+00
-364	0.00000000e+00	0.00000000e+00	0.00000000e+00	0.00000000e+00
-363	0.00000000e+00	0.00000000e+00	0.00000000e+00	0.00000000e+00
-362	0.00000000e+00	0.00000000e+00	0.00000000e+00	0.00000000e+00
-361	0.00000000e+00	0.00000000e+00	0.00000000e+00	0.00000000e+00
-360	0.00000000e+00	0.00000000e+00	0.00000000e+00	0.00000000e+00
-359	0.00000000e+00	0.00000000e+00	0.00000000e+00	0.00000000e+00
-358	0.00000000e+00	0.00000000e+00	0.00000000e+00	0.00000000e+00
-357	0.00000000e+00	0.00000000e+00	0.00000000e+00	0.00000000e+00
-356	0.00000000e+00	0.00000000e+00	0.00000000e+00	0.00000000e+00
-355	0.00000000e+00	0.00000000e+00	0.00000000e+00	0.00000000e+00
-354	0.00000000e+00	0.00000000e+00	0.00000000e+00	0.00000000e+00
-353	0.00000000e+00	0.00000000e+00	0.00000000e+00	0.00000000e+00
-352	0.00000000e+00	0.00000000e+00	0.00000000e+00	0.00000000e+00
-351	0.00000000e+00	0.00000000e+00	0.00000000e+00	0.00000000e+00
-350	0.00000000e+00	0.00000000e+00	0.00000000e+00	0.00000000e+00
-349	0.00000000e+00	0.00000000e+00	0.00000000e+00	0.00000000e+00
-348	0.00000000e+00	0.00000000e+00	0.00000000e+00	0.00000000e+00
-347	0.00000000e+00	0.00000000e+00	0.00000000e+00	0.00000000e+00
-346	0.00000000e+00	0.00000000e+00	0.00000000e+00	0.00000000e+00
-345	0.00000000e+00	0.00000000e+00	0.00000000e+00	0.00000000e+00
-344	0.00000000e+00	0.00000000e+00	0.00000000e+00	0.00000000e+00
-343	0.00000000e+00	0.00000000e+00	0.00000000e+00	0.00000000e+00
-342	0.00000000e+00	0.00000000e+00	0.00000000e+00	0.00000000e+00
-341	0.00000000e+00	0.00000000e+00	0.00000000e+00	0.00000000e+00
-340	0.00000000e+00	0.00000000e+00	0.00000000e+00	0.00000000e+00
-339	0.00000000e+00	0.00000000e+00	0.00000000e+00	0.00000000e+00
-338	0.00000000e+00	0.00000000e+00	0.00000000e+00	0.00000000e+00
-337	0.00000000e+00	0.00000000e+00	0.00000000e+00	0.00000000e+00
-336	0.00000000e+00	0.00000000e+00	0.00000000e+00	0.00000000e+00
-335	0.00000000e+00	0.00000000e+00	0.00000000e+00	0.00000000e+00
-334	0.00000000e+00	0.00000000e+00	0.00000000e+00	0.00000000e+00
-333	1.70000000e+01	1.00000000e+00	1.00000000e+00	2.00000000e+00
-332	3.50000000e+01	1.00000000e+00	1.00000000e+00	2.00000000e+00
-331	5.80000000e+01	2.00000000e+00	2.00000000e+00	3.00000000e+00
-330	7.10000000e+01	2.00000000e+00	2.00000000e+00	3.00000000e+00
-329	8.30000000e+01	2.00000000e+00	2.00000000e+00	3.00000000e+00
-328	9.60000000e+01	2.00000000e+00	2.00000000e+00	3.00000000e+00
-327	1.15000000e+02	2.00000000e+00	2.00000000e+00	3.00000000e+00
-326	1.30000000e+02	2.00000000e+00	2.00000000e+00	3.00000000e+00
-325	1.50000000e+02	2.00000000e+00	2.00000000e+00	3.00000000e+00
-324	1.67000000e+02	2.00000000e+00	2.00000000e+00	3.00000000e+00
-323	1.91000000e+02	2.00000000e+00	2.00000000e+00	3.00000000e+00
-322	6.20000000e+02	2.00000000e+00	2.00000000e+00	3.00000000e+00
-321	1.04700000e+03	2.00000000e+00	2.00000000e+00	3.00000000e+00
-320	1.74300000e+03	2.00000000e+00	2.00000000e+00	3.00000000e+00
-319	2.43000000e+03	2.00000000e+00	2.00000000e+00	3.00000000e+00
-318	2.88100000e+03	2.00000000e+00	2.00000000e+00	3.00000000e+00
-317	3.31500000e+03	2.00000000e+00	2.00000000e+00	3.00000000e+00
-316	3.72700000e+03	2.00000000e+00	2.00000000e+00	3.00000000e+00
-315	4.13300000e+03	2.00000000e+00	2.00000000e+00	3.00000000e+00
-314	4.69000000e+03	2.00000000e+00	2.00000000e+00	3.00000000e+00
-313	5.26400000e+03	2.00000000e+00	2.00000000e+00	3.00000000e+00
-312	5.85100000e+03	2.00000000e+00	2.00000000e+00	3.00000000e+00
-311	5.85100000e+03	3.00000000e+00	3.00000000e+00	4.00000000e+00
-310	6.30500000e+03	4.00000000e+00	4.00000000e+00	5.00000000e+00
-309	6.30500000e+03	4.00000000e+00	4.00000000e+00	5.00000000e+00
-308	6.30500000e+03	4.00000000e+00	4.00000000e+00	5.00000000e+00
-307	6.30500000e+03	4.00000000e+00	4.00000000e+00	5.00000000e+00
-306	6.30500000e+03	4.00000000e+00	4.00000000e+00	5.00000000e+00
-305	6.30500000e+03	4.00000000e+00	4.00000000e+00	5.00000000e+00
-304	6.72800000e+03	4.00000000e+00	4.00000000e+00	5.00000000e+00
-303	7.13400000e+03	4.00000000e+00	4.00000000e+00	5.00000000e+00
-302	7.48800000e+03	4.00000000e+00	4.00000000e+00	5.00000000e+00
-301	7.82100000e+03	4.00000000e+00	4.00000000e+00	5.00000000e+00
-300	8.22000000e+03	4.00000000e+00	4.00000000e+00	5.00000000e+00
-299	8.66000000e+03	4.00000000e+00	4.00000000e+00	5.00000000e+00
-298	9.18900000e+03	4.00000000e+00	4.00000000e+00	5.00000000e+00
-297	9.56600000e+03	4.00000000e+00	4.00000000e+00	5.00000000e+00
-296	9.87400000e+03	4.00000000e+00	4.00000000e+00	5.00000000e+00
-295	1.02580000e+04	5.00000000e+00	5.00000000e+00	6.00000000e+00
-294	1.07170000e+04	5.00000000e+00	5.00000000e+00	6.00000000e+00
-293	1.11620000e+04	5.00000000e+00	5.00000000e+00	6.00000000e+00
-292	1.17210000e+04	5.00000000e+00	5.00000000e+00	6.00000000e+00
-291	1.22850000e+04	5.00000000e+00	5.00000000e+00	6.00000000e+00
-290	1.23160000e+04	5.00000000e+00	5.00000000e+00	6.00000000e+00
-289	1.23580000e+04	5.00000000e+00	5.00000000e+00	6.00000000e+00
-288	1.23580000e+04	5.00000000e+00	5.00000000e+00	6.00000000e+00
-287	1.23580000e+04	5.00000000e+00	5.00000000e+00	6.00000000e+00
-286	1.23580000e+04	5.00000000e+00	5.00000000e+00	6.00000000e+00
-285	1.28690000e+04	5.00000000e+00	5.00000000e+00	6.00000000e+00
-284	1.34630000e+04	5.00000000e+00	5.00000000e+00	6.00000000e+00
-283	1.39100000e+04	5.00000000e+00	5.00000000e+00	6.00000000e+00
-282	1.42430000e+04	5.00000000e+00	5.00000000e+00	6.00000000e+00
-281	1.46290000e+04	5.00000000e+00	5.00000000e+00	6.00000000e+00
-280	1.50380000e+04	5.00000000e+00	5.00000000e+00	6.00000000e+00
-279	1.54350000e+04	5.00000000e+00	5.00000000e+00	6.00000000e+00
-278	1.59650000e+04	5.00000000e+00	5.00000000e+00	6.00000000e+00
-277	1.68050000e+04	6.00000000e+00	6.00000000e+00	1.50000000e+01
-276	1.77080000e+04	6.00000000e+00	6.00000000e+00	1.50000000e+01
-275	1.84750000e+04	6.00000000e+00	6.00000000e+00	1.50000000e+01
-274	1.91970000e+04	6.00000000e+00	6.00000000e+00	1.50000000e+01
-273	1.98550000e+04	6.00000000e+00	6.00000000e+00	1.60000000e+01
-272	2.05800000e+04	6.00000000e+00	6.00000000e+00	1.70000000e+01
-271	2.12850000e+04	6.00000000e+00	6.00000000e+00	1.90000000e+01
-270	2.36610000e+04	6.00000000e+00	6.00000000e+00	2.00000000e+01
-269	2.43480000e+04	6.00000000e+00	6.00000000e+00	2.00000000e+01
-268	2.49780000e+04	6.00000000e+00	6.00000000e+00	2.00000000e+01
-267	2.56620000e+04	6.00000000e+00	6.00000000e+00	2.00000000e+01
-266	2.62480000e+04	6.00000000e+00	6.00000000e+00	2.00000000e+01
-265	2.67890000e+04	6.00000000e+00	6.00000000e+00	2.00000000e+01
-264	2.74320000e+04	7.00000000e+00	8.00000000e+00	2.20000000e+01
-263	2.81570000e+04	7.00000000e+00	8.00000000e+00	2.20000000e+01
-262	2.86440000e+04	7.00000000e+00	8.00000000e+00	2.20000000e+01
-261	2.91760000e+04	7.00000000e+00	8.00000000e+00	2.20000000e+01
-260	2.97780000e+04	7.00000000e+00	8.00000000e+00	2.20000000e+01
-259	3.02350000e+04	7.00000000e+00	8.00000000e+00	2.20000000e+01
-258	3.07240000e+04	7.00000000e+00	8.00000000e+00	2.20000000e+01
-257	3.13880000e+04	7.00000000e+00	8.00000000e+00	2.20000000e+01
-256	3.13880000e+04	7.00000000e+00	8.00000000e+00	2.20000000e+01
-255	3.18560000e+04	7.00000000e+00	8.00000000e+00	2.20000000e+01
-254	3.22310000e+04	7.00000000e+00	8.00000000e+00	2.20000000e+01
-253	3.26680000e+04	7.00000000e+00	8.00000000e+00	2.20000000e+01
-252	3.31790000e+04	7.00000000e+00	8.00000000e+00	2.20000000e+01
-251	3.37370000e+04	7.00000000e+00	8.00000000e+00	2.20000000e+01
-250	3.44360000e+04	7.00000000e+00	8.00000000e+00	2.20000000e+01
-249	3.44360000e+04	9.00000000e+00	1.00000000e+01	2.40000000e+01
-248	3.50000000e+04	9.00000000e+00	1.00000000e+01	2.40000000e+01
-247	3.55580000e+04	9.00000000e+00	1.00000000e+01	2.40000000e+01
-246	3.62000000e+04	9.00000000e+00	1.00000000e+01	2.40000000e+01
-245	3.70330000e+04	9.00000000e+00	1.00000000e+01	2.40000000e+01
-244	3.77360000e+04	1.00000000e+01	1.10000000e+01	2.70000000e+01
-243	3.85230000e+04	1.10000000e+01	1.30000000e+01	2.90000000e+01
-242	3.92750000e+04	1.10000000e+01	1.30000000e+01	2.90000000e+01
-241	3.98870000e+04	1.10000000e+01	1.30000000e+01	2.90000000e+01
-240	4.03340000e+04	1.10000000e+01	1.30000000e+01	2.90000000e+01
-239	4.08430000e+04	1.10000000e+01	1.30000000e+01	2.90000000e+01
-238	4.13240000e+04	1.10000000e+01	1.30000000e+01	2.90000000e+01
-237	4.18280000e+04	1.10000000e+01	1.30000000e+01	2.90000000e+01
-236	4.24480000e+04	1.10000000e+01	1.30000000e+01	2.90000000e+01
-235	4.31000000e+04	1.10000000e+01	1.30000000e+01	2.90000000e+01
-234	4.36210000e+04	1.10000000e+01	1.30000000e+01	2.90000000e+01
-233	4.40790000e+04	1.10000000e+01	1.30000000e+01	2.90000000e+01
-232	4.45110000e+04	1.30000000e+01	1.40000000e+01	3.10000000e+01
-231	4.48930000e+04	1.30000000e+01	1.40000000e+01	3.10000000e+01
-230	4.53660000e+04	1.20000000e+01	1.50000000e+01	3.20000000e+01
-229	4.59230000e+04	1.20000000e+01	1.50000000e+01	3.20000000e+01
-228	4.65060000e+04	1.20000000e+01	1.50000000e+01	3.20000000e+01
-227	4.69980000e+04	1.20000000e+01	1.50000000e+01	3.20000000e+01
-226	4.74680000e+04	1.20000000e+01	1.50000000e+01	3.20000000e+01
-225	4.78930000e+04	1.20000000e+01	1.50000000e+01	3.20000000e+01
-224	4.83650000e+04	1.20000000e+01	1.50000000e+01	3.20000000e+01
-223	4.88750000e+04	1.20000000e+01	1.50000000e+01	3.20000000e+01
-222	4.94370000e+04	1.20000000e+01	1.50000000e+01	3.20000000e+01
-221	5.01420000e+04	1.20000000e+01	1.50000000e+01	3.20000000e+01
-220	5.09790000e+04	1.20000000e+01	1.50000000e+01	3.20000000e+01
-219	5.16610000e+04	1.20000000e+01	1.50000000e+01	3.20000000e+01
-218	5.23410000e+04	1.20000000e+01	1.50000000e+01	3.20000000e+01
-217	5.29410000e+04	1.20000000e+01	1.50000000e+01	3.20000000e+01
-216	5.34040000e+04	1.20000000e+01	1.50000000e+01	3.20000000e+01
-215	5.40440000e+04	1.20000000e+01	1.50000000e+01	3.20000000e+01
-214	5.47500000e+04	1.20000000e+01	1.50000000e+01	3.20000000e+01
-213	5.54960000e+04	1.20000000e+01	1.50000000e+01	3.20000000e+01
-212	5.62940000e+04	1.20000000e+01	1.50000000e+01	3.20000000e+01
-211	5.70560000e+04	1.50000000e+01	1.70000000e+01	3.40000000e+01
-210	5.78000000e+04	1.50000000e+01	1.70000000e+01	3.40000000e+01
-209	5.86040000e+04	1.50000000e+01	1.70000000e+01	3.40000000e+01
-208	5.94240000e+04	1.50000000e+01	1.70000000e+01	3.40000000e+01
-207	6.02540000e+04	1.50000000e+01	1.70000000e+01	3.40000000e+01
-206	6.08150000e+04	1.50000000e+01	1.70000000e+01	3.40000000e+01
-205	6.13790000e+04	1.60000000e+01	1.90000000e+01	3.60000000e+01
-204	6.20270000e+04	1.60000000e+01	1.90000000e+01	3.60000000e+01
-203	6.27210000e+04	1.60000000e+01	1.90000000e+01	3.60000000e+01
-202	6.34400000e+04	1.60000000e+01	1.90000000e+01	3.60000000e+01
-201	6.42800000e+04	1.60000000e+01	1.90000000e+01	3.60000000e+01
-200	6.51310000e+04	1.60000000e+01	1.90000000e+01	3.60000000e+01
-199	6.57260000e+04	1.60000000e+01	1.90000000e+01	3.60000000e+01
-198	6.62820000e+04	1.60000000e+01	1.90000000e+01	3.60000000e+01
-197	6.68160000e+04	1.60000000e+01	1.90000000e+01	3.60000000e+01
-196	6.73550000e+04	1.60000000e+01	1.90000000e+01	3.60000000e+01
-195	6.79180000e+04	1.60000000e+01	1.90000000e+01	3.60000000e+01
-194	6.86780000e+04	1.60000000e+01	1.90000000e+01	3.60000000e+01
-193	6.94070000e+04	1.60000000e+01	1.90000000e+01	3.60000000e+01
-192	7.02010000e+04	1.60000000e+01	1.90000000e+01	3.60000000e+01
-191	7.08680000e+04	1.60000000e+01	1.90000000e+01	3.60000000e+01
-190	7.14170000e+04	1.60000000e+01	2.00000000e+01	3.70000000e+01
-189	7.19870000e+04	1.60000000e+01	2.00000000e+01	3.70000000e+01
-188	7.25650000e+04	1.60000000e+01	2.00000000e+01	3.70000000e+01
-187	7.25650000e+04	1.60000000e+01	2.00000000e+01	3.70000000e+01
-186	7.25650000e+04	1.60000000e+01	2.00000000e+01	3.70000000e+01
-185	7.31300000e+04	1.60000000e+01	2.00000000e+01	3.70000000e+01
-184	7.36420000e+04	1.60000000e+01	2.00000000e+01	3.70000000e+01
-183	7.41360000e+04	1.60000000e+01	2.00000000e+01	3.70000000e+01
-182	7.47520000e+04	1.60000000e+01	2.00000000e+01	3.70000000e+01
-181	7.53550000e+04	1.60000000e+01	2.00000000e+01	3.70000000e+01
-180	7.66190000e+04	1.60000000e+01	2.00000000e+01	3.70000000e+01
-179	7.78810000e+04	1.60000000e+01	2.00000000e+01	3.70000000e+01
-178	7.84960000e+04	1.80000000e+01	2.10000000e+01	4.00000000e+01
-177	7.90970000e+04	1.80000000e+01	2.10000000e+01	4.00000000e+01
-176	7.96240000e+04	1.80000000e+01	2.10000000e+01	4.00000000e+01
-175	8.01320000e+04	1.80000000e+01	2.10000000e+01	4.00000000e+01
-174	8.07070000e+04	1.80000000e+01	2.10000000e+01	4.00000000e+01
-173	8.14220000e+04	1.80000000e+01	2.10000000e+01	4.00000000e+01
-172	8.22230000e+04	1.80000000e+01	2.10000000e+01	4.00000000e+01
-171	8.22230000e+04	1.80000000e+01	2.10000000e+01	4.00000000e+01
-170	8.27690000e+04	1.70000000e+01	2.20000000e+01	4.10000000e+01
-169	8.32770000e+04	1.70000000e+01	2.20000000e+01	4.10000000e+01
-168	8.38980000e+04	1.70000000e+01	2.20000000e+01	4.10000000e+01
-167	8.45470000e+04	1.70000000e+01	2.20000000e+01	4.10000000e+01
-166	8.53760000e+04	1.70000000e+01	2.20000000e+01	4.10000000e+01
-165	8.64980000e+04	1.70000000e+01	2.20000000e+01	4.10000000e+01
-164	8.76450000e+04	1.70000000e+01	2.20000000e+01	4.10000000e+01
-163	8.85410000e+04	1.70000000e+01	2.20000000e+01	4.10000000e+01
-162	8.94410000e+04	1.70000000e+01	2.20000000e+01	4.10000000e+01
-161	9.02390000e+04	1.70000000e+01	2.20000000e+01	4.10000000e+01
-160	9.09030000e+04	1.70000000e+01	2.20000000e+01	4.10000000e+01
-159	9.17010000e+04	1.70000000e+01	2.20000000e+01	4.10000000e+01
-158	9.26870000e+04	1.70000000e+01	2.20000000e+01	4.10000000e+01
-157	9.34670000e+04	1.70000000e+01	2.20000000e+01	4.10000000e+01
-156	9.34670000e+04	1.70000000e+01	2.20000000e+01	4.10000000e+01
-155	9.41310000e+04	1.70000000e+01	2.20000000e+01	4.10000000e+01
-154	9.47280000e+04	1.70000000e+01	2.20000000e+01	4.10000000e+01
-153	9.54040000e+04	1.70000000e+01	2.20000000e+01	4.10000000e+01
-152	9.64120000e+04	1.70000000e+01	2.20000000e+01	4.10000000e+01
-151	9.73990000e+04	1.80000000e+01	2.30000000e+01	4.20000000e+01
-150	9.81230000e+04	1.80000000e+01	2.30000000e+01	4.20000000e+01
-149	9.87010000e+04	1.90000000e+01	2.40000000e+01	4.30000000e+01
-148	9.93380000e+04	1.90000000e+01	2.40000000e+01	4.30000000e+01
-147	9.99350000e+04	2.10000000e+01	2.50000000e+01	4.40000000e+01
-146	1.00518000e+05	2.10000000e+01	2.50000000e+01	4.40000000e+01
-145	1.01363000e+05	2.10000000e+01	2.50000000e+01	4.40000000e+01
-144	1.02287000e+05	2.10000000e+01	2.50000000e+01	4.40000000e+01
-143	1.03892000e+05	2.00000000e+01	2.70000000e+01	4.70000000e+01
-142	1.04669000e+05	2.00000000e+01	2.70000000e+01	4.70000000e+01
-141	1.05323000e+05	2.00000000e+01	2.70000000e+01	4.70000000e+01
-140	1.05910000e+05	2.00000000e+01	2.70000000e+01	4.70000000e+01
-139	1.06564000e+05	2.00000000e+01	2.70000000e+01	4.70000000e+01
-138	1.07443000e+05	2.00000000e+01	2.70000000e+01	4.70000000e+01
-137	1.08245000e+05	2.00000000e+01	2.70000000e+01	4.70000000e+01
-136	1.08912000e+05	2.00000000e+01	2.70000000e+01	4.70000000e+01
-135	1.09513000e+05	2.00000000e+01	2.70000000e+01	4.70000000e+01
-134	1.10100000e+05	2.00000000e+01	2.70000000e+01	4.70000000e+01
-133	1.10693000e+05	2.00000000e+01	2.70000000e+01	4.70000000e+01
-132	1.11450000e+05	2.00000000e+01	2.70000000e+01	4.70000000e+01
-131	1.12376000e+05	2.00000000e+01	2.70000000e+01	4.70000000e+01
-130	1.13210000e+05	2.00000000e+01	2.70000000e+01	4.70000000e+01
-129	1.13855000e+05	2.00000000e+01	2.70000000e+01	4.70000000e+01
-128	1.14385000e+05	2.20000000e+01	2.80000000e+01	4.90000000e+01
-127	1.14898000e+05	2.20000000e+01	2.80000000e+01	4.90000000e+01
-126	1.15401000e+05	2.20000000e+01	2.80000000e+01	4.90000000e+01
-125	1.15998000e+05	2.20000000e+01	2.80000000e+01	4.90000000e+01
-124	1.16752000e+05	2.20000000e+01	2.80000000e+01	4.90000000e+01
-123	1.17519000e+05	2.20000000e+01	2.80000000e+01	4.90000000e+01
-122	1.18217000e+05	2.20000000e+01	2.80000000e+01	4.90000000e+01
-121	1.18828000e+05	2.20000000e+01	2.80000000e+01	4.90000000e+01
-120	1.19477000e+05	2.20000000e+01	2.80000000e+01	4.90000000e+01
-119	1.20115000e+05	2.20000000e+01	2.80000000e+01	4.90000000e+01
-118	1.20863000e+05	2.20000000e+01	2.80000000e+01	4.90000000e+01
-117	1.21670000e+05	2.20000000e+01	2.80000000e+01	4.90000000e+01
-116	1.22832000e+05	2.20000000e+01	2.80000000e+01	4.90000000e+01
-115	1.24091000e+05	2.20000000e+01	2.80000000e+01	4.90000000e+01
-114	1.24670000e+05	2.20000000e+01	2.80000000e+01	4.90000000e+01
-113	1.25337000e+05	2.20000000e+01	2.80000000e+01	4.90000000e+01
-112	1.25928000e+05	2.20000000e+01	2.80000000e+01	4.90000000e+01
-111	1.26559000e+05	2.20000000e+01	2.80000000e+01	4.90000000e+01
-110	1.27472000e+05	2.20000000e+01	2.80000000e+01	4.90000000e+01
-109	1.28393000e+05	2.20000000e+01	2.80000000e+01	4.90000000e+01
-108	1.29017000e+05	2.20000000e+01	2.80000000e+01	4.90000000e+01
-107	1.29505000e+05	2.20000000e+01	2.80000000e+01	4.90000000e+01
-106	1.30023000e+05	2.20000000e+01	2.80000000e+01	4.90000000e+01
-105	1.30601000e+05	2.20000000e+01	2.80000000e+01	4.90000000e+01
-104	1.31325000e+05	2.20000000e+01	2.80000000e+01	4.90000000e+01
-103	1.32031000e+05	2.20000000e+01	2.80000000e+01	4.90000000e+01
-102	1.32756000e+05	2.20000000e+01	2.80000000e+01	4.90000000e+01
-101	1.33292000e+05	2.20000000e+01	2.80000000e+01	4.90000000e+01
-100	1.33735000e+05	2.20000000e+01	2.80000000e+01	4.90000000e+01
-99	1.34211000e+05	2.20000000e+01	2.80000000e+01	4.90000000e+01
-98	1.34751000e+05	2.20000000e+01	2.80000000e+01	4.90000000e+01
-97	1.35414000e+05	2.20000000e+01	2.80000000e+01	4.90000000e+01
-96	1.36164000e+05	2.20000000e+01	2.80000000e+01	4.90000000e+01
-95	1.36969000e+05	2.20000000e+01	2.80000000e+01	4.90000000e+01
-94	1.37542000e+05	2.20000000e+01	2.80000000e+01	4.90000000e+01
-93	1.38082000e+05	2.20000000e+01	2.80000000e+01	4.90000000e+01
-92	1.38674000e+05	2.20000000e+01	2.90000000e+01	5.00000000e+01
-91	1.39368000e+05	2.20000000e+01	2.90000000e+01	5.00000000e+01
-90	1.40137000e+05	2.20000000e+01	2.90000000e+01	5.00000000e+01
-89	1.41083000e+05	2.20000000e+01	2.90000000e+01	5.00000000e+01
-88	1.42095000e+05	2.20000000e+01	2.90000000e+01	5.00000000e+01
-87	1.42993000e+05	2.20000000e+01	2.90000000e+01	5.00000000e+01
-86	1.43694000e+05	2.20000000e+01	2.90000000e+01	5.00000000e+01
-85	1.44311000e+05	2.20000000e+01	2.90000000e+01	5.00000000e+01
-84	1.44907000e+05	2.20000000e+01	2.90000000e+01	5.00000000e+01
-83	1.45690000e+05	2.50000000e+01	3.30000000e+01	6.00000000e+01
-82	1.46521000e+05	2.50000000e+01	3.30000000e+01	6.00000000e+01
-81	1.47353000e+05	2.50000000e+01	3.30000000e+01	6.00000000e+01
-80	1.48074000e+05	2.50000000e+01	3.30000000e+01	6.00000000e+01
-79	1.48672000e+05	2.50000000e+01	3.30000000e+01	6.00000000e+01
-78	1.49292000e+05	2.50000000e+01	3.30000000e+01	6.00000000e+01
-77	1.49846000e+05	2.50000000e+01	3.30000000e+01	6.00000000e+01
-76	1.51332000e+05	2.60000000e+01	3.40000000e+01	6.10000000e+01
-75	1.55545000e+05	3.10000000e+01	3.90000000e+01	6.70000000e+01
-74	1.57849000e+05	3.20000000e+01	4.20000000e+01	7.10000000e+01
-73	1.60320000e+05	3.60000000e+01	4.40000000e+01	7.40000000e+01
-72	1.62059000e+05	3.60000000e+01	4.40000000e+01	7.40000000e+01
-71	1.63979000e+05	3.60000000e+01	4.40000000e+01	7.40000000e+01
-70	1.66599000e+05	3.60000000e+01	4.50000000e+01	7.50000000e+01
-69	1.69186000e+05	3.60000000e+01	4.50000000e+01	7.50000000e+01
-68	1.72279000e+05	3.90000000e+01	4.80000000e+01	7.80000000e+01
-67	1.75106000e+05	3.90000000e+01	4.80000000e+01	7.80000000e+01
-66	1.77322000e+05	3.90000000e+01	4.80000000e+01	7.80000000e+01
-65	1.79172000e+05	3.90000000e+01	4.80000000e+01	7.80000000e+01
-64	1.81446000e+05	3.90000000e+01	4.80000000e+01	7.80000000e+01
-63	1.82998000e+05	3.90000000e+01	4.80000000e+01	7.80000000e+01
-62	1.84356000e+05	3.90000000e+01	4.80000000e+01	7.80000000e+01
-61	1.86340000e+05	3.90000000e+01	4.90000000e+01	7.90000000e+01
-60	1.88129000e+05	3.90000000e+01	4.90000000e+01	7.90000000e+01
-59	1.89848000e+05	3.90000000e+01	4.90000000e+01	7.90000000e+01
-58	1.91313000e+05	3.90000000e+01	4.90000000e+01	7.90000000e+01
-57	1.92773000e+05	3.90000000e+01	4.90000000e+01	7.90000000e+01
-56	1.95683000e+05	3.90000000e+01	4.90000000e+01	7.90000000e+01
-55	1.98440000e+05	3.90000000e+01	4.90000000e+01	7.90000000e+01
-54	2.01001000e+05	3.90000000e+01	4.90000000e+01	7.90000000e+01
-53	2.03297000e+05	4.20000000e+01	5.00000000e+01	8.00000000e+01
-52	2.09932000e+05	4.40000000e+01	5.30000000e+01	8.30000000e+01
-51	2.12918000e+05	4.40000000e+01	5.40000000e+01	8.40000000e+01
-50	2.18935000e+05	4.40000000e+01	5.40000000e+01	8.40000000e+01
-49	2.21790000e+05	4.40000000e+01	5.40000000e+01	8.40000000e+01
-48	2.23556000e+05	4.40000000e+01	5.40000000e+01	8.40000000e+01
-47	2.24118000e+05	4.40000000e+01	5.40000000e+01	8.40000000e+01
-46	2.24471000e+05	4.70000000e+01	5.50000000e+01	8.50000000e+01
-45	2.24823000e+05	4.70000000e+01	5.60000000e+01	8.80000000e+01
-44	2.25561000e+05	4.70000000e+01	5.60000000e+01	8.80000000e+01
-43	2.26668000e+05	4.70000000e+01	5.60000000e+01	8.80000000e+01
-42	2.28298000e+05	4.70000000e+01	5.60000000e+01	8.80000000e+01
-41	2.29779000e+05	4.70000000e+01	5.60000000e+01	8.80000000e+01
-40	2.32026000e+05	4.80000000e+01	5.70000000e+01	8.90000000e+01
-39	2.33948000e+05	4.80000000e+01	5.70000000e+01	8.90000000e+01
-38	2.36500000e+05	4.80000000e+01	5.70000000e+01	8.90000000e+01
-37	2.38283000e+05	4.80000000e+01	5.70000000e+01	8.90000000e+01
-36	2.40044000e+05	4.80000000e+01	5.80000000e+01	9.00000000e+01
-35	2.41593000e+05	4.80000000e+01	5.90000000e+01	9.10000000e+01
-34	2.43130000e+05	4.80000000e+01	5.90000000e+01	9.10000000e+01
-33	2.43130000e+05	4.80000000e+01	5.90000000e+01	9.10000000e+01
-32	2.43959000e+05	5.10000000e+01	6.00000000e+01	9.20000000e+01
-31	2.43959000e+05	5.10000000e+01	6.10000000e+01	9.30000000e+01
-30	2.45793000e+05	5.00000000e+01	6.30000000e+01	9.50000000e+01
-29	2.47785000e+05	5.00000000e+01	6.30000000e+01	9.50000000e+01
-28	2.50998000e+05	5.30000000e+01	6.60000000e+01	9.80000000e+01
-27	2.54646000e+05	5.30000000e+01	6.60000000e+01	9.80000000e+01
-26	2.58168000e+05	5.50000000e+01	6.80000000e+01	1.00000000e+02
-25	2.61661000e+05	5.90000000e+01	7.10000000e+01	1.04000000e+02
-24	2.61661000e+05	5.90000000e+01	7.10000000e+01	1.04000000e+02
-23	2.69128000e+05	6.00000000e+01	7.50000000e+01	1.09000000e+02
-22	2.69128000e+05	6.00000000e+01	7.50000000e+01	1.09000000e+02
-21	2.69128000e+05	6.20000000e+01	7.60000000e+01	1.10000000e+02
-20	2.69128000e+05	6.60000000e+01	7.80000000e+01	1.12000000e+02
-19	2.69128000e+05	6.60000000e+01	7.80000000e+01	1.12000000e+02
-18	2.74132000e+05	6.40000000e+01	8.10000000e+01	1.15000000e+02
-17	2.78401000e+05	6.40000000e+01	8.10000000e+01	1.15000000e+02
-16	2.84841000e+05	6.40000000e+01	8.10000000e+01	1.15000000e+02
-15	2.91376000e+05	7.00000000e+01	8.60000000e+01	1.20000000e+02
-14	2.97270000e+05	7.00000000e+01	8.60000000e+01	1.20000000e+02
-13	3.03484000e+05	7.10000000e+01	8.70000000e+01	1.21000000e+02
-12	3.10034000e+05	7.00000000e+01	8.90000000e+01	1.23000000e+02
-11	3.16622000e+05	7.00000000e+01	8.90000000e+01	1.23000000e+02
-10	3.23284000e+05	7.70000000e+01	9.20000000e+01	1.26000000e+02
-9	3.32130000e+05	8.00000000e+01	9.70000000e+01	1.33000000e+02
-8	3.41385000e+05	8.10000000e+01	9.80000000e+01	1.34000000e+02
-7	3.51419000e+05	8.00000000e+01	9.90000000e+01	1.35000000e+02
-6	3.64170000e+05	8.30000000e+01	1.00000000e+02	1.36000000e+02
-5	3.74962000e+05	8.30000000e+01	1.02000000e+02	1.39000000e+02
-4	3.86798000e+05	8.30000000e+01	1.02000000e+02	1.39000000e+02
-3	3.99966000e+05	8.60000000e+01	1.03000000e+02	1.40000000e+02
-2	4.16669000e+05	9.00000000e+01	1.07000000e+02	1.46000000e+02
-1	4.33517000e+05	1.00000000e+02	1.15000000e+02	1.55000000e+02
0	4.53837000e+05	1.11000000e+02	1.25000000e+02	1.66000000e+02
1	4.86953000e+05	1.18000000e+02	1.36000000e+02	1.79000000e+02
2	5.14938000e+05	1.29000000e+02	1.51000000e+02	2.02000000e+02
3	5.34362000e+05	1.47000000e+02	1.67000000e+02	2.23000000e+02
4	5.53101000e+05	1.61000000e+02	1.80000000e+02	2.39000000e+02
5	5.66035000e+05	1.63000000e+02	1.84000000e+02	2.47000000e+02
6	5.77170000e+05	1.65000000e+02	1.88000000e+02	2.53000000e+02
7	5.87893000e+05	1.73000000e+02	1.93000000e+02	2.60000000e+02
8	5.99026000e+05	1.83000000e+02	2.07000000e+02	2.80000000e+02
9	6.07444000e+05	1.97000000e+02	2.17000000e+02	2.95000000e+02
10	6.15176000e+05	1.99000000e+02	2.22000000e+02	3.00000000e+02
11	6.23091000e+05	2.03000000e+02	2.25000000e+02	3.03000000e+02
12	6.29845000e+05	2.05000000e+02	2.29000000e+02	3.07000000e+02
13	6.35709000e+05	2.10000000e+02	2.31000000e+02	3.09000000e+02
14	6.41375000e+05	2.13000000e+02	2.33000000e+02	3.11000000e+02
15	6.46526000e+05	2.14000000e+02	2.35000000e+02	3.13000000e+02
16	6.51125000e+05	2.13000000e+02	2.37000000e+02	3.15000000e+02
17	6.56147000e+05	2.13000000e+02	2.37000000e+02	3.15000000e+02
18	6.60923000e+05	2.22000000e+02	2.38000000e+02	3.16000000e+02
19	6.65079000e+05	2.22000000e+02	2.38000000e+02	3.16000000e+02
20	6.68908000e+05	2.12000000e+02	2.43000000e+02	3.25000000e+02
21	6.72699000e+05	2.17000000e+02	2.45000000e+02	3.27000000e+02
22	6.76102000e+05	2.17000000e+02	2.45000000e+02	3.27000000e+02
23	6.79644000e+05	2.17000000e+02	2.45000000e+02	3.27000000e+02
24	6.83386000e+05	2.17000000e+02	2.45000000e+02	3.27000000e+02
25	6.86875000e+05	2.17000000e+02	2.45000000e+02	3.27000000e+02
26	6.89871000e+05	2.24000000e+02	2.48000000e+02	3.33000000e+02
27	6.92859000e+05	2.35000000e+02	2.50000000e+02	3.35000000e+02
28	6.95735000e+05	2.35000000e+02	2.50000000e+02	3.35000000e+02
29	6.98859000e+05	2.30000000e+02	2.52000000e+02	3.37000000e+02
30	7.02180000e+05	2.30000000e+02	2.52000000e+02	3.37000000e+02
31	7.05723000e+05	2.35000000e+02	2.53000000e+02	3.38000000e+02
32	7.09059000e+05	2.35000000e+02	2.53000000e+02	3.38000000e+02
33	7.11921000e+05	2.36000000e+02	2.55000000e+02	3.40000000e+02
34	7.14702000e+05	2.33000000e+02	2.56000000e+02	3.41000000e+02
35	7.17343000e+05	2.33000000e+02	2.56000000e+02	3.41000000e+02
36	7.20137000e+05	2.29000000e+02	2.57000000e+02	3.42000000e+02
37	7.23263000e+05	2.29000000e+02	2.57000000e+02	3.42000000e+02
38	7.26779000e+05	2.29000000e+02	2.57000000e+02	3.42000000e+02
39	7.30426000e+05	2.32000000e+02	2.59000000e+02	3.44000000e+02
40	7.33112000e+05	2.40000000e+02	2.60000000e+02	3.45000000e+02
41	7.35935000e+05	2.40000000e+02	2.60000000e+02	3.45000000e+02
42	7.38684000e+05	2.40000000e+02	2.61000000e+02	3.46000000e+02
43	7.41324000e+05	2.40000000e+02	2.61000000e+02	3.46000000e+02
44	7.44347000e+05	2.40000000e+02	2.61000000e+02	3.46000000e+02
45	7.48066000e+05	2.40000000e+02	2.61000000e+02	3.46000000e+02
46	7.51253000e+05	2.40000000e+02	2.63000000e+02	3.48000000e+02
47	7.54281000e+05	2.40000000e+02	2.63000000e+02	3.48000000e+02
48	7.57237000e+05	2.41000000e+02	2.64000000e+02	3.49000000e+02
49	7.60591000e+05	2.41000000e+02	2.64000000e+02	3.49000000e+02
50	7.64451000e+05	2.48000000e+02	2.65000000e+02	3.50000000e+02
51	7.68212000e+05	2.41000000e+02	2.67000000e+02	3.52000000e+02
52	7.72795000e+05	2.41000000e+02	2.67000000e+02	3.52000000e+02
53	7.76940000e+05	2.42000000e+02	2.70000000e+02	3.55000000e+02
54	7.81084000e+05	2.44000000e+02	2.71000000e+02	3.56000000e+02
55	7.84838000e+05	2.44000000e+02	2.71000000e+02	3.56000000e+02
56	7.89902000e+05	2.42000000e+02	2.72000000e+02	3.57000000e+02
57	7.94710000e+05	2.42000000e+02	2.72000000e+02	3.57000000e+02
58	8.00253000e+05	2.42000000e+02	2.72000000e+02	3.57000000e+02
59	8.06682000e+05	2.42000000e+02	2.72000000e+02	3.57000000e+02
60	8.12384000e+05	2.42000000e+02	2.72000000e+02	3.57000000e+02
61	8.17358000e+05	2.42000000e+02	2.72000000e+02	3.57000000e+02
62	8.22430000e+05	2.51000000e+02	2.74000000e+02	3.60000000e+02
63	8.27267000e+05	2.44000000e+02	2.75000000e+02	3.61000000e+02
64	8.32796000e+05	2.52000000e+02	2.76000000e+02	3.63000000e+02
65	8.38806000e+05	2.52000000e+02	2.76000000e+02	3.63000000e+02
66	8.45352000e+05	2.52000000e+02	2.76000000e+02	3.63000000e+02
67	8.51058000e+05	2.51000000e+02	2.77000000e+02	3.64000000e+02
68	8.56508000e+05	2.50000000e+02	2.80000000e+02	3.68000000e+02
69	8.61434000e+05	2.50000000e+02	2.81000000e+02	3.69000000e+02
70	8.66832000e+05	2.50000000e+02	2.81000000e+02	3.69000000e+02
71	8.73171000e+05	2.50000000e+02	2.81000000e+02	3.69000000e+02
72	8.80051000e+05	2.53000000e+02	2.83000000e+02	3.72000000e+02
73	8.86208000e+05	2.62000000e+02	2.87000000e+02	3.76000000e+02
74	8.90722000e+05	2.64000000e+02	2.89000000e+02	3.79000000e+02
75	8.94404000e+05	2.68000000e+02	2.90000000e+02	3.80000000e+02
76	8.97957000e+05	2.71000000e+02	2.92000000e+02	3.82000000e+02
77	9.01345000e+05	2.69000000e+02	2.93000000e+02	3.83000000e+02
78	9.04754000e+05	2.76000000e+02	2.96000000e+02	3.87000000e+02
79	9.08383000e+05	2.69000000e+02	2.97000000e+02	3.88000000e+02
80	9.11975000e+05	2.69000000e+02	2.97000000e+02	3.88000000e+02
81	9.15403000e+05	2.74000000e+02	2.98000000e+02	3.90000000e+02
82	9.18095000e+05	2.79000000e+02	3.02000000e+02	3.94000000e+02
83	9.20916000e+05	2.74000000e+02	3.03000000e+02	3.95000000e+02
84	9.23563000e+05	2.74000000e+02	3.03000000e+02	3.95000000e+02
85	9.26326000e+05	2.77000000e+02	3.04000000e+02	3.96000000e+02
86	9.29387000e+05	2.77000000e+02	3.04000000e+02	3.96000000e+02
87	9.32640000e+05	2.77000000e+02	3.04000000e+02	3.96000000e+02
88	9.35355000e+05	2.81000000e+02	3.05000000e+02	3.97000000e+02
89	9.37733000e+05	2.81000000e+02	3.05000000e+02	3.97000000e+02
90	9.40807000e+05	2.81000000e+02	3.05000000e+02	3.97000000e+02
91	9.44714000e+05	2.81000000e+02	3.05000000e+02	3.97000000e+02
92	9.48437000e+05	2.80000000e+02	3.06000000e+02	3.98000000e+02
93	9.52326000e+05	2.83000000e+02	3.07000000e+02	3.99000000e+02
94	9.56552000e+05	2.78000000e+02	3.08000000e+02	4.00000000e+02
95	9.60264000e+05	2.81000000e+02	3.09000000e+02	4.01000000e+02
96	9.63748000e+05	2.84000000e+02	3.12000000e+02	4.04000000e+02
97	9.66936000e+05	2.84000000e+02	3.12000000e+02	4.04000000e+02
98	9.70442000e+05	2.89000000e+02	3.14000000e+02	4.07000000e+02
99	9.74096000e+05	2.89000000e+02	3.14000000e+02	4.07000000e+02
100	9.78082000e+05	2.89000000e+02	3.14000000e+02	4.07000000e+02
