# Supplementary material for: Early Prediction of Movie Box Office Success Based on Wikipedia Activity Big Data
Source: PLoS One. 2013 Aug 21;8(8):e71226. doi: 10.1371/journal.pone.0071226 (PMC3749192; doi:10.1371/journal.pone.0071226)
Supplement: Dataset S1 — The dataset under study, including the financial and Wikipedia activity data is also available at http://wwm.phy.bme.hu/SupplementaryDataS1.zip. (ZIP) [file pone.0071226.s002.zip › wikipredict_data_pack/sample_of_312/wikipedia_predictors/45]

Day_(movie_time)	Views	Users	Rigor	Edits
-500	0.00000000e+00	0.00000000e+00	0.00000000e+00	0.00000000e+00
-499	0.00000000e+00	0.00000000e+00	0.00000000e+00	0.00000000e+00
-498	0.00000000e+00	0.00000000e+00	0.00000000e+00	0.00000000e+00
-497	0.00000000e+00	0.00000000e+00	0.00000000e+00	0.00000000e+00
-496	0.00000000e+00	0.00000000e+00	0.00000000e+00	0.00000000e+00
-495	0.00000000e+00	0.00000000e+00	0.00000000e+00	0.00000000e+00
-494	0.00000000e+00	0.00000000e+00	0.00000000e+00	0.00000000e+00
-493	0.00000000e+00	0.00000000e+00	0.00000000e+00	0.00000000e+00
-492	0.00000000e+00	0.00000000e+00	0.00000000e+00	0.00000000e+00
-491	0.00000000e+00	0.00000000e+00	0.00000000e+00	0.00000000e+00
-490	0.00000000e+00	0.00000000e+00	0.00000000e+00	0.00000000e+00
-489	0.00000000e+00	0.00000000e+00	0.00000000e+00	0.00000000e+00
-488	0.00000000e+00	0.00000000e+00	0.00000000e+00	0.00000000e+00
-487	0.00000000e+00	0.00000000e+00	0.00000000e+00	0.00000000e+00
-486	0.00000000e+00	0.00000000e+00	0.00000000e+00	0.00000000e+00
-485	0.00000000e+00	0.00000000e+00	0.00000000e+00	0.00000000e+00
-484	0.00000000e+00	0.00000000e+00	0.00000000e+00	0.00000000e+00
-483	0.00000000e+00	0.00000000e+00	0.00000000e+00	0.00000000e+00
-482	0.00000000e+00	0.00000000e+00	0.00000000e+00	0.00000000e+00
-481	0.00000000e+00	0.00000000e+00	0.00000000e+00	0.00000000e+00
-480	0.00000000e+00	0.00000000e+00	0.00000000e+00	0.00000000e+00
-479	0.00000000e+00	0.00000000e+00	0.00000000e+00	0.00000000e+00
-478	0.00000000e+00	0.00000000e+00	0.00000000e+00	0.00000000e+00
-477	0.00000000e+00	0.00000000e+00	0.00000000e+00	0.00000000e+00
-476	0.00000000e+00	0.00000000e+00	0.00000000e+00	0.00000000e+00
-475	0.00000000e+00	0.00000000e+00	0.00000000e+00	0.00000000e+00
-474	0.00000000e+00	0.00000000e+00	0.00000000e+00	0.00000000e+00
-473	0.00000000e+00	0.00000000e+00	0.00000000e+00	0.00000000e+00
-472	0.00000000e+00	0.00000000e+00	0.00000000e+00	0.00000000e+00
-471	0.00000000e+00	0.00000000e+00	0.00000000e+00	0.00000000e+00
-470	0.00000000e+00	0.00000000e+00	0.00000000e+00	0.00000000e+00
-469	0.00000000e+00	0.00000000e+00	0.00000000e+00	0.00000000e+00
-468	0.00000000e+00	0.00000000e+00	0.00000000e+00	0.00000000e+00
-467	0.00000000e+00	0.00000000e+00	0.00000000e+00	0.00000000e+00
-466	0.00000000e+00	0.00000000e+00	0.00000000e+00	0.00000000e+00
-465	0.00000000e+00	0.00000000e+00	0.00000000e+00	0.00000000e+00
-464	0.00000000e+00	0.00000000e+00	0.00000000e+00	0.00000000e+00
-463	0.00000000e+00	0.00000000e+00	0.00000000e+00	0.00000000e+00
-462	0.00000000e+00	0.00000000e+00	0.00000000e+00	0.00000000e+00
-461	0.00000000e+00	0.00000000e+00	0.00000000e+00	0.00000000e+00
-460	0.00000000e+00	0.00000000e+00	0.00000000e+00	0.00000000e+00
-459	0.00000000e+00	0.00000000e+00	0.00000000e+00	0.00000000e+00
-458	0.00000000e+00	0.00000000e+00	0.00000000e+00	0.00000000e+00
-457	0.00000000e+00	0.00000000e+00	0.00000000e+00	0.00000000e+00
-456	0.00000000e+00	0.00000000e+00	0.00000000e+00	0.00000000e+00
-455	0.00000000e+00	0.00000000e+00	0.00000000e+00	0.00000000e+00
-454	0.00000000e+00	0.00000000e+00	0.00000000e+00	0.00000000e+00
-453	0.00000000e+00	0.00000000e+00	0.00000000e+00	0.00000000e+00
-452	0.00000000e+00	0.00000000e+00	0.00000000e+00	0.00000000e+00
-451	0.00000000e+00	0.00000000e+00	0.00000000e+00	0.00000000e+00
-450	0.00000000e+00	0.00000000e+00	0.00000000e+00	0.00000000e+00
-449	0.00000000e+00	0.00000000e+00	0.00000000e+00	0.00000000e+00
-448	0.00000000e+00	0.00000000e+00	0.00000000e+00	0.00000000e+00
-447	0.00000000e+00	0.00000000e+00	0.00000000e+00	0.00000000e+00
-446	0.00000000e+00	0.00000000e+00	0.00000000e+00	0.00000000e+00
-445	0.00000000e+00	0.00000000e+00	0.00000000e+00	0.00000000e+00
-444	0.00000000e+00	0.00000000e+00	0.00000000e+00	0.00000000e+00
-443	0.00000000e+00	0.00000000e+00	0.00000000e+00	0.00000000e+00
-442	0.00000000e+00	0.00000000e+00	0.00000000e+00	0.00000000e+00
-441	0.00000000e+00	0.00000000e+00	0.00000000e+00	0.00000000e+00
-440	0.00000000e+00	0.00000000e+00	0.00000000e+00	0.00000000e+00
-439	0.00000000e+00	0.00000000e+00	0.00000000e+00	0.00000000e+00
-438	0.00000000e+00	0.00000000e+00	0.00000000e+00	0.00000000e+00
-437	0.00000000e+00	0.00000000e+00	0.00000000e+00	0.00000000e+00
-436	0.00000000e+00	0.00000000e+00	0.00000000e+00	0.00000000e+00
-435	0.00000000e+00	0.00000000e+00	0.00000000e+00	0.00000000e+00
-434	0.00000000e+00	0.00000000e+00	0.00000000e+00	0.00000000e+00
-433	0.00000000e+00	0.00000000e+00	0.00000000e+00	0.00000000e+00
-432	0.00000000e+00	0.00000000e+00	0.00000000e+00	0.00000000e+00
-431	0.00000000e+00	0.00000000e+00	0.00000000e+00	0.00000000e+00
-430	0.00000000e+00	0.00000000e+00	0.00000000e+00	0.00000000e+00
-429	0.00000000e+00	0.00000000e+00	0.00000000e+00	0.00000000e+00
-428	0.00000000e+00	0.00000000e+00	0.00000000e+00	0.00000000e+00
-427	0.00000000e+00	0.00000000e+00	0.00000000e+00	0.00000000e+00
-426	0.00000000e+00	0.00000000e+00	0.00000000e+00	0.00000000e+00
-425	0.00000000e+00	0.00000000e+00	0.00000000e+00	0.00000000e+00
-424	0.00000000e+00	0.00000000e+00	0.00000000e+00	0.00000000e+00
-423	0.00000000e+00	0.00000000e+00	0.00000000e+00	0.00000000e+00
-422	0.00000000e+00	0.00000000e+00	0.00000000e+00	0.00000000e+00
-421	1.00000000e+00	0.00000000e+00	0.00000000e+00	0.00000000e+00
-420	1.00000000e+00	0.00000000e+00	0.00000000e+00	0.00000000e+00
-419	1.00000000e+00	0.00000000e+00	0.00000000e+00	0.00000000e+00
-418	1.00000000e+00	0.00000000e+00	0.00000000e+00	0.00000000e+00
-417	2.00000000e+00	0.00000000e+00	0.00000000e+00	0.00000000e+00
-416	2.00000000e+00	0.00000000e+00	0.00000000e+00	0.00000000e+00
-415	2.00000000e+00	0.00000000e+00	0.00000000e+00	0.00000000e+00
-414	3.00000000e+00	0.00000000e+00	0.00000000e+00	0.00000000e+00
-413	3.00000000e+00	0.00000000e+00	0.00000000e+00	0.00000000e+00
-412	3.00000000e+00	0.00000000e+00	0.00000000e+00	0.00000000e+00
-411	3.00000000e+00	0.00000000e+00	0.00000000e+00	0.00000000e+00
-410	3.00000000e+00	0.00000000e+00	0.00000000e+00	0.00000000e+00
-409	3.00000000e+00	0.00000000e+00	0.00000000e+00	0.00000000e+00
-408	3.00000000e+00	0.00000000e+00	0.00000000e+00	0.00000000e+00
-407	3.00000000e+00	0.00000000e+00	0.00000000e+00	0.00000000e+00
-406	3.00000000e+00	0.00000000e+00	0.00000000e+00	0.00000000e+00
-405	3.00000000e+00	0.00000000e+00	0.00000000e+00	0.00000000e+00
-404	3.00000000e+00	0.00000000e+00	0.00000000e+00	0.00000000e+00
-403	3.00000000e+00	0.00000000e+00	0.00000000e+00	0.00000000e+00
-402	5.00000000e+00	0.00000000e+00	0.00000000e+00	0.00000000e+00
-401	5.00000000e+00	0.00000000e+00	0.00000000e+00	0.00000000e+00
-400	5.00000000e+00	0.00000000e+00	0.00000000e+00	0.00000000e+00
-399	5.00000000e+00	0.00000000e+00	0.00000000e+00	0.00000000e+00
-398	5.00000000e+00	0.00000000e+00	0.00000000e+00	0.00000000e+00
-397	5.00000000e+00	0.00000000e+00	0.00000000e+00	0.00000000e+00
-396	5.00000000e+00	0.00000000e+00	0.00000000e+00	0.00000000e+00
-395	5.00000000e+00	0.00000000e+00	0.00000000e+00	0.00000000e+00
-394	5.00000000e+00	0.00000000e+00	0.00000000e+00	0.00000000e+00
-393	5.00000000e+00	0.00000000e+00	0.00000000e+00	0.00000000e+00
-392	5.00000000e+00	0.00000000e+00	0.00000000e+00	0.00000000e+00
-391	5.00000000e+00	0.00000000e+00	0.00000000e+00	0.00000000e+00
-390	5.00000000e+00	0.00000000e+00	0.00000000e+00	0.00000000e+00
-389	5.00000000e+00	0.00000000e+00	0.00000000e+00	0.00000000e+00
-388	5.00000000e+00	0.00000000e+00	0.00000000e+00	0.00000000e+00
-387	5.00000000e+00	0.00000000e+00	0.00000000e+00	0.00000000e+00
-386	5.00000000e+00	0.00000000e+00	0.00000000e+00	0.00000000e+00
-385	5.00000000e+00	0.00000000e+00	0.00000000e+00	0.00000000e+00
-384	5.00000000e+00	0.00000000e+00	0.00000000e+00	0.00000000e+00
-383	5.00000000e+00	0.00000000e+00	0.00000000e+00	0.00000000e+00
-382	5.00000000e+00	0.00000000e+00	0.00000000e+00	0.00000000e+00
-381	5.00000000e+00	0.00000000e+00	0.00000000e+00	0.00000000e+00
-380	5.00000000e+00	0.00000000e+00	0.00000000e+00	0.00000000e+00
-379	5.00000000e+00	0.00000000e+00	0.00000000e+00	0.00000000e+00
-378	5.00000000e+00	0.00000000e+00	0.00000000e+00	0.00000000e+00
-377	5.00000000e+00	0.00000000e+00	0.00000000e+00	0.00000000e+00
-376	5.00000000e+00	0.00000000e+00	0.00000000e+00	0.00000000e+00
-375	5.00000000e+00	0.00000000e+00	0.00000000e+00	0.00000000e+00
-374	5.00000000e+00	0.00000000e+00	0.00000000e+00	0.00000000e+00
-373	5.00000000e+00	0.00000000e+00	0.00000000e+00	0.00000000e+00
-372	5.00000000e+00	0.00000000e+00	0.00000000e+00	0.00000000e+00
-371	5.00000000e+00	0.00000000e+00	0.00000000e+00	0.00000000e+00
-370	5.00000000e+00	0.00000000e+00	0.00000000e+00	0.00000000e+00
-369	5.00000000e+00	0.00000000e+00	0.00000000e+00	0.00000000e+00
-368	5.00000000e+00	0.00000000e+00	0.00000000e+00	0.00000000e+00
-367	6.00000000e+00	0.00000000e+00	0.00000000e+00	0.00000000e+00
-366	6.00000000e+00	0.00000000e+00	0.00000000e+00	0.00000000e+00
-365	6.00000000e+00	0.00000000e+00	0.00000000e+00	0.00000000e+00
-364	6.00000000e+00	0.00000000e+00	0.00000000e+00	0.00000000e+00
-363	6.00000000e+00	0.00000000e+00	0.00000000e+00	0.00000000e+00
-362	6.00000000e+00	0.00000000e+00	0.00000000e+00	0.00000000e+00
-361	6.00000000e+00	0.00000000e+00	0.00000000e+00	0.00000000e+00
-360	6.00000000e+00	0.00000000e+00	0.00000000e+00	0.00000000e+00
-359	6.00000000e+00	0.00000000e+00	0.00000000e+00	0.00000000e+00
-358	6.00000000e+00	0.00000000e+00	0.00000000e+00	0.00000000e+00
-357	6.00000000e+00	0.00000000e+00	0.00000000e+00	0.00000000e+00
-356	6.00000000e+00	0.00000000e+00	0.00000000e+00	0.00000000e+00
-355	6.00000000e+00	0.00000000e+00	0.00000000e+00	0.00000000e+00
-354	6.00000000e+00	0.00000000e+00	0.00000000e+00	0.00000000e+00
-353	6.00000000e+00	0.00000000e+00	0.00000000e+00	0.00000000e+00
-352	6.00000000e+00	0.00000000e+00	0.00000000e+00	0.00000000e+00
-351	6.00000000e+00	0.00000000e+00	0.00000000e+00	0.00000000e+00
-350	6.00000000e+00	0.00000000e+00	0.00000000e+00	0.00000000e+00
-349	6.00000000e+00	0.00000000e+00	0.00000000e+00	0.00000000e+00
-348	7.00000000e+00	0.00000000e+00	0.00000000e+00	0.00000000e+00
-347	7.00000000e+00	0.00000000e+00	0.00000000e+00	0.00000000e+00
-346	7.00000000e+00	0.00000000e+00	0.00000000e+00	0.00000000e+00
-345	7.00000000e+00	0.00000000e+00	0.00000000e+00	0.00000000e+00
-344	7.00000000e+00	0.00000000e+00	0.00000000e+00	0.00000000e+00
-343	7.00000000e+00	0.00000000e+00	0.00000000e+00	0.00000000e+00
-342	7.00000000e+00	0.00000000e+00	0.00000000e+00	0.00000000e+00
-341	7.00000000e+00	0.00000000e+00	0.00000000e+00	0.00000000e+00
-340	7.00000000e+00	0.00000000e+00	0.00000000e+00	0.00000000e+00
-339	7.00000000e+00	0.00000000e+00	0.00000000e+00	0.00000000e+00
-338	7.00000000e+00	0.00000000e+00	0.00000000e+00	0.00000000e+00
-337	7.00000000e+00	0.00000000e+00	0.00000000e+00	0.00000000e+00
-336	7.00000000e+00	0.00000000e+00	0.00000000e+00	0.00000000e+00
-335	7.00000000e+00	0.00000000e+00	0.00000000e+00	0.00000000e+00
-334	7.00000000e+00	0.00000000e+00	0.00000000e+00	0.00000000e+00
-333	7.00000000e+00	0.00000000e+00	0.00000000e+00	0.00000000e+00
-332	7.00000000e+00	0.00000000e+00	0.00000000e+00	0.00000000e+00
-331	7.00000000e+00	0.00000000e+00	0.00000000e+00	0.00000000e+00
-330	7.00000000e+00	0.00000000e+00	0.00000000e+00	0.00000000e+00
-329	7.00000000e+00	0.00000000e+00	0.00000000e+00	0.00000000e+00
-328	7.00000000e+00	0.00000000e+00	0.00000000e+00	0.00000000e+00
-327	7.00000000e+00	0.00000000e+00	0.00000000e+00	0.00000000e+00
-326	7.00000000e+00	0.00000000e+00	0.00000000e+00	0.00000000e+00
-325	7.00000000e+00	0.00000000e+00	0.00000000e+00	0.00000000e+00
-324	7.00000000e+00	0.00000000e+00	0.00000000e+00	0.00000000e+00
-323	7.00000000e+00	0.00000000e+00	0.00000000e+00	0.00000000e+00
-322	7.00000000e+00	0.00000000e+00	0.00000000e+00	0.00000000e+00
-321	7.00000000e+00	0.00000000e+00	0.00000000e+00	0.00000000e+00
-320	7.00000000e+00	0.00000000e+00	0.00000000e+00	0.00000000e+00
-319	7.00000000e+00	0.00000000e+00	0.00000000e+00	0.00000000e+00
-318	7.00000000e+00	0.00000000e+00	0.00000000e+00	0.00000000e+00
-317	7.00000000e+00	0.00000000e+00	0.00000000e+00	0.00000000e+00
-316	7.00000000e+00	0.00000000e+00	0.00000000e+00	0.00000000e+00
-315	7.00000000e+00	0.00000000e+00	0.00000000e+00	0.00000000e+00
-314	7.00000000e+00	0.00000000e+00	0.00000000e+00	0.00000000e+00
-313	7.00000000e+00	0.00000000e+00	0.00000000e+00	0.00000000e+00
-312	7.00000000e+00	0.00000000e+00	0.00000000e+00	0.00000000e+00
-311	7.00000000e+00	0.00000000e+00	0.00000000e+00	0.00000000e+00
-310	7.00000000e+00	0.00000000e+00	0.00000000e+00	0.00000000e+00
-309	7.00000000e+00	0.00000000e+00	0.00000000e+00	0.00000000e+00
-308	7.00000000e+00	0.00000000e+00	0.00000000e+00	0.00000000e+00
-307	7.00000000e+00	0.00000000e+00	0.00000000e+00	0.00000000e+00
-306	7.00000000e+00	0.00000000e+00	0.00000000e+00	0.00000000e+00
-305	7.00000000e+00	0.00000000e+00	0.00000000e+00	0.00000000e+00
-304	7.00000000e+00	0.00000000e+00	0.00000000e+00	0.00000000e+00
-303	7.00000000e+00	0.00000000e+00	0.00000000e+00	0.00000000e+00
-302	7.00000000e+00	0.00000000e+00	0.00000000e+00	0.00000000e+00
-301	8.00000000e+00	0.00000000e+00	0.00000000e+00	0.00000000e+00
-300	9.00000000e+00	0.00000000e+00	0.00000000e+00	0.00000000e+00
-299	9.00000000e+00	0.00000000e+00	0.00000000e+00	0.00000000e+00
-298	1.00000000e+01	0.00000000e+00	0.00000000e+00	0.00000000e+00
-297	1.00000000e+01	0.00000000e+00	0.00000000e+00	0.00000000e+00
-296	1.00000000e+01	0.00000000e+00	0.00000000e+00	0.00000000e+00
-295	1.00000000e+01	0.00000000e+00	0.00000000e+00	0.00000000e+00
-294	1.00000000e+01	0.00000000e+00	0.00000000e+00	0.00000000e+00
-293	1.00000000e+01	0.00000000e+00	0.00000000e+00	0.00000000e+00
-292	1.00000000e+01	0.00000000e+00	0.00000000e+00	0.00000000e+00
-291	1.00000000e+01	0.00000000e+00	0.00000000e+00	0.00000000e+00
-290	1.00000000e+01	0.00000000e+00	0.00000000e+00	0.00000000e+00
-289	1.10000000e+01	0.00000000e+00	0.00000000e+00	0.00000000e+00
-288	1.10000000e+01	0.00000000e+00	0.00000000e+00	0.00000000e+00
-287	1.10000000e+01	0.00000000e+00	0.00000000e+00	0.00000000e+00
-286	1.10000000e+01	0.00000000e+00	0.00000000e+00	0.00000000e+00
-285	1.10000000e+01	0.00000000e+00	0.00000000e+00	0.00000000e+00
-284	1.10000000e+01	0.00000000e+00	0.00000000e+00	0.00000000e+00
-283	1.10000000e+01	0.00000000e+00	0.00000000e+00	0.00000000e+00
-282	1.10000000e+01	0.00000000e+00	0.00000000e+00	0.00000000e+00
-281	1.10000000e+01	0.00000000e+00	0.00000000e+00	0.00000000e+00
-280	1.10000000e+01	0.00000000e+00	0.00000000e+00	0.00000000e+00
-279	1.10000000e+01	0.00000000e+00	0.00000000e+00	0.00000000e+00
-278	1.10000000e+01	0.00000000e+00	0.00000000e+00	0.00000000e+00
-277	1.10000000e+01	0.00000000e+00	0.00000000e+00	0.00000000e+00
-276	1.20000000e+01	0.00000000e+00	0.00000000e+00	0.00000000e+00
-275	1.30000000e+01	0.00000000e+00	0.00000000e+00	0.00000000e+00
-274	1.30000000e+01	0.00000000e+00	0.00000000e+00	0.00000000e+00
-273	1.30000000e+01	0.00000000e+00	0.00000000e+00	0.00000000e+00
-272	1.30000000e+01	0.00000000e+00	0.00000000e+00	0.00000000e+00
-271	1.30000000e+01	0.00000000e+00	0.00000000e+00	0.00000000e+00
-270	1.30000000e+01	0.00000000e+00	0.00000000e+00	0.00000000e+00
-269	1.40000000e+01	0.00000000e+00	0.00000000e+00	0.00000000e+00
-268	1.40000000e+01	0.00000000e+00	0.00000000e+00	0.00000000e+00
-267	1.60000000e+01	0.00000000e+00	0.00000000e+00	0.00000000e+00
-266	1.60000000e+01	0.00000000e+00	0.00000000e+00	0.00000000e+00
-265	1.60000000e+01	0.00000000e+00	0.00000000e+00	0.00000000e+00
-264	1.60000000e+01	0.00000000e+00	0.00000000e+00	0.00000000e+00
-263	1.60000000e+01	0.00000000e+00	0.00000000e+00	0.00000000e+00
-262	1.60000000e+01	0.00000000e+00	0.00000000e+00	0.00000000e+00
-261	1.60000000e+01	0.00000000e+00	0.00000000e+00	0.00000000e+00
-260	1.60000000e+01	0.00000000e+00	0.00000000e+00	0.00000000e+00
-259	1.60000000e+01	0.00000000e+00	0.00000000e+00	0.00000000e+00
-258	1.60000000e+01	0.00000000e+00	0.00000000e+00	0.00000000e+00
-257	1.60000000e+01	0.00000000e+00	0.00000000e+00	0.00000000e+00
-256	1.60000000e+01	0.00000000e+00	0.00000000e+00	0.00000000e+00
-255	1.60000000e+01	0.00000000e+00	0.00000000e+00	0.00000000e+00
-254	1.70000000e+01	0.00000000e+00	0.00000000e+00	0.00000000e+00
-253	1.70000000e+01	0.00000000e+00	0.00000000e+00	0.00000000e+00
-252	1.70000000e+01	0.00000000e+00	0.00000000e+00	0.00000000e+00
-251	1.70000000e+01	0.00000000e+00	0.00000000e+00	0.00000000e+00
-250	1.70000000e+01	0.00000000e+00	0.00000000e+00	0.00000000e+00
-249	1.70000000e+01	0.00000000e+00	0.00000000e+00	0.00000000e+00
-248	1.70000000e+01	0.00000000e+00	0.00000000e+00	0.00000000e+00
-247	1.70000000e+01	0.00000000e+00	0.00000000e+00	0.00000000e+00
-246	1.70000000e+01	0.00000000e+00	0.00000000e+00	0.00000000e+00
-245	1.70000000e+01	0.00000000e+00	0.00000000e+00	0.00000000e+00
-244	1.70000000e+01	0.00000000e+00	0.00000000e+00	0.00000000e+00
-243	1.70000000e+01	0.00000000e+00	0.00000000e+00	0.00000000e+00
-242	1.70000000e+01	0.00000000e+00	0.00000000e+00	0.00000000e+00
-241	1.70000000e+01	0.00000000e+00	0.00000000e+00	0.00000000e+00
-240	1.70000000e+01	0.00000000e+00	0.00000000e+00	0.00000000e+00
-239	1.70000000e+01	0.00000000e+00	0.00000000e+00	0.00000000e+00
-238	1.70000000e+01	0.00000000e+00	0.00000000e+00	0.00000000e+00
-237	1.70000000e+01	0.00000000e+00	0.00000000e+00	0.00000000e+00
-236	1.70000000e+01	0.00000000e+00	0.00000000e+00	0.00000000e+00
-235	1.70000000e+01	0.00000000e+00	0.00000000e+00	0.00000000e+00
-234	1.70000000e+01	0.00000000e+00	0.00000000e+00	0.00000000e+00
-233	1.70000000e+01	0.00000000e+00	0.00000000e+00	0.00000000e+00
-232	1.70000000e+01	0.00000000e+00	0.00000000e+00	0.00000000e+00
-231	1.70000000e+01	0.00000000e+00	0.00000000e+00	0.00000000e+00
-230	1.70000000e+01	0.00000000e+00	0.00000000e+00	0.00000000e+00
-229	1.70000000e+01	0.00000000e+00	0.00000000e+00	0.00000000e+00
-228	1.70000000e+01	0.00000000e+00	0.00000000e+00	0.00000000e+00
-227	1.70000000e+01	0.00000000e+00	0.00000000e+00	0.00000000e+00
-226	1.70000000e+01	0.00000000e+00	0.00000000e+00	0.00000000e+00
-225	1.70000000e+01	0.00000000e+00	0.00000000e+00	0.00000000e+00
-224	1.70000000e+01	0.00000000e+00	0.00000000e+00	0.00000000e+00
-223	1.70000000e+01	0.00000000e+00	0.00000000e+00	0.00000000e+00
-222	1.80000000e+01	0.00000000e+00	0.00000000e+00	0.00000000e+00
-221	1.80000000e+01	0.00000000e+00	0.00000000e+00	0.00000000e+00
-220	1.80000000e+01	0.00000000e+00	0.00000000e+00	0.00000000e+00
-219	1.80000000e+01	0.00000000e+00	0.00000000e+00	0.00000000e+00
-218	1.80000000e+01	0.00000000e+00	0.00000000e+00	0.00000000e+00
-217	1.80000000e+01	0.00000000e+00	0.00000000e+00	0.00000000e+00
-216	1.80000000e+01	0.00000000e+00	0.00000000e+00	0.00000000e+00
-215	1.80000000e+01	0.00000000e+00	0.00000000e+00	0.00000000e+00
-214	1.80000000e+01	0.00000000e+00	0.00000000e+00	0.00000000e+00
-213	1.80000000e+01	0.00000000e+00	0.00000000e+00	0.00000000e+00
-212	1.80000000e+01	0.00000000e+00	0.00000000e+00	0.00000000e+00
-211	1.80000000e+01	0.00000000e+00	0.00000000e+00	0.00000000e+00
-210	1.80000000e+01	0.00000000e+00	0.00000000e+00	0.00000000e+00
-209	1.80000000e+01	0.00000000e+00	0.00000000e+00	0.00000000e+00
-208	1.80000000e+01	0.00000000e+00	0.00000000e+00	0.00000000e+00
-207	1.80000000e+01	0.00000000e+00	0.00000000e+00	0.00000000e+00
-206	1.80000000e+01	0.00000000e+00	0.00000000e+00	0.00000000e+00
-205	1.80000000e+01	0.00000000e+00	0.00000000e+00	0.00000000e+00
-204	1.80000000e+01	0.00000000e+00	0.00000000e+00	0.00000000e+00
-203	1.80000000e+01	0.00000000e+00	0.00000000e+00	0.00000000e+00
-202	1.80000000e+01	0.00000000e+00	0.00000000e+00	0.00000000e+00
-201	1.80000000e+01	0.00000000e+00	0.00000000e+00	0.00000000e+00
-200	1.80000000e+01	0.00000000e+00	0.00000000e+00	0.00000000e+00
-199	1.80000000e+01	0.00000000e+00	0.00000000e+00	0.00000000e+00
-198	1.80000000e+01	0.00000000e+00	0.00000000e+00	0.00000000e+00
-197	1.80000000e+01	0.00000000e+00	0.00000000e+00	0.00000000e+00
-196	1.80000000e+01	0.00000000e+00	0.00000000e+00	0.00000000e+00
-195	1.90000000e+01	0.00000000e+00	0.00000000e+00	0.00000000e+00
-194	1.90000000e+01	0.00000000e+00	0.00000000e+00	0.00000000e+00
-193	1.90000000e+01	0.00000000e+00	0.00000000e+00	0.00000000e+00
-192	1.90000000e+01	0.00000000e+00	0.00000000e+00	0.00000000e+00
-191	1.90000000e+01	0.00000000e+00	0.00000000e+00	0.00000000e+00
-190	1.90000000e+01	0.00000000e+00	0.00000000e+00	0.00000000e+00
-189	1.90000000e+01	0.00000000e+00	0.00000000e+00	0.00000000e+00
-188	1.90000000e+01	0.00000000e+00	0.00000000e+00	0.00000000e+00
-187	1.90000000e+01	0.00000000e+00	0.00000000e+00	0.00000000e+00
-186	1.90000000e+01	0.00000000e+00	0.00000000e+00	0.00000000e+00
-185	1.90000000e+01	0.00000000e+00	0.00000000e+00	0.00000000e+00
-184	1.90000000e+01	0.00000000e+00	0.00000000e+00	0.00000000e+00
-183	1.90000000e+01	0.00000000e+00	0.00000000e+00	0.00000000e+00
-182	1.90000000e+01	0.00000000e+00	0.00000000e+00	0.00000000e+00
-181	1.90000000e+01	0.00000000e+00	0.00000000e+00	0.00000000e+00
-180	1.90000000e+01	0.00000000e+00	0.00000000e+00	0.00000000e+00
-179	1.90000000e+01	0.00000000e+00	0.00000000e+00	0.00000000e+00
-178	1.90000000e+01	0.00000000e+00	0.00000000e+00	0.00000000e+00
-177	1.90000000e+01	0.00000000e+00	0.00000000e+00	0.00000000e+00
-176	1.90000000e+01	0.00000000e+00	0.00000000e+00	0.00000000e+00
-175	1.90000000e+01	0.00000000e+00	0.00000000e+00	0.00000000e+00
-174	1.90000000e+01	0.00000000e+00	0.00000000e+00	0.00000000e+00
-173	1.90000000e+01	0.00000000e+00	0.00000000e+00	0.00000000e+00
-172	1.90000000e+01	0.00000000e+00	0.00000000e+00	0.00000000e+00
-171	1.90000000e+01	0.00000000e+00	0.00000000e+00	0.00000000e+00
-170	1.90000000e+01	0.00000000e+00	0.00000000e+00	0.00000000e+00
-169	1.90000000e+01	0.00000000e+00	0.00000000e+00	0.00000000e+00
-168	1.90000000e+01	0.00000000e+00	0.00000000e+00	0.00000000e+00
-167	1.90000000e+01	0.00000000e+00	0.00000000e+00	0.00000000e+00
-166	1.90000000e+01	0.00000000e+00	0.00000000e+00	0.00000000e+00
-165	1.90000000e+01	0.00000000e+00	0.00000000e+00	0.00000000e+00
-164	1.90000000e+01	0.00000000e+00	0.00000000e+00	0.00000000e+00
-163	1.90000000e+01	0.00000000e+00	0.00000000e+00	0.00000000e+00
-162	1.90000000e+01	0.00000000e+00	0.00000000e+00	0.00000000e+00
-161	1.90000000e+01	0.00000000e+00	0.00000000e+00	0.00000000e+00
-160	1.90000000e+01	0.00000000e+00	0.00000000e+00	0.00000000e+00
-159	1.90000000e+01	0.00000000e+00	0.00000000e+00	0.00000000e+00
-158	1.90000000e+01	0.00000000e+00	0.00000000e+00	0.00000000e+00
-157	1.90000000e+01	0.00000000e+00	0.00000000e+00	0.00000000e+00
-156	1.90000000e+01	0.00000000e+00	0.00000000e+00	0.00000000e+00
-155	1.90000000e+01	0.00000000e+00	0.00000000e+00	0.00000000e+00
-154	1.90000000e+01	0.00000000e+00	0.00000000e+00	0.00000000e+00
-153	1.90000000e+01	0.00000000e+00	0.00000000e+00	0.00000000e+00
-152	1.90000000e+01	0.00000000e+00	0.00000000e+00	0.00000000e+00
-151	1.90000000e+01	0.00000000e+00	0.00000000e+00	0.00000000e+00
-150	1.90000000e+01	0.00000000e+00	0.00000000e+00	0.00000000e+00
-149	1.90000000e+01	0.00000000e+00	0.00000000e+00	0.00000000e+00
-148	1.90000000e+01	0.00000000e+00	0.00000000e+00	0.00000000e+00
-147	1.90000000e+01	0.00000000e+00	0.00000000e+00	0.00000000e+00
-146	1.90000000e+01	0.00000000e+00	0.00000000e+00	0.00000000e+00
-145	1.90000000e+01	0.00000000e+00	0.00000000e+00	0.00000000e+00
-144	1.90000000e+01	0.00000000e+00	0.00000000e+00	0.00000000e+00
-143	1.90000000e+01	0.00000000e+00	0.00000000e+00	0.00000000e+00
-142	1.90000000e+01	0.00000000e+00	0.00000000e+00	0.00000000e+00
-141	1.90000000e+01	0.00000000e+00	0.00000000e+00	0.00000000e+00
-140	1.90000000e+01	0.00000000e+00	0.00000000e+00	0.00000000e+00
-139	1.90000000e+01	0.00000000e+00	0.00000000e+00	0.00000000e+00
-138	1.90000000e+01	0.00000000e+00	0.00000000e+00	0.00000000e+00
-137	1.90000000e+01	0.00000000e+00	0.00000000e+00	0.00000000e+00
-136	1.90000000e+01	0.00000000e+00	0.00000000e+00	0.00000000e+00
-135	1.90000000e+01	0.00000000e+00	0.00000000e+00	0.00000000e+00
-134	1.90000000e+01	0.00000000e+00	0.00000000e+00	0.00000000e+00
-133	1.90000000e+01	0.00000000e+00	0.00000000e+00	0.00000000e+00
-132	1.90000000e+01	0.00000000e+00	0.00000000e+00	0.00000000e+00
-131	1.90000000e+01	0.00000000e+00	0.00000000e+00	0.00000000e+00
-130	1.90000000e+01	0.00000000e+00	0.00000000e+00	0.00000000e+00
-129	1.90000000e+01	0.00000000e+00	0.00000000e+00	0.00000000e+00
-128	1.90000000e+01	0.00000000e+00	0.00000000e+00	0.00000000e+00
-127	1.90000000e+01	0.00000000e+00	0.00000000e+00	0.00000000e+00
-126	1.90000000e+01	0.00000000e+00	0.00000000e+00	0.00000000e+00
-125	1.90000000e+01	0.00000000e+00	0.00000000e+00	0.00000000e+00
-124	1.90000000e+01	0.00000000e+00	0.00000000e+00	0.00000000e+00
-123	1.90000000e+01	0.00000000e+00	0.00000000e+00	0.00000000e+00
-122	1.90000000e+01	0.00000000e+00	0.00000000e+00	0.00000000e+00
-121	1.90000000e+01	0.00000000e+00	0.00000000e+00	0.00000000e+00
-120	1.90000000e+01	0.00000000e+00	0.00000000e+00	0.00000000e+00
-119	1.90000000e+01	0.00000000e+00	0.00000000e+00	0.00000000e+00
-118	1.90000000e+01	0.00000000e+00	0.00000000e+00	0.00000000e+00
-117	1.90000000e+01	0.00000000e+00	0.00000000e+00	0.00000000e+00
-116	1.90000000e+01	0.00000000e+00	0.00000000e+00	0.00000000e+00
-115	1.90000000e+01	0.00000000e+00	0.00000000e+00	0.00000000e+00
-114	1.90000000e+01	0.00000000e+00	0.00000000e+00	0.00000000e+00
-113	1.90000000e+01	0.00000000e+00	0.00000000e+00	0.00000000e+00
-112	1.90000000e+01	0.00000000e+00	0.00000000e+00	0.00000000e+00
-111	1.90000000e+01	0.00000000e+00	0.00000000e+00	0.00000000e+00
-110	1.90000000e+01	0.00000000e+00	0.00000000e+00	0.00000000e+00
-109	1.90000000e+01	0.00000000e+00	0.00000000e+00	0.00000000e+00
-108	1.90000000e+01	0.00000000e+00	0.00000000e+00	0.00000000e+00
-107	1.90000000e+01	0.00000000e+00	0.00000000e+00	0.00000000e+00
-106	1.90000000e+01	0.00000000e+00	0.00000000e+00	0.00000000e+00
-105	1.90000000e+01	0.00000000e+00	0.00000000e+00	0.00000000e+00
-104	1.90000000e+01	0.00000000e+00	0.00000000e+00	0.00000000e+00
-103	1.90000000e+01	0.00000000e+00	0.00000000e+00	0.00000000e+00
-102	1.90000000e+01	0.00000000e+00	0.00000000e+00	0.00000000e+00
-101	1.90000000e+01	0.00000000e+00	0.00000000e+00	0.00000000e+00
-100	1.90000000e+01	0.00000000e+00	0.00000000e+00	0.00000000e+00
-99	1.90000000e+01	0.00000000e+00	0.00000000e+00	0.00000000e+00
-98	1.90000000e+01	0.00000000e+00	0.00000000e+00	0.00000000e+00
-97	1.90000000e+01	0.00000000e+00	0.00000000e+00	0.00000000e+00
-96	1.90000000e+01	0.00000000e+00	0.00000000e+00	0.00000000e+00
-95	1.90000000e+01	0.00000000e+00	0.00000000e+00	0.00000000e+00
-94	1.90000000e+01	0.00000000e+00	0.00000000e+00	0.00000000e+00
-93	1.90000000e+01	0.00000000e+00	0.00000000e+00	0.00000000e+00
-92	1.90000000e+01	0.00000000e+00	0.00000000e+00	0.00000000e+00
-91	1.90000000e+01	0.00000000e+00	0.00000000e+00	0.00000000e+00
-90	1.90000000e+01	0.00000000e+00	0.00000000e+00	0.00000000e+00
-89	1.90000000e+01	0.00000000e+00	0.00000000e+00	0.00000000e+00
-88	1.90000000e+01	0.00000000e+00	0.00000000e+00	0.00000000e+00
-87	1.90000000e+01	0.00000000e+00	0.00000000e+00	0.00000000e+00
-86	1.90000000e+01	0.00000000e+00	0.00000000e+00	0.00000000e+00
-85	1.90000000e+01	0.00000000e+00	0.00000000e+00	0.00000000e+00
-84	1.90000000e+01	0.00000000e+00	0.00000000e+00	0.00000000e+00
-83	1.90000000e+01	0.00000000e+00	0.00000000e+00	0.00000000e+00
-82	1.90000000e+01	0.00000000e+00	0.00000000e+00	0.00000000e+00
-81	1.90000000e+01	0.00000000e+00	0.00000000e+00	0.00000000e+00
-80	1.90000000e+01	0.00000000e+00	0.00000000e+00	0.00000000e+00
-79	1.90000000e+01	0.00000000e+00	0.00000000e+00	0.00000000e+00
-78	1.90000000e+01	0.00000000e+00	0.00000000e+00	0.00000000e+00
-77	1.90000000e+01	0.00000000e+00	0.00000000e+00	0.00000000e+00
-76	1.90000000e+01	0.00000000e+00	0.00000000e+00	0.00000000e+00
-75	1.90000000e+01	0.00000000e+00	0.00000000e+00	0.00000000e+00
-74	1.90000000e+01	0.00000000e+00	0.00000000e+00	0.00000000e+00
-73	1.90000000e+01	0.00000000e+00	0.00000000e+00	0.00000000e+00
-72	1.90000000e+01	0.00000000e+00	0.00000000e+00	0.00000000e+00
-71	1.90000000e+01	0.00000000e+00	0.00000000e+00	0.00000000e+00
-70	1.90000000e+01	0.00000000e+00	0.00000000e+00	0.00000000e+00
-69	1.90000000e+01	0.00000000e+00	0.00000000e+00	0.00000000e+00
-68	2.00000000e+01	0.00000000e+00	0.00000000e+00	0.00000000e+00
-67	2.00000000e+01	0.00000000e+00	0.00000000e+00	0.00000000e+00
-66	2.00000000e+01	0.00000000e+00	0.00000000e+00	0.00000000e+00
-65	2.00000000e+01	0.00000000e+00	0.00000000e+00	0.00000000e+00
-64	2.00000000e+01	0.00000000e+00	0.00000000e+00	0.00000000e+00
-63	2.00000000e+01	0.00000000e+00	0.00000000e+00	0.00000000e+00
-62	2.00000000e+01	0.00000000e+00	0.00000000e+00	0.00000000e+00
-61	2.00000000e+01	0.00000000e+00	0.00000000e+00	0.00000000e+00
-60	2.00000000e+01	0.00000000e+00	0.00000000e+00	0.00000000e+00
-59	2.00000000e+01	0.00000000e+00	0.00000000e+00	0.00000000e+00
-58	6.50000000e+01	1.00000000e+00	1.00000000e+00	1.70000000e+01
-57	6.70000000e+01	1.00000000e+00	1.00000000e+00	1.70000000e+01
-56	7.40000000e+01	1.00000000e+00	1.00000000e+00	1.70000000e+01
-55	2.33000000e+02	1.00000000e+00	1.00000000e+00	1.70000000e+01
-54	2.39000000e+02	1.00000000e+00	1.00000000e+00	1.70000000e+01
-53	2.67000000e+02	1.00000000e+00	1.00000000e+00	2.40000000e+01
-52	2.70000000e+02	1.00000000e+00	1.00000000e+00	2.40000000e+01
-51	2.77000000e+02	1.00000000e+00	1.00000000e+00	2.40000000e+01
-50	2.86000000e+02	1.00000000e+00	1.00000000e+00	2.40000000e+01
-49	3.81000000e+02	1.00000000e+00	1.00000000e+00	2.40000000e+01
-48	4.31000000e+02	1.00000000e+00	1.00000000e+00	2.40000000e+01
-47	4.31000000e+02	1.00000000e+00	1.00000000e+00	2.40000000e+01
-46	4.31000000e+02	1.00000000e+00	1.00000000e+00	2.40000000e+01
-45	4.48000000e+02	1.00000000e+00	1.00000000e+00	2.40000000e+01
-44	4.72000000e+02	1.00000000e+00	1.00000000e+00	2.40000000e+01
-43	5.12000000e+02	2.00000000e+00	2.00000000e+00	2.50000000e+01
-42	5.46000000e+02	2.00000000e+00	2.00000000e+00	2.50000000e+01
-41	5.77000000e+02	2.00000000e+00	2.00000000e+00	2.50000000e+01
-40	6.05000000e+02	2.00000000e+00	2.00000000e+00	2.50000000e+01
-39	6.29000000e+02	2.00000000e+00	2.00000000e+00	2.50000000e+01
-38	6.39000000e+02	2.00000000e+00	2.00000000e+00	2.50000000e+01
-37	6.53000000e+02	2.00000000e+00	2.00000000e+00	2.50000000e+01
-36	6.66000000e+02	2.00000000e+00	2.00000000e+00	2.50000000e+01
-35	6.90000000e+02	2.00000000e+00	2.00000000e+00	2.50000000e+01
-34	7.11000000e+02	2.00000000e+00	2.00000000e+00	2.50000000e+01
-33	7.23000000e+02	2.00000000e+00	2.00000000e+00	2.50000000e+01
-32	7.43000000e+02	2.00000000e+00	2.00000000e+00	2.50000000e+01
-31	7.43000000e+02	2.00000000e+00	2.00000000e+00	2.50000000e+01
-30	7.57000000e+02	2.00000000e+00	2.00000000e+00	2.50000000e+01
-29	7.67000000e+02	2.00000000e+00	2.00000000e+00	2.50000000e+01
-28	7.73000000e+02	2.00000000e+00	2.00000000e+00	2.50000000e+01
-27	7.87000000e+02	2.00000000e+00	2.00000000e+00	2.50000000e+01
-26	8.07000000e+02	2.00000000e+00	2.00000000e+00	2.50000000e+01
-25	8.26000000e+02	2.00000000e+00	2.00000000e+00	2.50000000e+01
-24	8.37000000e+02	2.00000000e+00	2.00000000e+00	2.50000000e+01
-23	8.57000000e+02	2.00000000e+00	2.00000000e+00	2.50000000e+01
-22	8.71000000e+02	2.00000000e+00	2.00000000e+00	2.50000000e+01
-21	8.86000000e+02	2.00000000e+00	2.00000000e+00	2.50000000e+01
-20	8.98000000e+02	2.00000000e+00	2.00000000e+00	2.50000000e+01
-19	9.16000000e+02	2.00000000e+00	2.00000000e+00	2.50000000e+01
-18	9.29000000e+02	2.00000000e+00	2.00000000e+00	2.50000000e+01
-17	9.53000000e+02	2.00000000e+00	2.00000000e+00	2.50000000e+01
-16	9.72000000e+02	2.00000000e+00	2.00000000e+00	2.50000000e+01
-15	9.87000000e+02	2.00000000e+00	2.00000000e+00	2.50000000e+01
-14	1.01500000e+03	2.00000000e+00	2.00000000e+00	2.50000000e+01
-13	1.04800000e+03	2.00000000e+00	2.00000000e+00	2.50000000e+01
-12	1.07100000e+03	2.00000000e+00	2.00000000e+00	2.50000000e+01
-11	1.10700000e+03	3.00000000e+00	3.00000000e+00	2.60000000e+01
-10	1.13400000e+03	3.00000000e+00	3.00000000e+00	2.60000000e+01
-9	1.15400000e+03	3.00000000e+00	3.00000000e+00	2.60000000e+01
-8	1.17000000e+03	3.00000000e+00	3.00000000e+00	2.60000000e+01
-7	1.19800000e+03	3.00000000e+00	3.00000000e+00	2.60000000e+01
-6	1.23200000e+03	3.00000000e+00	3.00000000e+00	2.60000000e+01
-5	1.26600000e+03	3.00000000e+00	3.00000000e+00	2.60000000e+01
-4	1.28900000e+03	3.00000000e+00	3.00000000e+00	2.60000000e+01
-3	1.31700000e+03	3.00000000e+00	3.00000000e+00	2.60000000e+01
-2	1.33600000e+03	3.00000000e+00	3.00000000e+00	2.60000000e+01
-1	1.62200000e+03	3.00000000e+00	3.00000000e+00	2.60000000e+01
0	1.79500000e+03	3.00000000e+00	3.00000000e+00	2.60000000e+01
1	1.91600000e+03	3.00000000e+00	3.00000000e+00	2.60000000e+01
2	2.04400000e+03	3.00000000e+00	3.00000000e+00	2.60000000e+01
3	2.14300000e+03	3.00000000e+00	3.00000000e+00	2.60000000e+01
4	2.22300000e+03	3.00000000e+00	3.00000000e+00	2.60000000e+01
5	2.29400000e+03	3.00000000e+00	3.00000000e+00	2.60000000e+01
6	2.37700000e+03	4.00000000e+00	4.00000000e+00	2.70000000e+01
7	2.47800000e+03	4.00000000e+00	4.00000000e+00	2.70000000e+01
8	2.58500000e+03	4.00000000e+00	4.00000000e+00	2.70000000e+01
9	2.64000000e+03	4.00000000e+00	4.00000000e+00	2.70000000e+01
10	2.70200000e+03	4.00000000e+00	4.00000000e+00	2.70000000e+01
11	2.76000000e+03	4.00000000e+00	4.00000000e+00	2.70000000e+01
12	2.84200000e+03	4.00000000e+00	4.00000000e+00	2.70000000e+01
13	2.90800000e+03	4.00000000e+00	4.00000000e+00	2.70000000e+01
14	2.95400000e+03	4.00000000e+00	4.00000000e+00	2.70000000e+01
15	2.99500000e+03	4.00000000e+00	4.00000000e+00	2.70000000e+01
16	3.02000000e+03	4.00000000e+00	4.00000000e+00	2.70000000e+01
17	3.05700000e+03	4.00000000e+00	4.00000000e+00	2.70000000e+01
18	3.09100000e+03	4.00000000e+00	4.00000000e+00	2.70000000e+01
19	3.12000000e+03	4.00000000e+00	4.00000000e+00	2.70000000e+01
20	3.15400000e+03	4.00000000e+00	4.00000000e+00	2.70000000e+01
21	3.17900000e+03	4.00000000e+00	4.00000000e+00	2.70000000e+01
22	3.26400000e+03	7.00000000e+00	6.00000000e+00	3.80000000e+01
23	3.30600000e+03	7.00000000e+00	6.00000000e+00	3.80000000e+01
24	3.34100000e+03	7.00000000e+00	6.00000000e+00	3.80000000e+01
25	3.37500000e+03	7.00000000e+00	6.00000000e+00	3.80000000e+01
26	3.41300000e+03	7.00000000e+00	6.00000000e+00	3.80000000e+01
27	3.45500000e+03	7.00000000e+00	6.00000000e+00	3.80000000e+01
28	3.48500000e+03	7.00000000e+00	6.00000000e+00	3.80000000e+01
29	3.52600000e+03	7.00000000e+00	6.00000000e+00	3.80000000e+01
30	3.55900000e+03	7.00000000e+00	6.00000000e+00	3.80000000e+01
31	3.59700000e+03	7.00000000e+00	6.00000000e+00	3.80000000e+01
32	3.61700000e+03	7.00000000e+00	6.00000000e+00	3.80000000e+01
33	3.63200000e+03	7.00000000e+00	6.00000000e+00	3.80000000e+01
34	3.65000000e+03	7.00000000e+00	6.00000000e+00	3.80000000e+01
35	3.67600000e+03	7.00000000e+00	6.00000000e+00	3.80000000e+01
36	3.69900000e+03	7.00000000e+00	6.00000000e+00	3.80000000e+01
37	3.71400000e+03	7.00000000e+00	6.00000000e+00	3.80000000e+01
38	3.73500000e+03	7.00000000e+00	6.00000000e+00	3.80000000e+01
39	3.74800000e+03	7.00000000e+00	6.00000000e+00	3.80000000e+01
40	3.75900000e+03	7.00000000e+00	6.00000000e+00	3.80000000e+01
41	3.76800000e+03	7.00000000e+00	6.00000000e+00	3.80000000e+01
42	3.78300000e+03	7.00000000e+00	6.00000000e+00	3.80000000e+01
43	3.79500000e+03	7.00000000e+00	6.00000000e+00	3.80000000e+01
44	3.81200000e+03	7.00000000e+00	6.00000000e+00	3.80000000e+01
45	3.83900000e+03	7.00000000e+00	6.00000000e+00	3.80000000e+01
46	3.86000000e+03	7.00000000e+00	6.00000000e+00	3.80000000e+01
47	3.87800000e+03	7.00000000e+00	6.00000000e+00	3.80000000e+01
48	3.94700000e+03	8.00000000e+00	7.00000000e+00	4.20000000e+01
49	3.96100000e+03	8.00000000e+00	7.00000000e+00	4.20000000e+01
50	3.97500000e+03	8.00000000e+00	7.00000000e+00	4.20000000e+01
51	3.99500000e+03	8.00000000e+00	7.00000000e+00	4.20000000e+01
52	4.01500000e+03	8.00000000e+00	7.00000000e+00	4.20000000e+01
53	4.03600000e+03	8.00000000e+00	7.00000000e+00	4.20000000e+01
54	4.07000000e+03	8.00000000e+00	7.00000000e+00	4.20000000e+01
55	4.10600000e+03	8.00000000e+00	7.00000000e+00	4.20000000e+01
56	4.13500000e+03	8.00000000e+00	7.00000000e+00	4.20000000e+01
57	4.17200000e+03	8.00000000e+00	7.00000000e+00	4.20000000e+01
58	4.19700000e+03	8.00000000e+00	7.00000000e+00	4.20000000e+01
59	4.22400000e+03	8.00000000e+00	7.00000000e+00	4.20000000e+01
60	4.26300000e+03	8.00000000e+00	7.00000000e+00	4.20000000e+01
61	4.29200000e+03	8.00000000e+00	7.00000000e+00	4.20000000e+01
62	4.32000000e+03	8.00000000e+00	7.00000000e+00	4.20000000e+01
63	4.34500000e+03	8.00000000e+00	7.00000000e+00	4.20000000e+01
64	4.37100000e+03	8.00000000e+00	7.00000000e+00	4.20000000e+01
65	4.39400000e+03	8.00000000e+00	7.00000000e+00	4.20000000e+01
66	4.41700000e+03	8.00000000e+00	7.00000000e+00	4.20000000e+01
67	4.44800000e+03	8.00000000e+00	7.00000000e+00	4.20000000e+01
68	4.46200000e+03	8.00000000e+00	7.00000000e+00	4.20000000e+01
69	4.48000000e+03	8.00000000e+00	7.00000000e+00	4.20000000e+01
70	4.49400000e+03	8.00000000e+00	7.00000000e+00	4.20000000e+01
71	4.51200000e+03	8.00000000e+00	7.00000000e+00	4.20000000e+01
72	4.53400000e+03	8.00000000e+00	7.00000000e+00	4.20000000e+01
73	4.56100000e+03	8.00000000e+00	7.00000000e+00	4.20000000e+01
74	4.63400000e+03	9.00000000e+00	8.00000000e+00	4.30000000e+01
75	4.69200000e+03	9.00000000e+00	8.00000000e+00	4.30000000e+01
76	4.75100000e+03	9.00000000e+00	8.00000000e+00	4.30000000e+01
77	4.80400000e+03	9.00000000e+00	8.00000000e+00	4.30000000e+01
78	4.85400000e+03	9.00000000e+00	8.00000000e+00	4.30000000e+01
79	4.92500000e+03	9.00000000e+00	8.00000000e+00	4.30000000e+01
80	5.00100000e+03	9.00000000e+00	8.00000000e+00	4.30000000e+01
81	5.05500000e+03	9.00000000e+00	8.00000000e+00	4.30000000e+01
82	5.14700000e+03	9.00000000e+00	8.00000000e+00	4.30000000e+01
83	5.21700000e+03	9.00000000e+00	8.00000000e+00	4.30000000e+01
84	5.29200000e+03	9.00000000e+00	8.00000000e+00	4.30000000e+01
85	5.36800000e+03	9.00000000e+00	4.00000000e+00	4.30000000e+01
86	5.46800000e+03	9.00000000e+00	8.00000000e+00	4.30000000e+01
87	5.55000000e+03	9.00000000e+00	8.00000000e+00	4.30000000e+01
88	5.62300000e+03	9.00000000e+00	8.00000000e+00	4.30000000e+01
89	5.68800000e+03	9.00000000e+00	8.00000000e+00	4.30000000e+01
90	5.72700000e+03	9.00000000e+00	8.00000000e+00	4.30000000e+01
91	5.78400000e+03	9.00000000e+00	8.00000000e+00	4.30000000e+01
92	5.81300000e+03	9.00000000e+00	8.00000000e+00	4.30000000e+01
93	5.82900000e+03	9.00000000e+00	8.00000000e+00	4.30000000e+01
94	5.83700000e+03	9.00000000e+00	8.00000000e+00	4.30000000e+01
95	5.84800000e+03	9.00000000e+00	8.00000000e+00	4.30000000e+01
96	5.87300000e+03	9.00000000e+00	8.00000000e+00	4.30000000e+01
97	5.91100000e+03	9.00000000e+00	8.00000000e+00	4.30000000e+01
98	5.95400000e+03	9.00000000e+00	8.00000000e+00	4.30000000e+01
99	6.00100000e+03	9.00000000e+00	8.00000000e+00	4.30000000e+01
100	6.08100000e+03	9.00000000e+00	8.00000000e+00	4.30000000e+01
