# Supplementary material for: Early Prediction of Movie Box Office Success Based on Wikipedia Activity Big Data
Source: PLoS One. 2013 Aug 21;8(8):e71226. doi: 10.1371/journal.pone.0071226 (PMC3749192; doi:10.1371/journal.pone.0071226)
Supplement: Dataset S1 — The dataset under study, including the financial and Wikipedia activity data is also available at http://wwm.phy.bme.hu/SupplementaryDataS1.zip. (ZIP) [file pone.0071226.s002.zip › wikipredict_data_pack/sample_of_312/wikipedia_predictors/46]

Day_(movie_time)	Views	Users	Rigor	Edits
-500	0.00000000e+00	0.00000000e+00	0.00000000e+00	0.00000000e+00
-499	0.00000000e+00	0.00000000e+00	0.00000000e+00	0.00000000e+00
-498	0.00000000e+00	0.00000000e+00	0.00000000e+00	0.00000000e+00
-497	0.00000000e+00	0.00000000e+00	0.00000000e+00	0.00000000e+00
-496	0.00000000e+00	0.00000000e+00	0.00000000e+00	0.00000000e+00
-495	0.00000000e+00	0.00000000e+00	0.00000000e+00	0.00000000e+00
-494	0.00000000e+00	0.00000000e+00	0.00000000e+00	0.00000000e+00
-493	0.00000000e+00	0.00000000e+00	0.00000000e+00	0.00000000e+00
-492	0.00000000e+00	0.00000000e+00	0.00000000e+00	0.00000000e+00
-491	0.00000000e+00	0.00000000e+00	0.00000000e+00	0.00000000e+00
-490	0.00000000e+00	0.00000000e+00	0.00000000e+00	0.00000000e+00
-489	0.00000000e+00	0.00000000e+00	0.00000000e+00	0.00000000e+00
-488	0.00000000e+00	0.00000000e+00	0.00000000e+00	0.00000000e+00
-487	0.00000000e+00	0.00000000e+00	0.00000000e+00	0.00000000e+00
-486	0.00000000e+00	0.00000000e+00	0.00000000e+00	0.00000000e+00
-485	0.00000000e+00	0.00000000e+00	0.00000000e+00	0.00000000e+00
-484	0.00000000e+00	0.00000000e+00	0.00000000e+00	0.00000000e+00
-483	0.00000000e+00	0.00000000e+00	0.00000000e+00	0.00000000e+00
-482	0.00000000e+00	0.00000000e+00	0.00000000e+00	0.00000000e+00
-481	0.00000000e+00	0.00000000e+00	0.00000000e+00	0.00000000e+00
-480	0.00000000e+00	0.00000000e+00	0.00000000e+00	0.00000000e+00
-479	0.00000000e+00	0.00000000e+00	0.00000000e+00	0.00000000e+00
-478	0.00000000e+00	0.00000000e+00	0.00000000e+00	0.00000000e+00
-477	1.00000000e+00	0.00000000e+00	0.00000000e+00	0.00000000e+00
-476	1.00000000e+00	0.00000000e+00	0.00000000e+00	0.00000000e+00
-475	1.00000000e+00	0.00000000e+00	0.00000000e+00	0.00000000e+00
-474	1.00000000e+00	0.00000000e+00	0.00000000e+00	0.00000000e+00
-473	1.00000000e+00	0.00000000e+00	0.00000000e+00	0.00000000e+00
-472	1.00000000e+00	0.00000000e+00	0.00000000e+00	0.00000000e+00
-471	1.00000000e+00	0.00000000e+00	0.00000000e+00	0.00000000e+00
-470	1.00000000e+00	0.00000000e+00	0.00000000e+00	0.00000000e+00
-469	1.00000000e+00	0.00000000e+00	0.00000000e+00	0.00000000e+00
-468	1.00000000e+00	0.00000000e+00	0.00000000e+00	0.00000000e+00
-467	1.00000000e+00	0.00000000e+00	0.00000000e+00	0.00000000e+00
-466	1.00000000e+00	0.00000000e+00	0.00000000e+00	0.00000000e+00
-465	1.00000000e+00	0.00000000e+00	0.00000000e+00	0.00000000e+00
-464	1.00000000e+00	0.00000000e+00	0.00000000e+00	0.00000000e+00
-463	1.00000000e+00	0.00000000e+00	0.00000000e+00	0.00000000e+00
-462	1.00000000e+00	0.00000000e+00	0.00000000e+00	0.00000000e+00
-461	1.00000000e+00	0.00000000e+00	0.00000000e+00	0.00000000e+00
-460	1.00000000e+00	0.00000000e+00	0.00000000e+00	0.00000000e+00
-459	1.00000000e+00	0.00000000e+00	0.00000000e+00	0.00000000e+00
-458	1.00000000e+00	0.00000000e+00	0.00000000e+00	0.00000000e+00
-457	1.00000000e+00	0.00000000e+00	0.00000000e+00	0.00000000e+00
-456	1.00000000e+00	0.00000000e+00	0.00000000e+00	0.00000000e+00
-455	1.00000000e+00	0.00000000e+00	0.00000000e+00	0.00000000e+00
-454	1.00000000e+00	0.00000000e+00	0.00000000e+00	0.00000000e+00
-453	1.00000000e+00	0.00000000e+00	0.00000000e+00	0.00000000e+00
-452	1.00000000e+00	0.00000000e+00	0.00000000e+00	0.00000000e+00
-451	1.00000000e+00	0.00000000e+00	0.00000000e+00	0.00000000e+00
-450	1.00000000e+00	0.00000000e+00	0.00000000e+00	0.00000000e+00
-449	1.00000000e+00	0.00000000e+00	0.00000000e+00	0.00000000e+00
-448	1.00000000e+00	0.00000000e+00	0.00000000e+00	0.00000000e+00
-447	1.00000000e+00	0.00000000e+00	0.00000000e+00	0.00000000e+00
-446	1.00000000e+00	0.00000000e+00	0.00000000e+00	0.00000000e+00
-445	1.00000000e+00	0.00000000e+00	0.00000000e+00	0.00000000e+00
-444	1.00000000e+00	0.00000000e+00	0.00000000e+00	0.00000000e+00
-443	1.00000000e+00	0.00000000e+00	0.00000000e+00	0.00000000e+00
-442	1.00000000e+00	0.00000000e+00	0.00000000e+00	0.00000000e+00
-441	1.00000000e+00	0.00000000e+00	0.00000000e+00	0.00000000e+00
-440	1.00000000e+00	0.00000000e+00	0.00000000e+00	0.00000000e+00
-439	1.00000000e+00	0.00000000e+00	0.00000000e+00	0.00000000e+00
-438	1.00000000e+00	0.00000000e+00	0.00000000e+00	0.00000000e+00
-437	1.00000000e+00	0.00000000e+00	0.00000000e+00	0.00000000e+00
-436	1.00000000e+00	0.00000000e+00	0.00000000e+00	0.00000000e+00
-435	1.00000000e+00	0.00000000e+00	0.00000000e+00	0.00000000e+00
-434	1.00000000e+00	0.00000000e+00	0.00000000e+00	0.00000000e+00
-433	1.00000000e+00	0.00000000e+00	0.00000000e+00	0.00000000e+00
-432	1.00000000e+00	0.00000000e+00	0.00000000e+00	0.00000000e+00
-431	1.00000000e+00	0.00000000e+00	0.00000000e+00	0.00000000e+00
-430	1.00000000e+00	0.00000000e+00	0.00000000e+00	0.00000000e+00
-429	1.00000000e+00	0.00000000e+00	0.00000000e+00	0.00000000e+00
-428	1.00000000e+00	0.00000000e+00	0.00000000e+00	0.00000000e+00
-427	1.00000000e+00	0.00000000e+00	0.00000000e+00	0.00000000e+00
-426	1.00000000e+00	0.00000000e+00	0.00000000e+00	0.00000000e+00
-425	1.00000000e+00	0.00000000e+00	0.00000000e+00	0.00000000e+00
-424	1.00000000e+00	0.00000000e+00	0.00000000e+00	0.00000000e+00
-423	1.00000000e+00	0.00000000e+00	0.00000000e+00	0.00000000e+00
-422	1.00000000e+00	0.00000000e+00	0.00000000e+00	0.00000000e+00
-421	1.00000000e+00	0.00000000e+00	0.00000000e+00	0.00000000e+00
-420	1.00000000e+00	0.00000000e+00	0.00000000e+00	0.00000000e+00
-419	1.00000000e+00	0.00000000e+00	0.00000000e+00	0.00000000e+00
-418	1.00000000e+00	0.00000000e+00	0.00000000e+00	0.00000000e+00
-417	1.00000000e+00	0.00000000e+00	0.00000000e+00	0.00000000e+00
-416	1.00000000e+00	0.00000000e+00	0.00000000e+00	0.00000000e+00
-415	1.00000000e+00	0.00000000e+00	0.00000000e+00	0.00000000e+00
-414	1.00000000e+00	0.00000000e+00	0.00000000e+00	0.00000000e+00
-413	1.00000000e+00	0.00000000e+00	0.00000000e+00	0.00000000e+00
-412	1.00000000e+00	0.00000000e+00	0.00000000e+00	0.00000000e+00
-411	1.00000000e+00	0.00000000e+00	0.00000000e+00	0.00000000e+00
-410	1.00000000e+00	0.00000000e+00	0.00000000e+00	0.00000000e+00
-409	1.00000000e+00	0.00000000e+00	0.00000000e+00	0.00000000e+00
-408	1.00000000e+00	0.00000000e+00	0.00000000e+00	0.00000000e+00
-407	1.00000000e+00	0.00000000e+00	0.00000000e+00	0.00000000e+00
-406	1.00000000e+00	0.00000000e+00	0.00000000e+00	0.00000000e+00
-405	1.00000000e+00	0.00000000e+00	0.00000000e+00	0.00000000e+00
-404	1.00000000e+00	0.00000000e+00	0.00000000e+00	0.00000000e+00
-403	1.00000000e+00	0.00000000e+00	0.00000000e+00	0.00000000e+00
-402	1.00000000e+00	0.00000000e+00	0.00000000e+00	0.00000000e+00
-401	1.00000000e+00	0.00000000e+00	0.00000000e+00	0.00000000e+00
-400	1.00000000e+00	0.00000000e+00	0.00000000e+00	0.00000000e+00
-399	1.00000000e+00	0.00000000e+00	0.00000000e+00	0.00000000e+00
-398	1.00000000e+00	0.00000000e+00	0.00000000e+00	0.00000000e+00
-397	1.00000000e+00	0.00000000e+00	0.00000000e+00	0.00000000e+00
-396	1.00000000e+00	0.00000000e+00	0.00000000e+00	0.00000000e+00
-395	1.00000000e+00	0.00000000e+00	0.00000000e+00	0.00000000e+00
-394	1.00000000e+00	0.00000000e+00	0.00000000e+00	0.00000000e+00
-393	1.00000000e+00	0.00000000e+00	0.00000000e+00	0.00000000e+00
-392	1.00000000e+00	0.00000000e+00	0.00000000e+00	0.00000000e+00
-391	1.00000000e+00	0.00000000e+00	0.00000000e+00	0.00000000e+00
-390	1.00000000e+00	0.00000000e+00	0.00000000e+00	0.00000000e+00
-389	1.00000000e+00	0.00000000e+00	0.00000000e+00	0.00000000e+00
-388	1.00000000e+00	0.00000000e+00	0.00000000e+00	0.00000000e+00
-387	1.00000000e+00	0.00000000e+00	0.00000000e+00	0.00000000e+00
-386	1.00000000e+00	0.00000000e+00	0.00000000e+00	0.00000000e+00
-385	1.00000000e+00	0.00000000e+00	0.00000000e+00	0.00000000e+00
-384	1.00000000e+00	0.00000000e+00	0.00000000e+00	0.00000000e+00
-383	1.00000000e+00	0.00000000e+00	0.00000000e+00	0.00000000e+00
-382	1.00000000e+00	0.00000000e+00	0.00000000e+00	0.00000000e+00
-381	1.00000000e+00	0.00000000e+00	0.00000000e+00	0.00000000e+00
-380	1.00000000e+00	0.00000000e+00	0.00000000e+00	0.00000000e+00
-379	1.00000000e+00	0.00000000e+00	0.00000000e+00	0.00000000e+00
-378	1.00000000e+00	0.00000000e+00	0.00000000e+00	0.00000000e+00
-377	1.00000000e+00	0.00000000e+00	0.00000000e+00	0.00000000e+00
-376	1.00000000e+00	0.00000000e+00	0.00000000e+00	0.00000000e+00
-375	1.00000000e+00	0.00000000e+00	0.00000000e+00	0.00000000e+00
-374	1.00000000e+00	0.00000000e+00	0.00000000e+00	0.00000000e+00
-373	1.00000000e+00	0.00000000e+00	0.00000000e+00	0.00000000e+00
-372	1.00000000e+00	0.00000000e+00	0.00000000e+00	0.00000000e+00
-371	1.00000000e+00	0.00000000e+00	0.00000000e+00	0.00000000e+00
-370	1.00000000e+00	0.00000000e+00	0.00000000e+00	0.00000000e+00
-369	1.00000000e+00	0.00000000e+00	0.00000000e+00	0.00000000e+00
-368	1.00000000e+00	0.00000000e+00	0.00000000e+00	0.00000000e+00
-367	1.00000000e+00	0.00000000e+00	0.00000000e+00	0.00000000e+00
-366	1.00000000e+00	0.00000000e+00	0.00000000e+00	0.00000000e+00
-365	1.00000000e+00	0.00000000e+00	0.00000000e+00	0.00000000e+00
-364	1.00000000e+00	0.00000000e+00	0.00000000e+00	0.00000000e+00
-363	1.00000000e+00	0.00000000e+00	0.00000000e+00	0.00000000e+00
-362	1.00000000e+00	0.00000000e+00	0.00000000e+00	0.00000000e+00
-361	1.00000000e+00	0.00000000e+00	0.00000000e+00	0.00000000e+00
-360	1.00000000e+00	0.00000000e+00	0.00000000e+00	0.00000000e+00
-359	1.00000000e+00	0.00000000e+00	0.00000000e+00	0.00000000e+00
-358	1.00000000e+00	0.00000000e+00	0.00000000e+00	0.00000000e+00
-357	1.00000000e+00	0.00000000e+00	0.00000000e+00	0.00000000e+00
-356	1.35100000e+03	6.00000000e+00	1.10000000e+01	2.20000000e+01
-355	3.86200000e+03	7.00000000e+00	1.20000000e+01	2.30000000e+01
-354	5.65300000e+03	7.00000000e+00	1.20000000e+01	2.30000000e+01
-353	7.72200000e+03	8.00000000e+00	1.30000000e+01	2.40000000e+01
-352	9.38500000e+03	9.00000000e+00	1.40000000e+01	2.50000000e+01
-351	1.07150000e+04	9.00000000e+00	1.40000000e+01	2.50000000e+01
-350	1.19380000e+04	9.00000000e+00	1.40000000e+01	2.50000000e+01
-349	1.31030000e+04	9.00000000e+00	1.40000000e+01	2.50000000e+01
-348	1.42000000e+04	9.00000000e+00	1.40000000e+01	2.50000000e+01
-347	1.58610000e+04	9.00000000e+00	1.40000000e+01	2.50000000e+01
-346	1.72050000e+04	9.00000000e+00	1.40000000e+01	2.50000000e+01
-345	1.85040000e+04	1.00000000e+01	1.60000000e+01	2.70000000e+01
-344	1.98210000e+04	1.00000000e+01	1.60000000e+01	2.70000000e+01
-343	2.08530000e+04	1.00000000e+01	1.60000000e+01	2.70000000e+01
-342	2.21330000e+04	1.00000000e+01	1.60000000e+01	2.70000000e+01
-341	2.32400000e+04	1.00000000e+01	1.60000000e+01	2.80000000e+01
-340	2.46820000e+04	1.00000000e+01	1.60000000e+01	2.80000000e+01
-339	2.60260000e+04	1.00000000e+01	1.60000000e+01	2.80000000e+01
-338	2.75440000e+04	1.00000000e+01	1.80000000e+01	3.20000000e+01
-337	2.93330000e+04	1.00000000e+01	1.80000000e+01	3.20000000e+01
-336	3.10560000e+04	1.00000000e+01	1.80000000e+01	3.20000000e+01
-335	3.30180000e+04	1.00000000e+01	1.80000000e+01	3.20000000e+01
-334	3.48840000e+04	1.00000000e+01	1.80000000e+01	3.20000000e+01
-333	3.69530000e+04	1.00000000e+01	1.80000000e+01	3.20000000e+01
-332	3.92670000e+04	1.00000000e+01	1.80000000e+01	3.20000000e+01
-331	4.08430000e+04	1.10000000e+01	2.00000000e+01	3.50000000e+01
-330	4.26910000e+04	1.10000000e+01	2.00000000e+01	3.50000000e+01
-329	4.44510000e+04	1.20000000e+01	2.10000000e+01	3.60000000e+01
-328	4.60370000e+04	1.20000000e+01	2.10000000e+01	3.60000000e+01
-327	4.80540000e+04	1.20000000e+01	2.10000000e+01	3.60000000e+01
-326	5.02020000e+04	1.20000000e+01	2.10000000e+01	3.60000000e+01
-325	5.23560000e+04	1.20000000e+01	2.10000000e+01	3.60000000e+01
-324	5.44390000e+04	1.20000000e+01	2.10000000e+01	3.60000000e+01
-323	5.67040000e+04	1.20000000e+01	2.10000000e+01	3.60000000e+01
-322	5.89480000e+04	1.20000000e+01	2.10000000e+01	3.60000000e+01
-321	6.11070000e+04	1.20000000e+01	2.10000000e+01	3.60000000e+01
-320	6.33100000e+04	1.20000000e+01	2.10000000e+01	3.60000000e+01
-319	6.56730000e+04	1.30000000e+01	2.20000000e+01	3.70000000e+01
-318	6.85040000e+04	1.40000000e+01	2.40000000e+01	3.90000000e+01
-317	7.10370000e+04	1.40000000e+01	2.40000000e+01	3.90000000e+01
-316	7.36760000e+04	1.40000000e+01	2.40000000e+01	3.90000000e+01
-315	7.71060000e+04	1.40000000e+01	2.40000000e+01	3.90000000e+01
-314	8.07630000e+04	1.40000000e+01	2.40000000e+01	3.90000000e+01
-313	8.38370000e+04	1.60000000e+01	2.60000000e+01	4.10000000e+01
-312	8.70310000e+04	1.60000000e+01	2.60000000e+01	4.10000000e+01
-311	9.03390000e+04	1.60000000e+01	2.60000000e+01	4.10000000e+01
-310	9.42400000e+04	1.60000000e+01	2.60000000e+01	4.10000000e+01
-309	9.72560000e+04	1.60000000e+01	2.80000000e+01	4.30000000e+01
-308	1.00362000e+05	1.70000000e+01	2.90000000e+01	4.40000000e+01
-307	1.02716000e+05	1.70000000e+01	2.90000000e+01	4.40000000e+01
-306	1.05102000e+05	1.70000000e+01	2.90000000e+01	4.40000000e+01
-305	1.07766000e+05	1.70000000e+01	2.90000000e+01	4.40000000e+01
-304	1.10713000e+05	1.70000000e+01	2.90000000e+01	4.40000000e+01
-303	1.13777000e+05	1.70000000e+01	2.90000000e+01	4.40000000e+01
-302	1.16832000e+05	1.70000000e+01	2.90000000e+01	4.40000000e+01
-301	1.19696000e+05	1.70000000e+01	2.90000000e+01	4.40000000e+01
-300	1.22786000e+05	1.70000000e+01	2.90000000e+01	4.40000000e+01
-299	1.26484000e+05	1.90000000e+01	3.10000000e+01	4.60000000e+01
-298	1.30378000e+05	1.90000000e+01	3.10000000e+01	4.60000000e+01
-297	1.34185000e+05	1.90000000e+01	3.10000000e+01	4.60000000e+01
-296	1.37547000e+05	2.00000000e+01	3.30000000e+01	4.80000000e+01
-295	1.40522000e+05	2.00000000e+01	3.30000000e+01	4.80000000e+01
-294	1.43043000e+05	2.00000000e+01	3.30000000e+01	4.80000000e+01
-293	1.45301000e+05	2.00000000e+01	3.30000000e+01	4.80000000e+01
-292	1.47530000e+05	2.00000000e+01	3.30000000e+01	4.80000000e+01
-291	1.49940000e+05	2.00000000e+01	3.30000000e+01	4.80000000e+01
-290	1.52956000e+05	2.00000000e+01	3.30000000e+01	4.80000000e+01
-289	1.55774000e+05	2.00000000e+01	3.30000000e+01	4.80000000e+01
-288	1.58282000e+05	2.00000000e+01	3.30000000e+01	4.80000000e+01
-287	1.60722000e+05	2.00000000e+01	3.30000000e+01	4.80000000e+01
-286	1.63001000e+05	2.00000000e+01	3.30000000e+01	4.80000000e+01
-285	1.65454000e+05	2.00000000e+01	3.30000000e+01	4.80000000e+01
-284	1.68078000e+05	2.00000000e+01	3.30000000e+01	4.80000000e+01
-283	1.71154000e+05	2.00000000e+01	3.30000000e+01	4.80000000e+01
-282	1.73497000e+05	2.00000000e+01	3.30000000e+01	4.80000000e+01
-281	1.75931000e+05	2.00000000e+01	3.30000000e+01	4.80000000e+01
-280	1.78060000e+05	2.00000000e+01	3.30000000e+01	4.80000000e+01
-279	1.79830000e+05	2.00000000e+01	3.40000000e+01	4.90000000e+01
-278	1.81503000e+05	2.00000000e+01	3.40000000e+01	4.90000000e+01
-277	1.83709000e+05	2.00000000e+01	3.40000000e+01	4.90000000e+01
-276	1.86061000e+05	2.00000000e+01	3.40000000e+01	4.90000000e+01
-275	1.88223000e+05	2.20000000e+01	3.50000000e+01	5.00000000e+01
-274	1.90257000e+05	2.20000000e+01	3.50000000e+01	5.00000000e+01
-273	1.92062000e+05	2.20000000e+01	3.60000000e+01	5.10000000e+01
-272	1.93841000e+05	2.20000000e+01	3.60000000e+01	5.10000000e+01
-271	1.95630000e+05	2.20000000e+01	3.60000000e+01	5.10000000e+01
-270	1.97479000e+05	2.20000000e+01	3.60000000e+01	5.10000000e+01
-269	1.99893000e+05	2.30000000e+01	3.70000000e+01	5.20000000e+01
-268	2.01873000e+05	2.50000000e+01	3.80000000e+01	5.30000000e+01
-267	2.03768000e+05	2.60000000e+01	3.90000000e+01	5.40000000e+01
-266	2.05691000e+05	2.60000000e+01	3.90000000e+01	5.40000000e+01
-265	2.07500000e+05	2.60000000e+01	3.90000000e+01	5.40000000e+01
-264	2.09083000e+05	2.60000000e+01	3.90000000e+01	5.40000000e+01
-263	2.10849000e+05	2.60000000e+01	3.90000000e+01	5.40000000e+01
-262	2.13866000e+05	2.60000000e+01	3.90000000e+01	5.40000000e+01
-261	2.16326000e+05	2.60000000e+01	3.90000000e+01	5.40000000e+01
-260	2.18545000e+05	2.80000000e+01	4.10000000e+01	5.70000000e+01
-259	2.20695000e+05	2.80000000e+01	4.10000000e+01	5.70000000e+01
-258	2.22833000e+05	2.80000000e+01	4.10000000e+01	5.70000000e+01
-257	2.24919000e+05	2.80000000e+01	4.10000000e+01	5.70000000e+01
-256	2.27150000e+05	2.80000000e+01	4.10000000e+01	5.70000000e+01
-255	2.29849000e+05	2.80000000e+01	4.10000000e+01	5.70000000e+01
-254	2.32336000e+05	2.80000000e+01	4.10000000e+01	5.70000000e+01
-253	2.34921000e+05	2.80000000e+01	4.10000000e+01	5.70000000e+01
-252	2.37522000e+05	2.80000000e+01	4.10000000e+01	5.70000000e+01
-251	2.40465000e+05	2.90000000e+01	4.20000000e+01	5.80000000e+01
-250	2.42922000e+05	2.90000000e+01	4.20000000e+01	5.80000000e+01
-249	2.45610000e+05	3.00000000e+01	4.30000000e+01	6.00000000e+01
-248	2.48557000e+05	3.00000000e+01	4.30000000e+01	6.00000000e+01
-247	2.51078000e+05	3.00000000e+01	4.30000000e+01	6.00000000e+01
-246	2.53323000e+05	3.00000000e+01	4.30000000e+01	6.00000000e+01
-245	2.55831000e+05	3.10000000e+01	4.50000000e+01	6.30000000e+01
-244	2.57786000e+05	3.10000000e+01	4.50000000e+01	6.30000000e+01
-243	2.59548000e+05	3.60000000e+01	4.60000000e+01	6.40000000e+01
-242	2.61739000e+05	3.50000000e+01	4.70000000e+01	6.50000000e+01
-241	2.64401000e+05	3.50000000e+01	4.70000000e+01	6.50000000e+01
-240	2.66967000e+05	3.40000000e+01	4.80000000e+01	6.60000000e+01
-239	2.69476000e+05	3.40000000e+01	4.80000000e+01	6.60000000e+01
-238	2.71726000e+05	3.40000000e+01	4.80000000e+01	6.60000000e+01
-237	2.73854000e+05	3.40000000e+01	4.80000000e+01	6.60000000e+01
-236	2.75728000e+05	3.40000000e+01	4.80000000e+01	6.60000000e+01
-235	2.77827000e+05	3.40000000e+01	4.80000000e+01	6.60000000e+01
-234	2.80347000e+05	3.40000000e+01	4.80000000e+01	6.60000000e+01
-233	2.82826000e+05	3.40000000e+01	4.80000000e+01	6.60000000e+01
-232	2.85675000e+05	3.60000000e+01	4.90000000e+01	6.90000000e+01
-231	2.87935000e+05	3.60000000e+01	4.90000000e+01	6.90000000e+01
-230	2.90419000e+05	3.60000000e+01	5.00000000e+01	7.10000000e+01
-229	2.92349000e+05	3.60000000e+01	5.00000000e+01	7.10000000e+01
-228	2.96508000e+05	3.60000000e+01	5.00000000e+01	7.10000000e+01
-227	2.99647000e+05	3.60000000e+01	5.00000000e+01	7.10000000e+01
-226	3.03214000e+05	3.60000000e+01	5.00000000e+01	7.10000000e+01
-225	3.05971000e+05	3.60000000e+01	5.00000000e+01	7.10000000e+01
-224	3.09108000e+05	3.60000000e+01	5.00000000e+01	7.10000000e+01
-223	3.12709000e+05	3.60000000e+01	5.00000000e+01	7.10000000e+01
-222	3.16467000e+05	3.60000000e+01	5.00000000e+01	7.10000000e+01
-221	3.19548000e+05	3.60000000e+01	5.00000000e+01	7.10000000e+01
-220	3.22908000e+05	3.60000000e+01	5.00000000e+01	7.10000000e+01
-219	3.26483000e+05	3.60000000e+01	5.00000000e+01	7.10000000e+01
-218	3.29264000e+05	3.60000000e+01	5.00000000e+01	7.10000000e+01
-217	3.31907000e+05	3.60000000e+01	5.00000000e+01	7.10000000e+01
-216	3.34322000e+05	3.60000000e+01	5.00000000e+01	7.10000000e+01
-215	3.36671000e+05	3.60000000e+01	5.00000000e+01	7.10000000e+01
-214	3.39170000e+05	3.60000000e+01	5.00000000e+01	7.10000000e+01
-213	3.42220000e+05	3.60000000e+01	5.00000000e+01	7.10000000e+01
-212	3.46228000e+05	3.70000000e+01	5.10000000e+01	7.20000000e+01
-211	3.48951000e+05	3.70000000e+01	5.10000000e+01	7.20000000e+01
-210	3.51479000e+05	3.70000000e+01	5.10000000e+01	7.20000000e+01
-209	3.54038000e+05	3.90000000e+01	5.30000000e+01	7.40000000e+01
-208	3.56904000e+05	3.90000000e+01	5.30000000e+01	7.40000000e+01
-207	3.59629000e+05	3.90000000e+01	5.30000000e+01	7.40000000e+01
-206	3.62288000e+05	3.90000000e+01	5.30000000e+01	7.40000000e+01
-205	3.65116000e+05	3.90000000e+01	5.30000000e+01	7.40000000e+01
-204	3.67590000e+05	3.90000000e+01	5.30000000e+01	7.40000000e+01
-203	3.69661000e+05	3.90000000e+01	5.30000000e+01	7.40000000e+01
-202	3.71735000e+05	3.90000000e+01	5.30000000e+01	7.40000000e+01
-201	3.73963000e+05	4.10000000e+01	5.50000000e+01	7.70000000e+01
-200	3.76716000e+05	4.30000000e+01	5.70000000e+01	8.10000000e+01
-199	3.79010000e+05	4.30000000e+01	5.70000000e+01	8.10000000e+01
-198	3.81216000e+05	4.30000000e+01	5.70000000e+01	8.10000000e+01
-197	3.83392000e+05	4.50000000e+01	5.80000000e+01	8.20000000e+01
-196	3.85512000e+05	4.50000000e+01	5.80000000e+01	8.20000000e+01
-195	3.87733000e+05	4.50000000e+01	5.80000000e+01	8.20000000e+01
-194	3.89827000e+05	4.50000000e+01	5.80000000e+01	8.20000000e+01
-193	3.91878000e+05	4.50000000e+01	5.80000000e+01	8.20000000e+01
-192	3.94020000e+05	4.50000000e+01	5.80000000e+01	8.20000000e+01
-191	3.96206000e+05	4.50000000e+01	5.80000000e+01	8.20000000e+01
-190	3.96206000e+05	4.50000000e+01	5.80000000e+01	8.20000000e+01
-189	3.98261000e+05	4.50000000e+01	5.80000000e+01	8.20000000e+01
-188	3.98261000e+05	4.50000000e+01	5.80000000e+01	8.20000000e+01
-187	3.98261000e+05	4.50000000e+01	5.80000000e+01	8.20000000e+01
-186	3.98261000e+05	4.50000000e+01	5.80000000e+01	8.20000000e+01
-185	4.00426000e+05	4.50000000e+01	5.80000000e+01	8.20000000e+01
-184	4.02539000e+05	4.50000000e+01	5.80000000e+01	8.20000000e+01
-183	4.04443000e+05	4.50000000e+01	5.80000000e+01	8.20000000e+01
-182	4.06859000e+05	4.50000000e+01	5.80000000e+01	8.20000000e+01
-181	4.09960000e+05	4.70000000e+01	5.90000000e+01	8.50000000e+01
-180	4.13229000e+05	4.70000000e+01	6.00000000e+01	8.70000000e+01
-179	4.16622000e+05	5.00000000e+01	6.10000000e+01	8.90000000e+01
-178	4.20397000e+05	5.00000000e+01	6.10000000e+01	8.90000000e+01
-177	4.24169000e+05	5.00000000e+01	6.10000000e+01	8.90000000e+01
-176	4.27233000e+05	5.00000000e+01	6.10000000e+01	8.90000000e+01
-175	4.30201000e+05	5.00000000e+01	6.10000000e+01	8.90000000e+01
-174	4.33151000e+05	5.00000000e+01	6.20000000e+01	9.00000000e+01
-173	4.35954000e+05	5.00000000e+01	6.40000000e+01	9.20000000e+01
-172	4.38665000e+05	5.30000000e+01	6.50000000e+01	9.30000000e+01
-171	4.41563000e+05	5.40000000e+01	6.60000000e+01	9.40000000e+01
-170	4.44325000e+05	5.40000000e+01	6.60000000e+01	9.40000000e+01
-169	4.44325000e+05	5.70000000e+01	6.70000000e+01	9.50000000e+01
-168	4.44325000e+05	5.70000000e+01	6.70000000e+01	9.50000000e+01
-167	4.44325000e+05	5.70000000e+01	6.70000000e+01	9.50000000e+01
-166	4.46495000e+05	5.50000000e+01	6.90000000e+01	9.70000000e+01
-165	4.48668000e+05	5.50000000e+01	6.90000000e+01	9.70000000e+01
-164	4.51109000e+05	5.50000000e+01	6.90000000e+01	9.70000000e+01
-163	4.53453000e+05	5.50000000e+01	6.90000000e+01	9.70000000e+01
-162	4.55743000e+05	5.50000000e+01	6.90000000e+01	9.70000000e+01
-161	4.58158000e+05	5.50000000e+01	6.90000000e+01	9.70000000e+01
-160	4.60648000e+05	5.50000000e+01	6.90000000e+01	9.70000000e+01
-159	4.63144000e+05	5.50000000e+01	6.90000000e+01	9.70000000e+01
-158	4.65912000e+05	5.80000000e+01	7.00000000e+01	9.80000000e+01
-157	4.68759000e+05	5.80000000e+01	7.00000000e+01	9.80000000e+01
-156	4.71199000e+05	5.80000000e+01	7.00000000e+01	9.80000000e+01
-155	4.73931000e+05	5.80000000e+01	7.00000000e+01	9.80000000e+01
-154	4.76834000e+05	5.80000000e+01	7.00000000e+01	9.80000000e+01
-153	4.80084000e+05	5.80000000e+01	7.00000000e+01	9.80000000e+01
-152	4.82884000e+05	5.80000000e+01	7.00000000e+01	9.80000000e+01
-151	4.85822000e+05	5.80000000e+01	7.00000000e+01	9.80000000e+01
-150	4.89393000e+05	5.80000000e+01	7.00000000e+01	9.80000000e+01
-149	4.93244000e+05	5.80000000e+01	7.00000000e+01	9.80000000e+01
-148	4.98118000e+05	5.80000000e+01	7.10000000e+01	9.90000000e+01
-147	5.02613000e+05	5.80000000e+01	7.10000000e+01	9.90000000e+01
-146	5.06113000e+05	5.50000000e+01	7.20000000e+01	1.00000000e+02
-145	5.09426000e+05	5.60000000e+01	7.30000000e+01	1.01000000e+02
-144	5.12763000e+05	5.60000000e+01	7.30000000e+01	1.01000000e+02
-143	5.16712000e+05	5.60000000e+01	7.30000000e+01	1.01000000e+02
-142	5.20672000e+05	5.60000000e+01	7.30000000e+01	1.01000000e+02
-141	5.48022000e+05	6.60000000e+01	7.80000000e+01	1.08000000e+02
-140	5.67972000e+05	6.60000000e+01	7.90000000e+01	1.11000000e+02
-139	5.82431000e+05	6.70000000e+01	8.20000000e+01	1.16000000e+02
-138	5.91607000e+05	6.70000000e+01	8.20000000e+01	1.16000000e+02
-137	5.91607000e+05	6.90000000e+01	8.30000000e+01	1.17000000e+02
-136	5.99240000e+05	6.90000000e+01	8.30000000e+01	1.17000000e+02
-135	6.04327000e+05	6.60000000e+01	8.40000000e+01	1.18000000e+02
-134	6.09948000e+05	6.60000000e+01	8.40000000e+01	1.18000000e+02
-133	6.15246000e+05	7.10000000e+01	8.50000000e+01	1.19000000e+02
-132	6.20149000e+05	6.70000000e+01	8.60000000e+01	1.20000000e+02
-131	6.24274000e+05	6.70000000e+01	8.60000000e+01	1.20000000e+02
-130	6.24274000e+05	6.70000000e+01	8.60000000e+01	1.20000000e+02
-129	6.29032000e+05	7.40000000e+01	8.90000000e+01	1.23000000e+02
-128	6.32842000e+05	7.40000000e+01	8.90000000e+01	1.23000000e+02
-127	6.36597000e+05	7.40000000e+01	8.90000000e+01	1.23000000e+02
-126	6.42079000e+05	7.40000000e+01	8.90000000e+01	1.23000000e+02
-125	6.48029000e+05	7.40000000e+01	8.90000000e+01	1.23000000e+02
-124	6.53739000e+05	7.70000000e+01	9.00000000e+01	1.26000000e+02
-123	6.59513000e+05	7.80000000e+01	9.10000000e+01	1.28000000e+02
-122	6.65230000e+05	7.70000000e+01	9.20000000e+01	1.29000000e+02
-121	6.69702000e+05	7.70000000e+01	9.20000000e+01	1.29000000e+02
-120	6.74355000e+05	7.70000000e+01	9.20000000e+01	1.29000000e+02
-119	6.79792000e+05	7.70000000e+01	9.20000000e+01	1.29000000e+02
-118	6.84827000e+05	7.70000000e+01	9.30000000e+01	1.30000000e+02
-117	6.89442000e+05	7.70000000e+01	9.30000000e+01	1.30000000e+02
-116	6.94447000e+05	7.70000000e+01	9.30000000e+01	1.30000000e+02
-115	6.99984000e+05	7.70000000e+01	9.30000000e+01	1.30000000e+02
-114	7.04465000e+05	7.70000000e+01	9.30000000e+01	1.30000000e+02
-113	7.09132000e+05	7.70000000e+01	9.30000000e+01	1.30000000e+02
-112	7.14104000e+05	7.70000000e+01	9.30000000e+01	1.30000000e+02
-111	7.21494000e+05	8.40000000e+01	9.60000000e+01	1.33000000e+02
-110	7.28421000e+05	8.40000000e+01	9.70000000e+01	1.35000000e+02
-109	7.35670000e+05	8.30000000e+01	9.80000000e+01	1.36000000e+02
-108	7.44970000e+05	8.40000000e+01	1.02000000e+02	1.41000000e+02
-107	7.52515000e+05	8.40000000e+01	1.03000000e+02	1.42000000e+02
-106	7.59487000e+05	8.50000000e+01	1.04000000e+02	1.43000000e+02
-105	7.74684000e+05	8.60000000e+01	1.05000000e+02	1.44000000e+02
-104	7.92141000e+05	9.10000000e+01	1.07000000e+02	1.47000000e+02
-103	8.11028000e+05	9.10000000e+01	1.08000000e+02	1.48000000e+02
-102	8.30946000e+05	9.00000000e+01	1.10000000e+02	1.50000000e+02
-101	8.53568000e+05	9.00000000e+01	1.10000000e+02	1.50000000e+02
-100	8.73073000e+05	9.00000000e+01	1.10000000e+02	1.50000000e+02
-99	8.92099000e+05	9.40000000e+01	1.11000000e+02	1.51000000e+02
-98	9.05971000e+05	9.40000000e+01	1.11000000e+02	1.51000000e+02
-97	9.16341000e+05	9.40000000e+01	1.11000000e+02	1.51000000e+02
-96	9.29846000e+05	9.10000000e+01	1.13000000e+02	1.53000000e+02
-95	9.44761000e+05	9.10000000e+01	1.13000000e+02	1.53000000e+02
-94	9.62362000e+05	9.80000000e+01	1.15000000e+02	1.55000000e+02
-93	9.78013000e+05	9.80000000e+01	1.15000000e+02	1.55000000e+02
-92	9.92641000e+05	1.00000000e+02	1.17000000e+02	1.60000000e+02
-91	1.00689100e+06	1.04000000e+02	1.18000000e+02	1.68000000e+02
-90	1.01879700e+06	1.04000000e+02	1.18000000e+02	1.68000000e+02
-89	1.03355300e+06	1.01000000e+02	1.21000000e+02	1.71000000e+02
-88	1.04792300e+06	1.09000000e+02	1.23000000e+02	1.74000000e+02
-87	1.06276700e+06	1.09000000e+02	1.26000000e+02	1.79000000e+02
-86	1.07482800e+06	1.07000000e+02	1.28000000e+02	1.81000000e+02
-85	1.08634300e+06	1.07000000e+02	1.28000000e+02	1.81000000e+02
-84	1.10179300e+06	1.09000000e+02	1.29000000e+02	1.82000000e+02
-83	1.11477300e+06	1.15000000e+02	1.32000000e+02	1.85000000e+02
-82	1.12685800e+06	1.12000000e+02	1.34000000e+02	1.89000000e+02
-81	1.13895300e+06	1.17000000e+02	1.42000000e+02	1.99000000e+02
-80	1.15274300e+06	1.20000000e+02	1.43000000e+02	2.00000000e+02
-79	1.16635800e+06	1.20000000e+02	1.43000000e+02	2.00000000e+02
-78	1.17802700e+06	1.20000000e+02	1.43000000e+02	2.00000000e+02
-77	1.18838600e+06	1.20000000e+02	1.43000000e+02	2.00000000e+02
-76	1.19921200e+06	1.20000000e+02	1.43000000e+02	2.00000000e+02
-75	1.21157900e+06	1.19000000e+02	1.44000000e+02	2.01000000e+02
-74	1.22532100e+06	1.19000000e+02	1.45000000e+02	2.02000000e+02
-73	1.24242400e+06	1.24000000e+02	1.47000000e+02	2.04000000e+02
-72	1.25617400e+06	1.25000000e+02	1.49000000e+02	2.06000000e+02
-71	1.26590400e+06	1.25000000e+02	1.49000000e+02	2.06000000e+02
-70	1.27527700e+06	1.25000000e+02	1.49000000e+02	2.06000000e+02
-69	1.28541800e+06	1.26000000e+02	1.51000000e+02	2.08000000e+02
-68	1.28541800e+06	1.25000000e+02	1.52000000e+02	2.09000000e+02
-67	1.28541800e+06	1.25000000e+02	1.52000000e+02	2.09000000e+02
-66	1.29877900e+06	1.25000000e+02	1.52000000e+02	2.09000000e+02
-65	1.30974400e+06	1.25000000e+02	1.52000000e+02	2.09000000e+02
-64	1.32114200e+06	1.26000000e+02	1.54000000e+02	2.11000000e+02
-63	1.33137800e+06	1.34000000e+02	1.55000000e+02	2.15000000e+02
-62	1.34057800e+06	1.34000000e+02	1.55000000e+02	2.15000000e+02
-61	1.35027900e+06	1.32000000e+02	1.56000000e+02	2.16000000e+02
-60	1.36088600e+06	1.42000000e+02	1.66000000e+02	2.32000000e+02
-59	1.37047000e+06	1.40000000e+02	1.68000000e+02	2.34000000e+02
-58	1.38111900e+06	1.39000000e+02	1.69000000e+02	2.35000000e+02
-57	1.39008000e+06	1.39000000e+02	1.69000000e+02	2.35000000e+02
-56	1.39956200e+06	1.43000000e+02	1.71000000e+02	2.39000000e+02
-55	1.40828900e+06	1.43000000e+02	1.71000000e+02	2.39000000e+02
-54	1.41755400e+06	1.45000000e+02	1.72000000e+02	2.41000000e+02
-53	1.42727700e+06	1.46000000e+02	1.74000000e+02	2.45000000e+02
-52	1.42727700e+06	1.46000000e+02	1.74000000e+02	2.45000000e+02
-51	1.43624100e+06	1.45000000e+02	1.78000000e+02	2.49000000e+02
-50	1.44569600e+06	1.49000000e+02	1.79000000e+02	2.50000000e+02
-49	1.45567300e+06	1.47000000e+02	1.80000000e+02	2.51000000e+02
-48	1.46586700e+06	1.47000000e+02	1.80000000e+02	2.51000000e+02
-47	1.47628100e+06	1.48000000e+02	1.82000000e+02	2.53000000e+02
-46	1.48752800e+06	1.48000000e+02	1.82000000e+02	2.53000000e+02
-45	1.50015300e+06	1.52000000e+02	1.86000000e+02	2.57000000e+02
-44	1.51077200e+06	1.52000000e+02	1.87000000e+02	2.63000000e+02
-43	1.52001600e+06	1.58000000e+02	1.88000000e+02	2.65000000e+02
-42	1.52965700e+06	1.58000000e+02	1.88000000e+02	2.65000000e+02
-41	1.53852600e+06	1.67000000e+02	1.95000000e+02	2.77000000e+02
-40	1.54881800e+06	1.57000000e+02	1.97000000e+02	2.80000000e+02
-39	1.56195600e+06	1.61000000e+02	1.98000000e+02	2.81000000e+02
-38	1.57697600e+06	1.59000000e+02	2.00000000e+02	2.83000000e+02
-37	1.58898200e+06	1.59000000e+02	2.00000000e+02	2.83000000e+02
-36	1.60051500e+06	1.70000000e+02	2.01000000e+02	2.84000000e+02
-35	1.61293300e+06	1.70000000e+02	2.01000000e+02	2.84000000e+02
-34	1.62764200e+06	1.74000000e+02	2.04000000e+02	2.89000000e+02
-33	1.64491000e+06	1.74000000e+02	2.04000000e+02	2.89000000e+02
-32	1.66311300e+06	1.71000000e+02	2.12000000e+02	2.98000000e+02
-31	1.68046000e+06	1.71000000e+02	2.12000000e+02	2.98000000e+02
-30	1.69561000e+06	1.74000000e+02	2.16000000e+02	3.03000000e+02
-29	1.70851400e+06	1.74000000e+02	2.16000000e+02	3.03000000e+02
-28	1.72488700e+06	1.74000000e+02	2.16000000e+02	3.03000000e+02
-27	1.74295800e+06	1.74000000e+02	2.16000000e+02	3.03000000e+02
-26	1.75995600e+06	1.77000000e+02	2.23000000e+02	3.10000000e+02
-25	1.77836000e+06	1.78000000e+02	2.24000000e+02	3.11000000e+02
-24	1.79988900e+06	1.76000000e+02	2.26000000e+02	3.14000000e+02
-23	1.81814900e+06	1.80000000e+02	2.27000000e+02	3.16000000e+02
-22	1.83405800e+06	1.84000000e+02	2.30000000e+02	3.19000000e+02
-21	1.85059400e+06	1.92000000e+02	2.33000000e+02	3.22000000e+02
-20	1.87103900e+06	1.90000000e+02	2.34000000e+02	3.23000000e+02
-19	1.88974500e+06	1.95000000e+02	2.38000000e+02	3.29000000e+02
-18	1.90736000e+06	1.95000000e+02	2.38000000e+02	3.29000000e+02
-17	1.92681000e+06	1.96000000e+02	2.44000000e+02	3.35000000e+02
-16	1.94576900e+06	2.01000000e+02	2.46000000e+02	3.37000000e+02
-15	1.96310000e+06	2.08000000e+02	2.59000000e+02	3.53000000e+02
-14	1.98243400e+06	2.08000000e+02	2.59000000e+02	3.53000000e+02
-13	2.00323600e+06	2.12000000e+02	2.76000000e+02	3.74000000e+02
-12	2.02519000e+06	2.13000000e+02	2.79000000e+02	3.77000000e+02
-11	2.04891100e+06	2.22000000e+02	2.84000000e+02	3.83000000e+02
-10	2.07362700e+06	2.27000000e+02	2.89000000e+02	3.88000000e+02
-9	2.09766700e+06	2.38000000e+02	2.95000000e+02	3.94000000e+02
-8	2.12052600e+06	2.33000000e+02	3.06000000e+02	4.06000000e+02
-7	2.14373100e+06	2.37000000e+02	3.09000000e+02	4.09000000e+02
-6	2.17039800e+06	2.49000000e+02	3.13000000e+02	4.13000000e+02
-5	2.20277100e+06	2.60000000e+02	3.23000000e+02	4.25000000e+02
-4	2.23093700e+06	2.49000000e+02	3.29000000e+02	4.32000000e+02
-3	2.26748900e+06	2.65000000e+02	3.36000000e+02	4.41000000e+02
-2	2.30793600e+06	2.66000000e+02	3.49000000e+02	4.57000000e+02
-1	2.35139100e+06	2.94000000e+02	3.67000000e+02	4.81000000e+02
0	2.41675500e+06	3.14000000e+02	3.93000000e+02	5.23000000e+02
1	2.53432700e+06	3.76000000e+02	4.60000000e+02	6.00000000e+02
2	2.67589200e+06	4.14000000e+02	5.13000000e+02	6.64000000e+02
3	2.80316200e+06	4.39000000e+02	5.51000000e+02	7.16000000e+02
4	2.92149600e+06	4.78000000e+02	5.92000000e+02	7.71000000e+02
5	2.99622400e+06	4.75000000e+02	6.02000000e+02	7.87000000e+02
6	3.05711000e+06	4.77000000e+02	6.07000000e+02	7.94000000e+02
7	3.11005500e+06	4.78000000e+02	6.14000000e+02	8.01000000e+02
8	3.16188400e+06	5.12000000e+02	6.36000000e+02	8.28000000e+02
9	3.21438100e+06	5.25000000e+02	6.53000000e+02	8.56000000e+02
10	3.27548800e+06	5.23000000e+02	6.72000000e+02	8.86000000e+02
11	3.32657700e+06	5.50000000e+02	6.90000000e+02	9.10000000e+02
12	3.36745700e+06	5.69000000e+02	7.02000000e+02	9.26000000e+02
13	3.40123600e+06	5.63000000e+02	7.26000000e+02	9.57000000e+02
14	3.43528400e+06	5.71000000e+02	7.45000000e+02	9.94000000e+02
15	3.47364200e+06	5.43000000e+02	7.67000000e+02	1.02000000e+03
16	3.51680200e+06	5.50000000e+02	7.82000000e+02	1.04800000e+03
17	3.55789300e+06	5.60000000e+02	7.99000000e+02	1.08200000e+03
18	3.59242900e+06	5.67000000e+02	8.07000000e+02	1.09100000e+03
19	3.61648000e+06	5.84000000e+02	8.30000000e+02	1.11500000e+03
20	3.63790900e+06	5.93000000e+02	8.41000000e+02	1.13100000e+03
21	3.65939700e+06	5.96000000e+02	8.45000000e+02	1.13700000e+03
22	3.68357600e+06	5.99000000e+02	8.49000000e+02	1.14100000e+03
23	3.71182400e+06	6.05000000e+02	8.55000000e+02	1.15000000e+03
24	3.74267500e+06	6.08000000e+02	8.59000000e+02	1.15800000e+03
25	3.76909600e+06	6.10000000e+02	8.66000000e+02	1.17400000e+03
26	3.78801200e+06	6.19000000e+02	8.76000000e+02	1.18900000e+03
27	3.80505300e+06	6.24000000e+02	8.81000000e+02	1.19600000e+03
28	3.82123000e+06	6.30000000e+02	8.89000000e+02	1.20500000e+03
29	3.83784400e+06	6.34000000e+02	8.95000000e+02	1.21200000e+03
30	3.85755000e+06	6.37000000e+02	9.00000000e+02	1.22200000e+03
31	3.87869200e+06	6.41000000e+02	9.04000000e+02	1.22600000e+03
32	3.89715300e+06	6.49000000e+02	9.13000000e+02	1.23600000e+03
33	3.91159400e+06	6.54000000e+02	9.20000000e+02	1.24700000e+03
34	3.92373500e+06	6.56000000e+02	9.23000000e+02	1.25000000e+03
35	3.93585000e+06	6.59000000e+02	9.26000000e+02	1.25600000e+03
36	3.94816700e+06	6.63000000e+02	9.31000000e+02	1.26200000e+03
37	3.96179300e+06	6.66000000e+02	9.34000000e+02	1.26500000e+03
38	3.97533900e+06	6.66000000e+02	9.36000000e+02	1.27000000e+03
39	3.98808700e+06	6.69000000e+02	9.39000000e+02	1.27300000e+03
40	3.99760300e+06	6.70000000e+02	9.40000000e+02	1.27400000e+03
41	4.00690200e+06	6.73000000e+02	9.44000000e+02	1.27900000e+03
42	4.01446700e+06	6.76000000e+02	9.48000000e+02	1.28300000e+03
43	4.02305100e+06	6.76000000e+02	9.49000000e+02	1.28500000e+03
44	4.03390400e+06	6.78000000e+02	9.53000000e+02	1.29100000e+03
45	4.04448300e+06	6.79000000e+02	9.54000000e+02	1.29200000e+03
46	4.05367300e+06	6.81000000e+02	9.57000000e+02	1.29700000e+03
47	4.06014400e+06	6.81000000e+02	9.57000000e+02	1.29700000e+03
48	4.06606000e+06	6.82000000e+02	9.60000000e+02	1.30700000e+03
49	4.07472400e+06	6.84000000e+02	9.62000000e+02	1.30900000e+03
50	4.08313500e+06	6.89000000e+02	9.68000000e+02	1.31800000e+03
51	4.09235300e+06	6.89000000e+02	9.68000000e+02	1.31900000e+03
52	4.10202100e+06	6.90000000e+02	9.69000000e+02	1.32000000e+03
53	4.10997900e+06	6.91000000e+02	9.71000000e+02	1.32300000e+03
54	4.11705700e+06	6.91000000e+02	9.72000000e+02	1.32500000e+03
55	4.12401000e+06	6.91000000e+02	9.74000000e+02	1.32800000e+03
56	4.13078800e+06	6.91000000e+02	9.74000000e+02	1.32800000e+03
57	4.13786200e+06	6.93000000e+02	9.78000000e+02	1.33900000e+03
58	4.14780000e+06	6.96000000e+02	9.83000000e+02	1.34600000e+03
59	4.15700500e+06	6.96000000e+02	9.84000000e+02	1.34700000e+03
60	4.16650000e+06	6.99000000e+02	9.87000000e+02	1.35000000e+03
61	4.17474500e+06	7.01000000e+02	9.90000000e+02	1.35400000e+03
62	4.18208000e+06	7.01000000e+02	9.90000000e+02	1.35400000e+03
63	4.18896800e+06	7.02000000e+02	9.91000000e+02	1.35800000e+03
64	4.19576100e+06	7.02000000e+02	9.91000000e+02	1.35800000e+03
65	4.20365000e+06	7.03000000e+02	9.93000000e+02	1.36000000e+03
66	4.21190100e+06	7.05000000e+02	9.95000000e+02	1.36700000e+03
67	4.21939900e+06	7.07000000e+02	9.97000000e+02	1.37200000e+03
68	4.22554600e+06	7.08000000e+02	9.99000000e+02	1.37400000e+03
69	4.23081400e+06	7.08000000e+02	1.00000000e+03	1.37500000e+03
70	4.23593500e+06	7.09000000e+02	1.00100000e+03	1.37700000e+03
71	4.23949100e+06	7.11000000e+02	1.00400000e+03	1.38300000e+03
72	4.24090900e+06	7.13000000e+02	1.00700000e+03	1.38600000e+03
73	4.24213200e+06	7.14000000e+02	1.00900000e+03	1.39100000e+03
74	4.24327100e+06	7.14000000e+02	1.00900000e+03	1.39100000e+03
75	4.24545700e+06	7.16000000e+02	1.01100000e+03	1.39300000e+03
76	4.24899400e+06	7.16000000e+02	1.01100000e+03	1.39300000e+03
77	4.25376500e+06	7.16000000e+02	1.01100000e+03	1.39300000e+03
78	4.25822500e+06	7.17000000e+02	1.01200000e+03	1.39500000e+03
79	4.26401200e+06	7.19000000e+02	1.01400000e+03	1.39700000e+03
80	4.26975800e+06	7.20000000e+02	1.01500000e+03	1.39900000e+03
81	4.27522100e+06	7.23000000e+02	1.01800000e+03	1.40200000e+03
82	4.27964900e+06	7.24000000e+02	1.01900000e+03	1.40300000e+03
83	4.28399100e+06	7.26000000e+02	1.02100000e+03	1.40500000e+03
84	4.28791800e+06	7.28000000e+02	1.02300000e+03	1.40700000e+03
85	4.29183600e+06	7.28000000e+02	1.02300000e+03	1.40700000e+03
86	4.29183600e+06	7.28000000e+02	1.02400000e+03	1.40900000e+03
87	4.29370900e+06	7.29000000e+02	1.02600000e+03	1.41200000e+03
88	4.29370900e+06	7.29000000e+02	1.02600000e+03	1.41200000e+03
89	4.29820500e+06	7.29000000e+02	1.02700000e+03	1.41500000e+03
90	4.30274200e+06	7.31000000e+02	1.02900000e+03	1.41700000e+03
91	4.30728000e+06	7.31000000e+02	1.03000000e+03	1.41800000e+03
92	4.31236700e+06	7.31000000e+02	1.03000000e+03	1.41800000e+03
93	4.31698100e+06	7.31000000e+02	1.03000000e+03	1.41800000e+03
94	4.32312900e+06	7.32000000e+02	1.03200000e+03	1.42000000e+03
95	4.32312900e+06	7.32000000e+02	1.03200000e+03	1.42000000e+03
96	4.32770300e+06	7.32000000e+02	1.03200000e+03	1.42000000e+03
97	4.32770300e+06	7.32000000e+02	1.03200000e+03	1.42000000e+03
98	4.32770300e+06	7.37000000e+02	1.03800000e+03	1.42600000e+03
99	4.32770300e+06	7.37000000e+02	1.03800000e+03	1.42600000e+03
100	4.32770300e+06	7.37000000e+02	1.04000000e+03	1.43100000e+03
