# Supplementary material for: Early Prediction of Movie Box Office Success Based on Wikipedia Activity Big Data
Source: PLoS One. 2013 Aug 21;8(8):e71226. doi: 10.1371/journal.pone.0071226 (PMC3749192; doi:10.1371/journal.pone.0071226)
Supplement: Dataset S1 — The dataset under study, including the financial and Wikipedia activity data is also available at http://wwm.phy.bme.hu/SupplementaryDataS1.zip. (ZIP) [file pone.0071226.s002.zip › wikipredict_data_pack/sample_of_312/wikipedia_predictors/48]

Day_(movie_time)	Views	Users	Rigor	Edits
-500	0.00000000e+00	0.00000000e+00	0.00000000e+00	0.00000000e+00
-499	0.00000000e+00	0.00000000e+00	0.00000000e+00	0.00000000e+00
-498	0.00000000e+00	0.00000000e+00	0.00000000e+00	0.00000000e+00
-497	0.00000000e+00	0.00000000e+00	0.00000000e+00	0.00000000e+00
-496	0.00000000e+00	0.00000000e+00	0.00000000e+00	0.00000000e+00
-495	0.00000000e+00	0.00000000e+00	0.00000000e+00	0.00000000e+00
-494	0.00000000e+00	0.00000000e+00	0.00000000e+00	0.00000000e+00
-493	0.00000000e+00	0.00000000e+00	0.00000000e+00	0.00000000e+00
-492	0.00000000e+00	0.00000000e+00	0.00000000e+00	0.00000000e+00
-491	0.00000000e+00	0.00000000e+00	0.00000000e+00	0.00000000e+00
-490	0.00000000e+00	0.00000000e+00	0.00000000e+00	0.00000000e+00
-489	0.00000000e+00	0.00000000e+00	0.00000000e+00	0.00000000e+00
-488	0.00000000e+00	0.00000000e+00	0.00000000e+00	0.00000000e+00
-487	0.00000000e+00	0.00000000e+00	0.00000000e+00	0.00000000e+00
-486	0.00000000e+00	0.00000000e+00	0.00000000e+00	0.00000000e+00
-485	0.00000000e+00	0.00000000e+00	0.00000000e+00	0.00000000e+00
-484	0.00000000e+00	0.00000000e+00	0.00000000e+00	0.00000000e+00
-483	0.00000000e+00	0.00000000e+00	0.00000000e+00	0.00000000e+00
-482	0.00000000e+00	0.00000000e+00	0.00000000e+00	0.00000000e+00
-481	0.00000000e+00	0.00000000e+00	0.00000000e+00	0.00000000e+00
-480	0.00000000e+00	0.00000000e+00	0.00000000e+00	0.00000000e+00
-479	0.00000000e+00	0.00000000e+00	0.00000000e+00	0.00000000e+00
-478	0.00000000e+00	0.00000000e+00	0.00000000e+00	0.00000000e+00
-477	0.00000000e+00	0.00000000e+00	0.00000000e+00	0.00000000e+00
-476	0.00000000e+00	0.00000000e+00	0.00000000e+00	0.00000000e+00
-475	0.00000000e+00	0.00000000e+00	0.00000000e+00	0.00000000e+00
-474	0.00000000e+00	0.00000000e+00	0.00000000e+00	0.00000000e+00
-473	0.00000000e+00	0.00000000e+00	0.00000000e+00	0.00000000e+00
-472	0.00000000e+00	0.00000000e+00	0.00000000e+00	0.00000000e+00
-471	0.00000000e+00	0.00000000e+00	0.00000000e+00	0.00000000e+00
-470	0.00000000e+00	0.00000000e+00	0.00000000e+00	0.00000000e+00
-469	0.00000000e+00	0.00000000e+00	0.00000000e+00	0.00000000e+00
-468	0.00000000e+00	0.00000000e+00	0.00000000e+00	0.00000000e+00
-467	0.00000000e+00	0.00000000e+00	0.00000000e+00	0.00000000e+00
-466	0.00000000e+00	0.00000000e+00	0.00000000e+00	0.00000000e+00
-465	0.00000000e+00	0.00000000e+00	0.00000000e+00	0.00000000e+00
-464	0.00000000e+00	0.00000000e+00	0.00000000e+00	0.00000000e+00
-463	0.00000000e+00	0.00000000e+00	0.00000000e+00	0.00000000e+00
-462	0.00000000e+00	0.00000000e+00	0.00000000e+00	0.00000000e+00
-461	0.00000000e+00	0.00000000e+00	0.00000000e+00	0.00000000e+00
-460	0.00000000e+00	0.00000000e+00	0.00000000e+00	0.00000000e+00
-459	0.00000000e+00	0.00000000e+00	0.00000000e+00	0.00000000e+00
-458	0.00000000e+00	0.00000000e+00	0.00000000e+00	0.00000000e+00
-457	0.00000000e+00	0.00000000e+00	0.00000000e+00	0.00000000e+00
-456	0.00000000e+00	0.00000000e+00	0.00000000e+00	0.00000000e+00
-455	0.00000000e+00	0.00000000e+00	0.00000000e+00	0.00000000e+00
-454	0.00000000e+00	0.00000000e+00	0.00000000e+00	0.00000000e+00
-453	0.00000000e+00	0.00000000e+00	0.00000000e+00	0.00000000e+00
-452	0.00000000e+00	0.00000000e+00	0.00000000e+00	0.00000000e+00
-451	0.00000000e+00	0.00000000e+00	0.00000000e+00	0.00000000e+00
-450	0.00000000e+00	0.00000000e+00	0.00000000e+00	0.00000000e+00
-449	0.00000000e+00	0.00000000e+00	0.00000000e+00	0.00000000e+00
-448	0.00000000e+00	0.00000000e+00	0.00000000e+00	0.00000000e+00
-447	0.00000000e+00	0.00000000e+00	0.00000000e+00	0.00000000e+00
-446	0.00000000e+00	0.00000000e+00	0.00000000e+00	0.00000000e+00
-445	0.00000000e+00	0.00000000e+00	0.00000000e+00	0.00000000e+00
-444	0.00000000e+00	0.00000000e+00	0.00000000e+00	0.00000000e+00
-443	0.00000000e+00	0.00000000e+00	0.00000000e+00	0.00000000e+00
-442	0.00000000e+00	0.00000000e+00	0.00000000e+00	0.00000000e+00
-441	0.00000000e+00	0.00000000e+00	0.00000000e+00	0.00000000e+00
-440	0.00000000e+00	0.00000000e+00	0.00000000e+00	0.00000000e+00
-439	0.00000000e+00	0.00000000e+00	0.00000000e+00	0.00000000e+00
-438	0.00000000e+00	0.00000000e+00	0.00000000e+00	0.00000000e+00
-437	0.00000000e+00	0.00000000e+00	0.00000000e+00	0.00000000e+00
-436	0.00000000e+00	0.00000000e+00	0.00000000e+00	0.00000000e+00
-435	0.00000000e+00	0.00000000e+00	0.00000000e+00	0.00000000e+00
-434	0.00000000e+00	0.00000000e+00	0.00000000e+00	0.00000000e+00
-433	0.00000000e+00	0.00000000e+00	0.00000000e+00	0.00000000e+00
-432	0.00000000e+00	0.00000000e+00	0.00000000e+00	0.00000000e+00
-431	0.00000000e+00	0.00000000e+00	0.00000000e+00	0.00000000e+00
-430	0.00000000e+00	0.00000000e+00	0.00000000e+00	0.00000000e+00
-429	0.00000000e+00	0.00000000e+00	0.00000000e+00	0.00000000e+00
-428	0.00000000e+00	0.00000000e+00	0.00000000e+00	0.00000000e+00
-427	0.00000000e+00	0.00000000e+00	0.00000000e+00	0.00000000e+00
-426	0.00000000e+00	0.00000000e+00	0.00000000e+00	0.00000000e+00
-425	0.00000000e+00	0.00000000e+00	0.00000000e+00	0.00000000e+00
-424	0.00000000e+00	0.00000000e+00	0.00000000e+00	0.00000000e+00
-423	0.00000000e+00	0.00000000e+00	0.00000000e+00	0.00000000e+00
-422	0.00000000e+00	0.00000000e+00	0.00000000e+00	0.00000000e+00
-421	0.00000000e+00	0.00000000e+00	0.00000000e+00	0.00000000e+00
-420	0.00000000e+00	0.00000000e+00	0.00000000e+00	0.00000000e+00
-419	0.00000000e+00	0.00000000e+00	0.00000000e+00	0.00000000e+00
-418	0.00000000e+00	0.00000000e+00	0.00000000e+00	0.00000000e+00
-417	0.00000000e+00	0.00000000e+00	0.00000000e+00	0.00000000e+00
-416	0.00000000e+00	0.00000000e+00	0.00000000e+00	0.00000000e+00
-415	0.00000000e+00	0.00000000e+00	0.00000000e+00	0.00000000e+00
-414	0.00000000e+00	0.00000000e+00	0.00000000e+00	0.00000000e+00
-413	0.00000000e+00	0.00000000e+00	0.00000000e+00	0.00000000e+00
-412	0.00000000e+00	0.00000000e+00	0.00000000e+00	0.00000000e+00
-411	0.00000000e+00	0.00000000e+00	0.00000000e+00	0.00000000e+00
-410	0.00000000e+00	0.00000000e+00	0.00000000e+00	0.00000000e+00
-409	0.00000000e+00	0.00000000e+00	0.00000000e+00	0.00000000e+00
-408	0.00000000e+00	0.00000000e+00	0.00000000e+00	0.00000000e+00
-407	0.00000000e+00	0.00000000e+00	0.00000000e+00	0.00000000e+00
-406	0.00000000e+00	0.00000000e+00	0.00000000e+00	0.00000000e+00
-405	0.00000000e+00	0.00000000e+00	0.00000000e+00	0.00000000e+00
-404	0.00000000e+00	0.00000000e+00	0.00000000e+00	0.00000000e+00
-403	0.00000000e+00	0.00000000e+00	0.00000000e+00	0.00000000e+00
-402	0.00000000e+00	0.00000000e+00	0.00000000e+00	0.00000000e+00
-401	0.00000000e+00	0.00000000e+00	0.00000000e+00	0.00000000e+00
-400	0.00000000e+00	0.00000000e+00	0.00000000e+00	0.00000000e+00
-399	0.00000000e+00	0.00000000e+00	0.00000000e+00	0.00000000e+00
-398	0.00000000e+00	0.00000000e+00	0.00000000e+00	0.00000000e+00
-397	0.00000000e+00	0.00000000e+00	0.00000000e+00	0.00000000e+00
-396	0.00000000e+00	0.00000000e+00	0.00000000e+00	0.00000000e+00
-395	0.00000000e+00	0.00000000e+00	0.00000000e+00	0.00000000e+00
-394	0.00000000e+00	0.00000000e+00	0.00000000e+00	0.00000000e+00
-393	0.00000000e+00	0.00000000e+00	0.00000000e+00	0.00000000e+00
-392	0.00000000e+00	0.00000000e+00	0.00000000e+00	0.00000000e+00
-391	0.00000000e+00	0.00000000e+00	0.00000000e+00	0.00000000e+00
-390	0.00000000e+00	0.00000000e+00	0.00000000e+00	0.00000000e+00
-389	0.00000000e+00	0.00000000e+00	0.00000000e+00	0.00000000e+00
-388	0.00000000e+00	0.00000000e+00	0.00000000e+00	0.00000000e+00
-387	0.00000000e+00	0.00000000e+00	0.00000000e+00	0.00000000e+00
-386	0.00000000e+00	0.00000000e+00	0.00000000e+00	0.00000000e+00
-385	0.00000000e+00	0.00000000e+00	0.00000000e+00	0.00000000e+00
-384	0.00000000e+00	0.00000000e+00	0.00000000e+00	0.00000000e+00
-383	0.00000000e+00	0.00000000e+00	0.00000000e+00	0.00000000e+00
-382	0.00000000e+00	0.00000000e+00	0.00000000e+00	0.00000000e+00
-381	0.00000000e+00	0.00000000e+00	0.00000000e+00	0.00000000e+00
-380	0.00000000e+00	0.00000000e+00	0.00000000e+00	0.00000000e+00
-379	0.00000000e+00	0.00000000e+00	0.00000000e+00	0.00000000e+00
-378	0.00000000e+00	0.00000000e+00	0.00000000e+00	0.00000000e+00
-377	0.00000000e+00	0.00000000e+00	0.00000000e+00	0.00000000e+00
-376	0.00000000e+00	0.00000000e+00	0.00000000e+00	0.00000000e+00
-375	0.00000000e+00	0.00000000e+00	0.00000000e+00	0.00000000e+00
-374	0.00000000e+00	0.00000000e+00	0.00000000e+00	0.00000000e+00
-373	0.00000000e+00	0.00000000e+00	0.00000000e+00	0.00000000e+00
-372	0.00000000e+00	0.00000000e+00	0.00000000e+00	0.00000000e+00
-371	0.00000000e+00	0.00000000e+00	0.00000000e+00	0.00000000e+00
-370	0.00000000e+00	0.00000000e+00	0.00000000e+00	0.00000000e+00
-369	0.00000000e+00	0.00000000e+00	0.00000000e+00	0.00000000e+00
-368	0.00000000e+00	0.00000000e+00	0.00000000e+00	0.00000000e+00
-367	0.00000000e+00	0.00000000e+00	0.00000000e+00	0.00000000e+00
-366	0.00000000e+00	0.00000000e+00	0.00000000e+00	0.00000000e+00
-365	0.00000000e+00	0.00000000e+00	0.00000000e+00	0.00000000e+00
-364	0.00000000e+00	0.00000000e+00	0.00000000e+00	0.00000000e+00
-363	0.00000000e+00	0.00000000e+00	0.00000000e+00	0.00000000e+00
-362	0.00000000e+00	0.00000000e+00	0.00000000e+00	0.00000000e+00
-361	0.00000000e+00	0.00000000e+00	0.00000000e+00	0.00000000e+00
-360	0.00000000e+00	0.00000000e+00	0.00000000e+00	0.00000000e+00
-359	0.00000000e+00	0.00000000e+00	0.00000000e+00	0.00000000e+00
-358	0.00000000e+00	0.00000000e+00	0.00000000e+00	0.00000000e+00
-357	0.00000000e+00	0.00000000e+00	0.00000000e+00	0.00000000e+00
-356	0.00000000e+00	0.00000000e+00	0.00000000e+00	0.00000000e+00
-355	0.00000000e+00	0.00000000e+00	0.00000000e+00	0.00000000e+00
-354	0.00000000e+00	0.00000000e+00	0.00000000e+00	0.00000000e+00
-353	0.00000000e+00	0.00000000e+00	0.00000000e+00	0.00000000e+00
-352	0.00000000e+00	0.00000000e+00	0.00000000e+00	0.00000000e+00
-351	0.00000000e+00	0.00000000e+00	0.00000000e+00	0.00000000e+00
-350	0.00000000e+00	0.00000000e+00	0.00000000e+00	0.00000000e+00
-349	0.00000000e+00	0.00000000e+00	0.00000000e+00	0.00000000e+00
-348	0.00000000e+00	0.00000000e+00	0.00000000e+00	0.00000000e+00
-347	0.00000000e+00	0.00000000e+00	0.00000000e+00	0.00000000e+00
-346	0.00000000e+00	0.00000000e+00	0.00000000e+00	0.00000000e+00
-345	0.00000000e+00	0.00000000e+00	0.00000000e+00	0.00000000e+00
-344	0.00000000e+00	0.00000000e+00	0.00000000e+00	0.00000000e+00
-343	0.00000000e+00	0.00000000e+00	0.00000000e+00	0.00000000e+00
-342	0.00000000e+00	0.00000000e+00	0.00000000e+00	0.00000000e+00
-341	0.00000000e+00	0.00000000e+00	0.00000000e+00	0.00000000e+00
-340	0.00000000e+00	0.00000000e+00	0.00000000e+00	0.00000000e+00
-339	0.00000000e+00	0.00000000e+00	0.00000000e+00	0.00000000e+00
-338	0.00000000e+00	0.00000000e+00	0.00000000e+00	0.00000000e+00
-337	0.00000000e+00	0.00000000e+00	0.00000000e+00	0.00000000e+00
-336	0.00000000e+00	0.00000000e+00	0.00000000e+00	0.00000000e+00
-335	0.00000000e+00	0.00000000e+00	0.00000000e+00	0.00000000e+00
-334	0.00000000e+00	0.00000000e+00	0.00000000e+00	0.00000000e+00
-333	0.00000000e+00	0.00000000e+00	0.00000000e+00	0.00000000e+00
-332	0.00000000e+00	0.00000000e+00	0.00000000e+00	0.00000000e+00
-331	0.00000000e+00	0.00000000e+00	0.00000000e+00	0.00000000e+00
-330	0.00000000e+00	0.00000000e+00	0.00000000e+00	0.00000000e+00
-329	0.00000000e+00	0.00000000e+00	0.00000000e+00	0.00000000e+00
-328	0.00000000e+00	0.00000000e+00	0.00000000e+00	0.00000000e+00
-327	0.00000000e+00	0.00000000e+00	0.00000000e+00	0.00000000e+00
-326	0.00000000e+00	0.00000000e+00	0.00000000e+00	0.00000000e+00
-325	0.00000000e+00	0.00000000e+00	0.00000000e+00	0.00000000e+00
-324	0.00000000e+00	0.00000000e+00	0.00000000e+00	0.00000000e+00
-323	0.00000000e+00	0.00000000e+00	0.00000000e+00	0.00000000e+00
-322	0.00000000e+00	0.00000000e+00	0.00000000e+00	0.00000000e+00
-321	0.00000000e+00	0.00000000e+00	0.00000000e+00	0.00000000e+00
-320	0.00000000e+00	0.00000000e+00	0.00000000e+00	0.00000000e+00
-319	0.00000000e+00	0.00000000e+00	0.00000000e+00	0.00000000e+00
-318	0.00000000e+00	0.00000000e+00	0.00000000e+00	0.00000000e+00
-317	0.00000000e+00	0.00000000e+00	0.00000000e+00	0.00000000e+00
-316	0.00000000e+00	0.00000000e+00	0.00000000e+00	0.00000000e+00
-315	0.00000000e+00	0.00000000e+00	0.00000000e+00	0.00000000e+00
-314	0.00000000e+00	0.00000000e+00	0.00000000e+00	0.00000000e+00
-313	0.00000000e+00	0.00000000e+00	0.00000000e+00	0.00000000e+00
-312	0.00000000e+00	0.00000000e+00	0.00000000e+00	0.00000000e+00
-311	0.00000000e+00	0.00000000e+00	0.00000000e+00	0.00000000e+00
-310	0.00000000e+00	0.00000000e+00	0.00000000e+00	0.00000000e+00
-309	0.00000000e+00	0.00000000e+00	0.00000000e+00	0.00000000e+00
-308	0.00000000e+00	0.00000000e+00	0.00000000e+00	0.00000000e+00
-307	0.00000000e+00	0.00000000e+00	0.00000000e+00	0.00000000e+00
-306	0.00000000e+00	0.00000000e+00	0.00000000e+00	0.00000000e+00
-305	0.00000000e+00	0.00000000e+00	0.00000000e+00	0.00000000e+00
-304	0.00000000e+00	0.00000000e+00	0.00000000e+00	0.00000000e+00
-303	0.00000000e+00	0.00000000e+00	0.00000000e+00	0.00000000e+00
-302	0.00000000e+00	0.00000000e+00	0.00000000e+00	0.00000000e+00
-301	0.00000000e+00	0.00000000e+00	0.00000000e+00	0.00000000e+00
-300	0.00000000e+00	0.00000000e+00	0.00000000e+00	0.00000000e+00
-299	0.00000000e+00	0.00000000e+00	0.00000000e+00	0.00000000e+00
-298	0.00000000e+00	0.00000000e+00	0.00000000e+00	0.00000000e+00
-297	0.00000000e+00	0.00000000e+00	0.00000000e+00	0.00000000e+00
-296	0.00000000e+00	0.00000000e+00	0.00000000e+00	0.00000000e+00
-295	0.00000000e+00	0.00000000e+00	0.00000000e+00	0.00000000e+00
-294	0.00000000e+00	0.00000000e+00	0.00000000e+00	0.00000000e+00
-293	0.00000000e+00	0.00000000e+00	0.00000000e+00	0.00000000e+00
-292	0.00000000e+00	0.00000000e+00	0.00000000e+00	0.00000000e+00
-291	0.00000000e+00	0.00000000e+00	0.00000000e+00	0.00000000e+00
-290	0.00000000e+00	0.00000000e+00	0.00000000e+00	0.00000000e+00
-289	0.00000000e+00	0.00000000e+00	0.00000000e+00	0.00000000e+00
-288	0.00000000e+00	0.00000000e+00	0.00000000e+00	0.00000000e+00
-287	0.00000000e+00	0.00000000e+00	0.00000000e+00	0.00000000e+00
-286	0.00000000e+00	0.00000000e+00	0.00000000e+00	0.00000000e+00
-285	0.00000000e+00	0.00000000e+00	0.00000000e+00	0.00000000e+00
-284	0.00000000e+00	0.00000000e+00	0.00000000e+00	0.00000000e+00
-283	0.00000000e+00	0.00000000e+00	0.00000000e+00	0.00000000e+00
-282	0.00000000e+00	0.00000000e+00	0.00000000e+00	0.00000000e+00
-281	0.00000000e+00	0.00000000e+00	0.00000000e+00	0.00000000e+00
-280	0.00000000e+00	0.00000000e+00	0.00000000e+00	0.00000000e+00
-279	0.00000000e+00	0.00000000e+00	0.00000000e+00	0.00000000e+00
-278	0.00000000e+00	0.00000000e+00	0.00000000e+00	0.00000000e+00
-277	0.00000000e+00	0.00000000e+00	0.00000000e+00	0.00000000e+00
-276	0.00000000e+00	0.00000000e+00	0.00000000e+00	0.00000000e+00
-275	0.00000000e+00	0.00000000e+00	0.00000000e+00	0.00000000e+00
-274	0.00000000e+00	0.00000000e+00	0.00000000e+00	0.00000000e+00
-273	0.00000000e+00	0.00000000e+00	0.00000000e+00	0.00000000e+00
-272	0.00000000e+00	0.00000000e+00	0.00000000e+00	0.00000000e+00
-271	0.00000000e+00	0.00000000e+00	0.00000000e+00	0.00000000e+00
-270	0.00000000e+00	0.00000000e+00	0.00000000e+00	0.00000000e+00
-269	0.00000000e+00	0.00000000e+00	0.00000000e+00	0.00000000e+00
-268	0.00000000e+00	0.00000000e+00	0.00000000e+00	0.00000000e+00
-267	0.00000000e+00	0.00000000e+00	0.00000000e+00	0.00000000e+00
-266	0.00000000e+00	0.00000000e+00	0.00000000e+00	0.00000000e+00
-265	0.00000000e+00	0.00000000e+00	0.00000000e+00	0.00000000e+00
-264	0.00000000e+00	0.00000000e+00	0.00000000e+00	0.00000000e+00
-263	0.00000000e+00	0.00000000e+00	0.00000000e+00	0.00000000e+00
-262	0.00000000e+00	0.00000000e+00	0.00000000e+00	0.00000000e+00
-261	0.00000000e+00	0.00000000e+00	0.00000000e+00	0.00000000e+00
-260	0.00000000e+00	0.00000000e+00	0.00000000e+00	0.00000000e+00
-259	0.00000000e+00	0.00000000e+00	0.00000000e+00	0.00000000e+00
-258	0.00000000e+00	0.00000000e+00	0.00000000e+00	0.00000000e+00
-257	0.00000000e+00	0.00000000e+00	0.00000000e+00	0.00000000e+00
-256	0.00000000e+00	0.00000000e+00	0.00000000e+00	0.00000000e+00
-255	0.00000000e+00	0.00000000e+00	0.00000000e+00	0.00000000e+00
-254	0.00000000e+00	0.00000000e+00	0.00000000e+00	0.00000000e+00
-253	0.00000000e+00	0.00000000e+00	0.00000000e+00	0.00000000e+00
-252	0.00000000e+00	0.00000000e+00	0.00000000e+00	0.00000000e+00
-251	0.00000000e+00	0.00000000e+00	0.00000000e+00	0.00000000e+00
-250	0.00000000e+00	0.00000000e+00	0.00000000e+00	0.00000000e+00
-249	0.00000000e+00	0.00000000e+00	0.00000000e+00	0.00000000e+00
-248	0.00000000e+00	0.00000000e+00	0.00000000e+00	0.00000000e+00
-247	0.00000000e+00	0.00000000e+00	0.00000000e+00	0.00000000e+00
-246	0.00000000e+00	0.00000000e+00	0.00000000e+00	0.00000000e+00
-245	0.00000000e+00	0.00000000e+00	0.00000000e+00	0.00000000e+00
-244	0.00000000e+00	0.00000000e+00	0.00000000e+00	0.00000000e+00
-243	0.00000000e+00	0.00000000e+00	0.00000000e+00	0.00000000e+00
-242	0.00000000e+00	0.00000000e+00	0.00000000e+00	0.00000000e+00
-241	0.00000000e+00	0.00000000e+00	0.00000000e+00	0.00000000e+00
-240	0.00000000e+00	0.00000000e+00	0.00000000e+00	0.00000000e+00
-239	0.00000000e+00	0.00000000e+00	0.00000000e+00	0.00000000e+00
-238	0.00000000e+00	0.00000000e+00	0.00000000e+00	0.00000000e+00
-237	0.00000000e+00	0.00000000e+00	0.00000000e+00	0.00000000e+00
-236	0.00000000e+00	0.00000000e+00	0.00000000e+00	0.00000000e+00
-235	0.00000000e+00	0.00000000e+00	0.00000000e+00	0.00000000e+00
-234	0.00000000e+00	0.00000000e+00	0.00000000e+00	0.00000000e+00
-233	0.00000000e+00	0.00000000e+00	0.00000000e+00	0.00000000e+00
-232	0.00000000e+00	0.00000000e+00	0.00000000e+00	0.00000000e+00
-231	0.00000000e+00	0.00000000e+00	0.00000000e+00	0.00000000e+00
-230	0.00000000e+00	0.00000000e+00	0.00000000e+00	0.00000000e+00
-229	0.00000000e+00	0.00000000e+00	0.00000000e+00	0.00000000e+00
-228	0.00000000e+00	0.00000000e+00	0.00000000e+00	0.00000000e+00
-227	0.00000000e+00	0.00000000e+00	0.00000000e+00	0.00000000e+00
-226	0.00000000e+00	0.00000000e+00	0.00000000e+00	0.00000000e+00
-225	0.00000000e+00	0.00000000e+00	0.00000000e+00	0.00000000e+00
-224	0.00000000e+00	0.00000000e+00	0.00000000e+00	0.00000000e+00
-223	0.00000000e+00	0.00000000e+00	0.00000000e+00	0.00000000e+00
-222	0.00000000e+00	0.00000000e+00	0.00000000e+00	0.00000000e+00
-221	0.00000000e+00	0.00000000e+00	0.00000000e+00	0.00000000e+00
-220	0.00000000e+00	0.00000000e+00	0.00000000e+00	0.00000000e+00
-219	0.00000000e+00	0.00000000e+00	0.00000000e+00	0.00000000e+00
-218	0.00000000e+00	0.00000000e+00	0.00000000e+00	0.00000000e+00
-217	0.00000000e+00	0.00000000e+00	0.00000000e+00	0.00000000e+00
-216	0.00000000e+00	0.00000000e+00	0.00000000e+00	0.00000000e+00
-215	0.00000000e+00	0.00000000e+00	0.00000000e+00	0.00000000e+00
-214	0.00000000e+00	0.00000000e+00	0.00000000e+00	0.00000000e+00
-213	0.00000000e+00	0.00000000e+00	0.00000000e+00	0.00000000e+00
-212	0.00000000e+00	0.00000000e+00	0.00000000e+00	0.00000000e+00
-211	0.00000000e+00	0.00000000e+00	0.00000000e+00	0.00000000e+00
-210	0.00000000e+00	0.00000000e+00	0.00000000e+00	0.00000000e+00
-209	0.00000000e+00	0.00000000e+00	0.00000000e+00	0.00000000e+00
-208	0.00000000e+00	0.00000000e+00	0.00000000e+00	0.00000000e+00
-207	0.00000000e+00	0.00000000e+00	0.00000000e+00	0.00000000e+00
-206	0.00000000e+00	0.00000000e+00	0.00000000e+00	0.00000000e+00
-205	0.00000000e+00	0.00000000e+00	0.00000000e+00	0.00000000e+00
-204	0.00000000e+00	0.00000000e+00	0.00000000e+00	0.00000000e+00
-203	0.00000000e+00	0.00000000e+00	0.00000000e+00	0.00000000e+00
-202	0.00000000e+00	0.00000000e+00	0.00000000e+00	0.00000000e+00
-201	0.00000000e+00	0.00000000e+00	0.00000000e+00	0.00000000e+00
-200	0.00000000e+00	0.00000000e+00	0.00000000e+00	0.00000000e+00
-199	0.00000000e+00	0.00000000e+00	0.00000000e+00	0.00000000e+00
-198	0.00000000e+00	0.00000000e+00	0.00000000e+00	0.00000000e+00
-197	0.00000000e+00	0.00000000e+00	0.00000000e+00	0.00000000e+00
-196	0.00000000e+00	0.00000000e+00	0.00000000e+00	0.00000000e+00
-195	0.00000000e+00	0.00000000e+00	0.00000000e+00	0.00000000e+00
-194	0.00000000e+00	0.00000000e+00	0.00000000e+00	0.00000000e+00
-193	0.00000000e+00	0.00000000e+00	0.00000000e+00	0.00000000e+00
-192	0.00000000e+00	0.00000000e+00	0.00000000e+00	0.00000000e+00
-191	0.00000000e+00	0.00000000e+00	0.00000000e+00	0.00000000e+00
-190	0.00000000e+00	0.00000000e+00	0.00000000e+00	0.00000000e+00
-189	0.00000000e+00	0.00000000e+00	0.00000000e+00	0.00000000e+00
-188	0.00000000e+00	0.00000000e+00	0.00000000e+00	0.00000000e+00
-187	0.00000000e+00	0.00000000e+00	0.00000000e+00	0.00000000e+00
-186	0.00000000e+00	0.00000000e+00	0.00000000e+00	0.00000000e+00
-185	0.00000000e+00	0.00000000e+00	0.00000000e+00	0.00000000e+00
-184	0.00000000e+00	0.00000000e+00	0.00000000e+00	0.00000000e+00
-183	0.00000000e+00	0.00000000e+00	0.00000000e+00	0.00000000e+00
-182	0.00000000e+00	0.00000000e+00	0.00000000e+00	0.00000000e+00
-181	0.00000000e+00	0.00000000e+00	0.00000000e+00	0.00000000e+00
-180	0.00000000e+00	0.00000000e+00	0.00000000e+00	0.00000000e+00
-179	0.00000000e+00	0.00000000e+00	0.00000000e+00	0.00000000e+00
-178	0.00000000e+00	0.00000000e+00	0.00000000e+00	0.00000000e+00
-177	0.00000000e+00	0.00000000e+00	0.00000000e+00	0.00000000e+00
-176	0.00000000e+00	0.00000000e+00	0.00000000e+00	0.00000000e+00
-175	0.00000000e+00	0.00000000e+00	0.00000000e+00	0.00000000e+00
-174	0.00000000e+00	0.00000000e+00	0.00000000e+00	0.00000000e+00
-173	0.00000000e+00	0.00000000e+00	0.00000000e+00	0.00000000e+00
-172	0.00000000e+00	0.00000000e+00	0.00000000e+00	0.00000000e+00
-171	0.00000000e+00	0.00000000e+00	0.00000000e+00	0.00000000e+00
-170	0.00000000e+00	0.00000000e+00	0.00000000e+00	0.00000000e+00
-169	0.00000000e+00	0.00000000e+00	0.00000000e+00	0.00000000e+00
-168	0.00000000e+00	0.00000000e+00	0.00000000e+00	0.00000000e+00
-167	0.00000000e+00	0.00000000e+00	0.00000000e+00	0.00000000e+00
-166	0.00000000e+00	0.00000000e+00	0.00000000e+00	0.00000000e+00
-165	0.00000000e+00	0.00000000e+00	0.00000000e+00	0.00000000e+00
-164	0.00000000e+00	0.00000000e+00	0.00000000e+00	0.00000000e+00
-163	0.00000000e+00	0.00000000e+00	0.00000000e+00	0.00000000e+00
-162	0.00000000e+00	0.00000000e+00	0.00000000e+00	0.00000000e+00
-161	0.00000000e+00	0.00000000e+00	0.00000000e+00	0.00000000e+00
-160	0.00000000e+00	0.00000000e+00	0.00000000e+00	0.00000000e+00
-159	0.00000000e+00	0.00000000e+00	0.00000000e+00	0.00000000e+00
-158	0.00000000e+00	0.00000000e+00	0.00000000e+00	0.00000000e+00
-157	0.00000000e+00	0.00000000e+00	0.00000000e+00	0.00000000e+00
-156	0.00000000e+00	0.00000000e+00	0.00000000e+00	0.00000000e+00
-155	0.00000000e+00	0.00000000e+00	0.00000000e+00	0.00000000e+00
-154	0.00000000e+00	0.00000000e+00	0.00000000e+00	0.00000000e+00
-153	0.00000000e+00	0.00000000e+00	0.00000000e+00	0.00000000e+00
-152	0.00000000e+00	0.00000000e+00	0.00000000e+00	0.00000000e+00
-151	0.00000000e+00	0.00000000e+00	0.00000000e+00	0.00000000e+00
-150	0.00000000e+00	0.00000000e+00	0.00000000e+00	0.00000000e+00
-149	0.00000000e+00	0.00000000e+00	0.00000000e+00	0.00000000e+00
-148	0.00000000e+00	0.00000000e+00	0.00000000e+00	0.00000000e+00
-147	0.00000000e+00	0.00000000e+00	0.00000000e+00	0.00000000e+00
-146	0.00000000e+00	0.00000000e+00	0.00000000e+00	0.00000000e+00
-145	0.00000000e+00	0.00000000e+00	0.00000000e+00	0.00000000e+00
-144	0.00000000e+00	0.00000000e+00	0.00000000e+00	0.00000000e+00
-143	0.00000000e+00	0.00000000e+00	0.00000000e+00	0.00000000e+00
-142	0.00000000e+00	0.00000000e+00	0.00000000e+00	0.00000000e+00
-141	0.00000000e+00	0.00000000e+00	0.00000000e+00	0.00000000e+00
-140	0.00000000e+00	0.00000000e+00	0.00000000e+00	0.00000000e+00
-139	0.00000000e+00	0.00000000e+00	0.00000000e+00	0.00000000e+00
-138	0.00000000e+00	0.00000000e+00	0.00000000e+00	0.00000000e+00
-137	0.00000000e+00	0.00000000e+00	0.00000000e+00	0.00000000e+00
-136	1.00000000e+00	0.00000000e+00	0.00000000e+00	0.00000000e+00
-135	1.00000000e+00	0.00000000e+00	0.00000000e+00	0.00000000e+00
-134	1.00000000e+00	0.00000000e+00	0.00000000e+00	0.00000000e+00
-133	1.00000000e+00	0.00000000e+00	0.00000000e+00	0.00000000e+00
-132	1.00000000e+00	0.00000000e+00	0.00000000e+00	0.00000000e+00
-131	1.00000000e+00	0.00000000e+00	0.00000000e+00	0.00000000e+00
-130	1.00000000e+00	0.00000000e+00	0.00000000e+00	0.00000000e+00
-129	2.00000000e+00	0.00000000e+00	0.00000000e+00	0.00000000e+00
-128	5.00000000e+00	0.00000000e+00	0.00000000e+00	0.00000000e+00
-127	5.00000000e+00	0.00000000e+00	0.00000000e+00	0.00000000e+00
-126	7.00000000e+00	0.00000000e+00	0.00000000e+00	0.00000000e+00
-125	8.00000000e+00	0.00000000e+00	0.00000000e+00	0.00000000e+00
-124	9.00000000e+00	0.00000000e+00	0.00000000e+00	0.00000000e+00
-123	9.00000000e+00	0.00000000e+00	0.00000000e+00	0.00000000e+00
-122	1.00000000e+01	0.00000000e+00	0.00000000e+00	0.00000000e+00
-121	1.00000000e+01	0.00000000e+00	0.00000000e+00	0.00000000e+00
-120	1.00000000e+01	0.00000000e+00	0.00000000e+00	0.00000000e+00
-119	1.00000000e+01	0.00000000e+00	0.00000000e+00	0.00000000e+00
-118	1.00000000e+01	0.00000000e+00	0.00000000e+00	0.00000000e+00
-117	1.00000000e+01	0.00000000e+00	0.00000000e+00	0.00000000e+00
-116	1.10000000e+01	0.00000000e+00	0.00000000e+00	0.00000000e+00
-115	1.20000000e+01	0.00000000e+00	0.00000000e+00	0.00000000e+00
-114	1.20000000e+01	0.00000000e+00	0.00000000e+00	0.00000000e+00
-113	1.40000000e+01	0.00000000e+00	0.00000000e+00	0.00000000e+00
-112	1.50000000e+01	0.00000000e+00	0.00000000e+00	0.00000000e+00
-111	1.50000000e+01	0.00000000e+00	0.00000000e+00	0.00000000e+00
-110	1.70000000e+01	0.00000000e+00	0.00000000e+00	0.00000000e+00
-109	1.70000000e+01	0.00000000e+00	0.00000000e+00	0.00000000e+00
-108	1.80000000e+01	0.00000000e+00	0.00000000e+00	0.00000000e+00
-107	2.00000000e+01	0.00000000e+00	0.00000000e+00	0.00000000e+00
-106	2.10000000e+01	0.00000000e+00	0.00000000e+00	0.00000000e+00
-105	2.10000000e+01	0.00000000e+00	0.00000000e+00	0.00000000e+00
-104	2.50000000e+01	0.00000000e+00	0.00000000e+00	0.00000000e+00
-103	2.50000000e+01	0.00000000e+00	0.00000000e+00	0.00000000e+00
-102	2.60000000e+01	0.00000000e+00	0.00000000e+00	0.00000000e+00
-101	2.70000000e+01	0.00000000e+00	0.00000000e+00	0.00000000e+00
-100	2.80000000e+01	0.00000000e+00	0.00000000e+00	0.00000000e+00
-99	2.90000000e+01	0.00000000e+00	0.00000000e+00	0.00000000e+00
-98	2.90000000e+01	0.00000000e+00	0.00000000e+00	0.00000000e+00
-97	2.90000000e+01	0.00000000e+00	0.00000000e+00	0.00000000e+00
-96	3.00000000e+01	0.00000000e+00	0.00000000e+00	0.00000000e+00
-95	3.00000000e+01	0.00000000e+00	0.00000000e+00	0.00000000e+00
-94	3.00000000e+01	0.00000000e+00	0.00000000e+00	0.00000000e+00
-93	3.20000000e+01	0.00000000e+00	0.00000000e+00	0.00000000e+00
-92	3.20000000e+01	0.00000000e+00	0.00000000e+00	0.00000000e+00
-91	3.30000000e+01	0.00000000e+00	0.00000000e+00	0.00000000e+00
-90	3.30000000e+01	0.00000000e+00	0.00000000e+00	0.00000000e+00
-89	3.50000000e+01	0.00000000e+00	0.00000000e+00	0.00000000e+00
-88	3.60000000e+01	0.00000000e+00	0.00000000e+00	0.00000000e+00
-87	3.70000000e+01	0.00000000e+00	0.00000000e+00	0.00000000e+00
-86	3.70000000e+01	0.00000000e+00	0.00000000e+00	0.00000000e+00
-85	3.80000000e+01	0.00000000e+00	0.00000000e+00	0.00000000e+00
-84	3.90000000e+01	0.00000000e+00	0.00000000e+00	0.00000000e+00
-83	4.00000000e+01	0.00000000e+00	0.00000000e+00	0.00000000e+00
-82	4.00000000e+01	0.00000000e+00	0.00000000e+00	0.00000000e+00
-81	4.10000000e+01	0.00000000e+00	0.00000000e+00	0.00000000e+00
-80	4.10000000e+01	0.00000000e+00	0.00000000e+00	0.00000000e+00
-79	4.20000000e+01	0.00000000e+00	0.00000000e+00	0.00000000e+00
-78	4.20000000e+01	0.00000000e+00	0.00000000e+00	0.00000000e+00
-77	4.20000000e+01	0.00000000e+00	0.00000000e+00	0.00000000e+00
-76	4.40000000e+01	0.00000000e+00	0.00000000e+00	0.00000000e+00
-75	4.50000000e+01	0.00000000e+00	0.00000000e+00	0.00000000e+00
-74	4.70000000e+01	0.00000000e+00	0.00000000e+00	0.00000000e+00
-73	4.80000000e+01	0.00000000e+00	0.00000000e+00	0.00000000e+00
-72	5.10000000e+01	0.00000000e+00	0.00000000e+00	0.00000000e+00
-71	5.70000000e+01	0.00000000e+00	0.00000000e+00	0.00000000e+00
-70	6.00000000e+01	0.00000000e+00	0.00000000e+00	0.00000000e+00
-69	6.30000000e+01	0.00000000e+00	0.00000000e+00	0.00000000e+00
-68	6.70000000e+01	0.00000000e+00	0.00000000e+00	0.00000000e+00
-67	6.80000000e+01	0.00000000e+00	0.00000000e+00	0.00000000e+00
-66	7.00000000e+01	0.00000000e+00	0.00000000e+00	0.00000000e+00
-65	7.00000000e+01	0.00000000e+00	0.00000000e+00	0.00000000e+00
-64	7.30000000e+01	0.00000000e+00	0.00000000e+00	0.00000000e+00
-63	7.30000000e+01	0.00000000e+00	0.00000000e+00	0.00000000e+00
-62	7.50000000e+01	0.00000000e+00	0.00000000e+00	0.00000000e+00
-61	7.70000000e+01	0.00000000e+00	0.00000000e+00	0.00000000e+00
-60	7.70000000e+01	0.00000000e+00	0.00000000e+00	0.00000000e+00
-59	7.90000000e+01	0.00000000e+00	0.00000000e+00	0.00000000e+00
-58	8.20000000e+01	0.00000000e+00	0.00000000e+00	0.00000000e+00
-57	8.50000000e+01	0.00000000e+00	0.00000000e+00	0.00000000e+00
-56	8.70000000e+01	0.00000000e+00	0.00000000e+00	0.00000000e+00
-55	8.80000000e+01	0.00000000e+00	0.00000000e+00	0.00000000e+00
-54	9.00000000e+01	0.00000000e+00	0.00000000e+00	0.00000000e+00
-53	9.10000000e+01	0.00000000e+00	0.00000000e+00	0.00000000e+00
-52	9.20000000e+01	0.00000000e+00	0.00000000e+00	0.00000000e+00
-51	9.20000000e+01	0.00000000e+00	0.00000000e+00	0.00000000e+00
-50	9.40000000e+01	0.00000000e+00	0.00000000e+00	0.00000000e+00
-49	9.40000000e+01	0.00000000e+00	0.00000000e+00	0.00000000e+00
-48	9.40000000e+01	0.00000000e+00	0.00000000e+00	0.00000000e+00
-47	9.50000000e+01	0.00000000e+00	0.00000000e+00	0.00000000e+00
-46	9.70000000e+01	0.00000000e+00	0.00000000e+00	0.00000000e+00
-45	1.00000000e+02	0.00000000e+00	0.00000000e+00	0.00000000e+00
-44	1.02000000e+02	0.00000000e+00	0.00000000e+00	0.00000000e+00
-43	1.03000000e+02	0.00000000e+00	0.00000000e+00	0.00000000e+00
-42	1.06000000e+02	0.00000000e+00	0.00000000e+00	0.00000000e+00
-41	1.08000000e+02	0.00000000e+00	0.00000000e+00	0.00000000e+00
-40	1.09000000e+02	0.00000000e+00	0.00000000e+00	0.00000000e+00
-39	1.09000000e+02	0.00000000e+00	0.00000000e+00	0.00000000e+00
-38	1.11000000e+02	0.00000000e+00	0.00000000e+00	0.00000000e+00
-37	1.11000000e+02	0.00000000e+00	0.00000000e+00	0.00000000e+00
-36	1.14000000e+02	0.00000000e+00	0.00000000e+00	0.00000000e+00
-35	1.18000000e+02	0.00000000e+00	0.00000000e+00	0.00000000e+00
-34	1.21000000e+02	0.00000000e+00	0.00000000e+00	0.00000000e+00
-33	1.23000000e+02	0.00000000e+00	0.00000000e+00	0.00000000e+00
-32	1.24000000e+02	0.00000000e+00	0.00000000e+00	0.00000000e+00
-31	1.26000000e+02	0.00000000e+00	0.00000000e+00	0.00000000e+00
-30	1.27000000e+02	0.00000000e+00	0.00000000e+00	0.00000000e+00
-29	1.28000000e+02	0.00000000e+00	0.00000000e+00	0.00000000e+00
-28	1.29000000e+02	0.00000000e+00	0.00000000e+00	0.00000000e+00
-27	1.29000000e+02	0.00000000e+00	0.00000000e+00	0.00000000e+00
-26	1.32000000e+02	0.00000000e+00	0.00000000e+00	0.00000000e+00
-25	1.34000000e+02	0.00000000e+00	0.00000000e+00	0.00000000e+00
-24	1.34000000e+02	0.00000000e+00	0.00000000e+00	0.00000000e+00
-23	1.35000000e+02	0.00000000e+00	0.00000000e+00	0.00000000e+00
-22	1.36000000e+02	0.00000000e+00	0.00000000e+00	0.00000000e+00
-21	1.38000000e+02	0.00000000e+00	0.00000000e+00	0.00000000e+00
-20	1.40000000e+02	0.00000000e+00	0.00000000e+00	0.00000000e+00
-19	1.42000000e+02	0.00000000e+00	0.00000000e+00	0.00000000e+00
-18	1.43000000e+02	0.00000000e+00	0.00000000e+00	0.00000000e+00
-17	1.44000000e+02	0.00000000e+00	0.00000000e+00	0.00000000e+00
-16	1.46000000e+02	0.00000000e+00	0.00000000e+00	0.00000000e+00
-15	1.46000000e+02	0.00000000e+00	0.00000000e+00	0.00000000e+00
-14	1.47000000e+02	0.00000000e+00	0.00000000e+00	0.00000000e+00
-13	1.50000000e+02	0.00000000e+00	0.00000000e+00	0.00000000e+00
-12	1.53000000e+02	0.00000000e+00	0.00000000e+00	0.00000000e+00
-11	1.56000000e+02	0.00000000e+00	0.00000000e+00	0.00000000e+00
-10	1.58000000e+02	0.00000000e+00	0.00000000e+00	0.00000000e+00
-9	1.58000000e+02	0.00000000e+00	0.00000000e+00	0.00000000e+00
-8	1.59000000e+02	0.00000000e+00	0.00000000e+00	0.00000000e+00
-7	1.60000000e+02	0.00000000e+00	0.00000000e+00	0.00000000e+00
-6	1.65000000e+02	0.00000000e+00	0.00000000e+00	0.00000000e+00
-5	1.66000000e+02	0.00000000e+00	0.00000000e+00	0.00000000e+00
-4	1.68000000e+02	0.00000000e+00	0.00000000e+00	0.00000000e+00
-3	1.72000000e+02	0.00000000e+00	0.00000000e+00	0.00000000e+00
-2	1.72000000e+02	0.00000000e+00	0.00000000e+00	0.00000000e+00
-1	1.72000000e+02	0.00000000e+00	0.00000000e+00	0.00000000e+00
0	1.74000000e+02	0.00000000e+00	0.00000000e+00	0.00000000e+00
1	1.80000000e+02	0.00000000e+00	0.00000000e+00	0.00000000e+00
2	1.80000000e+02	0.00000000e+00	0.00000000e+00	0.00000000e+00
3	1.85000000e+02	0.00000000e+00	0.00000000e+00	0.00000000e+00
4	1.86000000e+02	0.00000000e+00	0.00000000e+00	0.00000000e+00
5	1.88000000e+02	0.00000000e+00	0.00000000e+00	0.00000000e+00
6	1.88000000e+02	0.00000000e+00	0.00000000e+00	0.00000000e+00
7	2.01000000e+02	0.00000000e+00	0.00000000e+00	0.00000000e+00
8	2.02000000e+02	0.00000000e+00	0.00000000e+00	0.00000000e+00
9	2.05000000e+02	0.00000000e+00	0.00000000e+00	0.00000000e+00
10	2.07000000e+02	0.00000000e+00	0.00000000e+00	0.00000000e+00
11	2.07000000e+02	0.00000000e+00	0.00000000e+00	0.00000000e+00
12	2.15000000e+02	0.00000000e+00	0.00000000e+00	0.00000000e+00
13	2.18000000e+02	0.00000000e+00	0.00000000e+00	0.00000000e+00
14	2.19000000e+02	0.00000000e+00	0.00000000e+00	0.00000000e+00
15	2.20000000e+02	0.00000000e+00	0.00000000e+00	0.00000000e+00
16	2.20000000e+02	0.00000000e+00	0.00000000e+00	0.00000000e+00
17	2.23000000e+02	0.00000000e+00	0.00000000e+00	0.00000000e+00
18	2.23000000e+02	0.00000000e+00	0.00000000e+00	0.00000000e+00
19	2.25000000e+02	0.00000000e+00	0.00000000e+00	0.00000000e+00
20	2.25000000e+02	0.00000000e+00	0.00000000e+00	0.00000000e+00
21	2.25000000e+02	0.00000000e+00	0.00000000e+00	0.00000000e+00
22	2.27000000e+02	0.00000000e+00	0.00000000e+00	0.00000000e+00
23	2.28000000e+02	0.00000000e+00	0.00000000e+00	0.00000000e+00
24	2.29000000e+02	0.00000000e+00	0.00000000e+00	0.00000000e+00
25	2.32000000e+02	0.00000000e+00	0.00000000e+00	0.00000000e+00
26	2.35000000e+02	0.00000000e+00	0.00000000e+00	0.00000000e+00
27	2.40000000e+02	0.00000000e+00	0.00000000e+00	0.00000000e+00
28	2.45000000e+02	0.00000000e+00	0.00000000e+00	0.00000000e+00
29	2.45000000e+02	0.00000000e+00	0.00000000e+00	0.00000000e+00
30	2.46000000e+02	0.00000000e+00	0.00000000e+00	0.00000000e+00
31	2.50000000e+02	0.00000000e+00	0.00000000e+00	0.00000000e+00
32	2.53000000e+02	0.00000000e+00	0.00000000e+00	0.00000000e+00
33	2.54000000e+02	0.00000000e+00	0.00000000e+00	0.00000000e+00
34	2.56000000e+02	0.00000000e+00	0.00000000e+00	0.00000000e+00
35	2.61000000e+02	0.00000000e+00	0.00000000e+00	0.00000000e+00
36	2.64000000e+02	0.00000000e+00	0.00000000e+00	0.00000000e+00
37	2.67000000e+02	0.00000000e+00	0.00000000e+00	0.00000000e+00
38	2.72000000e+02	0.00000000e+00	0.00000000e+00	0.00000000e+00
39	2.73000000e+02	0.00000000e+00	0.00000000e+00	0.00000000e+00
40	2.76000000e+02	0.00000000e+00	0.00000000e+00	0.00000000e+00
41	2.76000000e+02	0.00000000e+00	0.00000000e+00	0.00000000e+00
42	2.77000000e+02	0.00000000e+00	0.00000000e+00	0.00000000e+00
43	2.78000000e+02	0.00000000e+00	0.00000000e+00	0.00000000e+00
44	2.81000000e+02	0.00000000e+00	0.00000000e+00	0.00000000e+00
45	2.83000000e+02	0.00000000e+00	0.00000000e+00	0.00000000e+00
46	2.85000000e+02	0.00000000e+00	0.00000000e+00	0.00000000e+00
47	2.92000000e+02	0.00000000e+00	0.00000000e+00	0.00000000e+00
48	2.93000000e+02	0.00000000e+00	0.00000000e+00	0.00000000e+00
49	3.00000000e+02	0.00000000e+00	0.00000000e+00	0.00000000e+00
50	3.00000000e+02	0.00000000e+00	0.00000000e+00	0.00000000e+00
51	3.01000000e+02	0.00000000e+00	0.00000000e+00	0.00000000e+00
52	3.05000000e+02	0.00000000e+00	0.00000000e+00	0.00000000e+00
53	3.06000000e+02	0.00000000e+00	0.00000000e+00	0.00000000e+00
54	3.10000000e+02	0.00000000e+00	0.00000000e+00	0.00000000e+00
55	3.12000000e+02	0.00000000e+00	0.00000000e+00	0.00000000e+00
56	3.13000000e+02	0.00000000e+00	0.00000000e+00	0.00000000e+00
57	3.14000000e+02	0.00000000e+00	0.00000000e+00	0.00000000e+00
58	3.15000000e+02	0.00000000e+00	0.00000000e+00	0.00000000e+00
59	3.20000000e+02	0.00000000e+00	0.00000000e+00	0.00000000e+00
60	3.22000000e+02	0.00000000e+00	0.00000000e+00	0.00000000e+00
61	3.25000000e+02	0.00000000e+00	0.00000000e+00	0.00000000e+00
62	3.28000000e+02	0.00000000e+00	0.00000000e+00	0.00000000e+00
63	3.29000000e+02	0.00000000e+00	0.00000000e+00	0.00000000e+00
64	3.30000000e+02	0.00000000e+00	0.00000000e+00	0.00000000e+00
65	3.32000000e+02	0.00000000e+00	0.00000000e+00	0.00000000e+00
66	3.34000000e+02	0.00000000e+00	0.00000000e+00	0.00000000e+00
67	3.36000000e+02	0.00000000e+00	0.00000000e+00	0.00000000e+00
68	3.43000000e+02	0.00000000e+00	0.00000000e+00	0.00000000e+00
69	3.43000000e+02	0.00000000e+00	0.00000000e+00	0.00000000e+00
70	3.47000000e+02	0.00000000e+00	0.00000000e+00	0.00000000e+00
71	3.47000000e+02	0.00000000e+00	0.00000000e+00	0.00000000e+00
72	3.48000000e+02	0.00000000e+00	0.00000000e+00	0.00000000e+00
73	3.51000000e+02	0.00000000e+00	0.00000000e+00	0.00000000e+00
74	3.53000000e+02	0.00000000e+00	0.00000000e+00	0.00000000e+00
75	3.53000000e+02	0.00000000e+00	0.00000000e+00	0.00000000e+00
76	3.53000000e+02	0.00000000e+00	0.00000000e+00	0.00000000e+00
77	3.53000000e+02	0.00000000e+00	0.00000000e+00	0.00000000e+00
78	3.56000000e+02	0.00000000e+00	0.00000000e+00	0.00000000e+00
79	3.56000000e+02	0.00000000e+00	0.00000000e+00	0.00000000e+00
80	3.57000000e+02	0.00000000e+00	0.00000000e+00	0.00000000e+00
81	3.58000000e+02	0.00000000e+00	0.00000000e+00	0.00000000e+00
82	3.59000000e+02	0.00000000e+00	0.00000000e+00	0.00000000e+00
83	3.60000000e+02	0.00000000e+00	0.00000000e+00	0.00000000e+00
84	3.63000000e+02	0.00000000e+00	0.00000000e+00	0.00000000e+00
85	3.65000000e+02	0.00000000e+00	4.00000000e+00	0.00000000e+00
86	3.68000000e+02	0.00000000e+00	0.00000000e+00	0.00000000e+00
87	3.69000000e+02	0.00000000e+00	0.00000000e+00	0.00000000e+00
88	3.73000000e+02	0.00000000e+00	0.00000000e+00	0.00000000e+00
89	3.74000000e+02	0.00000000e+00	0.00000000e+00	0.00000000e+00
90	3.76000000e+02	0.00000000e+00	0.00000000e+00	0.00000000e+00
91	3.76000000e+02	0.00000000e+00	0.00000000e+00	0.00000000e+00
92	3.78000000e+02	0.00000000e+00	0.00000000e+00	0.00000000e+00
93	3.78000000e+02	0.00000000e+00	0.00000000e+00	0.00000000e+00
94	3.80000000e+02	0.00000000e+00	0.00000000e+00	0.00000000e+00
95	3.84000000e+02	0.00000000e+00	0.00000000e+00	0.00000000e+00
96	3.85000000e+02	0.00000000e+00	0.00000000e+00	0.00000000e+00
97	3.86000000e+02	0.00000000e+00	0.00000000e+00	0.00000000e+00
98	3.88000000e+02	0.00000000e+00	0.00000000e+00	0.00000000e+00
99	3.89000000e+02	0.00000000e+00	0.00000000e+00	0.00000000e+00
100	3.93000000e+02	0.00000000e+00	0.00000000e+00	0.00000000e+00
