# Supplementary material for: Early Prediction of Movie Box Office Success Based on Wikipedia Activity Big Data
Source: PLoS One. 2013 Aug 21;8(8):e71226. doi: 10.1371/journal.pone.0071226 (PMC3749192; doi:10.1371/journal.pone.0071226)
Supplement: Dataset S1 — The dataset under study, including the financial and Wikipedia activity data is also available at http://wwm.phy.bme.hu/SupplementaryDataS1.zip. (ZIP) [file pone.0071226.s002.zip › wikipredict_data_pack/sample_of_312/wikipedia_predictors/49]

Day_(movie_time)	Views	Users	Rigor	Edits
-500	0.00000000e+00	9.00000000e+00	1.20000000e+01	1.50000000e+01
-499	1.34000000e+02	9.00000000e+00	1.20000000e+01	1.50000000e+01
-498	2.67000000e+02	9.00000000e+00	1.20000000e+01	1.50000000e+01
-497	4.04000000e+02	9.00000000e+00	1.20000000e+01	1.50000000e+01
-496	5.24000000e+02	9.00000000e+00	1.20000000e+01	1.50000000e+01
-495	6.74000000e+02	9.00000000e+00	1.20000000e+01	1.50000000e+01
-494	8.25000000e+02	9.00000000e+00	1.20000000e+01	1.50000000e+01
-493	9.68000000e+02	9.00000000e+00	1.20000000e+01	1.50000000e+01
-492	1.14100000e+03	9.00000000e+00	1.20000000e+01	1.50000000e+01
-491	1.31600000e+03	9.00000000e+00	1.20000000e+01	1.50000000e+01
-490	1.44300000e+03	9.00000000e+00	1.20000000e+01	1.50000000e+01
-489	1.61000000e+03	9.00000000e+00	1.20000000e+01	1.50000000e+01
-488	1.73000000e+03	9.00000000e+00	1.20000000e+01	1.50000000e+01
-487	1.86900000e+03	9.00000000e+00	1.20000000e+01	1.50000000e+01
-486	2.05200000e+03	9.00000000e+00	1.20000000e+01	1.50000000e+01
-485	2.19500000e+03	1.00000000e+01	1.30000000e+01	1.80000000e+01
-484	2.34500000e+03	1.00000000e+01	1.30000000e+01	1.80000000e+01
-483	2.46100000e+03	1.00000000e+01	1.30000000e+01	1.80000000e+01
-482	2.59500000e+03	1.00000000e+01	1.30000000e+01	1.80000000e+01
-481	2.73900000e+03	1.00000000e+01	1.30000000e+01	1.80000000e+01
-480	2.91400000e+03	1.00000000e+01	1.30000000e+01	1.80000000e+01
-479	3.04400000e+03	1.00000000e+01	1.30000000e+01	1.80000000e+01
-478	3.18800000e+03	1.00000000e+01	1.30000000e+01	1.80000000e+01
-477	3.31800000e+03	1.00000000e+01	1.30000000e+01	1.80000000e+01
-476	3.45900000e+03	1.00000000e+01	1.30000000e+01	1.80000000e+01
-475	3.59600000e+03	1.00000000e+01	1.30000000e+01	1.80000000e+01
-474	3.74400000e+03	1.00000000e+01	1.30000000e+01	1.80000000e+01
-473	3.93000000e+03	1.00000000e+01	1.30000000e+01	1.80000000e+01
-472	4.10000000e+03	1.00000000e+01	1.30000000e+01	1.80000000e+01
-471	4.24800000e+03	1.00000000e+01	1.30000000e+01	1.80000000e+01
-470	4.41100000e+03	1.00000000e+01	1.30000000e+01	1.80000000e+01
-469	4.56400000e+03	1.10000000e+01	1.40000000e+01	1.90000000e+01
-468	4.72900000e+03	1.10000000e+01	1.40000000e+01	1.90000000e+01
-467	4.86500000e+03	1.10000000e+01	1.40000000e+01	1.90000000e+01
-466	4.99800000e+03	1.10000000e+01	1.40000000e+01	1.90000000e+01
-465	5.15100000e+03	1.10000000e+01	1.40000000e+01	1.90000000e+01
-464	5.33200000e+03	1.10000000e+01	1.40000000e+01	1.90000000e+01
-463	5.49900000e+03	1.20000000e+01	1.50000000e+01	2.00000000e+01
-462	5.65000000e+03	1.20000000e+01	1.50000000e+01	2.00000000e+01
-461	5.81700000e+03	1.20000000e+01	1.50000000e+01	2.00000000e+01
-460	5.93900000e+03	1.20000000e+01	1.50000000e+01	2.00000000e+01
-459	6.07600000e+03	1.20000000e+01	1.50000000e+01	2.00000000e+01
-458	6.29600000e+03	1.20000000e+01	1.50000000e+01	2.00000000e+01
-457	6.47300000e+03	1.20000000e+01	1.50000000e+01	2.00000000e+01
-456	6.64000000e+03	1.20000000e+01	1.50000000e+01	2.00000000e+01
-455	6.83200000e+03	1.20000000e+01	1.50000000e+01	2.00000000e+01
-454	6.98100000e+03	1.20000000e+01	1.50000000e+01	2.00000000e+01
-453	7.15400000e+03	1.20000000e+01	1.50000000e+01	2.00000000e+01
-452	7.30500000e+03	1.20000000e+01	1.50000000e+01	2.00000000e+01
-451	7.49700000e+03	1.20000000e+01	1.50000000e+01	2.00000000e+01
-450	7.69800000e+03	1.20000000e+01	1.50000000e+01	2.00000000e+01
-449	7.88600000e+03	1.20000000e+01	1.50000000e+01	2.00000000e+01
-448	8.07500000e+03	1.20000000e+01	1.50000000e+01	2.00000000e+01
-447	8.25900000e+03	1.20000000e+01	1.50000000e+01	2.00000000e+01
-446	8.41600000e+03	1.20000000e+01	1.50000000e+01	2.00000000e+01
-445	8.57100000e+03	1.20000000e+01	1.50000000e+01	2.00000000e+01
-444	8.74900000e+03	1.20000000e+01	1.50000000e+01	2.00000000e+01
-443	8.93100000e+03	1.20000000e+01	1.50000000e+01	2.00000000e+01
-442	9.10200000e+03	1.20000000e+01	1.50000000e+01	2.00000000e+01
-441	9.25600000e+03	1.20000000e+01	1.50000000e+01	2.00000000e+01
-440	9.42300000e+03	1.20000000e+01	1.50000000e+01	2.00000000e+01
-439	9.55500000e+03	1.20000000e+01	1.50000000e+01	2.00000000e+01
-438	9.71500000e+03	1.20000000e+01	1.50000000e+01	2.00000000e+01
-437	9.88300000e+03	1.20000000e+01	1.50000000e+01	2.00000000e+01
-436	1.00430000e+04	1.20000000e+01	1.50000000e+01	2.00000000e+01
-435	1.02060000e+04	1.20000000e+01	1.50000000e+01	2.00000000e+01
-434	1.03830000e+04	1.20000000e+01	1.50000000e+01	2.00000000e+01
-433	1.06040000e+04	1.20000000e+01	1.50000000e+01	2.00000000e+01
-432	1.07540000e+04	1.20000000e+01	1.50000000e+01	2.00000000e+01
-431	1.08990000e+04	1.20000000e+01	1.50000000e+01	2.00000000e+01
-430	1.10470000e+04	1.20000000e+01	1.50000000e+01	2.00000000e+01
-429	1.12160000e+04	1.20000000e+01	1.50000000e+01	2.00000000e+01
-428	1.14030000e+04	1.20000000e+01	1.50000000e+01	2.00000000e+01
-427	1.15750000e+04	1.20000000e+01	1.50000000e+01	2.00000000e+01
-426	1.17500000e+04	1.40000000e+01	1.50000000e+01	2.30000000e+01
-425	1.18960000e+04	1.40000000e+01	1.50000000e+01	2.30000000e+01
-424	1.20490000e+04	1.40000000e+01	1.50000000e+01	2.30000000e+01
-423	1.22450000e+04	1.40000000e+01	1.50000000e+01	2.30000000e+01
-422	1.23880000e+04	1.40000000e+01	1.50000000e+01	2.30000000e+01
-421	1.25750000e+04	1.40000000e+01	1.50000000e+01	2.30000000e+01
-420	1.27750000e+04	1.40000000e+01	1.50000000e+01	2.30000000e+01
-419	1.29460000e+04	1.40000000e+01	1.50000000e+01	2.30000000e+01
-418	1.30970000e+04	1.40000000e+01	1.50000000e+01	2.30000000e+01
-417	1.32640000e+04	1.40000000e+01	1.50000000e+01	2.30000000e+01
-416	1.34280000e+04	1.40000000e+01	1.50000000e+01	2.30000000e+01
-415	1.35850000e+04	1.40000000e+01	1.50000000e+01	2.30000000e+01
-414	1.37550000e+04	1.40000000e+01	1.50000000e+01	2.30000000e+01
-413	1.39000000e+04	1.40000000e+01	1.50000000e+01	2.30000000e+01
-412	1.40820000e+04	1.40000000e+01	1.50000000e+01	2.30000000e+01
-411	1.42170000e+04	1.40000000e+01	1.50000000e+01	2.30000000e+01
-410	1.43770000e+04	1.40000000e+01	1.50000000e+01	2.30000000e+01
-409	1.45590000e+04	1.40000000e+01	1.50000000e+01	2.30000000e+01
-408	1.47180000e+04	1.40000000e+01	1.50000000e+01	2.30000000e+01
-407	1.48860000e+04	1.40000000e+01	1.50000000e+01	2.30000000e+01
-406	1.50250000e+04	1.40000000e+01	1.50000000e+01	2.30000000e+01
-405	1.52430000e+04	1.40000000e+01	1.50000000e+01	2.30000000e+01
-404	1.54120000e+04	1.40000000e+01	1.50000000e+01	2.30000000e+01
-403	1.56440000e+04	1.40000000e+01	1.50000000e+01	2.30000000e+01
-402	1.58360000e+04	1.40000000e+01	1.50000000e+01	2.30000000e+01
-401	1.60410000e+04	1.40000000e+01	1.50000000e+01	2.30000000e+01
-400	1.62190000e+04	1.40000000e+01	1.50000000e+01	2.30000000e+01
-399	1.63560000e+04	1.40000000e+01	1.50000000e+01	2.30000000e+01
-398	1.65060000e+04	1.40000000e+01	1.50000000e+01	2.30000000e+01
-397	1.66360000e+04	1.40000000e+01	1.50000000e+01	2.30000000e+01
-396	1.67600000e+04	1.40000000e+01	1.50000000e+01	2.30000000e+01
-395	1.69100000e+04	1.40000000e+01	1.50000000e+01	2.30000000e+01
-394	1.70760000e+04	1.40000000e+01	1.50000000e+01	2.30000000e+01
-393	1.72090000e+04	1.40000000e+01	1.50000000e+01	2.30000000e+01
-392	1.73300000e+04	1.40000000e+01	1.50000000e+01	2.30000000e+01
-391	1.74910000e+04	1.40000000e+01	1.50000000e+01	2.30000000e+01
-390	1.76630000e+04	1.40000000e+01	1.50000000e+01	2.30000000e+01
-389	1.77980000e+04	1.40000000e+01	1.50000000e+01	2.30000000e+01
-388	1.79760000e+04	1.40000000e+01	1.50000000e+01	2.30000000e+01
-387	1.81320000e+04	1.40000000e+01	1.50000000e+01	2.30000000e+01
-386	1.81320000e+04	1.40000000e+01	1.50000000e+01	2.30000000e+01
-385	1.82580000e+04	1.40000000e+01	1.50000000e+01	2.30000000e+01
-384	1.82580000e+04	1.40000000e+01	1.50000000e+01	2.30000000e+01
-383	1.83980000e+04	1.40000000e+01	1.50000000e+01	2.30000000e+01
-382	1.83980000e+04	1.40000000e+01	1.50000000e+01	2.30000000e+01
-381	1.85630000e+04	1.40000000e+01	1.50000000e+01	2.30000000e+01
-380	1.86960000e+04	1.40000000e+01	1.50000000e+01	2.30000000e+01
-379	1.88680000e+04	1.40000000e+01	1.50000000e+01	2.30000000e+01
-378	1.90080000e+04	1.40000000e+01	1.50000000e+01	2.30000000e+01
-377	1.91470000e+04	1.40000000e+01	1.50000000e+01	2.30000000e+01
-376	1.93230000e+04	1.40000000e+01	1.50000000e+01	2.30000000e+01
-375	1.94880000e+04	1.40000000e+01	1.50000000e+01	2.30000000e+01
-374	1.96500000e+04	1.40000000e+01	1.50000000e+01	2.30000000e+01
-373	1.98130000e+04	1.40000000e+01	1.50000000e+01	2.30000000e+01
-372	1.99800000e+04	1.40000000e+01	1.50000000e+01	2.30000000e+01
-371	2.01450000e+04	1.40000000e+01	1.50000000e+01	2.30000000e+01
-370	2.03210000e+04	1.40000000e+01	1.50000000e+01	2.30000000e+01
-369	2.05100000e+04	1.40000000e+01	1.50000000e+01	2.30000000e+01
-368	2.06940000e+04	1.40000000e+01	1.50000000e+01	2.30000000e+01
-367	2.09060000e+04	1.40000000e+01	1.50000000e+01	2.30000000e+01
-366	2.10910000e+04	1.40000000e+01	1.50000000e+01	2.30000000e+01
-365	2.10910000e+04	1.40000000e+01	1.60000000e+01	2.50000000e+01
-364	2.10910000e+04	1.40000000e+01	1.60000000e+01	2.50000000e+01
-363	2.10910000e+04	1.40000000e+01	1.60000000e+01	2.50000000e+01
-362	2.12490000e+04	1.40000000e+01	1.60000000e+01	2.50000000e+01
-361	2.14490000e+04	1.40000000e+01	1.60000000e+01	2.50000000e+01
-360	2.16910000e+04	1.40000000e+01	1.60000000e+01	2.50000000e+01
-359	2.18690000e+04	1.40000000e+01	1.60000000e+01	2.50000000e+01
-358	2.21020000e+04	1.40000000e+01	1.60000000e+01	2.50000000e+01
-357	2.24410000e+04	1.40000000e+01	1.60000000e+01	2.50000000e+01
-356	2.28500000e+04	1.40000000e+01	1.70000000e+01	2.60000000e+01
-355	2.33700000e+04	1.40000000e+01	1.70000000e+01	2.60000000e+01
-354	2.37480000e+04	1.40000000e+01	1.70000000e+01	2.60000000e+01
-353	2.41090000e+04	1.40000000e+01	1.70000000e+01	2.60000000e+01
-352	2.43650000e+04	1.40000000e+01	1.70000000e+01	2.60000000e+01
-351	2.45980000e+04	1.80000000e+01	1.80000000e+01	2.70000000e+01
-350	2.47900000e+04	1.80000000e+01	1.80000000e+01	2.70000000e+01
-349	2.49840000e+04	1.80000000e+01	1.80000000e+01	2.70000000e+01
-348	2.51750000e+04	1.80000000e+01	1.80000000e+01	2.70000000e+01
-347	2.53700000e+04	1.80000000e+01	1.80000000e+01	2.70000000e+01
-346	2.55300000e+04	1.80000000e+01	1.80000000e+01	2.70000000e+01
-345	2.57210000e+04	1.80000000e+01	1.80000000e+01	2.70000000e+01
-344	2.59130000e+04	1.80000000e+01	1.80000000e+01	2.70000000e+01
-343	2.61110000e+04	1.80000000e+01	1.80000000e+01	2.70000000e+01
-342	2.63240000e+04	1.80000000e+01	1.80000000e+01	2.70000000e+01
-341	2.64720000e+04	1.80000000e+01	1.80000000e+01	2.70000000e+01
-340	2.66510000e+04	1.80000000e+01	1.80000000e+01	2.70000000e+01
-339	2.68410000e+04	1.80000000e+01	1.80000000e+01	2.70000000e+01
-338	2.72060000e+04	1.80000000e+01	1.80000000e+01	2.70000000e+01
-337	2.74180000e+04	1.80000000e+01	1.80000000e+01	2.70000000e+01
-336	2.75680000e+04	1.80000000e+01	1.80000000e+01	2.70000000e+01
-335	2.77300000e+04	1.80000000e+01	1.80000000e+01	2.70000000e+01
-334	2.78880000e+04	1.80000000e+01	1.80000000e+01	2.70000000e+01
-333	2.78880000e+04	1.80000000e+01	1.80000000e+01	2.70000000e+01
-332	2.80350000e+04	1.80000000e+01	1.80000000e+01	2.70000000e+01
-331	2.81510000e+04	1.80000000e+01	1.80000000e+01	2.70000000e+01
-330	2.82900000e+04	1.80000000e+01	1.80000000e+01	2.70000000e+01
-329	2.84140000e+04	1.80000000e+01	1.80000000e+01	2.70000000e+01
-328	2.85360000e+04	1.80000000e+01	1.80000000e+01	2.70000000e+01
-327	2.86670000e+04	1.80000000e+01	1.90000000e+01	2.80000000e+01
-326	2.86670000e+04	1.80000000e+01	1.90000000e+01	2.80000000e+01
-325	2.88000000e+04	1.80000000e+01	1.90000000e+01	2.80000000e+01
-324	2.89100000e+04	1.80000000e+01	1.90000000e+01	2.80000000e+01
-323	2.90070000e+04	1.80000000e+01	1.90000000e+01	2.80000000e+01
-322	2.90900000e+04	1.80000000e+01	1.90000000e+01	2.80000000e+01
-321	2.92020000e+04	1.80000000e+01	1.90000000e+01	2.80000000e+01
-320	2.93480000e+04	1.80000000e+01	1.90000000e+01	2.80000000e+01
-319	2.95240000e+04	1.80000000e+01	1.90000000e+01	2.80000000e+01
-318	2.96710000e+04	1.80000000e+01	1.90000000e+01	2.80000000e+01
-317	2.97960000e+04	1.80000000e+01	1.90000000e+01	2.80000000e+01
-316	2.99250000e+04	1.80000000e+01	1.90000000e+01	2.80000000e+01
-315	3.00530000e+04	1.80000000e+01	1.90000000e+01	2.80000000e+01
-314	3.01830000e+04	1.80000000e+01	1.90000000e+01	2.80000000e+01
-313	3.03340000e+04	1.80000000e+01	1.90000000e+01	2.80000000e+01
-312	3.04720000e+04	1.80000000e+01	1.90000000e+01	2.80000000e+01
-311	3.06510000e+04	1.80000000e+01	1.90000000e+01	2.80000000e+01
-310	3.07500000e+04	1.80000000e+01	1.90000000e+01	2.80000000e+01
-309	3.08730000e+04	1.80000000e+01	1.90000000e+01	2.80000000e+01
-308	3.09840000e+04	1.80000000e+01	1.90000000e+01	2.80000000e+01
-307	3.10980000e+04	1.80000000e+01	1.90000000e+01	2.80000000e+01
-306	3.12350000e+04	1.80000000e+01	1.90000000e+01	2.80000000e+01
-305	3.13640000e+04	1.80000000e+01	1.90000000e+01	2.80000000e+01
-304	3.14740000e+04	1.70000000e+01	2.00000000e+01	2.90000000e+01
-303	3.16030000e+04	1.70000000e+01	2.00000000e+01	2.90000000e+01
-302	3.17190000e+04	1.70000000e+01	2.00000000e+01	2.90000000e+01
-301	3.18510000e+04	1.70000000e+01	2.00000000e+01	2.90000000e+01
-300	3.19700000e+04	1.70000000e+01	2.00000000e+01	2.90000000e+01
-299	3.21170000e+04	1.70000000e+01	2.00000000e+01	2.90000000e+01
-298	3.22570000e+04	1.70000000e+01	2.00000000e+01	2.90000000e+01
-297	3.24120000e+04	1.70000000e+01	2.00000000e+01	2.90000000e+01
-296	3.25990000e+04	2.20000000e+01	2.40000000e+01	3.50000000e+01
-295	3.27590000e+04	2.20000000e+01	2.50000000e+01	3.60000000e+01
-294	3.28540000e+04	2.20000000e+01	2.50000000e+01	3.60000000e+01
-293	3.29540000e+04	2.20000000e+01	2.50000000e+01	3.60000000e+01
-292	3.31840000e+04	2.20000000e+01	2.50000000e+01	3.60000000e+01
-291	3.33190000e+04	2.20000000e+01	2.50000000e+01	3.60000000e+01
-290	3.34930000e+04	2.20000000e+01	2.50000000e+01	3.60000000e+01
-289	3.36730000e+04	2.20000000e+01	2.50000000e+01	3.60000000e+01
-288	3.38440000e+04	2.20000000e+01	2.50000000e+01	3.60000000e+01
-287	3.39920000e+04	2.20000000e+01	2.50000000e+01	3.60000000e+01
-286	3.41240000e+04	2.30000000e+01	2.60000000e+01	3.70000000e+01
-285	3.42780000e+04	2.30000000e+01	2.60000000e+01	3.70000000e+01
-284	3.44060000e+04	2.30000000e+01	2.60000000e+01	3.70000000e+01
-283	3.45260000e+04	2.30000000e+01	2.60000000e+01	3.70000000e+01
-282	3.46600000e+04	2.30000000e+01	2.60000000e+01	3.70000000e+01
-281	3.48150000e+04	2.30000000e+01	2.60000000e+01	3.70000000e+01
-280	3.49860000e+04	2.30000000e+01	2.60000000e+01	3.70000000e+01
-279	3.51170000e+04	2.30000000e+01	2.60000000e+01	3.70000000e+01
-278	3.52720000e+04	2.30000000e+01	2.60000000e+01	3.70000000e+01
-277	3.54050000e+04	2.30000000e+01	2.60000000e+01	3.70000000e+01
-276	3.55660000e+04	2.30000000e+01	2.60000000e+01	3.70000000e+01
-275	3.57100000e+04	2.30000000e+01	2.60000000e+01	3.70000000e+01
-274	3.58490000e+04	2.30000000e+01	2.60000000e+01	3.70000000e+01
-273	3.59860000e+04	2.30000000e+01	2.60000000e+01	3.70000000e+01
-272	3.61600000e+04	2.60000000e+01	2.80000000e+01	4.00000000e+01
-271	3.63070000e+04	2.60000000e+01	2.80000000e+01	4.00000000e+01
-270	3.64780000e+04	2.60000000e+01	2.80000000e+01	4.00000000e+01
-269	3.66430000e+04	2.60000000e+01	2.80000000e+01	4.00000000e+01
-268	3.68940000e+04	2.60000000e+01	2.80000000e+01	4.00000000e+01
-267	3.70190000e+04	2.60000000e+01	2.80000000e+01	4.00000000e+01
-266	3.71570000e+04	2.60000000e+01	2.80000000e+01	4.00000000e+01
-265	3.73090000e+04	2.60000000e+01	2.80000000e+01	4.00000000e+01
-264	3.73090000e+04	2.60000000e+01	2.80000000e+01	4.00000000e+01
-263	3.73090000e+04	2.60000000e+01	2.80000000e+01	4.00000000e+01
-262	3.74720000e+04	2.60000000e+01	2.80000000e+01	4.00000000e+01
-261	3.76180000e+04	2.60000000e+01	2.80000000e+01	4.00000000e+01
-260	3.77520000e+04	2.60000000e+01	2.90000000e+01	4.10000000e+01
-259	3.78690000e+04	2.60000000e+01	2.90000000e+01	4.10000000e+01
-258	3.80110000e+04	2.60000000e+01	2.90000000e+01	4.10000000e+01
-257	3.81810000e+04	2.60000000e+01	2.90000000e+01	4.10000000e+01
-256	3.83750000e+04	2.60000000e+01	2.90000000e+01	4.10000000e+01
-255	3.85060000e+04	2.60000000e+01	2.90000000e+01	4.10000000e+01
-254	3.86430000e+04	2.60000000e+01	2.90000000e+01	4.10000000e+01
-253	3.87740000e+04	2.60000000e+01	2.90000000e+01	4.10000000e+01
-252	3.91340000e+04	2.80000000e+01	3.00000000e+01	4.20000000e+01
-251	3.93580000e+04	2.80000000e+01	3.00000000e+01	4.20000000e+01
-250	3.95700000e+04	2.80000000e+01	3.00000000e+01	4.20000000e+01
-249	3.97560000e+04	2.80000000e+01	3.00000000e+01	4.20000000e+01
-248	3.97560000e+04	2.80000000e+01	3.00000000e+01	4.20000000e+01
-247	3.99130000e+04	2.80000000e+01	3.00000000e+01	4.20000000e+01
-246	4.00110000e+04	2.80000000e+01	3.00000000e+01	4.20000000e+01
-245	4.01560000e+04	2.80000000e+01	3.00000000e+01	4.20000000e+01
-244	4.03070000e+04	2.80000000e+01	3.00000000e+01	4.20000000e+01
-243	4.04710000e+04	2.80000000e+01	3.00000000e+01	4.20000000e+01
-242	4.06420000e+04	2.80000000e+01	3.00000000e+01	4.20000000e+01
-241	4.08500000e+04	2.80000000e+01	3.00000000e+01	4.20000000e+01
-240	4.10120000e+04	2.80000000e+01	3.00000000e+01	4.20000000e+01
-239	4.11320000e+04	2.80000000e+01	3.00000000e+01	4.20000000e+01
-238	4.12640000e+04	2.80000000e+01	3.00000000e+01	4.20000000e+01
-237	4.13790000e+04	2.80000000e+01	3.00000000e+01	4.20000000e+01
-236	4.15270000e+04	2.80000000e+01	3.00000000e+01	4.20000000e+01
-235	4.17150000e+04	2.80000000e+01	3.10000000e+01	4.30000000e+01
-234	4.19010000e+04	2.80000000e+01	3.10000000e+01	4.30000000e+01
-233	4.20290000e+04	2.80000000e+01	3.10000000e+01	4.30000000e+01
-232	4.21770000e+04	2.80000000e+01	3.10000000e+01	4.30000000e+01
-231	4.23050000e+04	2.80000000e+01	3.10000000e+01	4.30000000e+01
-230	4.24210000e+04	2.80000000e+01	3.10000000e+01	4.30000000e+01
-229	4.25630000e+04	2.80000000e+01	3.10000000e+01	4.30000000e+01
-228	4.27030000e+04	2.80000000e+01	3.10000000e+01	4.30000000e+01
-227	4.28420000e+04	2.80000000e+01	3.10000000e+01	4.30000000e+01
-226	4.29890000e+04	2.80000000e+01	3.10000000e+01	4.30000000e+01
-225	4.31290000e+04	2.80000000e+01	3.10000000e+01	4.30000000e+01
-224	4.32620000e+04	2.80000000e+01	3.10000000e+01	4.30000000e+01
-223	4.34110000e+04	2.80000000e+01	3.10000000e+01	4.30000000e+01
-222	4.35520000e+04	2.80000000e+01	3.10000000e+01	4.30000000e+01
-221	4.37220000e+04	2.80000000e+01	3.10000000e+01	4.30000000e+01
-220	4.39190000e+04	2.80000000e+01	3.10000000e+01	4.30000000e+01
-219	4.41570000e+04	2.80000000e+01	3.10000000e+01	4.30000000e+01
-218	4.43420000e+04	2.80000000e+01	3.10000000e+01	4.30000000e+01
-217	4.45060000e+04	2.80000000e+01	3.10000000e+01	4.30000000e+01
-216	4.46530000e+04	2.80000000e+01	3.10000000e+01	4.30000000e+01
-215	4.49660000e+04	2.70000000e+01	3.20000000e+01	4.40000000e+01
-214	4.51950000e+04	2.70000000e+01	3.20000000e+01	4.40000000e+01
-213	4.54090000e+04	2.70000000e+01	3.20000000e+01	4.40000000e+01
-212	4.55620000e+04	2.70000000e+01	3.20000000e+01	4.40000000e+01
-211	4.57160000e+04	2.70000000e+01	3.20000000e+01	4.40000000e+01
-210	4.58650000e+04	2.70000000e+01	3.20000000e+01	4.40000000e+01
-209	4.60880000e+04	3.40000000e+01	3.60000000e+01	4.90000000e+01
-208	4.62780000e+04	3.40000000e+01	3.60000000e+01	4.90000000e+01
-207	4.64810000e+04	3.40000000e+01	3.60000000e+01	4.90000000e+01
-206	4.66400000e+04	3.40000000e+01	3.60000000e+01	4.90000000e+01
-205	4.68090000e+04	3.60000000e+01	3.80000000e+01	5.10000000e+01
-204	4.69630000e+04	3.60000000e+01	3.80000000e+01	5.10000000e+01
-203	4.71060000e+04	3.60000000e+01	3.80000000e+01	5.10000000e+01
-202	4.72520000e+04	3.60000000e+01	3.80000000e+01	5.10000000e+01
-201	4.74120000e+04	3.60000000e+01	3.80000000e+01	5.10000000e+01
-200	4.75840000e+04	3.60000000e+01	3.80000000e+01	5.10000000e+01
-199	4.77370000e+04	3.60000000e+01	3.80000000e+01	5.10000000e+01
-198	4.79170000e+04	3.60000000e+01	3.80000000e+01	5.10000000e+01
-197	4.80590000e+04	3.60000000e+01	3.80000000e+01	5.10000000e+01
-196	4.82080000e+04	3.60000000e+01	3.80000000e+01	5.10000000e+01
-195	4.83700000e+04	3.60000000e+01	3.80000000e+01	5.10000000e+01
-194	4.85330000e+04	3.60000000e+01	3.80000000e+01	5.10000000e+01
-193	4.87280000e+04	3.60000000e+01	3.80000000e+01	5.10000000e+01
-192	4.89060000e+04	3.60000000e+01	3.80000000e+01	5.10000000e+01
-191	4.90610000e+04	3.60000000e+01	3.80000000e+01	5.10000000e+01
-190	4.92360000e+04	3.60000000e+01	3.80000000e+01	5.10000000e+01
-189	4.93680000e+04	3.60000000e+01	3.80000000e+01	5.10000000e+01
-188	4.95160000e+04	3.60000000e+01	3.80000000e+01	5.10000000e+01
-187	4.96530000e+04	3.60000000e+01	3.80000000e+01	5.10000000e+01
-186	4.98020000e+04	3.60000000e+01	3.80000000e+01	5.10000000e+01
-185	4.99270000e+04	3.60000000e+01	3.80000000e+01	5.10000000e+01
-184	5.00510000e+04	3.60000000e+01	3.80000000e+01	5.10000000e+01
-183	5.02000000e+04	3.60000000e+01	3.80000000e+01	5.10000000e+01
-182	5.03480000e+04	3.60000000e+01	3.80000000e+01	5.10000000e+01
-181	5.05050000e+04	3.60000000e+01	3.80000000e+01	5.10000000e+01
-180	5.06580000e+04	3.60000000e+01	3.80000000e+01	5.10000000e+01
-179	5.08320000e+04	3.60000000e+01	3.80000000e+01	5.10000000e+01
-178	5.09840000e+04	3.70000000e+01	3.90000000e+01	5.20000000e+01
-177	5.11160000e+04	3.70000000e+01	3.90000000e+01	5.20000000e+01
-176	5.12440000e+04	3.70000000e+01	3.90000000e+01	5.20000000e+01
-175	5.13550000e+04	3.70000000e+01	3.90000000e+01	5.20000000e+01
-174	5.14930000e+04	3.70000000e+01	3.90000000e+01	5.20000000e+01
-173	5.16510000e+04	3.70000000e+01	3.90000000e+01	5.20000000e+01
-172	5.18000000e+04	3.80000000e+01	4.00000000e+01	5.30000000e+01
-171	5.19690000e+04	3.80000000e+01	4.00000000e+01	5.30000000e+01
-170	5.21440000e+04	3.80000000e+01	4.00000000e+01	5.30000000e+01
-169	5.23040000e+04	3.80000000e+01	4.00000000e+01	5.30000000e+01
-168	5.24440000e+04	3.80000000e+01	4.00000000e+01	5.30000000e+01
-167	5.26050000e+04	3.80000000e+01	4.00000000e+01	5.30000000e+01
-166	5.27840000e+04	3.80000000e+01	4.00000000e+01	5.30000000e+01
-165	5.29890000e+04	3.80000000e+01	4.00000000e+01	5.30000000e+01
-164	5.31740000e+04	4.10000000e+01	4.10000000e+01	5.40000000e+01
-163	5.33520000e+04	4.10000000e+01	4.10000000e+01	5.40000000e+01
-162	5.35040000e+04	4.10000000e+01	4.10000000e+01	5.40000000e+01
-161	5.36780000e+04	4.10000000e+01	4.10000000e+01	5.40000000e+01
-160	5.38440000e+04	4.10000000e+01	4.10000000e+01	5.40000000e+01
-159	5.40440000e+04	4.10000000e+01	4.10000000e+01	5.40000000e+01
-158	5.42450000e+04	4.10000000e+01	4.10000000e+01	5.40000000e+01
-157	5.44970000e+04	4.10000000e+01	4.10000000e+01	5.40000000e+01
-156	5.46600000e+04	4.10000000e+01	4.10000000e+01	5.40000000e+01
-155	5.48000000e+04	4.10000000e+01	4.10000000e+01	5.40000000e+01
-154	5.49120000e+04	4.10000000e+01	4.10000000e+01	5.40000000e+01
-153	5.50520000e+04	4.10000000e+01	4.10000000e+01	5.40000000e+01
-152	5.51900000e+04	4.10000000e+01	4.10000000e+01	5.40000000e+01
-151	5.53430000e+04	4.10000000e+01	4.10000000e+01	5.40000000e+01
-150	5.55030000e+04	4.10000000e+01	4.10000000e+01	5.40000000e+01
-149	5.56200000e+04	4.10000000e+01	4.10000000e+01	5.40000000e+01
-148	5.57150000e+04	4.10000000e+01	4.10000000e+01	5.40000000e+01
-147	5.58320000e+04	4.10000000e+01	4.10000000e+01	5.40000000e+01
-146	5.59590000e+04	4.10000000e+01	4.10000000e+01	5.40000000e+01
-145	5.61060000e+04	4.10000000e+01	4.10000000e+01	5.40000000e+01
-144	5.62950000e+04	4.10000000e+01	4.10000000e+01	5.40000000e+01
-143	5.64050000e+04	4.10000000e+01	4.10000000e+01	5.40000000e+01
-142	5.65420000e+04	4.10000000e+01	4.10000000e+01	5.40000000e+01
-141	5.66600000e+04	4.10000000e+01	4.10000000e+01	5.40000000e+01
-140	5.67860000e+04	4.10000000e+01	4.10000000e+01	5.40000000e+01
-139	5.69070000e+04	3.90000000e+01	4.20000000e+01	5.50000000e+01
-138	5.70680000e+04	3.90000000e+01	4.20000000e+01	5.50000000e+01
-137	5.72600000e+04	3.90000000e+01	4.20000000e+01	5.50000000e+01
-136	5.74230000e+04	3.90000000e+01	4.30000000e+01	5.60000000e+01
-135	5.76630000e+04	3.90000000e+01	4.30000000e+01	5.60000000e+01
-134	5.78740000e+04	4.10000000e+01	4.40000000e+01	5.70000000e+01
-133	5.80490000e+04	4.10000000e+01	4.40000000e+01	5.70000000e+01
-132	5.82630000e+04	4.10000000e+01	4.40000000e+01	5.70000000e+01
-131	5.85070000e+04	4.20000000e+01	4.50000000e+01	5.80000000e+01
-130	5.87190000e+04	4.20000000e+01	4.50000000e+01	5.80000000e+01
-129	5.89390000e+04	4.20000000e+01	4.50000000e+01	5.80000000e+01
-128	5.91520000e+04	4.20000000e+01	4.50000000e+01	5.80000000e+01
-127	5.93230000e+04	4.20000000e+01	4.60000000e+01	6.00000000e+01
-126	5.94430000e+04	4.20000000e+01	4.60000000e+01	6.00000000e+01
-125	5.95350000e+04	4.20000000e+01	4.60000000e+01	6.00000000e+01
-124	5.95630000e+04	4.20000000e+01	4.60000000e+01	6.00000000e+01
-123	5.96020000e+04	4.20000000e+01	4.60000000e+01	6.00000000e+01
-122	5.96350000e+04	4.20000000e+01	4.60000000e+01	6.00000000e+01
-121	5.97640000e+04	4.20000000e+01	4.60000000e+01	6.00000000e+01
-120	5.99660000e+04	4.20000000e+01	4.60000000e+01	6.00000000e+01
-119	6.13310000e+04	4.30000000e+01	4.70000000e+01	6.10000000e+01
-118	6.67650000e+04	4.60000000e+01	4.90000000e+01	6.30000000e+01
-117	7.02630000e+04	4.60000000e+01	5.00000000e+01	6.40000000e+01
-116	7.29470000e+04	4.60000000e+01	5.00000000e+01	6.40000000e+01
-115	7.56030000e+04	4.60000000e+01	5.00000000e+01	6.40000000e+01
-114	7.71800000e+04	5.00000000e+01	5.30000000e+01	7.00000000e+01
-113	7.84270000e+04	5.00000000e+01	5.30000000e+01	7.00000000e+01
-112	7.97670000e+04	5.00000000e+01	5.30000000e+01	7.00000000e+01
-111	8.06520000e+04	5.00000000e+01	5.30000000e+01	7.00000000e+01
-110	8.06520000e+04	5.10000000e+01	5.40000000e+01	7.10000000e+01
-109	8.09930000e+04	5.30000000e+01	5.70000000e+01	7.40000000e+01
-108	8.09930000e+04	5.50000000e+01	5.80000000e+01	7.60000000e+01
-107	8.17730000e+04	5.50000000e+01	5.80000000e+01	7.60000000e+01
-106	8.25140000e+04	5.50000000e+01	5.80000000e+01	7.60000000e+01
-105	8.31870000e+04	5.50000000e+01	5.90000000e+01	7.70000000e+01
-104	8.39420000e+04	5.50000000e+01	5.90000000e+01	7.70000000e+01
-103	8.44530000e+04	5.50000000e+01	5.90000000e+01	7.70000000e+01
-102	8.49270000e+04	5.50000000e+01	5.90000000e+01	7.70000000e+01
-101	8.49270000e+04	5.50000000e+01	5.90000000e+01	7.70000000e+01
-100	8.54280000e+04	5.70000000e+01	6.00000000e+01	7.80000000e+01
-99	8.54280000e+04	5.50000000e+01	6.10000000e+01	7.90000000e+01
-98	8.54280000e+04	5.50000000e+01	6.10000000e+01	7.90000000e+01
-97	8.54280000e+04	5.50000000e+01	6.10000000e+01	7.90000000e+01
-96	8.54280000e+04	5.50000000e+01	6.10000000e+01	7.90000000e+01
-95	8.58910000e+04	5.50000000e+01	6.10000000e+01	7.90000000e+01
-94	8.62800000e+04	5.50000000e+01	6.10000000e+01	7.90000000e+01
-93	8.66950000e+04	5.50000000e+01	6.10000000e+01	7.90000000e+01
-92	8.71200000e+04	5.50000000e+01	6.10000000e+01	7.90000000e+01
-91	8.75940000e+04	6.40000000e+01	6.30000000e+01	8.70000000e+01
-90	8.80140000e+04	6.40000000e+01	6.30000000e+01	8.70000000e+01
-89	8.84790000e+04	6.40000000e+01	6.30000000e+01	8.70000000e+01
-88	8.90110000e+04	6.30000000e+01	6.40000000e+01	8.80000000e+01
-87	8.95480000e+04	6.30000000e+01	6.40000000e+01	8.80000000e+01
-86	9.00030000e+04	6.30000000e+01	6.40000000e+01	8.80000000e+01
-85	9.04560000e+04	6.30000000e+01	6.40000000e+01	8.80000000e+01
-84	9.09780000e+04	6.30000000e+01	6.40000000e+01	8.80000000e+01
-83	9.16310000e+04	6.30000000e+01	6.40000000e+01	8.80000000e+01
-82	9.21960000e+04	6.30000000e+01	6.40000000e+01	8.80000000e+01
-81	9.27890000e+04	6.30000000e+01	6.40000000e+01	8.80000000e+01
-80	9.34510000e+04	6.30000000e+01	6.40000000e+01	8.80000000e+01
-79	9.40720000e+04	6.30000000e+01	6.40000000e+01	8.80000000e+01
-78	9.46270000e+04	6.30000000e+01	6.40000000e+01	8.80000000e+01
-77	9.52220000e+04	6.10000000e+01	6.50000000e+01	8.90000000e+01
-76	9.57670000e+04	6.10000000e+01	6.50000000e+01	8.90000000e+01
-75	9.64670000e+04	6.10000000e+01	6.50000000e+01	8.90000000e+01
-74	9.71920000e+04	6.60000000e+01	6.60000000e+01	9.00000000e+01
-73	9.79090000e+04	6.70000000e+01	6.70000000e+01	9.10000000e+01
-72	9.85760000e+04	6.70000000e+01	6.70000000e+01	9.10000000e+01
-71	9.94520000e+04	6.70000000e+01	6.70000000e+01	9.10000000e+01
-70	1.00184000e+05	6.70000000e+01	6.70000000e+01	9.10000000e+01
-69	1.00836000e+05	6.70000000e+01	6.70000000e+01	9.10000000e+01
-68	1.01442000e+05	6.70000000e+01	6.70000000e+01	9.10000000e+01
-67	1.02069000e+05	6.70000000e+01	6.70000000e+01	9.10000000e+01
-66	1.02781000e+05	6.60000000e+01	6.80000000e+01	9.40000000e+01
-65	1.03366000e+05	6.60000000e+01	6.80000000e+01	9.40000000e+01
-64	1.03954000e+05	6.60000000e+01	6.80000000e+01	9.40000000e+01
-63	1.04525000e+05	6.60000000e+01	6.80000000e+01	9.40000000e+01
-62	1.05163000e+05	6.90000000e+01	6.90000000e+01	9.50000000e+01
-61	1.05772000e+05	6.80000000e+01	7.00000000e+01	9.60000000e+01
-60	1.06527000e+05	6.80000000e+01	7.00000000e+01	9.60000000e+01
-59	1.07287000e+05	6.80000000e+01	7.00000000e+01	9.60000000e+01
-58	1.08170000e+05	6.80000000e+01	7.00000000e+01	9.60000000e+01
-57	1.09086000e+05	6.80000000e+01	7.00000000e+01	9.60000000e+01
-56	1.09803000e+05	6.80000000e+01	7.00000000e+01	9.60000000e+01
-55	1.10438000e+05	6.80000000e+01	7.00000000e+01	9.60000000e+01
-54	1.11130000e+05	6.80000000e+01	7.00000000e+01	9.60000000e+01
-53	1.11874000e+05	6.60000000e+01	7.10000000e+01	9.70000000e+01
-52	1.12586000e+05	6.70000000e+01	7.20000000e+01	9.80000000e+01
-51	1.13260000e+05	6.70000000e+01	7.20000000e+01	9.80000000e+01
-50	1.13844000e+05	6.70000000e+01	7.20000000e+01	9.80000000e+01
-49	1.14488000e+05	6.70000000e+01	7.20000000e+01	9.80000000e+01
-48	1.15126000e+05	6.70000000e+01	7.20000000e+01	9.80000000e+01
-47	1.16019000e+05	6.70000000e+01	7.20000000e+01	9.80000000e+01
-46	1.16867000e+05	6.70000000e+01	7.20000000e+01	9.80000000e+01
-45	1.17501000e+05	6.70000000e+01	7.20000000e+01	9.80000000e+01
-44	1.18116000e+05	6.70000000e+01	7.20000000e+01	9.80000000e+01
-43	1.18832000e+05	6.70000000e+01	7.20000000e+01	9.80000000e+01
-42	1.19624000e+05	6.70000000e+01	7.20000000e+01	9.80000000e+01
-41	1.20318000e+05	6.70000000e+01	7.20000000e+01	9.80000000e+01
-40	1.21032000e+05	6.70000000e+01	7.20000000e+01	9.80000000e+01
-39	1.21835000e+05	6.70000000e+01	7.20000000e+01	9.80000000e+01
-38	1.22681000e+05	6.70000000e+01	7.20000000e+01	9.80000000e+01
-37	1.23455000e+05	6.70000000e+01	7.20000000e+01	9.80000000e+01
-36	1.24169000e+05	6.60000000e+01	7.30000000e+01	9.90000000e+01
-35	1.25066000e+05	7.00000000e+01	7.60000000e+01	1.07000000e+02
-34	1.25812000e+05	7.00000000e+01	7.60000000e+01	1.07000000e+02
-33	1.26807000e+05	7.00000000e+01	7.60000000e+01	1.07000000e+02
-32	1.28277000e+05	7.20000000e+01	7.70000000e+01	1.08000000e+02
-31	1.29530000e+05	7.20000000e+01	7.70000000e+01	1.08000000e+02
-30	1.30945000e+05	7.20000000e+01	7.70000000e+01	1.08000000e+02
-29	1.32004000e+05	7.20000000e+01	7.70000000e+01	1.08000000e+02
-28	1.33127000e+05	7.20000000e+01	7.70000000e+01	1.08000000e+02
-27	1.34173000e+05	7.40000000e+01	7.80000000e+01	1.09000000e+02
-26	1.35229000e+05	7.40000000e+01	7.80000000e+01	1.09000000e+02
-25	1.36158000e+05	7.60000000e+01	8.00000000e+01	1.11000000e+02
-24	1.37085000e+05	7.60000000e+01	8.00000000e+01	1.11000000e+02
-23	1.37814000e+05	7.60000000e+01	8.00000000e+01	1.11000000e+02
-22	1.38575000e+05	7.60000000e+01	8.00000000e+01	1.11000000e+02
-21	1.39220000e+05	7.60000000e+01	8.00000000e+01	1.11000000e+02
-20	1.40054000e+05	7.60000000e+01	8.00000000e+01	1.11000000e+02
-19	1.40844000e+05	7.60000000e+01	8.00000000e+01	1.11000000e+02
-18	1.41668000e+05	7.40000000e+01	8.10000000e+01	1.12000000e+02
-17	1.42480000e+05	7.40000000e+01	8.10000000e+01	1.12000000e+02
-16	1.43480000e+05	7.40000000e+01	8.10000000e+01	1.12000000e+02
-15	1.44522000e+05	7.60000000e+01	8.20000000e+01	1.13000000e+02
-14	1.45846000e+05	7.60000000e+01	8.20000000e+01	1.13000000e+02
-13	1.46989000e+05	7.70000000e+01	8.30000000e+01	1.14000000e+02
-12	1.47935000e+05	7.70000000e+01	8.30000000e+01	1.14000000e+02
-11	1.49033000e+05	8.10000000e+01	8.50000000e+01	1.16000000e+02
-10	1.50319000e+05	8.00000000e+01	8.60000000e+01	1.17000000e+02
-9	1.52196000e+05	8.40000000e+01	8.70000000e+01	1.18000000e+02
-8	1.54842000e+05	8.20000000e+01	8.80000000e+01	1.19000000e+02
-7	1.60114000e+05	8.30000000e+01	8.90000000e+01	1.20000000e+02
-6	1.63226000e+05	8.80000000e+01	9.10000000e+01	1.22000000e+02
-5	1.65214000e+05	8.80000000e+01	9.20000000e+01	1.23000000e+02
-4	1.67241000e+05	9.10000000e+01	9.50000000e+01	1.26000000e+02
-3	1.71200000e+05	9.50000000e+01	9.70000000e+01	1.31000000e+02
-2	1.74948000e+05	9.50000000e+01	9.70000000e+01	1.31000000e+02
-1	1.78493000e+05	9.60000000e+01	1.02000000e+02	1.38000000e+02
0	1.87586000e+05	9.60000000e+01	1.02000000e+02	1.38000000e+02
1	1.97526000e+05	9.70000000e+01	1.09000000e+02	1.48000000e+02
2	2.02744000e+05	1.03000000e+02	1.13000000e+02	1.52000000e+02
3	2.08041000e+05	1.06000000e+02	1.17000000e+02	1.56000000e+02
4	2.13017000e+05	1.11000000e+02	1.19000000e+02	1.61000000e+02
5	2.16578000e+05	1.10000000e+02	1.20000000e+02	1.62000000e+02
6	2.19976000e+05	1.15000000e+02	1.21000000e+02	1.64000000e+02
7	2.22459000e+05	1.14000000e+02	1.22000000e+02	1.65000000e+02
8	2.26487000e+05	1.16000000e+02	1.23000000e+02	1.68000000e+02
9	2.29540000e+05	1.19000000e+02	1.24000000e+02	1.69000000e+02
10	2.32384000e+05	1.20000000e+02	1.25000000e+02	1.70000000e+02
11	2.34582000e+05	1.17000000e+02	1.26000000e+02	1.71000000e+02
12	2.36157000e+05	1.17000000e+02	1.26000000e+02	1.71000000e+02
13	2.39484000e+05	1.17000000e+02	1.26000000e+02	1.71000000e+02
14	2.42873000e+05	1.17000000e+02	1.26000000e+02	1.71000000e+02
15	2.46145000e+05	1.19000000e+02	1.28000000e+02	1.74000000e+02
16	2.49841000e+05	1.25000000e+02	1.31000000e+02	1.81000000e+02
17	2.53628000e+05	1.25000000e+02	1.32000000e+02	1.82000000e+02
18	2.57028000e+05	1.33000000e+02	1.37000000e+02	1.88000000e+02
19	2.59160000e+05	1.33000000e+02	1.37000000e+02	1.88000000e+02
20	2.61034000e+05	1.33000000e+02	1.41000000e+02	1.92000000e+02
21	2.63068000e+05	1.33000000e+02	1.41000000e+02	1.92000000e+02
22	2.65372000e+05	1.33000000e+02	1.41000000e+02	1.92000000e+02
23	2.68048000e+05	1.37000000e+02	1.42000000e+02	1.93000000e+02
24	2.70972000e+05	1.39000000e+02	1.43000000e+02	1.94000000e+02
25	2.73283000e+05	1.39000000e+02	1.43000000e+02	1.94000000e+02
26	2.74797000e+05	1.33000000e+02	1.45000000e+02	1.96000000e+02
27	2.76343000e+05	1.38000000e+02	1.46000000e+02	1.97000000e+02
28	2.77656000e+05	1.38000000e+02	1.46000000e+02	1.97000000e+02
29	2.79116000e+05	1.38000000e+02	1.46000000e+02	1.97000000e+02
30	2.80388000e+05	1.38000000e+02	1.46000000e+02	1.97000000e+02
31	2.81856000e+05	1.38000000e+02	1.46000000e+02	1.97000000e+02
32	2.83158000e+05	1.38000000e+02	1.46000000e+02	1.97000000e+02
33	2.84089000e+05	1.38000000e+02	1.46000000e+02	1.97000000e+02
34	2.85061000e+05	1.38000000e+02	1.46000000e+02	1.97000000e+02
35	2.86009000e+05	1.38000000e+02	1.46000000e+02	1.97000000e+02
36	2.86914000e+05	1.38000000e+02	1.46000000e+02	1.97000000e+02
37	2.87855000e+05	1.38000000e+02	1.46000000e+02	1.97000000e+02
38	2.88945000e+05	1.38000000e+02	1.46000000e+02	1.97000000e+02
39	2.89873000e+05	1.38000000e+02	1.46000000e+02	1.97000000e+02
40	2.90686000e+05	1.38000000e+02	1.46000000e+02	1.97000000e+02
41	2.91516000e+05	1.38000000e+02	1.46000000e+02	1.97000000e+02
42	2.92235000e+05	1.38000000e+02	1.46000000e+02	1.97000000e+02
43	2.92984000e+05	1.38000000e+02	1.46000000e+02	1.97000000e+02
44	2.93839000e+05	1.38000000e+02	1.46000000e+02	1.97000000e+02
45	2.94711000e+05	1.38000000e+02	1.46000000e+02	1.97000000e+02
46	2.95506000e+05	1.38000000e+02	1.46000000e+02	1.97000000e+02
47	2.96237000e+05	1.38000000e+02	1.46000000e+02	1.97000000e+02
48	2.97006000e+05	1.38000000e+02	1.47000000e+02	1.98000000e+02
49	2.97682000e+05	1.38000000e+02	1.47000000e+02	1.98000000e+02
50	2.98776000e+05	1.38000000e+02	1.47000000e+02	1.98000000e+02
51	2.99844000e+05	1.39000000e+02	1.48000000e+02	1.99000000e+02
52	3.00840000e+05	1.39000000e+02	1.48000000e+02	1.99000000e+02
53	3.01672000e+05	1.37000000e+02	1.49000000e+02	2.00000000e+02
54	3.02387000e+05	1.37000000e+02	1.49000000e+02	2.00000000e+02
55	3.03151000e+05	1.37000000e+02	1.49000000e+02	2.00000000e+02
56	3.03836000e+05	1.37000000e+02	1.49000000e+02	2.00000000e+02
57	3.04552000e+05	1.43000000e+02	1.50000000e+02	2.01000000e+02
58	3.05319000e+05	1.43000000e+02	1.50000000e+02	2.01000000e+02
59	3.06228000e+05	1.43000000e+02	1.50000000e+02	2.01000000e+02
60	3.07044000e+05	1.43000000e+02	1.50000000e+02	2.01000000e+02
61	3.07921000e+05	1.43000000e+02	1.50000000e+02	2.01000000e+02
62	3.08804000e+05	1.43000000e+02	1.50000000e+02	2.01000000e+02
63	3.09826000e+05	1.43000000e+02	1.50000000e+02	2.01000000e+02
64	3.10969000e+05	1.41000000e+02	1.51000000e+02	2.07000000e+02
65	3.11863000e+05	1.44000000e+02	1.52000000e+02	2.08000000e+02
66	3.12882000e+05	1.44000000e+02	1.52000000e+02	2.08000000e+02
67	3.13882000e+05	1.44000000e+02	1.52000000e+02	2.08000000e+02
68	3.14767000e+05	1.44000000e+02	1.52000000e+02	2.08000000e+02
69	3.15635000e+05	1.44000000e+02	1.52000000e+02	2.08000000e+02
70	3.16558000e+05	1.44000000e+02	1.52000000e+02	2.08000000e+02
71	3.17265000e+05	1.44000000e+02	1.52000000e+02	2.08000000e+02
72	3.17902000e+05	1.44000000e+02	1.52000000e+02	2.08000000e+02
73	3.18847000e+05	1.43000000e+02	1.53000000e+02	2.11000000e+02
74	3.19879000e+05	1.43000000e+02	1.53000000e+02	2.11000000e+02
75	3.20779000e+05	1.43000000e+02	1.54000000e+02	2.12000000e+02
76	3.21848000e+05	1.43000000e+02	1.54000000e+02	2.12000000e+02
77	3.22879000e+05	1.43000000e+02	1.54000000e+02	2.12000000e+02
78	3.23724000e+05	1.43000000e+02	1.54000000e+02	2.12000000e+02
79	3.24621000e+05	1.43000000e+02	1.54000000e+02	2.12000000e+02
80	3.25938000e+05	1.43000000e+02	1.54000000e+02	2.12000000e+02
81	3.28232000e+05	1.43000000e+02	1.54000000e+02	2.12000000e+02
82	3.33474000e+05	1.43000000e+02	1.54000000e+02	2.12000000e+02
83	3.38359000e+05	1.43000000e+02	1.54000000e+02	2.12000000e+02
84	3.43114000e+05	1.43000000e+02	1.54000000e+02	2.12000000e+02
85	3.47991000e+05	1.43000000e+02	1.54000000e+02	2.12000000e+02
86	3.52342000e+05	1.43000000e+02	1.54000000e+02	2.12000000e+02
87	3.57736000e+05	1.43000000e+02	1.54000000e+02	2.12000000e+02
88	3.62329000e+05	1.43000000e+02	1.54000000e+02	2.12000000e+02
89	3.65772000e+05	1.43000000e+02	1.54000000e+02	2.12000000e+02
90	3.69542000e+05	1.49000000e+02	1.55000000e+02	2.14000000e+02
91	3.75736000e+05	1.49000000e+02	1.55000000e+02	2.14000000e+02
92	3.82245000e+05	1.49000000e+02	1.55000000e+02	2.14000000e+02
93	3.86916000e+05	1.40000000e+02	1.56000000e+02	2.15000000e+02
94	3.93406000e+05	1.46000000e+02	1.57000000e+02	2.16000000e+02
95	3.97741000e+05	1.46000000e+02	1.57000000e+02	2.16000000e+02
96	4.01305000e+05	1.46000000e+02	1.57000000e+02	2.16000000e+02
97	4.04718000e+05	1.45000000e+02	1.58000000e+02	2.17000000e+02
98	4.07730000e+05	1.45000000e+02	1.58000000e+02	2.17000000e+02
99	4.10334000e+05	1.45000000e+02	1.58000000e+02	2.17000000e+02
100	4.13290000e+05	1.45000000e+02	1.58000000e+02	2.17000000e+02
