# Supplementary material for: Early Prediction of Movie Box Office Success Based on Wikipedia Activity Big Data
Source: PLoS One. 2013 Aug 21;8(8):e71226. doi: 10.1371/journal.pone.0071226 (PMC3749192; doi:10.1371/journal.pone.0071226)
Supplement: Dataset S1 — The dataset under study, including the financial and Wikipedia activity data is also available at http://wwm.phy.bme.hu/SupplementaryDataS1.zip. (ZIP) [file pone.0071226.s002.zip › wikipredict_data_pack/sample_of_312/wikipedia_predictors/51]

Day_(movie_time)	Views	Users	Rigor	Edits
-500	0.00000000e+00	0.00000000e+00	0.00000000e+00	0.00000000e+00
-499	0.00000000e+00	0.00000000e+00	0.00000000e+00	0.00000000e+00
-498	0.00000000e+00	0.00000000e+00	0.00000000e+00	0.00000000e+00
-497	0.00000000e+00	0.00000000e+00	0.00000000e+00	0.00000000e+00
-496	0.00000000e+00	0.00000000e+00	0.00000000e+00	0.00000000e+00
-495	0.00000000e+00	0.00000000e+00	0.00000000e+00	0.00000000e+00
-494	0.00000000e+00	0.00000000e+00	0.00000000e+00	0.00000000e+00
-493	1.00000000e+00	0.00000000e+00	0.00000000e+00	0.00000000e+00
-492	1.00000000e+00	0.00000000e+00	0.00000000e+00	0.00000000e+00
-491	1.00000000e+00	0.00000000e+00	0.00000000e+00	0.00000000e+00
-490	1.00000000e+00	0.00000000e+00	0.00000000e+00	0.00000000e+00
-489	1.00000000e+00	0.00000000e+00	0.00000000e+00	0.00000000e+00
-488	1.00000000e+00	0.00000000e+00	0.00000000e+00	0.00000000e+00
-487	1.00000000e+00	0.00000000e+00	0.00000000e+00	0.00000000e+00
-486	1.00000000e+00	0.00000000e+00	0.00000000e+00	0.00000000e+00
-485	1.00000000e+00	0.00000000e+00	0.00000000e+00	0.00000000e+00
-484	1.00000000e+00	0.00000000e+00	0.00000000e+00	0.00000000e+00
-483	1.00000000e+00	0.00000000e+00	0.00000000e+00	0.00000000e+00
-482	1.00000000e+00	0.00000000e+00	0.00000000e+00	0.00000000e+00
-481	1.00000000e+00	0.00000000e+00	0.00000000e+00	0.00000000e+00
-480	1.00000000e+00	0.00000000e+00	0.00000000e+00	0.00000000e+00
-479	1.00000000e+00	0.00000000e+00	0.00000000e+00	0.00000000e+00
-478	1.00000000e+00	0.00000000e+00	0.00000000e+00	0.00000000e+00
-477	1.00000000e+00	0.00000000e+00	0.00000000e+00	0.00000000e+00
-476	1.00000000e+00	0.00000000e+00	0.00000000e+00	0.00000000e+00
-475	1.00000000e+00	0.00000000e+00	0.00000000e+00	0.00000000e+00
-474	1.00000000e+00	0.00000000e+00	0.00000000e+00	0.00000000e+00
-473	1.00000000e+00	0.00000000e+00	0.00000000e+00	0.00000000e+00
-472	1.00000000e+00	0.00000000e+00	0.00000000e+00	0.00000000e+00
-471	1.00000000e+00	0.00000000e+00	0.00000000e+00	0.00000000e+00
-470	1.00000000e+00	0.00000000e+00	0.00000000e+00	0.00000000e+00
-469	1.00000000e+00	0.00000000e+00	0.00000000e+00	0.00000000e+00
-468	1.00000000e+00	0.00000000e+00	0.00000000e+00	0.00000000e+00
-467	1.00000000e+00	0.00000000e+00	0.00000000e+00	0.00000000e+00
-466	1.00000000e+00	0.00000000e+00	0.00000000e+00	0.00000000e+00
-465	1.00000000e+00	0.00000000e+00	0.00000000e+00	0.00000000e+00
-464	1.00000000e+00	0.00000000e+00	0.00000000e+00	0.00000000e+00
-463	1.00000000e+00	0.00000000e+00	0.00000000e+00	0.00000000e+00
-462	1.00000000e+00	0.00000000e+00	0.00000000e+00	0.00000000e+00
-461	1.00000000e+00	0.00000000e+00	0.00000000e+00	0.00000000e+00
-460	1.00000000e+00	0.00000000e+00	0.00000000e+00	0.00000000e+00
-459	1.00000000e+00	0.00000000e+00	0.00000000e+00	0.00000000e+00
-458	1.00000000e+00	0.00000000e+00	0.00000000e+00	0.00000000e+00
-457	1.00000000e+00	0.00000000e+00	0.00000000e+00	0.00000000e+00
-456	1.00000000e+00	0.00000000e+00	0.00000000e+00	0.00000000e+00
-455	1.00000000e+00	0.00000000e+00	0.00000000e+00	0.00000000e+00
-454	1.00000000e+00	0.00000000e+00	0.00000000e+00	0.00000000e+00
-453	1.00000000e+00	0.00000000e+00	0.00000000e+00	0.00000000e+00
-452	1.00000000e+00	0.00000000e+00	0.00000000e+00	0.00000000e+00
-451	1.00000000e+00	0.00000000e+00	0.00000000e+00	0.00000000e+00
-450	1.00000000e+00	0.00000000e+00	0.00000000e+00	0.00000000e+00
-449	1.00000000e+00	0.00000000e+00	0.00000000e+00	0.00000000e+00
-448	1.00000000e+00	0.00000000e+00	0.00000000e+00	0.00000000e+00
-447	1.00000000e+00	0.00000000e+00	0.00000000e+00	0.00000000e+00
-446	1.00000000e+00	0.00000000e+00	0.00000000e+00	0.00000000e+00
-445	1.00000000e+00	0.00000000e+00	0.00000000e+00	0.00000000e+00
-444	1.00000000e+00	0.00000000e+00	0.00000000e+00	0.00000000e+00
-443	1.00000000e+00	0.00000000e+00	0.00000000e+00	0.00000000e+00
-442	1.00000000e+00	0.00000000e+00	0.00000000e+00	0.00000000e+00
-441	1.00000000e+00	0.00000000e+00	0.00000000e+00	0.00000000e+00
-440	1.00000000e+00	0.00000000e+00	0.00000000e+00	0.00000000e+00
-439	1.00000000e+00	0.00000000e+00	0.00000000e+00	0.00000000e+00
-438	1.00000000e+00	0.00000000e+00	0.00000000e+00	0.00000000e+00
-437	1.00000000e+00	0.00000000e+00	0.00000000e+00	0.00000000e+00
-436	1.00000000e+00	0.00000000e+00	0.00000000e+00	0.00000000e+00
-435	1.00000000e+00	0.00000000e+00	0.00000000e+00	0.00000000e+00
-434	1.00000000e+00	0.00000000e+00	0.00000000e+00	0.00000000e+00
-433	1.00000000e+00	0.00000000e+00	0.00000000e+00	0.00000000e+00
-432	1.00000000e+00	0.00000000e+00	0.00000000e+00	0.00000000e+00
-431	1.00000000e+00	0.00000000e+00	0.00000000e+00	0.00000000e+00
-430	1.00000000e+00	0.00000000e+00	0.00000000e+00	0.00000000e+00
-429	1.00000000e+00	0.00000000e+00	0.00000000e+00	0.00000000e+00
-428	1.00000000e+00	0.00000000e+00	0.00000000e+00	0.00000000e+00
-427	1.00000000e+00	0.00000000e+00	0.00000000e+00	0.00000000e+00
-426	1.00000000e+00	0.00000000e+00	0.00000000e+00	0.00000000e+00
-425	1.00000000e+00	0.00000000e+00	0.00000000e+00	0.00000000e+00
-424	1.00000000e+00	0.00000000e+00	0.00000000e+00	0.00000000e+00
-423	1.00000000e+00	0.00000000e+00	0.00000000e+00	0.00000000e+00
-422	1.00000000e+00	0.00000000e+00	0.00000000e+00	0.00000000e+00
-421	1.00000000e+00	0.00000000e+00	0.00000000e+00	0.00000000e+00
-420	1.00000000e+00	0.00000000e+00	0.00000000e+00	0.00000000e+00
-419	1.00000000e+00	0.00000000e+00	0.00000000e+00	0.00000000e+00
-418	1.00000000e+00	0.00000000e+00	0.00000000e+00	0.00000000e+00
-417	1.00000000e+00	0.00000000e+00	0.00000000e+00	0.00000000e+00
-416	1.00000000e+00	0.00000000e+00	0.00000000e+00	0.00000000e+00
-415	1.00000000e+00	0.00000000e+00	0.00000000e+00	0.00000000e+00
-414	1.00000000e+00	0.00000000e+00	0.00000000e+00	0.00000000e+00
-413	1.00000000e+00	0.00000000e+00	0.00000000e+00	0.00000000e+00
-412	1.00000000e+00	0.00000000e+00	0.00000000e+00	0.00000000e+00
-411	1.00000000e+00	0.00000000e+00	0.00000000e+00	0.00000000e+00
-410	1.00000000e+00	0.00000000e+00	0.00000000e+00	0.00000000e+00
-409	1.00000000e+00	0.00000000e+00	0.00000000e+00	0.00000000e+00
-408	1.00000000e+00	0.00000000e+00	0.00000000e+00	0.00000000e+00
-407	1.00000000e+00	0.00000000e+00	0.00000000e+00	0.00000000e+00
-406	1.00000000e+00	0.00000000e+00	0.00000000e+00	0.00000000e+00
-405	2.00000000e+00	0.00000000e+00	0.00000000e+00	0.00000000e+00
-404	3.00000000e+00	0.00000000e+00	0.00000000e+00	0.00000000e+00
-403	3.00000000e+00	0.00000000e+00	0.00000000e+00	0.00000000e+00
-402	3.00000000e+00	0.00000000e+00	0.00000000e+00	0.00000000e+00
-401	3.00000000e+00	0.00000000e+00	0.00000000e+00	0.00000000e+00
-400	3.00000000e+00	0.00000000e+00	0.00000000e+00	0.00000000e+00
-399	3.00000000e+00	0.00000000e+00	0.00000000e+00	0.00000000e+00
-398	3.00000000e+00	0.00000000e+00	0.00000000e+00	0.00000000e+00
-397	3.00000000e+00	0.00000000e+00	0.00000000e+00	0.00000000e+00
-396	3.00000000e+00	0.00000000e+00	0.00000000e+00	0.00000000e+00
-395	3.00000000e+00	0.00000000e+00	0.00000000e+00	0.00000000e+00
-394	3.00000000e+00	0.00000000e+00	0.00000000e+00	0.00000000e+00
-393	3.00000000e+00	0.00000000e+00	0.00000000e+00	0.00000000e+00
-392	3.00000000e+00	0.00000000e+00	0.00000000e+00	0.00000000e+00
-391	3.00000000e+00	0.00000000e+00	0.00000000e+00	0.00000000e+00
-390	3.00000000e+00	0.00000000e+00	0.00000000e+00	0.00000000e+00
-389	3.00000000e+00	0.00000000e+00	0.00000000e+00	0.00000000e+00
-388	3.00000000e+00	0.00000000e+00	0.00000000e+00	0.00000000e+00
-387	3.00000000e+00	0.00000000e+00	0.00000000e+00	0.00000000e+00
-386	3.00000000e+00	0.00000000e+00	0.00000000e+00	0.00000000e+00
-385	3.00000000e+00	0.00000000e+00	0.00000000e+00	0.00000000e+00
-384	3.00000000e+00	0.00000000e+00	0.00000000e+00	0.00000000e+00
-383	3.00000000e+00	0.00000000e+00	0.00000000e+00	0.00000000e+00
-382	3.00000000e+00	0.00000000e+00	0.00000000e+00	0.00000000e+00
-381	3.00000000e+00	0.00000000e+00	0.00000000e+00	0.00000000e+00
-380	3.00000000e+00	0.00000000e+00	0.00000000e+00	0.00000000e+00
-379	3.00000000e+00	0.00000000e+00	0.00000000e+00	0.00000000e+00
-378	3.00000000e+00	0.00000000e+00	0.00000000e+00	0.00000000e+00
-377	3.00000000e+00	0.00000000e+00	0.00000000e+00	0.00000000e+00
-376	3.00000000e+00	0.00000000e+00	0.00000000e+00	0.00000000e+00
-375	3.00000000e+00	0.00000000e+00	0.00000000e+00	0.00000000e+00
-374	3.00000000e+00	0.00000000e+00	0.00000000e+00	0.00000000e+00
-373	3.00000000e+00	0.00000000e+00	0.00000000e+00	0.00000000e+00
-372	3.00000000e+00	0.00000000e+00	0.00000000e+00	0.00000000e+00
-371	3.00000000e+00	0.00000000e+00	0.00000000e+00	0.00000000e+00
-370	3.00000000e+00	0.00000000e+00	0.00000000e+00	0.00000000e+00
-369	3.00000000e+00	0.00000000e+00	0.00000000e+00	0.00000000e+00
-368	3.00000000e+00	0.00000000e+00	0.00000000e+00	0.00000000e+00
-367	3.00000000e+00	0.00000000e+00	0.00000000e+00	0.00000000e+00
-366	3.00000000e+00	0.00000000e+00	0.00000000e+00	0.00000000e+00
-365	3.00000000e+00	0.00000000e+00	0.00000000e+00	0.00000000e+00
-364	3.00000000e+00	0.00000000e+00	0.00000000e+00	0.00000000e+00
-363	3.00000000e+00	0.00000000e+00	0.00000000e+00	0.00000000e+00
-362	3.00000000e+00	0.00000000e+00	0.00000000e+00	0.00000000e+00
-361	3.00000000e+00	0.00000000e+00	0.00000000e+00	0.00000000e+00
-360	3.00000000e+00	0.00000000e+00	0.00000000e+00	0.00000000e+00
-359	3.00000000e+00	0.00000000e+00	0.00000000e+00	0.00000000e+00
-358	1.60000000e+01	0.00000000e+00	0.00000000e+00	0.00000000e+00
-357	2.00000000e+01	0.00000000e+00	0.00000000e+00	0.00000000e+00
-356	2.30000000e+01	0.00000000e+00	0.00000000e+00	0.00000000e+00
-355	2.50000000e+01	0.00000000e+00	0.00000000e+00	0.00000000e+00
-354	2.80000000e+01	0.00000000e+00	0.00000000e+00	0.00000000e+00
-353	3.80000000e+01	0.00000000e+00	0.00000000e+00	0.00000000e+00
-352	4.30000000e+01	0.00000000e+00	0.00000000e+00	0.00000000e+00
-351	4.50000000e+01	0.00000000e+00	0.00000000e+00	0.00000000e+00
-350	5.00000000e+01	0.00000000e+00	0.00000000e+00	0.00000000e+00
-349	5.60000000e+01	0.00000000e+00	0.00000000e+00	0.00000000e+00
-348	6.00000000e+01	0.00000000e+00	0.00000000e+00	0.00000000e+00
-347	6.30000000e+01	0.00000000e+00	0.00000000e+00	0.00000000e+00
-346	6.70000000e+01	0.00000000e+00	0.00000000e+00	0.00000000e+00
-345	7.00000000e+01	0.00000000e+00	0.00000000e+00	0.00000000e+00
-344	7.30000000e+01	0.00000000e+00	0.00000000e+00	0.00000000e+00
-343	7.60000000e+01	0.00000000e+00	0.00000000e+00	0.00000000e+00
-342	7.70000000e+01	0.00000000e+00	0.00000000e+00	0.00000000e+00
-341	7.90000000e+01	0.00000000e+00	0.00000000e+00	0.00000000e+00
-340	8.40000000e+01	0.00000000e+00	0.00000000e+00	0.00000000e+00
-339	8.50000000e+01	0.00000000e+00	0.00000000e+00	0.00000000e+00
-338	9.00000000e+01	0.00000000e+00	0.00000000e+00	0.00000000e+00
-337	9.30000000e+01	0.00000000e+00	0.00000000e+00	0.00000000e+00
-336	1.01000000e+02	0.00000000e+00	0.00000000e+00	0.00000000e+00
-335	1.07000000e+02	0.00000000e+00	0.00000000e+00	0.00000000e+00
-334	1.09000000e+02	0.00000000e+00	0.00000000e+00	0.00000000e+00
-333	1.15000000e+02	0.00000000e+00	0.00000000e+00	0.00000000e+00
-332	1.19000000e+02	0.00000000e+00	0.00000000e+00	0.00000000e+00
-331	1.25000000e+02	0.00000000e+00	0.00000000e+00	0.00000000e+00
-330	1.31000000e+02	0.00000000e+00	0.00000000e+00	0.00000000e+00
-329	1.33000000e+02	0.00000000e+00	0.00000000e+00	0.00000000e+00
-328	1.38000000e+02	0.00000000e+00	0.00000000e+00	0.00000000e+00
-327	1.39000000e+02	0.00000000e+00	0.00000000e+00	0.00000000e+00
-326	1.43000000e+02	0.00000000e+00	0.00000000e+00	0.00000000e+00
-325	1.50000000e+02	0.00000000e+00	0.00000000e+00	0.00000000e+00
-324	1.52000000e+02	0.00000000e+00	0.00000000e+00	0.00000000e+00
-323	1.60000000e+02	0.00000000e+00	0.00000000e+00	0.00000000e+00
-322	1.66000000e+02	0.00000000e+00	0.00000000e+00	0.00000000e+00
-321	1.68000000e+02	0.00000000e+00	0.00000000e+00	0.00000000e+00
-320	1.71000000e+02	0.00000000e+00	0.00000000e+00	0.00000000e+00
-319	1.74000000e+02	0.00000000e+00	0.00000000e+00	0.00000000e+00
-318	1.84000000e+02	0.00000000e+00	0.00000000e+00	0.00000000e+00
-317	1.92000000e+02	0.00000000e+00	0.00000000e+00	0.00000000e+00
-316	2.33000000e+02	0.00000000e+00	0.00000000e+00	0.00000000e+00
-315	2.74000000e+02	0.00000000e+00	0.00000000e+00	0.00000000e+00
-314	3.21000000e+02	0.00000000e+00	0.00000000e+00	0.00000000e+00
-313	3.76000000e+02	0.00000000e+00	0.00000000e+00	0.00000000e+00
-312	4.30000000e+02	0.00000000e+00	0.00000000e+00	0.00000000e+00
-311	4.76000000e+02	0.00000000e+00	0.00000000e+00	0.00000000e+00
-310	5.28000000e+02	0.00000000e+00	0.00000000e+00	0.00000000e+00
-309	5.77000000e+02	0.00000000e+00	0.00000000e+00	0.00000000e+00
-308	6.17000000e+02	0.00000000e+00	0.00000000e+00	0.00000000e+00
-307	6.66000000e+02	0.00000000e+00	0.00000000e+00	0.00000000e+00
-306	7.13000000e+02	0.00000000e+00	0.00000000e+00	0.00000000e+00
-305	7.56000000e+02	0.00000000e+00	0.00000000e+00	0.00000000e+00
-304	8.01000000e+02	0.00000000e+00	0.00000000e+00	0.00000000e+00
-303	8.37000000e+02	0.00000000e+00	0.00000000e+00	0.00000000e+00
-302	8.68000000e+02	0.00000000e+00	0.00000000e+00	0.00000000e+00
-301	9.11000000e+02	0.00000000e+00	0.00000000e+00	0.00000000e+00
-300	9.54000000e+02	0.00000000e+00	0.00000000e+00	0.00000000e+00
-299	9.89000000e+02	0.00000000e+00	0.00000000e+00	0.00000000e+00
-298	1.08600000e+03	0.00000000e+00	0.00000000e+00	0.00000000e+00
-297	1.13900000e+03	0.00000000e+00	0.00000000e+00	0.00000000e+00
-296	1.17400000e+03	0.00000000e+00	0.00000000e+00	0.00000000e+00
-295	1.21900000e+03	0.00000000e+00	0.00000000e+00	0.00000000e+00
-294	1.28200000e+03	0.00000000e+00	0.00000000e+00	0.00000000e+00
-293	1.33400000e+03	0.00000000e+00	0.00000000e+00	0.00000000e+00
-292	1.37800000e+03	0.00000000e+00	0.00000000e+00	0.00000000e+00
-291	1.43800000e+03	0.00000000e+00	0.00000000e+00	0.00000000e+00
-290	1.47900000e+03	0.00000000e+00	0.00000000e+00	0.00000000e+00
-289	1.52000000e+03	0.00000000e+00	0.00000000e+00	0.00000000e+00
-288	1.56500000e+03	0.00000000e+00	0.00000000e+00	0.00000000e+00
-287	1.59700000e+03	0.00000000e+00	0.00000000e+00	0.00000000e+00
-286	1.64400000e+03	0.00000000e+00	0.00000000e+00	0.00000000e+00
-285	1.68000000e+03	0.00000000e+00	0.00000000e+00	0.00000000e+00
-284	1.73000000e+03	0.00000000e+00	0.00000000e+00	0.00000000e+00
-283	1.78300000e+03	0.00000000e+00	0.00000000e+00	0.00000000e+00
-282	1.82500000e+03	0.00000000e+00	0.00000000e+00	0.00000000e+00
-281	1.87200000e+03	0.00000000e+00	0.00000000e+00	0.00000000e+00
-280	1.90900000e+03	0.00000000e+00	0.00000000e+00	0.00000000e+00
-279	1.95400000e+03	0.00000000e+00	0.00000000e+00	0.00000000e+00
-278	2.00400000e+03	0.00000000e+00	0.00000000e+00	0.00000000e+00
-277	2.06400000e+03	0.00000000e+00	0.00000000e+00	0.00000000e+00
-276	2.11400000e+03	0.00000000e+00	0.00000000e+00	0.00000000e+00
-275	2.23300000e+03	1.00000000e+00	1.00000000e+00	2.00000000e+00
-274	2.72400000e+03	1.00000000e+00	1.00000000e+00	2.00000000e+00
-273	3.45000000e+03	1.00000000e+00	1.00000000e+00	2.00000000e+00
-272	4.34000000e+03	1.00000000e+00	1.00000000e+00	2.00000000e+00
-271	5.22400000e+03	1.00000000e+00	1.00000000e+00	2.00000000e+00
-270	6.18500000e+03	1.00000000e+00	1.00000000e+00	2.00000000e+00
-269	7.23700000e+03	1.00000000e+00	1.00000000e+00	2.00000000e+00
-268	8.20400000e+03	1.00000000e+00	1.00000000e+00	2.00000000e+00
-267	9.55700000e+03	1.00000000e+00	1.00000000e+00	2.00000000e+00
-266	1.10750000e+04	1.00000000e+00	1.00000000e+00	2.00000000e+00
-265	1.23450000e+04	1.00000000e+00	1.00000000e+00	2.00000000e+00
-264	1.35550000e+04	1.00000000e+00	1.00000000e+00	2.00000000e+00
-263	1.48800000e+04	1.00000000e+00	1.00000000e+00	2.00000000e+00
-262	1.61130000e+04	1.00000000e+00	1.00000000e+00	2.00000000e+00
-261	1.73760000e+04	1.00000000e+00	1.00000000e+00	2.00000000e+00
-260	1.87100000e+04	1.00000000e+00	1.00000000e+00	2.00000000e+00
-259	2.00280000e+04	1.00000000e+00	1.00000000e+00	2.00000000e+00
-258	2.11430000e+04	1.00000000e+00	1.00000000e+00	2.00000000e+00
-257	2.22470000e+04	1.00000000e+00	1.00000000e+00	2.00000000e+00
-256	2.36390000e+04	1.00000000e+00	1.00000000e+00	2.00000000e+00
-255	2.50910000e+04	1.00000000e+00	1.00000000e+00	2.00000000e+00
-254	2.66550000e+04	3.00000000e+00	4.00000000e+00	8.00000000e+00
-253	2.79880000e+04	3.00000000e+00	4.00000000e+00	8.00000000e+00
-252	2.93340000e+04	5.00000000e+00	7.00000000e+00	1.30000000e+01
-251	3.07580000e+04	5.00000000e+00	7.00000000e+00	1.30000000e+01
-250	3.20370000e+04	6.00000000e+00	8.00000000e+00	1.40000000e+01
-249	3.33820000e+04	6.00000000e+00	8.00000000e+00	1.40000000e+01
-248	3.48240000e+04	7.00000000e+00	9.00000000e+00	1.50000000e+01
-247	3.62540000e+04	1.00000000e+01	1.40000000e+01	2.40000000e+01
-246	3.76500000e+04	1.20000000e+01	1.70000000e+01	2.70000000e+01
-245	3.89120000e+04	1.20000000e+01	1.70000000e+01	2.70000000e+01
-244	4.00590000e+04	1.20000000e+01	1.70000000e+01	2.70000000e+01
-243	4.13770000e+04	1.20000000e+01	1.70000000e+01	2.70000000e+01
-242	4.28840000e+04	1.20000000e+01	1.80000000e+01	2.80000000e+01
-241	4.46430000e+04	1.40000000e+01	2.00000000e+01	3.20000000e+01
-240	4.69120000e+04	1.50000000e+01	2.20000000e+01	3.60000000e+01
-239	4.89350000e+04	1.50000000e+01	2.30000000e+01	3.70000000e+01
-238	5.06070000e+04	1.50000000e+01	2.30000000e+01	3.70000000e+01
-237	5.23650000e+04	1.70000000e+01	2.60000000e+01	4.00000000e+01
-236	5.42990000e+04	1.70000000e+01	2.60000000e+01	4.00000000e+01
-235	5.62310000e+04	2.00000000e+01	2.80000000e+01	4.20000000e+01
-234	5.88530000e+04	2.00000000e+01	2.80000000e+01	4.20000000e+01
-233	6.13310000e+04	2.00000000e+01	2.80000000e+01	4.20000000e+01
-232	6.37830000e+04	2.00000000e+01	2.80000000e+01	4.20000000e+01
-231	6.61320000e+04	1.90000000e+01	2.90000000e+01	4.40000000e+01
-230	6.84740000e+04	1.90000000e+01	2.90000000e+01	4.40000000e+01
-229	7.03220000e+04	1.90000000e+01	2.90000000e+01	4.40000000e+01
-228	7.23340000e+04	1.90000000e+01	2.90000000e+01	4.40000000e+01
-227	7.47050000e+04	1.90000000e+01	2.90000000e+01	4.40000000e+01
-226	7.69450000e+04	1.90000000e+01	2.90000000e+01	4.40000000e+01
-225	7.94020000e+04	1.90000000e+01	3.00000000e+01	4.50000000e+01
-224	8.15800000e+04	1.90000000e+01	3.00000000e+01	4.50000000e+01
-223	8.36590000e+04	2.30000000e+01	3.10000000e+01	4.60000000e+01
-222	8.55470000e+04	2.30000000e+01	3.10000000e+01	4.60000000e+01
-221	8.78300000e+04	2.30000000e+01	3.10000000e+01	4.60000000e+01
-220	9.08200000e+04	2.10000000e+01	3.20000000e+01	4.70000000e+01
-219	9.31260000e+04	2.20000000e+01	3.30000000e+01	4.80000000e+01
-218	9.54090000e+04	2.20000000e+01	3.30000000e+01	4.80000000e+01
-217	9.79780000e+04	2.20000000e+01	3.30000000e+01	4.80000000e+01
-216	1.00266000e+05	2.20000000e+01	3.30000000e+01	4.80000000e+01
-215	1.02275000e+05	2.20000000e+01	3.30000000e+01	4.80000000e+01
-214	1.04865000e+05	2.20000000e+01	3.30000000e+01	4.80000000e+01
-213	1.07712000e+05	2.20000000e+01	3.30000000e+01	4.80000000e+01
-212	1.10212000e+05	2.40000000e+01	3.40000000e+01	4.90000000e+01
-211	1.12558000e+05	2.40000000e+01	3.50000000e+01	5.00000000e+01
-210	1.14842000e+05	2.50000000e+01	3.60000000e+01	5.10000000e+01
-209	1.16943000e+05	2.50000000e+01	3.60000000e+01	5.10000000e+01
-208	1.18818000e+05	2.50000000e+01	3.60000000e+01	5.10000000e+01
-207	1.21438000e+05	2.50000000e+01	3.60000000e+01	5.10000000e+01
-206	1.23944000e+05	2.60000000e+01	3.80000000e+01	5.30000000e+01
-205	1.26049000e+05	2.60000000e+01	4.00000000e+01	5.50000000e+01
-204	1.28572000e+05	2.60000000e+01	4.00000000e+01	5.50000000e+01
-203	1.30631000e+05	2.70000000e+01	4.10000000e+01	5.60000000e+01
-202	1.32764000e+05	2.70000000e+01	4.10000000e+01	5.60000000e+01
-201	1.34665000e+05	2.70000000e+01	4.10000000e+01	5.60000000e+01
-200	1.36781000e+05	2.80000000e+01	4.30000000e+01	5.80000000e+01
-199	1.39084000e+05	2.80000000e+01	4.30000000e+01	5.80000000e+01
-198	1.41219000e+05	2.80000000e+01	4.30000000e+01	5.80000000e+01
-197	1.43401000e+05	2.80000000e+01	4.30000000e+01	5.80000000e+01
-196	1.45513000e+05	2.80000000e+01	4.30000000e+01	5.80000000e+01
-195	1.47564000e+05	2.70000000e+01	4.40000000e+01	5.90000000e+01
-194	1.50331000e+05	3.00000000e+01	4.60000000e+01	6.10000000e+01
-193	1.52635000e+05	3.00000000e+01	4.60000000e+01	6.10000000e+01
-192	1.55315000e+05	3.00000000e+01	4.60000000e+01	6.10000000e+01
-191	1.57636000e+05	3.00000000e+01	4.60000000e+01	6.10000000e+01
-190	1.59765000e+05	3.00000000e+01	4.60000000e+01	6.10000000e+01
-189	1.61804000e+05	3.00000000e+01	4.60000000e+01	6.10000000e+01
-188	1.63800000e+05	3.00000000e+01	4.60000000e+01	6.10000000e+01
-187	1.65665000e+05	3.00000000e+01	4.60000000e+01	6.10000000e+01
-186	1.67833000e+05	3.00000000e+01	4.80000000e+01	6.30000000e+01
-185	1.70020000e+05	3.00000000e+01	4.80000000e+01	6.30000000e+01
-184	1.72237000e+05	3.00000000e+01	4.80000000e+01	6.30000000e+01
-183	1.74195000e+05	3.00000000e+01	4.80000000e+01	6.30000000e+01
-182	1.76163000e+05	3.00000000e+01	4.80000000e+01	6.30000000e+01
-181	1.78090000e+05	3.00000000e+01	4.80000000e+01	6.30000000e+01
-180	1.80001000e+05	3.00000000e+01	4.80000000e+01	6.30000000e+01
-179	1.82194000e+05	3.00000000e+01	4.80000000e+01	6.30000000e+01
-178	1.84564000e+05	3.00000000e+01	4.80000000e+01	6.30000000e+01
-177	1.86663000e+05	3.00000000e+01	4.80000000e+01	6.30000000e+01
-176	1.88843000e+05	3.30000000e+01	4.90000000e+01	6.40000000e+01
-175	1.91045000e+05	3.20000000e+01	5.00000000e+01	6.50000000e+01
-174	1.93397000e+05	3.30000000e+01	5.10000000e+01	6.60000000e+01
-173	1.95454000e+05	3.30000000e+01	5.10000000e+01	6.60000000e+01
-172	1.97524000e+05	3.60000000e+01	5.20000000e+01	6.70000000e+01
-171	1.99713000e+05	3.60000000e+01	5.20000000e+01	6.70000000e+01
-170	2.02073000e+05	3.50000000e+01	5.40000000e+01	6.90000000e+01
-169	2.04045000e+05	3.50000000e+01	5.40000000e+01	6.90000000e+01
-168	2.05750000e+05	3.50000000e+01	5.40000000e+01	6.90000000e+01
-167	2.07634000e+05	3.50000000e+01	5.40000000e+01	6.90000000e+01
-166	2.09727000e+05	3.50000000e+01	5.40000000e+01	6.90000000e+01
-165	2.12335000e+05	3.50000000e+01	5.40000000e+01	6.90000000e+01
-164	2.14884000e+05	3.50000000e+01	5.40000000e+01	6.90000000e+01
-163	2.17229000e+05	3.50000000e+01	5.40000000e+01	6.90000000e+01
-162	2.19358000e+05	3.80000000e+01	5.60000000e+01	7.10000000e+01
-161	2.21370000e+05	3.80000000e+01	5.60000000e+01	7.10000000e+01
-160	2.23494000e+05	3.80000000e+01	5.60000000e+01	7.10000000e+01
-159	2.25872000e+05	3.90000000e+01	5.70000000e+01	7.20000000e+01
-158	2.28563000e+05	3.90000000e+01	5.70000000e+01	7.20000000e+01
-157	2.31048000e+05	3.90000000e+01	5.70000000e+01	7.20000000e+01
-156	2.33282000e+05	3.90000000e+01	5.70000000e+01	7.20000000e+01
-155	2.33282000e+05	3.90000000e+01	5.70000000e+01	7.20000000e+01
-154	2.35433000e+05	3.90000000e+01	5.70000000e+01	7.20000000e+01
-153	2.35433000e+05	3.90000000e+01	5.70000000e+01	7.20000000e+01
-152	2.37736000e+05	3.80000000e+01	5.90000000e+01	7.50000000e+01
-151	2.37736000e+05	3.80000000e+01	5.90000000e+01	7.50000000e+01
-150	2.40274000e+05	3.80000000e+01	5.90000000e+01	7.50000000e+01
-149	2.42345000e+05	3.80000000e+01	5.90000000e+01	7.50000000e+01
-148	2.44299000e+05	3.80000000e+01	5.90000000e+01	7.50000000e+01
-147	2.46164000e+05	3.80000000e+01	5.90000000e+01	7.50000000e+01
-146	2.48018000e+05	3.80000000e+01	5.90000000e+01	7.50000000e+01
-145	2.49966000e+05	3.80000000e+01	5.90000000e+01	7.50000000e+01
-144	2.52340000e+05	3.80000000e+01	5.90000000e+01	7.50000000e+01
-143	2.54544000e+05	3.80000000e+01	5.90000000e+01	7.50000000e+01
-142	2.56438000e+05	3.80000000e+01	5.90000000e+01	7.50000000e+01
-141	2.58326000e+05	3.80000000e+01	5.90000000e+01	7.50000000e+01
-140	2.60350000e+05	3.80000000e+01	5.90000000e+01	7.50000000e+01
-139	2.62238000e+05	3.80000000e+01	5.90000000e+01	7.50000000e+01
-138	2.64039000e+05	3.80000000e+01	5.90000000e+01	7.50000000e+01
-137	2.66274000e+05	3.90000000e+01	6.00000000e+01	7.60000000e+01
-136	2.68445000e+05	3.90000000e+01	6.00000000e+01	7.60000000e+01
-135	2.70516000e+05	3.90000000e+01	6.00000000e+01	7.60000000e+01
-134	2.70516000e+05	3.90000000e+01	6.00000000e+01	7.60000000e+01
-133	2.70516000e+05	3.90000000e+01	6.00000000e+01	7.60000000e+01
-132	2.70516000e+05	3.90000000e+01	6.00000000e+01	7.60000000e+01
-131	2.72256000e+05	3.90000000e+01	6.00000000e+01	7.60000000e+01
-130	2.74184000e+05	3.90000000e+01	6.00000000e+01	7.60000000e+01
-129	2.76126000e+05	3.90000000e+01	6.00000000e+01	7.60000000e+01
-128	2.78140000e+05	3.90000000e+01	6.00000000e+01	7.60000000e+01
-127	2.80148000e+05	3.90000000e+01	6.00000000e+01	7.60000000e+01
-126	2.82130000e+05	3.90000000e+01	6.00000000e+01	7.60000000e+01
-125	2.84030000e+05	3.90000000e+01	6.00000000e+01	7.60000000e+01
-124	2.86008000e+05	3.90000000e+01	6.00000000e+01	7.60000000e+01
-123	2.88536000e+05	4.20000000e+01	6.20000000e+01	7.80000000e+01
-122	2.90829000e+05	4.30000000e+01	6.30000000e+01	7.90000000e+01
-121	2.92985000e+05	4.30000000e+01	6.40000000e+01	8.00000000e+01
-120	2.94859000e+05	4.30000000e+01	6.40000000e+01	8.00000000e+01
-119	2.96643000e+05	4.30000000e+01	6.40000000e+01	8.00000000e+01
-118	2.98610000e+05	4.30000000e+01	6.40000000e+01	8.00000000e+01
-117	3.00289000e+05	4.30000000e+01	6.40000000e+01	8.00000000e+01
-116	3.02173000e+05	4.30000000e+01	6.40000000e+01	8.00000000e+01
-115	3.04089000e+05	4.30000000e+01	6.40000000e+01	8.00000000e+01
-114	3.06033000e+05	4.30000000e+01	6.40000000e+01	8.00000000e+01
-113	3.08061000e+05	4.50000000e+01	6.60000000e+01	8.20000000e+01
-112	3.10068000e+05	4.50000000e+01	6.60000000e+01	8.20000000e+01
-111	3.11935000e+05	4.50000000e+01	6.60000000e+01	8.20000000e+01
-110	3.13846000e+05	4.50000000e+01	6.60000000e+01	8.20000000e+01
-109	3.16224000e+05	4.50000000e+01	6.60000000e+01	8.20000000e+01
-108	3.18448000e+05	4.50000000e+01	6.60000000e+01	8.20000000e+01
-107	3.20394000e+05	4.50000000e+01	6.60000000e+01	8.20000000e+01
-106	3.22407000e+05	4.50000000e+01	6.60000000e+01	8.20000000e+01
-105	3.24154000e+05	4.50000000e+01	6.60000000e+01	8.20000000e+01
-104	3.25899000e+05	4.50000000e+01	6.60000000e+01	8.20000000e+01
-103	3.27800000e+05	4.50000000e+01	6.60000000e+01	8.20000000e+01
-102	3.27800000e+05	4.50000000e+01	6.60000000e+01	8.20000000e+01
-101	3.29795000e+05	4.50000000e+01	6.60000000e+01	8.20000000e+01
-100	3.31477000e+05	4.50000000e+01	6.60000000e+01	8.20000000e+01
-99	3.33170000e+05	4.50000000e+01	6.60000000e+01	8.20000000e+01
-98	3.34770000e+05	4.50000000e+01	6.60000000e+01	8.20000000e+01
-97	3.36456000e+05	4.50000000e+01	6.60000000e+01	8.20000000e+01
-96	3.38296000e+05	4.50000000e+01	6.60000000e+01	8.20000000e+01
-95	3.38296000e+05	4.50000000e+01	6.60000000e+01	8.20000000e+01
-94	3.40166000e+05	4.50000000e+01	6.60000000e+01	8.20000000e+01
-93	3.41773000e+05	4.50000000e+01	6.70000000e+01	8.30000000e+01
-92	3.43358000e+05	4.50000000e+01	6.70000000e+01	8.30000000e+01
-91	3.44827000e+05	4.70000000e+01	6.80000000e+01	8.40000000e+01
-90	3.46513000e+05	4.70000000e+01	6.80000000e+01	8.40000000e+01
-89	3.48236000e+05	4.70000000e+01	6.90000000e+01	8.50000000e+01
-88	3.50149000e+05	4.70000000e+01	6.90000000e+01	8.50000000e+01
-87	3.52108000e+05	4.70000000e+01	6.90000000e+01	8.50000000e+01
-86	3.54015000e+05	4.70000000e+01	6.90000000e+01	8.50000000e+01
-85	3.55762000e+05	4.70000000e+01	6.90000000e+01	8.50000000e+01
-84	3.57589000e+05	4.70000000e+01	6.90000000e+01	8.50000000e+01
-83	3.59772000e+05	4.70000000e+01	6.90000000e+01	8.50000000e+01
-82	3.61581000e+05	4.70000000e+01	6.90000000e+01	8.50000000e+01
-81	3.63572000e+05	4.70000000e+01	6.90000000e+01	8.50000000e+01
-80	3.65784000e+05	4.70000000e+01	6.90000000e+01	8.50000000e+01
-79	3.67647000e+05	4.70000000e+01	6.90000000e+01	8.50000000e+01
-78	3.69460000e+05	4.50000000e+01	7.00000000e+01	8.70000000e+01
-77	3.71386000e+05	4.70000000e+01	7.10000000e+01	8.80000000e+01
-76	3.73216000e+05	4.70000000e+01	7.10000000e+01	8.80000000e+01
-75	3.75338000e+05	4.70000000e+01	7.10000000e+01	8.80000000e+01
-74	3.77431000e+05	5.00000000e+01	7.20000000e+01	9.00000000e+01
-73	3.79034000e+05	5.40000000e+01	7.60000000e+01	9.50000000e+01
-72	3.80086000e+05	5.40000000e+01	7.60000000e+01	9.50000000e+01
-71	3.81012000e+05	5.40000000e+01	7.60000000e+01	9.50000000e+01
-70	3.81991000e+05	5.40000000e+01	7.60000000e+01	9.50000000e+01
-69	3.83003000e+05	5.40000000e+01	7.60000000e+01	9.50000000e+01
-68	3.84224000e+05	5.40000000e+01	7.60000000e+01	9.50000000e+01
-67	3.85534000e+05	5.40000000e+01	7.60000000e+01	9.50000000e+01
-66	3.87274000e+05	5.40000000e+01	7.60000000e+01	9.50000000e+01
-65	3.88753000e+05	5.40000000e+01	7.60000000e+01	9.50000000e+01
-64	3.90584000e+05	5.40000000e+01	7.70000000e+01	9.60000000e+01
-63	3.93478000e+05	5.70000000e+01	7.90000000e+01	1.00000000e+02
-62	3.95618000e+05	5.50000000e+01	8.20000000e+01	1.03000000e+02
-61	3.97837000e+05	5.50000000e+01	8.20000000e+01	1.03000000e+02
-60	4.00098000e+05	6.10000000e+01	8.40000000e+01	1.05000000e+02
-59	4.02538000e+05	6.10000000e+01	8.40000000e+01	1.05000000e+02
-58	4.05029000e+05	5.90000000e+01	8.50000000e+01	1.06000000e+02
-57	4.07427000e+05	6.00000000e+01	8.80000000e+01	1.09000000e+02
-56	4.09593000e+05	6.00000000e+01	8.80000000e+01	1.09000000e+02
-55	4.11629000e+05	6.20000000e+01	9.10000000e+01	1.12000000e+02
-54	4.14003000e+05	6.20000000e+01	9.10000000e+01	1.12000000e+02
-53	4.16276000e+05	6.20000000e+01	9.10000000e+01	1.12000000e+02
-52	4.18348000e+05	6.20000000e+01	9.10000000e+01	1.12000000e+02
-51	4.20390000e+05	6.20000000e+01	9.10000000e+01	1.12000000e+02
-50	4.22334000e+05	6.20000000e+01	9.10000000e+01	1.12000000e+02
-49	4.24554000e+05	6.20000000e+01	9.10000000e+01	1.12000000e+02
-48	4.26758000e+05	6.20000000e+01	9.10000000e+01	1.12000000e+02
-47	4.28962000e+05	6.20000000e+01	9.10000000e+01	1.12000000e+02
-46	4.31385000e+05	6.20000000e+01	9.10000000e+01	1.12000000e+02
-45	4.33900000e+05	6.20000000e+01	9.10000000e+01	1.12000000e+02
-44	4.36048000e+05	6.10000000e+01	9.20000000e+01	1.13000000e+02
-43	4.37806000e+05	6.10000000e+01	9.20000000e+01	1.13000000e+02
-42	4.39733000e+05	6.10000000e+01	9.20000000e+01	1.13000000e+02
-41	4.41699000e+05	6.60000000e+01	9.50000000e+01	1.17000000e+02
-40	4.43770000e+05	6.60000000e+01	9.60000000e+01	1.18000000e+02
-39	4.45941000e+05	6.50000000e+01	9.70000000e+01	1.19000000e+02
-38	4.48305000e+05	6.50000000e+01	9.70000000e+01	1.19000000e+02
-37	4.50476000e+05	6.50000000e+01	9.70000000e+01	1.19000000e+02
-36	4.52301000e+05	6.50000000e+01	9.70000000e+01	1.19000000e+02
-35	4.54055000e+05	6.50000000e+01	9.70000000e+01	1.19000000e+02
-34	4.55906000e+05	6.50000000e+01	9.70000000e+01	1.19000000e+02
-33	4.55906000e+05	6.50000000e+01	9.70000000e+01	1.19000000e+02
-32	4.55906000e+05	6.50000000e+01	9.70000000e+01	1.19000000e+02
-31	4.59210000e+05	6.50000000e+01	9.70000000e+01	1.19000000e+02
-30	4.61294000e+05	6.70000000e+01	9.80000000e+01	1.20000000e+02
-29	4.63302000e+05	7.00000000e+01	1.00000000e+02	1.22000000e+02
-28	4.65189000e+05	7.00000000e+01	1.00000000e+02	1.22000000e+02
-27	4.67209000e+05	7.00000000e+01	1.00000000e+02	1.22000000e+02
-26	4.69344000e+05	7.00000000e+01	1.00000000e+02	1.22000000e+02
-25	4.71841000e+05	7.00000000e+01	1.00000000e+02	1.22000000e+02
-24	4.75166000e+05	6.60000000e+01	1.01000000e+02	1.23000000e+02
-23	4.78545000e+05	6.90000000e+01	1.02000000e+02	1.24000000e+02
-22	4.81641000e+05	7.30000000e+01	1.05000000e+02	1.28000000e+02
-21	4.85007000e+05	7.40000000e+01	1.06000000e+02	1.29000000e+02
-20	4.89310000e+05	7.70000000e+01	1.07000000e+02	1.30000000e+02
-19	4.93101000e+05	7.70000000e+01	1.07000000e+02	1.30000000e+02
-18	4.96800000e+05	8.30000000e+01	1.12000000e+02	1.35000000e+02
-17	4.96800000e+05	8.30000000e+01	1.12000000e+02	1.35000000e+02
-16	5.00260000e+05	8.30000000e+01	1.14000000e+02	1.37000000e+02
-15	5.03433000e+05	8.40000000e+01	1.18000000e+02	1.41000000e+02
-14	5.06591000e+05	8.40000000e+01	1.18000000e+02	1.41000000e+02
-13	5.10378000e+05	8.40000000e+01	1.18000000e+02	1.41000000e+02
-12	5.13848000e+05	8.50000000e+01	1.19000000e+02	1.42000000e+02
-11	5.18655000e+05	8.60000000e+01	1.21000000e+02	1.44000000e+02
-10	5.26798000e+05	8.60000000e+01	1.23000000e+02	1.47000000e+02
-9	5.33540000e+05	8.60000000e+01	1.23000000e+02	1.47000000e+02
-8	5.38209000e+05	8.60000000e+01	1.23000000e+02	1.47000000e+02
-7	5.42920000e+05	9.00000000e+01	1.27000000e+02	1.52000000e+02
-6	5.47428000e+05	9.10000000e+01	1.30000000e+02	1.55000000e+02
-5	5.52463000e+05	9.10000000e+01	1.30000000e+02	1.55000000e+02
-4	5.58059000e+05	9.00000000e+01	1.32000000e+02	1.57000000e+02
-3	5.64317000e+05	9.60000000e+01	1.36000000e+02	1.61000000e+02
-2	5.70574000e+05	9.60000000e+01	1.36000000e+02	1.61000000e+02
-1	5.76760000e+05	9.90000000e+01	1.38000000e+02	1.64000000e+02
0	5.83397000e+05	9.90000000e+01	1.41000000e+02	1.67000000e+02
1	5.97916000e+05	1.17000000e+02	1.63000000e+02	1.93000000e+02
2	6.13280000e+05	1.33000000e+02	1.76000000e+02	2.08000000e+02
3	6.25680000e+05	1.34000000e+02	1.84000000e+02	2.19000000e+02
4	6.37302000e+05	1.51000000e+02	2.02000000e+02	2.43000000e+02
5	6.44975000e+05	1.60000000e+02	2.08000000e+02	2.54000000e+02
6	6.52142000e+05	1.65000000e+02	2.14000000e+02	2.63000000e+02
7	6.58997000e+05	1.70000000e+02	2.17000000e+02	2.66000000e+02
8	6.65767000e+05	1.68000000e+02	2.19000000e+02	2.71000000e+02
9	6.72641000e+05	1.65000000e+02	2.21000000e+02	2.73000000e+02
10	6.79943000e+05	1.69000000e+02	2.25000000e+02	2.78000000e+02
11	6.85892000e+05	1.67000000e+02	2.27000000e+02	2.80000000e+02
12	6.90179000e+05	1.82000000e+02	2.31000000e+02	2.86000000e+02
13	6.94006000e+05	1.82000000e+02	2.31000000e+02	2.86000000e+02
14	6.97648000e+05	1.80000000e+02	2.32000000e+02	2.87000000e+02
15	7.02379000e+05	1.83000000e+02	2.33000000e+02	2.89000000e+02
16	7.08161000e+05	1.80000000e+02	2.34000000e+02	2.90000000e+02
17	7.13062000e+05	1.80000000e+02	2.34000000e+02	2.90000000e+02
18	7.17538000e+05	1.79000000e+02	2.36000000e+02	2.92000000e+02
19	7.21283000e+05	1.88000000e+02	2.40000000e+02	2.96000000e+02
20	7.24963000e+05	1.88000000e+02	2.42000000e+02	2.98000000e+02
21	7.28892000e+05	1.88000000e+02	2.42000000e+02	2.98000000e+02
22	7.33006000e+05	1.87000000e+02	2.43000000e+02	2.99000000e+02
23	7.37225000e+05	1.93000000e+02	2.44000000e+02	3.00000000e+02
24	7.41480000e+05	2.01000000e+02	2.48000000e+02	3.06000000e+02
25	7.44951000e+05	1.98000000e+02	2.50000000e+02	3.09000000e+02
26	7.47847000e+05	1.94000000e+02	2.51000000e+02	3.10000000e+02
27	7.50638000e+05	1.94000000e+02	2.51000000e+02	3.10000000e+02
28	7.53414000e+05	1.91000000e+02	2.53000000e+02	3.12000000e+02
29	7.56324000e+05	1.97000000e+02	2.54000000e+02	3.13000000e+02
30	7.59605000e+05	1.97000000e+02	2.54000000e+02	3.13000000e+02
31	7.62660000e+05	1.93000000e+02	2.55000000e+02	3.14000000e+02
32	7.65581000e+05	1.93000000e+02	2.56000000e+02	3.15000000e+02
33	7.68186000e+05	1.93000000e+02	2.56000000e+02	3.15000000e+02
34	7.70829000e+05	1.93000000e+02	2.56000000e+02	3.15000000e+02
35	7.73566000e+05	1.95000000e+02	2.58000000e+02	3.17000000e+02
36	7.76601000e+05	1.95000000e+02	2.58000000e+02	3.17000000e+02
37	7.79668000e+05	2.02000000e+02	2.60000000e+02	3.21000000e+02
38	7.82942000e+05	2.02000000e+02	2.60000000e+02	3.21000000e+02
39	7.86155000e+05	2.10000000e+02	2.62000000e+02	3.23000000e+02
40	7.88453000e+05	2.10000000e+02	2.63000000e+02	3.25000000e+02
41	7.90771000e+05	2.09000000e+02	2.64000000e+02	3.26000000e+02
42	7.92991000e+05	2.09000000e+02	2.64000000e+02	3.26000000e+02
43	7.95554000e+05	2.09000000e+02	2.64000000e+02	3.26000000e+02
44	7.99060000e+05	2.09000000e+02	2.64000000e+02	3.26000000e+02
45	8.03094000e+05	2.09000000e+02	2.66000000e+02	3.31000000e+02
46	8.06316000e+05	2.04000000e+02	2.69000000e+02	3.35000000e+02
47	8.09157000e+05	2.07000000e+02	2.71000000e+02	3.37000000e+02
48	8.11806000e+05	2.07000000e+02	2.71000000e+02	3.37000000e+02
49	8.14691000e+05	2.14000000e+02	2.72000000e+02	3.43000000e+02
50	8.17908000e+05	2.16000000e+02	2.73000000e+02	3.44000000e+02
51	8.21769000e+05	2.16000000e+02	2.73000000e+02	3.44000000e+02
52	8.25492000e+05	2.18000000e+02	2.74000000e+02	3.45000000e+02
53	8.28773000e+05	2.18000000e+02	2.74000000e+02	3.45000000e+02
54	8.31385000e+05	2.18000000e+02	2.74000000e+02	3.45000000e+02
55	8.33698000e+05	2.09000000e+02	2.75000000e+02	3.46000000e+02
56	8.36228000e+05	2.14000000e+02	2.76000000e+02	3.48000000e+02
57	8.38999000e+05	2.14000000e+02	2.76000000e+02	3.48000000e+02
58	8.42129000e+05	2.11000000e+02	2.77000000e+02	3.49000000e+02
59	8.45307000e+05	2.11000000e+02	2.77000000e+02	3.49000000e+02
60	8.48005000e+05	2.17000000e+02	2.78000000e+02	3.50000000e+02
61	8.50186000e+05	2.17000000e+02	2.78000000e+02	3.50000000e+02
62	8.52162000e+05	2.17000000e+02	2.78000000e+02	3.50000000e+02
63	8.54351000e+05	2.17000000e+02	2.78000000e+02	3.50000000e+02
64	8.56463000e+05	2.17000000e+02	2.78000000e+02	3.50000000e+02
65	8.58896000e+05	2.12000000e+02	2.79000000e+02	3.51000000e+02
66	8.61557000e+05	2.12000000e+02	2.79000000e+02	3.51000000e+02
67	8.63990000e+05	2.27000000e+02	2.81000000e+02	3.54000000e+02
68	8.66147000e+05	2.26000000e+02	2.82000000e+02	3.55000000e+02
69	8.67941000e+05	2.26000000e+02	2.82000000e+02	3.55000000e+02
70	8.69871000e+05	2.26000000e+02	2.82000000e+02	3.55000000e+02
71	8.71858000e+05	2.26000000e+02	2.82000000e+02	3.55000000e+02
72	8.74181000e+05	2.26000000e+02	2.82000000e+02	3.55000000e+02
73	8.76521000e+05	2.26000000e+02	2.82000000e+02	3.55000000e+02
74	8.78618000e+05	2.24000000e+02	2.83000000e+02	3.57000000e+02
75	8.80370000e+05	2.19000000e+02	2.84000000e+02	3.58000000e+02
76	8.82144000e+05	2.19000000e+02	2.84000000e+02	3.58000000e+02
77	8.83567000e+05	2.19000000e+02	2.84000000e+02	3.58000000e+02
78	8.85313000e+05	2.19000000e+02	2.85000000e+02	3.59000000e+02
79	8.87731000e+05	2.23000000e+02	2.86000000e+02	3.60000000e+02
80	8.90143000e+05	2.23000000e+02	2.86000000e+02	3.60000000e+02
81	8.92073000e+05	2.23000000e+02	2.86000000e+02	3.60000000e+02
82	8.93504000e+05	2.35000000e+02	2.87000000e+02	3.62000000e+02
83	8.94848000e+05	2.35000000e+02	2.87000000e+02	3.62000000e+02
84	8.96558000e+05	2.35000000e+02	2.88000000e+02	3.63000000e+02
85	8.98506000e+05	2.35000000e+02	2.88000000e+02	3.63000000e+02
86	9.00821000e+05	2.25000000e+02	2.89000000e+02	3.65000000e+02
87	9.03059000e+05	2.23000000e+02	2.90000000e+02	3.66000000e+02
88	9.04915000e+05	2.23000000e+02	2.90000000e+02	3.66000000e+02
89	9.06613000e+05	2.23000000e+02	2.90000000e+02	3.66000000e+02
90	9.08257000e+05	2.23000000e+02	2.90000000e+02	3.66000000e+02
91	9.09750000e+05	2.23000000e+02	2.90000000e+02	3.66000000e+02
92	9.11171000e+05	2.22000000e+02	2.91000000e+02	3.68000000e+02
93	9.13083000e+05	2.22000000e+02	2.91000000e+02	3.68000000e+02
94	9.15069000e+05	2.33000000e+02	2.92000000e+02	3.69000000e+02
95	9.17024000e+05	2.33000000e+02	2.92000000e+02	3.69000000e+02
96	9.18955000e+05	2.27000000e+02	2.94000000e+02	3.72000000e+02
97	9.20793000e+05	2.27000000e+02	2.94000000e+02	3.72000000e+02
98	9.22616000e+05	2.27000000e+02	2.94000000e+02	3.72000000e+02
99	9.24541000e+05	2.27000000e+02	2.94000000e+02	3.72000000e+02
100	9.26704000e+05	2.32000000e+02	2.95000000e+02	3.74000000e+02
