# Supplementary material for: Early Prediction of Movie Box Office Success Based on Wikipedia Activity Big Data
Source: PLoS One. 2013 Aug 21;8(8):e71226. doi: 10.1371/journal.pone.0071226 (PMC3749192; doi:10.1371/journal.pone.0071226)
Supplement: Dataset S1 — The dataset under study, including the financial and Wikipedia activity data is also available at http://wwm.phy.bme.hu/SupplementaryDataS1.zip. (ZIP) [file pone.0071226.s002.zip › wikipredict_data_pack/sample_of_312/wikipedia_predictors/52]

Day_(movie_time)	Views	Users	Rigor	Edits
-500	0.00000000e+00	0.00000000e+00	0.00000000e+00	0.00000000e+00
-499	0.00000000e+00	0.00000000e+00	0.00000000e+00	0.00000000e+00
-498	0.00000000e+00	0.00000000e+00	0.00000000e+00	0.00000000e+00
-497	0.00000000e+00	0.00000000e+00	0.00000000e+00	0.00000000e+00
-496	0.00000000e+00	0.00000000e+00	0.00000000e+00	0.00000000e+00
-495	0.00000000e+00	0.00000000e+00	0.00000000e+00	0.00000000e+00
-494	0.00000000e+00	0.00000000e+00	0.00000000e+00	0.00000000e+00
-493	0.00000000e+00	0.00000000e+00	0.00000000e+00	0.00000000e+00
-492	0.00000000e+00	0.00000000e+00	0.00000000e+00	0.00000000e+00
-491	0.00000000e+00	0.00000000e+00	0.00000000e+00	0.00000000e+00
-490	0.00000000e+00	0.00000000e+00	0.00000000e+00	0.00000000e+00
-489	0.00000000e+00	0.00000000e+00	0.00000000e+00	0.00000000e+00
-488	0.00000000e+00	0.00000000e+00	0.00000000e+00	0.00000000e+00
-487	0.00000000e+00	0.00000000e+00	0.00000000e+00	0.00000000e+00
-486	0.00000000e+00	0.00000000e+00	0.00000000e+00	0.00000000e+00
-485	0.00000000e+00	0.00000000e+00	0.00000000e+00	0.00000000e+00
-484	0.00000000e+00	0.00000000e+00	0.00000000e+00	0.00000000e+00
-483	0.00000000e+00	0.00000000e+00	0.00000000e+00	0.00000000e+00
-482	0.00000000e+00	0.00000000e+00	0.00000000e+00	0.00000000e+00
-481	0.00000000e+00	0.00000000e+00	0.00000000e+00	0.00000000e+00
-480	0.00000000e+00	0.00000000e+00	0.00000000e+00	0.00000000e+00
-479	0.00000000e+00	0.00000000e+00	0.00000000e+00	0.00000000e+00
-478	0.00000000e+00	0.00000000e+00	0.00000000e+00	0.00000000e+00
-477	0.00000000e+00	0.00000000e+00	0.00000000e+00	0.00000000e+00
-476	0.00000000e+00	0.00000000e+00	0.00000000e+00	0.00000000e+00
-475	0.00000000e+00	0.00000000e+00	0.00000000e+00	0.00000000e+00
-474	0.00000000e+00	0.00000000e+00	0.00000000e+00	0.00000000e+00
-473	0.00000000e+00	0.00000000e+00	0.00000000e+00	0.00000000e+00
-472	0.00000000e+00	0.00000000e+00	0.00000000e+00	0.00000000e+00
-471	0.00000000e+00	0.00000000e+00	0.00000000e+00	0.00000000e+00
-470	0.00000000e+00	0.00000000e+00	0.00000000e+00	0.00000000e+00
-469	0.00000000e+00	0.00000000e+00	0.00000000e+00	0.00000000e+00
-468	0.00000000e+00	0.00000000e+00	0.00000000e+00	0.00000000e+00
-467	0.00000000e+00	0.00000000e+00	0.00000000e+00	0.00000000e+00
-466	0.00000000e+00	0.00000000e+00	0.00000000e+00	0.00000000e+00
-465	0.00000000e+00	0.00000000e+00	0.00000000e+00	0.00000000e+00
-464	0.00000000e+00	0.00000000e+00	0.00000000e+00	0.00000000e+00
-463	0.00000000e+00	0.00000000e+00	0.00000000e+00	0.00000000e+00
-462	0.00000000e+00	0.00000000e+00	0.00000000e+00	0.00000000e+00
-461	0.00000000e+00	0.00000000e+00	0.00000000e+00	0.00000000e+00
-460	0.00000000e+00	0.00000000e+00	0.00000000e+00	0.00000000e+00
-459	0.00000000e+00	0.00000000e+00	0.00000000e+00	0.00000000e+00
-458	0.00000000e+00	0.00000000e+00	0.00000000e+00	0.00000000e+00
-457	0.00000000e+00	0.00000000e+00	0.00000000e+00	0.00000000e+00
-456	0.00000000e+00	0.00000000e+00	0.00000000e+00	0.00000000e+00
-455	0.00000000e+00	0.00000000e+00	0.00000000e+00	0.00000000e+00
-454	0.00000000e+00	0.00000000e+00	0.00000000e+00	0.00000000e+00
-453	0.00000000e+00	0.00000000e+00	0.00000000e+00	0.00000000e+00
-452	0.00000000e+00	0.00000000e+00	0.00000000e+00	0.00000000e+00
-451	0.00000000e+00	0.00000000e+00	0.00000000e+00	0.00000000e+00
-450	0.00000000e+00	0.00000000e+00	0.00000000e+00	0.00000000e+00
-449	0.00000000e+00	0.00000000e+00	0.00000000e+00	0.00000000e+00
-448	0.00000000e+00	0.00000000e+00	0.00000000e+00	0.00000000e+00
-447	0.00000000e+00	0.00000000e+00	0.00000000e+00	0.00000000e+00
-446	0.00000000e+00	0.00000000e+00	0.00000000e+00	0.00000000e+00
-445	0.00000000e+00	0.00000000e+00	0.00000000e+00	0.00000000e+00
-444	0.00000000e+00	0.00000000e+00	0.00000000e+00	0.00000000e+00
-443	0.00000000e+00	0.00000000e+00	0.00000000e+00	0.00000000e+00
-442	0.00000000e+00	0.00000000e+00	0.00000000e+00	0.00000000e+00
-441	0.00000000e+00	0.00000000e+00	0.00000000e+00	0.00000000e+00
-440	0.00000000e+00	0.00000000e+00	0.00000000e+00	0.00000000e+00
-439	0.00000000e+00	0.00000000e+00	0.00000000e+00	0.00000000e+00
-438	0.00000000e+00	0.00000000e+00	0.00000000e+00	0.00000000e+00
-437	0.00000000e+00	0.00000000e+00	0.00000000e+00	0.00000000e+00
-436	0.00000000e+00	0.00000000e+00	0.00000000e+00	0.00000000e+00
-435	0.00000000e+00	0.00000000e+00	0.00000000e+00	0.00000000e+00
-434	0.00000000e+00	0.00000000e+00	0.00000000e+00	0.00000000e+00
-433	0.00000000e+00	0.00000000e+00	0.00000000e+00	0.00000000e+00
-432	0.00000000e+00	0.00000000e+00	0.00000000e+00	0.00000000e+00
-431	0.00000000e+00	0.00000000e+00	0.00000000e+00	0.00000000e+00
-430	0.00000000e+00	0.00000000e+00	0.00000000e+00	0.00000000e+00
-429	0.00000000e+00	0.00000000e+00	0.00000000e+00	0.00000000e+00
-428	0.00000000e+00	0.00000000e+00	0.00000000e+00	0.00000000e+00
-427	0.00000000e+00	0.00000000e+00	0.00000000e+00	0.00000000e+00
-426	0.00000000e+00	0.00000000e+00	0.00000000e+00	0.00000000e+00
-425	0.00000000e+00	0.00000000e+00	0.00000000e+00	0.00000000e+00
-424	0.00000000e+00	0.00000000e+00	0.00000000e+00	0.00000000e+00
-423	0.00000000e+00	0.00000000e+00	0.00000000e+00	0.00000000e+00
-422	0.00000000e+00	0.00000000e+00	0.00000000e+00	0.00000000e+00
-421	0.00000000e+00	0.00000000e+00	0.00000000e+00	0.00000000e+00
-420	0.00000000e+00	0.00000000e+00	0.00000000e+00	0.00000000e+00
-419	0.00000000e+00	0.00000000e+00	0.00000000e+00	0.00000000e+00
-418	0.00000000e+00	0.00000000e+00	0.00000000e+00	0.00000000e+00
-417	0.00000000e+00	0.00000000e+00	0.00000000e+00	0.00000000e+00
-416	0.00000000e+00	0.00000000e+00	0.00000000e+00	0.00000000e+00
-415	0.00000000e+00	0.00000000e+00	0.00000000e+00	0.00000000e+00
-414	0.00000000e+00	0.00000000e+00	0.00000000e+00	0.00000000e+00
-413	0.00000000e+00	0.00000000e+00	0.00000000e+00	0.00000000e+00
-412	0.00000000e+00	0.00000000e+00	0.00000000e+00	0.00000000e+00
-411	0.00000000e+00	0.00000000e+00	0.00000000e+00	0.00000000e+00
-410	0.00000000e+00	0.00000000e+00	0.00000000e+00	0.00000000e+00
-409	0.00000000e+00	0.00000000e+00	0.00000000e+00	0.00000000e+00
-408	0.00000000e+00	0.00000000e+00	0.00000000e+00	0.00000000e+00
-407	0.00000000e+00	0.00000000e+00	0.00000000e+00	0.00000000e+00
-406	0.00000000e+00	0.00000000e+00	0.00000000e+00	0.00000000e+00
-405	0.00000000e+00	0.00000000e+00	0.00000000e+00	0.00000000e+00
-404	0.00000000e+00	0.00000000e+00	0.00000000e+00	0.00000000e+00
-403	0.00000000e+00	0.00000000e+00	0.00000000e+00	0.00000000e+00
-402	0.00000000e+00	0.00000000e+00	0.00000000e+00	0.00000000e+00
-401	0.00000000e+00	0.00000000e+00	0.00000000e+00	0.00000000e+00
-400	0.00000000e+00	0.00000000e+00	0.00000000e+00	0.00000000e+00
-399	0.00000000e+00	0.00000000e+00	0.00000000e+00	0.00000000e+00
-398	0.00000000e+00	0.00000000e+00	0.00000000e+00	0.00000000e+00
-397	0.00000000e+00	0.00000000e+00	0.00000000e+00	0.00000000e+00
-396	0.00000000e+00	0.00000000e+00	0.00000000e+00	0.00000000e+00
-395	0.00000000e+00	0.00000000e+00	0.00000000e+00	0.00000000e+00
-394	0.00000000e+00	0.00000000e+00	0.00000000e+00	0.00000000e+00
-393	0.00000000e+00	0.00000000e+00	0.00000000e+00	0.00000000e+00
-392	0.00000000e+00	0.00000000e+00	0.00000000e+00	0.00000000e+00
-391	0.00000000e+00	0.00000000e+00	0.00000000e+00	0.00000000e+00
-390	0.00000000e+00	0.00000000e+00	0.00000000e+00	0.00000000e+00
-389	0.00000000e+00	0.00000000e+00	0.00000000e+00	0.00000000e+00
-388	0.00000000e+00	0.00000000e+00	0.00000000e+00	0.00000000e+00
-387	0.00000000e+00	0.00000000e+00	0.00000000e+00	0.00000000e+00
-386	0.00000000e+00	0.00000000e+00	0.00000000e+00	0.00000000e+00
-385	0.00000000e+00	0.00000000e+00	0.00000000e+00	0.00000000e+00
-384	0.00000000e+00	0.00000000e+00	0.00000000e+00	0.00000000e+00
-383	0.00000000e+00	0.00000000e+00	0.00000000e+00	0.00000000e+00
-382	0.00000000e+00	0.00000000e+00	0.00000000e+00	0.00000000e+00
-381	0.00000000e+00	0.00000000e+00	0.00000000e+00	0.00000000e+00
-380	0.00000000e+00	0.00000000e+00	0.00000000e+00	0.00000000e+00
-379	0.00000000e+00	0.00000000e+00	0.00000000e+00	0.00000000e+00
-378	0.00000000e+00	0.00000000e+00	0.00000000e+00	0.00000000e+00
-377	0.00000000e+00	0.00000000e+00	0.00000000e+00	0.00000000e+00
-376	0.00000000e+00	0.00000000e+00	0.00000000e+00	0.00000000e+00
-375	0.00000000e+00	0.00000000e+00	0.00000000e+00	0.00000000e+00
-374	0.00000000e+00	0.00000000e+00	0.00000000e+00	0.00000000e+00
-373	0.00000000e+00	0.00000000e+00	0.00000000e+00	0.00000000e+00
-372	0.00000000e+00	0.00000000e+00	0.00000000e+00	0.00000000e+00
-371	0.00000000e+00	0.00000000e+00	0.00000000e+00	0.00000000e+00
-370	0.00000000e+00	0.00000000e+00	0.00000000e+00	0.00000000e+00
-369	0.00000000e+00	0.00000000e+00	0.00000000e+00	0.00000000e+00
-368	0.00000000e+00	0.00000000e+00	0.00000000e+00	0.00000000e+00
-367	0.00000000e+00	0.00000000e+00	0.00000000e+00	0.00000000e+00
-366	0.00000000e+00	0.00000000e+00	0.00000000e+00	0.00000000e+00
-365	0.00000000e+00	0.00000000e+00	0.00000000e+00	0.00000000e+00
-364	0.00000000e+00	0.00000000e+00	0.00000000e+00	0.00000000e+00
-363	0.00000000e+00	0.00000000e+00	0.00000000e+00	0.00000000e+00
-362	0.00000000e+00	0.00000000e+00	0.00000000e+00	0.00000000e+00
-361	0.00000000e+00	0.00000000e+00	0.00000000e+00	0.00000000e+00
-360	0.00000000e+00	0.00000000e+00	0.00000000e+00	0.00000000e+00
-359	0.00000000e+00	0.00000000e+00	0.00000000e+00	0.00000000e+00
-358	0.00000000e+00	0.00000000e+00	0.00000000e+00	0.00000000e+00
-357	0.00000000e+00	0.00000000e+00	0.00000000e+00	0.00000000e+00
-356	0.00000000e+00	0.00000000e+00	0.00000000e+00	0.00000000e+00
-355	0.00000000e+00	0.00000000e+00	0.00000000e+00	0.00000000e+00
-354	0.00000000e+00	0.00000000e+00	0.00000000e+00	0.00000000e+00
-353	0.00000000e+00	0.00000000e+00	0.00000000e+00	0.00000000e+00
-352	0.00000000e+00	0.00000000e+00	0.00000000e+00	0.00000000e+00
-351	0.00000000e+00	0.00000000e+00	0.00000000e+00	0.00000000e+00
-350	0.00000000e+00	0.00000000e+00	0.00000000e+00	0.00000000e+00
-349	0.00000000e+00	0.00000000e+00	0.00000000e+00	0.00000000e+00
-348	0.00000000e+00	0.00000000e+00	0.00000000e+00	0.00000000e+00
-347	0.00000000e+00	0.00000000e+00	0.00000000e+00	0.00000000e+00
-346	0.00000000e+00	0.00000000e+00	0.00000000e+00	0.00000000e+00
-345	0.00000000e+00	0.00000000e+00	0.00000000e+00	0.00000000e+00
-344	0.00000000e+00	0.00000000e+00	0.00000000e+00	0.00000000e+00
-343	0.00000000e+00	0.00000000e+00	0.00000000e+00	0.00000000e+00
-342	0.00000000e+00	0.00000000e+00	0.00000000e+00	0.00000000e+00
-341	0.00000000e+00	0.00000000e+00	0.00000000e+00	0.00000000e+00
-340	0.00000000e+00	0.00000000e+00	0.00000000e+00	0.00000000e+00
-339	0.00000000e+00	0.00000000e+00	0.00000000e+00	0.00000000e+00
-338	0.00000000e+00	0.00000000e+00	0.00000000e+00	0.00000000e+00
-337	0.00000000e+00	0.00000000e+00	0.00000000e+00	0.00000000e+00
-336	0.00000000e+00	0.00000000e+00	0.00000000e+00	0.00000000e+00
-335	0.00000000e+00	0.00000000e+00	0.00000000e+00	0.00000000e+00
-334	0.00000000e+00	0.00000000e+00	0.00000000e+00	0.00000000e+00
-333	0.00000000e+00	0.00000000e+00	0.00000000e+00	0.00000000e+00
-332	0.00000000e+00	0.00000000e+00	0.00000000e+00	0.00000000e+00
-331	0.00000000e+00	0.00000000e+00	0.00000000e+00	0.00000000e+00
-330	0.00000000e+00	0.00000000e+00	0.00000000e+00	0.00000000e+00
-329	0.00000000e+00	0.00000000e+00	0.00000000e+00	0.00000000e+00
-328	0.00000000e+00	0.00000000e+00	0.00000000e+00	0.00000000e+00
-327	0.00000000e+00	0.00000000e+00	0.00000000e+00	0.00000000e+00
-326	0.00000000e+00	0.00000000e+00	0.00000000e+00	0.00000000e+00
-325	0.00000000e+00	0.00000000e+00	0.00000000e+00	0.00000000e+00
-324	0.00000000e+00	0.00000000e+00	0.00000000e+00	0.00000000e+00
-323	0.00000000e+00	0.00000000e+00	0.00000000e+00	0.00000000e+00
-322	0.00000000e+00	0.00000000e+00	0.00000000e+00	0.00000000e+00
-321	0.00000000e+00	0.00000000e+00	0.00000000e+00	0.00000000e+00
-320	0.00000000e+00	0.00000000e+00	0.00000000e+00	0.00000000e+00
-319	0.00000000e+00	0.00000000e+00	0.00000000e+00	0.00000000e+00
-318	0.00000000e+00	0.00000000e+00	0.00000000e+00	0.00000000e+00
-317	0.00000000e+00	0.00000000e+00	0.00000000e+00	0.00000000e+00
-316	0.00000000e+00	0.00000000e+00	0.00000000e+00	0.00000000e+00
-315	0.00000000e+00	0.00000000e+00	0.00000000e+00	0.00000000e+00
-314	0.00000000e+00	0.00000000e+00	0.00000000e+00	0.00000000e+00
-313	0.00000000e+00	0.00000000e+00	0.00000000e+00	0.00000000e+00
-312	0.00000000e+00	0.00000000e+00	0.00000000e+00	0.00000000e+00
-311	0.00000000e+00	0.00000000e+00	0.00000000e+00	0.00000000e+00
-310	0.00000000e+00	0.00000000e+00	0.00000000e+00	0.00000000e+00
-309	0.00000000e+00	0.00000000e+00	0.00000000e+00	0.00000000e+00
-308	0.00000000e+00	0.00000000e+00	0.00000000e+00	0.00000000e+00
-307	0.00000000e+00	0.00000000e+00	0.00000000e+00	0.00000000e+00
-306	0.00000000e+00	0.00000000e+00	0.00000000e+00	0.00000000e+00
-305	0.00000000e+00	0.00000000e+00	0.00000000e+00	0.00000000e+00
-304	0.00000000e+00	0.00000000e+00	0.00000000e+00	0.00000000e+00
-303	0.00000000e+00	0.00000000e+00	0.00000000e+00	0.00000000e+00
-302	0.00000000e+00	0.00000000e+00	0.00000000e+00	0.00000000e+00
-301	0.00000000e+00	0.00000000e+00	0.00000000e+00	0.00000000e+00
-300	0.00000000e+00	0.00000000e+00	0.00000000e+00	0.00000000e+00
-299	0.00000000e+00	0.00000000e+00	0.00000000e+00	0.00000000e+00
-298	0.00000000e+00	0.00000000e+00	0.00000000e+00	0.00000000e+00
-297	0.00000000e+00	0.00000000e+00	0.00000000e+00	0.00000000e+00
-296	0.00000000e+00	0.00000000e+00	0.00000000e+00	0.00000000e+00
-295	0.00000000e+00	0.00000000e+00	0.00000000e+00	0.00000000e+00
-294	0.00000000e+00	0.00000000e+00	0.00000000e+00	0.00000000e+00
-293	0.00000000e+00	0.00000000e+00	0.00000000e+00	0.00000000e+00
-292	0.00000000e+00	0.00000000e+00	0.00000000e+00	0.00000000e+00
-291	0.00000000e+00	0.00000000e+00	0.00000000e+00	0.00000000e+00
-290	0.00000000e+00	0.00000000e+00	0.00000000e+00	0.00000000e+00
-289	0.00000000e+00	0.00000000e+00	0.00000000e+00	0.00000000e+00
-288	0.00000000e+00	0.00000000e+00	0.00000000e+00	0.00000000e+00
-287	0.00000000e+00	0.00000000e+00	0.00000000e+00	0.00000000e+00
-286	0.00000000e+00	0.00000000e+00	0.00000000e+00	0.00000000e+00
-285	0.00000000e+00	0.00000000e+00	0.00000000e+00	0.00000000e+00
-284	0.00000000e+00	0.00000000e+00	0.00000000e+00	0.00000000e+00
-283	0.00000000e+00	0.00000000e+00	0.00000000e+00	0.00000000e+00
-282	0.00000000e+00	0.00000000e+00	0.00000000e+00	0.00000000e+00
-281	0.00000000e+00	0.00000000e+00	0.00000000e+00	0.00000000e+00
-280	0.00000000e+00	0.00000000e+00	0.00000000e+00	0.00000000e+00
-279	0.00000000e+00	0.00000000e+00	0.00000000e+00	0.00000000e+00
-278	0.00000000e+00	0.00000000e+00	0.00000000e+00	0.00000000e+00
-277	0.00000000e+00	0.00000000e+00	0.00000000e+00	0.00000000e+00
-276	0.00000000e+00	0.00000000e+00	0.00000000e+00	0.00000000e+00
-275	0.00000000e+00	0.00000000e+00	0.00000000e+00	0.00000000e+00
-274	0.00000000e+00	0.00000000e+00	0.00000000e+00	0.00000000e+00
-273	0.00000000e+00	0.00000000e+00	0.00000000e+00	0.00000000e+00
-272	0.00000000e+00	0.00000000e+00	0.00000000e+00	0.00000000e+00
-271	0.00000000e+00	0.00000000e+00	0.00000000e+00	0.00000000e+00
-270	0.00000000e+00	0.00000000e+00	0.00000000e+00	0.00000000e+00
-269	0.00000000e+00	0.00000000e+00	0.00000000e+00	0.00000000e+00
-268	0.00000000e+00	0.00000000e+00	0.00000000e+00	0.00000000e+00
-267	0.00000000e+00	0.00000000e+00	0.00000000e+00	0.00000000e+00
-266	0.00000000e+00	0.00000000e+00	0.00000000e+00	0.00000000e+00
-265	0.00000000e+00	0.00000000e+00	0.00000000e+00	0.00000000e+00
-264	0.00000000e+00	0.00000000e+00	0.00000000e+00	0.00000000e+00
-263	0.00000000e+00	0.00000000e+00	0.00000000e+00	0.00000000e+00
-262	0.00000000e+00	0.00000000e+00	0.00000000e+00	0.00000000e+00
-261	0.00000000e+00	0.00000000e+00	0.00000000e+00	0.00000000e+00
-260	0.00000000e+00	0.00000000e+00	0.00000000e+00	0.00000000e+00
-259	0.00000000e+00	0.00000000e+00	0.00000000e+00	0.00000000e+00
-258	0.00000000e+00	0.00000000e+00	0.00000000e+00	0.00000000e+00
-257	0.00000000e+00	0.00000000e+00	0.00000000e+00	0.00000000e+00
-256	0.00000000e+00	0.00000000e+00	0.00000000e+00	0.00000000e+00
-255	0.00000000e+00	0.00000000e+00	0.00000000e+00	0.00000000e+00
-254	0.00000000e+00	0.00000000e+00	0.00000000e+00	0.00000000e+00
-253	0.00000000e+00	0.00000000e+00	0.00000000e+00	0.00000000e+00
-252	0.00000000e+00	0.00000000e+00	0.00000000e+00	0.00000000e+00
-251	0.00000000e+00	0.00000000e+00	0.00000000e+00	0.00000000e+00
-250	0.00000000e+00	0.00000000e+00	0.00000000e+00	0.00000000e+00
-249	0.00000000e+00	0.00000000e+00	0.00000000e+00	0.00000000e+00
-248	0.00000000e+00	0.00000000e+00	0.00000000e+00	0.00000000e+00
-247	0.00000000e+00	0.00000000e+00	0.00000000e+00	0.00000000e+00
-246	0.00000000e+00	0.00000000e+00	0.00000000e+00	0.00000000e+00
-245	0.00000000e+00	0.00000000e+00	0.00000000e+00	0.00000000e+00
-244	0.00000000e+00	0.00000000e+00	0.00000000e+00	0.00000000e+00
-243	0.00000000e+00	0.00000000e+00	0.00000000e+00	0.00000000e+00
-242	0.00000000e+00	0.00000000e+00	0.00000000e+00	0.00000000e+00
-241	0.00000000e+00	0.00000000e+00	0.00000000e+00	0.00000000e+00
-240	0.00000000e+00	0.00000000e+00	0.00000000e+00	0.00000000e+00
-239	0.00000000e+00	0.00000000e+00	0.00000000e+00	0.00000000e+00
-238	0.00000000e+00	0.00000000e+00	0.00000000e+00	0.00000000e+00
-237	0.00000000e+00	0.00000000e+00	0.00000000e+00	0.00000000e+00
-236	0.00000000e+00	0.00000000e+00	0.00000000e+00	0.00000000e+00
-235	0.00000000e+00	0.00000000e+00	0.00000000e+00	0.00000000e+00
-234	0.00000000e+00	0.00000000e+00	0.00000000e+00	0.00000000e+00
-233	0.00000000e+00	0.00000000e+00	0.00000000e+00	0.00000000e+00
-232	0.00000000e+00	0.00000000e+00	0.00000000e+00	0.00000000e+00
-231	0.00000000e+00	0.00000000e+00	0.00000000e+00	0.00000000e+00
-230	0.00000000e+00	0.00000000e+00	0.00000000e+00	0.00000000e+00
-229	0.00000000e+00	0.00000000e+00	0.00000000e+00	0.00000000e+00
-228	0.00000000e+00	0.00000000e+00	0.00000000e+00	0.00000000e+00
-227	0.00000000e+00	0.00000000e+00	0.00000000e+00	0.00000000e+00
-226	0.00000000e+00	0.00000000e+00	0.00000000e+00	0.00000000e+00
-225	0.00000000e+00	0.00000000e+00	0.00000000e+00	0.00000000e+00
-224	0.00000000e+00	0.00000000e+00	0.00000000e+00	0.00000000e+00
-223	0.00000000e+00	0.00000000e+00	0.00000000e+00	0.00000000e+00
-222	0.00000000e+00	0.00000000e+00	0.00000000e+00	0.00000000e+00
-221	0.00000000e+00	0.00000000e+00	0.00000000e+00	0.00000000e+00
-220	0.00000000e+00	0.00000000e+00	0.00000000e+00	0.00000000e+00
-219	0.00000000e+00	0.00000000e+00	0.00000000e+00	0.00000000e+00
-218	0.00000000e+00	0.00000000e+00	0.00000000e+00	0.00000000e+00
-217	0.00000000e+00	0.00000000e+00	0.00000000e+00	0.00000000e+00
-216	0.00000000e+00	0.00000000e+00	0.00000000e+00	0.00000000e+00
-215	0.00000000e+00	0.00000000e+00	0.00000000e+00	0.00000000e+00
-214	0.00000000e+00	0.00000000e+00	0.00000000e+00	0.00000000e+00
-213	0.00000000e+00	0.00000000e+00	0.00000000e+00	0.00000000e+00
-212	0.00000000e+00	0.00000000e+00	0.00000000e+00	0.00000000e+00
-211	0.00000000e+00	0.00000000e+00	0.00000000e+00	0.00000000e+00
-210	0.00000000e+00	0.00000000e+00	0.00000000e+00	0.00000000e+00
-209	0.00000000e+00	0.00000000e+00	0.00000000e+00	0.00000000e+00
-208	0.00000000e+00	0.00000000e+00	0.00000000e+00	0.00000000e+00
-207	0.00000000e+00	0.00000000e+00	0.00000000e+00	0.00000000e+00
-206	0.00000000e+00	0.00000000e+00	0.00000000e+00	0.00000000e+00
-205	0.00000000e+00	0.00000000e+00	0.00000000e+00	0.00000000e+00
-204	0.00000000e+00	0.00000000e+00	0.00000000e+00	0.00000000e+00
-203	0.00000000e+00	0.00000000e+00	0.00000000e+00	0.00000000e+00
-202	0.00000000e+00	0.00000000e+00	0.00000000e+00	0.00000000e+00
-201	0.00000000e+00	0.00000000e+00	0.00000000e+00	0.00000000e+00
-200	0.00000000e+00	0.00000000e+00	0.00000000e+00	0.00000000e+00
-199	0.00000000e+00	0.00000000e+00	0.00000000e+00	0.00000000e+00
-198	0.00000000e+00	0.00000000e+00	0.00000000e+00	0.00000000e+00
-197	0.00000000e+00	0.00000000e+00	0.00000000e+00	0.00000000e+00
-196	0.00000000e+00	0.00000000e+00	0.00000000e+00	0.00000000e+00
-195	0.00000000e+00	0.00000000e+00	0.00000000e+00	0.00000000e+00
-194	0.00000000e+00	0.00000000e+00	0.00000000e+00	0.00000000e+00
-193	0.00000000e+00	0.00000000e+00	0.00000000e+00	0.00000000e+00
-192	0.00000000e+00	0.00000000e+00	0.00000000e+00	0.00000000e+00
-191	0.00000000e+00	0.00000000e+00	0.00000000e+00	0.00000000e+00
-190	0.00000000e+00	0.00000000e+00	0.00000000e+00	0.00000000e+00
-189	0.00000000e+00	0.00000000e+00	0.00000000e+00	0.00000000e+00
-188	0.00000000e+00	0.00000000e+00	0.00000000e+00	0.00000000e+00
-187	0.00000000e+00	0.00000000e+00	0.00000000e+00	0.00000000e+00
-186	0.00000000e+00	0.00000000e+00	0.00000000e+00	0.00000000e+00
-185	0.00000000e+00	0.00000000e+00	0.00000000e+00	0.00000000e+00
-184	0.00000000e+00	0.00000000e+00	0.00000000e+00	0.00000000e+00
-183	0.00000000e+00	0.00000000e+00	0.00000000e+00	0.00000000e+00
-182	0.00000000e+00	0.00000000e+00	0.00000000e+00	0.00000000e+00
-181	0.00000000e+00	0.00000000e+00	0.00000000e+00	0.00000000e+00
-180	0.00000000e+00	0.00000000e+00	0.00000000e+00	0.00000000e+00
-179	0.00000000e+00	0.00000000e+00	0.00000000e+00	0.00000000e+00
-178	0.00000000e+00	0.00000000e+00	0.00000000e+00	0.00000000e+00
-177	0.00000000e+00	0.00000000e+00	0.00000000e+00	0.00000000e+00
-176	0.00000000e+00	0.00000000e+00	0.00000000e+00	0.00000000e+00
-175	0.00000000e+00	0.00000000e+00	0.00000000e+00	0.00000000e+00
-174	0.00000000e+00	0.00000000e+00	0.00000000e+00	0.00000000e+00
-173	0.00000000e+00	0.00000000e+00	0.00000000e+00	0.00000000e+00
-172	0.00000000e+00	0.00000000e+00	0.00000000e+00	0.00000000e+00
-171	0.00000000e+00	0.00000000e+00	0.00000000e+00	0.00000000e+00
-170	0.00000000e+00	0.00000000e+00	0.00000000e+00	0.00000000e+00
-169	0.00000000e+00	0.00000000e+00	0.00000000e+00	0.00000000e+00
-168	0.00000000e+00	0.00000000e+00	0.00000000e+00	0.00000000e+00
-167	0.00000000e+00	0.00000000e+00	0.00000000e+00	0.00000000e+00
-166	0.00000000e+00	0.00000000e+00	0.00000000e+00	0.00000000e+00
-165	0.00000000e+00	0.00000000e+00	0.00000000e+00	0.00000000e+00
-164	0.00000000e+00	0.00000000e+00	0.00000000e+00	0.00000000e+00
-163	0.00000000e+00	0.00000000e+00	0.00000000e+00	0.00000000e+00
-162	1.00000000e+00	0.00000000e+00	0.00000000e+00	0.00000000e+00
-161	1.00000000e+00	0.00000000e+00	0.00000000e+00	0.00000000e+00
-160	1.00000000e+00	0.00000000e+00	0.00000000e+00	0.00000000e+00
-159	1.00000000e+00	0.00000000e+00	0.00000000e+00	0.00000000e+00
-158	1.00000000e+00	0.00000000e+00	0.00000000e+00	0.00000000e+00
-157	1.00000000e+00	0.00000000e+00	0.00000000e+00	0.00000000e+00
-156	1.00000000e+00	0.00000000e+00	0.00000000e+00	0.00000000e+00
-155	1.00000000e+00	0.00000000e+00	0.00000000e+00	0.00000000e+00
-154	1.00000000e+00	0.00000000e+00	0.00000000e+00	0.00000000e+00
-153	1.00000000e+00	0.00000000e+00	0.00000000e+00	0.00000000e+00
-152	1.00000000e+00	0.00000000e+00	0.00000000e+00	0.00000000e+00
-151	1.00000000e+00	0.00000000e+00	0.00000000e+00	0.00000000e+00
-150	1.00000000e+00	0.00000000e+00	0.00000000e+00	0.00000000e+00
-149	1.00000000e+00	0.00000000e+00	0.00000000e+00	0.00000000e+00
-148	1.00000000e+00	0.00000000e+00	0.00000000e+00	0.00000000e+00
-147	1.00000000e+00	0.00000000e+00	0.00000000e+00	0.00000000e+00
-146	1.00000000e+00	0.00000000e+00	0.00000000e+00	0.00000000e+00
-145	1.00000000e+00	0.00000000e+00	0.00000000e+00	0.00000000e+00
-144	1.00000000e+00	0.00000000e+00	0.00000000e+00	0.00000000e+00
-143	1.00000000e+00	0.00000000e+00	0.00000000e+00	0.00000000e+00
-142	1.00000000e+00	0.00000000e+00	0.00000000e+00	0.00000000e+00
-141	1.00000000e+00	0.00000000e+00	0.00000000e+00	0.00000000e+00
-140	1.00000000e+00	0.00000000e+00	0.00000000e+00	0.00000000e+00
-139	1.00000000e+00	0.00000000e+00	0.00000000e+00	0.00000000e+00
-138	1.00000000e+00	0.00000000e+00	0.00000000e+00	0.00000000e+00
-137	1.00000000e+00	0.00000000e+00	0.00000000e+00	0.00000000e+00
-136	1.00000000e+00	0.00000000e+00	0.00000000e+00	0.00000000e+00
-135	1.00000000e+00	0.00000000e+00	0.00000000e+00	0.00000000e+00
-134	1.00000000e+00	0.00000000e+00	0.00000000e+00	0.00000000e+00
-133	1.00000000e+00	0.00000000e+00	0.00000000e+00	0.00000000e+00
-132	1.00000000e+00	0.00000000e+00	0.00000000e+00	0.00000000e+00
-131	1.00000000e+00	0.00000000e+00	0.00000000e+00	0.00000000e+00
-130	1.00000000e+00	0.00000000e+00	0.00000000e+00	0.00000000e+00
-129	1.00000000e+00	0.00000000e+00	0.00000000e+00	0.00000000e+00
-128	1.00000000e+00	0.00000000e+00	0.00000000e+00	0.00000000e+00
-127	1.00000000e+00	0.00000000e+00	0.00000000e+00	0.00000000e+00
-126	1.00000000e+00	0.00000000e+00	0.00000000e+00	0.00000000e+00
-125	1.00000000e+00	0.00000000e+00	0.00000000e+00	0.00000000e+00
-124	2.00000000e+00	0.00000000e+00	0.00000000e+00	0.00000000e+00
-123	2.00000000e+00	0.00000000e+00	0.00000000e+00	0.00000000e+00
-122	2.00000000e+00	0.00000000e+00	0.00000000e+00	0.00000000e+00
-121	5.00000000e+00	0.00000000e+00	0.00000000e+00	0.00000000e+00
-120	5.00000000e+00	0.00000000e+00	0.00000000e+00	0.00000000e+00
-119	5.00000000e+00	0.00000000e+00	0.00000000e+00	0.00000000e+00
-118	5.00000000e+00	0.00000000e+00	0.00000000e+00	0.00000000e+00
-117	5.00000000e+00	0.00000000e+00	0.00000000e+00	0.00000000e+00
-116	5.00000000e+00	0.00000000e+00	0.00000000e+00	0.00000000e+00
-115	5.00000000e+00	0.00000000e+00	0.00000000e+00	0.00000000e+00
-114	5.00000000e+00	0.00000000e+00	0.00000000e+00	0.00000000e+00
-113	5.00000000e+00	0.00000000e+00	0.00000000e+00	0.00000000e+00
-112	5.00000000e+00	0.00000000e+00	0.00000000e+00	0.00000000e+00
-111	5.00000000e+00	0.00000000e+00	0.00000000e+00	0.00000000e+00
-110	5.00000000e+00	0.00000000e+00	0.00000000e+00	0.00000000e+00
-109	5.00000000e+00	0.00000000e+00	0.00000000e+00	0.00000000e+00
-108	5.00000000e+00	0.00000000e+00	0.00000000e+00	0.00000000e+00
-107	5.00000000e+00	0.00000000e+00	0.00000000e+00	0.00000000e+00
-106	5.00000000e+00	0.00000000e+00	0.00000000e+00	0.00000000e+00
-105	7.00000000e+00	0.00000000e+00	0.00000000e+00	0.00000000e+00
-104	5.70000000e+01	0.00000000e+00	0.00000000e+00	0.00000000e+00
-103	6.40000000e+01	0.00000000e+00	0.00000000e+00	0.00000000e+00
-102	7.10000000e+01	0.00000000e+00	0.00000000e+00	0.00000000e+00
-101	7.40000000e+01	0.00000000e+00	0.00000000e+00	0.00000000e+00
-100	7.60000000e+01	0.00000000e+00	0.00000000e+00	0.00000000e+00
-99	7.90000000e+01	0.00000000e+00	0.00000000e+00	0.00000000e+00
-98	8.20000000e+01	0.00000000e+00	0.00000000e+00	0.00000000e+00
-97	8.50000000e+01	0.00000000e+00	0.00000000e+00	0.00000000e+00
-96	1.91000000e+02	0.00000000e+00	0.00000000e+00	0.00000000e+00
-95	2.90000000e+02	0.00000000e+00	0.00000000e+00	0.00000000e+00
-94	3.38000000e+02	0.00000000e+00	0.00000000e+00	0.00000000e+00
-93	4.67000000e+02	2.00000000e+00	3.00000000e+00	7.00000000e+00
-92	5.65000000e+02	2.00000000e+00	3.00000000e+00	7.00000000e+00
-91	6.50000000e+02	2.00000000e+00	3.00000000e+00	7.00000000e+00
-90	7.18000000e+02	2.00000000e+00	3.00000000e+00	7.00000000e+00
-89	7.65000000e+02	2.00000000e+00	3.00000000e+00	7.00000000e+00
-88	8.18000000e+02	2.00000000e+00	3.00000000e+00	7.00000000e+00
-87	8.66000000e+02	2.00000000e+00	3.00000000e+00	7.00000000e+00
-86	9.16000000e+02	2.00000000e+00	3.00000000e+00	7.00000000e+00
-85	9.38000000e+02	2.00000000e+00	3.00000000e+00	7.00000000e+00
-84	9.78000000e+02	2.00000000e+00	3.00000000e+00	7.00000000e+00
-83	1.01700000e+03	2.00000000e+00	3.00000000e+00	7.00000000e+00
-82	1.04000000e+03	2.00000000e+00	3.00000000e+00	7.00000000e+00
-81	1.08000000e+03	2.00000000e+00	3.00000000e+00	7.00000000e+00
-80	1.11700000e+03	2.00000000e+00	3.00000000e+00	7.00000000e+00
-79	1.15500000e+03	2.00000000e+00	3.00000000e+00	7.00000000e+00
-78	1.21300000e+03	2.00000000e+00	3.00000000e+00	7.00000000e+00
-77	1.40500000e+03	4.00000000e+00	5.00000000e+00	9.00000000e+00
-76	1.50700000e+03	4.00000000e+00	5.00000000e+00	9.00000000e+00
-75	1.61400000e+03	5.00000000e+00	6.00000000e+00	1.00000000e+01
-74	1.73000000e+03	5.00000000e+00	6.00000000e+00	1.20000000e+01
-73	1.83800000e+03	5.00000000e+00	6.00000000e+00	1.20000000e+01
-72	1.88700000e+03	5.00000000e+00	6.00000000e+00	1.20000000e+01
-71	2.00700000e+03	5.00000000e+00	6.00000000e+00	1.20000000e+01
-70	2.22900000e+03	8.00000000e+00	9.00000000e+00	1.50000000e+01
-69	2.54000000e+03	1.00000000e+01	1.10000000e+01	3.10000000e+01
-68	2.77300000e+03	1.00000000e+01	1.20000000e+01	3.30000000e+01
-67	2.88400000e+03	1.00000000e+01	1.20000000e+01	3.30000000e+01
-66	3.04600000e+03	1.00000000e+01	1.20000000e+01	3.30000000e+01
-65	3.34300000e+03	1.00000000e+01	1.20000000e+01	3.30000000e+01
-64	3.48900000e+03	1.20000000e+01	1.40000000e+01	3.60000000e+01
-63	3.58400000e+03	1.20000000e+01	1.40000000e+01	3.60000000e+01
-62	3.68100000e+03	1.20000000e+01	1.40000000e+01	3.60000000e+01
-61	3.76000000e+03	1.20000000e+01	1.40000000e+01	3.60000000e+01
-60	3.83800000e+03	1.20000000e+01	1.40000000e+01	3.60000000e+01
-59	8.85500000e+03	1.60000000e+01	1.80000000e+01	4.00000000e+01
-58	8.98900000e+03	1.90000000e+01	2.20000000e+01	4.40000000e+01
-57	9.08800000e+03	1.90000000e+01	2.30000000e+01	4.50000000e+01
-56	9.16500000e+03	1.90000000e+01	2.30000000e+01	4.50000000e+01
-55	9.22900000e+03	1.90000000e+01	2.30000000e+01	4.50000000e+01
-54	9.30900000e+03	1.90000000e+01	2.30000000e+01	4.50000000e+01
-53	9.36900000e+03	1.90000000e+01	2.30000000e+01	4.50000000e+01
-52	9.42800000e+03	1.90000000e+01	2.30000000e+01	4.50000000e+01
-51	9.47800000e+03	1.90000000e+01	2.30000000e+01	4.50000000e+01
-50	9.53800000e+03	1.90000000e+01	2.30000000e+01	4.50000000e+01
-49	9.59400000e+03	1.90000000e+01	2.30000000e+01	4.50000000e+01
-48	9.66400000e+03	1.90000000e+01	2.30000000e+01	4.50000000e+01
-47	9.70600000e+03	1.90000000e+01	2.30000000e+01	4.50000000e+01
-46	9.75200000e+03	1.90000000e+01	2.30000000e+01	4.50000000e+01
-45	9.80100000e+03	1.90000000e+01	2.30000000e+01	4.50000000e+01
-44	9.84700000e+03	1.90000000e+01	2.30000000e+01	4.50000000e+01
-43	9.89400000e+03	1.90000000e+01	2.30000000e+01	4.50000000e+01
-42	9.95700000e+03	1.90000000e+01	2.30000000e+01	4.50000000e+01
-41	9.99000000e+03	1.90000000e+01	2.30000000e+01	4.50000000e+01
-40	1.00190000e+04	1.90000000e+01	2.30000000e+01	4.50000000e+01
-39	1.00420000e+04	1.90000000e+01	2.30000000e+01	4.50000000e+01
-38	1.00590000e+04	1.90000000e+01	2.30000000e+01	4.50000000e+01
-37	1.00850000e+04	1.90000000e+01	2.30000000e+01	4.50000000e+01
-36	1.01380000e+04	1.90000000e+01	2.30000000e+01	4.50000000e+01
-35	1.01910000e+04	1.90000000e+01	2.30000000e+01	4.50000000e+01
-34	1.02330000e+04	1.90000000e+01	2.30000000e+01	4.50000000e+01
-33	1.02750000e+04	1.90000000e+01	2.30000000e+01	4.50000000e+01
-32	1.03140000e+04	1.90000000e+01	2.30000000e+01	4.50000000e+01
-31	1.03670000e+04	1.90000000e+01	2.30000000e+01	4.50000000e+01
-30	1.04090000e+04	1.90000000e+01	2.30000000e+01	4.50000000e+01
-29	1.04560000e+04	1.90000000e+01	2.30000000e+01	4.50000000e+01
-28	1.05130000e+04	1.90000000e+01	2.30000000e+01	4.50000000e+01
-27	1.05460000e+04	1.90000000e+01	2.30000000e+01	4.50000000e+01
-26	1.05460000e+04	1.90000000e+01	2.30000000e+01	4.50000000e+01
-25	1.05620000e+04	1.90000000e+01	2.30000000e+01	4.50000000e+01
-24	1.05620000e+04	1.90000000e+01	2.30000000e+01	4.50000000e+01
-23	1.06250000e+04	1.90000000e+01	2.30000000e+01	4.50000000e+01
-22	1.07050000e+04	1.90000000e+01	2.40000000e+01	4.60000000e+01
-21	1.07720000e+04	1.90000000e+01	2.40000000e+01	4.60000000e+01
-20	1.08450000e+04	1.90000000e+01	2.40000000e+01	4.60000000e+01
-19	1.08980000e+04	1.90000000e+01	2.40000000e+01	4.60000000e+01
-18	1.09620000e+04	1.90000000e+01	2.40000000e+01	4.60000000e+01
-17	1.09620000e+04	1.90000000e+01	2.40000000e+01	4.60000000e+01
-16	1.10460000e+04	1.90000000e+01	2.40000000e+01	4.60000000e+01
-15	1.10460000e+04	1.90000000e+01	2.40000000e+01	4.60000000e+01
-14	1.10460000e+04	1.90000000e+01	2.40000000e+01	4.60000000e+01
-13	1.10460000e+04	1.90000000e+01	2.40000000e+01	4.60000000e+01
-12	1.10460000e+04	1.90000000e+01	2.40000000e+01	4.60000000e+01
-11	1.11180000e+04	1.90000000e+01	2.40000000e+01	4.60000000e+01
-10	1.12580000e+04	1.90000000e+01	2.40000000e+01	4.60000000e+01
-9	1.13310000e+04	1.90000000e+01	2.40000000e+01	4.60000000e+01
-8	1.13970000e+04	1.90000000e+01	2.40000000e+01	4.60000000e+01
-7	1.14750000e+04	1.90000000e+01	2.40000000e+01	4.60000000e+01
-6	1.17100000e+04	1.90000000e+01	2.40000000e+01	4.60000000e+01
-5	1.18620000e+04	1.90000000e+01	2.40000000e+01	4.60000000e+01
-4	1.20180000e+04	1.90000000e+01	2.40000000e+01	4.60000000e+01
-3	1.23300000e+04	2.20000000e+01	2.60000000e+01	4.80000000e+01
-2	1.26550000e+04	2.20000000e+01	2.60000000e+01	4.80000000e+01
-1	1.30840000e+04	2.20000000e+01	2.60000000e+01	4.80000000e+01
0	1.37950000e+04	2.20000000e+01	2.60000000e+01	4.80000000e+01
1	1.46040000e+04	2.20000000e+01	2.60000000e+01	4.80000000e+01
2	1.52180000e+04	2.20000000e+01	2.60000000e+01	4.80000000e+01
3	1.57170000e+04	2.20000000e+01	2.60000000e+01	4.80000000e+01
4	1.63230000e+04	2.20000000e+01	2.60000000e+01	4.80000000e+01
5	1.69110000e+04	2.20000000e+01	2.60000000e+01	4.80000000e+01
6	1.73550000e+04	2.20000000e+01	2.60000000e+01	4.80000000e+01
7	1.79130000e+04	2.20000000e+01	2.60000000e+01	4.80000000e+01
8	1.84380000e+04	2.20000000e+01	2.60000000e+01	4.80000000e+01
9	1.88090000e+04	2.20000000e+01	2.60000000e+01	4.80000000e+01
10	1.91690000e+04	2.20000000e+01	2.60000000e+01	4.80000000e+01
11	1.95690000e+04	2.30000000e+01	2.70000000e+01	4.90000000e+01
12	2.00120000e+04	2.30000000e+01	2.70000000e+01	4.90000000e+01
13	2.03940000e+04	2.30000000e+01	2.70000000e+01	4.90000000e+01
14	2.08680000e+04	2.30000000e+01	2.70000000e+01	4.90000000e+01
15	2.18070000e+04	2.30000000e+01	2.70000000e+01	4.90000000e+01
16	2.25520000e+04	2.30000000e+01	2.70000000e+01	4.90000000e+01
17	2.30130000e+04	2.30000000e+01	2.70000000e+01	4.90000000e+01
18	2.34740000e+04	2.30000000e+01	2.70000000e+01	4.90000000e+01
19	2.37800000e+04	2.30000000e+01	2.70000000e+01	4.90000000e+01
20	2.40220000e+04	2.30000000e+01	2.70000000e+01	4.90000000e+01
21	2.42500000e+04	2.30000000e+01	2.70000000e+01	4.90000000e+01
22	2.45610000e+04	2.30000000e+01	2.70000000e+01	4.90000000e+01
23	2.47670000e+04	2.30000000e+01	2.70000000e+01	4.90000000e+01
24	2.49940000e+04	2.40000000e+01	2.80000000e+01	5.00000000e+01
25	2.52270000e+04	2.40000000e+01	2.80000000e+01	5.00000000e+01
26	2.54230000e+04	2.40000000e+01	2.80000000e+01	5.00000000e+01
27	2.56000000e+04	2.40000000e+01	2.80000000e+01	5.00000000e+01
28	2.57630000e+04	2.40000000e+01	2.80000000e+01	5.00000000e+01
29	2.59530000e+04	2.40000000e+01	2.80000000e+01	5.00000000e+01
30	2.61230000e+04	2.40000000e+01	2.80000000e+01	5.00000000e+01
31	2.63040000e+04	2.40000000e+01	2.80000000e+01	5.00000000e+01
32	2.65070000e+04	2.40000000e+01	2.80000000e+01	5.00000000e+01
33	2.67150000e+04	2.40000000e+01	2.80000000e+01	5.00000000e+01
34	2.68970000e+04	2.40000000e+01	2.80000000e+01	5.00000000e+01
35	2.70940000e+04	2.60000000e+01	2.90000000e+01	5.30000000e+01
36	2.73000000e+04	2.50000000e+01	3.00000000e+01	5.50000000e+01
37	2.74740000e+04	2.50000000e+01	3.00000000e+01	5.50000000e+01
38	2.76230000e+04	2.50000000e+01	3.00000000e+01	5.50000000e+01
39	2.78710000e+04	2.50000000e+01	3.00000000e+01	5.50000000e+01
40	2.80740000e+04	2.50000000e+01	3.00000000e+01	5.50000000e+01
41	2.82800000e+04	2.50000000e+01	3.00000000e+01	5.50000000e+01
42	2.84880000e+04	2.50000000e+01	3.00000000e+01	5.50000000e+01
43	2.86650000e+04	2.50000000e+01	3.00000000e+01	5.50000000e+01
44	2.88350000e+04	2.50000000e+01	3.00000000e+01	5.50000000e+01
45	2.90000000e+04	2.50000000e+01	3.00000000e+01	5.50000000e+01
46	2.91850000e+04	2.50000000e+01	3.00000000e+01	5.50000000e+01
47	2.93520000e+04	2.50000000e+01	3.00000000e+01	5.50000000e+01
48	2.95620000e+04	2.50000000e+01	3.00000000e+01	5.50000000e+01
49	2.97330000e+04	2.50000000e+01	3.00000000e+01	5.50000000e+01
50	2.99120000e+04	2.50000000e+01	3.00000000e+01	5.50000000e+01
51	3.01020000e+04	2.40000000e+01	3.00000000e+01	5.60000000e+01
52	3.02810000e+04	2.40000000e+01	3.00000000e+01	5.60000000e+01
53	3.04510000e+04	2.40000000e+01	3.00000000e+01	5.60000000e+01
54	3.06720000e+04	2.40000000e+01	3.00000000e+01	5.60000000e+01
55	3.08810000e+04	2.60000000e+01	3.10000000e+01	5.70000000e+01
56	3.10530000e+04	2.60000000e+01	3.10000000e+01	5.70000000e+01
57	3.12170000e+04	2.60000000e+01	3.10000000e+01	5.70000000e+01
58	3.13940000e+04	2.60000000e+01	3.10000000e+01	5.70000000e+01
59	3.15540000e+04	2.60000000e+01	3.10000000e+01	5.70000000e+01
60	3.17560000e+04	2.60000000e+01	3.10000000e+01	5.70000000e+01
61	3.18940000e+04	2.60000000e+01	3.10000000e+01	5.70000000e+01
62	3.20460000e+04	2.60000000e+01	3.10000000e+01	5.70000000e+01
63	3.21810000e+04	2.60000000e+01	3.10000000e+01	5.70000000e+01
64	3.23490000e+04	2.60000000e+01	3.10000000e+01	5.70000000e+01
65	3.25350000e+04	2.60000000e+01	3.10000000e+01	5.70000000e+01
66	3.26950000e+04	2.60000000e+01	3.10000000e+01	5.70000000e+01
67	3.28570000e+04	2.60000000e+01	3.10000000e+01	5.70000000e+01
68	3.30470000e+04	2.60000000e+01	3.10000000e+01	5.70000000e+01
69	3.32460000e+04	2.60000000e+01	3.10000000e+01	5.70000000e+01
70	3.34090000e+04	2.60000000e+01	3.10000000e+01	5.70000000e+01
71	3.35340000e+04	2.60000000e+01	3.10000000e+01	5.70000000e+01
72	3.36730000e+04	2.60000000e+01	3.10000000e+01	5.70000000e+01
73	3.38080000e+04	2.60000000e+01	3.10000000e+01	5.70000000e+01
74	3.39560000e+04	2.60000000e+01	3.10000000e+01	5.70000000e+01
75	3.41200000e+04	2.60000000e+01	3.10000000e+01	5.70000000e+01
76	3.42950000e+04	2.60000000e+01	3.10000000e+01	5.70000000e+01
77	3.44290000e+04	2.60000000e+01	3.10000000e+01	5.70000000e+01
78	3.45430000e+04	2.60000000e+01	3.10000000e+01	5.70000000e+01
79	3.46900000e+04	2.60000000e+01	3.10000000e+01	5.70000000e+01
80	3.48150000e+04	2.60000000e+01	3.10000000e+01	5.70000000e+01
81	3.49440000e+04	2.60000000e+01	3.10000000e+01	5.70000000e+01
82	3.50870000e+04	2.60000000e+01	3.10000000e+01	5.70000000e+01
83	3.52190000e+04	2.60000000e+01	3.10000000e+01	5.70000000e+01
84	3.53740000e+04	2.60000000e+01	3.10000000e+01	5.70000000e+01
85	3.55160000e+04	2.60000000e+01	5.00000000e+00	5.70000000e+01
86	3.56470000e+04	2.60000000e+01	3.10000000e+01	5.70000000e+01
87	3.58080000e+04	2.60000000e+01	3.10000000e+01	5.70000000e+01
88	3.59210000e+04	2.60000000e+01	3.10000000e+01	5.70000000e+01
89	3.60420000e+04	2.60000000e+01	3.10000000e+01	5.70000000e+01
90	3.61690000e+04	2.60000000e+01	3.10000000e+01	5.70000000e+01
91	3.63040000e+04	2.60000000e+01	3.10000000e+01	5.70000000e+01
92	3.64190000e+04	2.60000000e+01	3.10000000e+01	5.70000000e+01
93	3.65210000e+04	2.60000000e+01	3.10000000e+01	5.70000000e+01
94	3.66510000e+04	2.60000000e+01	3.10000000e+01	5.70000000e+01
95	3.67680000e+04	2.60000000e+01	3.10000000e+01	5.70000000e+01
96	3.68890000e+04	2.60000000e+01	3.10000000e+01	5.70000000e+01
97	3.70060000e+04	2.60000000e+01	3.10000000e+01	5.70000000e+01
98	3.71650000e+04	2.60000000e+01	3.10000000e+01	5.70000000e+01
99	3.72790000e+04	2.60000000e+01	3.10000000e+01	5.70000000e+01
100	3.73910000e+04	2.60000000e+01	3.10000000e+01	5.70000000e+01
