# Supplementary material for: Early Prediction of Movie Box Office Success Based on Wikipedia Activity Big Data
Source: PLoS One. 2013 Aug 21;8(8):e71226. doi: 10.1371/journal.pone.0071226 (PMC3749192; doi:10.1371/journal.pone.0071226)
Supplement: Dataset S1 — The dataset under study, including the financial and Wikipedia activity data is also available at http://wwm.phy.bme.hu/SupplementaryDataS1.zip. (ZIP) [file pone.0071226.s002.zip › wikipredict_data_pack/sample_of_312/wikipedia_predictors/53]

Day_(movie_time)	Views	Users	Rigor	Edits
-500	0.00000000e+00	0.00000000e+00	0.00000000e+00	0.00000000e+00
-499	0.00000000e+00	0.00000000e+00	0.00000000e+00	0.00000000e+00
-498	0.00000000e+00	0.00000000e+00	0.00000000e+00	0.00000000e+00
-497	0.00000000e+00	0.00000000e+00	0.00000000e+00	0.00000000e+00
-496	0.00000000e+00	0.00000000e+00	0.00000000e+00	0.00000000e+00
-495	0.00000000e+00	0.00000000e+00	0.00000000e+00	0.00000000e+00
-494	0.00000000e+00	0.00000000e+00	0.00000000e+00	0.00000000e+00
-493	0.00000000e+00	0.00000000e+00	0.00000000e+00	0.00000000e+00
-492	0.00000000e+00	0.00000000e+00	0.00000000e+00	0.00000000e+00
-491	0.00000000e+00	0.00000000e+00	0.00000000e+00	0.00000000e+00
-490	0.00000000e+00	0.00000000e+00	0.00000000e+00	0.00000000e+00
-489	0.00000000e+00	0.00000000e+00	0.00000000e+00	0.00000000e+00
-488	0.00000000e+00	0.00000000e+00	0.00000000e+00	0.00000000e+00
-487	0.00000000e+00	0.00000000e+00	0.00000000e+00	0.00000000e+00
-486	0.00000000e+00	0.00000000e+00	0.00000000e+00	0.00000000e+00
-485	0.00000000e+00	0.00000000e+00	0.00000000e+00	0.00000000e+00
-484	0.00000000e+00	0.00000000e+00	0.00000000e+00	0.00000000e+00
-483	0.00000000e+00	0.00000000e+00	0.00000000e+00	0.00000000e+00
-482	0.00000000e+00	0.00000000e+00	0.00000000e+00	0.00000000e+00
-481	0.00000000e+00	0.00000000e+00	0.00000000e+00	0.00000000e+00
-480	0.00000000e+00	0.00000000e+00	0.00000000e+00	0.00000000e+00
-479	0.00000000e+00	0.00000000e+00	0.00000000e+00	0.00000000e+00
-478	0.00000000e+00	0.00000000e+00	0.00000000e+00	0.00000000e+00
-477	0.00000000e+00	0.00000000e+00	0.00000000e+00	0.00000000e+00
-476	0.00000000e+00	0.00000000e+00	0.00000000e+00	0.00000000e+00
-475	0.00000000e+00	0.00000000e+00	0.00000000e+00	0.00000000e+00
-474	0.00000000e+00	0.00000000e+00	0.00000000e+00	0.00000000e+00
-473	0.00000000e+00	0.00000000e+00	0.00000000e+00	0.00000000e+00
-472	0.00000000e+00	0.00000000e+00	0.00000000e+00	0.00000000e+00
-471	0.00000000e+00	0.00000000e+00	0.00000000e+00	0.00000000e+00
-470	0.00000000e+00	0.00000000e+00	0.00000000e+00	0.00000000e+00
-469	0.00000000e+00	0.00000000e+00	0.00000000e+00	0.00000000e+00
-468	0.00000000e+00	0.00000000e+00	0.00000000e+00	0.00000000e+00
-467	0.00000000e+00	0.00000000e+00	0.00000000e+00	0.00000000e+00
-466	0.00000000e+00	0.00000000e+00	0.00000000e+00	0.00000000e+00
-465	0.00000000e+00	0.00000000e+00	0.00000000e+00	0.00000000e+00
-464	0.00000000e+00	0.00000000e+00	0.00000000e+00	0.00000000e+00
-463	0.00000000e+00	0.00000000e+00	0.00000000e+00	0.00000000e+00
-462	0.00000000e+00	0.00000000e+00	0.00000000e+00	0.00000000e+00
-461	0.00000000e+00	0.00000000e+00	0.00000000e+00	0.00000000e+00
-460	0.00000000e+00	0.00000000e+00	0.00000000e+00	0.00000000e+00
-459	0.00000000e+00	0.00000000e+00	0.00000000e+00	0.00000000e+00
-458	0.00000000e+00	0.00000000e+00	0.00000000e+00	0.00000000e+00
-457	0.00000000e+00	0.00000000e+00	0.00000000e+00	0.00000000e+00
-456	0.00000000e+00	0.00000000e+00	0.00000000e+00	0.00000000e+00
-455	0.00000000e+00	0.00000000e+00	0.00000000e+00	0.00000000e+00
-454	0.00000000e+00	0.00000000e+00	0.00000000e+00	0.00000000e+00
-453	0.00000000e+00	0.00000000e+00	0.00000000e+00	0.00000000e+00
-452	0.00000000e+00	0.00000000e+00	0.00000000e+00	0.00000000e+00
-451	0.00000000e+00	0.00000000e+00	0.00000000e+00	0.00000000e+00
-450	0.00000000e+00	0.00000000e+00	0.00000000e+00	0.00000000e+00
-449	0.00000000e+00	0.00000000e+00	0.00000000e+00	0.00000000e+00
-448	0.00000000e+00	0.00000000e+00	0.00000000e+00	0.00000000e+00
-447	0.00000000e+00	0.00000000e+00	0.00000000e+00	0.00000000e+00
-446	0.00000000e+00	0.00000000e+00	0.00000000e+00	0.00000000e+00
-445	0.00000000e+00	0.00000000e+00	0.00000000e+00	0.00000000e+00
-444	0.00000000e+00	0.00000000e+00	0.00000000e+00	0.00000000e+00
-443	0.00000000e+00	0.00000000e+00	0.00000000e+00	0.00000000e+00
-442	0.00000000e+00	0.00000000e+00	0.00000000e+00	0.00000000e+00
-441	0.00000000e+00	0.00000000e+00	0.00000000e+00	0.00000000e+00
-440	0.00000000e+00	0.00000000e+00	0.00000000e+00	0.00000000e+00
-439	0.00000000e+00	0.00000000e+00	0.00000000e+00	0.00000000e+00
-438	0.00000000e+00	0.00000000e+00	0.00000000e+00	0.00000000e+00
-437	0.00000000e+00	0.00000000e+00	0.00000000e+00	0.00000000e+00
-436	0.00000000e+00	0.00000000e+00	0.00000000e+00	0.00000000e+00
-435	0.00000000e+00	0.00000000e+00	0.00000000e+00	0.00000000e+00
-434	0.00000000e+00	0.00000000e+00	0.00000000e+00	0.00000000e+00
-433	0.00000000e+00	0.00000000e+00	0.00000000e+00	0.00000000e+00
-432	0.00000000e+00	0.00000000e+00	0.00000000e+00	0.00000000e+00
-431	0.00000000e+00	0.00000000e+00	0.00000000e+00	0.00000000e+00
-430	0.00000000e+00	0.00000000e+00	0.00000000e+00	0.00000000e+00
-429	0.00000000e+00	0.00000000e+00	0.00000000e+00	0.00000000e+00
-428	0.00000000e+00	0.00000000e+00	0.00000000e+00	0.00000000e+00
-427	0.00000000e+00	0.00000000e+00	0.00000000e+00	0.00000000e+00
-426	0.00000000e+00	0.00000000e+00	0.00000000e+00	0.00000000e+00
-425	0.00000000e+00	0.00000000e+00	0.00000000e+00	0.00000000e+00
-424	0.00000000e+00	0.00000000e+00	0.00000000e+00	0.00000000e+00
-423	0.00000000e+00	0.00000000e+00	0.00000000e+00	0.00000000e+00
-422	0.00000000e+00	0.00000000e+00	0.00000000e+00	0.00000000e+00
-421	0.00000000e+00	0.00000000e+00	0.00000000e+00	0.00000000e+00
-420	0.00000000e+00	0.00000000e+00	0.00000000e+00	0.00000000e+00
-419	0.00000000e+00	0.00000000e+00	0.00000000e+00	0.00000000e+00
-418	0.00000000e+00	0.00000000e+00	0.00000000e+00	0.00000000e+00
-417	0.00000000e+00	0.00000000e+00	0.00000000e+00	0.00000000e+00
-416	0.00000000e+00	0.00000000e+00	0.00000000e+00	0.00000000e+00
-415	0.00000000e+00	0.00000000e+00	0.00000000e+00	0.00000000e+00
-414	0.00000000e+00	0.00000000e+00	0.00000000e+00	0.00000000e+00
-413	0.00000000e+00	0.00000000e+00	0.00000000e+00	0.00000000e+00
-412	0.00000000e+00	0.00000000e+00	0.00000000e+00	0.00000000e+00
-411	0.00000000e+00	0.00000000e+00	0.00000000e+00	0.00000000e+00
-410	0.00000000e+00	0.00000000e+00	0.00000000e+00	0.00000000e+00
-409	0.00000000e+00	0.00000000e+00	0.00000000e+00	0.00000000e+00
-408	0.00000000e+00	0.00000000e+00	0.00000000e+00	0.00000000e+00
-407	0.00000000e+00	0.00000000e+00	0.00000000e+00	0.00000000e+00
-406	0.00000000e+00	0.00000000e+00	0.00000000e+00	0.00000000e+00
-405	0.00000000e+00	0.00000000e+00	0.00000000e+00	0.00000000e+00
-404	0.00000000e+00	0.00000000e+00	0.00000000e+00	0.00000000e+00
-403	0.00000000e+00	0.00000000e+00	0.00000000e+00	0.00000000e+00
-402	0.00000000e+00	0.00000000e+00	0.00000000e+00	0.00000000e+00
-401	0.00000000e+00	0.00000000e+00	0.00000000e+00	0.00000000e+00
-400	0.00000000e+00	0.00000000e+00	0.00000000e+00	0.00000000e+00
-399	0.00000000e+00	0.00000000e+00	0.00000000e+00	0.00000000e+00
-398	0.00000000e+00	0.00000000e+00	0.00000000e+00	0.00000000e+00
-397	0.00000000e+00	0.00000000e+00	0.00000000e+00	0.00000000e+00
-396	0.00000000e+00	0.00000000e+00	0.00000000e+00	0.00000000e+00
-395	0.00000000e+00	0.00000000e+00	0.00000000e+00	0.00000000e+00
-394	0.00000000e+00	0.00000000e+00	0.00000000e+00	0.00000000e+00
-393	0.00000000e+00	0.00000000e+00	0.00000000e+00	0.00000000e+00
-392	0.00000000e+00	0.00000000e+00	0.00000000e+00	0.00000000e+00
-391	0.00000000e+00	0.00000000e+00	0.00000000e+00	0.00000000e+00
-390	0.00000000e+00	0.00000000e+00	0.00000000e+00	0.00000000e+00
-389	0.00000000e+00	0.00000000e+00	0.00000000e+00	0.00000000e+00
-388	0.00000000e+00	0.00000000e+00	0.00000000e+00	0.00000000e+00
-387	0.00000000e+00	0.00000000e+00	0.00000000e+00	0.00000000e+00
-386	0.00000000e+00	0.00000000e+00	0.00000000e+00	0.00000000e+00
-385	0.00000000e+00	0.00000000e+00	0.00000000e+00	0.00000000e+00
-384	0.00000000e+00	0.00000000e+00	0.00000000e+00	0.00000000e+00
-383	0.00000000e+00	0.00000000e+00	0.00000000e+00	0.00000000e+00
-382	0.00000000e+00	0.00000000e+00	0.00000000e+00	0.00000000e+00
-381	0.00000000e+00	0.00000000e+00	0.00000000e+00	0.00000000e+00
-380	0.00000000e+00	0.00000000e+00	0.00000000e+00	0.00000000e+00
-379	0.00000000e+00	0.00000000e+00	0.00000000e+00	0.00000000e+00
-378	0.00000000e+00	0.00000000e+00	0.00000000e+00	0.00000000e+00
-377	0.00000000e+00	0.00000000e+00	0.00000000e+00	0.00000000e+00
-376	0.00000000e+00	0.00000000e+00	0.00000000e+00	0.00000000e+00
-375	0.00000000e+00	0.00000000e+00	0.00000000e+00	0.00000000e+00
-374	0.00000000e+00	0.00000000e+00	0.00000000e+00	0.00000000e+00
-373	0.00000000e+00	0.00000000e+00	0.00000000e+00	0.00000000e+00
-372	0.00000000e+00	0.00000000e+00	0.00000000e+00	0.00000000e+00
-371	0.00000000e+00	0.00000000e+00	0.00000000e+00	0.00000000e+00
-370	0.00000000e+00	0.00000000e+00	0.00000000e+00	0.00000000e+00
-369	0.00000000e+00	0.00000000e+00	0.00000000e+00	0.00000000e+00
-368	0.00000000e+00	0.00000000e+00	0.00000000e+00	0.00000000e+00
-367	0.00000000e+00	0.00000000e+00	0.00000000e+00	0.00000000e+00
-366	0.00000000e+00	0.00000000e+00	0.00000000e+00	0.00000000e+00
-365	0.00000000e+00	0.00000000e+00	0.00000000e+00	0.00000000e+00
-364	0.00000000e+00	0.00000000e+00	0.00000000e+00	0.00000000e+00
-363	0.00000000e+00	0.00000000e+00	0.00000000e+00	0.00000000e+00
-362	0.00000000e+00	0.00000000e+00	0.00000000e+00	0.00000000e+00
-361	0.00000000e+00	0.00000000e+00	0.00000000e+00	0.00000000e+00
-360	0.00000000e+00	0.00000000e+00	0.00000000e+00	0.00000000e+00
-359	0.00000000e+00	0.00000000e+00	0.00000000e+00	0.00000000e+00
-358	0.00000000e+00	0.00000000e+00	0.00000000e+00	0.00000000e+00
-357	0.00000000e+00	0.00000000e+00	0.00000000e+00	0.00000000e+00
-356	0.00000000e+00	0.00000000e+00	0.00000000e+00	0.00000000e+00
-355	0.00000000e+00	0.00000000e+00	0.00000000e+00	0.00000000e+00
-354	0.00000000e+00	0.00000000e+00	0.00000000e+00	0.00000000e+00
-353	1.00000000e+00	0.00000000e+00	0.00000000e+00	0.00000000e+00
-352	1.00000000e+00	0.00000000e+00	0.00000000e+00	0.00000000e+00
-351	3.00000000e+00	0.00000000e+00	0.00000000e+00	0.00000000e+00
-350	3.00000000e+00	0.00000000e+00	0.00000000e+00	0.00000000e+00
-349	3.00000000e+00	0.00000000e+00	0.00000000e+00	0.00000000e+00
-348	3.00000000e+00	0.00000000e+00	0.00000000e+00	0.00000000e+00
-347	4.00000000e+00	0.00000000e+00	0.00000000e+00	0.00000000e+00
-346	3.40000000e+01	0.00000000e+00	0.00000000e+00	0.00000000e+00
-345	7.10000000e+01	0.00000000e+00	0.00000000e+00	0.00000000e+00
-344	9.00000000e+01	0.00000000e+00	0.00000000e+00	0.00000000e+00
-343	1.18000000e+02	0.00000000e+00	0.00000000e+00	0.00000000e+00
-342	1.34000000e+02	0.00000000e+00	0.00000000e+00	0.00000000e+00
-341	1.48000000e+02	0.00000000e+00	0.00000000e+00	0.00000000e+00
-340	1.63000000e+02	0.00000000e+00	0.00000000e+00	0.00000000e+00
-339	1.83000000e+02	0.00000000e+00	0.00000000e+00	0.00000000e+00
-338	1.96000000e+02	0.00000000e+00	0.00000000e+00	0.00000000e+00
-337	2.18000000e+02	0.00000000e+00	0.00000000e+00	0.00000000e+00
-336	2.44000000e+02	0.00000000e+00	0.00000000e+00	0.00000000e+00
-335	2.59000000e+02	0.00000000e+00	0.00000000e+00	0.00000000e+00
-334	2.83000000e+02	0.00000000e+00	0.00000000e+00	0.00000000e+00
-333	3.15000000e+02	0.00000000e+00	0.00000000e+00	0.00000000e+00
-332	3.15000000e+02	0.00000000e+00	0.00000000e+00	0.00000000e+00
-331	3.15000000e+02	0.00000000e+00	0.00000000e+00	0.00000000e+00
-330	3.39000000e+02	0.00000000e+00	0.00000000e+00	0.00000000e+00
-329	3.49000000e+02	0.00000000e+00	0.00000000e+00	0.00000000e+00
-328	3.61000000e+02	0.00000000e+00	0.00000000e+00	0.00000000e+00
-327	3.75000000e+02	0.00000000e+00	0.00000000e+00	0.00000000e+00
-326	3.90000000e+02	0.00000000e+00	0.00000000e+00	0.00000000e+00
-325	4.02000000e+02	0.00000000e+00	0.00000000e+00	0.00000000e+00
-324	4.20000000e+02	0.00000000e+00	0.00000000e+00	0.00000000e+00
-323	4.32000000e+02	0.00000000e+00	0.00000000e+00	0.00000000e+00
-322	4.47000000e+02	0.00000000e+00	0.00000000e+00	0.00000000e+00
-321	4.68000000e+02	0.00000000e+00	0.00000000e+00	0.00000000e+00
-320	4.76000000e+02	0.00000000e+00	0.00000000e+00	0.00000000e+00
-319	4.87000000e+02	0.00000000e+00	0.00000000e+00	0.00000000e+00
-318	5.03000000e+02	0.00000000e+00	0.00000000e+00	0.00000000e+00
-317	5.41000000e+02	0.00000000e+00	0.00000000e+00	0.00000000e+00
-316	5.41000000e+02	0.00000000e+00	0.00000000e+00	0.00000000e+00
-315	5.54000000e+02	0.00000000e+00	0.00000000e+00	0.00000000e+00
-314	5.75000000e+02	0.00000000e+00	0.00000000e+00	0.00000000e+00
-313	5.84000000e+02	0.00000000e+00	0.00000000e+00	0.00000000e+00
-312	5.98000000e+02	0.00000000e+00	0.00000000e+00	0.00000000e+00
-311	6.01000000e+02	0.00000000e+00	0.00000000e+00	0.00000000e+00
-310	6.28000000e+02	0.00000000e+00	0.00000000e+00	0.00000000e+00
-309	6.49000000e+02	0.00000000e+00	0.00000000e+00	0.00000000e+00
-308	6.63000000e+02	0.00000000e+00	0.00000000e+00	0.00000000e+00
-307	6.71000000e+02	0.00000000e+00	0.00000000e+00	0.00000000e+00
-306	6.78000000e+02	0.00000000e+00	0.00000000e+00	0.00000000e+00
-305	6.89000000e+02	0.00000000e+00	0.00000000e+00	0.00000000e+00
-304	7.04000000e+02	0.00000000e+00	0.00000000e+00	0.00000000e+00
-303	7.12000000e+02	0.00000000e+00	0.00000000e+00	0.00000000e+00
-302	7.23000000e+02	0.00000000e+00	0.00000000e+00	0.00000000e+00
-301	7.23000000e+02	0.00000000e+00	0.00000000e+00	0.00000000e+00
-300	7.33000000e+02	0.00000000e+00	0.00000000e+00	0.00000000e+00
-299	7.54000000e+02	0.00000000e+00	0.00000000e+00	0.00000000e+00
-298	7.83000000e+02	0.00000000e+00	0.00000000e+00	0.00000000e+00
-297	8.35000000e+02	0.00000000e+00	0.00000000e+00	0.00000000e+00
-296	8.80000000e+02	0.00000000e+00	0.00000000e+00	0.00000000e+00
-295	9.24000000e+02	0.00000000e+00	0.00000000e+00	0.00000000e+00
-294	9.48000000e+02	0.00000000e+00	0.00000000e+00	0.00000000e+00
-293	9.75000000e+02	0.00000000e+00	0.00000000e+00	0.00000000e+00
-292	1.00800000e+03	0.00000000e+00	0.00000000e+00	0.00000000e+00
-291	1.04900000e+03	0.00000000e+00	0.00000000e+00	0.00000000e+00
-290	1.07000000e+03	0.00000000e+00	0.00000000e+00	0.00000000e+00
-289	1.08300000e+03	0.00000000e+00	0.00000000e+00	0.00000000e+00
-288	1.12100000e+03	0.00000000e+00	0.00000000e+00	0.00000000e+00
-287	1.13300000e+03	0.00000000e+00	0.00000000e+00	0.00000000e+00
-286	1.14700000e+03	0.00000000e+00	0.00000000e+00	0.00000000e+00
-285	1.15700000e+03	0.00000000e+00	0.00000000e+00	0.00000000e+00
-284	1.17100000e+03	0.00000000e+00	0.00000000e+00	0.00000000e+00
-283	1.20500000e+03	0.00000000e+00	0.00000000e+00	0.00000000e+00
-282	1.25800000e+03	0.00000000e+00	0.00000000e+00	0.00000000e+00
-281	1.28400000e+03	0.00000000e+00	0.00000000e+00	0.00000000e+00
-280	1.31800000e+03	0.00000000e+00	0.00000000e+00	0.00000000e+00
-279	1.35600000e+03	0.00000000e+00	0.00000000e+00	0.00000000e+00
-278	1.39500000e+03	0.00000000e+00	0.00000000e+00	0.00000000e+00
-277	1.43300000e+03	0.00000000e+00	0.00000000e+00	0.00000000e+00
-276	1.47100000e+03	0.00000000e+00	0.00000000e+00	0.00000000e+00
-275	1.51800000e+03	0.00000000e+00	0.00000000e+00	0.00000000e+00
-274	1.54900000e+03	0.00000000e+00	0.00000000e+00	0.00000000e+00
-273	1.59500000e+03	0.00000000e+00	0.00000000e+00	0.00000000e+00
-272	1.62600000e+03	0.00000000e+00	0.00000000e+00	0.00000000e+00
-271	1.67500000e+03	0.00000000e+00	0.00000000e+00	0.00000000e+00
-270	1.72700000e+03	0.00000000e+00	0.00000000e+00	0.00000000e+00
-269	1.77700000e+03	0.00000000e+00	0.00000000e+00	0.00000000e+00
-268	1.82300000e+03	0.00000000e+00	0.00000000e+00	0.00000000e+00
-267	1.88200000e+03	0.00000000e+00	0.00000000e+00	0.00000000e+00
-266	1.93600000e+03	0.00000000e+00	0.00000000e+00	0.00000000e+00
-265	1.99100000e+03	0.00000000e+00	0.00000000e+00	0.00000000e+00
-264	2.03400000e+03	0.00000000e+00	0.00000000e+00	0.00000000e+00
-263	2.11100000e+03	0.00000000e+00	0.00000000e+00	0.00000000e+00
-262	2.17400000e+03	0.00000000e+00	0.00000000e+00	0.00000000e+00
-261	2.22700000e+03	0.00000000e+00	0.00000000e+00	0.00000000e+00
-260	2.29800000e+03	0.00000000e+00	0.00000000e+00	0.00000000e+00
-259	2.35200000e+03	0.00000000e+00	0.00000000e+00	0.00000000e+00
-258	2.41000000e+03	0.00000000e+00	0.00000000e+00	0.00000000e+00
-257	2.45700000e+03	0.00000000e+00	0.00000000e+00	0.00000000e+00
-256	2.49200000e+03	0.00000000e+00	0.00000000e+00	0.00000000e+00
-255	2.57200000e+03	0.00000000e+00	0.00000000e+00	0.00000000e+00
-254	2.65500000e+03	0.00000000e+00	0.00000000e+00	0.00000000e+00
-253	2.72400000e+03	0.00000000e+00	0.00000000e+00	0.00000000e+00
-252	2.78300000e+03	0.00000000e+00	0.00000000e+00	0.00000000e+00
-251	2.84000000e+03	0.00000000e+00	0.00000000e+00	0.00000000e+00
-250	2.89300000e+03	0.00000000e+00	0.00000000e+00	0.00000000e+00
-249	2.94100000e+03	0.00000000e+00	0.00000000e+00	0.00000000e+00
-248	2.99300000e+03	0.00000000e+00	0.00000000e+00	0.00000000e+00
-247	3.06600000e+03	0.00000000e+00	0.00000000e+00	0.00000000e+00
-246	3.15800000e+03	0.00000000e+00	0.00000000e+00	0.00000000e+00
-245	3.23900000e+03	0.00000000e+00	0.00000000e+00	0.00000000e+00
-244	3.29600000e+03	0.00000000e+00	0.00000000e+00	0.00000000e+00
-243	3.34300000e+03	0.00000000e+00	0.00000000e+00	0.00000000e+00
-242	3.40800000e+03	0.00000000e+00	0.00000000e+00	0.00000000e+00
-241	3.47400000e+03	0.00000000e+00	0.00000000e+00	0.00000000e+00
-240	3.55100000e+03	0.00000000e+00	0.00000000e+00	0.00000000e+00
-239	3.62900000e+03	0.00000000e+00	0.00000000e+00	0.00000000e+00
-238	3.73600000e+03	0.00000000e+00	0.00000000e+00	0.00000000e+00
-237	3.80100000e+03	0.00000000e+00	0.00000000e+00	0.00000000e+00
-236	3.86600000e+03	0.00000000e+00	0.00000000e+00	0.00000000e+00
-235	3.95200000e+03	0.00000000e+00	0.00000000e+00	0.00000000e+00
-234	4.04900000e+03	0.00000000e+00	0.00000000e+00	0.00000000e+00
-233	4.15300000e+03	0.00000000e+00	0.00000000e+00	0.00000000e+00
-232	4.24600000e+03	0.00000000e+00	0.00000000e+00	0.00000000e+00
-231	4.31800000e+03	0.00000000e+00	0.00000000e+00	0.00000000e+00
-230	4.38600000e+03	0.00000000e+00	0.00000000e+00	0.00000000e+00
-229	4.46000000e+03	0.00000000e+00	0.00000000e+00	0.00000000e+00
-228	4.59400000e+03	0.00000000e+00	0.00000000e+00	0.00000000e+00
-227	4.72800000e+03	0.00000000e+00	0.00000000e+00	0.00000000e+00
-226	4.87900000e+03	0.00000000e+00	0.00000000e+00	0.00000000e+00
-225	5.00000000e+03	0.00000000e+00	0.00000000e+00	0.00000000e+00
-224	5.07900000e+03	0.00000000e+00	0.00000000e+00	0.00000000e+00
-223	5.30400000e+03	1.00000000e+00	1.00000000e+00	1.00000000e+00
-222	5.53600000e+03	1.00000000e+00	1.00000000e+00	1.00000000e+00
-221	5.77100000e+03	1.00000000e+00	1.00000000e+00	1.00000000e+00
-220	6.14200000e+03	1.00000000e+00	1.00000000e+00	1.00000000e+00
-219	6.57000000e+03	1.00000000e+00	1.00000000e+00	1.00000000e+00
-218	6.91500000e+03	1.00000000e+00	1.00000000e+00	1.00000000e+00
-217	7.19000000e+03	1.00000000e+00	1.00000000e+00	1.00000000e+00
-216	7.41400000e+03	1.00000000e+00	1.00000000e+00	1.00000000e+00
-215	7.69400000e+03	1.00000000e+00	1.00000000e+00	1.00000000e+00
-214	7.98900000e+03	1.00000000e+00	1.00000000e+00	1.00000000e+00
-213	8.29400000e+03	1.00000000e+00	1.00000000e+00	1.00000000e+00
-212	8.62100000e+03	1.00000000e+00	1.00000000e+00	1.00000000e+00
-211	8.92000000e+03	1.00000000e+00	1.00000000e+00	1.00000000e+00
-210	9.16300000e+03	1.00000000e+00	1.00000000e+00	1.00000000e+00
-209	9.41500000e+03	1.00000000e+00	1.00000000e+00	1.00000000e+00
-208	9.62600000e+03	1.00000000e+00	1.00000000e+00	1.00000000e+00
-207	9.88600000e+03	1.00000000e+00	1.00000000e+00	1.00000000e+00
-206	1.01660000e+04	1.00000000e+00	1.00000000e+00	1.00000000e+00
-205	1.04260000e+04	1.00000000e+00	1.00000000e+00	1.00000000e+00
-204	1.06730000e+04	1.00000000e+00	1.00000000e+00	1.00000000e+00
-203	1.08950000e+04	1.00000000e+00	1.00000000e+00	1.00000000e+00
-202	1.11270000e+04	1.00000000e+00	1.00000000e+00	1.00000000e+00
-201	1.13910000e+04	2.00000000e+00	2.00000000e+00	3.00000000e+00
-200	1.16470000e+04	2.00000000e+00	2.00000000e+00	3.00000000e+00
-199	1.19210000e+04	2.00000000e+00	2.00000000e+00	3.00000000e+00
-198	1.21840000e+04	3.00000000e+00	3.00000000e+00	4.00000000e+00
-197	1.24630000e+04	5.00000000e+00	5.00000000e+00	6.00000000e+00
-196	1.26760000e+04	5.00000000e+00	5.00000000e+00	6.00000000e+00
-195	1.28710000e+04	5.00000000e+00	5.00000000e+00	6.00000000e+00
-194	1.30840000e+04	5.00000000e+00	5.00000000e+00	6.00000000e+00
-193	1.32130000e+04	5.00000000e+00	5.00000000e+00	6.00000000e+00
-192	1.32520000e+04	5.00000000e+00	5.00000000e+00	6.00000000e+00
-191	1.32880000e+04	5.00000000e+00	5.00000000e+00	6.00000000e+00
-190	1.33330000e+04	6.00000000e+00	6.00000000e+00	8.00000000e+00
-189	1.34350000e+04	6.00000000e+00	6.00000000e+00	9.00000000e+00
-188	1.35690000e+04	6.00000000e+00	6.00000000e+00	9.00000000e+00
-187	1.37430000e+04	6.00000000e+00	6.00000000e+00	9.00000000e+00
-186	1.39430000e+04	6.00000000e+00	6.00000000e+00	9.00000000e+00
-185	1.41860000e+04	6.00000000e+00	6.00000000e+00	9.00000000e+00
-184	1.44170000e+04	6.00000000e+00	6.00000000e+00	9.00000000e+00
-183	1.46300000e+04	6.00000000e+00	6.00000000e+00	9.00000000e+00
-182	1.48350000e+04	6.00000000e+00	6.00000000e+00	9.00000000e+00
-181	1.50880000e+04	6.00000000e+00	6.00000000e+00	9.00000000e+00
-180	1.52570000e+04	6.00000000e+00	6.00000000e+00	9.00000000e+00
-179	1.54500000e+04	6.00000000e+00	6.00000000e+00	9.00000000e+00
-178	1.54500000e+04	6.00000000e+00	6.00000000e+00	9.00000000e+00
-177	1.55180000e+04	6.00000000e+00	6.00000000e+00	9.00000000e+00
-176	1.55180000e+04	6.00000000e+00	6.00000000e+00	9.00000000e+00
-175	1.57370000e+04	6.00000000e+00	6.00000000e+00	9.00000000e+00
-174	1.59580000e+04	6.00000000e+00	6.00000000e+00	9.00000000e+00
-173	1.61660000e+04	6.00000000e+00	6.00000000e+00	9.00000000e+00
-172	1.64020000e+04	6.00000000e+00	6.00000000e+00	9.00000000e+00
-171	1.65890000e+04	6.00000000e+00	6.00000000e+00	9.00000000e+00
-170	1.67960000e+04	6.00000000e+00	6.00000000e+00	9.00000000e+00
-169	1.67960000e+04	6.00000000e+00	6.00000000e+00	9.00000000e+00
-168	1.70490000e+04	6.00000000e+00	6.00000000e+00	9.00000000e+00
-167	1.70490000e+04	6.00000000e+00	6.00000000e+00	9.00000000e+00
-166	1.70490000e+04	6.00000000e+00	6.00000000e+00	9.00000000e+00
-165	1.70490000e+04	6.00000000e+00	6.00000000e+00	9.00000000e+00
-164	1.70490000e+04	6.00000000e+00	6.00000000e+00	9.00000000e+00
-163	1.72880000e+04	6.00000000e+00	6.00000000e+00	9.00000000e+00
-162	1.74890000e+04	6.00000000e+00	6.00000000e+00	9.00000000e+00
-161	1.77620000e+04	6.00000000e+00	6.00000000e+00	9.00000000e+00
-160	1.79940000e+04	6.00000000e+00	6.00000000e+00	9.00000000e+00
-159	1.81990000e+04	6.00000000e+00	6.00000000e+00	9.00000000e+00
-158	1.84110000e+04	6.00000000e+00	6.00000000e+00	9.00000000e+00
-157	1.86390000e+04	6.00000000e+00	6.00000000e+00	9.00000000e+00
-156	1.88960000e+04	6.00000000e+00	6.00000000e+00	9.00000000e+00
-155	1.91000000e+04	6.00000000e+00	6.00000000e+00	9.00000000e+00
-154	1.92820000e+04	6.00000000e+00	6.00000000e+00	9.00000000e+00
-153	1.95070000e+04	7.00000000e+00	7.00000000e+00	1.00000000e+01
-152	1.97860000e+04	7.00000000e+00	7.00000000e+00	1.00000000e+01
-151	2.01450000e+04	7.00000000e+00	7.00000000e+00	1.00000000e+01
-150	2.05130000e+04	8.00000000e+00	8.00000000e+00	1.10000000e+01
-149	2.08510000e+04	8.00000000e+00	8.00000000e+00	1.10000000e+01
-148	2.12780000e+04	9.00000000e+00	9.00000000e+00	1.20000000e+01
-147	2.16330000e+04	1.10000000e+01	1.20000000e+01	1.60000000e+01
-146	2.27790000e+04	1.20000000e+01	1.30000000e+01	1.80000000e+01
-145	2.32010000e+04	1.20000000e+01	1.30000000e+01	1.80000000e+01
-144	2.35240000e+04	1.20000000e+01	1.30000000e+01	1.80000000e+01
-143	2.37980000e+04	1.20000000e+01	1.30000000e+01	1.80000000e+01
-142	2.40930000e+04	1.20000000e+01	1.30000000e+01	1.80000000e+01
-141	2.44280000e+04	1.20000000e+01	1.30000000e+01	1.80000000e+01
-140	2.47520000e+04	1.20000000e+01	1.30000000e+01	1.80000000e+01
-139	2.51040000e+04	1.20000000e+01	1.30000000e+01	1.80000000e+01
-138	2.54270000e+04	1.40000000e+01	1.40000000e+01	1.90000000e+01
-137	2.57250000e+04	1.30000000e+01	1.50000000e+01	2.00000000e+01
-136	2.59820000e+04	1.50000000e+01	1.60000000e+01	2.10000000e+01
-135	2.62550000e+04	1.50000000e+01	1.60000000e+01	2.10000000e+01
-134	2.65160000e+04	1.50000000e+01	1.60000000e+01	2.10000000e+01
-133	2.67890000e+04	1.50000000e+01	1.60000000e+01	2.10000000e+01
-132	2.70600000e+04	1.50000000e+01	1.60000000e+01	2.10000000e+01
-131	2.72830000e+04	1.50000000e+01	1.60000000e+01	2.10000000e+01
-130	2.74850000e+04	1.50000000e+01	1.60000000e+01	2.10000000e+01
-129	2.76930000e+04	1.50000000e+01	1.60000000e+01	2.10000000e+01
-128	2.79190000e+04	1.50000000e+01	1.60000000e+01	2.10000000e+01
-127	2.81400000e+04	1.50000000e+01	1.60000000e+01	2.10000000e+01
-126	2.83740000e+04	1.50000000e+01	1.60000000e+01	2.10000000e+01
-125	2.86110000e+04	1.50000000e+01	1.60000000e+01	2.10000000e+01
-124	2.88390000e+04	1.50000000e+01	1.60000000e+01	2.10000000e+01
-123	2.90630000e+04	1.50000000e+01	1.60000000e+01	2.10000000e+01
-122	2.92640000e+04	1.50000000e+01	1.60000000e+01	2.10000000e+01
-121	2.95330000e+04	1.50000000e+01	1.60000000e+01	2.10000000e+01
-120	2.98040000e+04	1.70000000e+01	1.70000000e+01	2.20000000e+01
-119	3.00280000e+04	1.70000000e+01	1.70000000e+01	2.20000000e+01
-118	3.02370000e+04	1.70000000e+01	1.70000000e+01	2.20000000e+01
-117	3.04770000e+04	1.70000000e+01	1.70000000e+01	2.20000000e+01
-116	3.06670000e+04	1.70000000e+01	1.70000000e+01	2.20000000e+01
-115	3.09210000e+04	1.70000000e+01	1.70000000e+01	2.20000000e+01
-114	3.11820000e+04	1.70000000e+01	1.70000000e+01	2.20000000e+01
-113	3.14300000e+04	1.60000000e+01	1.80000000e+01	2.30000000e+01
-112	3.16700000e+04	1.60000000e+01	1.80000000e+01	2.30000000e+01
-111	3.18950000e+04	1.60000000e+01	1.80000000e+01	2.30000000e+01
-110	3.21830000e+04	1.60000000e+01	1.80000000e+01	2.30000000e+01
-109	3.24440000e+04	1.60000000e+01	1.80000000e+01	2.30000000e+01
-108	3.27000000e+04	1.60000000e+01	1.80000000e+01	2.30000000e+01
-107	3.29830000e+04	1.60000000e+01	1.80000000e+01	2.30000000e+01
-106	3.32610000e+04	1.60000000e+01	1.80000000e+01	2.30000000e+01
-105	3.35470000e+04	1.60000000e+01	1.80000000e+01	2.30000000e+01
-104	3.38210000e+04	1.60000000e+01	1.80000000e+01	2.30000000e+01
-103	3.42540000e+04	1.60000000e+01	1.80000000e+01	2.30000000e+01
-102	3.59740000e+04	1.80000000e+01	2.00000000e+01	2.70000000e+01
-101	3.71260000e+04	1.80000000e+01	2.00000000e+01	2.70000000e+01
-100	3.80640000e+04	1.80000000e+01	2.10000000e+01	2.80000000e+01
-99	3.87640000e+04	1.80000000e+01	2.10000000e+01	2.80000000e+01
-98	3.93570000e+04	1.80000000e+01	2.10000000e+01	2.80000000e+01
-97	3.99830000e+04	1.80000000e+01	2.10000000e+01	2.80000000e+01
-96	4.06210000e+04	1.80000000e+01	2.10000000e+01	2.80000000e+01
-95	4.11850000e+04	1.80000000e+01	2.10000000e+01	2.80000000e+01
-94	4.20380000e+04	1.80000000e+01	2.10000000e+01	2.80000000e+01
-93	4.28680000e+04	1.80000000e+01	2.10000000e+01	2.80000000e+01
-92	4.35870000e+04	1.90000000e+01	2.20000000e+01	2.90000000e+01
-91	4.42480000e+04	1.90000000e+01	2.20000000e+01	2.90000000e+01
-90	4.48810000e+04	2.00000000e+01	2.30000000e+01	3.00000000e+01
-89	4.54540000e+04	2.00000000e+01	2.30000000e+01	3.00000000e+01
-88	4.60050000e+04	2.00000000e+01	2.30000000e+01	3.00000000e+01
-87	4.66740000e+04	2.00000000e+01	2.40000000e+01	3.20000000e+01
-86	4.73560000e+04	2.00000000e+01	2.40000000e+01	3.20000000e+01
-85	4.79960000e+04	2.00000000e+01	2.40000000e+01	3.20000000e+01
-84	4.86970000e+04	2.00000000e+01	2.40000000e+01	3.20000000e+01
-83	4.94170000e+04	2.00000000e+01	2.40000000e+01	3.20000000e+01
-82	4.99110000e+04	2.00000000e+01	2.40000000e+01	3.20000000e+01
-81	5.03590000e+04	2.00000000e+01	2.40000000e+01	3.20000000e+01
-80	5.08700000e+04	2.00000000e+01	2.40000000e+01	3.20000000e+01
-79	5.14040000e+04	2.00000000e+01	2.40000000e+01	3.20000000e+01
-78	5.18930000e+04	2.20000000e+01	2.50000000e+01	3.40000000e+01
-77	5.23640000e+04	2.20000000e+01	2.50000000e+01	3.40000000e+01
-76	5.28150000e+04	2.50000000e+01	2.60000000e+01	3.50000000e+01
-75	5.31790000e+04	2.50000000e+01	2.60000000e+01	3.50000000e+01
-74	5.36540000e+04	2.50000000e+01	2.60000000e+01	3.50000000e+01
-73	5.41680000e+04	2.50000000e+01	2.60000000e+01	3.50000000e+01
-72	5.47290000e+04	2.50000000e+01	2.60000000e+01	3.50000000e+01
-71	5.53360000e+04	2.50000000e+01	2.60000000e+01	3.50000000e+01
-70	5.58220000e+04	2.50000000e+01	2.60000000e+01	3.50000000e+01
-69	5.63890000e+04	2.50000000e+01	2.60000000e+01	3.50000000e+01
-68	5.77520000e+04	2.40000000e+01	2.70000000e+01	3.60000000e+01
-67	5.84250000e+04	2.40000000e+01	2.70000000e+01	3.60000000e+01
-66	5.89650000e+04	2.70000000e+01	2.80000000e+01	3.70000000e+01
-65	5.95830000e+04	2.70000000e+01	2.80000000e+01	3.70000000e+01
-64	6.02210000e+04	2.70000000e+01	2.80000000e+01	3.70000000e+01
-63	6.07870000e+04	2.70000000e+01	2.80000000e+01	3.70000000e+01
-62	6.20640000e+04	2.70000000e+01	2.80000000e+01	3.70000000e+01
-61	6.39310000e+04	2.70000000e+01	2.90000000e+01	3.80000000e+01
-60	6.48830000e+04	2.70000000e+01	2.90000000e+01	3.80000000e+01
-59	6.56630000e+04	2.70000000e+01	2.90000000e+01	3.80000000e+01
-58	6.65460000e+04	2.70000000e+01	2.90000000e+01	3.80000000e+01
-57	6.74510000e+04	2.70000000e+01	2.90000000e+01	3.80000000e+01
-56	6.86350000e+04	2.80000000e+01	3.00000000e+01	3.90000000e+01
-55	6.98010000e+04	2.80000000e+01	3.00000000e+01	3.90000000e+01
-54	7.10810000e+04	2.80000000e+01	3.00000000e+01	3.90000000e+01
-53	7.17790000e+04	2.80000000e+01	3.00000000e+01	3.90000000e+01
-52	7.24990000e+04	2.80000000e+01	3.00000000e+01	3.90000000e+01
-51	7.33230000e+04	2.80000000e+01	3.00000000e+01	3.90000000e+01
-50	7.41450000e+04	2.80000000e+01	3.10000000e+01	4.00000000e+01
-49	7.50510000e+04	2.80000000e+01	3.10000000e+01	4.00000000e+01
-48	7.58730000e+04	2.80000000e+01	3.10000000e+01	4.00000000e+01
-47	7.68970000e+04	2.80000000e+01	3.10000000e+01	4.00000000e+01
-46	7.77420000e+04	2.80000000e+01	3.10000000e+01	4.00000000e+01
-45	7.86710000e+04	2.80000000e+01	3.10000000e+01	4.00000000e+01
-44	7.96340000e+04	2.80000000e+01	3.20000000e+01	4.10000000e+01
-43	8.06980000e+04	2.80000000e+01	3.20000000e+01	4.10000000e+01
-42	8.30310000e+04	3.00000000e+01	3.30000000e+01	4.30000000e+01
-41	8.61890000e+04	3.00000000e+01	3.40000000e+01	4.40000000e+01
-40	9.85930000e+04	3.10000000e+01	3.50000000e+01	4.50000000e+01
-39	1.03909000e+05	3.30000000e+01	3.60000000e+01	4.60000000e+01
-38	1.06737000e+05	3.30000000e+01	3.60000000e+01	4.60000000e+01
-37	1.08642000e+05	3.40000000e+01	3.70000000e+01	4.70000000e+01
-36	1.10288000e+05	3.50000000e+01	3.80000000e+01	4.80000000e+01
-35	1.11679000e+05	3.50000000e+01	3.80000000e+01	4.80000000e+01
-34	1.16123000e+05	3.50000000e+01	3.80000000e+01	4.80000000e+01
-33	1.18263000e+05	3.50000000e+01	3.80000000e+01	4.80000000e+01
-32	1.19734000e+05	3.50000000e+01	3.80000000e+01	4.80000000e+01
-31	1.21160000e+05	3.50000000e+01	3.80000000e+01	4.80000000e+01
-30	1.22664000e+05	3.50000000e+01	3.80000000e+01	4.80000000e+01
-29	1.24071000e+05	3.50000000e+01	3.80000000e+01	4.80000000e+01
-28	1.27219000e+05	3.50000000e+01	3.80000000e+01	4.80000000e+01
-27	1.29025000e+05	3.50000000e+01	3.80000000e+01	4.80000000e+01
-26	1.31116000e+05	3.50000000e+01	3.80000000e+01	4.80000000e+01
-25	1.33123000e+05	3.50000000e+01	3.80000000e+01	4.80000000e+01
-24	1.34974000e+05	3.50000000e+01	3.80000000e+01	4.80000000e+01
-23	1.37205000e+05	3.50000000e+01	3.80000000e+01	4.80000000e+01
-22	1.38950000e+05	3.50000000e+01	3.80000000e+01	4.80000000e+01
-21	1.40850000e+05	3.60000000e+01	3.90000000e+01	4.90000000e+01
-20	1.42002000e+05	3.60000000e+01	3.90000000e+01	4.90000000e+01
-19	1.43123000e+05	3.60000000e+01	3.90000000e+01	4.90000000e+01
-18	1.44082000e+05	3.60000000e+01	3.90000000e+01	4.90000000e+01
-17	1.45050000e+05	3.60000000e+01	3.90000000e+01	4.90000000e+01
-16	1.45980000e+05	3.60000000e+01	3.90000000e+01	4.90000000e+01
-15	1.47080000e+05	3.60000000e+01	3.90000000e+01	4.90000000e+01
-14	1.48245000e+05	3.60000000e+01	3.90000000e+01	4.90000000e+01
-13	1.49269000e+05	3.80000000e+01	4.10000000e+01	5.20000000e+01
-12	1.50461000e+05	3.80000000e+01	4.10000000e+01	5.20000000e+01
-11	1.51926000e+05	3.80000000e+01	4.10000000e+01	5.20000000e+01
-10	1.54013000e+05	3.80000000e+01	4.10000000e+01	5.20000000e+01
-9	1.56331000e+05	3.80000000e+01	4.10000000e+01	5.20000000e+01
-8	1.59439000e+05	3.80000000e+01	4.10000000e+01	5.20000000e+01
-7	1.65604000e+05	3.90000000e+01	4.20000000e+01	5.30000000e+01
-6	1.70621000e+05	3.90000000e+01	4.30000000e+01	5.40000000e+01
-5	1.76268000e+05	3.90000000e+01	4.30000000e+01	5.40000000e+01
-4	1.80365000e+05	3.90000000e+01	4.40000000e+01	5.50000000e+01
-3	1.86719000e+05	3.90000000e+01	4.40000000e+01	5.50000000e+01
-2	1.91863000e+05	4.10000000e+01	4.50000000e+01	5.60000000e+01
-1	1.96791000e+05	4.10000000e+01	4.50000000e+01	5.60000000e+01
0	2.02543000e+05	4.10000000e+01	4.50000000e+01	5.60000000e+01
1	2.08482000e+05	4.20000000e+01	4.60000000e+01	5.70000000e+01
2	2.14572000e+05	4.20000000e+01	4.60000000e+01	5.70000000e+01
3	2.19479000e+05	4.20000000e+01	4.60000000e+01	5.70000000e+01
4	2.22820000e+05	4.20000000e+01	4.60000000e+01	5.70000000e+01
5	2.26955000e+05	4.20000000e+01	4.60000000e+01	5.70000000e+01
6	2.33201000e+05	4.50000000e+01	4.80000000e+01	5.90000000e+01
7	2.38184000e+05	4.60000000e+01	5.00000000e+01	6.10000000e+01
8	2.43972000e+05	4.80000000e+01	5.10000000e+01	6.20000000e+01
9	2.48927000e+05	4.90000000e+01	5.20000000e+01	6.30000000e+01
10	2.53489000e+05	5.10000000e+01	5.30000000e+01	6.40000000e+01
11	2.57145000e+05	5.10000000e+01	5.30000000e+01	6.40000000e+01
12	2.61729000e+05	5.20000000e+01	5.50000000e+01	6.60000000e+01
13	2.67874000e+05	5.50000000e+01	5.70000000e+01	7.00000000e+01
14	2.75325000e+05	5.80000000e+01	6.00000000e+01	7.70000000e+01
15	2.82381000e+05	5.90000000e+01	6.10000000e+01	7.80000000e+01
16	2.90489000e+05	5.90000000e+01	6.30000000e+01	8.00000000e+01
17	3.03102000e+05	6.40000000e+01	6.70000000e+01	8.50000000e+01
18	3.18968000e+05	6.10000000e+01	7.00000000e+01	9.00000000e+01
19	3.34863000e+05	6.30000000e+01	7.20000000e+01	9.20000000e+01
20	3.47536000e+05	6.30000000e+01	7.20000000e+01	9.20000000e+01
21	3.55337000e+05	6.90000000e+01	7.60000000e+01	9.80000000e+01
22	3.61610000e+05	7.10000000e+01	7.70000000e+01	9.90000000e+01
23	3.67166000e+05	6.80000000e+01	7.80000000e+01	1.00000000e+02
24	3.72761000e+05	7.60000000e+01	8.00000000e+01	1.03000000e+02
25	3.78914000e+05	7.60000000e+01	8.00000000e+01	1.03000000e+02
26	3.86584000e+05	7.80000000e+01	9.10000000e+01	1.23000000e+02
27	3.94854000e+05	9.00000000e+01	9.90000000e+01	1.31000000e+02
28	4.00624000e+05	9.00000000e+01	1.00000000e+02	1.32000000e+02
29	4.04846000e+05	8.80000000e+01	1.01000000e+02	1.33000000e+02
30	4.08349000e+05	8.80000000e+01	1.02000000e+02	1.34000000e+02
31	4.11818000e+05	9.00000000e+01	1.03000000e+02	1.35000000e+02
32	4.16355000e+05	9.00000000e+01	1.03000000e+02	1.35000000e+02
33	4.21015000e+05	9.00000000e+01	1.03000000e+02	1.35000000e+02
34	4.24856000e+05	9.20000000e+01	1.06000000e+02	1.38000000e+02
35	4.28440000e+05	9.50000000e+01	1.08000000e+02	1.40000000e+02
36	4.31872000e+05	9.70000000e+01	1.09000000e+02	1.41000000e+02
37	4.34582000e+05	9.70000000e+01	1.09000000e+02	1.41000000e+02
38	4.37342000e+05	9.70000000e+01	1.09000000e+02	1.41000000e+02
39	4.40394000e+05	9.70000000e+01	1.09000000e+02	1.41000000e+02
40	4.43805000e+05	9.70000000e+01	1.09000000e+02	1.41000000e+02
41	4.46940000e+05	9.50000000e+01	1.10000000e+02	1.42000000e+02
42	4.49540000e+05	9.50000000e+01	1.10000000e+02	1.42000000e+02
43	4.52123000e+05	9.50000000e+01	1.11000000e+02	1.43000000e+02
44	4.54647000e+05	9.60000000e+01	1.12000000e+02	1.47000000e+02
45	4.57385000e+05	1.02000000e+02	1.13000000e+02	1.52000000e+02
46	4.60406000e+05	1.02000000e+02	1.13000000e+02	1.52000000e+02
47	4.63722000e+05	9.70000000e+01	1.15000000e+02	1.54000000e+02
48	4.66380000e+05	9.70000000e+01	1.15000000e+02	1.54000000e+02
49	4.68363000e+05	1.02000000e+02	1.16000000e+02	1.56000000e+02
50	4.70273000e+05	1.02000000e+02	1.16000000e+02	1.56000000e+02
51	4.72138000e+05	1.02000000e+02	1.16000000e+02	1.56000000e+02
52	4.73846000e+05	1.02000000e+02	1.16000000e+02	1.56000000e+02
53	4.75760000e+05	1.05000000e+02	1.18000000e+02	1.59000000e+02
54	4.77738000e+05	1.05000000e+02	1.18000000e+02	1.59000000e+02
55	4.80601000e+05	1.05000000e+02	1.18000000e+02	1.59000000e+02
56	4.82428000e+05	1.05000000e+02	1.18000000e+02	1.59000000e+02
57	4.84198000e+05	1.05000000e+02	1.18000000e+02	1.59000000e+02
58	4.85778000e+05	1.05000000e+02	1.18000000e+02	1.59000000e+02
59	4.87279000e+05	1.05000000e+02	1.18000000e+02	1.59000000e+02
60	4.88833000e+05	1.05000000e+02	1.18000000e+02	1.59000000e+02
61	4.90616000e+05	1.05000000e+02	1.18000000e+02	1.59000000e+02
62	4.92376000e+05	1.05000000e+02	1.18000000e+02	1.59000000e+02
63	4.94019000e+05	1.15000000e+02	1.20000000e+02	1.61000000e+02
64	4.95469000e+05	1.15000000e+02	1.20000000e+02	1.61000000e+02
65	4.96816000e+05	1.15000000e+02	1.20000000e+02	1.61000000e+02
66	4.98163000e+05	1.15000000e+02	1.20000000e+02	1.61000000e+02
67	4.99923000e+05	1.06000000e+02	1.21000000e+02	1.65000000e+02
68	5.02137000e+05	1.07000000e+02	1.22000000e+02	1.66000000e+02
69	5.10211000e+05	1.10000000e+02	1.24000000e+02	1.69000000e+02
70	5.12759000e+05	1.15000000e+02	1.26000000e+02	1.71000000e+02
71	5.14853000e+05	1.15000000e+02	1.26000000e+02	1.71000000e+02
72	5.16468000e+05	1.15000000e+02	1.26000000e+02	1.71000000e+02
73	5.18796000e+05	1.17000000e+02	1.28000000e+02	1.77000000e+02
74	5.21829000e+05	1.17000000e+02	1.32000000e+02	1.83000000e+02
75	5.25035000e+05	1.17000000e+02	1.32000000e+02	1.83000000e+02
76	5.27750000e+05	1.16000000e+02	1.34000000e+02	1.85000000e+02
77	5.29907000e+05	1.16000000e+02	1.34000000e+02	1.85000000e+02
78	5.32647000e+05	1.16000000e+02	1.34000000e+02	1.85000000e+02
79	5.35030000e+05	1.16000000e+02	1.34000000e+02	1.85000000e+02
80	5.37048000e+05	1.16000000e+02	1.34000000e+02	1.85000000e+02
81	5.39171000e+05	1.16000000e+02	1.34000000e+02	1.85000000e+02
82	5.41668000e+05	1.16000000e+02	1.34000000e+02	1.85000000e+02
83	5.43689000e+05	1.16000000e+02	1.34000000e+02	1.85000000e+02
84	5.45274000e+05	1.17000000e+02	1.35000000e+02	1.86000000e+02
85	5.46734000e+05	1.17000000e+02	1.35000000e+02	1.86000000e+02
86	5.48132000e+05	1.17000000e+02	1.35000000e+02	1.86000000e+02
87	5.49595000e+05	1.19000000e+02	1.36000000e+02	1.87000000e+02
88	5.51328000e+05	1.21000000e+02	1.37000000e+02	1.88000000e+02
89	5.53451000e+05	1.21000000e+02	1.37000000e+02	1.88000000e+02
90	5.55105000e+05	1.21000000e+02	1.37000000e+02	1.88000000e+02
91	5.56587000e+05	1.20000000e+02	1.38000000e+02	1.89000000e+02
92	5.58148000e+05	1.20000000e+02	1.38000000e+02	1.89000000e+02
93	5.59604000e+05	1.21000000e+02	1.39000000e+02	1.90000000e+02
94	5.61198000e+05	1.21000000e+02	1.39000000e+02	1.90000000e+02
95	5.62993000e+05	1.21000000e+02	1.39000000e+02	1.90000000e+02
96	5.65304000e+05	1.21000000e+02	1.39000000e+02	1.90000000e+02
97	5.67550000e+05	1.21000000e+02	1.39000000e+02	1.90000000e+02
98	5.69523000e+05	1.21000000e+02	1.39000000e+02	1.90000000e+02
99	5.71338000e+05	1.21000000e+02	1.39000000e+02	1.90000000e+02
100	5.73202000e+05	1.21000000e+02	1.39000000e+02	1.90000000e+02
