# Supplementary material for: Early Prediction of Movie Box Office Success Based on Wikipedia Activity Big Data
Source: PLoS One. 2013 Aug 21;8(8):e71226. doi: 10.1371/journal.pone.0071226 (PMC3749192; doi:10.1371/journal.pone.0071226)
Supplement: Dataset S1 — The dataset under study, including the financial and Wikipedia activity data is also available at http://wwm.phy.bme.hu/SupplementaryDataS1.zip. (ZIP) [file pone.0071226.s002.zip › wikipredict_data_pack/sample_of_312/wikipedia_predictors/54]

Day_(movie_time)	Views	Users	Rigor	Edits
-500	0.00000000e+00	7.00000000e+00	1.00000000e+01	1.60000000e+01
-499	1.40000000e+02	7.00000000e+00	1.00000000e+01	1.60000000e+01
-498	2.82000000e+02	7.00000000e+00	1.00000000e+01	1.60000000e+01
-497	4.21000000e+02	7.00000000e+00	1.00000000e+01	1.60000000e+01
-496	5.57000000e+02	7.00000000e+00	1.00000000e+01	1.60000000e+01
-495	6.62000000e+02	7.00000000e+00	1.00000000e+01	1.60000000e+01
-494	7.88000000e+02	7.00000000e+00	1.00000000e+01	1.60000000e+01
-493	9.39000000e+02	7.00000000e+00	1.00000000e+01	1.60000000e+01
-492	1.10000000e+03	7.00000000e+00	1.00000000e+01	1.60000000e+01
-491	1.23100000e+03	7.00000000e+00	1.00000000e+01	1.60000000e+01
-490	1.34700000e+03	7.00000000e+00	1.00000000e+01	1.60000000e+01
-489	1.45400000e+03	7.00000000e+00	1.00000000e+01	1.60000000e+01
-488	1.58200000e+03	7.00000000e+00	1.00000000e+01	1.60000000e+01
-487	1.75000000e+03	7.00000000e+00	1.00000000e+01	1.60000000e+01
-486	1.87300000e+03	7.00000000e+00	1.00000000e+01	1.60000000e+01
-485	1.99100000e+03	7.00000000e+00	1.00000000e+01	1.60000000e+01
-484	2.11300000e+03	7.00000000e+00	1.00000000e+01	1.60000000e+01
-483	2.24100000e+03	7.00000000e+00	1.00000000e+01	1.60000000e+01
-482	2.34500000e+03	7.00000000e+00	1.00000000e+01	1.60000000e+01
-481	2.46900000e+03	7.00000000e+00	1.00000000e+01	1.60000000e+01
-480	2.57300000e+03	7.00000000e+00	1.00000000e+01	1.60000000e+01
-479	2.72800000e+03	7.00000000e+00	1.00000000e+01	1.60000000e+01
-478	2.87500000e+03	7.00000000e+00	1.00000000e+01	1.60000000e+01
-477	2.99800000e+03	7.00000000e+00	1.00000000e+01	1.60000000e+01
-476	3.11900000e+03	7.00000000e+00	1.00000000e+01	1.60000000e+01
-475	3.23300000e+03	7.00000000e+00	1.00000000e+01	1.60000000e+01
-474	3.35400000e+03	7.00000000e+00	1.00000000e+01	1.60000000e+01
-473	3.50000000e+03	7.00000000e+00	1.00000000e+01	1.60000000e+01
-472	3.63500000e+03	7.00000000e+00	1.00000000e+01	1.60000000e+01
-471	3.78000000e+03	7.00000000e+00	1.00000000e+01	1.60000000e+01
-470	3.88100000e+03	7.00000000e+00	1.00000000e+01	1.60000000e+01
-469	3.99900000e+03	7.00000000e+00	1.00000000e+01	1.60000000e+01
-468	4.09600000e+03	7.00000000e+00	1.00000000e+01	1.60000000e+01
-467	4.24400000e+03	7.00000000e+00	1.00000000e+01	1.60000000e+01
-466	4.35100000e+03	7.00000000e+00	1.00000000e+01	1.60000000e+01
-465	4.51400000e+03	7.00000000e+00	1.00000000e+01	1.60000000e+01
-464	4.60500000e+03	7.00000000e+00	1.00000000e+01	1.60000000e+01
-463	4.73200000e+03	7.00000000e+00	1.00000000e+01	1.60000000e+01
-462	4.83700000e+03	7.00000000e+00	1.00000000e+01	1.60000000e+01
-461	4.98700000e+03	7.00000000e+00	1.00000000e+01	1.60000000e+01
-460	5.13600000e+03	7.00000000e+00	1.00000000e+01	1.60000000e+01
-459	5.28000000e+03	7.00000000e+00	1.00000000e+01	1.60000000e+01
-458	5.44500000e+03	7.00000000e+00	1.00000000e+01	1.60000000e+01
-457	5.59800000e+03	7.00000000e+00	1.00000000e+01	1.60000000e+01
-456	5.74200000e+03	7.00000000e+00	1.00000000e+01	1.60000000e+01
-455	5.87500000e+03	7.00000000e+00	1.00000000e+01	1.60000000e+01
-454	6.01500000e+03	7.00000000e+00	1.00000000e+01	1.60000000e+01
-453	6.13500000e+03	7.00000000e+00	1.00000000e+01	1.60000000e+01
-452	6.26600000e+03	7.00000000e+00	1.00000000e+01	1.60000000e+01
-451	6.38400000e+03	7.00000000e+00	1.00000000e+01	1.60000000e+01
-450	6.51000000e+03	7.00000000e+00	1.00000000e+01	1.60000000e+01
-449	6.63200000e+03	7.00000000e+00	1.00000000e+01	1.60000000e+01
-448	6.74900000e+03	7.00000000e+00	1.00000000e+01	1.60000000e+01
-447	6.86600000e+03	7.00000000e+00	1.00000000e+01	1.60000000e+01
-446	6.96700000e+03	7.00000000e+00	1.00000000e+01	1.60000000e+01
-445	7.10000000e+03	7.00000000e+00	1.00000000e+01	1.60000000e+01
-444	7.23500000e+03	7.00000000e+00	1.00000000e+01	1.60000000e+01
-443	7.23500000e+03	7.00000000e+00	1.00000000e+01	1.60000000e+01
-442	7.23500000e+03	7.00000000e+00	1.00000000e+01	1.60000000e+01
-441	7.34500000e+03	7.00000000e+00	1.00000000e+01	1.60000000e+01
-440	7.44400000e+03	7.00000000e+00	1.00000000e+01	1.60000000e+01
-439	7.55900000e+03	7.00000000e+00	1.00000000e+01	1.60000000e+01
-438	7.69200000e+03	7.00000000e+00	1.00000000e+01	1.60000000e+01
-437	7.84200000e+03	7.00000000e+00	1.00000000e+01	1.60000000e+01
-436	7.95900000e+03	7.00000000e+00	1.00000000e+01	1.60000000e+01
-435	8.07200000e+03	7.00000000e+00	1.00000000e+01	1.60000000e+01
-434	8.17300000e+03	7.00000000e+00	1.00000000e+01	1.60000000e+01
-433	8.25600000e+03	7.00000000e+00	1.00000000e+01	1.60000000e+01
-432	8.35300000e+03	7.00000000e+00	1.00000000e+01	1.60000000e+01
-431	8.47200000e+03	7.00000000e+00	1.00000000e+01	1.60000000e+01
-430	8.58100000e+03	7.00000000e+00	1.00000000e+01	1.60000000e+01
-429	8.70900000e+03	7.00000000e+00	1.00000000e+01	1.60000000e+01
-428	8.78300000e+03	7.00000000e+00	1.00000000e+01	1.60000000e+01
-427	8.88700000e+03	7.00000000e+00	1.00000000e+01	1.60000000e+01
-426	8.98900000e+03	7.00000000e+00	1.00000000e+01	1.60000000e+01
-425	9.09800000e+03	7.00000000e+00	1.00000000e+01	1.60000000e+01
-424	9.22000000e+03	7.00000000e+00	1.00000000e+01	1.60000000e+01
-423	9.33400000e+03	7.00000000e+00	1.00000000e+01	1.60000000e+01
-422	9.48100000e+03	7.00000000e+00	1.00000000e+01	1.60000000e+01
-421	9.58800000e+03	7.00000000e+00	1.00000000e+01	1.60000000e+01
-420	9.70500000e+03	7.00000000e+00	1.00000000e+01	1.60000000e+01
-419	9.83400000e+03	7.00000000e+00	1.00000000e+01	1.60000000e+01
-418	9.93900000e+03	7.00000000e+00	1.00000000e+01	1.60000000e+01
-417	1.00840000e+04	7.00000000e+00	1.00000000e+01	1.60000000e+01
-416	1.02350000e+04	7.00000000e+00	1.00000000e+01	1.60000000e+01
-415	1.03340000e+04	7.00000000e+00	1.00000000e+01	1.60000000e+01
-414	1.04460000e+04	7.00000000e+00	1.00000000e+01	1.60000000e+01
-413	1.05560000e+04	7.00000000e+00	1.00000000e+01	1.60000000e+01
-412	1.06600000e+04	7.00000000e+00	1.00000000e+01	1.60000000e+01
-411	1.07740000e+04	7.00000000e+00	1.00000000e+01	1.60000000e+01
-410	1.09230000e+04	7.00000000e+00	1.00000000e+01	1.60000000e+01
-409	1.10570000e+04	7.00000000e+00	1.00000000e+01	1.60000000e+01
-408	1.11670000e+04	7.00000000e+00	1.00000000e+01	1.60000000e+01
-407	1.12770000e+04	7.00000000e+00	1.00000000e+01	1.60000000e+01
-406	1.13790000e+04	7.00000000e+00	1.00000000e+01	1.60000000e+01
-405	1.15380000e+04	7.00000000e+00	1.00000000e+01	1.60000000e+01
-404	1.17050000e+04	7.00000000e+00	1.00000000e+01	1.60000000e+01
-403	1.19350000e+04	7.00000000e+00	1.00000000e+01	1.60000000e+01
-402	1.20990000e+04	7.00000000e+00	1.00000000e+01	1.60000000e+01
-401	1.22260000e+04	7.00000000e+00	1.00000000e+01	1.60000000e+01
-400	1.23600000e+04	7.00000000e+00	1.00000000e+01	1.60000000e+01
-399	1.24960000e+04	7.00000000e+00	1.00000000e+01	1.60000000e+01
-398	1.26730000e+04	7.00000000e+00	1.00000000e+01	1.60000000e+01
-397	1.28570000e+04	7.00000000e+00	1.00000000e+01	1.60000000e+01
-396	1.30840000e+04	7.00000000e+00	1.00000000e+01	1.60000000e+01
-395	1.32440000e+04	7.00000000e+00	1.00000000e+01	1.60000000e+01
-394	1.33980000e+04	7.00000000e+00	1.00000000e+01	1.60000000e+01
-393	1.35640000e+04	7.00000000e+00	1.00000000e+01	1.60000000e+01
-392	1.36980000e+04	7.00000000e+00	1.00000000e+01	1.60000000e+01
-391	1.38300000e+04	7.00000000e+00	1.00000000e+01	1.60000000e+01
-390	1.39800000e+04	7.00000000e+00	1.00000000e+01	1.60000000e+01
-389	1.41330000e+04	7.00000000e+00	1.00000000e+01	1.60000000e+01
-388	1.43410000e+04	7.00000000e+00	1.00000000e+01	1.60000000e+01
-387	1.45040000e+04	7.00000000e+00	1.00000000e+01	1.60000000e+01
-386	1.46490000e+04	7.00000000e+00	1.00000000e+01	1.60000000e+01
-385	1.48040000e+04	7.00000000e+00	1.00000000e+01	1.60000000e+01
-384	1.49460000e+04	7.00000000e+00	1.00000000e+01	1.60000000e+01
-383	1.51240000e+04	7.00000000e+00	1.00000000e+01	1.60000000e+01
-382	1.53260000e+04	7.00000000e+00	1.00000000e+01	1.60000000e+01
-381	1.55180000e+04	7.00000000e+00	1.00000000e+01	1.60000000e+01
-380	1.56950000e+04	7.00000000e+00	1.00000000e+01	1.60000000e+01
-379	1.58710000e+04	7.00000000e+00	1.00000000e+01	1.60000000e+01
-378	1.60370000e+04	7.00000000e+00	1.00000000e+01	1.60000000e+01
-377	1.61980000e+04	7.00000000e+00	1.00000000e+01	1.60000000e+01
-376	1.63280000e+04	7.00000000e+00	1.00000000e+01	1.60000000e+01
-375	1.64540000e+04	7.00000000e+00	1.00000000e+01	1.60000000e+01
-374	1.66230000e+04	7.00000000e+00	1.00000000e+01	1.60000000e+01
-373	1.67570000e+04	7.00000000e+00	1.00000000e+01	1.60000000e+01
-372	1.68950000e+04	7.00000000e+00	1.00000000e+01	1.60000000e+01
-371	1.70400000e+04	7.00000000e+00	1.00000000e+01	1.60000000e+01
-370	1.72190000e+04	7.00000000e+00	1.00000000e+01	1.60000000e+01
-369	1.73440000e+04	7.00000000e+00	1.00000000e+01	1.60000000e+01
-368	1.74930000e+04	7.00000000e+00	1.00000000e+01	1.60000000e+01
-367	1.76720000e+04	7.00000000e+00	1.00000000e+01	1.60000000e+01
-366	1.78960000e+04	7.00000000e+00	1.00000000e+01	1.60000000e+01
-365	1.80190000e+04	7.00000000e+00	1.00000000e+01	1.60000000e+01
-364	1.81610000e+04	7.00000000e+00	1.00000000e+01	1.60000000e+01
-363	1.82770000e+04	7.00000000e+00	1.00000000e+01	1.60000000e+01
-362	1.84060000e+04	7.00000000e+00	1.00000000e+01	1.60000000e+01
-361	1.85800000e+04	7.00000000e+00	1.00000000e+01	1.60000000e+01
-360	1.87640000e+04	7.00000000e+00	1.00000000e+01	1.60000000e+01
-359	1.89040000e+04	7.00000000e+00	1.00000000e+01	1.60000000e+01
-358	1.90120000e+04	7.00000000e+00	1.00000000e+01	1.60000000e+01
-357	1.91420000e+04	7.00000000e+00	1.00000000e+01	1.60000000e+01
-356	1.92830000e+04	7.00000000e+00	1.00000000e+01	1.60000000e+01
-355	1.94090000e+04	7.00000000e+00	1.00000000e+01	1.60000000e+01
-354	1.95500000e+04	7.00000000e+00	1.00000000e+01	1.60000000e+01
-353	1.97460000e+04	7.00000000e+00	1.00000000e+01	1.60000000e+01
-352	1.98880000e+04	7.00000000e+00	1.00000000e+01	1.60000000e+01
-351	2.00460000e+04	7.00000000e+00	1.00000000e+01	1.60000000e+01
-350	2.01710000e+04	7.00000000e+00	1.00000000e+01	1.60000000e+01
-349	2.02910000e+04	7.00000000e+00	1.00000000e+01	1.60000000e+01
-348	2.04390000e+04	7.00000000e+00	1.00000000e+01	1.60000000e+01
-347	2.06170000e+04	7.00000000e+00	1.00000000e+01	1.60000000e+01
-346	2.07710000e+04	7.00000000e+00	1.00000000e+01	1.60000000e+01
-345	2.09010000e+04	7.00000000e+00	1.00000000e+01	1.60000000e+01
-344	2.10230000e+04	7.00000000e+00	1.00000000e+01	1.60000000e+01
-343	2.11760000e+04	7.00000000e+00	1.00000000e+01	1.60000000e+01
-342	2.12850000e+04	7.00000000e+00	1.00000000e+01	1.60000000e+01
-341	2.14380000e+04	7.00000000e+00	1.00000000e+01	1.60000000e+01
-340	2.15780000e+04	7.00000000e+00	1.00000000e+01	1.60000000e+01
-339	2.17100000e+04	7.00000000e+00	1.00000000e+01	1.60000000e+01
-338	2.18330000e+04	7.00000000e+00	1.00000000e+01	1.60000000e+01
-337	2.19520000e+04	7.00000000e+00	1.00000000e+01	1.60000000e+01
-336	2.20830000e+04	7.00000000e+00	1.00000000e+01	1.60000000e+01
-335	2.21700000e+04	7.00000000e+00	1.00000000e+01	1.60000000e+01
-334	2.22740000e+04	7.00000000e+00	1.00000000e+01	1.60000000e+01
-333	2.23930000e+04	7.00000000e+00	1.00000000e+01	1.60000000e+01
-332	2.24760000e+04	7.00000000e+00	1.00000000e+01	1.60000000e+01
-331	2.25780000e+04	7.00000000e+00	1.00000000e+01	1.60000000e+01
-330	2.26670000e+04	7.00000000e+00	1.00000000e+01	1.60000000e+01
-329	2.27580000e+04	7.00000000e+00	1.00000000e+01	1.60000000e+01
-328	2.28390000e+04	7.00000000e+00	1.00000000e+01	1.60000000e+01
-327	2.29210000e+04	7.00000000e+00	1.00000000e+01	1.60000000e+01
-326	2.30270000e+04	7.00000000e+00	1.00000000e+01	1.60000000e+01
-325	2.31410000e+04	7.00000000e+00	1.00000000e+01	1.60000000e+01
-324	2.32560000e+04	7.00000000e+00	1.00000000e+01	1.60000000e+01
-323	2.33430000e+04	7.00000000e+00	1.00000000e+01	1.60000000e+01
-322	2.34490000e+04	7.00000000e+00	1.00000000e+01	1.60000000e+01
-321	2.35520000e+04	7.00000000e+00	1.00000000e+01	1.60000000e+01
-320	2.36490000e+04	7.00000000e+00	1.00000000e+01	1.60000000e+01
-319	2.37350000e+04	7.00000000e+00	1.00000000e+01	1.60000000e+01
-318	2.38840000e+04	7.00000000e+00	1.00000000e+01	1.60000000e+01
-317	2.39850000e+04	7.00000000e+00	1.00000000e+01	1.60000000e+01
-316	2.41070000e+04	7.00000000e+00	1.00000000e+01	1.60000000e+01
-315	2.42200000e+04	7.00000000e+00	1.00000000e+01	1.60000000e+01
-314	2.43300000e+04	7.00000000e+00	1.00000000e+01	1.60000000e+01
-313	2.44410000e+04	7.00000000e+00	1.00000000e+01	1.60000000e+01
-312	2.45690000e+04	7.00000000e+00	1.00000000e+01	1.60000000e+01
-311	2.47280000e+04	7.00000000e+00	1.00000000e+01	1.60000000e+01
-310	2.48750000e+04	7.00000000e+00	1.00000000e+01	1.60000000e+01
-309	2.50010000e+04	7.00000000e+00	1.00000000e+01	1.60000000e+01
-308	2.51080000e+04	7.00000000e+00	1.00000000e+01	1.60000000e+01
-307	2.52550000e+04	7.00000000e+00	1.00000000e+01	1.60000000e+01
-306	2.53670000e+04	7.00000000e+00	1.00000000e+01	1.60000000e+01
-305	2.54890000e+04	7.00000000e+00	1.00000000e+01	1.60000000e+01
-304	2.56500000e+04	7.00000000e+00	1.00000000e+01	1.60000000e+01
-303	2.57540000e+04	7.00000000e+00	1.00000000e+01	1.60000000e+01
-302	2.58260000e+04	7.00000000e+00	1.00000000e+01	1.60000000e+01
-301	2.59030000e+04	7.00000000e+00	1.00000000e+01	1.60000000e+01
-300	2.59750000e+04	7.00000000e+00	1.00000000e+01	1.60000000e+01
-299	2.60820000e+04	7.00000000e+00	1.00000000e+01	1.60000000e+01
-298	2.62310000e+04	7.00000000e+00	1.00000000e+01	1.60000000e+01
-297	2.63570000e+04	7.00000000e+00	1.00000000e+01	1.60000000e+01
-296	2.64960000e+04	7.00000000e+00	1.00000000e+01	1.60000000e+01
-295	2.65910000e+04	8.00000000e+00	1.10000000e+01	1.70000000e+01
-294	2.67160000e+04	8.00000000e+00	1.10000000e+01	1.70000000e+01
-293	2.68140000e+04	8.00000000e+00	1.10000000e+01	1.70000000e+01
-292	2.69130000e+04	8.00000000e+00	1.10000000e+01	1.70000000e+01
-291	2.70650000e+04	8.00000000e+00	1.10000000e+01	1.70000000e+01
-290	2.72070000e+04	8.00000000e+00	1.10000000e+01	1.70000000e+01
-289	2.73260000e+04	8.00000000e+00	1.10000000e+01	1.70000000e+01
-288	2.74330000e+04	8.00000000e+00	1.10000000e+01	1.70000000e+01
-287	2.75290000e+04	8.00000000e+00	1.10000000e+01	1.70000000e+01
-286	2.76230000e+04	8.00000000e+00	1.10000000e+01	1.70000000e+01
-285	2.77380000e+04	8.00000000e+00	1.10000000e+01	1.70000000e+01
-284	2.78430000e+04	8.00000000e+00	1.10000000e+01	1.70000000e+01
-283	2.80820000e+04	8.00000000e+00	1.10000000e+01	1.70000000e+01
-282	2.81910000e+04	8.00000000e+00	1.10000000e+01	1.70000000e+01
-281	2.82820000e+04	8.00000000e+00	1.10000000e+01	1.70000000e+01
-280	2.83880000e+04	8.00000000e+00	1.10000000e+01	1.70000000e+01
-279	2.84950000e+04	8.00000000e+00	1.10000000e+01	1.70000000e+01
-278	2.85900000e+04	8.00000000e+00	1.10000000e+01	1.70000000e+01
-277	2.87230000e+04	8.00000000e+00	1.10000000e+01	1.70000000e+01
-276	2.88380000e+04	8.00000000e+00	1.10000000e+01	1.70000000e+01
-275	2.89610000e+04	8.00000000e+00	1.10000000e+01	1.70000000e+01
-274	2.90810000e+04	8.00000000e+00	1.10000000e+01	1.70000000e+01
-273	2.91870000e+04	8.00000000e+00	1.10000000e+01	1.70000000e+01
-272	2.93060000e+04	8.00000000e+00	1.10000000e+01	1.70000000e+01
-271	2.94180000e+04	8.00000000e+00	1.10000000e+01	1.70000000e+01
-270	2.95460000e+04	8.00000000e+00	1.10000000e+01	1.70000000e+01
-269	2.97180000e+04	8.00000000e+00	1.10000000e+01	1.70000000e+01
-268	2.98430000e+04	8.00000000e+00	1.10000000e+01	1.70000000e+01
-267	2.99430000e+04	8.00000000e+00	1.10000000e+01	1.70000000e+01
-266	3.00410000e+04	8.00000000e+00	1.10000000e+01	1.70000000e+01
-265	3.01550000e+04	8.00000000e+00	1.10000000e+01	1.70000000e+01
-264	3.02540000e+04	8.00000000e+00	1.10000000e+01	1.70000000e+01
-263	3.03840000e+04	8.00000000e+00	1.10000000e+01	1.70000000e+01
-262	3.05220000e+04	8.00000000e+00	1.10000000e+01	1.70000000e+01
-261	3.06380000e+04	8.00000000e+00	1.10000000e+01	1.70000000e+01
-260	3.07230000e+04	8.00000000e+00	1.10000000e+01	1.70000000e+01
-259	3.07940000e+04	8.00000000e+00	1.10000000e+01	1.70000000e+01
-258	3.09000000e+04	8.00000000e+00	1.10000000e+01	1.70000000e+01
-257	3.10040000e+04	8.00000000e+00	1.10000000e+01	1.70000000e+01
-256	3.11270000e+04	8.00000000e+00	1.10000000e+01	1.70000000e+01
-255	3.13050000e+04	8.00000000e+00	1.10000000e+01	1.70000000e+01
-254	3.14170000e+04	8.00000000e+00	1.10000000e+01	1.70000000e+01
-253	3.15140000e+04	8.00000000e+00	1.10000000e+01	1.70000000e+01
-252	3.16140000e+04	8.00000000e+00	1.10000000e+01	1.70000000e+01
-251	3.17280000e+04	8.00000000e+00	1.10000000e+01	1.70000000e+01
-250	3.18360000e+04	8.00000000e+00	1.10000000e+01	1.70000000e+01
-249	3.19490000e+04	8.00000000e+00	1.10000000e+01	1.70000000e+01
-248	3.20940000e+04	8.00000000e+00	1.10000000e+01	1.70000000e+01
-247	3.22010000e+04	8.00000000e+00	1.10000000e+01	1.70000000e+01
-246	3.23220000e+04	8.00000000e+00	1.10000000e+01	1.70000000e+01
-245	3.27310000e+04	9.00000000e+00	1.20000000e+01	1.80000000e+01
-244	3.28800000e+04	9.00000000e+00	1.20000000e+01	1.80000000e+01
-243	3.30450000e+04	9.00000000e+00	1.20000000e+01	1.80000000e+01
-242	3.32050000e+04	9.00000000e+00	1.20000000e+01	1.80000000e+01
-241	3.33470000e+04	9.00000000e+00	1.20000000e+01	1.80000000e+01
-240	3.34970000e+04	9.00000000e+00	1.20000000e+01	1.80000000e+01
-239	3.36500000e+04	9.00000000e+00	1.20000000e+01	1.80000000e+01
-238	3.38050000e+04	9.00000000e+00	1.20000000e+01	1.80000000e+01
-237	3.39340000e+04	9.00000000e+00	1.20000000e+01	1.80000000e+01
-236	3.40470000e+04	9.00000000e+00	1.20000000e+01	1.80000000e+01
-235	3.42070000e+04	9.00000000e+00	1.20000000e+01	1.80000000e+01
-234	3.43570000e+04	9.00000000e+00	1.20000000e+01	1.80000000e+01
-233	3.44900000e+04	9.00000000e+00	1.20000000e+01	1.80000000e+01
-232	3.46040000e+04	9.00000000e+00	1.20000000e+01	1.80000000e+01
-231	3.47590000e+04	9.00000000e+00	1.20000000e+01	1.80000000e+01
-230	3.48880000e+04	9.00000000e+00	1.20000000e+01	1.80000000e+01
-229	3.50200000e+04	9.00000000e+00	1.20000000e+01	1.80000000e+01
-228	3.51450000e+04	9.00000000e+00	1.20000000e+01	1.80000000e+01
-227	3.52860000e+04	9.00000000e+00	1.20000000e+01	1.80000000e+01
-226	3.54330000e+04	9.00000000e+00	1.20000000e+01	1.80000000e+01
-225	3.55810000e+04	9.00000000e+00	1.20000000e+01	1.80000000e+01
-224	3.57340000e+04	9.00000000e+00	1.20000000e+01	1.80000000e+01
-223	3.58760000e+04	9.00000000e+00	1.20000000e+01	1.80000000e+01
-222	3.60310000e+04	9.00000000e+00	1.20000000e+01	1.80000000e+01
-221	3.61920000e+04	9.00000000e+00	1.20000000e+01	1.80000000e+01
-220	3.63810000e+04	9.00000000e+00	1.20000000e+01	1.80000000e+01
-219	3.65210000e+04	9.00000000e+00	1.20000000e+01	1.80000000e+01
-218	3.66450000e+04	9.00000000e+00	1.20000000e+01	1.80000000e+01
-217	3.67870000e+04	9.00000000e+00	1.20000000e+01	1.80000000e+01
-216	3.69240000e+04	9.00000000e+00	1.20000000e+01	1.80000000e+01
-215	3.70390000e+04	9.00000000e+00	1.20000000e+01	1.80000000e+01
-214	3.71740000e+04	9.00000000e+00	1.20000000e+01	1.80000000e+01
-213	3.73300000e+04	9.00000000e+00	1.20000000e+01	1.80000000e+01
-212	3.74580000e+04	9.00000000e+00	1.20000000e+01	1.80000000e+01
-211	3.76260000e+04	9.00000000e+00	1.20000000e+01	1.80000000e+01
-210	3.77530000e+04	9.00000000e+00	1.20000000e+01	1.80000000e+01
-209	3.79130000e+04	9.00000000e+00	1.20000000e+01	1.80000000e+01
-208	3.80550000e+04	9.00000000e+00	1.20000000e+01	1.80000000e+01
-207	3.81870000e+04	9.00000000e+00	1.20000000e+01	1.80000000e+01
-206	3.83280000e+04	9.00000000e+00	1.20000000e+01	1.80000000e+01
-205	3.84760000e+04	9.00000000e+00	1.20000000e+01	1.80000000e+01
-204	3.86120000e+04	9.00000000e+00	1.20000000e+01	1.80000000e+01
-203	3.87550000e+04	9.00000000e+00	1.20000000e+01	1.80000000e+01
-202	3.88880000e+04	9.00000000e+00	1.20000000e+01	1.80000000e+01
-201	3.90450000e+04	9.00000000e+00	1.20000000e+01	1.80000000e+01
-200	3.91730000e+04	9.00000000e+00	1.20000000e+01	1.80000000e+01
-199	3.93180000e+04	9.00000000e+00	1.20000000e+01	1.80000000e+01
-198	3.94530000e+04	9.00000000e+00	1.20000000e+01	1.80000000e+01
-197	3.96050000e+04	9.00000000e+00	1.20000000e+01	1.80000000e+01
-196	3.97690000e+04	1.00000000e+01	1.30000000e+01	1.90000000e+01
-195	3.98830000e+04	1.00000000e+01	1.30000000e+01	1.90000000e+01
-194	3.99810000e+04	1.00000000e+01	1.30000000e+01	1.90000000e+01
-193	4.01290000e+04	1.00000000e+01	1.30000000e+01	1.90000000e+01
-192	4.02950000e+04	1.00000000e+01	1.30000000e+01	1.90000000e+01
-191	4.04300000e+04	1.00000000e+01	1.30000000e+01	1.90000000e+01
-190	4.06000000e+04	1.00000000e+01	1.30000000e+01	1.90000000e+01
-189	4.07370000e+04	1.00000000e+01	1.30000000e+01	1.90000000e+01
-188	4.08300000e+04	1.00000000e+01	1.30000000e+01	1.90000000e+01
-187	4.09600000e+04	1.00000000e+01	1.30000000e+01	1.90000000e+01
-186	4.10770000e+04	1.00000000e+01	1.30000000e+01	1.90000000e+01
-185	4.12720000e+04	1.00000000e+01	1.30000000e+01	1.90000000e+01
-184	4.14080000e+04	1.00000000e+01	1.30000000e+01	1.90000000e+01
-183	4.15510000e+04	1.00000000e+01	1.30000000e+01	1.90000000e+01
-182	4.17200000e+04	1.10000000e+01	1.40000000e+01	2.00000000e+01
-181	4.18520000e+04	1.10000000e+01	1.40000000e+01	2.00000000e+01
-180	4.19260000e+04	1.10000000e+01	1.40000000e+01	2.00000000e+01
-179	4.20720000e+04	1.10000000e+01	1.40000000e+01	2.00000000e+01
-178	4.22560000e+04	1.10000000e+01	1.40000000e+01	2.00000000e+01
-177	4.24340000e+04	1.10000000e+01	1.40000000e+01	2.00000000e+01
-176	4.25590000e+04	1.10000000e+01	1.40000000e+01	2.00000000e+01
-175	4.26790000e+04	1.10000000e+01	1.40000000e+01	2.00000000e+01
-174	4.28190000e+04	1.10000000e+01	1.40000000e+01	2.00000000e+01
-173	4.29410000e+04	1.10000000e+01	1.40000000e+01	2.00000000e+01
-172	4.30880000e+04	1.10000000e+01	1.40000000e+01	2.00000000e+01
-171	4.32490000e+04	1.10000000e+01	1.40000000e+01	2.00000000e+01
-170	4.34150000e+04	1.10000000e+01	1.40000000e+01	2.00000000e+01
-169	4.35640000e+04	1.10000000e+01	1.40000000e+01	2.00000000e+01
-168	4.37360000e+04	1.10000000e+01	1.40000000e+01	2.00000000e+01
-167	4.39620000e+04	1.10000000e+01	1.40000000e+01	2.00000000e+01
-166	4.41090000e+04	1.10000000e+01	1.40000000e+01	2.00000000e+01
-165	4.42540000e+04	1.10000000e+01	1.40000000e+01	2.00000000e+01
-164	4.45610000e+04	1.10000000e+01	1.40000000e+01	2.00000000e+01
-163	4.47500000e+04	1.30000000e+01	1.50000000e+01	2.70000000e+01
-162	4.49090000e+04	1.30000000e+01	1.50000000e+01	2.70000000e+01
-161	4.51410000e+04	1.50000000e+01	1.70000000e+01	3.30000000e+01
-160	4.53590000e+04	1.60000000e+01	2.00000000e+01	3.70000000e+01
-159	4.55760000e+04	1.50000000e+01	2.20000000e+01	3.90000000e+01
-158	4.57300000e+04	1.50000000e+01	2.20000000e+01	3.90000000e+01
-157	4.59230000e+04	1.50000000e+01	2.20000000e+01	3.90000000e+01
-156	4.61290000e+04	1.50000000e+01	2.20000000e+01	3.90000000e+01
-155	4.63220000e+04	1.60000000e+01	2.40000000e+01	4.30000000e+01
-154	4.64930000e+04	1.60000000e+01	2.40000000e+01	4.30000000e+01
-153	4.66400000e+04	1.60000000e+01	2.40000000e+01	4.30000000e+01
-152	4.67620000e+04	1.60000000e+01	2.40000000e+01	4.30000000e+01
-151	4.69230000e+04	1.60000000e+01	2.40000000e+01	4.30000000e+01
-150	4.70580000e+04	1.60000000e+01	2.40000000e+01	4.30000000e+01
-149	4.72170000e+04	1.70000000e+01	2.50000000e+01	4.50000000e+01
-148	4.73500000e+04	1.70000000e+01	2.50000000e+01	4.50000000e+01
-147	4.74940000e+04	1.70000000e+01	2.50000000e+01	4.50000000e+01
-146	4.76610000e+04	1.70000000e+01	2.50000000e+01	4.50000000e+01
-145	4.77950000e+04	1.70000000e+01	2.50000000e+01	4.50000000e+01
-144	4.79390000e+04	1.70000000e+01	2.50000000e+01	4.50000000e+01
-143	4.81300000e+04	1.70000000e+01	2.50000000e+01	4.50000000e+01
-142	4.82830000e+04	1.70000000e+01	2.50000000e+01	4.50000000e+01
-141	4.84330000e+04	1.70000000e+01	2.50000000e+01	4.50000000e+01
-140	4.85780000e+04	1.70000000e+01	2.50000000e+01	4.50000000e+01
-139	4.87320000e+04	1.70000000e+01	2.50000000e+01	4.50000000e+01
-138	4.88870000e+04	1.70000000e+01	2.50000000e+01	4.50000000e+01
-137	4.90450000e+04	1.70000000e+01	2.50000000e+01	4.50000000e+01
-136	4.91710000e+04	1.70000000e+01	2.50000000e+01	4.50000000e+01
-135	4.93290000e+04	1.70000000e+01	2.50000000e+01	4.50000000e+01
-134	4.94740000e+04	1.70000000e+01	2.50000000e+01	4.50000000e+01
-133	4.95970000e+04	1.70000000e+01	2.50000000e+01	4.50000000e+01
-132	4.97210000e+04	1.70000000e+01	2.50000000e+01	4.50000000e+01
-131	4.98640000e+04	1.70000000e+01	2.50000000e+01	4.50000000e+01
-130	5.00480000e+04	1.70000000e+01	2.50000000e+01	4.50000000e+01
-129	5.02420000e+04	1.70000000e+01	2.50000000e+01	4.50000000e+01
-128	5.03850000e+04	1.80000000e+01	2.60000000e+01	4.00000000e+00
-127	5.05200000e+04	2.10000000e+01	2.70000000e+01	4.70000000e+01
-126	5.06670000e+04	2.10000000e+01	2.70000000e+01	4.70000000e+01
-125	5.08160000e+04	2.00000000e+01	2.80000000e+01	4.80000000e+01
-124	5.09630000e+04	2.00000000e+01	2.80000000e+01	4.80000000e+01
-123	5.10940000e+04	2.00000000e+01	2.80000000e+01	4.80000000e+01
-122	5.12400000e+04	2.00000000e+01	2.80000000e+01	4.80000000e+01
-121	5.14130000e+04	2.00000000e+01	2.80000000e+01	4.80000000e+01
-120	5.15350000e+04	2.00000000e+01	2.80000000e+01	4.80000000e+01
-119	5.16580000e+04	2.00000000e+01	2.80000000e+01	4.80000000e+01
-118	5.17930000e+04	2.00000000e+01	2.80000000e+01	4.80000000e+01
-117	5.19320000e+04	2.00000000e+01	2.80000000e+01	4.80000000e+01
-116	5.21160000e+04	2.00000000e+01	2.80000000e+01	4.80000000e+01
-115	5.22650000e+04	2.00000000e+01	2.80000000e+01	4.80000000e+01
-114	5.24060000e+04	2.00000000e+01	2.80000000e+01	4.80000000e+01
-113	5.25180000e+04	2.00000000e+01	2.80000000e+01	4.80000000e+01
-112	5.26310000e+04	2.00000000e+01	2.80000000e+01	4.80000000e+01
-111	5.27790000e+04	2.00000000e+01	2.80000000e+01	4.80000000e+01
-110	5.29180000e+04	2.00000000e+01	2.80000000e+01	4.80000000e+01
-109	5.30800000e+04	2.00000000e+01	2.80000000e+01	4.80000000e+01
-108	5.32340000e+04	2.00000000e+01	2.80000000e+01	4.80000000e+01
-107	5.33790000e+04	2.00000000e+01	2.80000000e+01	4.80000000e+01
-106	5.33790000e+04	2.00000000e+01	2.80000000e+01	4.80000000e+01
-105	5.35210000e+04	2.00000000e+01	2.80000000e+01	4.80000000e+01
-104	5.35210000e+04	2.00000000e+01	2.80000000e+01	4.80000000e+01
-103	5.35210000e+04	2.00000000e+01	2.80000000e+01	4.80000000e+01
-102	5.35210000e+04	2.00000000e+01	2.80000000e+01	4.80000000e+01
-101	5.36720000e+04	2.00000000e+01	2.80000000e+01	4.80000000e+01
-100	5.38240000e+04	2.00000000e+01	2.80000000e+01	4.80000000e+01
-99	5.39470000e+04	2.00000000e+01	2.80000000e+01	4.80000000e+01
-98	5.40900000e+04	2.00000000e+01	2.80000000e+01	4.80000000e+01
-97	5.42170000e+04	2.00000000e+01	2.80000000e+01	4.80000000e+01
-96	5.43600000e+04	2.10000000e+01	2.90000000e+01	4.90000000e+01
-95	5.45130000e+04	2.10000000e+01	2.90000000e+01	4.90000000e+01
-94	5.46440000e+04	2.10000000e+01	2.90000000e+01	4.90000000e+01
-93	5.47540000e+04	2.10000000e+01	2.90000000e+01	4.90000000e+01
-92	5.49770000e+04	2.10000000e+01	2.90000000e+01	4.90000000e+01
-91	5.51270000e+04	2.10000000e+01	2.90000000e+01	4.90000000e+01
-90	5.52850000e+04	2.10000000e+01	2.90000000e+01	4.90000000e+01
-89	5.54460000e+04	2.20000000e+01	3.00000000e+01	5.00000000e+01
-88	5.56010000e+04	2.20000000e+01	3.00000000e+01	5.00000000e+01
-87	5.57810000e+04	2.20000000e+01	3.00000000e+01	5.00000000e+01
-86	5.59310000e+04	2.20000000e+01	3.00000000e+01	5.00000000e+01
-85	5.59310000e+04	2.20000000e+01	3.00000000e+01	5.00000000e+01
-84	5.59310000e+04	2.20000000e+01	3.00000000e+01	5.00000000e+01
-83	5.59310000e+04	2.20000000e+01	3.00000000e+01	5.00000000e+01
-82	5.60340000e+04	2.20000000e+01	3.00000000e+01	5.00000000e+01
-81	5.61550000e+04	2.20000000e+01	3.00000000e+01	5.00000000e+01
-80	5.62640000e+04	2.20000000e+01	3.00000000e+01	5.00000000e+01
-79	5.63840000e+04	2.20000000e+01	3.00000000e+01	5.00000000e+01
-78	5.64860000e+04	2.20000000e+01	3.00000000e+01	5.00000000e+01
-77	5.66280000e+04	2.20000000e+01	3.00000000e+01	5.00000000e+01
-76	5.67800000e+04	2.20000000e+01	3.00000000e+01	5.00000000e+01
-75	5.69380000e+04	2.20000000e+01	3.00000000e+01	5.00000000e+01
-74	5.71120000e+04	2.20000000e+01	3.00000000e+01	5.00000000e+01
-73	5.72810000e+04	2.20000000e+01	3.00000000e+01	5.00000000e+01
-72	5.74250000e+04	2.20000000e+01	3.00000000e+01	5.00000000e+01
-71	5.75770000e+04	2.20000000e+01	3.00000000e+01	5.00000000e+01
-70	5.77410000e+04	2.20000000e+01	3.00000000e+01	5.00000000e+01
-69	5.78840000e+04	2.20000000e+01	3.00000000e+01	5.00000000e+01
-68	5.79970000e+04	2.20000000e+01	3.00000000e+01	5.00000000e+01
-67	5.81200000e+04	2.20000000e+01	3.00000000e+01	5.00000000e+01
-66	5.83240000e+04	2.20000000e+01	3.00000000e+01	5.00000000e+01
-65	5.84670000e+04	2.20000000e+01	3.00000000e+01	5.00000000e+01
-64	5.85950000e+04	2.20000000e+01	3.00000000e+01	5.00000000e+01
-63	5.87240000e+04	2.20000000e+01	3.00000000e+01	5.00000000e+01
-62	5.88620000e+04	2.20000000e+01	3.00000000e+01	5.00000000e+01
-61	5.89850000e+04	2.20000000e+01	3.00000000e+01	5.00000000e+01
-60	5.91180000e+04	2.20000000e+01	3.00000000e+01	5.00000000e+01
-59	5.92450000e+04	2.20000000e+01	3.00000000e+01	5.00000000e+01
-58	5.93910000e+04	2.20000000e+01	3.00000000e+01	5.00000000e+01
-57	5.95030000e+04	2.20000000e+01	3.00000000e+01	5.00000000e+01
-56	5.96350000e+04	2.20000000e+01	3.00000000e+01	5.00000000e+01
-55	5.97740000e+04	2.20000000e+01	3.00000000e+01	5.00000000e+01
-54	5.99200000e+04	2.20000000e+01	3.00000000e+01	5.00000000e+01
-53	5.99200000e+04	2.20000000e+01	3.00000000e+01	5.00000000e+01
-52	6.00470000e+04	2.20000000e+01	3.00000000e+01	5.00000000e+01
-51	6.01490000e+04	2.20000000e+01	3.00000000e+01	5.00000000e+01
-50	6.02520000e+04	2.20000000e+01	3.00000000e+01	5.00000000e+01
-49	6.04420000e+04	2.50000000e+01	3.10000000e+01	5.10000000e+01
-48	6.05800000e+04	2.50000000e+01	3.10000000e+01	5.10000000e+01
-47	6.07220000e+04	2.50000000e+01	3.10000000e+01	5.10000000e+01
-46	6.07220000e+04	2.50000000e+01	3.10000000e+01	5.10000000e+01
-45	6.09420000e+04	2.50000000e+01	3.10000000e+01	5.10000000e+01
-44	6.10770000e+04	2.40000000e+01	3.20000000e+01	5.20000000e+01
-43	6.12180000e+04	2.40000000e+01	3.20000000e+01	5.20000000e+01
-42	6.13380000e+04	2.40000000e+01	3.20000000e+01	5.20000000e+01
-41	6.14690000e+04	2.40000000e+01	3.20000000e+01	5.20000000e+01
-40	6.16560000e+04	2.40000000e+01	3.20000000e+01	5.20000000e+01
-39	6.19180000e+04	2.40000000e+01	3.20000000e+01	5.20000000e+01
-38	6.22070000e+04	2.40000000e+01	3.20000000e+01	5.20000000e+01
-37	6.24180000e+04	2.40000000e+01	3.20000000e+01	5.20000000e+01
-36	6.28120000e+04	2.40000000e+01	3.20000000e+01	5.20000000e+01
-35	6.30940000e+04	2.40000000e+01	3.20000000e+01	5.20000000e+01
-34	6.33600000e+04	2.60000000e+01	3.30000000e+01	5.30000000e+01
-33	6.36680000e+04	2.60000000e+01	3.30000000e+01	5.30000000e+01
-32	6.39800000e+04	2.60000000e+01	3.30000000e+01	5.30000000e+01
-31	6.42320000e+04	2.60000000e+01	3.30000000e+01	5.30000000e+01
-30	6.44090000e+04	2.60000000e+01	3.30000000e+01	5.30000000e+01
-29	6.46150000e+04	2.60000000e+01	3.30000000e+01	5.30000000e+01
-28	6.48080000e+04	2.60000000e+01	3.30000000e+01	5.30000000e+01
-27	6.50380000e+04	2.60000000e+01	3.30000000e+01	5.30000000e+01
-26	6.52700000e+04	2.60000000e+01	3.30000000e+01	5.30000000e+01
-25	6.55170000e+04	2.60000000e+01	3.30000000e+01	5.30000000e+01
-24	6.57540000e+04	2.60000000e+01	3.30000000e+01	5.30000000e+01
-23	6.59650000e+04	2.80000000e+01	3.40000000e+01	5.40000000e+01
-22	6.61360000e+04	2.80000000e+01	3.40000000e+01	5.40000000e+01
-21	6.63840000e+04	2.80000000e+01	3.40000000e+01	5.40000000e+01
-20	6.66500000e+04	2.80000000e+01	3.40000000e+01	5.40000000e+01
-19	6.70610000e+04	2.80000000e+01	3.40000000e+01	5.40000000e+01
-18	6.74780000e+04	2.80000000e+01	3.40000000e+01	5.40000000e+01
-17	6.79340000e+04	2.80000000e+01	3.40000000e+01	5.40000000e+01
-16	6.82820000e+04	2.80000000e+01	3.40000000e+01	5.40000000e+01
-15	6.87020000e+04	2.80000000e+01	3.40000000e+01	5.40000000e+01
-14	6.91640000e+04	2.80000000e+01	3.40000000e+01	5.40000000e+01
-13	6.95220000e+04	2.80000000e+01	3.40000000e+01	5.40000000e+01
-12	6.99210000e+04	2.60000000e+01	3.50000000e+01	5.50000000e+01
-11	7.03010000e+04	2.60000000e+01	3.50000000e+01	5.50000000e+01
-10	7.07460000e+04	2.60000000e+01	3.50000000e+01	5.50000000e+01
-9	7.14210000e+04	2.60000000e+01	3.50000000e+01	5.50000000e+01
-8	7.21070000e+04	2.60000000e+01	3.50000000e+01	5.50000000e+01
-7	7.25400000e+04	2.60000000e+01	3.50000000e+01	5.50000000e+01
-6	7.29390000e+04	2.60000000e+01	3.50000000e+01	5.50000000e+01
-5	7.33670000e+04	2.60000000e+01	3.50000000e+01	5.50000000e+01
-4	7.38010000e+04	2.60000000e+01	3.50000000e+01	5.50000000e+01
-3	7.45780000e+04	2.60000000e+01	3.50000000e+01	5.50000000e+01
-2	7.58820000e+04	2.90000000e+01	3.70000000e+01	5.80000000e+01
-1	7.70840000e+04	2.90000000e+01	3.70000000e+01	5.80000000e+01
0	7.85950000e+04	2.90000000e+01	3.70000000e+01	5.80000000e+01
1	7.99120000e+04	2.90000000e+01	3.70000000e+01	5.80000000e+01
2	8.11400000e+04	3.00000000e+01	3.80000000e+01	5.90000000e+01
3	8.21340000e+04	3.00000000e+01	3.80000000e+01	5.90000000e+01
4	8.33110000e+04	3.00000000e+01	3.80000000e+01	5.90000000e+01
5	8.40930000e+04	3.00000000e+01	3.80000000e+01	5.90000000e+01
6	8.47640000e+04	3.00000000e+01	3.80000000e+01	5.90000000e+01
7	8.54820000e+04	3.00000000e+01	3.80000000e+01	5.90000000e+01
8	8.62040000e+04	3.00000000e+01	3.80000000e+01	5.90000000e+01
9	8.70110000e+04	3.00000000e+01	3.80000000e+01	5.90000000e+01
10	8.80480000e+04	3.00000000e+01	3.80000000e+01	5.90000000e+01
11	8.90860000e+04	3.00000000e+01	3.80000000e+01	5.90000000e+01
12	8.97730000e+04	3.00000000e+01	3.80000000e+01	5.90000000e+01
13	9.03210000e+04	3.00000000e+01	3.80000000e+01	5.90000000e+01
14	9.09230000e+04	3.00000000e+01	3.80000000e+01	5.90000000e+01
15	9.15360000e+04	3.00000000e+01	3.80000000e+01	5.90000000e+01
16	9.15360000e+04	3.00000000e+01	3.80000000e+01	5.90000000e+01
17	9.15360000e+04	3.00000000e+01	3.80000000e+01	5.90000000e+01
18	9.21010000e+04	3.00000000e+01	3.80000000e+01	5.90000000e+01
19	9.24910000e+04	3.00000000e+01	3.80000000e+01	5.90000000e+01
20	9.28830000e+04	3.30000000e+01	3.90000000e+01	6.00000000e+01
21	9.32580000e+04	3.30000000e+01	3.90000000e+01	6.00000000e+01
22	9.36690000e+04	3.30000000e+01	3.90000000e+01	6.00000000e+01
23	9.42760000e+04	3.30000000e+01	3.90000000e+01	6.00000000e+01
24	9.47850000e+04	3.30000000e+01	3.90000000e+01	6.00000000e+01
25	9.52210000e+04	3.50000000e+01	4.10000000e+01	6.20000000e+01
26	9.56700000e+04	3.60000000e+01	4.20000000e+01	6.30000000e+01
27	9.60220000e+04	3.60000000e+01	4.20000000e+01	6.30000000e+01
28	9.64220000e+04	3.60000000e+01	4.20000000e+01	6.30000000e+01
29	9.67890000e+04	3.60000000e+01	4.20000000e+01	6.30000000e+01
30	9.72470000e+04	3.60000000e+01	4.20000000e+01	6.30000000e+01
31	9.76350000e+04	3.60000000e+01	4.20000000e+01	6.30000000e+01
32	9.76350000e+04	3.60000000e+01	4.20000000e+01	6.30000000e+01
33	9.79520000e+04	3.60000000e+01	4.20000000e+01	6.30000000e+01
34	9.83230000e+04	3.60000000e+01	4.20000000e+01	6.30000000e+01
35	9.87010000e+04	3.60000000e+01	4.20000000e+01	6.30000000e+01
36	9.90870000e+04	3.60000000e+01	4.20000000e+01	6.30000000e+01
37	9.94160000e+04	3.60000000e+01	4.20000000e+01	6.30000000e+01
38	9.97870000e+04	3.60000000e+01	4.20000000e+01	6.30000000e+01
39	1.00191000e+05	3.60000000e+01	4.20000000e+01	6.30000000e+01
40	1.00535000e+05	3.60000000e+01	4.20000000e+01	6.30000000e+01
41	1.00868000e+05	3.60000000e+01	4.20000000e+01	6.30000000e+01
42	1.01211000e+05	3.60000000e+01	4.20000000e+01	6.30000000e+01
43	1.01553000e+05	3.60000000e+01	4.20000000e+01	6.30000000e+01
44	1.01899000e+05	3.60000000e+01	4.20000000e+01	6.30000000e+01
45	1.02293000e+05	3.60000000e+01	4.20000000e+01	6.30000000e+01
46	1.02664000e+05	3.80000000e+01	4.40000000e+01	6.50000000e+01
47	1.03068000e+05	3.60000000e+01	4.60000000e+01	6.70000000e+01
48	1.03408000e+05	3.60000000e+01	4.60000000e+01	6.70000000e+01
49	1.03711000e+05	3.60000000e+01	4.60000000e+01	6.70000000e+01
50	1.04007000e+05	3.60000000e+01	4.60000000e+01	6.70000000e+01
51	1.04465000e+05	3.60000000e+01	4.60000000e+01	6.70000000e+01
52	1.04862000e+05	3.60000000e+01	4.60000000e+01	6.70000000e+01
53	1.05204000e+05	3.80000000e+01	4.70000000e+01	6.80000000e+01
54	1.05493000e+05	3.80000000e+01	4.70000000e+01	6.80000000e+01
55	1.05777000e+05	3.80000000e+01	4.70000000e+01	6.80000000e+01
56	1.06131000e+05	3.80000000e+01	4.70000000e+01	6.80000000e+01
57	1.06471000e+05	3.80000000e+01	4.70000000e+01	6.80000000e+01
58	1.06849000e+05	3.80000000e+01	4.70000000e+01	6.80000000e+01
59	1.07229000e+05	3.80000000e+01	4.70000000e+01	6.80000000e+01
60	1.07763000e+05	3.80000000e+01	4.70000000e+01	6.80000000e+01
61	1.08133000e+05	3.80000000e+01	4.70000000e+01	6.80000000e+01
62	1.08435000e+05	3.80000000e+01	4.70000000e+01	6.80000000e+01
63	1.08745000e+05	3.80000000e+01	4.70000000e+01	6.80000000e+01
64	1.09107000e+05	3.80000000e+01	4.70000000e+01	6.80000000e+01
65	1.09488000e+05	3.80000000e+01	4.70000000e+01	6.80000000e+01
66	1.09860000e+05	3.80000000e+01	4.70000000e+01	6.80000000e+01
67	1.10178000e+05	3.90000000e+01	4.80000000e+01	6.90000000e+01
68	1.10480000e+05	4.00000000e+01	4.90000000e+01	7.00000000e+01
69	1.10842000e+05	4.40000000e+01	5.00000000e+01	7.10000000e+01
70	1.11132000e+05	4.40000000e+01	5.00000000e+01	7.10000000e+01
71	1.11459000e+05	4.40000000e+01	5.00000000e+01	7.10000000e+01
72	1.11798000e+05	4.40000000e+01	5.00000000e+01	7.10000000e+01
73	1.12211000e+05	4.40000000e+01	5.00000000e+01	7.10000000e+01
74	1.12540000e+05	4.40000000e+01	5.00000000e+01	7.10000000e+01
75	1.12820000e+05	4.40000000e+01	5.00000000e+01	7.10000000e+01
76	1.13117000e+05	4.40000000e+01	5.00000000e+01	7.10000000e+01
77	1.13422000e+05	4.40000000e+01	5.00000000e+01	7.10000000e+01
78	1.13734000e+05	4.40000000e+01	5.00000000e+01	7.10000000e+01
79	1.14048000e+05	4.40000000e+01	5.00000000e+01	7.10000000e+01
80	1.14364000e+05	4.40000000e+01	5.00000000e+01	7.10000000e+01
81	1.14658000e+05	4.40000000e+01	5.00000000e+01	7.10000000e+01
82	1.15119000e+05	4.40000000e+01	5.00000000e+01	7.10000000e+01
83	1.16383000e+05	4.40000000e+01	5.00000000e+01	7.10000000e+01
84	1.17457000e+05	4.40000000e+01	5.00000000e+01	7.10000000e+01
85	1.18515000e+05	4.40000000e+01	1.10000000e+01	7.40000000e+01
86	1.19442000e+05	4.40000000e+01	5.30000000e+01	7.40000000e+01
87	1.20791000e+05	4.40000000e+01	5.30000000e+01	7.40000000e+01
88	1.21829000e+05	4.50000000e+01	5.40000000e+01	7.50000000e+01
89	1.22661000e+05	4.70000000e+01	5.50000000e+01	7.60000000e+01
90	1.23430000e+05	4.70000000e+01	5.50000000e+01	7.60000000e+01
91	1.24125000e+05	4.70000000e+01	5.50000000e+01	7.60000000e+01
92	1.24853000e+05	4.80000000e+01	5.60000000e+01	7.70000000e+01
93	1.25541000e+05	4.80000000e+01	5.60000000e+01	7.70000000e+01
94	1.26290000e+05	5.00000000e+01	5.70000000e+01	7.80000000e+01
95	1.26907000e+05	5.00000000e+01	5.70000000e+01	7.80000000e+01
96	1.27693000e+05	5.00000000e+01	5.70000000e+01	7.80000000e+01
97	1.28411000e+05	5.00000000e+01	5.70000000e+01	7.80000000e+01
98	1.29120000e+05	5.00000000e+01	5.70000000e+01	7.80000000e+01
99	1.29935000e+05	5.00000000e+01	5.70000000e+01	7.80000000e+01
100	1.30848000e+05	5.00000000e+01	5.70000000e+01	7.80000000e+01
