# Supplementary material for: Early Prediction of Movie Box Office Success Based on Wikipedia Activity Big Data
Source: PLoS One. 2013 Aug 21;8(8):e71226. doi: 10.1371/journal.pone.0071226 (PMC3749192; doi:10.1371/journal.pone.0071226)
Supplement: Dataset S1 — The dataset under study, including the financial and Wikipedia activity data is also available at http://wwm.phy.bme.hu/SupplementaryDataS1.zip. (ZIP) [file pone.0071226.s002.zip › wikipredict_data_pack/sample_of_312/wikipedia_predictors/55]

Day_(movie_time)	Views	Users	Rigor	Edits
-500	0.00000000e+00	0.00000000e+00	0.00000000e+00	0.00000000e+00
-499	0.00000000e+00	0.00000000e+00	0.00000000e+00	0.00000000e+00
-498	0.00000000e+00	0.00000000e+00	0.00000000e+00	0.00000000e+00
-497	0.00000000e+00	0.00000000e+00	0.00000000e+00	0.00000000e+00
-496	0.00000000e+00	0.00000000e+00	0.00000000e+00	0.00000000e+00
-495	0.00000000e+00	0.00000000e+00	0.00000000e+00	0.00000000e+00
-494	0.00000000e+00	0.00000000e+00	0.00000000e+00	0.00000000e+00
-493	0.00000000e+00	0.00000000e+00	0.00000000e+00	0.00000000e+00
-492	0.00000000e+00	0.00000000e+00	0.00000000e+00	0.00000000e+00
-491	0.00000000e+00	0.00000000e+00	0.00000000e+00	0.00000000e+00
-490	0.00000000e+00	0.00000000e+00	0.00000000e+00	0.00000000e+00
-489	0.00000000e+00	0.00000000e+00	0.00000000e+00	0.00000000e+00
-488	0.00000000e+00	0.00000000e+00	0.00000000e+00	0.00000000e+00
-487	0.00000000e+00	0.00000000e+00	0.00000000e+00	0.00000000e+00
-486	0.00000000e+00	0.00000000e+00	0.00000000e+00	0.00000000e+00
-485	0.00000000e+00	0.00000000e+00	0.00000000e+00	0.00000000e+00
-484	0.00000000e+00	0.00000000e+00	0.00000000e+00	0.00000000e+00
-483	0.00000000e+00	0.00000000e+00	0.00000000e+00	0.00000000e+00
-482	0.00000000e+00	0.00000000e+00	0.00000000e+00	0.00000000e+00
-481	0.00000000e+00	0.00000000e+00	0.00000000e+00	0.00000000e+00
-480	0.00000000e+00	0.00000000e+00	0.00000000e+00	0.00000000e+00
-479	0.00000000e+00	0.00000000e+00	0.00000000e+00	0.00000000e+00
-478	0.00000000e+00	0.00000000e+00	0.00000000e+00	0.00000000e+00
-477	0.00000000e+00	0.00000000e+00	0.00000000e+00	0.00000000e+00
-476	0.00000000e+00	0.00000000e+00	0.00000000e+00	0.00000000e+00
-475	0.00000000e+00	0.00000000e+00	0.00000000e+00	0.00000000e+00
-474	0.00000000e+00	0.00000000e+00	0.00000000e+00	0.00000000e+00
-473	0.00000000e+00	0.00000000e+00	0.00000000e+00	0.00000000e+00
-472	0.00000000e+00	0.00000000e+00	0.00000000e+00	0.00000000e+00
-471	0.00000000e+00	0.00000000e+00	0.00000000e+00	0.00000000e+00
-470	0.00000000e+00	0.00000000e+00	0.00000000e+00	0.00000000e+00
-469	0.00000000e+00	0.00000000e+00	0.00000000e+00	0.00000000e+00
-468	0.00000000e+00	0.00000000e+00	0.00000000e+00	0.00000000e+00
-467	0.00000000e+00	0.00000000e+00	0.00000000e+00	0.00000000e+00
-466	0.00000000e+00	0.00000000e+00	0.00000000e+00	0.00000000e+00
-465	0.00000000e+00	0.00000000e+00	0.00000000e+00	0.00000000e+00
-464	0.00000000e+00	0.00000000e+00	0.00000000e+00	0.00000000e+00
-463	0.00000000e+00	0.00000000e+00	0.00000000e+00	0.00000000e+00
-462	0.00000000e+00	0.00000000e+00	0.00000000e+00	0.00000000e+00
-461	0.00000000e+00	0.00000000e+00	0.00000000e+00	0.00000000e+00
-460	0.00000000e+00	0.00000000e+00	0.00000000e+00	0.00000000e+00
-459	0.00000000e+00	0.00000000e+00	0.00000000e+00	0.00000000e+00
-458	0.00000000e+00	0.00000000e+00	0.00000000e+00	0.00000000e+00
-457	0.00000000e+00	0.00000000e+00	0.00000000e+00	0.00000000e+00
-456	0.00000000e+00	0.00000000e+00	0.00000000e+00	0.00000000e+00
-455	0.00000000e+00	0.00000000e+00	0.00000000e+00	0.00000000e+00
-454	0.00000000e+00	0.00000000e+00	0.00000000e+00	0.00000000e+00
-453	0.00000000e+00	0.00000000e+00	0.00000000e+00	0.00000000e+00
-452	0.00000000e+00	0.00000000e+00	0.00000000e+00	0.00000000e+00
-451	0.00000000e+00	0.00000000e+00	0.00000000e+00	0.00000000e+00
-450	0.00000000e+00	0.00000000e+00	0.00000000e+00	0.00000000e+00
-449	0.00000000e+00	0.00000000e+00	0.00000000e+00	0.00000000e+00
-448	0.00000000e+00	0.00000000e+00	0.00000000e+00	0.00000000e+00
-447	0.00000000e+00	0.00000000e+00	0.00000000e+00	0.00000000e+00
-446	0.00000000e+00	0.00000000e+00	0.00000000e+00	0.00000000e+00
-445	0.00000000e+00	0.00000000e+00	0.00000000e+00	0.00000000e+00
-444	0.00000000e+00	0.00000000e+00	0.00000000e+00	0.00000000e+00
-443	0.00000000e+00	0.00000000e+00	0.00000000e+00	0.00000000e+00
-442	0.00000000e+00	0.00000000e+00	0.00000000e+00	0.00000000e+00
-441	0.00000000e+00	0.00000000e+00	0.00000000e+00	0.00000000e+00
-440	0.00000000e+00	0.00000000e+00	0.00000000e+00	0.00000000e+00
-439	0.00000000e+00	0.00000000e+00	0.00000000e+00	0.00000000e+00
-438	0.00000000e+00	0.00000000e+00	0.00000000e+00	0.00000000e+00
-437	0.00000000e+00	0.00000000e+00	0.00000000e+00	0.00000000e+00
-436	0.00000000e+00	0.00000000e+00	0.00000000e+00	0.00000000e+00
-435	0.00000000e+00	0.00000000e+00	0.00000000e+00	0.00000000e+00
-434	0.00000000e+00	0.00000000e+00	0.00000000e+00	0.00000000e+00
-433	0.00000000e+00	0.00000000e+00	0.00000000e+00	0.00000000e+00
-432	0.00000000e+00	0.00000000e+00	0.00000000e+00	0.00000000e+00
-431	0.00000000e+00	0.00000000e+00	0.00000000e+00	0.00000000e+00
-430	0.00000000e+00	0.00000000e+00	0.00000000e+00	0.00000000e+00
-429	0.00000000e+00	0.00000000e+00	0.00000000e+00	0.00000000e+00
-428	0.00000000e+00	0.00000000e+00	0.00000000e+00	0.00000000e+00
-427	0.00000000e+00	0.00000000e+00	0.00000000e+00	0.00000000e+00
-426	0.00000000e+00	0.00000000e+00	0.00000000e+00	0.00000000e+00
-425	0.00000000e+00	0.00000000e+00	0.00000000e+00	0.00000000e+00
-424	0.00000000e+00	0.00000000e+00	0.00000000e+00	0.00000000e+00
-423	0.00000000e+00	0.00000000e+00	0.00000000e+00	0.00000000e+00
-422	0.00000000e+00	0.00000000e+00	0.00000000e+00	0.00000000e+00
-421	0.00000000e+00	0.00000000e+00	0.00000000e+00	0.00000000e+00
-420	0.00000000e+00	0.00000000e+00	0.00000000e+00	0.00000000e+00
-419	0.00000000e+00	0.00000000e+00	0.00000000e+00	0.00000000e+00
-418	0.00000000e+00	0.00000000e+00	0.00000000e+00	0.00000000e+00
-417	0.00000000e+00	0.00000000e+00	0.00000000e+00	0.00000000e+00
-416	0.00000000e+00	0.00000000e+00	0.00000000e+00	0.00000000e+00
-415	0.00000000e+00	0.00000000e+00	0.00000000e+00	0.00000000e+00
-414	0.00000000e+00	0.00000000e+00	0.00000000e+00	0.00000000e+00
-413	0.00000000e+00	0.00000000e+00	0.00000000e+00	0.00000000e+00
-412	0.00000000e+00	0.00000000e+00	0.00000000e+00	0.00000000e+00
-411	0.00000000e+00	0.00000000e+00	0.00000000e+00	0.00000000e+00
-410	0.00000000e+00	0.00000000e+00	0.00000000e+00	0.00000000e+00
-409	0.00000000e+00	0.00000000e+00	0.00000000e+00	0.00000000e+00
-408	0.00000000e+00	0.00000000e+00	0.00000000e+00	0.00000000e+00
-407	0.00000000e+00	0.00000000e+00	0.00000000e+00	0.00000000e+00
-406	0.00000000e+00	0.00000000e+00	0.00000000e+00	0.00000000e+00
-405	0.00000000e+00	0.00000000e+00	0.00000000e+00	0.00000000e+00
-404	0.00000000e+00	0.00000000e+00	0.00000000e+00	0.00000000e+00
-403	0.00000000e+00	0.00000000e+00	0.00000000e+00	0.00000000e+00
-402	0.00000000e+00	0.00000000e+00	0.00000000e+00	0.00000000e+00
-401	0.00000000e+00	0.00000000e+00	0.00000000e+00	0.00000000e+00
-400	0.00000000e+00	0.00000000e+00	0.00000000e+00	0.00000000e+00
-399	0.00000000e+00	0.00000000e+00	0.00000000e+00	0.00000000e+00
-398	0.00000000e+00	0.00000000e+00	0.00000000e+00	0.00000000e+00
-397	0.00000000e+00	0.00000000e+00	0.00000000e+00	0.00000000e+00
-396	0.00000000e+00	0.00000000e+00	0.00000000e+00	0.00000000e+00
-395	0.00000000e+00	0.00000000e+00	0.00000000e+00	0.00000000e+00
-394	0.00000000e+00	0.00000000e+00	0.00000000e+00	0.00000000e+00
-393	0.00000000e+00	0.00000000e+00	0.00000000e+00	0.00000000e+00
-392	0.00000000e+00	0.00000000e+00	0.00000000e+00	0.00000000e+00
-391	0.00000000e+00	0.00000000e+00	0.00000000e+00	0.00000000e+00
-390	0.00000000e+00	0.00000000e+00	0.00000000e+00	0.00000000e+00
-389	0.00000000e+00	0.00000000e+00	0.00000000e+00	0.00000000e+00
-388	0.00000000e+00	0.00000000e+00	0.00000000e+00	0.00000000e+00
-387	0.00000000e+00	0.00000000e+00	0.00000000e+00	0.00000000e+00
-386	0.00000000e+00	0.00000000e+00	0.00000000e+00	0.00000000e+00
-385	0.00000000e+00	0.00000000e+00	0.00000000e+00	0.00000000e+00
-384	0.00000000e+00	0.00000000e+00	0.00000000e+00	0.00000000e+00
-383	0.00000000e+00	0.00000000e+00	0.00000000e+00	0.00000000e+00
-382	0.00000000e+00	0.00000000e+00	0.00000000e+00	0.00000000e+00
-381	0.00000000e+00	0.00000000e+00	0.00000000e+00	0.00000000e+00
-380	0.00000000e+00	0.00000000e+00	0.00000000e+00	0.00000000e+00
-379	0.00000000e+00	0.00000000e+00	0.00000000e+00	0.00000000e+00
-378	0.00000000e+00	0.00000000e+00	0.00000000e+00	0.00000000e+00
-377	0.00000000e+00	0.00000000e+00	0.00000000e+00	0.00000000e+00
-376	0.00000000e+00	0.00000000e+00	0.00000000e+00	0.00000000e+00
-375	0.00000000e+00	0.00000000e+00	0.00000000e+00	0.00000000e+00
-374	0.00000000e+00	0.00000000e+00	0.00000000e+00	0.00000000e+00
-373	0.00000000e+00	0.00000000e+00	0.00000000e+00	0.00000000e+00
-372	0.00000000e+00	0.00000000e+00	0.00000000e+00	0.00000000e+00
-371	0.00000000e+00	0.00000000e+00	0.00000000e+00	0.00000000e+00
-370	0.00000000e+00	0.00000000e+00	0.00000000e+00	0.00000000e+00
-369	0.00000000e+00	0.00000000e+00	0.00000000e+00	0.00000000e+00
-368	0.00000000e+00	0.00000000e+00	0.00000000e+00	0.00000000e+00
-367	0.00000000e+00	0.00000000e+00	0.00000000e+00	0.00000000e+00
-366	0.00000000e+00	0.00000000e+00	0.00000000e+00	0.00000000e+00
-365	0.00000000e+00	0.00000000e+00	0.00000000e+00	0.00000000e+00
-364	0.00000000e+00	0.00000000e+00	0.00000000e+00	0.00000000e+00
-363	0.00000000e+00	0.00000000e+00	0.00000000e+00	0.00000000e+00
-362	0.00000000e+00	0.00000000e+00	0.00000000e+00	0.00000000e+00
-361	0.00000000e+00	0.00000000e+00	0.00000000e+00	0.00000000e+00
-360	0.00000000e+00	0.00000000e+00	0.00000000e+00	0.00000000e+00
-359	0.00000000e+00	0.00000000e+00	0.00000000e+00	0.00000000e+00
-358	0.00000000e+00	0.00000000e+00	0.00000000e+00	0.00000000e+00
-357	0.00000000e+00	0.00000000e+00	0.00000000e+00	0.00000000e+00
-356	0.00000000e+00	0.00000000e+00	0.00000000e+00	0.00000000e+00
-355	0.00000000e+00	0.00000000e+00	0.00000000e+00	0.00000000e+00
-354	0.00000000e+00	0.00000000e+00	0.00000000e+00	0.00000000e+00
-353	0.00000000e+00	0.00000000e+00	0.00000000e+00	0.00000000e+00
-352	0.00000000e+00	0.00000000e+00	0.00000000e+00	0.00000000e+00
-351	0.00000000e+00	0.00000000e+00	0.00000000e+00	0.00000000e+00
-350	0.00000000e+00	0.00000000e+00	0.00000000e+00	0.00000000e+00
-349	0.00000000e+00	0.00000000e+00	0.00000000e+00	0.00000000e+00
-348	0.00000000e+00	0.00000000e+00	0.00000000e+00	0.00000000e+00
-347	0.00000000e+00	0.00000000e+00	0.00000000e+00	0.00000000e+00
-346	0.00000000e+00	0.00000000e+00	0.00000000e+00	0.00000000e+00
-345	0.00000000e+00	0.00000000e+00	0.00000000e+00	0.00000000e+00
-344	0.00000000e+00	0.00000000e+00	0.00000000e+00	0.00000000e+00
-343	0.00000000e+00	0.00000000e+00	0.00000000e+00	0.00000000e+00
-342	0.00000000e+00	0.00000000e+00	0.00000000e+00	0.00000000e+00
-341	0.00000000e+00	0.00000000e+00	0.00000000e+00	0.00000000e+00
-340	0.00000000e+00	0.00000000e+00	0.00000000e+00	0.00000000e+00
-339	0.00000000e+00	0.00000000e+00	0.00000000e+00	0.00000000e+00
-338	0.00000000e+00	0.00000000e+00	0.00000000e+00	0.00000000e+00
-337	0.00000000e+00	0.00000000e+00	0.00000000e+00	0.00000000e+00
-336	0.00000000e+00	0.00000000e+00	0.00000000e+00	0.00000000e+00
-335	0.00000000e+00	0.00000000e+00	0.00000000e+00	0.00000000e+00
-334	0.00000000e+00	0.00000000e+00	0.00000000e+00	0.00000000e+00
-333	0.00000000e+00	0.00000000e+00	0.00000000e+00	0.00000000e+00
-332	0.00000000e+00	0.00000000e+00	0.00000000e+00	0.00000000e+00
-331	0.00000000e+00	0.00000000e+00	0.00000000e+00	0.00000000e+00
-330	0.00000000e+00	0.00000000e+00	0.00000000e+00	0.00000000e+00
-329	0.00000000e+00	0.00000000e+00	0.00000000e+00	0.00000000e+00
-328	0.00000000e+00	0.00000000e+00	0.00000000e+00	0.00000000e+00
-327	0.00000000e+00	0.00000000e+00	0.00000000e+00	0.00000000e+00
-326	0.00000000e+00	0.00000000e+00	0.00000000e+00	0.00000000e+00
-325	0.00000000e+00	0.00000000e+00	0.00000000e+00	0.00000000e+00
-324	0.00000000e+00	0.00000000e+00	0.00000000e+00	0.00000000e+00
-323	0.00000000e+00	0.00000000e+00	0.00000000e+00	0.00000000e+00
-322	0.00000000e+00	0.00000000e+00	0.00000000e+00	0.00000000e+00
-321	0.00000000e+00	0.00000000e+00	0.00000000e+00	0.00000000e+00
-320	0.00000000e+00	0.00000000e+00	0.00000000e+00	0.00000000e+00
-319	0.00000000e+00	0.00000000e+00	0.00000000e+00	0.00000000e+00
-318	0.00000000e+00	0.00000000e+00	0.00000000e+00	0.00000000e+00
-317	0.00000000e+00	0.00000000e+00	0.00000000e+00	0.00000000e+00
-316	0.00000000e+00	0.00000000e+00	0.00000000e+00	0.00000000e+00
-315	0.00000000e+00	0.00000000e+00	0.00000000e+00	0.00000000e+00
-314	0.00000000e+00	0.00000000e+00	0.00000000e+00	0.00000000e+00
-313	0.00000000e+00	0.00000000e+00	0.00000000e+00	0.00000000e+00
-312	0.00000000e+00	0.00000000e+00	0.00000000e+00	0.00000000e+00
-311	0.00000000e+00	0.00000000e+00	0.00000000e+00	0.00000000e+00
-310	0.00000000e+00	0.00000000e+00	0.00000000e+00	0.00000000e+00
-309	0.00000000e+00	0.00000000e+00	0.00000000e+00	0.00000000e+00
-308	0.00000000e+00	0.00000000e+00	0.00000000e+00	0.00000000e+00
-307	0.00000000e+00	0.00000000e+00	0.00000000e+00	0.00000000e+00
-306	0.00000000e+00	0.00000000e+00	0.00000000e+00	0.00000000e+00
-305	0.00000000e+00	0.00000000e+00	0.00000000e+00	0.00000000e+00
-304	0.00000000e+00	0.00000000e+00	0.00000000e+00	0.00000000e+00
-303	0.00000000e+00	0.00000000e+00	0.00000000e+00	0.00000000e+00
-302	0.00000000e+00	0.00000000e+00	0.00000000e+00	0.00000000e+00
-301	0.00000000e+00	0.00000000e+00	0.00000000e+00	0.00000000e+00
-300	0.00000000e+00	0.00000000e+00	0.00000000e+00	0.00000000e+00
-299	0.00000000e+00	0.00000000e+00	0.00000000e+00	0.00000000e+00
-298	0.00000000e+00	0.00000000e+00	0.00000000e+00	0.00000000e+00
-297	0.00000000e+00	0.00000000e+00	0.00000000e+00	0.00000000e+00
-296	0.00000000e+00	0.00000000e+00	0.00000000e+00	0.00000000e+00
-295	0.00000000e+00	0.00000000e+00	0.00000000e+00	0.00000000e+00
-294	0.00000000e+00	0.00000000e+00	0.00000000e+00	0.00000000e+00
-293	0.00000000e+00	0.00000000e+00	0.00000000e+00	0.00000000e+00
-292	0.00000000e+00	0.00000000e+00	0.00000000e+00	0.00000000e+00
-291	0.00000000e+00	0.00000000e+00	0.00000000e+00	0.00000000e+00
-290	0.00000000e+00	0.00000000e+00	0.00000000e+00	0.00000000e+00
-289	0.00000000e+00	0.00000000e+00	0.00000000e+00	0.00000000e+00
-288	0.00000000e+00	0.00000000e+00	0.00000000e+00	0.00000000e+00
-287	0.00000000e+00	0.00000000e+00	0.00000000e+00	0.00000000e+00
-286	0.00000000e+00	0.00000000e+00	0.00000000e+00	0.00000000e+00
-285	0.00000000e+00	0.00000000e+00	0.00000000e+00	0.00000000e+00
-284	4.10000000e+01	1.00000000e+00	1.00000000e+00	3.00000000e+00
-283	7.70000000e+01	1.00000000e+00	1.00000000e+00	3.00000000e+00
-282	1.00000000e+02	1.00000000e+00	1.00000000e+00	3.00000000e+00
-281	1.24000000e+02	1.00000000e+00	1.00000000e+00	3.00000000e+00
-280	1.50000000e+02	1.00000000e+00	1.00000000e+00	3.00000000e+00
-279	1.91000000e+02	1.00000000e+00	1.00000000e+00	3.00000000e+00
-278	2.21000000e+02	1.00000000e+00	1.00000000e+00	3.00000000e+00
-277	2.50000000e+02	1.00000000e+00	1.00000000e+00	3.00000000e+00
-276	2.81000000e+02	1.00000000e+00	1.00000000e+00	3.00000000e+00
-275	3.15000000e+02	1.00000000e+00	1.00000000e+00	3.00000000e+00
-274	3.50000000e+02	1.00000000e+00	1.00000000e+00	3.00000000e+00
-273	3.76000000e+02	1.00000000e+00	1.00000000e+00	3.00000000e+00
-272	4.14000000e+02	1.00000000e+00	1.00000000e+00	3.00000000e+00
-271	4.47000000e+02	1.00000000e+00	1.00000000e+00	3.00000000e+00
-270	4.74000000e+02	1.00000000e+00	1.00000000e+00	3.00000000e+00
-269	5.72000000e+02	1.00000000e+00	1.00000000e+00	3.00000000e+00
-268	6.98000000e+02	1.00000000e+00	1.00000000e+00	3.00000000e+00
-267	8.27000000e+02	1.00000000e+00	1.00000000e+00	3.00000000e+00
-266	9.90000000e+02	2.00000000e+00	2.00000000e+00	4.00000000e+00
-265	1.15500000e+03	2.00000000e+00	2.00000000e+00	4.00000000e+00
-264	1.30400000e+03	3.00000000e+00	3.00000000e+00	6.00000000e+00
-263	1.44400000e+03	3.00000000e+00	3.00000000e+00	6.00000000e+00
-262	1.59400000e+03	3.00000000e+00	3.00000000e+00	6.00000000e+00
-261	1.70400000e+03	3.00000000e+00	3.00000000e+00	6.00000000e+00
-260	1.90400000e+03	3.00000000e+00	3.00000000e+00	6.00000000e+00
-259	1.98100000e+03	3.00000000e+00	3.00000000e+00	6.00000000e+00
-258	2.05900000e+03	3.00000000e+00	3.00000000e+00	6.00000000e+00
-257	2.16500000e+03	3.00000000e+00	3.00000000e+00	6.00000000e+00
-256	2.31100000e+03	3.00000000e+00	3.00000000e+00	6.00000000e+00
-255	2.41800000e+03	3.00000000e+00	3.00000000e+00	6.00000000e+00
-254	2.51900000e+03	3.00000000e+00	3.00000000e+00	6.00000000e+00
-253	2.60600000e+03	3.00000000e+00	3.00000000e+00	6.00000000e+00
-252	2.67500000e+03	3.00000000e+00	3.00000000e+00	6.00000000e+00
-251	2.72900000e+03	3.00000000e+00	3.00000000e+00	6.00000000e+00
-250	2.80700000e+03	3.00000000e+00	3.00000000e+00	6.00000000e+00
-249	2.87700000e+03	3.00000000e+00	3.00000000e+00	6.00000000e+00
-248	2.95500000e+03	3.00000000e+00	3.00000000e+00	6.00000000e+00
-247	3.02600000e+03	3.00000000e+00	3.00000000e+00	6.00000000e+00
-246	3.10300000e+03	3.00000000e+00	3.00000000e+00	6.00000000e+00
-245	3.18600000e+03	3.00000000e+00	3.00000000e+00	6.00000000e+00
-244	3.27800000e+03	3.00000000e+00	3.00000000e+00	6.00000000e+00
-243	3.40700000e+03	3.00000000e+00	3.00000000e+00	6.00000000e+00
-242	3.48000000e+03	3.00000000e+00	3.00000000e+00	6.00000000e+00
-241	3.60100000e+03	3.00000000e+00	3.00000000e+00	6.00000000e+00
-240	3.68800000e+03	3.00000000e+00	3.00000000e+00	6.00000000e+00
-239	3.76700000e+03	3.00000000e+00	3.00000000e+00	6.00000000e+00
-238	3.85800000e+03	3.00000000e+00	3.00000000e+00	6.00000000e+00
-237	3.95100000e+03	3.00000000e+00	3.00000000e+00	6.00000000e+00
-236	4.07000000e+03	4.00000000e+00	4.00000000e+00	7.00000000e+00
-235	4.16300000e+03	4.00000000e+00	4.00000000e+00	7.00000000e+00
-234	4.27300000e+03	4.00000000e+00	4.00000000e+00	7.00000000e+00
-233	4.37100000e+03	4.00000000e+00	4.00000000e+00	7.00000000e+00
-232	4.52000000e+03	4.00000000e+00	4.00000000e+00	7.00000000e+00
-231	4.77700000e+03	4.00000000e+00	4.00000000e+00	7.00000000e+00
-230	5.06500000e+03	4.00000000e+00	4.00000000e+00	7.00000000e+00
-229	5.06500000e+03	4.00000000e+00	4.00000000e+00	7.00000000e+00
-228	5.06500000e+03	4.00000000e+00	4.00000000e+00	7.00000000e+00
-227	5.36700000e+03	5.00000000e+00	5.00000000e+00	1.40000000e+01
-226	5.58500000e+03	5.00000000e+00	5.00000000e+00	1.40000000e+01
-225	5.83600000e+03	5.00000000e+00	5.00000000e+00	1.40000000e+01
-224	6.03600000e+03	5.00000000e+00	5.00000000e+00	1.40000000e+01
-223	6.21600000e+03	5.00000000e+00	5.00000000e+00	1.40000000e+01
-222	6.38800000e+03	5.00000000e+00	5.00000000e+00	1.40000000e+01
-221	6.53300000e+03	9.00000000e+00	7.00000000e+00	1.60000000e+01
-220	6.69100000e+03	8.00000000e+00	8.00000000e+00	1.70000000e+01
-219	6.82200000e+03	8.00000000e+00	8.00000000e+00	1.70000000e+01
-218	6.95700000e+03	8.00000000e+00	8.00000000e+00	1.70000000e+01
-217	7.12000000e+03	8.00000000e+00	8.00000000e+00	1.70000000e+01
-216	7.21500000e+03	8.00000000e+00	8.00000000e+00	1.70000000e+01
-215	7.34800000e+03	8.00000000e+00	8.00000000e+00	1.70000000e+01
-214	7.49100000e+03	8.00000000e+00	8.00000000e+00	1.70000000e+01
-213	7.49100000e+03	8.00000000e+00	8.00000000e+00	1.70000000e+01
-212	7.57800000e+03	8.00000000e+00	8.00000000e+00	1.70000000e+01
-211	7.68600000e+03	8.00000000e+00	8.00000000e+00	1.70000000e+01
-210	7.81600000e+03	8.00000000e+00	8.00000000e+00	1.70000000e+01
-209	7.92900000e+03	8.00000000e+00	8.00000000e+00	1.70000000e+01
-208	8.05500000e+03	8.00000000e+00	8.00000000e+00	1.70000000e+01
-207	8.18200000e+03	1.30000000e+01	1.10000000e+01	2.00000000e+01
-206	8.25100000e+03	1.30000000e+01	1.10000000e+01	2.00000000e+01
-205	8.33700000e+03	1.30000000e+01	1.10000000e+01	2.00000000e+01
-204	8.45400000e+03	1.30000000e+01	1.10000000e+01	2.00000000e+01
-203	8.58600000e+03	1.30000000e+01	1.10000000e+01	2.00000000e+01
-202	8.69600000e+03	1.30000000e+01	1.10000000e+01	2.00000000e+01
-201	8.79400000e+03	1.30000000e+01	1.10000000e+01	2.00000000e+01
-200	8.88500000e+03	1.30000000e+01	1.10000000e+01	2.00000000e+01
-199	8.97900000e+03	1.30000000e+01	1.10000000e+01	2.00000000e+01
-198	9.06800000e+03	1.30000000e+01	1.20000000e+01	2.10000000e+01
-197	9.13700000e+03	1.30000000e+01	1.20000000e+01	2.10000000e+01
-196	9.20400000e+03	1.30000000e+01	1.20000000e+01	2.10000000e+01
-195	9.28900000e+03	1.30000000e+01	1.20000000e+01	2.10000000e+01
-194	9.39500000e+03	1.30000000e+01	1.20000000e+01	2.10000000e+01
-193	9.49100000e+03	1.30000000e+01	1.20000000e+01	2.10000000e+01
-192	9.59500000e+03	1.30000000e+01	1.20000000e+01	2.10000000e+01
-191	9.69600000e+03	1.30000000e+01	1.30000000e+01	2.20000000e+01
-190	9.80000000e+03	1.30000000e+01	1.30000000e+01	2.20000000e+01
-189	9.93100000e+03	1.30000000e+01	1.30000000e+01	2.20000000e+01
-188	1.00820000e+04	1.30000000e+01	1.30000000e+01	2.20000000e+01
-187	1.02430000e+04	1.30000000e+01	1.30000000e+01	2.20000000e+01
-186	1.03320000e+04	1.30000000e+01	1.30000000e+01	2.20000000e+01
-185	1.04340000e+04	1.30000000e+01	1.30000000e+01	2.20000000e+01
-184	1.05410000e+04	1.30000000e+01	1.30000000e+01	2.20000000e+01
-183	1.11280000e+04	1.30000000e+01	1.30000000e+01	2.20000000e+01
-182	1.16220000e+04	1.30000000e+01	1.30000000e+01	2.20000000e+01
-181	1.20460000e+04	1.30000000e+01	1.30000000e+01	2.20000000e+01
-180	1.21590000e+04	1.30000000e+01	1.30000000e+01	2.20000000e+01
-179	1.22330000e+04	1.30000000e+01	1.30000000e+01	2.20000000e+01
-178	1.23130000e+04	1.30000000e+01	1.30000000e+01	2.20000000e+01
-177	1.24160000e+04	1.30000000e+01	1.30000000e+01	2.20000000e+01
-176	1.25100000e+04	1.30000000e+01	1.30000000e+01	2.20000000e+01
-175	1.26040000e+04	1.30000000e+01	1.30000000e+01	2.20000000e+01
-174	1.27190000e+04	1.30000000e+01	1.30000000e+01	2.20000000e+01
-173	1.28420000e+04	1.30000000e+01	1.30000000e+01	2.20000000e+01
-172	1.29470000e+04	1.30000000e+01	1.30000000e+01	2.20000000e+01
-171	1.30420000e+04	1.30000000e+01	1.30000000e+01	2.20000000e+01
-170	1.31370000e+04	1.30000000e+01	1.30000000e+01	2.20000000e+01
-169	1.32380000e+04	1.30000000e+01	1.30000000e+01	2.20000000e+01
-168	1.33420000e+04	1.30000000e+01	1.30000000e+01	2.20000000e+01
-167	1.34620000e+04	1.30000000e+01	1.30000000e+01	2.20000000e+01
-166	1.35760000e+04	1.30000000e+01	1.30000000e+01	2.20000000e+01
-165	1.36450000e+04	1.30000000e+01	1.30000000e+01	2.20000000e+01
-164	1.37700000e+04	1.30000000e+01	1.30000000e+01	2.20000000e+01
-163	1.39200000e+04	1.30000000e+01	1.30000000e+01	2.20000000e+01
-162	1.40790000e+04	1.30000000e+01	1.30000000e+01	2.20000000e+01
-161	1.42140000e+04	1.30000000e+01	1.30000000e+01	2.20000000e+01
-160	1.43800000e+04	1.30000000e+01	1.30000000e+01	2.20000000e+01
-159	1.45300000e+04	1.30000000e+01	1.30000000e+01	2.20000000e+01
-158	1.46540000e+04	1.30000000e+01	1.30000000e+01	2.20000000e+01
-157	1.48090000e+04	1.30000000e+01	1.30000000e+01	2.20000000e+01
-156	1.49180000e+04	1.30000000e+01	1.30000000e+01	2.20000000e+01
-155	1.50200000e+04	1.30000000e+01	1.30000000e+01	2.20000000e+01
-154	1.51210000e+04	1.30000000e+01	1.30000000e+01	2.20000000e+01
-153	1.52290000e+04	1.30000000e+01	1.30000000e+01	2.20000000e+01
-152	1.53230000e+04	1.30000000e+01	1.30000000e+01	2.20000000e+01
-151	1.54150000e+04	1.30000000e+01	1.30000000e+01	2.20000000e+01
-150	1.55240000e+04	1.30000000e+01	1.30000000e+01	2.20000000e+01
-149	1.56860000e+04	1.30000000e+01	1.30000000e+01	2.20000000e+01
-148	1.60200000e+04	1.30000000e+01	1.30000000e+01	2.20000000e+01
-147	1.62530000e+04	1.50000000e+01	1.40000000e+01	2.30000000e+01
-146	1.64570000e+04	1.70000000e+01	1.50000000e+01	2.40000000e+01
-145	1.66660000e+04	1.70000000e+01	1.50000000e+01	2.40000000e+01
-144	1.68380000e+04	1.80000000e+01	1.60000000e+01	2.50000000e+01
-143	1.69940000e+04	1.80000000e+01	1.70000000e+01	2.60000000e+01
-142	1.71600000e+04	1.80000000e+01	1.70000000e+01	2.60000000e+01
-141	1.73000000e+04	1.80000000e+01	1.70000000e+01	2.60000000e+01
-140	1.75590000e+04	1.80000000e+01	1.70000000e+01	2.60000000e+01
-139	1.78000000e+04	1.80000000e+01	1.70000000e+01	2.60000000e+01
-138	1.80510000e+04	1.80000000e+01	1.70000000e+01	2.60000000e+01
-137	1.83000000e+04	1.90000000e+01	1.80000000e+01	2.70000000e+01
-136	1.85580000e+04	1.90000000e+01	1.80000000e+01	2.70000000e+01
-135	1.88040000e+04	1.90000000e+01	1.80000000e+01	2.70000000e+01
-134	1.89940000e+04	1.90000000e+01	1.80000000e+01	2.70000000e+01
-133	1.91010000e+04	1.90000000e+01	1.80000000e+01	2.70000000e+01
-132	1.92330000e+04	1.90000000e+01	1.80000000e+01	2.70000000e+01
-131	1.93540000e+04	1.90000000e+01	1.80000000e+01	2.70000000e+01
-130	1.95190000e+04	1.90000000e+01	1.80000000e+01	2.70000000e+01
-129	1.96820000e+04	1.90000000e+01	1.80000000e+01	2.70000000e+01
-128	1.99060000e+04	2.00000000e+01	1.90000000e+01	2.80000000e+01
-127	2.00970000e+04	2.10000000e+01	2.00000000e+01	2.90000000e+01
-126	2.02690000e+04	2.10000000e+01	2.00000000e+01	2.90000000e+01
-125	2.04050000e+04	2.10000000e+01	2.00000000e+01	2.90000000e+01
-124	2.05390000e+04	2.10000000e+01	2.00000000e+01	2.90000000e+01
-123	2.06610000e+04	2.10000000e+01	2.00000000e+01	2.90000000e+01
-122	2.08270000e+04	2.20000000e+01	2.20000000e+01	3.10000000e+01
-121	2.09600000e+04	2.20000000e+01	2.20000000e+01	3.10000000e+01
-120	2.11140000e+04	2.20000000e+01	2.20000000e+01	3.10000000e+01
-119	2.12290000e+04	2.20000000e+01	2.20000000e+01	3.10000000e+01
-118	2.13710000e+04	2.20000000e+01	2.20000000e+01	3.10000000e+01
-117	2.15160000e+04	2.20000000e+01	2.20000000e+01	3.10000000e+01
-116	2.16600000e+04	2.20000000e+01	2.20000000e+01	3.10000000e+01
-115	2.18090000e+04	2.20000000e+01	2.20000000e+01	3.10000000e+01
-114	2.19200000e+04	2.20000000e+01	2.20000000e+01	3.10000000e+01
-113	2.20490000e+04	2.20000000e+01	2.20000000e+01	3.10000000e+01
-112	2.22460000e+04	2.30000000e+01	2.30000000e+01	3.20000000e+01
-111	2.27570000e+04	2.30000000e+01	2.30000000e+01	3.20000000e+01
-110	2.33860000e+04	2.30000000e+01	2.30000000e+01	3.20000000e+01
-109	2.39430000e+04	2.30000000e+01	2.30000000e+01	3.20000000e+01
-108	2.44280000e+04	2.30000000e+01	2.30000000e+01	3.20000000e+01
-107	2.49190000e+04	2.30000000e+01	2.30000000e+01	3.20000000e+01
-106	2.53850000e+04	2.30000000e+01	2.30000000e+01	3.20000000e+01
-105	2.58390000e+04	2.30000000e+01	2.30000000e+01	3.20000000e+01
-104	2.61920000e+04	2.30000000e+01	2.30000000e+01	3.20000000e+01
-103	2.66960000e+04	2.30000000e+01	2.30000000e+01	3.20000000e+01
-102	2.71630000e+04	2.30000000e+01	2.30000000e+01	3.20000000e+01
-101	2.77100000e+04	2.30000000e+01	2.30000000e+01	3.20000000e+01
-100	2.81320000e+04	2.30000000e+01	2.30000000e+01	3.20000000e+01
-99	2.86330000e+04	2.30000000e+01	2.30000000e+01	3.20000000e+01
-98	2.91680000e+04	2.30000000e+01	2.40000000e+01	3.40000000e+01
-97	2.91920000e+04	2.30000000e+01	2.40000000e+01	3.40000000e+01
-96	2.92100000e+04	2.30000000e+01	2.40000000e+01	3.40000000e+01
-95	2.92320000e+04	2.30000000e+01	2.40000000e+01	3.40000000e+01
-94	2.92590000e+04	2.30000000e+01	2.40000000e+01	3.40000000e+01
-93	2.92990000e+04	2.30000000e+01	2.40000000e+01	3.40000000e+01
-92	2.93400000e+04	2.30000000e+01	2.40000000e+01	3.40000000e+01
-91	2.93840000e+04	2.30000000e+01	2.40000000e+01	3.40000000e+01
-90	2.94060000e+04	2.30000000e+01	2.40000000e+01	3.40000000e+01
-89	2.94160000e+04	2.30000000e+01	2.40000000e+01	3.40000000e+01
-88	2.94230000e+04	2.30000000e+01	2.40000000e+01	3.40000000e+01
-87	2.94360000e+04	2.30000000e+01	2.40000000e+01	3.40000000e+01
-86	2.95700000e+04	2.30000000e+01	2.40000000e+01	3.40000000e+01
-85	2.97630000e+04	2.30000000e+01	2.40000000e+01	3.40000000e+01
-84	3.00570000e+04	2.90000000e+01	2.50000000e+01	4.10000000e+01
-83	3.03730000e+04	2.90000000e+01	2.50000000e+01	4.10000000e+01
-82	3.07270000e+04	2.90000000e+01	2.50000000e+01	4.10000000e+01
-81	3.10690000e+04	2.90000000e+01	2.50000000e+01	4.10000000e+01
-80	3.14150000e+04	2.90000000e+01	2.50000000e+01	4.10000000e+01
-79	3.17100000e+04	2.90000000e+01	2.50000000e+01	4.10000000e+01
-78	3.20310000e+04	2.90000000e+01	2.50000000e+01	4.10000000e+01
-77	3.22840000e+04	2.90000000e+01	2.50000000e+01	4.10000000e+01
-76	3.25500000e+04	2.80000000e+01	2.70000000e+01	4.40000000e+01
-75	3.25500000e+04	2.80000000e+01	2.80000000e+01	4.50000000e+01
-74	3.26510000e+04	2.80000000e+01	2.80000000e+01	4.50000000e+01
-73	3.26510000e+04	2.80000000e+01	2.80000000e+01	4.50000000e+01
-72	3.29830000e+04	2.70000000e+01	2.90000000e+01	4.60000000e+01
-71	3.33310000e+04	2.90000000e+01	3.00000000e+01	4.70000000e+01
-70	3.37010000e+04	2.90000000e+01	3.00000000e+01	4.70000000e+01
-69	3.40720000e+04	2.90000000e+01	3.00000000e+01	4.70000000e+01
-68	3.44900000e+04	3.40000000e+01	3.20000000e+01	5.00000000e+01
-67	3.48890000e+04	3.40000000e+01	3.20000000e+01	5.00000000e+01
-66	3.48890000e+04	3.40000000e+01	3.20000000e+01	5.00000000e+01
-65	3.52970000e+04	3.00000000e+01	3.40000000e+01	5.20000000e+01
-64	3.52970000e+04	3.20000000e+01	3.50000000e+01	5.30000000e+01
-63	3.52970000e+04	3.20000000e+01	3.50000000e+01	5.30000000e+01
-62	3.52970000e+04	3.20000000e+01	3.50000000e+01	5.30000000e+01
-61	3.52970000e+04	3.40000000e+01	3.60000000e+01	5.50000000e+01
-60	3.56850000e+04	3.60000000e+01	3.70000000e+01	5.60000000e+01
-59	3.60710000e+04	3.60000000e+01	3.70000000e+01	5.60000000e+01
-58	3.65770000e+04	3.60000000e+01	3.70000000e+01	5.70000000e+01
-57	3.69840000e+04	3.60000000e+01	3.70000000e+01	5.70000000e+01
-56	3.75170000e+04	3.60000000e+01	3.70000000e+01	5.70000000e+01
-55	3.80080000e+04	3.60000000e+01	3.70000000e+01	5.70000000e+01
-54	3.84690000e+04	3.60000000e+01	3.70000000e+01	5.70000000e+01
-53	3.90040000e+04	3.60000000e+01	3.70000000e+01	5.70000000e+01
-52	3.94290000e+04	3.60000000e+01	3.70000000e+01	5.70000000e+01
-51	3.98420000e+04	3.60000000e+01	3.70000000e+01	5.70000000e+01
-50	4.03850000e+04	3.70000000e+01	3.80000000e+01	6.30000000e+01
-49	4.24610000e+04	3.70000000e+01	3.80000000e+01	6.30000000e+01
-48	4.55160000e+04	4.20000000e+01	4.30000000e+01	7.00000000e+01
-47	4.82320000e+04	5.10000000e+01	4.70000000e+01	7.60000000e+01
-46	5.06890000e+04	4.90000000e+01	5.60000000e+01	8.70000000e+01
-45	5.43110000e+04	5.30000000e+01	6.40000000e+01	9.80000000e+01
-44	5.71790000e+04	5.60000000e+01	7.00000000e+01	1.05000000e+02
-43	5.98490000e+04	5.50000000e+01	7.00000000e+01	1.06000000e+02
-42	6.26550000e+04	5.50000000e+01	7.00000000e+01	1.06000000e+02
-41	6.54160000e+04	6.00000000e+01	7.70000000e+01	1.14000000e+02
-40	6.78760000e+04	6.20000000e+01	8.20000000e+01	1.19000000e+02
-39	7.01600000e+04	6.50000000e+01	8.60000000e+01	1.24000000e+02
-38	7.30180000e+04	6.80000000e+01	8.90000000e+01	1.27000000e+02
-37	7.58450000e+04	7.00000000e+01	9.20000000e+01	1.30000000e+02
-36	7.87830000e+04	7.10000000e+01	9.60000000e+01	1.34000000e+02
-35	8.22140000e+04	8.00000000e+01	1.02000000e+02	1.40000000e+02
-34	8.51560000e+04	7.90000000e+01	1.05000000e+02	1.43000000e+02
-33	8.77080000e+04	8.10000000e+01	1.09000000e+02	1.47000000e+02
-32	9.03120000e+04	8.50000000e+01	1.12000000e+02	1.50000000e+02
-31	9.33220000e+04	8.90000000e+01	1.17000000e+02	1.56000000e+02
-30	9.59390000e+04	9.10000000e+01	1.17000000e+02	1.58000000e+02
-29	9.82150000e+04	9.10000000e+01	1.17000000e+02	1.58000000e+02
-28	1.00423000e+05	9.10000000e+01	1.18000000e+02	1.59000000e+02
-27	1.02903000e+05	9.30000000e+01	1.20000000e+02	1.61000000e+02
-26	1.05193000e+05	9.00000000e+01	1.21000000e+02	1.62000000e+02
-25	1.07563000e+05	9.70000000e+01	1.29000000e+02	1.72000000e+02
-24	1.10066000e+05	9.70000000e+01	1.32000000e+02	1.75000000e+02
-23	1.12662000e+05	9.70000000e+01	1.33000000e+02	1.76000000e+02
-22	1.15520000e+05	1.02000000e+02	1.37000000e+02	1.80000000e+02
-21	1.18723000e+05	1.04000000e+02	1.38000000e+02	1.81000000e+02
-20	1.22278000e+05	1.04000000e+02	1.38000000e+02	1.81000000e+02
-19	1.25983000e+05	1.06000000e+02	1.40000000e+02	1.83000000e+02
-18	1.29703000e+05	1.06000000e+02	1.40000000e+02	1.83000000e+02
-17	1.33795000e+05	1.05000000e+02	1.42000000e+02	1.85000000e+02
-16	1.37484000e+05	1.03000000e+02	1.44000000e+02	1.87000000e+02
-15	1.40758000e+05	1.10000000e+02	1.44000000e+02	1.88000000e+02
-14	1.45047000e+05	1.10000000e+02	1.44000000e+02	1.88000000e+02
-13	1.49599000e+05	1.08000000e+02	1.44000000e+02	1.89000000e+02
-12	1.54059000e+05	1.08000000e+02	1.46000000e+02	1.93000000e+02
-11	1.58224000e+05	1.04000000e+02	1.48000000e+02	1.95000000e+02
-10	1.63798000e+05	1.11000000e+02	1.51000000e+02	1.98000000e+02
-9	1.69409000e+05	1.11000000e+02	1.51000000e+02	1.98000000e+02
-8	1.75193000e+05	1.05000000e+02	1.53000000e+02	2.00000000e+02
-7	1.80866000e+05	1.15000000e+02	1.58000000e+02	2.07000000e+02
-6	1.87069000e+05	1.13000000e+02	1.62000000e+02	2.12000000e+02
-5	1.93933000e+05	1.26000000e+02	1.69000000e+02	2.27000000e+02
-4	2.01506000e+05	1.26000000e+02	1.69000000e+02	2.27000000e+02
-3	2.10420000e+05	1.30000000e+02	1.74000000e+02	2.36000000e+02
-2	2.18866000e+05	1.31000000e+02	1.76000000e+02	2.42000000e+02
-1	2.28559000e+05	1.44000000e+02	1.84000000e+02	2.64000000e+02
0	2.40609000e+05	1.51000000e+02	1.91000000e+02	2.71000000e+02
1	2.63354000e+05	1.70000000e+02	2.29000000e+02	3.19000000e+02
2	2.88942000e+05	1.91000000e+02	2.50000000e+02	3.49000000e+02
3	3.21018000e+05	2.19000000e+02	2.89000000e+02	4.00000000e+02
4	3.56913000e+05	2.36000000e+02	3.21000000e+02	4.44000000e+02
5	3.86551000e+05	2.63000000e+02	3.47000000e+02	4.83000000e+02
6	4.12270000e+05	2.82000000e+02	3.67000000e+02	5.21000000e+02
7	4.37486000e+05	2.82000000e+02	3.77000000e+02	5.35000000e+02
8	4.62906000e+05	2.98000000e+02	4.10000000e+02	5.75000000e+02
9	4.87290000e+05	3.35000000e+02	4.35000000e+02	6.18000000e+02
10	5.12496000e+05	3.24000000e+02	4.49000000e+02	6.39000000e+02
11	5.35986000e+05	3.46000000e+02	4.66000000e+02	6.63000000e+02
12	5.55531000e+05	3.56000000e+02	4.83000000e+02	6.85000000e+02
13	5.73090000e+05	3.62000000e+02	4.95000000e+02	7.01000000e+02
14	5.89811000e+05	3.71000000e+02	5.03000000e+02	7.14000000e+02
15	6.06651000e+05	4.03000000e+02	5.10000000e+02	7.24000000e+02
16	6.23162000e+05	4.02000000e+02	5.22000000e+02	7.54000000e+02
17	6.39679000e+05	4.00000000e+02	5.37000000e+02	7.85000000e+02
18	6.56167000e+05	4.17000000e+02	5.44000000e+02	7.94000000e+02
19	6.70816000e+05	4.36000000e+02	5.57000000e+02	8.21000000e+02
20	6.83098000e+05	4.36000000e+02	5.64000000e+02	8.32000000e+02
21	6.94526000e+05	4.48000000e+02	5.71000000e+02	8.44000000e+02
22	7.06080000e+05	4.59000000e+02	5.78000000e+02	8.51000000e+02
23	7.18122000e+05	4.42000000e+02	5.83000000e+02	8.57000000e+02
24	7.28622000e+05	4.47000000e+02	5.84000000e+02	8.58000000e+02
25	7.39239000e+05	4.64000000e+02	5.87000000e+02	8.61000000e+02
26	7.48769000e+05	4.67000000e+02	5.94000000e+02	8.74000000e+02
27	7.60782000e+05	4.49000000e+02	6.01000000e+02	8.86000000e+02
28	7.71083000e+05	4.67000000e+02	6.08000000e+02	8.95000000e+02
29	7.80428000e+05	4.77000000e+02	6.14000000e+02	9.02000000e+02
30	7.91310000e+05	4.84000000e+02	6.23000000e+02	9.14000000e+02
31	8.01065000e+05	5.03000000e+02	6.29000000e+02	9.20000000e+02
32	8.10105000e+05	4.99000000e+02	6.31000000e+02	9.22000000e+02
33	8.17639000e+05	4.77000000e+02	6.32000000e+02	9.23000000e+02
34	8.25449000e+05	5.10000000e+02	6.41000000e+02	9.35000000e+02
35	8.32716000e+05	4.89000000e+02	6.46000000e+02	9.43000000e+02
36	8.40150000e+05	4.89000000e+02	6.46000000e+02	9.43000000e+02
37	8.47781000e+05	5.01000000e+02	6.50000000e+02	9.48000000e+02
38	8.54866000e+05	5.11000000e+02	6.53000000e+02	9.51000000e+02
39	8.61625000e+05	5.17000000e+02	6.57000000e+02	9.55000000e+02
40	8.67658000e+05	5.22000000e+02	6.60000000e+02	9.58000000e+02
41	8.73395000e+05	5.16000000e+02	6.68000000e+02	9.69000000e+02
42	8.79010000e+05	5.00000000e+02	6.70000000e+02	9.71000000e+02
43	8.84921000e+05	5.10000000e+02	6.72000000e+02	9.73000000e+02
44	8.91898000e+05	5.22000000e+02	6.80000000e+02	9.86000000e+02
45	8.98310000e+05	5.20000000e+02	6.81000000e+02	9.87000000e+02
46	9.04245000e+05	5.26000000e+02	6.85000000e+02	9.91000000e+02
47	9.09594000e+05	5.17000000e+02	6.89000000e+02	9.95000000e+02
48	9.14606000e+05	4.60000000e+02	6.95000000e+02	1.01000000e+03
49	9.19536000e+05	4.63000000e+02	7.00000000e+02	1.01500000e+03
50	9.24427000e+05	4.64000000e+02	7.02000000e+02	1.01700000e+03
51	9.29859000e+05	4.66000000e+02	7.05000000e+02	1.02200000e+03
52	9.35379000e+05	4.68000000e+02	7.09000000e+02	1.02600000e+03
53	9.40742000e+05	4.71000000e+02	7.15000000e+02	1.03600000e+03
54	9.45469000e+05	4.72000000e+02	7.16000000e+02	1.03800000e+03
55	9.49625000e+05	4.76000000e+02	7.21000000e+02	1.04300000e+03
56	9.53883000e+05	4.78000000e+02	7.23000000e+02	1.04500000e+03
57	9.58089000e+05	4.79000000e+02	7.25000000e+02	1.04700000e+03
58	9.63143000e+05	4.85000000e+02	7.35000000e+02	1.06000000e+03
59	9.68083000e+05	4.87000000e+02	7.37000000e+02	1.06300000e+03
60	9.72522000e+05	4.87000000e+02	7.39000000e+02	1.06700000e+03
61	9.76553000e+05	4.88000000e+02	7.41000000e+02	1.07300000e+03
62	9.80654000e+05	4.90000000e+02	7.44000000e+02	1.07700000e+03
63	9.84831000e+05	4.92000000e+02	7.48000000e+02	1.08200000e+03
64	9.88858000e+05	4.93000000e+02	7.50000000e+02	1.08400000e+03
65	9.93488000e+05	4.93000000e+02	7.50000000e+02	1.08400000e+03
66	9.97755000e+05	4.93000000e+02	7.50000000e+02	1.08400000e+03
67	1.00136500e+06	4.94000000e+02	7.51000000e+02	1.08500000e+03
68	1.00465400e+06	4.97000000e+02	7.54000000e+02	1.08800000e+03
69	1.00793000e+06	4.98000000e+02	7.57000000e+02	1.09100000e+03
70	1.01108000e+06	4.99000000e+02	7.58000000e+02	1.09300000e+03
71	1.01436500e+06	5.00000000e+02	7.59000000e+02	1.09400000e+03
72	1.01811400e+06	5.01000000e+02	7.60000000e+02	1.09600000e+03
73	1.02187500e+06	5.02000000e+02	7.61000000e+02	1.09700000e+03
74	1.02535700e+06	5.03000000e+02	7.62000000e+02	1.09800000e+03
75	1.02851600e+06	5.06000000e+02	7.66000000e+02	1.10200000e+03
76	1.03180000e+06	5.07000000e+02	7.69000000e+02	1.10500000e+03
77	1.03559800e+06	5.09000000e+02	7.72000000e+02	1.10800000e+03
78	1.03974700e+06	5.12000000e+02	7.75000000e+02	1.11200000e+03
79	1.04479800e+06	5.12000000e+02	7.75000000e+02	1.11200000e+03
80	1.05183700e+06	5.13000000e+02	7.76000000e+02	1.11400000e+03
81	1.05716600e+06	5.13000000e+02	7.77000000e+02	1.12100000e+03
82	1.06096700e+06	5.14000000e+02	7.78000000e+02	1.12200000e+03
83	1.06446500e+06	5.15000000e+02	7.80000000e+02	1.12400000e+03
84	1.06746000e+06	5.16000000e+02	7.82000000e+02	1.12600000e+03
85	1.07067600e+06	5.16000000e+02	7.82000000e+02	1.12600000e+03
86	1.07432800e+06	5.17000000e+02	7.83000000e+02	1.12700000e+03
87	1.07839400e+06	5.19000000e+02	7.86000000e+02	1.13100000e+03
88	1.08182600e+06	5.19000000e+02	7.86000000e+02	1.13100000e+03
89	1.08474600e+06	5.20000000e+02	7.88000000e+02	1.13300000e+03
90	1.08771400e+06	5.20000000e+02	7.88000000e+02	1.13300000e+03
91	1.09048300e+06	5.21000000e+02	7.90000000e+02	1.13500000e+03
92	1.09338100e+06	5.21000000e+02	7.90000000e+02	1.13500000e+03
93	1.09670700e+06	5.24000000e+02	7.94000000e+02	1.13900000e+03
94	1.10041000e+06	5.25000000e+02	7.95000000e+02	1.14000000e+03
95	1.10333900e+06	5.25000000e+02	7.95000000e+02	1.14000000e+03
96	1.10618300e+06	5.27000000e+02	7.98000000e+02	1.14300000e+03
97	1.10908500e+06	5.28000000e+02	8.00000000e+02	1.14500000e+03
98	1.11200500e+06	5.29000000e+02	8.02000000e+02	1.14700000e+03
99	1.11505600e+06	5.30000000e+02	8.03000000e+02	1.14800000e+03
100	1.11835200e+06	5.30000000e+02	8.03000000e+02	1.14800000e+03
