# Supplementary material for: Early Prediction of Movie Box Office Success Based on Wikipedia Activity Big Data
Source: PLoS One. 2013 Aug 21;8(8):e71226. doi: 10.1371/journal.pone.0071226 (PMC3749192; doi:10.1371/journal.pone.0071226)
Supplement: Dataset S1 — The dataset under study, including the financial and Wikipedia activity data is also available at http://wwm.phy.bme.hu/SupplementaryDataS1.zip. (ZIP) [file pone.0071226.s002.zip › wikipredict_data_pack/sample_of_312/wikipedia_predictors/56]

Day_(movie_time)	Views	Users	Rigor	Edits
-500	0.00000000e+00	0.00000000e+00	0.00000000e+00	0.00000000e+00
-499	3.20000000e+01	0.00000000e+00	0.00000000e+00	0.00000000e+00
-498	7.60000000e+01	0.00000000e+00	0.00000000e+00	0.00000000e+00
-497	1.16000000e+02	0.00000000e+00	0.00000000e+00	0.00000000e+00
-496	1.54000000e+02	0.00000000e+00	0.00000000e+00	0.00000000e+00
-495	1.93000000e+02	0.00000000e+00	0.00000000e+00	0.00000000e+00
-494	2.39000000e+02	0.00000000e+00	0.00000000e+00	0.00000000e+00
-493	2.96000000e+02	0.00000000e+00	0.00000000e+00	0.00000000e+00
-492	3.37000000e+02	0.00000000e+00	0.00000000e+00	0.00000000e+00
-491	3.72000000e+02	0.00000000e+00	0.00000000e+00	0.00000000e+00
-490	4.12000000e+02	0.00000000e+00	0.00000000e+00	0.00000000e+00
-489	4.48000000e+02	0.00000000e+00	0.00000000e+00	0.00000000e+00
-488	4.74000000e+02	0.00000000e+00	0.00000000e+00	0.00000000e+00
-487	5.15000000e+02	0.00000000e+00	0.00000000e+00	0.00000000e+00
-486	5.74000000e+02	0.00000000e+00	0.00000000e+00	0.00000000e+00
-485	6.10000000e+02	0.00000000e+00	0.00000000e+00	0.00000000e+00
-484	6.39000000e+02	0.00000000e+00	0.00000000e+00	0.00000000e+00
-483	6.77000000e+02	0.00000000e+00	0.00000000e+00	0.00000000e+00
-482	7.03000000e+02	0.00000000e+00	0.00000000e+00	0.00000000e+00
-481	7.38000000e+02	0.00000000e+00	0.00000000e+00	0.00000000e+00
-480	7.74000000e+02	0.00000000e+00	0.00000000e+00	0.00000000e+00
-479	8.36000000e+02	0.00000000e+00	0.00000000e+00	0.00000000e+00
-478	8.75000000e+02	0.00000000e+00	0.00000000e+00	0.00000000e+00
-477	9.19000000e+02	0.00000000e+00	0.00000000e+00	0.00000000e+00
-476	9.59000000e+02	0.00000000e+00	0.00000000e+00	0.00000000e+00
-475	9.94000000e+02	0.00000000e+00	0.00000000e+00	0.00000000e+00
-474	1.04300000e+03	0.00000000e+00	0.00000000e+00	0.00000000e+00
-473	1.08900000e+03	0.00000000e+00	0.00000000e+00	0.00000000e+00
-472	1.13800000e+03	0.00000000e+00	0.00000000e+00	0.00000000e+00
-471	1.17300000e+03	0.00000000e+00	0.00000000e+00	0.00000000e+00
-470	1.20900000e+03	0.00000000e+00	0.00000000e+00	0.00000000e+00
-469	1.24400000e+03	0.00000000e+00	0.00000000e+00	0.00000000e+00
-468	1.28500000e+03	0.00000000e+00	0.00000000e+00	0.00000000e+00
-467	1.31300000e+03	0.00000000e+00	0.00000000e+00	0.00000000e+00
-466	1.34800000e+03	0.00000000e+00	0.00000000e+00	0.00000000e+00
-465	1.40400000e+03	0.00000000e+00	0.00000000e+00	0.00000000e+00
-464	1.43900000e+03	0.00000000e+00	0.00000000e+00	0.00000000e+00
-463	1.49500000e+03	0.00000000e+00	0.00000000e+00	0.00000000e+00
-462	1.53300000e+03	0.00000000e+00	0.00000000e+00	0.00000000e+00
-461	1.59000000e+03	0.00000000e+00	0.00000000e+00	0.00000000e+00
-460	1.63500000e+03	0.00000000e+00	0.00000000e+00	0.00000000e+00
-459	1.72400000e+03	0.00000000e+00	0.00000000e+00	0.00000000e+00
-458	1.81500000e+03	0.00000000e+00	0.00000000e+00	0.00000000e+00
-457	1.87300000e+03	0.00000000e+00	0.00000000e+00	0.00000000e+00
-456	1.92000000e+03	0.00000000e+00	0.00000000e+00	0.00000000e+00
-455	1.96900000e+03	0.00000000e+00	0.00000000e+00	0.00000000e+00
-454	2.00000000e+03	0.00000000e+00	0.00000000e+00	0.00000000e+00
-453	2.05100000e+03	0.00000000e+00	0.00000000e+00	0.00000000e+00
-452	2.10600000e+03	0.00000000e+00	0.00000000e+00	0.00000000e+00
-451	2.16100000e+03	0.00000000e+00	0.00000000e+00	0.00000000e+00
-450	2.20800000e+03	0.00000000e+00	0.00000000e+00	0.00000000e+00
-449	2.24400000e+03	0.00000000e+00	0.00000000e+00	0.00000000e+00
-448	2.29200000e+03	0.00000000e+00	0.00000000e+00	0.00000000e+00
-447	2.34100000e+03	0.00000000e+00	0.00000000e+00	0.00000000e+00
-446	2.39900000e+03	0.00000000e+00	0.00000000e+00	0.00000000e+00
-445	2.45100000e+03	0.00000000e+00	0.00000000e+00	0.00000000e+00
-444	2.51000000e+03	0.00000000e+00	0.00000000e+00	0.00000000e+00
-443	2.54400000e+03	0.00000000e+00	0.00000000e+00	0.00000000e+00
-442	2.57900000e+03	0.00000000e+00	0.00000000e+00	0.00000000e+00
-441	2.62500000e+03	0.00000000e+00	0.00000000e+00	0.00000000e+00
-440	2.66200000e+03	0.00000000e+00	0.00000000e+00	0.00000000e+00
-439	2.70500000e+03	0.00000000e+00	0.00000000e+00	0.00000000e+00
-438	2.76200000e+03	0.00000000e+00	0.00000000e+00	0.00000000e+00
-437	2.82000000e+03	0.00000000e+00	0.00000000e+00	0.00000000e+00
-436	2.86500000e+03	0.00000000e+00	0.00000000e+00	0.00000000e+00
-435	2.90400000e+03	0.00000000e+00	0.00000000e+00	0.00000000e+00
-434	2.92800000e+03	0.00000000e+00	0.00000000e+00	0.00000000e+00
-433	2.92800000e+03	0.00000000e+00	0.00000000e+00	0.00000000e+00
-432	2.92900000e+03	0.00000000e+00	0.00000000e+00	0.00000000e+00
-431	2.92900000e+03	0.00000000e+00	0.00000000e+00	0.00000000e+00
-430	2.93100000e+03	0.00000000e+00	0.00000000e+00	0.00000000e+00
-429	2.93300000e+03	0.00000000e+00	0.00000000e+00	0.00000000e+00
-428	2.93300000e+03	0.00000000e+00	0.00000000e+00	0.00000000e+00
-427	2.93700000e+03	0.00000000e+00	0.00000000e+00	0.00000000e+00
-426	2.93700000e+03	0.00000000e+00	0.00000000e+00	0.00000000e+00
-425	2.93700000e+03	0.00000000e+00	0.00000000e+00	0.00000000e+00
-424	2.93700000e+03	0.00000000e+00	0.00000000e+00	0.00000000e+00
-423	2.93700000e+03	0.00000000e+00	0.00000000e+00	0.00000000e+00
-422	2.93700000e+03	0.00000000e+00	0.00000000e+00	0.00000000e+00
-421	2.93800000e+03	0.00000000e+00	0.00000000e+00	0.00000000e+00
-420	2.93800000e+03	0.00000000e+00	0.00000000e+00	0.00000000e+00
-419	2.93900000e+03	0.00000000e+00	0.00000000e+00	0.00000000e+00
-418	2.93900000e+03	0.00000000e+00	0.00000000e+00	0.00000000e+00
-417	2.94000000e+03	0.00000000e+00	0.00000000e+00	0.00000000e+00
-416	2.94100000e+03	0.00000000e+00	0.00000000e+00	0.00000000e+00
-415	2.94200000e+03	0.00000000e+00	0.00000000e+00	0.00000000e+00
-414	2.94200000e+03	0.00000000e+00	0.00000000e+00	0.00000000e+00
-413	2.94300000e+03	0.00000000e+00	0.00000000e+00	0.00000000e+00
-412	2.94400000e+03	0.00000000e+00	0.00000000e+00	0.00000000e+00
-411	2.94500000e+03	0.00000000e+00	0.00000000e+00	0.00000000e+00
-410	2.94600000e+03	0.00000000e+00	0.00000000e+00	0.00000000e+00
-409	2.94800000e+03	0.00000000e+00	0.00000000e+00	0.00000000e+00
-408	2.94900000e+03	0.00000000e+00	0.00000000e+00	0.00000000e+00
-407	2.94900000e+03	0.00000000e+00	0.00000000e+00	0.00000000e+00
-406	2.94900000e+03	0.00000000e+00	0.00000000e+00	0.00000000e+00
-405	2.95000000e+03	0.00000000e+00	0.00000000e+00	0.00000000e+00
-404	2.95200000e+03	0.00000000e+00	0.00000000e+00	0.00000000e+00
-403	2.95600000e+03	0.00000000e+00	0.00000000e+00	0.00000000e+00
-402	2.95700000e+03	0.00000000e+00	0.00000000e+00	0.00000000e+00
-401	2.95900000e+03	0.00000000e+00	0.00000000e+00	0.00000000e+00
-400	2.96200000e+03	0.00000000e+00	0.00000000e+00	0.00000000e+00
-399	2.96400000e+03	0.00000000e+00	0.00000000e+00	0.00000000e+00
-398	2.96400000e+03	0.00000000e+00	0.00000000e+00	0.00000000e+00
-397	2.96400000e+03	0.00000000e+00	0.00000000e+00	0.00000000e+00
-396	2.96500000e+03	0.00000000e+00	0.00000000e+00	0.00000000e+00
-395	2.96500000e+03	0.00000000e+00	0.00000000e+00	0.00000000e+00
-394	2.96500000e+03	0.00000000e+00	0.00000000e+00	0.00000000e+00
-393	2.96600000e+03	0.00000000e+00	0.00000000e+00	0.00000000e+00
-392	2.96700000e+03	0.00000000e+00	0.00000000e+00	0.00000000e+00
-391	2.96700000e+03	0.00000000e+00	0.00000000e+00	0.00000000e+00
-390	2.96700000e+03	0.00000000e+00	0.00000000e+00	0.00000000e+00
-389	2.98000000e+03	0.00000000e+00	0.00000000e+00	0.00000000e+00
-388	2.99400000e+03	0.00000000e+00	0.00000000e+00	0.00000000e+00
-387	3.00500000e+03	0.00000000e+00	0.00000000e+00	0.00000000e+00
-386	3.01100000e+03	0.00000000e+00	0.00000000e+00	0.00000000e+00
-385	3.02100000e+03	0.00000000e+00	0.00000000e+00	0.00000000e+00
-384	3.03400000e+03	0.00000000e+00	0.00000000e+00	0.00000000e+00
-383	3.04300000e+03	0.00000000e+00	0.00000000e+00	0.00000000e+00
-382	3.06300000e+03	0.00000000e+00	0.00000000e+00	0.00000000e+00
-381	3.07400000e+03	0.00000000e+00	0.00000000e+00	0.00000000e+00
-380	3.08800000e+03	0.00000000e+00	0.00000000e+00	0.00000000e+00
-379	3.09500000e+03	0.00000000e+00	0.00000000e+00	0.00000000e+00
-378	3.10000000e+03	0.00000000e+00	0.00000000e+00	0.00000000e+00
-377	3.11300000e+03	0.00000000e+00	0.00000000e+00	0.00000000e+00
-376	3.12300000e+03	0.00000000e+00	0.00000000e+00	0.00000000e+00
-375	3.13500000e+03	0.00000000e+00	0.00000000e+00	0.00000000e+00
-374	3.14300000e+03	0.00000000e+00	0.00000000e+00	0.00000000e+00
-373	3.15100000e+03	0.00000000e+00	0.00000000e+00	0.00000000e+00
-372	3.16200000e+03	0.00000000e+00	0.00000000e+00	0.00000000e+00
-371	3.19800000e+03	0.00000000e+00	0.00000000e+00	0.00000000e+00
-370	3.23500000e+03	0.00000000e+00	0.00000000e+00	0.00000000e+00
-369	3.27400000e+03	0.00000000e+00	0.00000000e+00	0.00000000e+00
-368	3.33300000e+03	0.00000000e+00	0.00000000e+00	0.00000000e+00
-367	3.37800000e+03	0.00000000e+00	0.00000000e+00	0.00000000e+00
-366	3.42600000e+03	0.00000000e+00	0.00000000e+00	0.00000000e+00
-365	3.47200000e+03	0.00000000e+00	0.00000000e+00	0.00000000e+00
-364	3.52000000e+03	0.00000000e+00	0.00000000e+00	0.00000000e+00
-363	3.56400000e+03	0.00000000e+00	0.00000000e+00	0.00000000e+00
-362	3.60600000e+03	0.00000000e+00	0.00000000e+00	0.00000000e+00
-361	3.65400000e+03	0.00000000e+00	0.00000000e+00	0.00000000e+00
-360	3.71500000e+03	0.00000000e+00	0.00000000e+00	0.00000000e+00
-359	3.78600000e+03	0.00000000e+00	0.00000000e+00	0.00000000e+00
-358	3.84400000e+03	0.00000000e+00	0.00000000e+00	0.00000000e+00
-357	3.89600000e+03	0.00000000e+00	0.00000000e+00	0.00000000e+00
-356	3.94700000e+03	0.00000000e+00	0.00000000e+00	0.00000000e+00
-355	4.01100000e+03	0.00000000e+00	0.00000000e+00	0.00000000e+00
-354	4.07500000e+03	0.00000000e+00	0.00000000e+00	0.00000000e+00
-353	4.15200000e+03	0.00000000e+00	0.00000000e+00	0.00000000e+00
-352	4.22300000e+03	0.00000000e+00	0.00000000e+00	0.00000000e+00
-351	4.26800000e+03	0.00000000e+00	0.00000000e+00	0.00000000e+00
-350	4.31700000e+03	0.00000000e+00	0.00000000e+00	0.00000000e+00
-349	4.38000000e+03	0.00000000e+00	0.00000000e+00	0.00000000e+00
-348	4.47000000e+03	0.00000000e+00	0.00000000e+00	0.00000000e+00
-347	4.54800000e+03	0.00000000e+00	0.00000000e+00	0.00000000e+00
-346	4.60900000e+03	0.00000000e+00	0.00000000e+00	0.00000000e+00
-345	4.65400000e+03	0.00000000e+00	0.00000000e+00	0.00000000e+00
-344	4.70300000e+03	0.00000000e+00	0.00000000e+00	0.00000000e+00
-343	4.76100000e+03	0.00000000e+00	0.00000000e+00	0.00000000e+00
-342	4.83500000e+03	0.00000000e+00	0.00000000e+00	0.00000000e+00
-341	4.90300000e+03	0.00000000e+00	0.00000000e+00	0.00000000e+00
-340	4.95700000e+03	0.00000000e+00	0.00000000e+00	0.00000000e+00
-339	5.02700000e+03	0.00000000e+00	0.00000000e+00	0.00000000e+00
-338	5.09800000e+03	0.00000000e+00	0.00000000e+00	0.00000000e+00
-337	5.13500000e+03	0.00000000e+00	0.00000000e+00	0.00000000e+00
-336	5.15900000e+03	0.00000000e+00	0.00000000e+00	0.00000000e+00
-335	5.20000000e+03	0.00000000e+00	0.00000000e+00	0.00000000e+00
-334	5.24000000e+03	0.00000000e+00	0.00000000e+00	0.00000000e+00
-333	5.27600000e+03	0.00000000e+00	0.00000000e+00	0.00000000e+00
-332	5.32100000e+03	0.00000000e+00	0.00000000e+00	0.00000000e+00
-331	5.35900000e+03	0.00000000e+00	0.00000000e+00	0.00000000e+00
-330	5.39200000e+03	0.00000000e+00	0.00000000e+00	0.00000000e+00
-329	5.44100000e+03	0.00000000e+00	0.00000000e+00	0.00000000e+00
-328	5.50500000e+03	0.00000000e+00	0.00000000e+00	0.00000000e+00
-327	5.55000000e+03	0.00000000e+00	0.00000000e+00	0.00000000e+00
-326	5.60200000e+03	0.00000000e+00	0.00000000e+00	0.00000000e+00
-325	5.66500000e+03	0.00000000e+00	0.00000000e+00	0.00000000e+00
-324	5.71300000e+03	0.00000000e+00	0.00000000e+00	0.00000000e+00
-323	5.76100000e+03	0.00000000e+00	0.00000000e+00	0.00000000e+00
-322	5.81100000e+03	0.00000000e+00	0.00000000e+00	0.00000000e+00
-321	5.86600000e+03	0.00000000e+00	0.00000000e+00	0.00000000e+00
-320	5.91100000e+03	0.00000000e+00	0.00000000e+00	0.00000000e+00
-319	5.96500000e+03	0.00000000e+00	0.00000000e+00	0.00000000e+00
-318	6.04500000e+03	0.00000000e+00	0.00000000e+00	0.00000000e+00
-317	6.35300000e+03	1.00000000e+00	1.00000000e+00	2.00000000e+00
-316	7.58300000e+03	2.00000000e+00	2.00000000e+00	3.00000000e+00
-315	9.13000000e+03	2.00000000e+00	2.00000000e+00	3.00000000e+00
-314	1.05140000e+04	2.00000000e+00	2.00000000e+00	3.00000000e+00
-313	1.19710000e+04	2.00000000e+00	2.00000000e+00	3.00000000e+00
-312	1.34980000e+04	2.00000000e+00	2.00000000e+00	3.00000000e+00
-311	1.54880000e+04	3.00000000e+00	3.00000000e+00	4.00000000e+00
-310	1.70170000e+04	3.00000000e+00	3.00000000e+00	4.00000000e+00
-309	1.84870000e+04	3.00000000e+00	3.00000000e+00	4.00000000e+00
-308	2.00150000e+04	3.00000000e+00	3.00000000e+00	4.00000000e+00
-307	2.14130000e+04	3.00000000e+00	3.00000000e+00	4.00000000e+00
-306	2.30420000e+04	3.00000000e+00	3.00000000e+00	4.00000000e+00
-305	2.49060000e+04	3.00000000e+00	3.00000000e+00	4.00000000e+00
-304	2.65220000e+04	3.00000000e+00	3.00000000e+00	4.00000000e+00
-303	2.79740000e+04	3.00000000e+00	3.00000000e+00	4.00000000e+00
-302	2.94630000e+04	3.00000000e+00	3.00000000e+00	4.00000000e+00
-301	3.07520000e+04	3.00000000e+00	3.00000000e+00	4.00000000e+00
-300	3.20480000e+04	3.00000000e+00	3.00000000e+00	4.00000000e+00
-299	3.33040000e+04	3.00000000e+00	3.00000000e+00	4.00000000e+00
-298	3.48520000e+04	3.00000000e+00	3.00000000e+00	4.00000000e+00
-297	3.64900000e+04	5.00000000e+00	5.00000000e+00	6.00000000e+00
-296	3.80840000e+04	5.00000000e+00	5.00000000e+00	6.00000000e+00
-295	3.95430000e+04	5.00000000e+00	5.00000000e+00	6.00000000e+00
-294	4.11290000e+04	5.00000000e+00	6.00000000e+00	7.00000000e+00
-293	4.28990000e+04	8.00000000e+00	8.00000000e+00	1.30000000e+01
-292	4.44660000e+04	8.00000000e+00	8.00000000e+00	1.30000000e+01
-291	4.63030000e+04	8.00000000e+00	8.00000000e+00	1.30000000e+01
-290	4.86880000e+04	8.00000000e+00	8.00000000e+00	1.30000000e+01
-289	5.04300000e+04	8.00000000e+00	8.00000000e+00	1.30000000e+01
-288	5.21840000e+04	8.00000000e+00	8.00000000e+00	1.30000000e+01
-287	5.36910000e+04	8.00000000e+00	8.00000000e+00	1.30000000e+01
-286	5.50980000e+04	8.00000000e+00	1.00000000e+01	1.50000000e+01
-285	5.64560000e+04	9.00000000e+00	1.10000000e+01	1.60000000e+01
-284	5.81870000e+04	9.00000000e+00	1.10000000e+01	1.60000000e+01
-283	6.05790000e+04	9.00000000e+00	1.10000000e+01	1.60000000e+01
-282	6.26580000e+04	9.00000000e+00	1.10000000e+01	1.60000000e+01
-281	6.44720000e+04	9.00000000e+00	1.10000000e+01	1.60000000e+01
-280	6.58180000e+04	9.00000000e+00	1.10000000e+01	1.60000000e+01
-279	6.73230000e+04	1.00000000e+01	1.20000000e+01	2.00000000e+01
-278	6.88130000e+04	1.20000000e+01	1.30000000e+01	2.30000000e+01
-277	7.02150000e+04	1.20000000e+01	1.30000000e+01	2.30000000e+01
-276	7.20930000e+04	1.20000000e+01	1.40000000e+01	2.40000000e+01
-275	7.38340000e+04	1.20000000e+01	1.40000000e+01	2.40000000e+01
-274	7.54670000e+04	1.20000000e+01	1.40000000e+01	2.40000000e+01
-273	7.73010000e+04	1.20000000e+01	1.40000000e+01	2.40000000e+01
-272	7.90510000e+04	1.20000000e+01	1.40000000e+01	2.40000000e+01
-271	8.04580000e+04	1.20000000e+01	1.40000000e+01	2.40000000e+01
-270	8.21480000e+04	1.20000000e+01	1.40000000e+01	2.40000000e+01
-269	8.42340000e+04	1.20000000e+01	1.40000000e+01	2.40000000e+01
-268	8.60110000e+04	1.20000000e+01	1.40000000e+01	2.40000000e+01
-267	8.79340000e+04	1.20000000e+01	1.40000000e+01	2.40000000e+01
-266	8.96020000e+04	1.20000000e+01	1.40000000e+01	2.40000000e+01
-265	9.13140000e+04	1.20000000e+01	1.40000000e+01	2.40000000e+01
-264	9.28900000e+04	1.20000000e+01	1.40000000e+01	2.40000000e+01
-263	9.45990000e+04	1.20000000e+01	1.40000000e+01	2.40000000e+01
-262	9.65130000e+04	1.20000000e+01	1.40000000e+01	2.40000000e+01
-261	9.83220000e+04	1.20000000e+01	1.40000000e+01	2.40000000e+01
-260	1.00034000e+05	1.20000000e+01	1.40000000e+01	2.40000000e+01
-259	1.01737000e+05	1.20000000e+01	1.40000000e+01	2.40000000e+01
-258	1.03550000e+05	1.20000000e+01	1.40000000e+01	2.40000000e+01
-257	1.05221000e+05	1.20000000e+01	1.40000000e+01	2.40000000e+01
-256	1.07200000e+05	1.70000000e+01	1.50000000e+01	2.50000000e+01
-255	1.09403000e+05	1.70000000e+01	1.50000000e+01	2.50000000e+01
-254	1.11400000e+05	1.70000000e+01	1.50000000e+01	2.50000000e+01
-253	1.13238000e+05	1.70000000e+01	1.50000000e+01	2.50000000e+01
-252	1.15023000e+05	1.90000000e+01	1.70000000e+01	2.80000000e+01
-251	1.16549000e+05	1.80000000e+01	1.90000000e+01	3.00000000e+01
-250	1.18118000e+05	1.80000000e+01	1.90000000e+01	3.00000000e+01
-249	1.20107000e+05	1.90000000e+01	2.00000000e+01	3.10000000e+01
-248	1.22235000e+05	1.90000000e+01	2.00000000e+01	3.10000000e+01
-247	1.23871000e+05	1.90000000e+01	2.00000000e+01	3.10000000e+01
-246	1.25732000e+05	1.90000000e+01	2.00000000e+01	3.10000000e+01
-245	1.27439000e+05	1.90000000e+01	2.00000000e+01	3.10000000e+01
-244	1.29358000e+05	1.90000000e+01	2.00000000e+01	3.10000000e+01
-243	1.30799000e+05	1.90000000e+01	2.00000000e+01	3.10000000e+01
-242	1.32507000e+05	1.90000000e+01	2.00000000e+01	3.10000000e+01
-241	1.34622000e+05	1.90000000e+01	2.00000000e+01	3.10000000e+01
-240	1.36391000e+05	1.90000000e+01	2.00000000e+01	3.10000000e+01
-239	1.38159000e+05	1.90000000e+01	2.00000000e+01	3.10000000e+01
-238	1.39790000e+05	1.90000000e+01	2.00000000e+01	3.10000000e+01
-237	1.41456000e+05	1.90000000e+01	2.00000000e+01	3.10000000e+01
-236	1.42970000e+05	1.90000000e+01	2.00000000e+01	3.10000000e+01
-235	1.44496000e+05	1.90000000e+01	2.00000000e+01	3.10000000e+01
-234	1.46417000e+05	1.90000000e+01	2.00000000e+01	3.10000000e+01
-233	1.48040000e+05	1.90000000e+01	2.00000000e+01	3.10000000e+01
-232	1.49723000e+05	1.90000000e+01	2.00000000e+01	3.10000000e+01
-231	1.51385000e+05	1.90000000e+01	2.00000000e+01	3.10000000e+01
-230	1.53064000e+05	1.90000000e+01	2.00000000e+01	3.10000000e+01
-229	1.54524000e+05	1.90000000e+01	2.10000000e+01	3.20000000e+01
-228	1.56241000e+05	2.30000000e+01	2.20000000e+01	3.30000000e+01
-227	1.57839000e+05	2.30000000e+01	2.20000000e+01	3.30000000e+01
-226	1.59593000e+05	2.30000000e+01	2.20000000e+01	3.30000000e+01
-225	1.61179000e+05	2.30000000e+01	2.20000000e+01	3.30000000e+01
-224	1.62771000e+05	2.30000000e+01	2.20000000e+01	3.30000000e+01
-223	1.64215000e+05	2.30000000e+01	2.20000000e+01	3.30000000e+01
-222	1.65672000e+05	2.30000000e+01	2.20000000e+01	3.30000000e+01
-221	1.67435000e+05	2.30000000e+01	2.20000000e+01	3.30000000e+01
-220	1.69241000e+05	2.30000000e+01	2.20000000e+01	3.30000000e+01
-219	1.70794000e+05	2.30000000e+01	2.20000000e+01	3.30000000e+01
-218	1.72565000e+05	2.30000000e+01	2.20000000e+01	3.30000000e+01
-217	1.74402000e+05	2.30000000e+01	2.20000000e+01	3.30000000e+01
-216	1.76327000e+05	2.50000000e+01	2.30000000e+01	3.40000000e+01
-215	1.78154000e+05	2.70000000e+01	2.50000000e+01	3.70000000e+01
-214	1.79743000e+05	2.70000000e+01	2.50000000e+01	3.70000000e+01
-213	1.81502000e+05	2.70000000e+01	2.50000000e+01	3.70000000e+01
-212	1.83107000e+05	2.70000000e+01	2.50000000e+01	3.70000000e+01
-211	1.84651000e+05	2.70000000e+01	2.50000000e+01	3.70000000e+01
-210	1.86110000e+05	2.70000000e+01	2.50000000e+01	3.70000000e+01
-209	1.87533000e+05	2.70000000e+01	2.50000000e+01	3.70000000e+01
-208	1.89268000e+05	2.70000000e+01	2.50000000e+01	3.70000000e+01
-207	1.91155000e+05	2.70000000e+01	2.50000000e+01	3.70000000e+01
-206	1.93174000e+05	2.70000000e+01	2.50000000e+01	3.70000000e+01
-205	1.94696000e+05	2.50000000e+01	2.60000000e+01	3.80000000e+01
-204	1.96060000e+05	2.70000000e+01	2.80000000e+01	4.00000000e+01
-203	1.97332000e+05	2.70000000e+01	2.80000000e+01	4.00000000e+01
-202	1.98721000e+05	2.70000000e+01	2.80000000e+01	4.00000000e+01
-201	2.00111000e+05	2.70000000e+01	2.80000000e+01	4.00000000e+01
-200	2.01585000e+05	2.70000000e+01	2.80000000e+01	4.00000000e+01
-199	2.03536000e+05	2.70000000e+01	2.80000000e+01	4.00000000e+01
-198	2.05143000e+05	2.70000000e+01	2.80000000e+01	4.00000000e+01
-197	2.05143000e+05	2.70000000e+01	2.80000000e+01	4.00000000e+01
-196	2.06409000e+05	2.70000000e+01	2.80000000e+01	4.00000000e+01
-195	2.06409000e+05	2.70000000e+01	2.80000000e+01	4.00000000e+01
-194	2.06409000e+05	2.70000000e+01	2.80000000e+01	4.00000000e+01
-193	2.06409000e+05	2.70000000e+01	2.80000000e+01	4.00000000e+01
-192	2.07955000e+05	2.70000000e+01	2.80000000e+01	4.00000000e+01
-191	2.09302000e+05	2.70000000e+01	2.80000000e+01	4.00000000e+01
-190	2.10389000e+05	2.70000000e+01	2.80000000e+01	4.00000000e+01
-189	2.11825000e+05	2.70000000e+01	2.80000000e+01	4.00000000e+01
-188	2.13260000e+05	2.70000000e+01	2.80000000e+01	4.00000000e+01
-187	2.14679000e+05	2.70000000e+01	2.80000000e+01	4.00000000e+01
-186	2.16261000e+05	2.70000000e+01	2.80000000e+01	4.00000000e+01
-185	2.17712000e+05	2.70000000e+01	2.80000000e+01	4.00000000e+01
-184	2.19042000e+05	2.70000000e+01	2.80000000e+01	4.00000000e+01
-183	2.20330000e+05	2.70000000e+01	2.80000000e+01	4.00000000e+01
-182	2.21597000e+05	2.70000000e+01	2.80000000e+01	4.00000000e+01
-181	2.22820000e+05	2.70000000e+01	2.80000000e+01	4.00000000e+01
-180	2.24029000e+05	2.70000000e+01	2.80000000e+01	4.00000000e+01
-179	2.25510000e+05	2.70000000e+01	2.80000000e+01	4.00000000e+01
-178	2.27127000e+05	2.90000000e+01	2.90000000e+01	4.10000000e+01
-177	2.28686000e+05	2.90000000e+01	3.00000000e+01	4.20000000e+01
-176	2.28686000e+05	2.90000000e+01	3.00000000e+01	4.20000000e+01
-175	2.28686000e+05	2.90000000e+01	3.00000000e+01	4.20000000e+01
-174	2.28686000e+05	2.90000000e+01	3.00000000e+01	4.20000000e+01
-173	2.30017000e+05	2.90000000e+01	3.00000000e+01	4.20000000e+01
-172	2.31526000e+05	2.90000000e+01	3.00000000e+01	4.20000000e+01
-171	2.32880000e+05	2.90000000e+01	3.00000000e+01	4.20000000e+01
-170	2.34202000e+05	2.90000000e+01	3.00000000e+01	4.20000000e+01
-169	2.35483000e+05	2.90000000e+01	3.00000000e+01	4.20000000e+01
-168	2.36621000e+05	2.90000000e+01	3.00000000e+01	4.20000000e+01
-167	2.37924000e+05	2.90000000e+01	3.00000000e+01	4.20000000e+01
-166	2.39215000e+05	3.20000000e+01	3.10000000e+01	4.40000000e+01
-165	2.40578000e+05	3.20000000e+01	3.10000000e+01	4.40000000e+01
-164	2.41936000e+05	3.20000000e+01	3.10000000e+01	4.40000000e+01
-163	2.43320000e+05	3.20000000e+01	3.10000000e+01	4.40000000e+01
-162	2.44732000e+05	3.20000000e+01	3.10000000e+01	4.40000000e+01
-161	2.46108000e+05	3.20000000e+01	3.10000000e+01	4.40000000e+01
-160	2.47369000e+05	3.20000000e+01	3.10000000e+01	4.40000000e+01
-159	2.48583000e+05	3.20000000e+01	3.10000000e+01	4.40000000e+01
-158	2.49763000e+05	3.20000000e+01	3.10000000e+01	4.40000000e+01
-157	2.51063000e+05	3.20000000e+01	3.10000000e+01	4.40000000e+01
-156	2.52402000e+05	3.20000000e+01	3.10000000e+01	4.40000000e+01
-155	2.53674000e+05	3.20000000e+01	3.10000000e+01	4.40000000e+01
-154	2.55104000e+05	3.20000000e+01	3.10000000e+01	4.40000000e+01
-153	2.56471000e+05	3.20000000e+01	3.10000000e+01	4.40000000e+01
-152	2.57684000e+05	3.20000000e+01	3.10000000e+01	4.40000000e+01
-151	2.59200000e+05	3.20000000e+01	3.10000000e+01	4.40000000e+01
-150	2.60636000e+05	3.20000000e+01	3.10000000e+01	4.40000000e+01
-149	2.62051000e+05	3.20000000e+01	3.10000000e+01	4.40000000e+01
-148	2.64152000e+05	3.20000000e+01	3.10000000e+01	4.40000000e+01
-147	2.66879000e+05	3.20000000e+01	3.10000000e+01	4.40000000e+01
-146	2.68963000e+05	3.20000000e+01	3.20000000e+01	4.50000000e+01
-145	2.70896000e+05	3.20000000e+01	3.30000000e+01	4.60000000e+01
-144	2.70896000e+05	3.20000000e+01	3.30000000e+01	4.60000000e+01
-143	2.72716000e+05	3.20000000e+01	3.30000000e+01	4.60000000e+01
-142	2.74065000e+05	3.20000000e+01	3.30000000e+01	4.60000000e+01
-141	2.75259000e+05	3.20000000e+01	3.30000000e+01	4.60000000e+01
-140	2.76471000e+05	3.40000000e+01	3.40000000e+01	4.70000000e+01
-139	2.77717000e+05	3.40000000e+01	3.40000000e+01	4.70000000e+01
-138	2.79009000e+05	3.40000000e+01	3.40000000e+01	4.70000000e+01
-137	2.79009000e+05	3.40000000e+01	3.40000000e+01	4.70000000e+01
-136	2.80448000e+05	3.40000000e+01	3.40000000e+01	4.70000000e+01
-135	2.81705000e+05	3.40000000e+01	3.40000000e+01	4.70000000e+01
-134	2.82964000e+05	3.40000000e+01	3.40000000e+01	4.70000000e+01
-133	2.84113000e+05	3.40000000e+01	3.40000000e+01	4.70000000e+01
-132	2.85324000e+05	3.40000000e+01	3.40000000e+01	4.70000000e+01
-131	2.86688000e+05	3.40000000e+01	3.40000000e+01	4.70000000e+01
-130	2.88115000e+05	3.40000000e+01	3.40000000e+01	4.70000000e+01
-129	2.89657000e+05	3.40000000e+01	3.40000000e+01	4.70000000e+01
-128	2.90819000e+05	3.40000000e+01	3.40000000e+01	4.70000000e+01
-127	2.91971000e+05	3.40000000e+01	3.40000000e+01	4.70000000e+01
-126	2.93180000e+05	3.40000000e+01	3.40000000e+01	4.70000000e+01
-125	2.94549000e+05	3.40000000e+01	3.40000000e+01	4.70000000e+01
-124	2.95884000e+05	3.30000000e+01	3.50000000e+01	4.80000000e+01
-123	2.97394000e+05	3.30000000e+01	3.50000000e+01	4.80000000e+01
-122	2.98808000e+05	3.30000000e+01	3.50000000e+01	4.80000000e+01
-121	2.99946000e+05	3.30000000e+01	3.50000000e+01	4.80000000e+01
-120	3.01125000e+05	3.30000000e+01	3.50000000e+01	4.80000000e+01
-119	3.02307000e+05	3.30000000e+01	3.50000000e+01	4.80000000e+01
-118	3.03466000e+05	3.30000000e+01	3.50000000e+01	4.80000000e+01
-117	3.04732000e+05	3.30000000e+01	3.50000000e+01	4.80000000e+01
-116	3.06039000e+05	3.30000000e+01	3.50000000e+01	4.80000000e+01
-115	3.07365000e+05	3.30000000e+01	3.50000000e+01	4.80000000e+01
-114	3.08549000e+05	3.30000000e+01	3.50000000e+01	4.80000000e+01
-113	3.09775000e+05	3.30000000e+01	3.50000000e+01	4.80000000e+01
-112	3.11237000e+05	3.30000000e+01	3.50000000e+01	4.80000000e+01
-111	3.12921000e+05	3.50000000e+01	3.60000000e+01	4.90000000e+01
-110	3.14572000e+05	3.50000000e+01	3.60000000e+01	4.90000000e+01
-109	3.16887000e+05	3.50000000e+01	3.60000000e+01	4.90000000e+01
-108	3.19416000e+05	3.60000000e+01	3.70000000e+01	5.00000000e+01
-107	3.21476000e+05	3.60000000e+01	3.70000000e+01	5.00000000e+01
-106	3.23563000e+05	3.60000000e+01	3.70000000e+01	5.00000000e+01
-105	3.25162000e+05	3.60000000e+01	3.70000000e+01	5.00000000e+01
-104	3.26422000e+05	3.60000000e+01	3.70000000e+01	5.00000000e+01
-103	3.28297000e+05	3.60000000e+01	3.70000000e+01	5.00000000e+01
-102	3.30310000e+05	3.60000000e+01	3.70000000e+01	5.00000000e+01
-101	3.32654000e+05	3.60000000e+01	3.70000000e+01	5.00000000e+01
-100	3.35076000e+05	3.60000000e+01	3.70000000e+01	5.00000000e+01
-99	3.37378000e+05	3.60000000e+01	3.70000000e+01	5.00000000e+01
-98	3.39594000e+05	3.60000000e+01	3.70000000e+01	5.00000000e+01
-97	3.41543000e+05	3.60000000e+01	3.70000000e+01	5.00000000e+01
-96	3.43951000e+05	3.60000000e+01	3.70000000e+01	5.00000000e+01
-95	3.46365000e+05	3.60000000e+01	3.80000000e+01	5.20000000e+01
-94	3.48367000e+05	3.60000000e+01	3.80000000e+01	5.20000000e+01
-93	3.50223000e+05	3.60000000e+01	3.80000000e+01	5.20000000e+01
-92	3.52213000e+05	3.60000000e+01	3.80000000e+01	5.20000000e+01
-91	3.54496000e+05	3.60000000e+01	3.80000000e+01	5.20000000e+01
-90	3.56491000e+05	3.60000000e+01	3.80000000e+01	5.20000000e+01
-89	3.58808000e+05	3.60000000e+01	3.80000000e+01	5.20000000e+01
-88	3.60941000e+05	3.60000000e+01	3.80000000e+01	5.20000000e+01
-87	3.63245000e+05	3.60000000e+01	3.80000000e+01	5.30000000e+01
-86	3.65851000e+05	3.70000000e+01	3.80000000e+01	5.40000000e+01
-85	3.67670000e+05	3.60000000e+01	3.90000000e+01	5.50000000e+01
-84	3.69536000e+05	3.60000000e+01	3.90000000e+01	5.50000000e+01
-83	3.71873000e+05	3.60000000e+01	4.10000000e+01	5.70000000e+01
-82	3.74391000e+05	3.60000000e+01	4.10000000e+01	5.70000000e+01
-81	3.76897000e+05	3.60000000e+01	4.10000000e+01	5.70000000e+01
-80	3.79643000e+05	3.60000000e+01	4.10000000e+01	5.70000000e+01
-79	3.81993000e+05	3.60000000e+01	4.10000000e+01	5.70000000e+01
-78	3.83970000e+05	3.60000000e+01	4.10000000e+01	5.70000000e+01
-77	3.85671000e+05	4.00000000e+01	4.40000000e+01	6.10000000e+01
-76	3.87484000e+05	4.10000000e+01	4.60000000e+01	6.40000000e+01
-75	3.87484000e+05	4.30000000e+01	4.90000000e+01	6.70000000e+01
-74	3.87484000e+05	4.30000000e+01	4.90000000e+01	6.70000000e+01
-73	3.89569000e+05	4.30000000e+01	5.10000000e+01	7.00000000e+01
-72	3.91217000e+05	4.30000000e+01	5.10000000e+01	7.00000000e+01
-71	3.93070000e+05	5.00000000e+01	5.40000000e+01	7.30000000e+01
-70	3.94681000e+05	5.00000000e+01	5.40000000e+01	7.30000000e+01
-69	3.96558000e+05	5.00000000e+01	5.40000000e+01	7.30000000e+01
-68	3.98446000e+05	5.00000000e+01	5.50000000e+01	7.40000000e+01
-67	4.00543000e+05	5.00000000e+01	5.50000000e+01	7.40000000e+01
-66	4.02347000e+05	5.00000000e+01	5.50000000e+01	7.40000000e+01
-65	4.03959000e+05	5.00000000e+01	5.50000000e+01	7.40000000e+01
-64	4.05520000e+05	5.00000000e+01	5.50000000e+01	7.40000000e+01
-63	4.07194000e+05	5.00000000e+01	5.50000000e+01	7.40000000e+01
-62	4.08764000e+05	5.00000000e+01	5.50000000e+01	7.40000000e+01
-61	4.10606000e+05	5.00000000e+01	5.50000000e+01	7.40000000e+01
-60	4.12532000e+05	5.00000000e+01	5.50000000e+01	7.40000000e+01
-59	4.12532000e+05	5.00000000e+01	5.50000000e+01	7.40000000e+01
-58	4.14028000e+05	5.00000000e+01	5.60000000e+01	7.50000000e+01
-57	4.15507000e+05	5.00000000e+01	5.60000000e+01	7.50000000e+01
-56	4.16900000e+05	5.00000000e+01	5.60000000e+01	7.50000000e+01
-55	4.18575000e+05	5.00000000e+01	5.60000000e+01	7.50000000e+01
-54	4.20748000e+05	5.20000000e+01	5.70000000e+01	7.60000000e+01
-53	4.22761000e+05	5.20000000e+01	5.70000000e+01	7.60000000e+01
-52	4.25054000e+05	5.20000000e+01	5.70000000e+01	7.60000000e+01
-51	4.26821000e+05	5.20000000e+01	5.70000000e+01	7.60000000e+01
-50	4.28464000e+05	5.20000000e+01	5.70000000e+01	7.60000000e+01
-49	4.30220000e+05	5.20000000e+01	5.70000000e+01	7.60000000e+01
-48	4.31856000e+05	5.20000000e+01	5.70000000e+01	7.60000000e+01
-47	4.33695000e+05	5.20000000e+01	5.70000000e+01	7.60000000e+01
-46	4.35940000e+05	5.20000000e+01	5.70000000e+01	7.60000000e+01
-45	4.37900000e+05	5.70000000e+01	5.80000000e+01	7.70000000e+01
-44	4.39502000e+05	5.70000000e+01	5.80000000e+01	7.70000000e+01
-43	4.40981000e+05	5.70000000e+01	5.80000000e+01	7.70000000e+01
-42	4.42630000e+05	5.70000000e+01	5.80000000e+01	7.70000000e+01
-41	4.44419000e+05	5.90000000e+01	6.00000000e+01	8.10000000e+01
-40	4.46391000e+05	5.90000000e+01	6.00000000e+01	8.10000000e+01
-39	4.48560000e+05	5.90000000e+01	6.00000000e+01	8.10000000e+01
-38	4.50459000e+05	5.90000000e+01	6.00000000e+01	8.10000000e+01
-37	4.52068000e+05	5.90000000e+01	6.00000000e+01	8.10000000e+01
-36	4.53701000e+05	5.90000000e+01	6.00000000e+01	8.10000000e+01
-35	4.55449000e+05	5.90000000e+01	6.00000000e+01	8.10000000e+01
-34	4.57752000e+05	5.90000000e+01	6.00000000e+01	8.10000000e+01
-33	4.59614000e+05	5.90000000e+01	6.10000000e+01	8.20000000e+01
-32	4.61713000e+05	5.90000000e+01	6.10000000e+01	8.20000000e+01
-31	4.65147000e+05	5.90000000e+01	6.10000000e+01	8.20000000e+01
-30	4.67152000e+05	5.60000000e+01	6.20000000e+01	8.30000000e+01
-29	4.68828000e+05	5.60000000e+01	6.20000000e+01	8.30000000e+01
-28	4.70630000e+05	6.10000000e+01	6.60000000e+01	8.80000000e+01
-27	4.72774000e+05	6.10000000e+01	6.60000000e+01	8.80000000e+01
-26	4.78679000e+05	6.40000000e+01	6.70000000e+01	8.90000000e+01
-25	4.81098000e+05	6.40000000e+01	6.70000000e+01	8.90000000e+01
-24	4.84122000e+05	6.20000000e+01	6.80000000e+01	9.00000000e+01
-23	4.87139000e+05	6.20000000e+01	6.80000000e+01	9.00000000e+01
-22	4.90624000e+05	6.50000000e+01	7.00000000e+01	9.20000000e+01
-21	4.94095000e+05	6.70000000e+01	7.20000000e+01	9.40000000e+01
-20	4.97655000e+05	6.70000000e+01	7.20000000e+01	9.40000000e+01
-19	5.00618000e+05	6.70000000e+01	7.20000000e+01	9.40000000e+01
-18	5.03853000e+05	6.80000000e+01	7.50000000e+01	9.80000000e+01
-17	5.07409000e+05	7.00000000e+01	7.80000000e+01	1.01000000e+02
-16	5.11306000e+05	7.20000000e+01	7.80000000e+01	1.03000000e+02
-15	5.15136000e+05	7.20000000e+01	7.80000000e+01	1.03000000e+02
-14	5.18941000e+05	7.60000000e+01	8.10000000e+01	1.06000000e+02
-13	5.23913000e+05	7.60000000e+01	8.10000000e+01	1.06000000e+02
-12	5.28006000e+05	8.50000000e+01	8.90000000e+01	1.22000000e+02
-11	5.32083000e+05	8.50000000e+01	8.90000000e+01	1.22000000e+02
-10	5.36790000e+05	9.40000000e+01	9.30000000e+01	1.30000000e+02
-9	5.41368000e+05	9.50000000e+01	9.40000000e+01	1.31000000e+02
-8	5.45794000e+05	9.50000000e+01	9.40000000e+01	1.31000000e+02
-7	5.50797000e+05	9.50000000e+01	9.40000000e+01	1.31000000e+02
-6	5.56379000e+05	9.50000000e+01	9.40000000e+01	1.31000000e+02
-5	5.62292000e+05	9.50000000e+01	9.40000000e+01	1.31000000e+02
-4	5.67781000e+05	9.50000000e+01	9.50000000e+01	1.32000000e+02
-3	5.73994000e+05	9.70000000e+01	9.70000000e+01	1.34000000e+02
-2	5.80012000e+05	1.02000000e+02	1.00000000e+02	1.38000000e+02
-1	5.87844000e+05	9.70000000e+01	1.03000000e+02	1.42000000e+02
0	5.98353000e+05	1.07000000e+02	1.11000000e+02	1.63000000e+02
1	6.15782000e+05	1.23000000e+02	1.26000000e+02	1.86000000e+02
2	6.33701000e+05	1.28000000e+02	1.41000000e+02	2.16000000e+02
3	6.52629000e+05	1.48000000e+02	1.53000000e+02	2.33000000e+02
4	6.68638000e+05	1.56000000e+02	1.64000000e+02	2.47000000e+02
5	6.78250000e+05	1.55000000e+02	1.67000000e+02	2.50000000e+02
6	6.86050000e+05	1.58000000e+02	1.70000000e+02	2.53000000e+02
7	6.93673000e+05	1.62000000e+02	1.75000000e+02	2.61000000e+02
8	7.02427000e+05	1.61000000e+02	1.78000000e+02	2.64000000e+02
9	7.13406000e+05	1.63000000e+02	1.79000000e+02	2.65000000e+02
10	7.25294000e+05	1.66000000e+02	1.85000000e+02	2.73000000e+02
11	7.34877000e+05	1.66000000e+02	1.85000000e+02	2.73000000e+02
12	7.41215000e+05	1.67000000e+02	1.86000000e+02	2.74000000e+02
13	7.47505000e+05	1.67000000e+02	1.86000000e+02	2.74000000e+02
14	7.53593000e+05	1.68000000e+02	1.89000000e+02	2.77000000e+02
15	7.61195000e+05	1.68000000e+02	1.89000000e+02	2.77000000e+02
16	7.69824000e+05	1.71000000e+02	1.90000000e+02	2.78000000e+02
17	7.79300000e+05	1.70000000e+02	1.91000000e+02	2.79000000e+02
18	7.86317000e+05	1.70000000e+02	1.91000000e+02	2.79000000e+02
19	7.91609000e+05	1.74000000e+02	1.93000000e+02	2.81000000e+02
20	7.96447000e+05	1.76000000e+02	1.94000000e+02	2.82000000e+02
21	8.01168000e+05	1.76000000e+02	1.95000000e+02	2.83000000e+02
22	8.06190000e+05	1.76000000e+02	1.98000000e+02	2.86000000e+02
23	8.12968000e+05	1.76000000e+02	1.98000000e+02	2.86000000e+02
24	8.19937000e+05	1.82000000e+02	1.99000000e+02	2.87000000e+02
25	8.26136000e+05	1.91000000e+02	2.06000000e+02	2.96000000e+02
26	8.31009000e+05	1.88000000e+02	2.07000000e+02	2.98000000e+02
27	8.35046000e+05	1.88000000e+02	2.07000000e+02	2.98000000e+02
28	8.39046000e+05	1.88000000e+02	2.09000000e+02	3.01000000e+02
29	8.43579000e+05	1.88000000e+02	2.10000000e+02	3.02000000e+02
30	8.49002000e+05	1.88000000e+02	2.10000000e+02	3.02000000e+02
31	8.54421000e+05	1.88000000e+02	2.10000000e+02	3.02000000e+02
32	8.58946000e+05	1.94000000e+02	2.13000000e+02	3.06000000e+02
33	8.62359000e+05	1.89000000e+02	2.14000000e+02	3.07000000e+02
34	8.65721000e+05	1.88000000e+02	2.16000000e+02	3.09000000e+02
35	8.68302000e+05	2.01000000e+02	2.18000000e+02	3.12000000e+02
36	8.71754000e+05	2.01000000e+02	2.18000000e+02	3.12000000e+02
37	8.76459000e+05	1.99000000e+02	2.19000000e+02	3.13000000e+02
38	8.81118000e+05	2.00000000e+02	2.21000000e+02	3.15000000e+02
39	8.84656000e+05	1.98000000e+02	2.22000000e+02	3.16000000e+02
40	8.87290000e+05	1.99000000e+02	2.24000000e+02	3.18000000e+02
41	8.89628000e+05	2.02000000e+02	2.26000000e+02	3.20000000e+02
42	8.92496000e+05	2.02000000e+02	2.26000000e+02	3.20000000e+02
43	8.95714000e+05	2.02000000e+02	2.26000000e+02	3.20000000e+02
44	8.99608000e+05	2.04000000e+02	2.30000000e+02	3.26000000e+02
45	9.03876000e+05	2.08000000e+02	2.31000000e+02	3.28000000e+02
46	9.07200000e+05	2.06000000e+02	2.34000000e+02	3.31000000e+02
47	9.09859000e+05	2.06000000e+02	2.34000000e+02	3.31000000e+02
48	9.13454000e+05	2.06000000e+02	2.34000000e+02	3.31000000e+02
49	9.16005000e+05	2.15000000e+02	2.35000000e+02	3.32000000e+02
50	9.18388000e+05	2.11000000e+02	2.36000000e+02	3.34000000e+02
51	9.21679000e+05	2.20000000e+02	2.37000000e+02	3.38000000e+02
52	9.24721000e+05	2.06000000e+02	2.38000000e+02	3.39000000e+02
53	9.27651000e+05	2.12000000e+02	2.39000000e+02	3.40000000e+02
54	9.30322000e+05	2.14000000e+02	2.41000000e+02	3.42000000e+02
55	9.32702000e+05	2.14000000e+02	2.41000000e+02	3.42000000e+02
56	9.34952000e+05	2.14000000e+02	2.41000000e+02	3.42000000e+02
57	9.37421000e+05	2.14000000e+02	2.42000000e+02	3.43000000e+02
58	9.40775000e+05	2.10000000e+02	2.43000000e+02	3.44000000e+02
59	9.45710000e+05	2.10000000e+02	2.43000000e+02	3.44000000e+02
60	9.50103000e+05	2.17000000e+02	2.45000000e+02	3.46000000e+02
61	9.53396000e+05	2.17000000e+02	2.45000000e+02	3.46000000e+02
62	9.56297000e+05	2.17000000e+02	2.45000000e+02	3.46000000e+02
63	9.58991000e+05	2.15000000e+02	2.46000000e+02	3.47000000e+02
64	9.60705000e+05	2.20000000e+02	2.48000000e+02	3.49000000e+02
65	9.61407000e+05	2.13000000e+02	2.49000000e+02	3.50000000e+02
66	9.61930000e+05	2.22000000e+02	2.50000000e+02	3.51000000e+02
67	9.62481000e+05	2.18000000e+02	2.51000000e+02	3.53000000e+02
68	9.63482000e+05	2.18000000e+02	2.51000000e+02	3.53000000e+02
69	9.65239000e+05	2.23000000e+02	2.52000000e+02	3.57000000e+02
70	9.67525000e+05	2.23000000e+02	2.52000000e+02	3.57000000e+02
71	9.69848000e+05	2.23000000e+02	2.52000000e+02	3.57000000e+02
72	9.72883000e+05	2.23000000e+02	2.52000000e+02	3.57000000e+02
73	9.75873000e+05	2.23000000e+02	2.52000000e+02	3.57000000e+02
74	9.78518000e+05	2.23000000e+02	2.52000000e+02	3.57000000e+02
75	9.80632000e+05	2.20000000e+02	2.53000000e+02	3.58000000e+02
76	9.83085000e+05	2.28000000e+02	2.56000000e+02	3.61000000e+02
77	9.84993000e+05	2.28000000e+02	2.56000000e+02	3.61000000e+02
78	9.87115000e+05	2.28000000e+02	2.56000000e+02	3.61000000e+02
79	9.87115000e+05	2.28000000e+02	2.56000000e+02	3.61000000e+02
80	9.88030000e+05	2.28000000e+02	2.56000000e+02	3.61000000e+02
81	9.88030000e+05	2.28000000e+02	2.56000000e+02	3.61000000e+02
82	9.90615000e+05	2.24000000e+02	2.57000000e+02	3.62000000e+02
83	9.92882000e+05	2.24000000e+02	2.57000000e+02	3.62000000e+02
84	9.95204000e+05	2.24000000e+02	2.57000000e+02	3.62000000e+02
85	9.97708000e+05	2.24000000e+02	2.57000000e+02	3.62000000e+02
86	1.00012200e+06	2.24000000e+02	2.58000000e+02	3.63000000e+02
87	1.00239100e+06	2.26000000e+02	2.59000000e+02	3.64000000e+02
88	1.00239100e+06	2.26000000e+02	2.59000000e+02	3.64000000e+02
89	1.00553100e+06	2.26000000e+02	2.60000000e+02	3.65000000e+02
90	1.00553100e+06	2.31000000e+02	2.63000000e+02	3.68000000e+02
91	1.00553100e+06	2.31000000e+02	2.63000000e+02	3.68000000e+02
92	1.00553100e+06	2.31000000e+02	2.63000000e+02	3.68000000e+02
93	1.00553100e+06	2.31000000e+02	2.63000000e+02	3.68000000e+02
94	1.00866700e+06	2.33000000e+02	2.64000000e+02	3.70000000e+02
95	1.01144900e+06	2.36000000e+02	2.65000000e+02	3.71000000e+02
96	1.01425000e+06	2.36000000e+02	2.65000000e+02	3.71000000e+02
97	1.01681000e+06	2.37000000e+02	2.66000000e+02	3.72000000e+02
98	1.01947200e+06	2.37000000e+02	2.66000000e+02	3.72000000e+02
99	1.02232000e+06	2.37000000e+02	2.66000000e+02	3.72000000e+02
100	1.02575700e+06	2.31000000e+02	2.67000000e+02	3.73000000e+02
