# Supplementary material for: Early Prediction of Movie Box Office Success Based on Wikipedia Activity Big Data
Source: PLoS One. 2013 Aug 21;8(8):e71226. doi: 10.1371/journal.pone.0071226 (PMC3749192; doi:10.1371/journal.pone.0071226)
Supplement: Dataset S1 — The dataset under study, including the financial and Wikipedia activity data is also available at http://wwm.phy.bme.hu/SupplementaryDataS1.zip. (ZIP) [file pone.0071226.s002.zip › wikipredict_data_pack/sample_of_312/wikipedia_predictors/57]

Day_(movie_time)	Views	Users	Rigor	Edits
-500	0.00000000e+00	1.60000000e+01	2.40000000e+01	4.00000000e+01
-499	1.23000000e+02	1.60000000e+01	2.40000000e+01	4.00000000e+01
-498	2.93000000e+02	1.60000000e+01	2.40000000e+01	4.00000000e+01
-497	4.39000000e+02	1.60000000e+01	2.40000000e+01	4.00000000e+01
-496	5.49000000e+02	1.60000000e+01	2.40000000e+01	4.00000000e+01
-495	6.57000000e+02	1.60000000e+01	2.40000000e+01	4.00000000e+01
-494	8.04000000e+02	1.60000000e+01	2.40000000e+01	4.00000000e+01
-493	9.61000000e+02	1.60000000e+01	2.40000000e+01	4.00000000e+01
-492	1.08700000e+03	1.60000000e+01	2.40000000e+01	4.00000000e+01
-491	1.21000000e+03	1.60000000e+01	2.40000000e+01	4.00000000e+01
-490	1.33400000e+03	1.60000000e+01	2.40000000e+01	4.00000000e+01
-489	1.48000000e+03	1.60000000e+01	2.40000000e+01	4.00000000e+01
-488	1.58800000e+03	1.60000000e+01	2.40000000e+01	4.00000000e+01
-487	1.71500000e+03	1.60000000e+01	2.40000000e+01	4.00000000e+01
-486	1.85100000e+03	1.60000000e+01	2.40000000e+01	4.00000000e+01
-485	1.97600000e+03	1.60000000e+01	2.40000000e+01	4.00000000e+01
-484	2.07800000e+03	1.60000000e+01	2.40000000e+01	4.00000000e+01
-483	2.20200000e+03	1.60000000e+01	2.40000000e+01	4.00000000e+01
-482	2.32900000e+03	1.60000000e+01	2.40000000e+01	4.00000000e+01
-481	2.45100000e+03	1.60000000e+01	2.40000000e+01	4.00000000e+01
-480	2.61600000e+03	1.60000000e+01	2.40000000e+01	4.00000000e+01
-479	2.73600000e+03	1.60000000e+01	2.40000000e+01	4.00000000e+01
-478	2.88400000e+03	1.60000000e+01	2.40000000e+01	4.00000000e+01
-477	2.98900000e+03	1.60000000e+01	2.40000000e+01	4.00000000e+01
-476	3.09800000e+03	1.60000000e+01	2.40000000e+01	4.00000000e+01
-475	3.20300000e+03	1.60000000e+01	2.40000000e+01	4.00000000e+01
-474	3.31000000e+03	1.60000000e+01	2.40000000e+01	4.00000000e+01
-473	3.45400000e+03	1.60000000e+01	2.40000000e+01	4.00000000e+01
-472	3.57800000e+03	1.60000000e+01	2.40000000e+01	4.00000000e+01
-471	3.71600000e+03	1.60000000e+01	2.40000000e+01	4.00000000e+01
-470	3.80600000e+03	1.60000000e+01	2.40000000e+01	4.00000000e+01
-469	3.91100000e+03	1.60000000e+01	2.40000000e+01	4.00000000e+01
-468	4.04700000e+03	1.60000000e+01	2.40000000e+01	4.00000000e+01
-467	4.16000000e+03	1.60000000e+01	2.40000000e+01	4.00000000e+01
-466	4.30200000e+03	1.60000000e+01	2.40000000e+01	4.00000000e+01
-465	4.45200000e+03	1.60000000e+01	2.40000000e+01	4.00000000e+01
-464	4.58200000e+03	1.60000000e+01	2.40000000e+01	4.00000000e+01
-463	4.69000000e+03	1.60000000e+01	2.40000000e+01	4.00000000e+01
-462	4.79900000e+03	1.60000000e+01	2.40000000e+01	4.00000000e+01
-461	4.93000000e+03	1.70000000e+01	2.50000000e+01	4.10000000e+01
-460	5.03600000e+03	1.70000000e+01	2.50000000e+01	4.10000000e+01
-459	5.16000000e+03	1.70000000e+01	2.50000000e+01	4.10000000e+01
-458	5.28600000e+03	1.70000000e+01	2.50000000e+01	4.10000000e+01
-457	5.44200000e+03	1.70000000e+01	2.50000000e+01	4.10000000e+01
-456	5.56600000e+03	1.70000000e+01	2.50000000e+01	4.10000000e+01
-455	5.67100000e+03	1.70000000e+01	2.50000000e+01	4.10000000e+01
-454	5.82400000e+03	1.70000000e+01	2.50000000e+01	4.10000000e+01
-453	5.94400000e+03	1.70000000e+01	2.50000000e+01	4.10000000e+01
-452	6.09600000e+03	1.70000000e+01	2.50000000e+01	4.10000000e+01
-451	6.25600000e+03	1.70000000e+01	2.50000000e+01	4.10000000e+01
-450	6.35900000e+03	1.70000000e+01	2.50000000e+01	4.10000000e+01
-449	6.46000000e+03	1.70000000e+01	2.50000000e+01	4.10000000e+01
-448	6.55500000e+03	1.70000000e+01	2.50000000e+01	4.10000000e+01
-447	6.68000000e+03	1.70000000e+01	2.50000000e+01	4.10000000e+01
-446	6.79200000e+03	1.70000000e+01	2.50000000e+01	4.10000000e+01
-445	6.92500000e+03	1.70000000e+01	2.50000000e+01	4.10000000e+01
-444	7.04900000e+03	1.70000000e+01	2.50000000e+01	4.10000000e+01
-443	7.04900000e+03	1.70000000e+01	2.50000000e+01	4.10000000e+01
-442	7.04900000e+03	1.70000000e+01	2.50000000e+01	4.10000000e+01
-441	7.13200000e+03	1.70000000e+01	2.50000000e+01	4.10000000e+01
-440	7.22000000e+03	1.70000000e+01	2.50000000e+01	4.10000000e+01
-439	7.30600000e+03	1.70000000e+01	2.50000000e+01	4.10000000e+01
-438	7.44200000e+03	1.70000000e+01	2.50000000e+01	4.10000000e+01
-437	7.58400000e+03	1.70000000e+01	2.50000000e+01	4.10000000e+01
-436	7.69800000e+03	1.70000000e+01	2.50000000e+01	4.10000000e+01
-435	7.83100000e+03	1.70000000e+01	2.50000000e+01	4.10000000e+01
-434	7.93600000e+03	1.70000000e+01	2.50000000e+01	4.10000000e+01
-433	8.03400000e+03	1.70000000e+01	2.50000000e+01	4.10000000e+01
-432	8.13600000e+03	1.70000000e+01	2.50000000e+01	4.10000000e+01
-431	8.25500000e+03	1.70000000e+01	2.50000000e+01	4.10000000e+01
-430	8.36800000e+03	1.70000000e+01	2.50000000e+01	4.10000000e+01
-429	8.50100000e+03	1.70000000e+01	2.50000000e+01	4.10000000e+01
-428	8.61200000e+03	1.70000000e+01	2.50000000e+01	4.10000000e+01
-427	8.75900000e+03	1.70000000e+01	2.50000000e+01	4.10000000e+01
-426	8.88400000e+03	1.70000000e+01	2.50000000e+01	4.10000000e+01
-425	8.98000000e+03	1.70000000e+01	2.50000000e+01	4.10000000e+01
-424	9.11400000e+03	1.70000000e+01	2.50000000e+01	4.10000000e+01
-423	9.23700000e+03	1.70000000e+01	2.50000000e+01	4.10000000e+01
-422	9.35500000e+03	1.70000000e+01	2.50000000e+01	4.10000000e+01
-421	9.46000000e+03	1.70000000e+01	2.50000000e+01	4.10000000e+01
-420	9.55400000e+03	1.70000000e+01	2.50000000e+01	4.10000000e+01
-419	9.65200000e+03	1.70000000e+01	2.50000000e+01	4.10000000e+01
-418	9.73700000e+03	1.70000000e+01	2.50000000e+01	4.10000000e+01
-417	9.86000000e+03	1.70000000e+01	2.50000000e+01	4.10000000e+01
-416	9.99300000e+03	1.70000000e+01	2.50000000e+01	4.10000000e+01
-415	1.00870000e+04	1.70000000e+01	2.50000000e+01	4.10000000e+01
-414	1.01710000e+04	1.70000000e+01	2.50000000e+01	4.10000000e+01
-413	1.02800000e+04	1.70000000e+01	2.50000000e+01	4.10000000e+01
-412	1.03780000e+04	1.70000000e+01	2.50000000e+01	4.10000000e+01
-411	1.04880000e+04	1.70000000e+01	2.50000000e+01	4.10000000e+01
-410	1.06000000e+04	1.70000000e+01	2.50000000e+01	4.10000000e+01
-409	1.07400000e+04	1.70000000e+01	2.50000000e+01	4.10000000e+01
-408	1.08650000e+04	1.70000000e+01	2.50000000e+01	4.10000000e+01
-407	1.09740000e+04	1.70000000e+01	2.50000000e+01	4.10000000e+01
-406	1.10770000e+04	1.70000000e+01	2.50000000e+01	4.10000000e+01
-405	1.11800000e+04	1.70000000e+01	2.50000000e+01	4.10000000e+01
-404	1.13260000e+04	1.70000000e+01	2.50000000e+01	4.10000000e+01
-403	1.14570000e+04	1.70000000e+01	2.50000000e+01	4.10000000e+01
-402	1.15930000e+04	1.70000000e+01	2.50000000e+01	4.10000000e+01
-401	1.17270000e+04	1.70000000e+01	2.50000000e+01	4.10000000e+01
-400	1.18420000e+04	1.70000000e+01	2.50000000e+01	4.10000000e+01
-399	1.19470000e+04	1.70000000e+01	2.50000000e+01	4.10000000e+01
-398	1.20680000e+04	1.70000000e+01	2.50000000e+01	4.10000000e+01
-397	1.21830000e+04	1.70000000e+01	2.50000000e+01	4.10000000e+01
-396	1.23110000e+04	1.70000000e+01	2.50000000e+01	4.10000000e+01
-395	1.24730000e+04	1.70000000e+01	2.50000000e+01	4.10000000e+01
-394	1.26070000e+04	1.70000000e+01	2.50000000e+01	4.10000000e+01
-393	1.27400000e+04	1.70000000e+01	2.50000000e+01	4.10000000e+01
-392	1.28600000e+04	1.70000000e+01	2.50000000e+01	4.10000000e+01
-391	1.29610000e+04	1.70000000e+01	2.50000000e+01	4.10000000e+01
-390	1.30650000e+04	1.70000000e+01	2.50000000e+01	4.10000000e+01
-389	1.31850000e+04	1.70000000e+01	2.50000000e+01	4.10000000e+01
-388	1.32930000e+04	1.70000000e+01	2.50000000e+01	4.10000000e+01
-387	1.33840000e+04	1.70000000e+01	2.50000000e+01	4.10000000e+01
-386	1.34750000e+04	1.70000000e+01	2.50000000e+01	4.10000000e+01
-385	1.35940000e+04	1.70000000e+01	2.50000000e+01	4.10000000e+01
-384	1.36750000e+04	1.70000000e+01	2.50000000e+01	4.10000000e+01
-383	1.37820000e+04	1.70000000e+01	2.50000000e+01	4.10000000e+01
-382	1.38940000e+04	1.70000000e+01	2.50000000e+01	4.10000000e+01
-381	1.40350000e+04	1.70000000e+01	2.60000000e+01	4.20000000e+01
-380	1.41370000e+04	1.70000000e+01	2.60000000e+01	4.20000000e+01
-379	1.42540000e+04	1.70000000e+01	2.60000000e+01	4.20000000e+01
-378	1.43390000e+04	1.70000000e+01	2.60000000e+01	4.20000000e+01
-377	1.45790000e+04	1.80000000e+01	2.70000000e+01	4.40000000e+01
-376	1.48250000e+04	1.80000000e+01	2.70000000e+01	4.40000000e+01
-375	1.50820000e+04	1.80000000e+01	2.70000000e+01	4.40000000e+01
-374	1.53470000e+04	1.80000000e+01	2.70000000e+01	4.40000000e+01
-373	1.56090000e+04	1.80000000e+01	2.70000000e+01	4.40000000e+01
-372	1.59150000e+04	1.80000000e+01	2.70000000e+01	4.40000000e+01
-371	1.61520000e+04	1.80000000e+01	2.70000000e+01	4.40000000e+01
-370	1.65170000e+04	1.80000000e+01	2.70000000e+01	4.40000000e+01
-369	1.68400000e+04	1.80000000e+01	2.70000000e+01	4.40000000e+01
-368	1.71550000e+04	1.80000000e+01	2.70000000e+01	4.40000000e+01
-367	1.74970000e+04	1.80000000e+01	2.70000000e+01	4.40000000e+01
-366	1.77960000e+04	1.80000000e+01	2.70000000e+01	4.40000000e+01
-365	1.80620000e+04	1.80000000e+01	2.70000000e+01	4.40000000e+01
-364	1.83760000e+04	1.80000000e+01	2.70000000e+01	4.40000000e+01
-363	1.86190000e+04	1.80000000e+01	2.70000000e+01	4.40000000e+01
-362	1.89420000e+04	1.80000000e+01	2.70000000e+01	4.40000000e+01
-361	1.92710000e+04	1.80000000e+01	2.70000000e+01	4.40000000e+01
-360	1.96100000e+04	1.80000000e+01	2.70000000e+01	4.40000000e+01
-359	1.99220000e+04	1.80000000e+01	2.70000000e+01	4.40000000e+01
-358	2.01820000e+04	1.80000000e+01	2.70000000e+01	4.40000000e+01
-357	2.04300000e+04	1.80000000e+01	2.70000000e+01	4.40000000e+01
-356	2.06960000e+04	1.80000000e+01	2.70000000e+01	4.40000000e+01
-355	2.09810000e+04	1.80000000e+01	2.70000000e+01	4.40000000e+01
-354	2.12380000e+04	1.80000000e+01	2.70000000e+01	4.40000000e+01
-353	2.16510000e+04	1.80000000e+01	2.70000000e+01	4.40000000e+01
-352	2.18840000e+04	1.80000000e+01	2.70000000e+01	4.40000000e+01
-351	2.21380000e+04	1.80000000e+01	2.70000000e+01	4.40000000e+01
-350	2.23470000e+04	1.80000000e+01	2.70000000e+01	4.40000000e+01
-349	2.25730000e+04	1.80000000e+01	2.70000000e+01	4.40000000e+01
-348	2.28380000e+04	1.80000000e+01	2.70000000e+01	4.40000000e+01
-347	2.31020000e+04	1.80000000e+01	2.70000000e+01	4.40000000e+01
-346	2.33550000e+04	1.80000000e+01	2.70000000e+01	4.40000000e+01
-345	2.36250000e+04	1.80000000e+01	2.70000000e+01	4.40000000e+01
-344	2.38510000e+04	1.80000000e+01	2.70000000e+01	4.40000000e+01
-343	2.40950000e+04	1.80000000e+01	2.70000000e+01	4.40000000e+01
-342	2.43400000e+04	1.80000000e+01	2.70000000e+01	4.40000000e+01
-341	2.45870000e+04	1.80000000e+01	2.70000000e+01	4.40000000e+01
-340	2.48810000e+04	1.80000000e+01	2.70000000e+01	4.40000000e+01
-339	2.52560000e+04	1.80000000e+01	2.70000000e+01	4.40000000e+01
-338	2.55790000e+04	1.80000000e+01	2.70000000e+01	4.40000000e+01
-337	2.58490000e+04	1.80000000e+01	2.70000000e+01	4.40000000e+01
-336	2.60870000e+04	1.80000000e+01	2.70000000e+01	4.40000000e+01
-335	2.63420000e+04	1.80000000e+01	2.70000000e+01	4.40000000e+01
-334	2.65810000e+04	1.80000000e+01	2.70000000e+01	4.40000000e+01
-333	2.68310000e+04	1.80000000e+01	2.70000000e+01	4.40000000e+01
-332	2.70800000e+04	1.80000000e+01	2.70000000e+01	4.40000000e+01
-331	2.73010000e+04	1.80000000e+01	2.70000000e+01	4.40000000e+01
-330	2.75560000e+04	1.80000000e+01	2.70000000e+01	4.40000000e+01
-329	2.77440000e+04	1.80000000e+01	2.70000000e+01	4.40000000e+01
-328	2.79540000e+04	1.80000000e+01	2.70000000e+01	4.40000000e+01
-327	2.81950000e+04	1.80000000e+01	2.70000000e+01	4.40000000e+01
-326	2.84350000e+04	1.80000000e+01	2.70000000e+01	4.40000000e+01
-325	2.87200000e+04	1.80000000e+01	2.70000000e+01	4.40000000e+01
-324	2.89850000e+04	1.80000000e+01	2.70000000e+01	4.40000000e+01
-323	2.92300000e+04	1.80000000e+01	2.70000000e+01	4.40000000e+01
-322	2.94660000e+04	1.80000000e+01	2.70000000e+01	4.40000000e+01
-321	2.96980000e+04	1.80000000e+01	2.70000000e+01	4.40000000e+01
-320	2.99160000e+04	1.80000000e+01	2.70000000e+01	4.40000000e+01
-319	3.01210000e+04	1.80000000e+01	2.70000000e+01	4.40000000e+01
-318	3.05060000e+04	1.80000000e+01	2.70000000e+01	4.40000000e+01
-317	3.08070000e+04	1.90000000e+01	2.80000000e+01	4.50000000e+01
-316	3.10920000e+04	1.90000000e+01	2.80000000e+01	4.50000000e+01
-315	3.13420000e+04	1.90000000e+01	2.80000000e+01	4.50000000e+01
-314	3.15420000e+04	1.90000000e+01	2.80000000e+01	4.50000000e+01
-313	3.17610000e+04	1.90000000e+01	2.80000000e+01	4.50000000e+01
-312	3.20590000e+04	1.90000000e+01	2.80000000e+01	4.50000000e+01
-311	3.23500000e+04	1.90000000e+01	2.80000000e+01	4.50000000e+01
-310	3.26490000e+04	1.90000000e+01	2.80000000e+01	4.50000000e+01
-309	3.28990000e+04	1.90000000e+01	2.80000000e+01	4.50000000e+01
-308	3.31660000e+04	1.90000000e+01	2.80000000e+01	4.50000000e+01
-307	3.34310000e+04	1.90000000e+01	2.80000000e+01	4.50000000e+01
-306	3.36710000e+04	1.90000000e+01	2.80000000e+01	4.50000000e+01
-305	3.39640000e+04	1.90000000e+01	2.80000000e+01	4.50000000e+01
-304	3.42650000e+04	1.90000000e+01	2.80000000e+01	4.50000000e+01
-303	3.45000000e+04	1.90000000e+01	2.80000000e+01	4.50000000e+01
-302	3.47400000e+04	1.90000000e+01	2.80000000e+01	4.50000000e+01
-301	3.50010000e+04	1.90000000e+01	2.80000000e+01	4.50000000e+01
-300	3.52390000e+04	1.90000000e+01	2.80000000e+01	4.50000000e+01
-299	3.54700000e+04	1.90000000e+01	2.80000000e+01	4.50000000e+01
-298	3.57650000e+04	1.90000000e+01	2.80000000e+01	4.50000000e+01
-297	3.60320000e+04	1.90000000e+01	2.80000000e+01	4.50000000e+01
-296	3.62890000e+04	1.90000000e+01	2.80000000e+01	4.50000000e+01
-295	3.65460000e+04	1.90000000e+01	2.80000000e+01	4.50000000e+01
-294	3.67730000e+04	1.90000000e+01	2.80000000e+01	4.50000000e+01
-293	3.69830000e+04	1.90000000e+01	2.80000000e+01	4.50000000e+01
-292	3.72320000e+04	1.90000000e+01	2.80000000e+01	4.50000000e+01
-291	3.74980000e+04	1.90000000e+01	2.80000000e+01	4.50000000e+01
-290	3.78040000e+04	1.90000000e+01	2.80000000e+01	4.50000000e+01
-289	3.80420000e+04	1.90000000e+01	2.80000000e+01	4.50000000e+01
-288	3.82830000e+04	1.90000000e+01	2.80000000e+01	4.50000000e+01
-287	3.85060000e+04	1.90000000e+01	2.80000000e+01	4.50000000e+01
-286	3.87130000e+04	1.90000000e+01	2.80000000e+01	4.50000000e+01
-285	3.89290000e+04	1.90000000e+01	2.80000000e+01	4.50000000e+01
-284	3.91950000e+04	1.90000000e+01	2.80000000e+01	4.50000000e+01
-283	3.94760000e+04	1.90000000e+01	2.80000000e+01	4.50000000e+01
-282	3.97240000e+04	1.90000000e+01	2.80000000e+01	4.50000000e+01
-281	3.99570000e+04	1.90000000e+01	2.80000000e+01	4.50000000e+01
-280	4.01990000e+04	1.90000000e+01	2.80000000e+01	4.50000000e+01
-279	4.04370000e+04	2.10000000e+01	2.90000000e+01	4.60000000e+01
-278	4.06790000e+04	2.10000000e+01	2.90000000e+01	4.60000000e+01
-277	4.09740000e+04	2.10000000e+01	2.90000000e+01	4.60000000e+01
-276	4.12800000e+04	2.10000000e+01	2.90000000e+01	4.60000000e+01
-275	4.15660000e+04	2.10000000e+01	2.90000000e+01	4.60000000e+01
-274	4.18190000e+04	2.10000000e+01	2.90000000e+01	4.60000000e+01
-273	4.20610000e+04	2.10000000e+01	2.90000000e+01	4.60000000e+01
-272	4.23640000e+04	2.10000000e+01	2.90000000e+01	4.60000000e+01
-271	4.26340000e+04	2.10000000e+01	2.90000000e+01	4.60000000e+01
-270	4.29570000e+04	2.10000000e+01	2.90000000e+01	4.60000000e+01
-269	4.32880000e+04	2.10000000e+01	2.90000000e+01	4.60000000e+01
-268	4.36000000e+04	2.10000000e+01	2.90000000e+01	4.60000000e+01
-267	4.38730000e+04	2.10000000e+01	2.90000000e+01	4.60000000e+01
-266	4.41200000e+04	2.10000000e+01	2.90000000e+01	4.60000000e+01
-265	4.43600000e+04	2.10000000e+01	2.90000000e+01	4.60000000e+01
-264	4.46080000e+04	2.10000000e+01	2.90000000e+01	4.60000000e+01
-263	4.49550000e+04	2.10000000e+01	2.90000000e+01	4.60000000e+01
-262	4.52760000e+04	2.10000000e+01	2.90000000e+01	4.60000000e+01
-261	4.55150000e+04	2.10000000e+01	2.90000000e+01	4.60000000e+01
-260	4.57790000e+04	2.20000000e+01	3.00000000e+01	4.70000000e+01
-259	4.60300000e+04	2.20000000e+01	3.00000000e+01	4.70000000e+01
-258	4.62990000e+04	2.20000000e+01	3.00000000e+01	4.70000000e+01
-257	4.65520000e+04	2.20000000e+01	3.00000000e+01	4.70000000e+01
-256	4.68500000e+04	2.60000000e+01	3.20000000e+01	4.90000000e+01
-255	4.71200000e+04	2.60000000e+01	3.20000000e+01	4.90000000e+01
-254	4.73540000e+04	2.70000000e+01	3.30000000e+01	5.00000000e+01
-253	4.75990000e+04	2.70000000e+01	3.30000000e+01	5.00000000e+01
-252	4.79050000e+04	2.70000000e+01	3.30000000e+01	5.00000000e+01
-251	4.81920000e+04	2.70000000e+01	3.30000000e+01	5.00000000e+01
-250	4.85220000e+04	2.70000000e+01	3.30000000e+01	5.00000000e+01
-249	4.88510000e+04	2.70000000e+01	3.30000000e+01	5.00000000e+01
-248	4.92210000e+04	2.70000000e+01	3.30000000e+01	5.00000000e+01
-247	4.95300000e+04	2.70000000e+01	3.30000000e+01	5.00000000e+01
-246	4.98920000e+04	2.70000000e+01	3.30000000e+01	5.00000000e+01
-245	5.02550000e+04	2.70000000e+01	3.30000000e+01	5.00000000e+01
-244	5.05710000e+04	2.70000000e+01	3.30000000e+01	5.00000000e+01
-243	5.08870000e+04	2.70000000e+01	3.30000000e+01	5.00000000e+01
-242	5.12380000e+04	2.70000000e+01	3.30000000e+01	5.00000000e+01
-241	5.15470000e+04	2.70000000e+01	3.30000000e+01	5.00000000e+01
-240	5.18780000e+04	2.70000000e+01	3.30000000e+01	5.00000000e+01
-239	5.22200000e+04	2.70000000e+01	3.30000000e+01	5.00000000e+01
-238	5.25740000e+04	2.70000000e+01	3.30000000e+01	5.00000000e+01
-237	5.29550000e+04	2.70000000e+01	3.30000000e+01	5.00000000e+01
-236	5.32700000e+04	2.70000000e+01	3.30000000e+01	5.00000000e+01
-235	5.35990000e+04	2.70000000e+01	3.30000000e+01	5.00000000e+01
-234	5.41060000e+04	2.70000000e+01	3.30000000e+01	5.00000000e+01
-233	5.45690000e+04	2.70000000e+01	3.30000000e+01	5.00000000e+01
-232	5.49220000e+04	2.70000000e+01	3.30000000e+01	5.00000000e+01
-231	5.52740000e+04	2.70000000e+01	3.30000000e+01	5.00000000e+01
-230	5.56610000e+04	2.70000000e+01	3.30000000e+01	5.00000000e+01
-229	5.60000000e+04	2.70000000e+01	3.30000000e+01	5.00000000e+01
-228	5.63280000e+04	2.70000000e+01	3.30000000e+01	5.00000000e+01
-227	5.66930000e+04	2.70000000e+01	3.40000000e+01	5.10000000e+01
-226	5.71430000e+04	2.60000000e+01	3.50000000e+01	5.20000000e+01
-225	5.75190000e+04	2.60000000e+01	3.50000000e+01	5.20000000e+01
-224	5.79280000e+04	2.60000000e+01	3.50000000e+01	5.20000000e+01
-223	5.82330000e+04	2.90000000e+01	3.60000000e+01	5.50000000e+01
-222	5.85570000e+04	2.90000000e+01	3.60000000e+01	5.50000000e+01
-221	5.88920000e+04	2.90000000e+01	3.60000000e+01	5.50000000e+01
-220	5.92970000e+04	2.90000000e+01	3.60000000e+01	5.50000000e+01
-219	5.96690000e+04	2.90000000e+01	3.60000000e+01	5.50000000e+01
-218	5.99860000e+04	2.90000000e+01	3.60000000e+01	5.50000000e+01
-217	6.03110000e+04	2.90000000e+01	3.60000000e+01	5.50000000e+01
-216	6.06960000e+04	2.90000000e+01	3.60000000e+01	5.50000000e+01
-215	6.10180000e+04	2.90000000e+01	3.60000000e+01	5.50000000e+01
-214	6.13870000e+04	2.90000000e+01	3.60000000e+01	5.50000000e+01
-213	6.17900000e+04	2.90000000e+01	3.60000000e+01	5.50000000e+01
-212	6.23130000e+04	2.90000000e+01	3.60000000e+01	5.50000000e+01
-211	6.28980000e+04	2.90000000e+01	3.60000000e+01	5.50000000e+01
-210	6.33130000e+04	2.90000000e+01	3.60000000e+01	5.50000000e+01
-209	6.37460000e+04	2.90000000e+01	3.60000000e+01	5.50000000e+01
-208	6.41190000e+04	2.90000000e+01	3.60000000e+01	5.50000000e+01
-207	6.47200000e+04	2.90000000e+01	3.60000000e+01	5.50000000e+01
-206	6.52440000e+04	2.90000000e+01	3.60000000e+01	5.50000000e+01
-205	6.57100000e+04	2.90000000e+01	3.60000000e+01	5.50000000e+01
-204	6.61680000e+04	2.90000000e+01	3.60000000e+01	5.50000000e+01
-203	6.66020000e+04	2.90000000e+01	3.60000000e+01	5.50000000e+01
-202	6.70650000e+04	2.90000000e+01	3.60000000e+01	5.50000000e+01
-201	6.74920000e+04	2.90000000e+01	3.60000000e+01	5.50000000e+01
-200	6.80340000e+04	2.90000000e+01	3.70000000e+01	5.60000000e+01
-199	6.87640000e+04	2.90000000e+01	3.70000000e+01	5.60000000e+01
-198	6.95740000e+04	2.90000000e+01	3.70000000e+01	5.60000000e+01
-197	7.15660000e+04	3.00000000e+01	3.80000000e+01	5.70000000e+01
-196	7.33160000e+04	3.00000000e+01	3.80000000e+01	5.70000000e+01
-195	7.98150000e+04	3.50000000e+01	4.20000000e+01	6.10000000e+01
-194	8.38610000e+04	3.50000000e+01	4.20000000e+01	6.10000000e+01
-193	8.74460000e+04	3.40000000e+01	4.40000000e+01	6.30000000e+01
-192	9.15060000e+04	3.60000000e+01	4.80000000e+01	6.70000000e+01
-191	9.49790000e+04	3.60000000e+01	4.80000000e+01	6.70000000e+01
-190	9.83630000e+04	3.60000000e+01	4.80000000e+01	6.70000000e+01
-189	1.02414000e+05	3.80000000e+01	5.00000000e+01	7.00000000e+01
-188	1.05456000e+05	4.10000000e+01	5.10000000e+01	7.10000000e+01
-187	1.07706000e+05	4.10000000e+01	5.10000000e+01	7.10000000e+01
-186	1.09870000e+05	4.10000000e+01	5.10000000e+01	7.10000000e+01
-185	1.12400000e+05	4.10000000e+01	5.10000000e+01	7.10000000e+01
-184	1.14577000e+05	4.10000000e+01	5.10000000e+01	7.10000000e+01
-183	1.16591000e+05	4.10000000e+01	5.10000000e+01	7.10000000e+01
-182	1.18577000e+05	4.10000000e+01	5.10000000e+01	7.10000000e+01
-181	1.20429000e+05	4.10000000e+01	5.10000000e+01	7.10000000e+01
-180	1.21757000e+05	4.10000000e+01	5.10000000e+01	7.10000000e+01
-179	1.23196000e+05	4.30000000e+01	5.30000000e+01	7.30000000e+01
-178	1.24853000e+05	4.40000000e+01	5.50000000e+01	7.50000000e+01
-177	1.26286000e+05	4.40000000e+01	5.50000000e+01	7.50000000e+01
-176	1.27664000e+05	4.40000000e+01	5.50000000e+01	7.50000000e+01
-175	1.28904000e+05	4.40000000e+01	5.50000000e+01	7.50000000e+01
-174	1.30099000e+05	4.40000000e+01	5.50000000e+01	7.50000000e+01
-173	1.31150000e+05	4.40000000e+01	5.50000000e+01	7.50000000e+01
-172	1.32484000e+05	4.70000000e+01	5.70000000e+01	7.70000000e+01
-171	1.34004000e+05	4.70000000e+01	5.70000000e+01	7.70000000e+01
-170	1.35429000e+05	4.70000000e+01	5.90000000e+01	7.90000000e+01
-169	1.36789000e+05	4.70000000e+01	5.90000000e+01	7.90000000e+01
-168	1.38200000e+05	4.70000000e+01	5.90000000e+01	7.90000000e+01
-167	1.39655000e+05	4.80000000e+01	6.00000000e+01	8.00000000e+01
-166	1.40857000e+05	4.80000000e+01	6.00000000e+01	8.00000000e+01
-165	1.42214000e+05	4.80000000e+01	6.00000000e+01	8.00000000e+01
-164	1.43825000e+05	4.90000000e+01	6.10000000e+01	8.20000000e+01
-163	1.45146000e+05	4.90000000e+01	6.10000000e+01	8.20000000e+01
-162	1.46494000e+05	4.90000000e+01	6.10000000e+01	8.20000000e+01
-161	1.47807000e+05	4.90000000e+01	6.10000000e+01	8.20000000e+01
-160	1.48877000e+05	5.00000000e+01	6.30000000e+01	8.40000000e+01
-159	1.50042000e+05	5.00000000e+01	6.30000000e+01	8.40000000e+01
-158	1.51247000e+05	5.00000000e+01	6.30000000e+01	8.40000000e+01
-157	1.52487000e+05	5.00000000e+01	6.30000000e+01	8.40000000e+01
-156	1.53622000e+05	5.00000000e+01	6.30000000e+01	8.40000000e+01
-155	1.54724000e+05	5.00000000e+01	6.30000000e+01	8.40000000e+01
-154	1.56022000e+05	5.00000000e+01	6.30000000e+01	8.40000000e+01
-153	1.57177000e+05	5.00000000e+01	6.30000000e+01	8.40000000e+01
-152	1.58233000e+05	5.00000000e+01	6.30000000e+01	8.40000000e+01
-151	1.59444000e+05	5.20000000e+01	6.40000000e+01	8.50000000e+01
-150	1.60944000e+05	5.20000000e+01	6.60000000e+01	8.70000000e+01
-149	1.62529000e+05	5.20000000e+01	6.60000000e+01	8.70000000e+01
-148	1.63773000e+05	5.20000000e+01	6.60000000e+01	8.70000000e+01
-147	1.64994000e+05	5.20000000e+01	6.60000000e+01	8.70000000e+01
-146	1.66173000e+05	5.20000000e+01	6.60000000e+01	8.70000000e+01
-145	1.67140000e+05	5.20000000e+01	6.60000000e+01	8.70000000e+01
-144	1.68378000e+05	5.20000000e+01	6.60000000e+01	8.70000000e+01
-143	1.69772000e+05	5.20000000e+01	6.60000000e+01	8.70000000e+01
-142	1.70956000e+05	5.20000000e+01	6.60000000e+01	8.70000000e+01
-141	1.72110000e+05	5.20000000e+01	6.60000000e+01	8.70000000e+01
-140	1.73303000e+05	5.20000000e+01	6.60000000e+01	8.70000000e+01
-139	1.74516000e+05	5.20000000e+01	6.60000000e+01	8.70000000e+01
-138	1.75657000e+05	5.20000000e+01	6.60000000e+01	8.70000000e+01
-137	1.76910000e+05	5.20000000e+01	6.60000000e+01	8.70000000e+01
-136	1.78930000e+05	5.20000000e+01	6.60000000e+01	8.70000000e+01
-135	1.81043000e+05	5.20000000e+01	6.60000000e+01	8.70000000e+01
-134	1.82627000e+05	5.20000000e+01	6.60000000e+01	8.70000000e+01
-133	1.84433000e+05	5.20000000e+01	6.70000000e+01	8.80000000e+01
-132	1.86026000e+05	5.20000000e+01	6.70000000e+01	8.80000000e+01
-131	1.87886000e+05	5.20000000e+01	6.70000000e+01	8.80000000e+01
-130	1.89317000e+05	5.20000000e+01	6.70000000e+01	8.80000000e+01
-129	1.90728000e+05	5.20000000e+01	6.70000000e+01	8.80000000e+01
-128	1.91969000e+05	5.20000000e+01	6.70000000e+01	8.80000000e+01
-127	1.93203000e+05	5.20000000e+01	6.80000000e+01	8.90000000e+01
-126	1.94522000e+05	5.30000000e+01	6.90000000e+01	9.00000000e+01
-125	1.95798000e+05	5.30000000e+01	6.90000000e+01	9.00000000e+01
-124	1.97177000e+05	5.30000000e+01	6.90000000e+01	9.00000000e+01
-123	1.98590000e+05	5.30000000e+01	6.90000000e+01	9.00000000e+01
-122	2.00290000e+05	5.30000000e+01	6.90000000e+01	9.00000000e+01
-121	2.01721000e+05	5.30000000e+01	6.90000000e+01	9.00000000e+01
-120	2.03322000e+05	5.30000000e+01	6.90000000e+01	9.00000000e+01
-119	2.04772000e+05	5.30000000e+01	6.90000000e+01	9.00000000e+01
-118	2.06275000e+05	5.30000000e+01	6.90000000e+01	9.00000000e+01
-117	2.07781000e+05	5.70000000e+01	7.00000000e+01	9.30000000e+01
-116	2.09430000e+05	5.70000000e+01	7.00000000e+01	9.30000000e+01
-115	2.11005000e+05	5.70000000e+01	7.00000000e+01	9.30000000e+01
-114	2.12400000e+05	5.80000000e+01	7.10000000e+01	9.40000000e+01
-113	2.13632000e+05	6.00000000e+01	7.50000000e+01	9.80000000e+01
-112	2.14956000e+05	6.00000000e+01	7.50000000e+01	9.80000000e+01
-111	2.16305000e+05	6.00000000e+01	7.50000000e+01	9.80000000e+01
-110	2.17598000e+05	6.00000000e+01	7.50000000e+01	9.80000000e+01
-109	2.18982000e+05	6.00000000e+01	7.50000000e+01	9.80000000e+01
-108	2.20257000e+05	6.00000000e+01	7.50000000e+01	9.80000000e+01
-107	2.21539000e+05	6.00000000e+01	7.50000000e+01	9.80000000e+01
-106	2.21539000e+05	6.00000000e+01	7.50000000e+01	9.80000000e+01
-105	2.22545000e+05	6.00000000e+01	7.50000000e+01	9.80000000e+01
-104	2.22545000e+05	6.10000000e+01	7.60000000e+01	9.90000000e+01
-103	2.22545000e+05	6.10000000e+01	7.60000000e+01	9.90000000e+01
-102	2.22545000e+05	6.10000000e+01	7.60000000e+01	9.90000000e+01
-101	2.23899000e+05	6.10000000e+01	7.60000000e+01	9.90000000e+01
-100	2.25061000e+05	6.10000000e+01	7.60000000e+01	9.90000000e+01
-99	2.26082000e+05	6.10000000e+01	7.60000000e+01	9.90000000e+01
-98	2.27123000e+05	6.10000000e+01	7.60000000e+01	9.90000000e+01
-97	2.28394000e+05	6.10000000e+01	7.60000000e+01	9.90000000e+01
-96	2.29605000e+05	6.10000000e+01	7.60000000e+01	9.90000000e+01
-95	2.30945000e+05	6.10000000e+01	7.60000000e+01	9.90000000e+01
-94	2.32548000e+05	6.10000000e+01	7.60000000e+01	9.90000000e+01
-93	2.34093000e+05	6.10000000e+01	7.60000000e+01	9.90000000e+01
-92	2.35697000e+05	6.10000000e+01	7.60000000e+01	9.90000000e+01
-91	2.36920000e+05	6.10000000e+01	7.60000000e+01	9.90000000e+01
-90	2.38105000e+05	6.10000000e+01	7.60000000e+01	9.90000000e+01
-89	2.39326000e+05	6.10000000e+01	7.60000000e+01	9.90000000e+01
-88	2.40611000e+05	6.10000000e+01	7.60000000e+01	9.90000000e+01
-87	2.41908000e+05	6.10000000e+01	7.60000000e+01	9.90000000e+01
-86	2.43234000e+05	6.10000000e+01	7.60000000e+01	1.00000000e+02
-85	2.43234000e+05	6.40000000e+01	7.70000000e+01	1.02000000e+02
-84	2.43234000e+05	6.50000000e+01	7.80000000e+01	1.03000000e+02
-83	2.43234000e+05	6.50000000e+01	7.80000000e+01	1.03000000e+02
-82	2.44661000e+05	6.50000000e+01	7.80000000e+01	1.03000000e+02
-81	2.45998000e+05	6.50000000e+01	7.80000000e+01	1.03000000e+02
-80	2.47459000e+05	6.50000000e+01	7.80000000e+01	1.03000000e+02
-79	2.48777000e+05	6.50000000e+01	7.80000000e+01	1.03000000e+02
-78	2.50133000e+05	6.50000000e+01	7.80000000e+01	1.03000000e+02
-77	2.51505000e+05	6.50000000e+01	7.80000000e+01	1.03000000e+02
-76	2.52986000e+05	6.50000000e+01	7.80000000e+01	1.03000000e+02
-75	2.54754000e+05	6.50000000e+01	7.80000000e+01	1.03000000e+02
-74	2.56570000e+05	6.50000000e+01	7.80000000e+01	1.03000000e+02
-73	2.58448000e+05	6.50000000e+01	7.90000000e+01	1.04000000e+02
-72	2.60477000e+05	6.50000000e+01	8.00000000e+01	1.06000000e+02
-71	2.62663000e+05	6.50000000e+01	8.00000000e+01	1.06000000e+02
-70	2.65225000e+05	6.50000000e+01	8.10000000e+01	1.07000000e+02
-69	2.67877000e+05	6.70000000e+01	8.20000000e+01	1.08000000e+02
-68	2.69976000e+05	6.70000000e+01	8.20000000e+01	1.08000000e+02
-67	2.72092000e+05	6.80000000e+01	8.30000000e+01	1.09000000e+02
-66	2.74388000e+05	6.90000000e+01	8.40000000e+01	1.10000000e+02
-65	2.76357000e+05	6.90000000e+01	8.40000000e+01	1.10000000e+02
-64	2.78335000e+05	6.90000000e+01	8.40000000e+01	1.10000000e+02
-63	2.80388000e+05	6.90000000e+01	8.40000000e+01	1.10000000e+02
-62	2.83002000e+05	6.90000000e+01	8.40000000e+01	1.10000000e+02
-61	2.85236000e+05	6.90000000e+01	8.40000000e+01	1.10000000e+02
-60	2.87792000e+05	6.90000000e+01	8.40000000e+01	1.10000000e+02
-59	2.90061000e+05	7.10000000e+01	8.50000000e+01	1.11000000e+02
-58	2.91850000e+05	7.10000000e+01	8.50000000e+01	1.11000000e+02
-57	2.93766000e+05	7.10000000e+01	8.50000000e+01	1.11000000e+02
-56	2.96011000e+05	7.10000000e+01	8.50000000e+01	1.11000000e+02
-55	2.98600000e+05	7.10000000e+01	8.50000000e+01	1.11000000e+02
-54	3.00728000e+05	7.10000000e+01	8.50000000e+01	1.11000000e+02
-53	3.00728000e+05	7.10000000e+01	8.50000000e+01	1.11000000e+02
-52	3.02924000e+05	7.10000000e+01	8.50000000e+01	1.11000000e+02
-51	3.04606000e+05	7.10000000e+01	8.50000000e+01	1.11000000e+02
-50	3.06324000e+05	7.30000000e+01	8.60000000e+01	1.12000000e+02
-49	3.08735000e+05	7.30000000e+01	8.60000000e+01	1.12000000e+02
-48	3.11939000e+05	7.20000000e+01	8.70000000e+01	1.15000000e+02
-47	3.14750000e+05	7.20000000e+01	8.70000000e+01	1.15000000e+02
-46	3.14750000e+05	7.80000000e+01	9.30000000e+01	1.21000000e+02
-45	3.17385000e+05	7.80000000e+01	9.30000000e+01	1.21000000e+02
-44	3.19480000e+05	7.80000000e+01	9.40000000e+01	1.22000000e+02
-43	3.21382000e+05	7.90000000e+01	9.60000000e+01	1.26000000e+02
-42	3.24066000e+05	7.90000000e+01	9.60000000e+01	1.26000000e+02
-41	3.27336000e+05	8.20000000e+01	9.90000000e+01	1.29000000e+02
-40	3.30093000e+05	8.30000000e+01	1.00000000e+02	1.30000000e+02
-39	3.33028000e+05	8.40000000e+01	1.01000000e+02	1.31000000e+02
-38	3.36003000e+05	8.50000000e+01	1.02000000e+02	1.32000000e+02
-37	3.38394000e+05	8.80000000e+01	1.03000000e+02	1.37000000e+02
-36	3.40885000e+05	9.30000000e+01	1.05000000e+02	1.39000000e+02
-35	3.43313000e+05	8.90000000e+01	1.06000000e+02	1.40000000e+02
-34	3.46181000e+05	8.90000000e+01	1.06000000e+02	1.40000000e+02
-33	3.48313000e+05	8.90000000e+01	1.06000000e+02	1.40000000e+02
-32	3.53103000e+05	8.90000000e+01	1.06000000e+02	1.40000000e+02
-31	3.55798000e+05	8.90000000e+01	1.06000000e+02	1.40000000e+02
-30	3.57748000e+05	8.90000000e+01	1.06000000e+02	1.40000000e+02
-29	3.60555000e+05	8.90000000e+01	1.06000000e+02	1.40000000e+02
-28	3.63008000e+05	8.90000000e+01	1.06000000e+02	1.40000000e+02
-27	3.67572000e+05	8.90000000e+01	1.06000000e+02	1.40000000e+02
-26	3.70583000e+05	8.90000000e+01	1.06000000e+02	1.40000000e+02
-25	3.74938000e+05	8.90000000e+01	1.06000000e+02	1.40000000e+02
-24	3.82298000e+05	8.90000000e+01	1.06000000e+02	1.40000000e+02
-23	3.95146000e+05	8.90000000e+01	1.09000000e+02	1.45000000e+02
-22	4.04074000e+05	9.00000000e+01	1.11000000e+02	1.47000000e+02
-21	4.11916000e+05	9.30000000e+01	1.13000000e+02	1.49000000e+02
-20	4.19127000e+05	9.30000000e+01	1.13000000e+02	1.49000000e+02
-19	4.26889000e+05	9.30000000e+01	1.13000000e+02	1.49000000e+02
-18	4.35223000e+05	9.40000000e+01	1.14000000e+02	1.50000000e+02
-17	4.43645000e+05	9.40000000e+01	1.14000000e+02	1.50000000e+02
-16	4.54331000e+05	9.40000000e+01	1.14000000e+02	1.50000000e+02
-15	4.63999000e+05	9.40000000e+01	1.14000000e+02	1.50000000e+02
-14	4.72268000e+05	9.40000000e+01	1.16000000e+02	1.52000000e+02
-13	4.79192000e+05	9.40000000e+01	1.16000000e+02	1.52000000e+02
-12	4.87039000e+05	9.80000000e+01	1.19000000e+02	1.58000000e+02
-11	4.96604000e+05	9.80000000e+01	1.19000000e+02	1.58000000e+02
-10	5.09220000e+05	1.03000000e+02	1.21000000e+02	1.60000000e+02
-9	5.22731000e+05	1.03000000e+02	1.22000000e+02	1.61000000e+02
-8	5.36816000e+05	1.11000000e+02	1.29000000e+02	1.73000000e+02
-7	5.50036000e+05	1.10000000e+02	1.32000000e+02	1.76000000e+02
-6	5.62921000e+05	1.09000000e+02	1.33000000e+02	1.77000000e+02
-5	5.77981000e+05	1.18000000e+02	1.37000000e+02	1.81000000e+02
-4	5.93326000e+05	1.20000000e+02	1.42000000e+02	1.87000000e+02
-3	6.10181000e+05	1.30000000e+02	1.48000000e+02	1.94000000e+02
-2	6.35111000e+05	1.28000000e+02	1.55000000e+02	2.01000000e+02
-1	6.59262000e+05	1.41000000e+02	1.65000000e+02	2.11000000e+02
0	6.85255000e+05	1.44000000e+02	1.71000000e+02	2.18000000e+02
1	7.27936000e+05	1.56000000e+02	1.85000000e+02	2.36000000e+02
2	7.75647000e+05	1.87000000e+02	2.10000000e+02	2.74000000e+02
3	8.09958000e+05	1.89000000e+02	2.26000000e+02	2.98000000e+02
4	8.45985000e+05	2.15000000e+02	2.44000000e+02	3.23000000e+02
5	8.68427000e+05	2.12000000e+02	2.53000000e+02	3.40000000e+02
6	8.86517000e+05	2.15000000e+02	2.60000000e+02	3.51000000e+02
7	9.01710000e+05	2.23000000e+02	2.63000000e+02	3.56000000e+02
8	9.18641000e+05	2.23000000e+02	2.68000000e+02	3.67000000e+02
9	9.36851000e+05	2.24000000e+02	2.70000000e+02	3.69000000e+02
10	9.53106000e+05	2.38000000e+02	2.87000000e+02	3.98000000e+02
11	9.68654000e+05	2.42000000e+02	2.94000000e+02	4.06000000e+02
12	9.80848000e+05	2.51000000e+02	2.95000000e+02	4.08000000e+02
13	9.90283000e+05	2.51000000e+02	3.00000000e+02	4.15000000e+02
14	9.99312000e+05	2.50000000e+02	3.04000000e+02	4.22000000e+02
15	1.00842400e+06	2.48000000e+02	3.08000000e+02	4.29000000e+02
16	1.00842400e+06	2.62000000e+02	3.11000000e+02	4.33000000e+02
17	1.00842400e+06	2.69000000e+02	3.14000000e+02	4.41000000e+02
18	1.01633800e+06	2.62000000e+02	3.17000000e+02	4.45000000e+02
19	1.02239500e+06	2.53000000e+02	3.18000000e+02	4.46000000e+02
20	1.02841500e+06	2.62000000e+02	3.22000000e+02	4.52000000e+02
21	1.03375800e+06	2.62000000e+02	3.22000000e+02	4.52000000e+02
22	1.03932900e+06	2.63000000e+02	3.23000000e+02	4.53000000e+02
23	1.04563600e+06	2.69000000e+02	3.29000000e+02	4.60000000e+02
24	1.05565900e+06	2.64000000e+02	3.36000000e+02	4.68000000e+02
25	1.06550200e+06	2.71000000e+02	3.38000000e+02	4.71000000e+02
26	1.07330700e+06	2.75000000e+02	3.42000000e+02	4.75000000e+02
27	1.08087900e+06	2.77000000e+02	3.45000000e+02	4.79000000e+02
28	1.08902000e+06	2.83000000e+02	3.49000000e+02	4.83000000e+02
29	1.09698100e+06	2.80000000e+02	3.50000000e+02	4.84000000e+02
30	1.10539800e+06	2.84000000e+02	3.51000000e+02	4.85000000e+02
31	1.11462800e+06	2.87000000e+02	3.55000000e+02	4.89000000e+02
32	1.11462800e+06	2.87000000e+02	3.55000000e+02	4.89000000e+02
33	1.12102000e+06	2.89000000e+02	3.59000000e+02	4.94000000e+02
34	1.12701700e+06	2.89000000e+02	3.59000000e+02	4.94000000e+02
35	1.13271600e+06	2.86000000e+02	3.60000000e+02	4.95000000e+02
36	1.13847200e+06	2.86000000e+02	3.60000000e+02	4.95000000e+02
37	1.14465400e+06	2.90000000e+02	3.67000000e+02	5.02000000e+02
38	1.15090800e+06	3.02000000e+02	3.76000000e+02	5.11000000e+02
39	1.15690800e+06	3.01000000e+02	3.77000000e+02	5.12000000e+02
40	1.16183300e+06	3.00000000e+02	3.80000000e+02	5.15000000e+02
41	1.16601500e+06	3.04000000e+02	3.83000000e+02	5.19000000e+02
42	1.17049800e+06	3.09000000e+02	3.84000000e+02	5.20000000e+02
43	1.17486200e+06	3.02000000e+02	3.86000000e+02	5.22000000e+02
44	1.18029200e+06	3.01000000e+02	3.89000000e+02	5.26000000e+02
45	1.18603600e+06	3.07000000e+02	3.90000000e+02	5.28000000e+02
46	1.19089200e+06	3.07000000e+02	3.90000000e+02	5.28000000e+02
47	1.19485000e+06	3.13000000e+02	3.91000000e+02	5.29000000e+02
48	1.19849400e+06	3.13000000e+02	3.91000000e+02	5.29000000e+02
49	1.20154900e+06	3.12000000e+02	3.94000000e+02	5.32000000e+02
50	1.20503600e+06	3.12000000e+02	3.94000000e+02	5.32000000e+02
51	1.20945600e+06	3.09000000e+02	3.98000000e+02	5.36000000e+02
52	1.21389500e+06	3.09000000e+02	3.98000000e+02	5.36000000e+02
53	1.21762100e+06	3.09000000e+02	3.98000000e+02	5.36000000e+02
54	1.22081800e+06	3.11000000e+02	3.99000000e+02	5.37000000e+02
55	1.22394700e+06	3.22000000e+02	4.06000000e+02	5.46000000e+02
56	1.22710300e+06	3.22000000e+02	4.08000000e+02	5.49000000e+02
57	1.23041400e+06	3.22000000e+02	4.08000000e+02	5.49000000e+02
58	1.23425000e+06	3.21000000e+02	4.10000000e+02	5.51000000e+02
59	1.23812300e+06	3.21000000e+02	4.10000000e+02	5.51000000e+02
60	1.24139800e+06	3.21000000e+02	4.10000000e+02	5.51000000e+02
61	1.24412600e+06	3.25000000e+02	4.11000000e+02	5.52000000e+02
62	1.24671400e+06	3.23000000e+02	4.13000000e+02	5.55000000e+02
63	1.24926100e+06	3.26000000e+02	4.16000000e+02	5.58000000e+02
64	1.25223100e+06	3.23000000e+02	4.17000000e+02	5.59000000e+02
65	1.25577400e+06	3.31000000e+02	4.19000000e+02	5.61000000e+02
66	1.25904200e+06	3.31000000e+02	4.19000000e+02	5.61000000e+02
67	1.26180900e+06	3.22000000e+02	4.21000000e+02	5.66000000e+02
68	1.26430700e+06	3.22000000e+02	4.21000000e+02	5.66000000e+02
69	1.26667500e+06	3.22000000e+02	4.21000000e+02	5.66000000e+02
70	1.26918100e+06	3.25000000e+02	4.22000000e+02	5.67000000e+02
71	1.27197600e+06	3.25000000e+02	4.22000000e+02	5.67000000e+02
72	1.27514000e+06	3.25000000e+02	4.22000000e+02	5.67000000e+02
73	1.27829000e+06	3.25000000e+02	4.22000000e+02	5.67000000e+02
74	1.28094700e+06	3.29000000e+02	4.23000000e+02	5.68000000e+02
75	1.28327500e+06	3.22000000e+02	4.24000000e+02	5.69000000e+02
76	1.28561500e+06	3.23000000e+02	4.26000000e+02	5.71000000e+02
77	1.28793100e+06	3.34000000e+02	4.27000000e+02	5.72000000e+02
78	1.29050200e+06	3.34000000e+02	4.27000000e+02	5.72000000e+02
79	1.29348100e+06	3.34000000e+02	4.27000000e+02	5.72000000e+02
80	1.29636300e+06	3.20000000e+02	4.30000000e+02	5.75000000e+02
81	1.29903000e+06	3.20000000e+02	4.30000000e+02	5.75000000e+02
82	1.30150800e+06	3.20000000e+02	4.30000000e+02	5.75000000e+02
83	1.30383200e+06	3.20000000e+02	4.30000000e+02	5.75000000e+02
84	1.30622800e+06	3.20000000e+02	4.30000000e+02	5.75000000e+02
85	1.30895500e+06	3.27000000e+02	4.31000000e+02	5.76000000e+02
86	1.31180400e+06	3.27000000e+02	4.31000000e+02	5.76000000e+02
87	1.31478100e+06	3.27000000e+02	4.31000000e+02	5.76000000e+02
88	1.31752500e+06	3.27000000e+02	4.31000000e+02	5.76000000e+02
89	1.31981100e+06	3.27000000e+02	4.31000000e+02	5.76000000e+02
90	1.32196600e+06	3.30000000e+02	4.32000000e+02	5.77000000e+02
91	1.32414900e+06	3.30000000e+02	4.32000000e+02	5.77000000e+02
92	1.32649400e+06	3.32000000e+02	4.33000000e+02	5.78000000e+02
93	1.32897100e+06	3.32000000e+02	4.33000000e+02	5.78000000e+02
94	1.33161900e+06	3.32000000e+02	4.33000000e+02	5.78000000e+02
95	1.33380800e+06	3.30000000e+02	4.34000000e+02	5.79000000e+02
96	1.33593600e+06	3.30000000e+02	4.34000000e+02	5.79000000e+02
97	1.33796400e+06	3.34000000e+02	4.35000000e+02	5.80000000e+02
98	1.34012700e+06	3.34000000e+02	4.35000000e+02	5.80000000e+02
99	1.34253400e+06	3.34000000e+02	4.35000000e+02	5.80000000e+02
100	1.34539500e+06	3.34000000e+02	4.35000000e+02	5.80000000e+02
