# Supplementary material for: Early Prediction of Movie Box Office Success Based on Wikipedia Activity Big Data
Source: PLoS One. 2013 Aug 21;8(8):e71226. doi: 10.1371/journal.pone.0071226 (PMC3749192; doi:10.1371/journal.pone.0071226)
Supplement: Dataset S1 — The dataset under study, including the financial and Wikipedia activity data is also available at http://wwm.phy.bme.hu/SupplementaryDataS1.zip. (ZIP) [file pone.0071226.s002.zip › wikipredict_data_pack/sample_of_312/wikipedia_predictors/58]

Day_(movie_time)	Views	Users	Rigor	Edits
-500	0.00000000e+00	0.00000000e+00	0.00000000e+00	0.00000000e+00
-499	0.00000000e+00	0.00000000e+00	0.00000000e+00	0.00000000e+00
-498	0.00000000e+00	0.00000000e+00	0.00000000e+00	0.00000000e+00
-497	0.00000000e+00	0.00000000e+00	0.00000000e+00	0.00000000e+00
-496	0.00000000e+00	0.00000000e+00	0.00000000e+00	0.00000000e+00
-495	0.00000000e+00	0.00000000e+00	0.00000000e+00	0.00000000e+00
-494	0.00000000e+00	0.00000000e+00	0.00000000e+00	0.00000000e+00
-493	0.00000000e+00	0.00000000e+00	0.00000000e+00	0.00000000e+00
-492	0.00000000e+00	0.00000000e+00	0.00000000e+00	0.00000000e+00
-491	0.00000000e+00	0.00000000e+00	0.00000000e+00	0.00000000e+00
-490	0.00000000e+00	0.00000000e+00	0.00000000e+00	0.00000000e+00
-489	0.00000000e+00	0.00000000e+00	0.00000000e+00	0.00000000e+00
-488	0.00000000e+00	0.00000000e+00	0.00000000e+00	0.00000000e+00
-487	0.00000000e+00	0.00000000e+00	0.00000000e+00	0.00000000e+00
-486	0.00000000e+00	0.00000000e+00	0.00000000e+00	0.00000000e+00
-485	0.00000000e+00	0.00000000e+00	0.00000000e+00	0.00000000e+00
-484	0.00000000e+00	0.00000000e+00	0.00000000e+00	0.00000000e+00
-483	0.00000000e+00	0.00000000e+00	0.00000000e+00	0.00000000e+00
-482	0.00000000e+00	0.00000000e+00	0.00000000e+00	0.00000000e+00
-481	0.00000000e+00	0.00000000e+00	0.00000000e+00	0.00000000e+00
-480	0.00000000e+00	0.00000000e+00	0.00000000e+00	0.00000000e+00
-479	0.00000000e+00	0.00000000e+00	0.00000000e+00	0.00000000e+00
-478	0.00000000e+00	0.00000000e+00	0.00000000e+00	0.00000000e+00
-477	0.00000000e+00	0.00000000e+00	0.00000000e+00	0.00000000e+00
-476	0.00000000e+00	0.00000000e+00	0.00000000e+00	0.00000000e+00
-475	0.00000000e+00	0.00000000e+00	0.00000000e+00	0.00000000e+00
-474	0.00000000e+00	0.00000000e+00	0.00000000e+00	0.00000000e+00
-473	0.00000000e+00	0.00000000e+00	0.00000000e+00	0.00000000e+00
-472	0.00000000e+00	0.00000000e+00	0.00000000e+00	0.00000000e+00
-471	0.00000000e+00	0.00000000e+00	0.00000000e+00	0.00000000e+00
-470	0.00000000e+00	0.00000000e+00	0.00000000e+00	0.00000000e+00
-469	0.00000000e+00	0.00000000e+00	0.00000000e+00	0.00000000e+00
-468	0.00000000e+00	0.00000000e+00	0.00000000e+00	0.00000000e+00
-467	0.00000000e+00	0.00000000e+00	0.00000000e+00	0.00000000e+00
-466	0.00000000e+00	0.00000000e+00	0.00000000e+00	0.00000000e+00
-465	0.00000000e+00	0.00000000e+00	0.00000000e+00	0.00000000e+00
-464	0.00000000e+00	0.00000000e+00	0.00000000e+00	0.00000000e+00
-463	0.00000000e+00	0.00000000e+00	0.00000000e+00	0.00000000e+00
-462	0.00000000e+00	0.00000000e+00	0.00000000e+00	0.00000000e+00
-461	0.00000000e+00	0.00000000e+00	0.00000000e+00	0.00000000e+00
-460	0.00000000e+00	0.00000000e+00	0.00000000e+00	0.00000000e+00
-459	0.00000000e+00	0.00000000e+00	0.00000000e+00	0.00000000e+00
-458	0.00000000e+00	0.00000000e+00	0.00000000e+00	0.00000000e+00
-457	0.00000000e+00	0.00000000e+00	0.00000000e+00	0.00000000e+00
-456	0.00000000e+00	0.00000000e+00	0.00000000e+00	0.00000000e+00
-455	0.00000000e+00	0.00000000e+00	0.00000000e+00	0.00000000e+00
-454	0.00000000e+00	0.00000000e+00	0.00000000e+00	0.00000000e+00
-453	0.00000000e+00	0.00000000e+00	0.00000000e+00	0.00000000e+00
-452	0.00000000e+00	0.00000000e+00	0.00000000e+00	0.00000000e+00
-451	0.00000000e+00	0.00000000e+00	0.00000000e+00	0.00000000e+00
-450	0.00000000e+00	0.00000000e+00	0.00000000e+00	0.00000000e+00
-449	0.00000000e+00	0.00000000e+00	0.00000000e+00	0.00000000e+00
-448	0.00000000e+00	0.00000000e+00	0.00000000e+00	0.00000000e+00
-447	0.00000000e+00	0.00000000e+00	0.00000000e+00	0.00000000e+00
-446	0.00000000e+00	0.00000000e+00	0.00000000e+00	0.00000000e+00
-445	0.00000000e+00	0.00000000e+00	0.00000000e+00	0.00000000e+00
-444	0.00000000e+00	0.00000000e+00	0.00000000e+00	0.00000000e+00
-443	0.00000000e+00	0.00000000e+00	0.00000000e+00	0.00000000e+00
-442	0.00000000e+00	0.00000000e+00	0.00000000e+00	0.00000000e+00
-441	0.00000000e+00	0.00000000e+00	0.00000000e+00	0.00000000e+00
-440	0.00000000e+00	0.00000000e+00	0.00000000e+00	0.00000000e+00
-439	0.00000000e+00	0.00000000e+00	0.00000000e+00	0.00000000e+00
-438	0.00000000e+00	0.00000000e+00	0.00000000e+00	0.00000000e+00
-437	0.00000000e+00	0.00000000e+00	0.00000000e+00	0.00000000e+00
-436	0.00000000e+00	0.00000000e+00	0.00000000e+00	0.00000000e+00
-435	0.00000000e+00	0.00000000e+00	0.00000000e+00	0.00000000e+00
-434	0.00000000e+00	0.00000000e+00	0.00000000e+00	0.00000000e+00
-433	0.00000000e+00	0.00000000e+00	0.00000000e+00	0.00000000e+00
-432	0.00000000e+00	0.00000000e+00	0.00000000e+00	0.00000000e+00
-431	0.00000000e+00	0.00000000e+00	0.00000000e+00	0.00000000e+00
-430	0.00000000e+00	0.00000000e+00	0.00000000e+00	0.00000000e+00
-429	0.00000000e+00	0.00000000e+00	0.00000000e+00	0.00000000e+00
-428	0.00000000e+00	0.00000000e+00	0.00000000e+00	0.00000000e+00
-427	0.00000000e+00	0.00000000e+00	0.00000000e+00	0.00000000e+00
-426	0.00000000e+00	0.00000000e+00	0.00000000e+00	0.00000000e+00
-425	0.00000000e+00	0.00000000e+00	0.00000000e+00	0.00000000e+00
-424	0.00000000e+00	0.00000000e+00	0.00000000e+00	0.00000000e+00
-423	0.00000000e+00	0.00000000e+00	0.00000000e+00	0.00000000e+00
-422	0.00000000e+00	0.00000000e+00	0.00000000e+00	0.00000000e+00
-421	0.00000000e+00	0.00000000e+00	0.00000000e+00	0.00000000e+00
-420	0.00000000e+00	0.00000000e+00	0.00000000e+00	0.00000000e+00
-419	0.00000000e+00	0.00000000e+00	0.00000000e+00	0.00000000e+00
-418	0.00000000e+00	0.00000000e+00	0.00000000e+00	0.00000000e+00
-417	0.00000000e+00	0.00000000e+00	0.00000000e+00	0.00000000e+00
-416	0.00000000e+00	0.00000000e+00	0.00000000e+00	0.00000000e+00
-415	0.00000000e+00	0.00000000e+00	0.00000000e+00	0.00000000e+00
-414	0.00000000e+00	0.00000000e+00	0.00000000e+00	0.00000000e+00
-413	0.00000000e+00	0.00000000e+00	0.00000000e+00	0.00000000e+00
-412	0.00000000e+00	0.00000000e+00	0.00000000e+00	0.00000000e+00
-411	0.00000000e+00	0.00000000e+00	0.00000000e+00	0.00000000e+00
-410	0.00000000e+00	0.00000000e+00	0.00000000e+00	0.00000000e+00
-409	0.00000000e+00	0.00000000e+00	0.00000000e+00	0.00000000e+00
-408	0.00000000e+00	0.00000000e+00	0.00000000e+00	0.00000000e+00
-407	0.00000000e+00	0.00000000e+00	0.00000000e+00	0.00000000e+00
-406	0.00000000e+00	0.00000000e+00	0.00000000e+00	0.00000000e+00
-405	0.00000000e+00	0.00000000e+00	0.00000000e+00	0.00000000e+00
-404	0.00000000e+00	0.00000000e+00	0.00000000e+00	0.00000000e+00
-403	0.00000000e+00	0.00000000e+00	0.00000000e+00	0.00000000e+00
-402	0.00000000e+00	0.00000000e+00	0.00000000e+00	0.00000000e+00
-401	0.00000000e+00	0.00000000e+00	0.00000000e+00	0.00000000e+00
-400	7.60000000e+01	1.00000000e+00	1.00000000e+00	1.00000000e+00
-399	8.80000000e+01	2.00000000e+00	2.00000000e+00	3.00000000e+00
-398	1.13000000e+02	2.00000000e+00	2.00000000e+00	3.00000000e+00
-397	1.65000000e+02	3.00000000e+00	3.00000000e+00	4.00000000e+00
-396	1.94000000e+02	3.00000000e+00	3.00000000e+00	4.00000000e+00
-395	2.50000000e+02	4.00000000e+00	4.00000000e+00	6.00000000e+00
-394	2.94000000e+02	4.00000000e+00	4.00000000e+00	6.00000000e+00
-393	3.38000000e+02	5.00000000e+00	5.00000000e+00	7.00000000e+00
-392	3.91000000e+02	5.00000000e+00	5.00000000e+00	7.00000000e+00
-391	4.27000000e+02	5.00000000e+00	5.00000000e+00	7.00000000e+00
-390	5.02000000e+02	5.00000000e+00	5.00000000e+00	7.00000000e+00
-389	5.75000000e+02	5.00000000e+00	5.00000000e+00	7.00000000e+00
-388	6.18000000e+02	5.00000000e+00	5.00000000e+00	7.00000000e+00
-387	6.72000000e+02	5.00000000e+00	5.00000000e+00	7.00000000e+00
-386	7.27000000e+02	5.00000000e+00	5.00000000e+00	7.00000000e+00
-385	7.73000000e+02	5.00000000e+00	5.00000000e+00	7.00000000e+00
-384	8.24000000e+02	5.00000000e+00	5.00000000e+00	7.00000000e+00
-383	8.97000000e+02	5.00000000e+00	5.00000000e+00	7.00000000e+00
-382	9.50000000e+02	5.00000000e+00	5.00000000e+00	7.00000000e+00
-381	1.01400000e+03	5.00000000e+00	5.00000000e+00	7.00000000e+00
-380	1.06900000e+03	5.00000000e+00	5.00000000e+00	7.00000000e+00
-379	1.11500000e+03	5.00000000e+00	5.00000000e+00	7.00000000e+00
-378	1.15200000e+03	5.00000000e+00	5.00000000e+00	7.00000000e+00
-377	1.19600000e+03	5.00000000e+00	5.00000000e+00	7.00000000e+00
-376	1.25200000e+03	5.00000000e+00	5.00000000e+00	7.00000000e+00
-375	1.33300000e+03	5.00000000e+00	5.00000000e+00	7.00000000e+00
-374	1.39900000e+03	5.00000000e+00	5.00000000e+00	7.00000000e+00
-373	1.46000000e+03	6.00000000e+00	6.00000000e+00	8.00000000e+00
-372	1.53800000e+03	6.00000000e+00	6.00000000e+00	8.00000000e+00
-371	1.59900000e+03	6.00000000e+00	6.00000000e+00	8.00000000e+00
-370	1.64900000e+03	6.00000000e+00	6.00000000e+00	8.00000000e+00
-369	1.75200000e+03	6.00000000e+00	6.00000000e+00	8.00000000e+00
-368	1.83500000e+03	8.00000000e+00	8.00000000e+00	1.00000000e+01
-367	1.90800000e+03	8.00000000e+00	8.00000000e+00	1.00000000e+01
-366	1.96400000e+03	8.00000000e+00	8.00000000e+00	1.00000000e+01
-365	2.04700000e+03	8.00000000e+00	8.00000000e+00	1.00000000e+01
-364	2.10100000e+03	8.00000000e+00	8.00000000e+00	1.00000000e+01
-363	2.15400000e+03	8.00000000e+00	8.00000000e+00	1.00000000e+01
-362	2.22300000e+03	8.00000000e+00	8.00000000e+00	1.00000000e+01
-361	2.29600000e+03	8.00000000e+00	8.00000000e+00	1.00000000e+01
-360	2.36600000e+03	8.00000000e+00	8.00000000e+00	1.00000000e+01
-359	2.40600000e+03	8.00000000e+00	8.00000000e+00	1.00000000e+01
-358	2.46000000e+03	8.00000000e+00	8.00000000e+00	1.00000000e+01
-357	2.51100000e+03	8.00000000e+00	8.00000000e+00	1.00000000e+01
-356	2.56700000e+03	8.00000000e+00	8.00000000e+00	1.00000000e+01
-355	2.62100000e+03	8.00000000e+00	8.00000000e+00	1.00000000e+01
-354	2.69300000e+03	8.00000000e+00	8.00000000e+00	1.00000000e+01
-353	2.78900000e+03	8.00000000e+00	8.00000000e+00	1.00000000e+01
-352	2.83100000e+03	8.00000000e+00	8.00000000e+00	1.00000000e+01
-351	2.88200000e+03	8.00000000e+00	8.00000000e+00	1.00000000e+01
-350	2.93700000e+03	8.00000000e+00	8.00000000e+00	1.00000000e+01
-349	3.00700000e+03	8.00000000e+00	8.00000000e+00	1.00000000e+01
-348	3.08800000e+03	8.00000000e+00	8.00000000e+00	1.00000000e+01
-347	3.16200000e+03	8.00000000e+00	8.00000000e+00	1.00000000e+01
-346	3.40400000e+03	8.00000000e+00	8.00000000e+00	1.00000000e+01
-345	3.50700000e+03	8.00000000e+00	8.00000000e+00	1.00000000e+01
-344	3.60700000e+03	9.00000000e+00	9.00000000e+00	1.30000000e+01
-343	3.68500000e+03	9.00000000e+00	9.00000000e+00	1.30000000e+01
-342	3.75100000e+03	9.00000000e+00	9.00000000e+00	1.30000000e+01
-341	3.83100000e+03	9.00000000e+00	9.00000000e+00	1.30000000e+01
-340	3.91000000e+03	9.00000000e+00	9.00000000e+00	1.30000000e+01
-339	3.98800000e+03	9.00000000e+00	9.00000000e+00	1.30000000e+01
-338	4.04700000e+03	9.00000000e+00	9.00000000e+00	1.30000000e+01
-337	4.12500000e+03	9.00000000e+00	9.00000000e+00	1.30000000e+01
-336	4.19500000e+03	1.20000000e+01	1.10000000e+01	1.70000000e+01
-335	4.26200000e+03	1.20000000e+01	1.10000000e+01	1.70000000e+01
-334	4.33600000e+03	1.20000000e+01	1.10000000e+01	1.70000000e+01
-333	4.41300000e+03	1.20000000e+01	1.10000000e+01	1.70000000e+01
-332	4.50300000e+03	1.20000000e+01	1.10000000e+01	1.70000000e+01
-331	4.54300000e+03	1.20000000e+01	1.10000000e+01	1.70000000e+01
-330	4.59400000e+03	1.20000000e+01	1.10000000e+01	1.70000000e+01
-329	4.64400000e+03	1.20000000e+01	1.10000000e+01	1.70000000e+01
-328	4.68100000e+03	1.20000000e+01	1.10000000e+01	1.70000000e+01
-327	4.74100000e+03	1.20000000e+01	1.10000000e+01	1.70000000e+01
-326	4.80600000e+03	1.20000000e+01	1.10000000e+01	1.70000000e+01
-325	4.86600000e+03	1.20000000e+01	1.10000000e+01	1.70000000e+01
-324	4.90200000e+03	1.20000000e+01	1.10000000e+01	1.70000000e+01
-323	4.96100000e+03	1.20000000e+01	1.20000000e+01	1.80000000e+01
-322	5.02200000e+03	1.20000000e+01	1.20000000e+01	1.80000000e+01
-321	5.09100000e+03	1.40000000e+01	1.30000000e+01	1.90000000e+01
-320	5.15700000e+03	1.40000000e+01	1.30000000e+01	1.90000000e+01
-319	5.20400000e+03	1.40000000e+01	1.30000000e+01	1.90000000e+01
-318	5.26600000e+03	1.40000000e+01	1.30000000e+01	1.90000000e+01
-317	5.30500000e+03	1.40000000e+01	1.30000000e+01	1.90000000e+01
-316	5.37800000e+03	1.40000000e+01	1.30000000e+01	1.90000000e+01
-315	5.43200000e+03	1.40000000e+01	1.30000000e+01	1.90000000e+01
-314	5.49800000e+03	1.40000000e+01	1.30000000e+01	1.90000000e+01
-313	5.55300000e+03	1.40000000e+01	1.30000000e+01	1.90000000e+01
-312	5.61100000e+03	1.40000000e+01	1.30000000e+01	1.90000000e+01
-311	5.64900000e+03	1.40000000e+01	1.30000000e+01	1.90000000e+01
-310	5.69400000e+03	1.40000000e+01	1.30000000e+01	1.90000000e+01
-309	5.74600000e+03	1.40000000e+01	1.30000000e+01	1.90000000e+01
-308	5.77600000e+03	1.40000000e+01	1.30000000e+01	1.90000000e+01
-307	5.82500000e+03	1.40000000e+01	1.30000000e+01	1.90000000e+01
-306	5.87100000e+03	1.40000000e+01	1.30000000e+01	1.90000000e+01
-305	5.93700000e+03	1.40000000e+01	1.30000000e+01	1.90000000e+01
-304	5.99200000e+03	1.40000000e+01	1.30000000e+01	1.90000000e+01
-303	6.03700000e+03	1.40000000e+01	1.30000000e+01	1.90000000e+01
-302	6.09100000e+03	1.40000000e+01	1.40000000e+01	2.00000000e+01
-301	6.14000000e+03	1.40000000e+01	1.40000000e+01	2.00000000e+01
-300	6.20400000e+03	1.40000000e+01	1.40000000e+01	2.00000000e+01
-299	6.26600000e+03	1.40000000e+01	1.40000000e+01	2.00000000e+01
-298	6.31500000e+03	1.50000000e+01	1.50000000e+01	2.20000000e+01
-297	6.33400000e+03	1.50000000e+01	1.50000000e+01	2.20000000e+01
-296	6.34900000e+03	1.50000000e+01	1.50000000e+01	2.20000000e+01
-295	6.36500000e+03	1.50000000e+01	1.50000000e+01	2.20000000e+01
-294	6.38200000e+03	1.50000000e+01	1.50000000e+01	2.20000000e+01
-293	6.40800000e+03	1.50000000e+01	1.50000000e+01	2.20000000e+01
-292	6.42300000e+03	1.50000000e+01	1.50000000e+01	2.20000000e+01
-291	6.45200000e+03	1.50000000e+01	1.50000000e+01	2.20000000e+01
-290	6.46200000e+03	1.50000000e+01	1.50000000e+01	2.20000000e+01
-289	6.48700000e+03	1.50000000e+01	1.50000000e+01	2.20000000e+01
-288	6.51200000e+03	1.50000000e+01	1.50000000e+01	2.20000000e+01
-287	6.53100000e+03	1.50000000e+01	1.50000000e+01	2.20000000e+01
-286	6.55000000e+03	1.50000000e+01	1.50000000e+01	2.20000000e+01
-285	6.58400000e+03	1.50000000e+01	1.50000000e+01	2.20000000e+01
-284	6.61600000e+03	1.50000000e+01	1.50000000e+01	2.20000000e+01
-283	6.64500000e+03	1.50000000e+01	1.50000000e+01	2.20000000e+01
-282	6.67300000e+03	1.50000000e+01	1.50000000e+01	2.20000000e+01
-281	6.69700000e+03	1.50000000e+01	1.50000000e+01	2.20000000e+01
-280	6.71600000e+03	1.50000000e+01	1.50000000e+01	2.20000000e+01
-279	6.74000000e+03	1.50000000e+01	1.50000000e+01	2.20000000e+01
-278	6.77200000e+03	1.50000000e+01	1.50000000e+01	2.20000000e+01
-277	6.79000000e+03	1.50000000e+01	1.50000000e+01	2.20000000e+01
-276	6.83700000e+03	1.50000000e+01	1.50000000e+01	2.20000000e+01
-275	6.86300000e+03	1.50000000e+01	1.50000000e+01	2.20000000e+01
-274	6.90000000e+03	1.50000000e+01	1.50000000e+01	2.20000000e+01
-273	6.92400000e+03	1.50000000e+01	1.50000000e+01	2.20000000e+01
-272	6.95000000e+03	1.50000000e+01	1.50000000e+01	2.20000000e+01
-271	6.97800000e+03	1.50000000e+01	1.50000000e+01	2.20000000e+01
-270	7.01300000e+03	1.50000000e+01	1.50000000e+01	2.20000000e+01
-269	7.04900000e+03	1.50000000e+01	1.50000000e+01	2.20000000e+01
-268	7.09900000e+03	1.50000000e+01	1.50000000e+01	2.20000000e+01
-267	7.11800000e+03	1.50000000e+01	1.50000000e+01	2.20000000e+01
-266	7.13700000e+03	1.50000000e+01	1.50000000e+01	2.20000000e+01
-265	7.15800000e+03	1.50000000e+01	1.50000000e+01	2.20000000e+01
-264	7.17600000e+03	1.50000000e+01	1.50000000e+01	2.20000000e+01
-263	7.19700000e+03	1.50000000e+01	1.50000000e+01	2.20000000e+01
-262	7.23200000e+03	1.50000000e+01	1.50000000e+01	2.20000000e+01
-261	7.25800000e+03	1.50000000e+01	1.50000000e+01	2.20000000e+01
-260	7.29100000e+03	1.50000000e+01	1.50000000e+01	2.20000000e+01
-259	7.32400000e+03	1.50000000e+01	1.50000000e+01	2.20000000e+01
-258	7.35700000e+03	1.50000000e+01	1.50000000e+01	2.20000000e+01
-257	7.37400000e+03	1.50000000e+01	1.50000000e+01	2.20000000e+01
-256	7.40700000e+03	1.50000000e+01	1.50000000e+01	2.20000000e+01
-255	7.43900000e+03	1.50000000e+01	1.50000000e+01	2.20000000e+01
-254	7.47600000e+03	1.50000000e+01	1.50000000e+01	2.20000000e+01
-253	7.51900000e+03	1.50000000e+01	1.50000000e+01	2.20000000e+01
-252	7.55200000e+03	1.50000000e+01	1.50000000e+01	2.20000000e+01
-251	7.57500000e+03	1.50000000e+01	1.50000000e+01	2.20000000e+01
-250	7.59900000e+03	1.50000000e+01	1.50000000e+01	2.20000000e+01
-249	7.62600000e+03	1.50000000e+01	1.50000000e+01	2.20000000e+01
-248	7.67400000e+03	1.50000000e+01	1.50000000e+01	2.20000000e+01
-247	7.71000000e+03	1.50000000e+01	1.60000000e+01	2.30000000e+01
-246	7.73700000e+03	1.50000000e+01	1.60000000e+01	2.30000000e+01
-245	7.77100000e+03	1.50000000e+01	1.60000000e+01	2.30000000e+01
-244	7.80200000e+03	1.50000000e+01	1.60000000e+01	2.30000000e+01
-243	7.83500000e+03	1.50000000e+01	1.60000000e+01	2.30000000e+01
-242	7.88800000e+03	1.50000000e+01	1.60000000e+01	2.30000000e+01
-241	7.91500000e+03	1.50000000e+01	1.60000000e+01	2.30000000e+01
-240	7.94400000e+03	1.50000000e+01	1.60000000e+01	2.30000000e+01
-239	7.98000000e+03	1.50000000e+01	1.60000000e+01	2.30000000e+01
-238	8.04100000e+03	1.50000000e+01	1.60000000e+01	2.30000000e+01
-237	8.11000000e+03	1.50000000e+01	1.60000000e+01	2.30000000e+01
-236	8.17000000e+03	1.50000000e+01	1.60000000e+01	2.30000000e+01
-235	8.23000000e+03	1.90000000e+01	1.80000000e+01	2.50000000e+01
-234	8.30200000e+03	1.90000000e+01	1.80000000e+01	2.50000000e+01
-233	8.36900000e+03	1.90000000e+01	1.80000000e+01	2.50000000e+01
-232	8.44600000e+03	1.90000000e+01	1.80000000e+01	2.50000000e+01
-231	8.66900000e+03	1.90000000e+01	1.80000000e+01	2.50000000e+01
-230	8.74100000e+03	1.90000000e+01	1.80000000e+01	2.50000000e+01
-229	8.80900000e+03	1.90000000e+01	1.80000000e+01	2.50000000e+01
-228	8.88400000e+03	1.90000000e+01	1.80000000e+01	2.50000000e+01
-227	8.99400000e+03	1.90000000e+01	1.80000000e+01	2.50000000e+01
-226	9.09700000e+03	1.90000000e+01	1.80000000e+01	2.50000000e+01
-225	9.26200000e+03	1.90000000e+01	1.80000000e+01	2.50000000e+01
-224	9.41500000e+03	1.80000000e+01	1.90000000e+01	2.60000000e+01
-223	9.51500000e+03	1.80000000e+01	1.90000000e+01	2.60000000e+01
-222	9.60200000e+03	1.80000000e+01	1.90000000e+01	2.60000000e+01
-221	9.77200000e+03	1.80000000e+01	1.90000000e+01	2.60000000e+01
-220	9.92400000e+03	1.80000000e+01	1.90000000e+01	2.60000000e+01
-219	1.00710000e+04	2.00000000e+01	2.00000000e+01	2.70000000e+01
-218	1.02570000e+04	2.00000000e+01	2.00000000e+01	2.70000000e+01
-217	1.04430000e+04	2.00000000e+01	2.00000000e+01	2.70000000e+01
-216	1.06280000e+04	2.00000000e+01	2.00000000e+01	2.70000000e+01
-215	1.08750000e+04	2.00000000e+01	2.00000000e+01	2.70000000e+01
-214	1.10430000e+04	2.00000000e+01	2.00000000e+01	2.70000000e+01
-213	1.12680000e+04	2.00000000e+01	2.10000000e+01	2.80000000e+01
-212	1.14590000e+04	2.00000000e+01	2.10000000e+01	2.80000000e+01
-211	1.16530000e+04	2.00000000e+01	2.10000000e+01	2.80000000e+01
-210	1.18420000e+04	2.00000000e+01	2.10000000e+01	2.80000000e+01
-209	1.20280000e+04	2.00000000e+01	2.10000000e+01	2.90000000e+01
-208	1.21600000e+04	2.00000000e+01	2.10000000e+01	2.90000000e+01
-207	1.23440000e+04	2.00000000e+01	2.10000000e+01	2.90000000e+01
-206	1.25400000e+04	2.00000000e+01	2.10000000e+01	2.90000000e+01
-205	1.27330000e+04	2.00000000e+01	2.10000000e+01	2.90000000e+01
-204	1.29220000e+04	2.00000000e+01	2.10000000e+01	2.90000000e+01
-203	1.31040000e+04	2.00000000e+01	2.10000000e+01	2.90000000e+01
-202	1.33220000e+04	2.00000000e+01	2.10000000e+01	2.90000000e+01
-201	1.34970000e+04	2.00000000e+01	2.10000000e+01	2.90000000e+01
-200	1.36940000e+04	2.00000000e+01	2.10000000e+01	2.90000000e+01
-199	1.39270000e+04	2.00000000e+01	2.10000000e+01	2.90000000e+01
-198	1.41450000e+04	2.00000000e+01	2.10000000e+01	2.90000000e+01
-197	1.43470000e+04	2.00000000e+01	2.10000000e+01	2.90000000e+01
-196	1.45960000e+04	2.00000000e+01	2.10000000e+01	2.90000000e+01
-195	1.48570000e+04	2.00000000e+01	2.10000000e+01	2.90000000e+01
-194	1.51020000e+04	2.00000000e+01	2.10000000e+01	2.90000000e+01
-193	1.53490000e+04	2.30000000e+01	2.20000000e+01	3.00000000e+01
-192	1.56060000e+04	2.30000000e+01	2.20000000e+01	3.00000000e+01
-191	1.58710000e+04	2.30000000e+01	2.20000000e+01	3.00000000e+01
-190	1.63690000e+04	2.30000000e+01	2.20000000e+01	3.00000000e+01
-189	1.68380000e+04	2.30000000e+01	2.20000000e+01	3.00000000e+01
-188	1.73270000e+04	2.30000000e+01	2.20000000e+01	3.00000000e+01
-187	1.77480000e+04	2.30000000e+01	2.20000000e+01	3.00000000e+01
-186	1.82360000e+04	2.30000000e+01	2.20000000e+01	3.00000000e+01
-185	1.88020000e+04	2.30000000e+01	2.20000000e+01	3.00000000e+01
-184	1.93870000e+04	2.30000000e+01	2.20000000e+01	3.00000000e+01
-183	2.00510000e+04	2.30000000e+01	2.20000000e+01	3.00000000e+01
-182	2.06610000e+04	2.30000000e+01	2.20000000e+01	3.00000000e+01
-181	2.14260000e+04	2.30000000e+01	2.20000000e+01	3.00000000e+01
-180	2.23120000e+04	2.30000000e+01	2.20000000e+01	3.00000000e+01
-179	2.32960000e+04	2.30000000e+01	2.20000000e+01	3.00000000e+01
-178	2.42820000e+04	2.30000000e+01	2.20000000e+01	3.00000000e+01
-177	2.50770000e+04	2.30000000e+01	2.20000000e+01	3.00000000e+01
-176	2.59110000e+04	2.30000000e+01	2.20000000e+01	3.00000000e+01
-175	2.66000000e+04	2.30000000e+01	2.20000000e+01	3.00000000e+01
-174	2.73490000e+04	2.30000000e+01	2.20000000e+01	3.00000000e+01
-173	2.79380000e+04	2.30000000e+01	2.20000000e+01	3.00000000e+01
-172	2.85490000e+04	2.30000000e+01	2.20000000e+01	3.00000000e+01
-171	2.93450000e+04	2.30000000e+01	2.20000000e+01	3.00000000e+01
-170	2.99330000e+04	2.30000000e+01	2.20000000e+01	3.00000000e+01
-169	3.05300000e+04	2.30000000e+01	2.20000000e+01	3.00000000e+01
-168	3.10100000e+04	2.30000000e+01	2.20000000e+01	3.00000000e+01
-167	3.15740000e+04	2.30000000e+01	2.20000000e+01	3.00000000e+01
-166	3.20930000e+04	2.30000000e+01	2.20000000e+01	3.00000000e+01
-165	3.26070000e+04	2.30000000e+01	2.20000000e+01	3.00000000e+01
-164	3.31310000e+04	2.30000000e+01	2.20000000e+01	3.00000000e+01
-163	3.36220000e+04	2.30000000e+01	2.20000000e+01	3.00000000e+01
-162	3.41260000e+04	2.30000000e+01	2.20000000e+01	3.00000000e+01
-161	3.45710000e+04	2.30000000e+01	2.20000000e+01	3.00000000e+01
-160	3.51740000e+04	2.30000000e+01	2.20000000e+01	3.00000000e+01
-159	3.56580000e+04	2.30000000e+01	2.20000000e+01	3.00000000e+01
-158	3.61460000e+04	2.30000000e+01	2.20000000e+01	3.00000000e+01
-157	3.66730000e+04	2.30000000e+01	2.20000000e+01	3.00000000e+01
-156	3.70840000e+04	2.30000000e+01	2.20000000e+01	3.00000000e+01
-155	3.75090000e+04	2.30000000e+01	2.20000000e+01	3.00000000e+01
-154	3.79150000e+04	2.30000000e+01	2.20000000e+01	3.00000000e+01
-153	3.82980000e+04	2.40000000e+01	2.30000000e+01	3.10000000e+01
-152	3.86790000e+04	2.40000000e+01	2.30000000e+01	3.10000000e+01
-151	3.90810000e+04	2.40000000e+01	2.30000000e+01	3.10000000e+01
-150	3.95110000e+04	2.40000000e+01	2.30000000e+01	3.10000000e+01
-149	3.99230000e+04	2.40000000e+01	2.30000000e+01	3.10000000e+01
-148	4.02070000e+04	2.40000000e+01	2.30000000e+01	3.10000000e+01
-147	4.04540000e+04	2.40000000e+01	2.30000000e+01	3.10000000e+01
-146	4.07570000e+04	2.40000000e+01	2.30000000e+01	3.10000000e+01
-145	4.11600000e+04	2.40000000e+01	2.30000000e+01	3.10000000e+01
-144	4.15970000e+04	2.40000000e+01	2.30000000e+01	3.10000000e+01
-143	4.19240000e+04	2.40000000e+01	2.30000000e+01	3.10000000e+01
-142	4.22020000e+04	2.40000000e+01	2.30000000e+01	3.10000000e+01
-141	4.25080000e+04	2.40000000e+01	2.30000000e+01	3.10000000e+01
-140	4.28010000e+04	2.40000000e+01	2.30000000e+01	3.10000000e+01
-139	4.32190000e+04	2.40000000e+01	2.30000000e+01	3.10000000e+01
-138	4.36950000e+04	2.40000000e+01	2.30000000e+01	3.10000000e+01
-137	4.42540000e+04	2.40000000e+01	2.30000000e+01	3.10000000e+01
-136	4.47530000e+04	2.40000000e+01	2.30000000e+01	3.10000000e+01
-135	4.51400000e+04	2.40000000e+01	2.30000000e+01	3.10000000e+01
-134	4.51400000e+04	2.50000000e+01	2.40000000e+01	3.30000000e+01
-133	4.55540000e+04	2.50000000e+01	2.40000000e+01	3.30000000e+01
-132	4.55540000e+04	2.50000000e+01	2.40000000e+01	3.30000000e+01
-131	4.55540000e+04	2.50000000e+01	2.40000000e+01	3.30000000e+01
-130	4.55540000e+04	2.50000000e+01	2.40000000e+01	3.30000000e+01
-129	4.59690000e+04	2.50000000e+01	2.40000000e+01	3.30000000e+01
-128	4.63300000e+04	2.50000000e+01	2.40000000e+01	3.30000000e+01
-127	4.66930000e+04	2.50000000e+01	2.40000000e+01	3.30000000e+01
-126	4.70550000e+04	2.50000000e+01	2.40000000e+01	3.30000000e+01
-125	4.74530000e+04	2.50000000e+01	2.40000000e+01	3.30000000e+01
-124	4.79980000e+04	2.50000000e+01	2.40000000e+01	3.30000000e+01
-123	4.85690000e+04	2.50000000e+01	2.40000000e+01	3.30000000e+01
-122	4.90110000e+04	2.50000000e+01	2.40000000e+01	3.30000000e+01
-121	4.93940000e+04	2.50000000e+01	2.40000000e+01	3.30000000e+01
-120	4.97910000e+04	2.50000000e+01	2.40000000e+01	3.30000000e+01
-119	5.01890000e+04	2.50000000e+01	2.40000000e+01	3.30000000e+01
-118	5.06570000e+04	2.50000000e+01	2.40000000e+01	3.30000000e+01
-117	5.11590000e+04	2.50000000e+01	2.40000000e+01	3.30000000e+01
-116	5.18230000e+04	2.50000000e+01	2.40000000e+01	3.30000000e+01
-115	5.25230000e+04	2.50000000e+01	2.40000000e+01	3.30000000e+01
-114	5.32480000e+04	2.50000000e+01	2.40000000e+01	3.30000000e+01
-113	5.32480000e+04	2.60000000e+01	2.50000000e+01	3.50000000e+01
-112	5.32480000e+04	2.60000000e+01	2.50000000e+01	3.50000000e+01
-111	5.32480000e+04	2.70000000e+01	2.60000000e+01	3.60000000e+01
-110	5.46370000e+04	2.70000000e+01	2.60000000e+01	3.60000000e+01
-109	5.63500000e+04	2.70000000e+01	2.60000000e+01	3.60000000e+01
-108	5.78640000e+04	2.70000000e+01	2.60000000e+01	3.60000000e+01
-107	5.88670000e+04	2.70000000e+01	2.60000000e+01	3.60000000e+01
-106	5.96880000e+04	2.70000000e+01	2.60000000e+01	3.60000000e+01
-105	6.07220000e+04	2.70000000e+01	2.60000000e+01	3.60000000e+01
-104	6.18150000e+04	2.70000000e+01	2.60000000e+01	3.60000000e+01
-103	6.27750000e+04	2.70000000e+01	2.60000000e+01	3.60000000e+01
-102	6.38400000e+04	2.70000000e+01	2.60000000e+01	3.60000000e+01
-101	6.48990000e+04	2.70000000e+01	2.60000000e+01	3.60000000e+01
-100	6.57440000e+04	2.70000000e+01	2.60000000e+01	3.60000000e+01
-99	6.66580000e+04	2.70000000e+01	2.60000000e+01	3.60000000e+01
-98	6.74530000e+04	2.70000000e+01	2.60000000e+01	3.60000000e+01
-97	6.87530000e+04	2.80000000e+01	2.80000000e+01	3.80000000e+01
-96	6.98770000e+04	2.80000000e+01	2.80000000e+01	3.80000000e+01
-95	7.10300000e+04	2.80000000e+01	2.80000000e+01	3.80000000e+01
-94	7.22540000e+04	2.80000000e+01	2.80000000e+01	3.80000000e+01
-93	7.32970000e+04	2.80000000e+01	2.80000000e+01	3.80000000e+01
-92	7.49880000e+04	2.80000000e+01	2.80000000e+01	3.80000000e+01
-91	7.64340000e+04	2.80000000e+01	2.90000000e+01	3.90000000e+01
-90	7.76680000e+04	2.80000000e+01	2.90000000e+01	3.90000000e+01
-89	7.88510000e+04	2.80000000e+01	2.90000000e+01	3.90000000e+01
-88	8.01970000e+04	2.80000000e+01	2.90000000e+01	3.90000000e+01
-87	8.12910000e+04	2.80000000e+01	2.90000000e+01	3.90000000e+01
-86	8.22760000e+04	2.80000000e+01	2.90000000e+01	3.90000000e+01
-85	8.32340000e+04	2.80000000e+01	2.90000000e+01	3.90000000e+01
-84	8.40510000e+04	2.90000000e+01	3.00000000e+01	4.00000000e+01
-83	8.48650000e+04	2.90000000e+01	3.00000000e+01	4.00000000e+01
-82	8.59350000e+04	3.10000000e+01	3.10000000e+01	4.10000000e+01
-81	8.59350000e+04	3.20000000e+01	3.20000000e+01	4.20000000e+01
-80	8.68780000e+04	3.20000000e+01	3.20000000e+01	4.20000000e+01
-79	8.75450000e+04	3.20000000e+01	3.20000000e+01	4.20000000e+01
-78	8.83590000e+04	3.30000000e+01	3.30000000e+01	4.30000000e+01
-77	8.91810000e+04	3.60000000e+01	3.40000000e+01	4.40000000e+01
-76	9.02960000e+04	3.60000000e+01	3.40000000e+01	4.40000000e+01
-75	9.24300000e+04	3.60000000e+01	3.40000000e+01	4.40000000e+01
-74	9.24300000e+04	3.60000000e+01	3.40000000e+01	4.40000000e+01
-73	9.44790000e+04	3.60000000e+01	3.40000000e+01	4.40000000e+01
-72	9.59200000e+04	3.70000000e+01	3.70000000e+01	4.90000000e+01
-71	9.75570000e+04	4.40000000e+01	4.00000000e+01	5.60000000e+01
-70	9.90460000e+04	4.40000000e+01	4.00000000e+01	5.60000000e+01
-69	1.00506000e+05	4.40000000e+01	4.00000000e+01	5.60000000e+01
-68	1.02105000e+05	4.40000000e+01	4.00000000e+01	5.60000000e+01
-67	1.03903000e+05	4.40000000e+01	4.00000000e+01	5.60000000e+01
-66	1.05478000e+05	4.40000000e+01	4.10000000e+01	5.70000000e+01
-65	1.06701000e+05	4.40000000e+01	4.20000000e+01	5.80000000e+01
-64	1.07685000e+05	4.40000000e+01	4.20000000e+01	5.80000000e+01
-63	1.08695000e+05	4.40000000e+01	4.20000000e+01	5.80000000e+01
-62	1.09806000e+05	4.40000000e+01	4.20000000e+01	5.80000000e+01
-61	1.11098000e+05	4.40000000e+01	4.20000000e+01	5.80000000e+01
-60	1.12466000e+05	4.40000000e+01	4.20000000e+01	5.80000000e+01
-59	1.13735000e+05	4.40000000e+01	4.20000000e+01	5.80000000e+01
-58	1.14769000e+05	4.40000000e+01	4.20000000e+01	5.80000000e+01
-57	1.15800000e+05	4.40000000e+01	4.20000000e+01	5.80000000e+01
-56	1.16724000e+05	4.40000000e+01	4.20000000e+01	5.80000000e+01
-55	1.17768000e+05	4.40000000e+01	4.20000000e+01	5.80000000e+01
-54	1.19100000e+05	4.40000000e+01	4.20000000e+01	5.80000000e+01
-53	1.20314000e+05	4.40000000e+01	4.20000000e+01	5.80000000e+01
-52	1.21580000e+05	4.40000000e+01	4.20000000e+01	5.80000000e+01
-51	1.22611000e+05	4.40000000e+01	4.20000000e+01	5.80000000e+01
-50	1.23588000e+05	4.40000000e+01	4.20000000e+01	5.80000000e+01
-49	1.24656000e+05	4.60000000e+01	4.30000000e+01	5.90000000e+01
-48	1.25914000e+05	4.50000000e+01	4.40000000e+01	6.00000000e+01
-47	1.27432000e+05	4.50000000e+01	4.40000000e+01	6.00000000e+01
-46	1.29108000e+05	4.60000000e+01	4.50000000e+01	6.10000000e+01
-45	1.30999000e+05	4.90000000e+01	4.60000000e+01	6.30000000e+01
-44	1.32777000e+05	4.90000000e+01	4.60000000e+01	6.30000000e+01
-43	1.34565000e+05	5.10000000e+01	4.70000000e+01	6.40000000e+01
-42	1.36054000e+05	4.80000000e+01	4.80000000e+01	6.50000000e+01
-41	1.37239000e+05	4.80000000e+01	4.80000000e+01	6.50000000e+01
-40	1.38999000e+05	4.80000000e+01	4.80000000e+01	6.50000000e+01
-39	1.40964000e+05	5.30000000e+01	4.90000000e+01	7.20000000e+01
-38	1.43302000e+05	5.30000000e+01	4.90000000e+01	7.20000000e+01
-37	1.45653000e+05	5.30000000e+01	4.90000000e+01	7.20000000e+01
-36	1.48048000e+05	5.30000000e+01	4.90000000e+01	7.20000000e+01
-35	1.50554000e+05	5.30000000e+01	4.90000000e+01	7.20000000e+01
-34	1.52485000e+05	5.30000000e+01	4.90000000e+01	7.20000000e+01
-33	1.54697000e+05	5.30000000e+01	4.90000000e+01	7.20000000e+01
-32	1.56991000e+05	5.30000000e+01	4.90000000e+01	7.20000000e+01
-31	1.58962000e+05	5.60000000e+01	5.00000000e+01	7.30000000e+01
-30	1.61679000e+05	5.60000000e+01	5.00000000e+01	7.30000000e+01
-29	1.64589000e+05	5.60000000e+01	5.00000000e+01	7.30000000e+01
-28	1.67348000e+05	5.60000000e+01	5.10000000e+01	7.40000000e+01
-27	1.70653000e+05	5.50000000e+01	5.20000000e+01	7.50000000e+01
-26	1.73873000e+05	5.70000000e+01	5.30000000e+01	7.60000000e+01
-25	1.77536000e+05	5.70000000e+01	5.30000000e+01	7.60000000e+01
-24	1.82976000e+05	5.90000000e+01	5.40000000e+01	7.70000000e+01
-23	1.93005000e+05	6.10000000e+01	5.90000000e+01	8.20000000e+01
-22	2.02405000e+05	6.10000000e+01	5.90000000e+01	8.20000000e+01
-21	2.09924000e+05	6.10000000e+01	5.90000000e+01	8.20000000e+01
-20	2.17469000e+05	6.60000000e+01	6.10000000e+01	8.40000000e+01
-19	2.24137000e+05	6.60000000e+01	6.10000000e+01	8.40000000e+01
-18	2.32704000e+05	6.80000000e+01	6.20000000e+01	8.50000000e+01
-17	2.44691000e+05	6.90000000e+01	6.50000000e+01	9.20000000e+01
-16	2.54186000e+05	6.90000000e+01	6.50000000e+01	9.20000000e+01
-15	2.61406000e+05	7.50000000e+01	6.90000000e+01	9.70000000e+01
-14	2.69340000e+05	7.70000000e+01	7.10000000e+01	9.90000000e+01
-13	2.77919000e+05	7.70000000e+01	7.10000000e+01	9.90000000e+01
-12	2.77919000e+05	8.90000000e+01	8.00000000e+01	1.10000000e+02
-11	2.77919000e+05	8.90000000e+01	8.40000000e+01	1.17000000e+02
-10	2.85914000e+05	9.00000000e+01	8.70000000e+01	1.21000000e+02
-9	2.92574000e+05	9.40000000e+01	9.00000000e+01	1.25000000e+02
-8	2.99006000e+05	9.50000000e+01	9.20000000e+01	1.27000000e+02
-7	3.06512000e+05	1.01000000e+02	9.60000000e+01	1.32000000e+02
-6	3.14724000e+05	1.07000000e+02	1.00000000e+02	1.37000000e+02
-5	3.23143000e+05	1.12000000e+02	1.10000000e+02	1.50000000e+02
-4	3.31963000e+05	1.24000000e+02	1.14000000e+02	1.54000000e+02
-3	3.41360000e+05	1.24000000e+02	1.16000000e+02	1.56000000e+02
-2	3.52911000e+05	1.23000000e+02	1.17000000e+02	1.57000000e+02
-1	3.65383000e+05	1.26000000e+02	1.20000000e+02	1.60000000e+02
0	3.78507000e+05	1.26000000e+02	1.21000000e+02	1.62000000e+02
1	4.08282000e+05	1.41000000e+02	1.44000000e+02	1.88000000e+02
2	4.48012000e+05	2.00000000e+02	2.15000000e+02	2.68000000e+02
3	4.92456000e+05	2.14000000e+02	2.24000000e+02	2.81000000e+02
4	4.92456000e+05	2.06000000e+02	2.31000000e+02	2.90000000e+02
5	5.22164000e+05	2.07000000e+02	2.34000000e+02	2.98000000e+02
6	5.40849000e+05	2.09000000e+02	2.35000000e+02	3.00000000e+02
7	5.56509000e+05	2.09000000e+02	2.36000000e+02	3.01000000e+02
8	5.71270000e+05	2.09000000e+02	2.36000000e+02	3.01000000e+02
9	5.86423000e+05	2.10000000e+02	2.42000000e+02	3.08000000e+02
10	6.01057000e+05	2.15000000e+02	2.44000000e+02	3.10000000e+02
11	6.15694000e+05	2.19000000e+02	2.47000000e+02	3.15000000e+02
12	6.25026000e+05	2.22000000e+02	2.53000000e+02	3.21000000e+02
13	6.32630000e+05	2.25000000e+02	2.56000000e+02	3.25000000e+02
14	6.40635000e+05	2.32000000e+02	2.62000000e+02	3.34000000e+02
15	6.49127000e+05	2.38000000e+02	2.67000000e+02	3.43000000e+02
16	6.58421000e+05	2.44000000e+02	2.72000000e+02	3.48000000e+02
17	6.69058000e+05	2.52000000e+02	2.79000000e+02	3.55000000e+02
18	6.78397000e+05	2.52000000e+02	2.79000000e+02	3.55000000e+02
19	6.84851000e+05	2.52000000e+02	2.79000000e+02	3.55000000e+02
20	6.90722000e+05	2.49000000e+02	2.80000000e+02	3.56000000e+02
21	6.96165000e+05	2.49000000e+02	2.80000000e+02	3.56000000e+02
22	7.02382000e+05	2.49000000e+02	2.80000000e+02	3.56000000e+02
23	7.10275000e+05	2.45000000e+02	2.85000000e+02	3.63000000e+02
24	7.17867000e+05	2.45000000e+02	2.85000000e+02	3.63000000e+02
25	7.24083000e+05	2.49000000e+02	2.89000000e+02	3.67000000e+02
26	7.30082000e+05	2.57000000e+02	2.91000000e+02	3.69000000e+02
27	7.36063000e+05	2.53000000e+02	2.94000000e+02	3.73000000e+02
28	7.42658000e+05	2.52000000e+02	2.95000000e+02	3.74000000e+02
29	7.49411000e+05	2.67000000e+02	3.00000000e+02	3.85000000e+02
30	7.56845000e+05	2.63000000e+02	3.02000000e+02	3.87000000e+02
31	7.64276000e+05	2.76000000e+02	3.10000000e+02	3.96000000e+02
32	7.71929000e+05	2.76000000e+02	3.10000000e+02	3.96000000e+02
33	7.78524000e+05	2.77000000e+02	3.11000000e+02	3.97000000e+02
34	7.84383000e+05	2.77000000e+02	3.14000000e+02	4.01000000e+02
35	7.89874000e+05	2.84000000e+02	3.19000000e+02	4.06000000e+02
36	7.95872000e+05	2.80000000e+02	3.21000000e+02	4.08000000e+02
37	8.03521000e+05	2.80000000e+02	3.21000000e+02	4.08000000e+02
38	8.10190000e+05	2.75000000e+02	3.22000000e+02	4.09000000e+02
39	8.15365000e+05	2.87000000e+02	3.25000000e+02	4.12000000e+02
40	8.20400000e+05	2.87000000e+02	3.25000000e+02	4.12000000e+02
41	8.25078000e+05	2.87000000e+02	3.25000000e+02	4.12000000e+02
42	8.29478000e+05	2.88000000e+02	3.28000000e+02	4.15000000e+02
43	8.34177000e+05	2.98000000e+02	3.30000000e+02	4.17000000e+02
44	8.39589000e+05	2.97000000e+02	3.31000000e+02	4.18000000e+02
45	8.45350000e+05	2.93000000e+02	3.32000000e+02	4.21000000e+02
46	8.49531000e+05	2.97000000e+02	3.34000000e+02	4.23000000e+02
47	8.53318000e+05	2.97000000e+02	3.34000000e+02	4.23000000e+02
48	8.57001000e+05	2.97000000e+02	3.34000000e+02	4.23000000e+02
49	8.60561000e+05	2.97000000e+02	3.34000000e+02	4.23000000e+02
50	8.65062000e+05	3.01000000e+02	3.35000000e+02	4.24000000e+02
51	8.71396000e+05	2.99000000e+02	3.36000000e+02	4.25000000e+02
52	8.77606000e+05	3.01000000e+02	3.39000000e+02	4.28000000e+02
53	8.82916000e+05	3.00000000e+02	3.41000000e+02	4.32000000e+02
54	8.87800000e+05	3.00000000e+02	3.42000000e+02	4.40000000e+02
55	8.93780000e+05	3.10000000e+02	3.44000000e+02	4.42000000e+02
56	9.00571000e+05	3.20000000e+02	3.45000000e+02	4.45000000e+02
57	9.08016000e+05	3.09000000e+02	3.46000000e+02	4.46000000e+02
58	9.15294000e+05	3.09000000e+02	3.46000000e+02	4.46000000e+02
59	9.22909000e+05	3.09000000e+02	3.46000000e+02	4.46000000e+02
60	9.29368000e+05	3.09000000e+02	3.47000000e+02	4.47000000e+02
61	9.35657000e+05	3.19000000e+02	3.51000000e+02	4.51000000e+02
62	9.41587000e+05	3.19000000e+02	3.51000000e+02	4.51000000e+02
63	9.47006000e+05	3.19000000e+02	3.52000000e+02	4.52000000e+02
64	9.52824000e+05	3.19000000e+02	3.52000000e+02	4.52000000e+02
65	9.58530000e+05	3.19000000e+02	3.52000000e+02	4.52000000e+02
66	9.65281000e+05	3.19000000e+02	3.52000000e+02	4.52000000e+02
67	9.70506000e+05	3.19000000e+02	3.52000000e+02	4.52000000e+02
68	9.75872000e+05	3.16000000e+02	3.57000000e+02	4.57000000e+02
69	9.83716000e+05	3.21000000e+02	3.58000000e+02	4.59000000e+02
70	9.92732000e+05	3.26000000e+02	3.64000000e+02	4.67000000e+02
71	1.00238800e+06	3.29000000e+02	3.65000000e+02	4.68000000e+02
72	1.01319900e+06	3.38000000e+02	3.71000000e+02	4.78000000e+02
73	1.02290700e+06	3.42000000e+02	3.76000000e+02	4.99000000e+02
74	1.03036200e+06	3.48000000e+02	3.80000000e+02	5.05000000e+02
75	1.03677900e+06	3.44000000e+02	3.81000000e+02	5.06000000e+02
76	1.04300900e+06	3.57000000e+02	3.82000000e+02	5.07000000e+02
77	1.04940200e+06	3.57000000e+02	3.82000000e+02	5.07000000e+02
78	1.05658500e+06	3.57000000e+02	3.82000000e+02	5.07000000e+02
79	1.06451300e+06	3.76000000e+02	3.85000000e+02	5.10000000e+02
80	1.07272800e+06	3.70000000e+02	3.86000000e+02	5.11000000e+02
81	1.07893900e+06	3.51000000e+02	3.88000000e+02	5.13000000e+02
82	1.08415400e+06	3.56000000e+02	3.89000000e+02	5.16000000e+02
83	1.08933300e+06	3.56000000e+02	3.89000000e+02	5.16000000e+02
84	1.09442600e+06	3.63000000e+02	3.93000000e+02	5.20000000e+02
85	1.09994300e+06	3.63000000e+02	3.93000000e+02	5.20000000e+02
86	1.10684300e+06	3.62000000e+02	3.97000000e+02	5.24000000e+02
87	1.11377100e+06	3.64000000e+02	3.99000000e+02	5.27000000e+02
88	1.11983400e+06	3.68000000e+02	4.01000000e+02	5.29000000e+02
89	1.12499200e+06	3.68000000e+02	4.01000000e+02	5.29000000e+02
90	1.12963300e+06	3.68000000e+02	4.01000000e+02	5.29000000e+02
91	1.13437300e+06	3.68000000e+02	4.01000000e+02	5.29000000e+02
92	1.13976300e+06	3.85000000e+02	4.03000000e+02	5.31000000e+02
93	1.14628700e+06	3.85000000e+02	4.03000000e+02	5.31000000e+02
94	1.15244100e+06	3.87000000e+02	4.04000000e+02	5.32000000e+02
95	1.15742400e+06	3.87000000e+02	4.04000000e+02	5.32000000e+02
96	1.16175800e+06	3.87000000e+02	4.04000000e+02	5.32000000e+02
97	1.16621500e+06	3.87000000e+02	4.04000000e+02	5.32000000e+02
98	1.16992300e+06	3.87000000e+02	4.04000000e+02	5.32000000e+02
99	1.17393400e+06	3.79000000e+02	4.06000000e+02	5.34000000e+02
100	1.17957700e+06	3.79000000e+02	4.07000000e+02	5.35000000e+02
