# Supplementary material for: Early Prediction of Movie Box Office Success Based on Wikipedia Activity Big Data
Source: PLoS One. 2013 Aug 21;8(8):e71226. doi: 10.1371/journal.pone.0071226 (PMC3749192; doi:10.1371/journal.pone.0071226)
Supplement: Dataset S1 — The dataset under study, including the financial and Wikipedia activity data is also available at http://wwm.phy.bme.hu/SupplementaryDataS1.zip. (ZIP) [file pone.0071226.s002.zip › wikipredict_data_pack/sample_of_312/wikipedia_predictors/59]

Day_(movie_time)	Views	Users	Rigor	Edits
-500	0.00000000e+00	0.00000000e+00	0.00000000e+00	0.00000000e+00
-499	0.00000000e+00	0.00000000e+00	0.00000000e+00	0.00000000e+00
-498	0.00000000e+00	0.00000000e+00	0.00000000e+00	0.00000000e+00
-497	0.00000000e+00	0.00000000e+00	0.00000000e+00	0.00000000e+00
-496	0.00000000e+00	0.00000000e+00	0.00000000e+00	0.00000000e+00
-495	0.00000000e+00	0.00000000e+00	0.00000000e+00	0.00000000e+00
-494	0.00000000e+00	0.00000000e+00	0.00000000e+00	0.00000000e+00
-493	0.00000000e+00	0.00000000e+00	0.00000000e+00	0.00000000e+00
-492	0.00000000e+00	0.00000000e+00	0.00000000e+00	0.00000000e+00
-491	0.00000000e+00	0.00000000e+00	0.00000000e+00	0.00000000e+00
-490	0.00000000e+00	0.00000000e+00	0.00000000e+00	0.00000000e+00
-489	0.00000000e+00	0.00000000e+00	0.00000000e+00	0.00000000e+00
-488	0.00000000e+00	0.00000000e+00	0.00000000e+00	0.00000000e+00
-487	0.00000000e+00	0.00000000e+00	0.00000000e+00	0.00000000e+00
-486	0.00000000e+00	0.00000000e+00	0.00000000e+00	0.00000000e+00
-485	0.00000000e+00	0.00000000e+00	0.00000000e+00	0.00000000e+00
-484	0.00000000e+00	0.00000000e+00	0.00000000e+00	0.00000000e+00
-483	0.00000000e+00	0.00000000e+00	0.00000000e+00	0.00000000e+00
-482	0.00000000e+00	0.00000000e+00	0.00000000e+00	0.00000000e+00
-481	0.00000000e+00	0.00000000e+00	0.00000000e+00	0.00000000e+00
-480	0.00000000e+00	0.00000000e+00	0.00000000e+00	0.00000000e+00
-479	0.00000000e+00	0.00000000e+00	0.00000000e+00	0.00000000e+00
-478	0.00000000e+00	0.00000000e+00	0.00000000e+00	0.00000000e+00
-477	0.00000000e+00	0.00000000e+00	0.00000000e+00	0.00000000e+00
-476	0.00000000e+00	0.00000000e+00	0.00000000e+00	0.00000000e+00
-475	0.00000000e+00	0.00000000e+00	0.00000000e+00	0.00000000e+00
-474	0.00000000e+00	0.00000000e+00	0.00000000e+00	0.00000000e+00
-473	0.00000000e+00	0.00000000e+00	0.00000000e+00	0.00000000e+00
-472	0.00000000e+00	0.00000000e+00	0.00000000e+00	0.00000000e+00
-471	0.00000000e+00	0.00000000e+00	0.00000000e+00	0.00000000e+00
-470	0.00000000e+00	0.00000000e+00	0.00000000e+00	0.00000000e+00
-469	0.00000000e+00	0.00000000e+00	0.00000000e+00	0.00000000e+00
-468	0.00000000e+00	0.00000000e+00	0.00000000e+00	0.00000000e+00
-467	0.00000000e+00	0.00000000e+00	0.00000000e+00	0.00000000e+00
-466	0.00000000e+00	0.00000000e+00	0.00000000e+00	0.00000000e+00
-465	0.00000000e+00	0.00000000e+00	0.00000000e+00	0.00000000e+00
-464	0.00000000e+00	0.00000000e+00	0.00000000e+00	0.00000000e+00
-463	0.00000000e+00	0.00000000e+00	0.00000000e+00	0.00000000e+00
-462	0.00000000e+00	0.00000000e+00	0.00000000e+00	0.00000000e+00
-461	0.00000000e+00	0.00000000e+00	0.00000000e+00	0.00000000e+00
-460	0.00000000e+00	0.00000000e+00	0.00000000e+00	0.00000000e+00
-459	0.00000000e+00	0.00000000e+00	0.00000000e+00	0.00000000e+00
-458	0.00000000e+00	0.00000000e+00	0.00000000e+00	0.00000000e+00
-457	0.00000000e+00	0.00000000e+00	0.00000000e+00	0.00000000e+00
-456	0.00000000e+00	0.00000000e+00	0.00000000e+00	0.00000000e+00
-455	0.00000000e+00	0.00000000e+00	0.00000000e+00	0.00000000e+00
-454	0.00000000e+00	0.00000000e+00	0.00000000e+00	0.00000000e+00
-453	0.00000000e+00	0.00000000e+00	0.00000000e+00	0.00000000e+00
-452	0.00000000e+00	0.00000000e+00	0.00000000e+00	0.00000000e+00
-451	0.00000000e+00	0.00000000e+00	0.00000000e+00	0.00000000e+00
-450	0.00000000e+00	0.00000000e+00	0.00000000e+00	0.00000000e+00
-449	0.00000000e+00	0.00000000e+00	0.00000000e+00	0.00000000e+00
-448	0.00000000e+00	0.00000000e+00	0.00000000e+00	0.00000000e+00
-447	0.00000000e+00	0.00000000e+00	0.00000000e+00	0.00000000e+00
-446	0.00000000e+00	0.00000000e+00	0.00000000e+00	0.00000000e+00
-445	0.00000000e+00	0.00000000e+00	0.00000000e+00	0.00000000e+00
-444	0.00000000e+00	0.00000000e+00	0.00000000e+00	0.00000000e+00
-443	0.00000000e+00	0.00000000e+00	0.00000000e+00	0.00000000e+00
-442	0.00000000e+00	0.00000000e+00	0.00000000e+00	0.00000000e+00
-441	0.00000000e+00	0.00000000e+00	0.00000000e+00	0.00000000e+00
-440	0.00000000e+00	0.00000000e+00	0.00000000e+00	0.00000000e+00
-439	0.00000000e+00	0.00000000e+00	0.00000000e+00	0.00000000e+00
-438	0.00000000e+00	0.00000000e+00	0.00000000e+00	0.00000000e+00
-437	0.00000000e+00	0.00000000e+00	0.00000000e+00	0.00000000e+00
-436	0.00000000e+00	0.00000000e+00	0.00000000e+00	0.00000000e+00
-435	0.00000000e+00	0.00000000e+00	0.00000000e+00	0.00000000e+00
-434	0.00000000e+00	0.00000000e+00	0.00000000e+00	0.00000000e+00
-433	0.00000000e+00	0.00000000e+00	0.00000000e+00	0.00000000e+00
-432	0.00000000e+00	0.00000000e+00	0.00000000e+00	0.00000000e+00
-431	0.00000000e+00	0.00000000e+00	0.00000000e+00	0.00000000e+00
-430	0.00000000e+00	0.00000000e+00	0.00000000e+00	0.00000000e+00
-429	0.00000000e+00	0.00000000e+00	0.00000000e+00	0.00000000e+00
-428	0.00000000e+00	0.00000000e+00	0.00000000e+00	0.00000000e+00
-427	0.00000000e+00	0.00000000e+00	0.00000000e+00	0.00000000e+00
-426	0.00000000e+00	0.00000000e+00	0.00000000e+00	0.00000000e+00
-425	0.00000000e+00	0.00000000e+00	0.00000000e+00	0.00000000e+00
-424	0.00000000e+00	0.00000000e+00	0.00000000e+00	0.00000000e+00
-423	0.00000000e+00	0.00000000e+00	0.00000000e+00	0.00000000e+00
-422	0.00000000e+00	0.00000000e+00	0.00000000e+00	0.00000000e+00
-421	0.00000000e+00	0.00000000e+00	0.00000000e+00	0.00000000e+00
-420	0.00000000e+00	0.00000000e+00	0.00000000e+00	0.00000000e+00
-419	0.00000000e+00	0.00000000e+00	0.00000000e+00	0.00000000e+00
-418	0.00000000e+00	0.00000000e+00	0.00000000e+00	0.00000000e+00
-417	0.00000000e+00	0.00000000e+00	0.00000000e+00	0.00000000e+00
-416	0.00000000e+00	0.00000000e+00	0.00000000e+00	0.00000000e+00
-415	0.00000000e+00	0.00000000e+00	0.00000000e+00	0.00000000e+00
-414	0.00000000e+00	0.00000000e+00	0.00000000e+00	0.00000000e+00
-413	0.00000000e+00	0.00000000e+00	0.00000000e+00	0.00000000e+00
-412	0.00000000e+00	0.00000000e+00	0.00000000e+00	0.00000000e+00
-411	0.00000000e+00	0.00000000e+00	0.00000000e+00	0.00000000e+00
-410	0.00000000e+00	0.00000000e+00	0.00000000e+00	0.00000000e+00
-409	0.00000000e+00	0.00000000e+00	0.00000000e+00	0.00000000e+00
-408	0.00000000e+00	0.00000000e+00	0.00000000e+00	0.00000000e+00
-407	0.00000000e+00	0.00000000e+00	0.00000000e+00	0.00000000e+00
-406	0.00000000e+00	0.00000000e+00	0.00000000e+00	0.00000000e+00
-405	0.00000000e+00	0.00000000e+00	0.00000000e+00	0.00000000e+00
-404	0.00000000e+00	0.00000000e+00	0.00000000e+00	0.00000000e+00
-403	0.00000000e+00	0.00000000e+00	0.00000000e+00	0.00000000e+00
-402	0.00000000e+00	0.00000000e+00	0.00000000e+00	0.00000000e+00
-401	0.00000000e+00	0.00000000e+00	0.00000000e+00	0.00000000e+00
-400	0.00000000e+00	0.00000000e+00	0.00000000e+00	0.00000000e+00
-399	0.00000000e+00	0.00000000e+00	0.00000000e+00	0.00000000e+00
-398	0.00000000e+00	0.00000000e+00	0.00000000e+00	0.00000000e+00
-397	0.00000000e+00	0.00000000e+00	0.00000000e+00	0.00000000e+00
-396	0.00000000e+00	0.00000000e+00	0.00000000e+00	0.00000000e+00
-395	0.00000000e+00	0.00000000e+00	0.00000000e+00	0.00000000e+00
-394	0.00000000e+00	0.00000000e+00	0.00000000e+00	0.00000000e+00
-393	0.00000000e+00	0.00000000e+00	0.00000000e+00	0.00000000e+00
-392	0.00000000e+00	0.00000000e+00	0.00000000e+00	0.00000000e+00
-391	0.00000000e+00	0.00000000e+00	0.00000000e+00	0.00000000e+00
-390	0.00000000e+00	0.00000000e+00	0.00000000e+00	0.00000000e+00
-389	0.00000000e+00	0.00000000e+00	0.00000000e+00	0.00000000e+00
-388	0.00000000e+00	0.00000000e+00	0.00000000e+00	0.00000000e+00
-387	0.00000000e+00	0.00000000e+00	0.00000000e+00	0.00000000e+00
-386	0.00000000e+00	0.00000000e+00	0.00000000e+00	0.00000000e+00
-385	0.00000000e+00	0.00000000e+00	0.00000000e+00	0.00000000e+00
-384	0.00000000e+00	0.00000000e+00	0.00000000e+00	0.00000000e+00
-383	0.00000000e+00	0.00000000e+00	0.00000000e+00	0.00000000e+00
-382	0.00000000e+00	0.00000000e+00	0.00000000e+00	0.00000000e+00
-381	0.00000000e+00	0.00000000e+00	0.00000000e+00	0.00000000e+00
-380	0.00000000e+00	0.00000000e+00	0.00000000e+00	0.00000000e+00
-379	0.00000000e+00	0.00000000e+00	0.00000000e+00	0.00000000e+00
-378	0.00000000e+00	0.00000000e+00	0.00000000e+00	0.00000000e+00
-377	0.00000000e+00	0.00000000e+00	0.00000000e+00	0.00000000e+00
-376	0.00000000e+00	0.00000000e+00	0.00000000e+00	0.00000000e+00
-375	0.00000000e+00	0.00000000e+00	0.00000000e+00	0.00000000e+00
-374	0.00000000e+00	0.00000000e+00	0.00000000e+00	0.00000000e+00
-373	0.00000000e+00	0.00000000e+00	0.00000000e+00	0.00000000e+00
-372	0.00000000e+00	0.00000000e+00	0.00000000e+00	0.00000000e+00
-371	0.00000000e+00	0.00000000e+00	0.00000000e+00	0.00000000e+00
-370	0.00000000e+00	0.00000000e+00	0.00000000e+00	0.00000000e+00
-369	0.00000000e+00	0.00000000e+00	0.00000000e+00	0.00000000e+00
-368	0.00000000e+00	0.00000000e+00	0.00000000e+00	0.00000000e+00
-367	0.00000000e+00	0.00000000e+00	0.00000000e+00	0.00000000e+00
-366	0.00000000e+00	0.00000000e+00	0.00000000e+00	0.00000000e+00
-365	0.00000000e+00	0.00000000e+00	0.00000000e+00	0.00000000e+00
-364	0.00000000e+00	0.00000000e+00	0.00000000e+00	0.00000000e+00
-363	0.00000000e+00	0.00000000e+00	0.00000000e+00	0.00000000e+00
-362	0.00000000e+00	0.00000000e+00	0.00000000e+00	0.00000000e+00
-361	0.00000000e+00	0.00000000e+00	0.00000000e+00	0.00000000e+00
-360	0.00000000e+00	0.00000000e+00	0.00000000e+00	0.00000000e+00
-359	0.00000000e+00	0.00000000e+00	0.00000000e+00	0.00000000e+00
-358	0.00000000e+00	0.00000000e+00	0.00000000e+00	0.00000000e+00
-357	0.00000000e+00	0.00000000e+00	0.00000000e+00	0.00000000e+00
-356	0.00000000e+00	0.00000000e+00	0.00000000e+00	0.00000000e+00
-355	0.00000000e+00	0.00000000e+00	0.00000000e+00	0.00000000e+00
-354	0.00000000e+00	0.00000000e+00	0.00000000e+00	0.00000000e+00
-353	0.00000000e+00	0.00000000e+00	0.00000000e+00	0.00000000e+00
-352	0.00000000e+00	0.00000000e+00	0.00000000e+00	0.00000000e+00
-351	0.00000000e+00	0.00000000e+00	0.00000000e+00	0.00000000e+00
-350	0.00000000e+00	0.00000000e+00	0.00000000e+00	0.00000000e+00
-349	0.00000000e+00	0.00000000e+00	0.00000000e+00	0.00000000e+00
-348	0.00000000e+00	0.00000000e+00	0.00000000e+00	0.00000000e+00
-347	0.00000000e+00	0.00000000e+00	0.00000000e+00	0.00000000e+00
-346	0.00000000e+00	0.00000000e+00	0.00000000e+00	0.00000000e+00
-345	0.00000000e+00	0.00000000e+00	0.00000000e+00	0.00000000e+00
-344	0.00000000e+00	0.00000000e+00	0.00000000e+00	0.00000000e+00
-343	0.00000000e+00	0.00000000e+00	0.00000000e+00	0.00000000e+00
-342	0.00000000e+00	0.00000000e+00	0.00000000e+00	0.00000000e+00
-341	0.00000000e+00	0.00000000e+00	0.00000000e+00	0.00000000e+00
-340	0.00000000e+00	0.00000000e+00	0.00000000e+00	0.00000000e+00
-339	0.00000000e+00	0.00000000e+00	0.00000000e+00	0.00000000e+00
-338	0.00000000e+00	0.00000000e+00	0.00000000e+00	0.00000000e+00
-337	0.00000000e+00	0.00000000e+00	0.00000000e+00	0.00000000e+00
-336	0.00000000e+00	0.00000000e+00	0.00000000e+00	0.00000000e+00
-335	0.00000000e+00	0.00000000e+00	0.00000000e+00	0.00000000e+00
-334	0.00000000e+00	0.00000000e+00	0.00000000e+00	0.00000000e+00
-333	0.00000000e+00	0.00000000e+00	0.00000000e+00	0.00000000e+00
-332	0.00000000e+00	0.00000000e+00	0.00000000e+00	0.00000000e+00
-331	0.00000000e+00	0.00000000e+00	0.00000000e+00	0.00000000e+00
-330	0.00000000e+00	0.00000000e+00	0.00000000e+00	0.00000000e+00
-329	0.00000000e+00	0.00000000e+00	0.00000000e+00	0.00000000e+00
-328	0.00000000e+00	0.00000000e+00	0.00000000e+00	0.00000000e+00
-327	0.00000000e+00	0.00000000e+00	0.00000000e+00	0.00000000e+00
-326	0.00000000e+00	0.00000000e+00	0.00000000e+00	0.00000000e+00
-325	0.00000000e+00	0.00000000e+00	0.00000000e+00	0.00000000e+00
-324	0.00000000e+00	0.00000000e+00	0.00000000e+00	0.00000000e+00
-323	0.00000000e+00	0.00000000e+00	0.00000000e+00	0.00000000e+00
-322	0.00000000e+00	0.00000000e+00	0.00000000e+00	0.00000000e+00
-321	0.00000000e+00	0.00000000e+00	0.00000000e+00	0.00000000e+00
-320	0.00000000e+00	0.00000000e+00	0.00000000e+00	0.00000000e+00
-319	0.00000000e+00	0.00000000e+00	0.00000000e+00	0.00000000e+00
-318	0.00000000e+00	0.00000000e+00	0.00000000e+00	0.00000000e+00
-317	0.00000000e+00	0.00000000e+00	0.00000000e+00	0.00000000e+00
-316	0.00000000e+00	0.00000000e+00	0.00000000e+00	0.00000000e+00
-315	0.00000000e+00	0.00000000e+00	0.00000000e+00	0.00000000e+00
-314	0.00000000e+00	0.00000000e+00	0.00000000e+00	0.00000000e+00
-313	0.00000000e+00	0.00000000e+00	0.00000000e+00	0.00000000e+00
-312	0.00000000e+00	0.00000000e+00	0.00000000e+00	0.00000000e+00
-311	0.00000000e+00	0.00000000e+00	0.00000000e+00	0.00000000e+00
-310	0.00000000e+00	0.00000000e+00	0.00000000e+00	0.00000000e+00
-309	0.00000000e+00	0.00000000e+00	0.00000000e+00	0.00000000e+00
-308	0.00000000e+00	0.00000000e+00	0.00000000e+00	0.00000000e+00
-307	0.00000000e+00	0.00000000e+00	0.00000000e+00	0.00000000e+00
-306	0.00000000e+00	0.00000000e+00	0.00000000e+00	0.00000000e+00
-305	0.00000000e+00	0.00000000e+00	0.00000000e+00	0.00000000e+00
-304	0.00000000e+00	0.00000000e+00	0.00000000e+00	0.00000000e+00
-303	0.00000000e+00	0.00000000e+00	0.00000000e+00	0.00000000e+00
-302	0.00000000e+00	0.00000000e+00	0.00000000e+00	0.00000000e+00
-301	0.00000000e+00	0.00000000e+00	0.00000000e+00	0.00000000e+00
-300	0.00000000e+00	0.00000000e+00	0.00000000e+00	0.00000000e+00
-299	0.00000000e+00	0.00000000e+00	0.00000000e+00	0.00000000e+00
-298	0.00000000e+00	0.00000000e+00	0.00000000e+00	0.00000000e+00
-297	0.00000000e+00	0.00000000e+00	0.00000000e+00	0.00000000e+00
-296	0.00000000e+00	0.00000000e+00	0.00000000e+00	0.00000000e+00
-295	0.00000000e+00	0.00000000e+00	0.00000000e+00	0.00000000e+00
-294	0.00000000e+00	0.00000000e+00	0.00000000e+00	0.00000000e+00
-293	0.00000000e+00	0.00000000e+00	0.00000000e+00	0.00000000e+00
-292	0.00000000e+00	0.00000000e+00	0.00000000e+00	0.00000000e+00
-291	0.00000000e+00	0.00000000e+00	0.00000000e+00	0.00000000e+00
-290	0.00000000e+00	0.00000000e+00	0.00000000e+00	0.00000000e+00
-289	0.00000000e+00	0.00000000e+00	0.00000000e+00	0.00000000e+00
-288	0.00000000e+00	0.00000000e+00	0.00000000e+00	0.00000000e+00
-287	0.00000000e+00	0.00000000e+00	0.00000000e+00	0.00000000e+00
-286	0.00000000e+00	0.00000000e+00	0.00000000e+00	0.00000000e+00
-285	0.00000000e+00	0.00000000e+00	0.00000000e+00	0.00000000e+00
-284	0.00000000e+00	0.00000000e+00	0.00000000e+00	0.00000000e+00
-283	0.00000000e+00	0.00000000e+00	0.00000000e+00	0.00000000e+00
-282	0.00000000e+00	0.00000000e+00	0.00000000e+00	0.00000000e+00
-281	0.00000000e+00	0.00000000e+00	0.00000000e+00	0.00000000e+00
-280	0.00000000e+00	0.00000000e+00	0.00000000e+00	0.00000000e+00
-279	0.00000000e+00	0.00000000e+00	0.00000000e+00	0.00000000e+00
-278	0.00000000e+00	0.00000000e+00	0.00000000e+00	0.00000000e+00
-277	0.00000000e+00	0.00000000e+00	0.00000000e+00	0.00000000e+00
-276	0.00000000e+00	0.00000000e+00	0.00000000e+00	0.00000000e+00
-275	0.00000000e+00	0.00000000e+00	0.00000000e+00	0.00000000e+00
-274	0.00000000e+00	0.00000000e+00	0.00000000e+00	0.00000000e+00
-273	0.00000000e+00	0.00000000e+00	0.00000000e+00	0.00000000e+00
-272	0.00000000e+00	0.00000000e+00	0.00000000e+00	0.00000000e+00
-271	0.00000000e+00	0.00000000e+00	0.00000000e+00	0.00000000e+00
-270	0.00000000e+00	0.00000000e+00	0.00000000e+00	0.00000000e+00
-269	0.00000000e+00	0.00000000e+00	0.00000000e+00	0.00000000e+00
-268	0.00000000e+00	0.00000000e+00	0.00000000e+00	0.00000000e+00
-267	0.00000000e+00	0.00000000e+00	0.00000000e+00	0.00000000e+00
-266	0.00000000e+00	0.00000000e+00	0.00000000e+00	0.00000000e+00
-265	0.00000000e+00	0.00000000e+00	0.00000000e+00	0.00000000e+00
-264	0.00000000e+00	0.00000000e+00	0.00000000e+00	0.00000000e+00
-263	1.00000000e+00	0.00000000e+00	0.00000000e+00	0.00000000e+00
-262	1.00000000e+00	0.00000000e+00	0.00000000e+00	0.00000000e+00
-261	1.00000000e+00	0.00000000e+00	0.00000000e+00	0.00000000e+00
-260	4.00000000e+00	0.00000000e+00	0.00000000e+00	0.00000000e+00
-259	4.00000000e+00	0.00000000e+00	0.00000000e+00	0.00000000e+00
-258	5.00000000e+00	0.00000000e+00	0.00000000e+00	0.00000000e+00
-257	5.00000000e+00	0.00000000e+00	0.00000000e+00	0.00000000e+00
-256	7.00000000e+00	0.00000000e+00	0.00000000e+00	0.00000000e+00
-255	7.00000000e+00	0.00000000e+00	0.00000000e+00	0.00000000e+00
-254	7.00000000e+00	0.00000000e+00	0.00000000e+00	0.00000000e+00
-253	8.00000000e+00	0.00000000e+00	0.00000000e+00	0.00000000e+00
-252	9.00000000e+00	0.00000000e+00	0.00000000e+00	0.00000000e+00
-251	1.00000000e+01	0.00000000e+00	0.00000000e+00	0.00000000e+00
-250	1.10000000e+01	0.00000000e+00	0.00000000e+00	0.00000000e+00
-249	1.10000000e+01	0.00000000e+00	0.00000000e+00	0.00000000e+00
-248	1.10000000e+01	0.00000000e+00	0.00000000e+00	0.00000000e+00
-247	1.10000000e+01	0.00000000e+00	0.00000000e+00	0.00000000e+00
-246	1.10000000e+01	0.00000000e+00	0.00000000e+00	0.00000000e+00
-245	1.20000000e+01	0.00000000e+00	0.00000000e+00	0.00000000e+00
-244	1.20000000e+01	0.00000000e+00	0.00000000e+00	0.00000000e+00
-243	1.20000000e+01	0.00000000e+00	0.00000000e+00	0.00000000e+00
-242	1.30000000e+01	0.00000000e+00	0.00000000e+00	0.00000000e+00
-241	1.50000000e+01	0.00000000e+00	0.00000000e+00	0.00000000e+00
-240	1.50000000e+01	0.00000000e+00	0.00000000e+00	0.00000000e+00
-239	1.70000000e+01	0.00000000e+00	0.00000000e+00	0.00000000e+00
-238	1.70000000e+01	0.00000000e+00	0.00000000e+00	0.00000000e+00
-237	1.70000000e+01	0.00000000e+00	0.00000000e+00	0.00000000e+00
-236	1.80000000e+01	0.00000000e+00	0.00000000e+00	0.00000000e+00
-235	1.80000000e+01	0.00000000e+00	0.00000000e+00	0.00000000e+00
-234	1.80000000e+01	0.00000000e+00	0.00000000e+00	0.00000000e+00
-233	1.80000000e+01	0.00000000e+00	0.00000000e+00	0.00000000e+00
-232	1.90000000e+01	0.00000000e+00	0.00000000e+00	0.00000000e+00
-231	1.90000000e+01	0.00000000e+00	0.00000000e+00	0.00000000e+00
-230	2.00000000e+01	0.00000000e+00	0.00000000e+00	0.00000000e+00
-229	2.00000000e+01	0.00000000e+00	0.00000000e+00	0.00000000e+00
-228	2.10000000e+01	0.00000000e+00	0.00000000e+00	0.00000000e+00
-227	2.10000000e+01	0.00000000e+00	0.00000000e+00	0.00000000e+00
-226	2.20000000e+01	0.00000000e+00	0.00000000e+00	0.00000000e+00
-225	2.20000000e+01	0.00000000e+00	0.00000000e+00	0.00000000e+00
-224	2.40000000e+01	0.00000000e+00	0.00000000e+00	0.00000000e+00
-223	2.40000000e+01	0.00000000e+00	0.00000000e+00	0.00000000e+00
-222	2.70000000e+01	0.00000000e+00	0.00000000e+00	0.00000000e+00
-221	2.70000000e+01	0.00000000e+00	0.00000000e+00	0.00000000e+00
-220	2.70000000e+01	0.00000000e+00	0.00000000e+00	0.00000000e+00
-219	2.70000000e+01	0.00000000e+00	0.00000000e+00	0.00000000e+00
-218	2.70000000e+01	0.00000000e+00	0.00000000e+00	0.00000000e+00
-217	2.70000000e+01	0.00000000e+00	0.00000000e+00	0.00000000e+00
-216	2.90000000e+01	0.00000000e+00	0.00000000e+00	0.00000000e+00
-215	2.90000000e+01	0.00000000e+00	0.00000000e+00	0.00000000e+00
-214	3.00000000e+01	0.00000000e+00	0.00000000e+00	0.00000000e+00
-213	3.10000000e+01	0.00000000e+00	0.00000000e+00	0.00000000e+00
-212	3.10000000e+01	0.00000000e+00	0.00000000e+00	0.00000000e+00
-211	3.20000000e+01	0.00000000e+00	0.00000000e+00	0.00000000e+00
-210	3.40000000e+01	0.00000000e+00	0.00000000e+00	0.00000000e+00
-209	3.50000000e+01	0.00000000e+00	0.00000000e+00	0.00000000e+00
-208	3.60000000e+01	0.00000000e+00	0.00000000e+00	0.00000000e+00
-207	3.60000000e+01	0.00000000e+00	0.00000000e+00	0.00000000e+00
-206	3.60000000e+01	0.00000000e+00	0.00000000e+00	0.00000000e+00
-205	3.60000000e+01	0.00000000e+00	0.00000000e+00	0.00000000e+00
-204	3.60000000e+01	0.00000000e+00	0.00000000e+00	0.00000000e+00
-203	3.60000000e+01	0.00000000e+00	0.00000000e+00	0.00000000e+00
-202	3.60000000e+01	0.00000000e+00	0.00000000e+00	0.00000000e+00
-201	3.60000000e+01	0.00000000e+00	0.00000000e+00	0.00000000e+00
-200	3.60000000e+01	0.00000000e+00	0.00000000e+00	0.00000000e+00
-199	3.60000000e+01	0.00000000e+00	0.00000000e+00	0.00000000e+00
-198	3.60000000e+01	0.00000000e+00	0.00000000e+00	0.00000000e+00
-197	3.60000000e+01	0.00000000e+00	0.00000000e+00	0.00000000e+00
-196	3.70000000e+01	0.00000000e+00	0.00000000e+00	0.00000000e+00
-195	3.90000000e+01	0.00000000e+00	0.00000000e+00	0.00000000e+00
-194	4.00000000e+01	0.00000000e+00	0.00000000e+00	0.00000000e+00
-193	4.00000000e+01	0.00000000e+00	0.00000000e+00	0.00000000e+00
-192	4.10000000e+01	0.00000000e+00	0.00000000e+00	0.00000000e+00
-191	4.10000000e+01	0.00000000e+00	0.00000000e+00	0.00000000e+00
-190	4.10000000e+01	0.00000000e+00	0.00000000e+00	0.00000000e+00
-189	4.10000000e+01	0.00000000e+00	0.00000000e+00	0.00000000e+00
-188	4.30000000e+01	0.00000000e+00	0.00000000e+00	0.00000000e+00
-187	4.30000000e+01	0.00000000e+00	0.00000000e+00	0.00000000e+00
-186	4.30000000e+01	0.00000000e+00	0.00000000e+00	0.00000000e+00
-185	4.40000000e+01	0.00000000e+00	0.00000000e+00	0.00000000e+00
-184	4.50000000e+01	0.00000000e+00	0.00000000e+00	0.00000000e+00
-183	4.50000000e+01	0.00000000e+00	0.00000000e+00	0.00000000e+00
-182	4.50000000e+01	0.00000000e+00	0.00000000e+00	0.00000000e+00
-181	4.50000000e+01	0.00000000e+00	0.00000000e+00	0.00000000e+00
-180	4.60000000e+01	0.00000000e+00	0.00000000e+00	0.00000000e+00
-179	4.70000000e+01	0.00000000e+00	0.00000000e+00	0.00000000e+00
-178	4.70000000e+01	0.00000000e+00	0.00000000e+00	0.00000000e+00
-177	4.70000000e+01	0.00000000e+00	0.00000000e+00	0.00000000e+00
-176	4.70000000e+01	0.00000000e+00	0.00000000e+00	0.00000000e+00
-175	4.70000000e+01	0.00000000e+00	0.00000000e+00	0.00000000e+00
-174	4.70000000e+01	0.00000000e+00	0.00000000e+00	0.00000000e+00
-173	4.70000000e+01	0.00000000e+00	0.00000000e+00	0.00000000e+00
-172	4.90000000e+01	0.00000000e+00	0.00000000e+00	0.00000000e+00
-171	5.00000000e+01	0.00000000e+00	0.00000000e+00	0.00000000e+00
-170	5.20000000e+01	0.00000000e+00	0.00000000e+00	0.00000000e+00
-169	5.30000000e+01	0.00000000e+00	0.00000000e+00	0.00000000e+00
-168	5.30000000e+01	0.00000000e+00	0.00000000e+00	0.00000000e+00
-167	5.30000000e+01	0.00000000e+00	0.00000000e+00	0.00000000e+00
-166	5.40000000e+01	0.00000000e+00	0.00000000e+00	0.00000000e+00
-165	5.40000000e+01	0.00000000e+00	0.00000000e+00	0.00000000e+00
-164	5.50000000e+01	0.00000000e+00	0.00000000e+00	0.00000000e+00
-163	5.50000000e+01	0.00000000e+00	0.00000000e+00	0.00000000e+00
-162	5.80000000e+01	0.00000000e+00	0.00000000e+00	0.00000000e+00
-161	5.90000000e+01	0.00000000e+00	0.00000000e+00	0.00000000e+00
-160	5.90000000e+01	0.00000000e+00	0.00000000e+00	0.00000000e+00
-159	5.90000000e+01	0.00000000e+00	0.00000000e+00	0.00000000e+00
-158	6.00000000e+01	0.00000000e+00	0.00000000e+00	0.00000000e+00
-157	6.00000000e+01	0.00000000e+00	0.00000000e+00	0.00000000e+00
-156	6.00000000e+01	0.00000000e+00	0.00000000e+00	0.00000000e+00
-155	6.10000000e+01	0.00000000e+00	0.00000000e+00	0.00000000e+00
-154	6.10000000e+01	0.00000000e+00	0.00000000e+00	0.00000000e+00
-153	6.10000000e+01	0.00000000e+00	0.00000000e+00	0.00000000e+00
-152	6.10000000e+01	0.00000000e+00	0.00000000e+00	0.00000000e+00
-151	6.10000000e+01	0.00000000e+00	0.00000000e+00	0.00000000e+00
-150	6.30000000e+01	0.00000000e+00	0.00000000e+00	0.00000000e+00
-149	6.30000000e+01	0.00000000e+00	0.00000000e+00	0.00000000e+00
-148	6.30000000e+01	0.00000000e+00	0.00000000e+00	0.00000000e+00
-147	6.30000000e+01	0.00000000e+00	0.00000000e+00	0.00000000e+00
-146	6.30000000e+01	0.00000000e+00	0.00000000e+00	0.00000000e+00
-145	6.30000000e+01	0.00000000e+00	0.00000000e+00	0.00000000e+00
-144	6.30000000e+01	0.00000000e+00	0.00000000e+00	0.00000000e+00
-143	6.30000000e+01	0.00000000e+00	0.00000000e+00	0.00000000e+00
-142	6.30000000e+01	0.00000000e+00	0.00000000e+00	0.00000000e+00
-141	6.40000000e+01	0.00000000e+00	0.00000000e+00	0.00000000e+00
-140	6.50000000e+01	0.00000000e+00	0.00000000e+00	0.00000000e+00
-139	6.50000000e+01	0.00000000e+00	0.00000000e+00	0.00000000e+00
-138	6.50000000e+01	0.00000000e+00	0.00000000e+00	0.00000000e+00
-137	6.60000000e+01	0.00000000e+00	0.00000000e+00	0.00000000e+00
-136	6.70000000e+01	0.00000000e+00	0.00000000e+00	0.00000000e+00
-135	6.70000000e+01	0.00000000e+00	0.00000000e+00	0.00000000e+00
-134	6.70000000e+01	0.00000000e+00	0.00000000e+00	0.00000000e+00
-133	6.70000000e+01	0.00000000e+00	0.00000000e+00	0.00000000e+00
-132	6.90000000e+01	0.00000000e+00	0.00000000e+00	0.00000000e+00
-131	1.53000000e+02	1.00000000e+00	1.00000000e+00	1.00000000e+00
-130	3.01000000e+02	1.00000000e+00	1.00000000e+00	1.00000000e+00
-129	4.52000000e+02	1.00000000e+00	1.00000000e+00	1.00000000e+00
-128	5.92000000e+02	1.00000000e+00	1.00000000e+00	1.00000000e+00
-127	6.95000000e+02	1.00000000e+00	1.00000000e+00	1.00000000e+00
-126	8.23000000e+02	1.00000000e+00	1.00000000e+00	1.00000000e+00
-125	9.47000000e+02	1.00000000e+00	1.00000000e+00	1.00000000e+00
-124	1.08500000e+03	2.00000000e+00	2.00000000e+00	2.00000000e+00
-123	1.25800000e+03	2.00000000e+00	2.00000000e+00	2.00000000e+00
-122	1.47400000e+03	3.00000000e+00	3.00000000e+00	3.00000000e+00
-121	1.68600000e+03	4.00000000e+00	4.00000000e+00	4.00000000e+00
-120	1.98100000e+03	4.00000000e+00	4.00000000e+00	4.00000000e+00
-119	2.36300000e+03	4.00000000e+00	4.00000000e+00	4.00000000e+00
-118	2.66900000e+03	5.00000000e+00	5.00000000e+00	5.00000000e+00
-117	3.02900000e+03	5.00000000e+00	5.00000000e+00	5.00000000e+00
-116	3.70200000e+03	7.00000000e+00	8.00000000e+00	1.40000000e+01
-115	4.84300000e+03	7.00000000e+00	8.00000000e+00	1.40000000e+01
-114	5.79300000e+03	1.00000000e+01	9.00000000e+00	1.60000000e+01
-113	6.73000000e+03	1.00000000e+01	9.00000000e+00	1.60000000e+01
-112	7.61300000e+03	1.00000000e+01	9.00000000e+00	1.60000000e+01
-111	8.16400000e+03	1.00000000e+01	9.00000000e+00	1.60000000e+01
-110	9.01800000e+03	1.00000000e+01	9.00000000e+00	1.60000000e+01
-109	9.86100000e+03	1.00000000e+01	9.00000000e+00	1.60000000e+01
-108	1.09460000e+04	1.00000000e+01	9.00000000e+00	1.60000000e+01
-107	1.22610000e+04	1.00000000e+01	9.00000000e+00	1.60000000e+01
-106	1.35970000e+04	9.00000000e+00	1.00000000e+01	1.70000000e+01
-105	1.50890000e+04	9.00000000e+00	1.00000000e+01	1.70000000e+01
-104	1.66320000e+04	9.00000000e+00	1.00000000e+01	1.70000000e+01
-103	1.84040000e+04	1.00000000e+01	1.10000000e+01	1.80000000e+01
-102	2.01910000e+04	1.30000000e+01	1.30000000e+01	2.00000000e+01
-101	2.16960000e+04	1.30000000e+01	1.30000000e+01	2.00000000e+01
-100	2.31210000e+04	1.40000000e+01	1.40000000e+01	2.20000000e+01
-99	2.47650000e+04	1.40000000e+01	1.40000000e+01	2.20000000e+01
-98	2.65460000e+04	1.40000000e+01	1.40000000e+01	2.20000000e+01
-97	2.80990000e+04	1.40000000e+01	1.40000000e+01	2.20000000e+01
-96	2.97250000e+04	1.40000000e+01	1.40000000e+01	2.20000000e+01
-95	3.17070000e+04	1.60000000e+01	1.60000000e+01	2.40000000e+01
-94	3.45340000e+04	1.60000000e+01	1.60000000e+01	2.60000000e+01
-93	3.65600000e+04	1.60000000e+01	1.60000000e+01	2.60000000e+01
-92	3.80800000e+04	1.70000000e+01	1.80000000e+01	2.80000000e+01
-91	3.96790000e+04	1.70000000e+01	1.80000000e+01	2.80000000e+01
-90	4.12830000e+04	1.70000000e+01	1.80000000e+01	2.80000000e+01
-89	4.32950000e+04	2.00000000e+01	2.00000000e+01	3.00000000e+01
-88	4.56010000e+04	2.00000000e+01	2.10000000e+01	3.10000000e+01
-87	4.82430000e+04	2.00000000e+01	2.10000000e+01	3.10000000e+01
-86	5.04700000e+04	2.40000000e+01	2.50000000e+01	3.50000000e+01
-85	5.24730000e+04	2.40000000e+01	2.50000000e+01	3.50000000e+01
-84	5.42300000e+04	2.40000000e+01	2.50000000e+01	3.50000000e+01
-83	5.61880000e+04	2.40000000e+01	2.50000000e+01	3.50000000e+01
-82	5.61880000e+04	2.40000000e+01	2.50000000e+01	3.50000000e+01
-81	5.61880000e+04	2.40000000e+01	2.50000000e+01	3.50000000e+01
-80	5.85920000e+04	2.40000000e+01	2.50000000e+01	3.50000000e+01
-79	6.07240000e+04	2.40000000e+01	2.50000000e+01	3.50000000e+01
-78	6.25150000e+04	2.40000000e+01	2.50000000e+01	3.50000000e+01
-77	6.42800000e+04	2.40000000e+01	2.50000000e+01	3.50000000e+01
-76	6.60280000e+04	2.50000000e+01	2.60000000e+01	3.60000000e+01
-75	6.82640000e+04	2.50000000e+01	2.60000000e+01	3.60000000e+01
-74	7.08670000e+04	2.50000000e+01	2.60000000e+01	3.60000000e+01
-73	7.28540000e+04	2.50000000e+01	2.60000000e+01	3.60000000e+01
-72	7.49120000e+04	2.50000000e+01	2.60000000e+01	3.60000000e+01
-71	7.68240000e+04	2.50000000e+01	2.70000000e+01	3.70000000e+01
-70	7.89520000e+04	2.50000000e+01	2.70000000e+01	3.70000000e+01
-69	8.14770000e+04	2.90000000e+01	3.00000000e+01	4.10000000e+01
-68	8.40130000e+04	2.90000000e+01	3.00000000e+01	4.10000000e+01
-67	8.66700000e+04	3.00000000e+01	3.10000000e+01	4.20000000e+01
-66	8.66700000e+04	3.00000000e+01	3.10000000e+01	4.20000000e+01
-65	8.85810000e+04	3.00000000e+01	3.10000000e+01	4.20000000e+01
-64	9.04870000e+04	3.00000000e+01	3.10000000e+01	4.20000000e+01
-63	9.24800000e+04	3.10000000e+01	3.20000000e+01	4.30000000e+01
-62	9.43430000e+04	3.10000000e+01	3.20000000e+01	4.30000000e+01
-61	9.63910000e+04	3.10000000e+01	3.20000000e+01	4.30000000e+01
-60	9.85790000e+04	3.10000000e+01	3.20000000e+01	4.30000000e+01
-59	1.00845000e+05	3.10000000e+01	3.20000000e+01	4.30000000e+01
-58	1.02700000e+05	3.10000000e+01	3.20000000e+01	4.30000000e+01
-57	1.04352000e+05	3.10000000e+01	3.20000000e+01	4.30000000e+01
-56	1.06143000e+05	3.10000000e+01	3.20000000e+01	4.30000000e+01
-55	1.08896000e+05	3.10000000e+01	3.20000000e+01	4.30000000e+01
-54	1.11276000e+05	3.10000000e+01	3.20000000e+01	4.30000000e+01
-53	1.14159000e+05	3.10000000e+01	3.20000000e+01	4.30000000e+01
-52	1.16841000e+05	3.50000000e+01	3.50000000e+01	4.70000000e+01
-51	1.18836000e+05	3.50000000e+01	3.50000000e+01	4.70000000e+01
-50	1.20721000e+05	3.50000000e+01	3.50000000e+01	4.70000000e+01
-49	1.22408000e+05	3.50000000e+01	3.50000000e+01	4.70000000e+01
-48	1.25069000e+05	3.60000000e+01	3.60000000e+01	5.10000000e+01
-47	1.27983000e+05	3.60000000e+01	3.60000000e+01	5.10000000e+01
-46	1.30801000e+05	3.90000000e+01	3.80000000e+01	5.30000000e+01
-45	1.33477000e+05	4.00000000e+01	3.90000000e+01	5.50000000e+01
-44	1.35556000e+05	4.00000000e+01	3.90000000e+01	5.50000000e+01
-43	1.37628000e+05	4.30000000e+01	4.10000000e+01	5.70000000e+01
-42	1.39955000e+05	4.40000000e+01	4.20000000e+01	5.80000000e+01
-41	1.42902000e+05	4.40000000e+01	4.20000000e+01	5.80000000e+01
-40	1.45495000e+05	4.40000000e+01	4.20000000e+01	5.80000000e+01
-39	1.48179000e+05	4.20000000e+01	4.30000000e+01	5.90000000e+01
-38	1.51486000e+05	4.30000000e+01	4.40000000e+01	6.00000000e+01
-37	1.53893000e+05	4.30000000e+01	4.40000000e+01	6.00000000e+01
-36	1.55967000e+05	4.70000000e+01	4.50000000e+01	6.20000000e+01
-35	1.58041000e+05	4.50000000e+01	4.60000000e+01	6.40000000e+01
-34	1.60397000e+05	4.50000000e+01	4.60000000e+01	6.40000000e+01
-33	1.63280000e+05	4.50000000e+01	4.60000000e+01	6.40000000e+01
-32	1.66229000e+05	4.50000000e+01	4.60000000e+01	6.40000000e+01
-31	1.69760000e+05	4.60000000e+01	4.80000000e+01	6.60000000e+01
-30	1.73598000e+05	4.70000000e+01	4.90000000e+01	6.70000000e+01
-29	1.76365000e+05	4.70000000e+01	4.90000000e+01	6.70000000e+01
-28	1.79703000e+05	4.70000000e+01	4.90000000e+01	6.70000000e+01
-27	1.85557000e+05	5.10000000e+01	5.10000000e+01	7.10000000e+01
-26	1.90465000e+05	5.30000000e+01	5.30000000e+01	7.30000000e+01
-25	1.96406000e+05	5.30000000e+01	5.30000000e+01	7.30000000e+01
-24	2.03575000e+05	5.40000000e+01	5.50000000e+01	7.70000000e+01
-23	2.15903000e+05	5.80000000e+01	5.70000000e+01	8.10000000e+01
-22	2.23035000e+05	6.40000000e+01	6.50000000e+01	9.00000000e+01
-21	2.28427000e+05	6.80000000e+01	6.60000000e+01	9.10000000e+01
-20	2.33779000e+05	6.70000000e+01	6.70000000e+01	9.20000000e+01
-19	2.39120000e+05	6.70000000e+01	6.70000000e+01	9.20000000e+01
-18	2.44860000e+05	6.70000000e+01	6.70000000e+01	9.20000000e+01
-17	2.50480000e+05	6.70000000e+01	6.70000000e+01	9.20000000e+01
-16	2.55850000e+05	7.10000000e+01	7.10000000e+01	9.60000000e+01
-15	2.61252000e+05	7.60000000e+01	7.60000000e+01	1.04000000e+02
-14	2.66762000e+05	7.60000000e+01	7.60000000e+01	1.04000000e+02
-13	2.72053000e+05	7.70000000e+01	7.80000000e+01	1.06000000e+02
-12	2.77055000e+05	7.70000000e+01	7.90000000e+01	1.08000000e+02
-11	2.83034000e+05	7.80000000e+01	8.30000000e+01	1.13000000e+02
-10	2.89528000e+05	8.50000000e+01	8.80000000e+01	1.20000000e+02
-9	2.95041000e+05	8.80000000e+01	8.90000000e+01	1.21000000e+02
-8	3.00136000e+05	8.70000000e+01	9.00000000e+01	1.22000000e+02
-7	3.09205000e+05	9.00000000e+01	9.20000000e+01	1.25000000e+02
-6	3.17366000e+05	9.10000000e+01	9.30000000e+01	1.26000000e+02
-5	3.23292000e+05	9.30000000e+01	9.50000000e+01	1.28000000e+02
-4	3.30230000e+05	9.20000000e+01	9.70000000e+01	1.30000000e+02
-3	3.36507000e+05	9.50000000e+01	1.02000000e+02	1.37000000e+02
-2	3.44371000e+05	1.00000000e+02	1.03000000e+02	1.38000000e+02
-1	3.51190000e+05	9.90000000e+01	1.05000000e+02	1.40000000e+02
0	3.59994000e+05	9.90000000e+01	1.07000000e+02	1.42000000e+02
1	3.75308000e+05	1.09000000e+02	1.14000000e+02	1.51000000e+02
2	3.92117000e+05	1.19000000e+02	1.23000000e+02	1.64000000e+02
3	4.05283000e+05	1.29000000e+02	1.29000000e+02	1.73000000e+02
4	4.15544000e+05	1.36000000e+02	1.35000000e+02	1.91000000e+02
5	4.21880000e+05	1.43000000e+02	1.40000000e+02	1.97000000e+02
6	4.27591000e+05	1.44000000e+02	1.41000000e+02	1.98000000e+02
7	4.34818000e+05	1.41000000e+02	1.44000000e+02	2.02000000e+02
8	4.42372000e+05	1.51000000e+02	1.49000000e+02	2.07000000e+02
9	4.50651000e+05	1.52000000e+02	1.52000000e+02	2.10000000e+02
10	4.59333000e+05	1.52000000e+02	1.56000000e+02	2.14000000e+02
11	4.66443000e+05	1.63000000e+02	1.60000000e+02	2.18000000e+02
12	4.71230000e+05	1.58000000e+02	1.62000000e+02	2.20000000e+02
13	4.75212000e+05	1.61000000e+02	1.63000000e+02	2.22000000e+02
14	4.78995000e+05	1.62000000e+02	1.66000000e+02	2.27000000e+02
15	4.83318000e+05	1.59000000e+02	1.69000000e+02	2.32000000e+02
16	4.87990000e+05	1.60000000e+02	1.70000000e+02	2.33000000e+02
17	4.93440000e+05	1.64000000e+02	1.73000000e+02	2.40000000e+02
18	4.98118000e+05	1.67000000e+02	1.75000000e+02	2.42000000e+02
19	5.01425000e+05	1.67000000e+02	1.79000000e+02	2.46000000e+02
20	5.04137000e+05	1.67000000e+02	1.79000000e+02	2.46000000e+02
21	5.06884000e+05	1.67000000e+02	1.79000000e+02	2.47000000e+02
22	5.09966000e+05	1.67000000e+02	1.79000000e+02	2.47000000e+02
23	5.13811000e+05	1.66000000e+02	1.80000000e+02	2.50000000e+02
24	5.17702000e+05	1.75000000e+02	1.83000000e+02	2.53000000e+02
25	5.21383000e+05	1.76000000e+02	1.85000000e+02	2.55000000e+02
26	5.24021000e+05	1.75000000e+02	1.86000000e+02	2.56000000e+02
27	5.26585000e+05	1.75000000e+02	1.87000000e+02	2.57000000e+02
28	5.28755000e+05	1.73000000e+02	1.88000000e+02	2.58000000e+02
29	5.31268000e+05	1.79000000e+02	1.89000000e+02	2.59000000e+02
30	5.34447000e+05	1.79000000e+02	1.89000000e+02	2.59000000e+02
31	5.37770000e+05	1.80000000e+02	1.90000000e+02	2.60000000e+02
32	5.40250000e+05	1.76000000e+02	1.91000000e+02	2.62000000e+02
33	5.42172000e+05	1.85000000e+02	1.91000000e+02	2.63000000e+02
34	5.43833000e+05	1.85000000e+02	1.91000000e+02	2.63000000e+02
35	5.46061000e+05	1.75000000e+02	1.93000000e+02	2.66000000e+02
36	5.48310000e+05	1.76000000e+02	1.94000000e+02	2.67000000e+02
37	5.50957000e+05	1.79000000e+02	1.95000000e+02	2.69000000e+02
38	5.53672000e+05	1.81000000e+02	1.96000000e+02	2.70000000e+02
39	5.56457000e+05	1.83000000e+02	1.97000000e+02	2.71000000e+02
40	5.59015000e+05	1.86000000e+02	1.98000000e+02	2.72000000e+02
41	5.62298000e+05	1.86000000e+02	1.98000000e+02	2.72000000e+02
42	5.64995000e+05	1.86000000e+02	1.98000000e+02	2.72000000e+02
43	5.67976000e+05	1.83000000e+02	1.99000000e+02	2.73000000e+02
44	5.72041000e+05	1.83000000e+02	1.99000000e+02	2.73000000e+02
45	5.75565000e+05	1.88000000e+02	2.01000000e+02	2.75000000e+02
46	5.79649000e+05	1.88000000e+02	2.01000000e+02	2.75000000e+02
47	5.83572000e+05	1.88000000e+02	2.01000000e+02	2.75000000e+02
48	5.88710000e+05	1.88000000e+02	2.05000000e+02	2.80000000e+02
49	5.92722000e+05	1.84000000e+02	2.06000000e+02	2.81000000e+02
50	5.97891000e+05	1.97000000e+02	2.10000000e+02	2.85000000e+02
51	6.03152000e+05	1.97000000e+02	2.10000000e+02	2.85000000e+02
52	6.08048000e+05	1.97000000e+02	2.10000000e+02	2.85000000e+02
53	6.11276000e+05	1.87000000e+02	2.11000000e+02	2.86000000e+02
54	6.13988000e+05	1.87000000e+02	2.11000000e+02	2.86000000e+02
55	6.16271000e+05	1.87000000e+02	2.11000000e+02	2.86000000e+02
56	6.18656000e+05	1.87000000e+02	2.11000000e+02	2.86000000e+02
57	6.20227000e+05	1.87000000e+02	2.11000000e+02	2.86000000e+02
58	6.20768000e+05	1.87000000e+02	2.11000000e+02	2.86000000e+02
59	6.21194000e+05	1.91000000e+02	2.13000000e+02	2.88000000e+02
60	6.21621000e+05	1.91000000e+02	2.13000000e+02	2.88000000e+02
61	6.22611000e+05	1.91000000e+02	2.13000000e+02	2.88000000e+02
62	6.23897000e+05	1.91000000e+02	2.13000000e+02	2.88000000e+02
63	6.25807000e+05	1.91000000e+02	2.13000000e+02	2.88000000e+02
64	6.27795000e+05	1.88000000e+02	2.14000000e+02	2.89000000e+02
65	6.30057000e+05	1.88000000e+02	2.14000000e+02	2.89000000e+02
66	6.32718000e+05	1.88000000e+02	2.14000000e+02	2.89000000e+02
67	6.35137000e+05	1.95000000e+02	2.16000000e+02	2.92000000e+02
68	6.36996000e+05	1.96000000e+02	2.17000000e+02	2.93000000e+02
69	6.38898000e+05	1.96000000e+02	2.17000000e+02	2.93000000e+02
70	6.40614000e+05	1.96000000e+02	2.17000000e+02	2.93000000e+02
71	6.42535000e+05	1.98000000e+02	2.19000000e+02	2.95000000e+02
72	6.42535000e+05	1.98000000e+02	2.19000000e+02	2.95000000e+02
73	6.43334000e+05	1.98000000e+02	2.19000000e+02	2.95000000e+02
74	6.43334000e+05	2.00000000e+02	2.20000000e+02	2.97000000e+02
75	6.45302000e+05	2.00000000e+02	2.20000000e+02	2.97000000e+02
76	6.47428000e+05	2.04000000e+02	2.21000000e+02	2.99000000e+02
77	6.49576000e+05	2.04000000e+02	2.22000000e+02	3.00000000e+02
78	6.51753000e+05	2.04000000e+02	2.22000000e+02	3.00000000e+02
79	6.53602000e+05	2.04000000e+02	2.22000000e+02	3.00000000e+02
80	6.55500000e+05	2.01000000e+02	2.23000000e+02	3.01000000e+02
81	6.55500000e+05	2.01000000e+02	2.23000000e+02	3.01000000e+02
82	6.57177000e+05	2.03000000e+02	2.24000000e+02	3.02000000e+02
83	6.57177000e+05	2.04000000e+02	2.26000000e+02	3.04000000e+02
84	6.57177000e+05	2.04000000e+02	2.26000000e+02	3.04000000e+02
85	6.57177000e+05	2.05000000e+02	2.27000000e+02	3.05000000e+02
86	6.57177000e+05	2.05000000e+02	2.27000000e+02	3.05000000e+02
87	6.58915000e+05	2.03000000e+02	2.28000000e+02	3.06000000e+02
88	6.60978000e+05	2.03000000e+02	2.28000000e+02	3.06000000e+02
89	6.63923000e+05	2.03000000e+02	2.28000000e+02	3.06000000e+02
90	6.67535000e+05	2.03000000e+02	2.28000000e+02	3.06000000e+02
91	6.70957000e+05	2.01000000e+02	2.29000000e+02	3.07000000e+02
92	6.74155000e+05	2.01000000e+02	2.29000000e+02	3.07000000e+02
93	6.77587000e+05	2.01000000e+02	2.29000000e+02	3.07000000e+02
94	6.81242000e+05	2.01000000e+02	2.29000000e+02	3.07000000e+02
95	6.83967000e+05	2.01000000e+02	2.29000000e+02	3.07000000e+02
96	6.86434000e+05	2.09000000e+02	2.30000000e+02	3.08000000e+02
97	6.88815000e+05	2.09000000e+02	2.30000000e+02	3.08000000e+02
98	6.91950000e+05	2.09000000e+02	2.30000000e+02	3.08000000e+02
99	6.95314000e+05	2.09000000e+02	2.30000000e+02	3.08000000e+02
100	6.98968000e+05	2.13000000e+02	2.32000000e+02	3.10000000e+02
