# Supplementary material for: Early Prediction of Movie Box Office Success Based on Wikipedia Activity Big Data
Source: PLoS One. 2013 Aug 21;8(8):e71226. doi: 10.1371/journal.pone.0071226 (PMC3749192; doi:10.1371/journal.pone.0071226)
Supplement: Dataset S1 — The dataset under study, including the financial and Wikipedia activity data is also available at http://wwm.phy.bme.hu/SupplementaryDataS1.zip. (ZIP) [file pone.0071226.s002.zip › wikipredict_data_pack/sample_of_312/wikipedia_predictors/60]

Day_(movie_time)	Views	Users	Rigor	Edits
-500	0.00000000e+00	3.00000000e+00	3.00000000e+00	3.00000000e+00
-499	2.00000000e+01	3.00000000e+00	3.00000000e+00	3.00000000e+00
-498	2.80000000e+01	3.00000000e+00	3.00000000e+00	3.00000000e+00
-497	3.30000000e+01	3.00000000e+00	3.00000000e+00	3.00000000e+00
-496	3.70000000e+01	3.00000000e+00	3.00000000e+00	3.00000000e+00
-495	3.80000000e+01	3.00000000e+00	3.00000000e+00	3.00000000e+00
-494	3.90000000e+01	3.00000000e+00	3.00000000e+00	3.00000000e+00
-493	4.10000000e+01	3.00000000e+00	3.00000000e+00	3.00000000e+00
-492	4.10000000e+01	3.00000000e+00	3.00000000e+00	3.00000000e+00
-491	4.10000000e+01	3.00000000e+00	3.00000000e+00	3.00000000e+00
-490	4.10000000e+01	3.00000000e+00	3.00000000e+00	3.00000000e+00
-489	4.30000000e+01	3.00000000e+00	3.00000000e+00	3.00000000e+00
-488	4.40000000e+01	3.00000000e+00	3.00000000e+00	3.00000000e+00
-487	4.40000000e+01	3.00000000e+00	3.00000000e+00	3.00000000e+00
-486	4.70000000e+01	3.00000000e+00	3.00000000e+00	3.00000000e+00
-485	4.70000000e+01	3.00000000e+00	3.00000000e+00	3.00000000e+00
-484	4.70000000e+01	3.00000000e+00	3.00000000e+00	3.00000000e+00
-483	4.70000000e+01	3.00000000e+00	3.00000000e+00	3.00000000e+00
-482	4.80000000e+01	3.00000000e+00	3.00000000e+00	3.00000000e+00
-481	4.80000000e+01	3.00000000e+00	3.00000000e+00	3.00000000e+00
-480	5.10000000e+01	3.00000000e+00	3.00000000e+00	3.00000000e+00
-479	5.30000000e+01	3.00000000e+00	3.00000000e+00	3.00000000e+00
-478	5.50000000e+01	3.00000000e+00	3.00000000e+00	3.00000000e+00
-477	5.50000000e+01	3.00000000e+00	3.00000000e+00	3.00000000e+00
-476	5.50000000e+01	3.00000000e+00	3.00000000e+00	3.00000000e+00
-475	5.60000000e+01	3.00000000e+00	3.00000000e+00	3.00000000e+00
-474	5.90000000e+01	3.00000000e+00	3.00000000e+00	3.00000000e+00
-473	6.10000000e+01	3.00000000e+00	3.00000000e+00	3.00000000e+00
-472	6.60000000e+01	3.00000000e+00	3.00000000e+00	3.00000000e+00
-471	6.70000000e+01	3.00000000e+00	3.00000000e+00	3.00000000e+00
-470	6.80000000e+01	3.00000000e+00	3.00000000e+00	3.00000000e+00
-469	7.10000000e+01	3.00000000e+00	3.00000000e+00	3.00000000e+00
-468	7.40000000e+01	3.00000000e+00	3.00000000e+00	3.00000000e+00
-467	7.70000000e+01	3.00000000e+00	3.00000000e+00	3.00000000e+00
-466	7.80000000e+01	3.00000000e+00	3.00000000e+00	3.00000000e+00
-465	8.00000000e+01	3.00000000e+00	3.00000000e+00	3.00000000e+00
-464	8.50000000e+01	3.00000000e+00	3.00000000e+00	3.00000000e+00
-463	9.20000000e+01	3.00000000e+00	3.00000000e+00	3.00000000e+00
-462	9.20000000e+01	3.00000000e+00	3.00000000e+00	3.00000000e+00
-461	9.20000000e+01	3.00000000e+00	3.00000000e+00	3.00000000e+00
-460	9.30000000e+01	3.00000000e+00	3.00000000e+00	3.00000000e+00
-459	9.40000000e+01	3.00000000e+00	3.00000000e+00	3.00000000e+00
-458	9.50000000e+01	3.00000000e+00	3.00000000e+00	3.00000000e+00
-457	9.80000000e+01	3.00000000e+00	3.00000000e+00	3.00000000e+00
-456	9.90000000e+01	3.00000000e+00	3.00000000e+00	3.00000000e+00
-455	9.90000000e+01	3.00000000e+00	3.00000000e+00	3.00000000e+00
-454	9.90000000e+01	3.00000000e+00	3.00000000e+00	3.00000000e+00
-453	9.90000000e+01	3.00000000e+00	3.00000000e+00	3.00000000e+00
-452	9.90000000e+01	3.00000000e+00	3.00000000e+00	3.00000000e+00
-451	1.00000000e+02	3.00000000e+00	3.00000000e+00	3.00000000e+00
-450	1.00000000e+02	3.00000000e+00	3.00000000e+00	3.00000000e+00
-449	1.01000000e+02	3.00000000e+00	3.00000000e+00	3.00000000e+00
-448	1.01000000e+02	3.00000000e+00	3.00000000e+00	3.00000000e+00
-447	1.02000000e+02	3.00000000e+00	3.00000000e+00	3.00000000e+00
-446	1.03000000e+02	3.00000000e+00	3.00000000e+00	3.00000000e+00
-445	1.06000000e+02	3.00000000e+00	3.00000000e+00	3.00000000e+00
-444	1.06000000e+02	3.00000000e+00	3.00000000e+00	3.00000000e+00
-443	1.06000000e+02	3.00000000e+00	3.00000000e+00	3.00000000e+00
-442	1.07000000e+02	3.00000000e+00	3.00000000e+00	3.00000000e+00
-441	1.08000000e+02	3.00000000e+00	3.00000000e+00	3.00000000e+00
-440	1.10000000e+02	3.00000000e+00	3.00000000e+00	3.00000000e+00
-439	1.11000000e+02	3.00000000e+00	3.00000000e+00	3.00000000e+00
-438	1.12000000e+02	3.00000000e+00	3.00000000e+00	3.00000000e+00
-437	1.13000000e+02	3.00000000e+00	3.00000000e+00	3.00000000e+00
-436	1.13000000e+02	3.00000000e+00	3.00000000e+00	3.00000000e+00
-435	1.13000000e+02	3.00000000e+00	3.00000000e+00	3.00000000e+00
-434	1.14000000e+02	3.00000000e+00	3.00000000e+00	3.00000000e+00
-433	1.14000000e+02	3.00000000e+00	3.00000000e+00	3.00000000e+00
-432	1.16000000e+02	3.00000000e+00	3.00000000e+00	3.00000000e+00
-431	1.18000000e+02	3.00000000e+00	3.00000000e+00	3.00000000e+00
-430	1.20000000e+02	3.00000000e+00	3.00000000e+00	3.00000000e+00
-429	1.21000000e+02	3.00000000e+00	3.00000000e+00	3.00000000e+00
-428	1.21000000e+02	3.00000000e+00	3.00000000e+00	3.00000000e+00
-427	1.23000000e+02	3.00000000e+00	3.00000000e+00	3.00000000e+00
-426	1.24000000e+02	3.00000000e+00	3.00000000e+00	3.00000000e+00
-425	1.24000000e+02	3.00000000e+00	3.00000000e+00	3.00000000e+00
-424	1.26000000e+02	3.00000000e+00	3.00000000e+00	3.00000000e+00
-423	1.26000000e+02	3.00000000e+00	3.00000000e+00	3.00000000e+00
-422	1.27000000e+02	3.00000000e+00	3.00000000e+00	3.00000000e+00
-421	1.28000000e+02	3.00000000e+00	3.00000000e+00	3.00000000e+00
-420	1.30000000e+02	3.00000000e+00	3.00000000e+00	3.00000000e+00
-419	1.34000000e+02	3.00000000e+00	3.00000000e+00	3.00000000e+00
-418	1.37000000e+02	3.00000000e+00	3.00000000e+00	3.00000000e+00
-417	1.37000000e+02	3.00000000e+00	3.00000000e+00	3.00000000e+00
-416	1.37000000e+02	3.00000000e+00	3.00000000e+00	3.00000000e+00
-415	1.38000000e+02	3.00000000e+00	3.00000000e+00	3.00000000e+00
-414	1.38000000e+02	3.00000000e+00	3.00000000e+00	3.00000000e+00
-413	1.38000000e+02	3.00000000e+00	3.00000000e+00	3.00000000e+00
-412	1.38000000e+02	3.00000000e+00	3.00000000e+00	3.00000000e+00
-411	1.39000000e+02	3.00000000e+00	3.00000000e+00	3.00000000e+00
-410	1.41000000e+02	3.00000000e+00	3.00000000e+00	3.00000000e+00
-409	1.41000000e+02	3.00000000e+00	3.00000000e+00	3.00000000e+00
-408	1.42000000e+02	3.00000000e+00	3.00000000e+00	3.00000000e+00
-407	1.44000000e+02	3.00000000e+00	3.00000000e+00	3.00000000e+00
-406	1.44000000e+02	3.00000000e+00	3.00000000e+00	3.00000000e+00
-405	1.45000000e+02	3.00000000e+00	3.00000000e+00	3.00000000e+00
-404	1.46000000e+02	3.00000000e+00	3.00000000e+00	3.00000000e+00
-403	1.50000000e+02	3.00000000e+00	3.00000000e+00	3.00000000e+00
-402	1.50000000e+02	3.00000000e+00	3.00000000e+00	3.00000000e+00
-401	1.50000000e+02	3.00000000e+00	3.00000000e+00	3.00000000e+00
-400	1.52000000e+02	3.00000000e+00	3.00000000e+00	3.00000000e+00
-399	1.53000000e+02	3.00000000e+00	3.00000000e+00	3.00000000e+00
-398	1.57000000e+02	3.00000000e+00	3.00000000e+00	3.00000000e+00
-397	1.57000000e+02	3.00000000e+00	3.00000000e+00	3.00000000e+00
-396	1.58000000e+02	3.00000000e+00	3.00000000e+00	3.00000000e+00
-395	1.58000000e+02	3.00000000e+00	3.00000000e+00	3.00000000e+00
-394	1.58000000e+02	3.00000000e+00	3.00000000e+00	3.00000000e+00
-393	1.58000000e+02	3.00000000e+00	3.00000000e+00	3.00000000e+00
-392	1.63000000e+02	3.00000000e+00	3.00000000e+00	3.00000000e+00
-391	1.64000000e+02	3.00000000e+00	3.00000000e+00	3.00000000e+00
-390	1.64000000e+02	3.00000000e+00	3.00000000e+00	3.00000000e+00
-389	1.64000000e+02	3.00000000e+00	3.00000000e+00	3.00000000e+00
-388	1.65000000e+02	3.00000000e+00	3.00000000e+00	3.00000000e+00
-387	1.65000000e+02	3.00000000e+00	3.00000000e+00	3.00000000e+00
-386	1.66000000e+02	3.00000000e+00	3.00000000e+00	3.00000000e+00
-385	1.66000000e+02	3.00000000e+00	3.00000000e+00	3.00000000e+00
-384	1.68000000e+02	3.00000000e+00	3.00000000e+00	3.00000000e+00
-383	1.74000000e+02	3.00000000e+00	3.00000000e+00	3.00000000e+00
-382	1.75000000e+02	3.00000000e+00	3.00000000e+00	3.00000000e+00
-381	1.77000000e+02	3.00000000e+00	3.00000000e+00	3.00000000e+00
-380	1.80000000e+02	3.00000000e+00	3.00000000e+00	3.00000000e+00
-379	1.85000000e+02	3.00000000e+00	3.00000000e+00	3.00000000e+00
-378	1.85000000e+02	3.00000000e+00	3.00000000e+00	3.00000000e+00
-377	1.87000000e+02	3.00000000e+00	3.00000000e+00	3.00000000e+00
-376	1.92000000e+02	3.00000000e+00	3.00000000e+00	3.00000000e+00
-375	1.97000000e+02	3.00000000e+00	3.00000000e+00	3.00000000e+00
-374	2.02000000e+02	3.00000000e+00	3.00000000e+00	3.00000000e+00
-373	2.12000000e+02	3.00000000e+00	3.00000000e+00	3.00000000e+00
-372	2.14000000e+02	3.00000000e+00	3.00000000e+00	3.00000000e+00
-371	2.15000000e+02	3.00000000e+00	3.00000000e+00	3.00000000e+00
-370	2.15000000e+02	3.00000000e+00	3.00000000e+00	3.00000000e+00
-369	2.19000000e+02	3.00000000e+00	3.00000000e+00	3.00000000e+00
-368	2.19000000e+02	3.00000000e+00	3.00000000e+00	3.00000000e+00
-367	2.21000000e+02	3.00000000e+00	3.00000000e+00	3.00000000e+00
-366	2.21000000e+02	3.00000000e+00	3.00000000e+00	3.00000000e+00
-365	2.23000000e+02	3.00000000e+00	3.00000000e+00	3.00000000e+00
-364	2.28000000e+02	3.00000000e+00	3.00000000e+00	3.00000000e+00
-363	2.28000000e+02	3.00000000e+00	3.00000000e+00	3.00000000e+00
-362	2.28000000e+02	3.00000000e+00	3.00000000e+00	3.00000000e+00
-361	2.30000000e+02	3.00000000e+00	3.00000000e+00	3.00000000e+00
-360	2.31000000e+02	3.00000000e+00	3.00000000e+00	3.00000000e+00
-359	2.31000000e+02	3.00000000e+00	3.00000000e+00	3.00000000e+00
-358	2.31000000e+02	3.00000000e+00	3.00000000e+00	3.00000000e+00
-357	2.35000000e+02	3.00000000e+00	3.00000000e+00	3.00000000e+00
-356	2.35000000e+02	3.00000000e+00	3.00000000e+00	3.00000000e+00
-355	2.39000000e+02	3.00000000e+00	3.00000000e+00	3.00000000e+00
-354	2.42000000e+02	3.00000000e+00	3.00000000e+00	3.00000000e+00
-353	2.44000000e+02	3.00000000e+00	3.00000000e+00	3.00000000e+00
-352	2.46000000e+02	3.00000000e+00	3.00000000e+00	3.00000000e+00
-351	2.48000000e+02	3.00000000e+00	3.00000000e+00	3.00000000e+00
-350	2.50000000e+02	3.00000000e+00	3.00000000e+00	3.00000000e+00
-349	2.51000000e+02	3.00000000e+00	3.00000000e+00	3.00000000e+00
-348	2.54000000e+02	3.00000000e+00	3.00000000e+00	3.00000000e+00
-347	2.57000000e+02	3.00000000e+00	3.00000000e+00	3.00000000e+00
-346	2.60000000e+02	3.00000000e+00	3.00000000e+00	3.00000000e+00
-345	2.62000000e+02	3.00000000e+00	3.00000000e+00	3.00000000e+00
-344	2.64000000e+02	3.00000000e+00	3.00000000e+00	3.00000000e+00
-343	2.66000000e+02	3.00000000e+00	3.00000000e+00	3.00000000e+00
-342	2.69000000e+02	3.00000000e+00	3.00000000e+00	3.00000000e+00
-341	2.69000000e+02	3.00000000e+00	3.00000000e+00	3.00000000e+00
-340	2.71000000e+02	3.00000000e+00	3.00000000e+00	3.00000000e+00
-339	2.76000000e+02	3.00000000e+00	3.00000000e+00	3.00000000e+00
-338	2.81000000e+02	3.00000000e+00	3.00000000e+00	3.00000000e+00
-337	2.82000000e+02	3.00000000e+00	3.00000000e+00	3.00000000e+00
-336	2.83000000e+02	3.00000000e+00	3.00000000e+00	3.00000000e+00
-335	2.86000000e+02	3.00000000e+00	3.00000000e+00	3.00000000e+00
-334	2.91000000e+02	3.00000000e+00	3.00000000e+00	3.00000000e+00
-333	2.92000000e+02	3.00000000e+00	3.00000000e+00	3.00000000e+00
-332	2.94000000e+02	3.00000000e+00	3.00000000e+00	3.00000000e+00
-331	2.95000000e+02	3.00000000e+00	3.00000000e+00	3.00000000e+00
-330	2.96000000e+02	3.00000000e+00	3.00000000e+00	3.00000000e+00
-329	2.97000000e+02	3.00000000e+00	3.00000000e+00	3.00000000e+00
-328	2.97000000e+02	3.00000000e+00	3.00000000e+00	3.00000000e+00
-327	2.97000000e+02	3.00000000e+00	3.00000000e+00	3.00000000e+00
-326	2.97000000e+02	3.00000000e+00	3.00000000e+00	3.00000000e+00
-325	2.98000000e+02	3.00000000e+00	3.00000000e+00	3.00000000e+00
-324	2.99000000e+02	3.00000000e+00	3.00000000e+00	3.00000000e+00
-323	2.99000000e+02	3.00000000e+00	3.00000000e+00	3.00000000e+00
-322	3.01000000e+02	3.00000000e+00	3.00000000e+00	3.00000000e+00
-321	3.02000000e+02	3.00000000e+00	3.00000000e+00	3.00000000e+00
-320	3.05000000e+02	3.00000000e+00	3.00000000e+00	3.00000000e+00
-319	3.08000000e+02	3.00000000e+00	3.00000000e+00	3.00000000e+00
-318	3.11000000e+02	3.00000000e+00	3.00000000e+00	3.00000000e+00
-317	3.13000000e+02	3.00000000e+00	3.00000000e+00	3.00000000e+00
-316	3.15000000e+02	3.00000000e+00	3.00000000e+00	3.00000000e+00
-315	3.15000000e+02	3.00000000e+00	3.00000000e+00	3.00000000e+00
-314	3.15000000e+02	3.00000000e+00	3.00000000e+00	3.00000000e+00
-313	3.17000000e+02	3.00000000e+00	3.00000000e+00	3.00000000e+00
-312	3.17000000e+02	3.00000000e+00	3.00000000e+00	3.00000000e+00
-311	3.19000000e+02	3.00000000e+00	3.00000000e+00	3.00000000e+00
-310	3.23000000e+02	3.00000000e+00	3.00000000e+00	3.00000000e+00
-309	3.26000000e+02	3.00000000e+00	3.00000000e+00	3.00000000e+00
-308	3.26000000e+02	3.00000000e+00	3.00000000e+00	3.00000000e+00
-307	3.52000000e+02	4.00000000e+00	4.00000000e+00	1.00000000e+01
-306	4.99000000e+02	4.00000000e+00	4.00000000e+00	1.10000000e+01
-305	6.25000000e+02	4.00000000e+00	4.00000000e+00	1.10000000e+01
-304	7.72000000e+02	4.00000000e+00	4.00000000e+00	1.10000000e+01
-303	9.01000000e+02	4.00000000e+00	4.00000000e+00	1.10000000e+01
-302	9.93000000e+02	4.00000000e+00	4.00000000e+00	1.10000000e+01
-301	1.10000000e+03	4.00000000e+00	4.00000000e+00	1.10000000e+01
-300	1.22700000e+03	4.00000000e+00	4.00000000e+00	1.10000000e+01
-299	1.34800000e+03	4.00000000e+00	4.00000000e+00	1.20000000e+01
-298	1.45900000e+03	4.00000000e+00	4.00000000e+00	1.20000000e+01
-297	1.60600000e+03	4.00000000e+00	4.00000000e+00	1.20000000e+01
-296	1.69000000e+03	4.00000000e+00	4.00000000e+00	1.20000000e+01
-295	4.96900000e+03	4.00000000e+00	4.00000000e+00	1.20000000e+01
-294	5.32900000e+03	4.00000000e+00	4.00000000e+00	1.20000000e+01
-293	5.56300000e+03	4.00000000e+00	4.00000000e+00	1.20000000e+01
-292	5.68600000e+03	4.00000000e+00	4.00000000e+00	1.20000000e+01
-291	5.82700000e+03	4.00000000e+00	4.00000000e+00	1.20000000e+01
-290	5.96900000e+03	4.00000000e+00	4.00000000e+00	1.20000000e+01
-289	6.07500000e+03	4.00000000e+00	4.00000000e+00	1.20000000e+01
-288	6.17000000e+03	4.00000000e+00	4.00000000e+00	1.20000000e+01
-287	6.28500000e+03	4.00000000e+00	4.00000000e+00	1.20000000e+01
-286	6.39000000e+03	4.00000000e+00	4.00000000e+00	1.20000000e+01
-285	6.49500000e+03	4.00000000e+00	4.00000000e+00	1.20000000e+01
-284	6.63400000e+03	4.00000000e+00	4.00000000e+00	1.20000000e+01
-283	6.76900000e+03	4.00000000e+00	4.00000000e+00	1.20000000e+01
-282	6.88600000e+03	4.00000000e+00	4.00000000e+00	1.20000000e+01
-281	7.01200000e+03	4.00000000e+00	4.00000000e+00	1.20000000e+01
-280	7.13300000e+03	4.00000000e+00	4.00000000e+00	1.20000000e+01
-279	7.27400000e+03	4.00000000e+00	4.00000000e+00	1.20000000e+01
-278	7.41100000e+03	4.00000000e+00	4.00000000e+00	1.20000000e+01
-277	7.55200000e+03	4.00000000e+00	4.00000000e+00	1.20000000e+01
-276	7.69600000e+03	4.00000000e+00	4.00000000e+00	1.20000000e+01
-275	7.79600000e+03	4.00000000e+00	4.00000000e+00	1.20000000e+01
-274	7.91400000e+03	4.00000000e+00	4.00000000e+00	1.20000000e+01
-273	8.05300000e+03	4.00000000e+00	4.00000000e+00	1.20000000e+01
-272	8.21300000e+03	4.00000000e+00	4.00000000e+00	1.20000000e+01
-271	8.34500000e+03	4.00000000e+00	4.00000000e+00	1.20000000e+01
-270	8.45100000e+03	4.00000000e+00	4.00000000e+00	1.20000000e+01
-269	8.59000000e+03	4.00000000e+00	4.00000000e+00	1.20000000e+01
-268	8.74600000e+03	4.00000000e+00	4.00000000e+00	1.20000000e+01
-267	8.85400000e+03	4.00000000e+00	4.00000000e+00	1.20000000e+01
-266	9.00300000e+03	4.00000000e+00	4.00000000e+00	1.20000000e+01
-265	9.13400000e+03	4.00000000e+00	4.00000000e+00	1.20000000e+01
-264	9.30900000e+03	4.00000000e+00	4.00000000e+00	1.20000000e+01
-263	9.43200000e+03	4.00000000e+00	4.00000000e+00	1.20000000e+01
-262	9.59200000e+03	4.00000000e+00	4.00000000e+00	1.20000000e+01
-261	9.71900000e+03	4.00000000e+00	4.00000000e+00	1.20000000e+01
-260	9.84800000e+03	4.00000000e+00	4.00000000e+00	1.20000000e+01
-259	9.96800000e+03	4.00000000e+00	4.00000000e+00	1.20000000e+01
-258	1.01030000e+04	4.00000000e+00	4.00000000e+00	1.20000000e+01
-257	1.02250000e+04	4.00000000e+00	4.00000000e+00	1.20000000e+01
-256	1.03640000e+04	4.00000000e+00	4.00000000e+00	1.20000000e+01
-255	1.04970000e+04	4.00000000e+00	4.00000000e+00	1.20000000e+01
-254	1.06370000e+04	4.00000000e+00	4.00000000e+00	1.20000000e+01
-253	1.07660000e+04	4.00000000e+00	4.00000000e+00	1.20000000e+01
-252	1.09030000e+04	4.00000000e+00	4.00000000e+00	1.20000000e+01
-251	1.10280000e+04	4.00000000e+00	4.00000000e+00	1.20000000e+01
-250	1.11640000e+04	4.00000000e+00	4.00000000e+00	1.20000000e+01
-249	1.13160000e+04	4.00000000e+00	4.00000000e+00	1.20000000e+01
-248	1.14660000e+04	4.00000000e+00	4.00000000e+00	1.20000000e+01
-247	1.15980000e+04	4.00000000e+00	4.00000000e+00	1.20000000e+01
-246	1.17580000e+04	4.00000000e+00	4.00000000e+00	1.20000000e+01
-245	1.18920000e+04	4.00000000e+00	4.00000000e+00	1.20000000e+01
-244	1.20670000e+04	4.00000000e+00	4.00000000e+00	1.20000000e+01
-243	1.22530000e+04	4.00000000e+00	4.00000000e+00	1.20000000e+01
-242	1.24390000e+04	4.00000000e+00	4.00000000e+00	1.20000000e+01
-241	1.26460000e+04	4.00000000e+00	4.00000000e+00	1.20000000e+01
-240	1.28380000e+04	4.00000000e+00	4.00000000e+00	1.20000000e+01
-239	1.30140000e+04	4.00000000e+00	4.00000000e+00	1.20000000e+01
-238	1.31570000e+04	4.00000000e+00	4.00000000e+00	1.20000000e+01
-237	1.33020000e+04	4.00000000e+00	4.00000000e+00	1.20000000e+01
-236	1.34350000e+04	4.00000000e+00	4.00000000e+00	1.20000000e+01
-235	1.36550000e+04	4.00000000e+00	4.00000000e+00	1.20000000e+01
-234	1.38610000e+04	4.00000000e+00	4.00000000e+00	1.20000000e+01
-233	1.40880000e+04	4.00000000e+00	4.00000000e+00	1.20000000e+01
-232	1.42760000e+04	4.00000000e+00	4.00000000e+00	1.20000000e+01
-231	1.44010000e+04	4.00000000e+00	4.00000000e+00	1.20000000e+01
-230	1.45290000e+04	4.00000000e+00	4.00000000e+00	1.20000000e+01
-229	1.47230000e+04	4.00000000e+00	4.00000000e+00	1.20000000e+01
-228	1.48560000e+04	4.00000000e+00	4.00000000e+00	1.20000000e+01
-227	1.50570000e+04	4.00000000e+00	4.00000000e+00	1.20000000e+01
-226	1.52240000e+04	4.00000000e+00	4.00000000e+00	1.20000000e+01
-225	1.53690000e+04	4.00000000e+00	4.00000000e+00	1.20000000e+01
-224	1.55480000e+04	4.00000000e+00	4.00000000e+00	1.20000000e+01
-223	1.57250000e+04	4.00000000e+00	4.00000000e+00	1.20000000e+01
-222	1.58340000e+04	4.00000000e+00	4.00000000e+00	1.20000000e+01
-221	1.59560000e+04	4.00000000e+00	4.00000000e+00	1.20000000e+01
-220	1.61410000e+04	4.00000000e+00	4.00000000e+00	1.20000000e+01
-219	1.62910000e+04	4.00000000e+00	4.00000000e+00	1.20000000e+01
-218	1.64520000e+04	4.00000000e+00	4.00000000e+00	1.20000000e+01
-217	1.66390000e+04	4.00000000e+00	4.00000000e+00	1.20000000e+01
-216	1.67670000e+04	4.00000000e+00	4.00000000e+00	1.20000000e+01
-215	1.69780000e+04	4.00000000e+00	4.00000000e+00	1.20000000e+01
-214	1.71990000e+04	4.00000000e+00	4.00000000e+00	1.20000000e+01
-213	1.74050000e+04	4.00000000e+00	4.00000000e+00	1.20000000e+01
-212	1.75840000e+04	4.00000000e+00	4.00000000e+00	1.20000000e+01
-211	1.77660000e+04	4.00000000e+00	4.00000000e+00	1.20000000e+01
-210	1.79840000e+04	4.00000000e+00	4.00000000e+00	1.20000000e+01
-209	1.81390000e+04	4.00000000e+00	4.00000000e+00	1.20000000e+01
-208	1.82890000e+04	4.00000000e+00	4.00000000e+00	1.20000000e+01
-207	1.84810000e+04	4.00000000e+00	4.00000000e+00	1.20000000e+01
-206	1.86750000e+04	4.00000000e+00	4.00000000e+00	1.20000000e+01
-205	1.88670000e+04	4.00000000e+00	4.00000000e+00	1.20000000e+01
-204	1.90400000e+04	4.00000000e+00	4.00000000e+00	1.20000000e+01
-203	1.92270000e+04	4.00000000e+00	4.00000000e+00	1.20000000e+01
-202	1.93980000e+04	4.00000000e+00	4.00000000e+00	1.20000000e+01
-201	1.95700000e+04	4.00000000e+00	4.00000000e+00	1.20000000e+01
-200	1.97730000e+04	4.00000000e+00	4.00000000e+00	1.20000000e+01
-199	2.00110000e+04	4.00000000e+00	4.00000000e+00	1.20000000e+01
-198	2.02250000e+04	4.00000000e+00	4.00000000e+00	1.20000000e+01
-197	2.04760000e+04	4.00000000e+00	4.00000000e+00	1.30000000e+01
-196	2.06960000e+04	4.00000000e+00	4.00000000e+00	1.30000000e+01
-195	2.09480000e+04	4.00000000e+00	4.00000000e+00	1.30000000e+01
-194	2.11830000e+04	4.00000000e+00	4.00000000e+00	1.30000000e+01
-193	2.13800000e+04	4.00000000e+00	4.00000000e+00	1.30000000e+01
-192	2.15810000e+04	4.00000000e+00	4.00000000e+00	1.30000000e+01
-191	2.17830000e+04	4.00000000e+00	4.00000000e+00	1.30000000e+01
-190	2.19880000e+04	4.00000000e+00	4.00000000e+00	1.30000000e+01
-189	2.22250000e+04	4.00000000e+00	4.00000000e+00	1.30000000e+01
-188	2.24660000e+04	4.00000000e+00	4.00000000e+00	1.30000000e+01
-187	2.26640000e+04	4.00000000e+00	4.00000000e+00	1.30000000e+01
-186	2.31040000e+04	4.00000000e+00	4.00000000e+00	1.30000000e+01
-185	2.34730000e+04	4.00000000e+00	4.00000000e+00	1.30000000e+01
-184	2.38170000e+04	5.00000000e+00	5.00000000e+00	1.40000000e+01
-183	2.42060000e+04	5.00000000e+00	5.00000000e+00	1.40000000e+01
-182	2.44370000e+04	5.00000000e+00	5.00000000e+00	1.40000000e+01
-181	2.47320000e+04	5.00000000e+00	5.00000000e+00	1.40000000e+01
-180	2.50400000e+04	5.00000000e+00	5.00000000e+00	1.40000000e+01
-179	2.52980000e+04	5.00000000e+00	5.00000000e+00	1.40000000e+01
-178	2.55380000e+04	5.00000000e+00	5.00000000e+00	1.40000000e+01
-177	2.58730000e+04	5.00000000e+00	5.00000000e+00	1.40000000e+01
-176	2.61570000e+04	5.00000000e+00	6.00000000e+00	1.50000000e+01
-175	2.64170000e+04	5.00000000e+00	6.00000000e+00	1.50000000e+01
-174	2.66490000e+04	5.00000000e+00	6.00000000e+00	1.50000000e+01
-173	2.68630000e+04	5.00000000e+00	6.00000000e+00	1.50000000e+01
-172	2.70790000e+04	5.00000000e+00	6.00000000e+00	1.50000000e+01
-171	2.73350000e+04	5.00000000e+00	6.00000000e+00	1.50000000e+01
-170	2.75360000e+04	5.00000000e+00	6.00000000e+00	1.50000000e+01
-169	2.77660000e+04	5.00000000e+00	6.00000000e+00	1.50000000e+01
-168	2.85690000e+04	5.00000000e+00	6.00000000e+00	1.50000000e+01
-167	2.90330000e+04	5.00000000e+00	6.00000000e+00	1.50000000e+01
-166	2.93820000e+04	5.00000000e+00	6.00000000e+00	1.50000000e+01
-165	2.97080000e+04	5.00000000e+00	6.00000000e+00	1.50000000e+01
-164	3.00920000e+04	5.00000000e+00	6.00000000e+00	1.50000000e+01
-163	3.03980000e+04	5.00000000e+00	6.00000000e+00	1.50000000e+01
-162	3.06810000e+04	5.00000000e+00	6.00000000e+00	1.50000000e+01
-161	3.09020000e+04	5.00000000e+00	7.00000000e+00	1.70000000e+01
-160	3.11600000e+04	5.00000000e+00	7.00000000e+00	1.70000000e+01
-159	3.14470000e+04	5.00000000e+00	7.00000000e+00	1.70000000e+01
-158	3.17940000e+04	6.00000000e+00	8.00000000e+00	1.80000000e+01
-157	3.20530000e+04	6.00000000e+00	8.00000000e+00	1.80000000e+01
-156	3.22930000e+04	6.00000000e+00	8.00000000e+00	1.80000000e+01
-155	3.25340000e+04	7.00000000e+00	9.00000000e+00	1.90000000e+01
-154	3.29910000e+04	8.00000000e+00	1.10000000e+01	2.40000000e+01
-153	3.33330000e+04	9.00000000e+00	1.20000000e+01	2.50000000e+01
-152	3.36110000e+04	9.00000000e+00	1.30000000e+01	2.60000000e+01
-151	3.39300000e+04	9.00000000e+00	1.30000000e+01	2.60000000e+01
-150	3.42580000e+04	9.00000000e+00	1.30000000e+01	2.60000000e+01
-149	3.45610000e+04	9.00000000e+00	1.30000000e+01	2.60000000e+01
-148	3.45610000e+04	9.00000000e+00	1.30000000e+01	2.60000000e+01
-147	3.48470000e+04	9.00000000e+00	1.30000000e+01	2.60000000e+01
-146	3.48470000e+04	9.00000000e+00	1.30000000e+01	2.60000000e+01
-145	3.48470000e+04	9.00000000e+00	1.30000000e+01	2.60000000e+01
-144	3.48470000e+04	9.00000000e+00	1.30000000e+01	2.60000000e+01
-143	3.51780000e+04	9.00000000e+00	1.30000000e+01	2.60000000e+01
-142	3.55410000e+04	9.00000000e+00	1.30000000e+01	2.60000000e+01
-141	3.58140000e+04	9.00000000e+00	1.30000000e+01	2.60000000e+01
-140	3.61950000e+04	9.00000000e+00	1.30000000e+01	2.60000000e+01
-139	3.67670000e+04	9.00000000e+00	1.30000000e+01	2.60000000e+01
-138	3.73680000e+04	9.00000000e+00	1.30000000e+01	2.60000000e+01
-137	3.80650000e+04	9.00000000e+00	1.30000000e+01	2.60000000e+01
-136	3.87900000e+04	9.00000000e+00	1.30000000e+01	2.60000000e+01
-135	3.92800000e+04	9.00000000e+00	1.30000000e+01	2.60000000e+01
-134	3.97320000e+04	9.00000000e+00	1.30000000e+01	2.60000000e+01
-133	4.01390000e+04	9.00000000e+00	1.30000000e+01	2.60000000e+01
-132	4.05160000e+04	9.00000000e+00	1.30000000e+01	2.60000000e+01
-131	4.09840000e+04	9.00000000e+00	1.30000000e+01	2.60000000e+01
-130	4.13800000e+04	9.00000000e+00	1.30000000e+01	2.60000000e+01
-129	4.18230000e+04	9.00000000e+00	1.30000000e+01	2.60000000e+01
-128	4.22550000e+04	9.00000000e+00	1.30000000e+01	0.00000000e+00
-127	4.22550000e+04	9.00000000e+00	1.30000000e+01	2.60000000e+01
-126	4.22550000e+04	9.00000000e+00	1.30000000e+01	2.60000000e+01
-125	4.22550000e+04	9.00000000e+00	1.30000000e+01	2.60000000e+01
-124	4.25470000e+04	9.00000000e+00	1.30000000e+01	2.60000000e+01
-123	4.29030000e+04	9.00000000e+00	1.30000000e+01	2.60000000e+01
-122	4.32020000e+04	9.00000000e+00	1.30000000e+01	2.60000000e+01
-121	4.34320000e+04	9.00000000e+00	1.30000000e+01	2.60000000e+01
-120	4.36810000e+04	9.00000000e+00	1.30000000e+01	2.60000000e+01
-119	4.39710000e+04	9.00000000e+00	1.30000000e+01	2.60000000e+01
-118	4.41960000e+04	9.00000000e+00	1.30000000e+01	2.60000000e+01
-117	4.44450000e+04	9.00000000e+00	1.30000000e+01	2.60000000e+01
-116	4.47250000e+04	9.00000000e+00	1.30000000e+01	2.60000000e+01
-115	4.50190000e+04	9.00000000e+00	1.30000000e+01	2.60000000e+01
-114	4.52600000e+04	9.00000000e+00	1.30000000e+01	2.60000000e+01
-113	4.54890000e+04	1.10000000e+01	1.50000000e+01	2.80000000e+01
-112	4.57410000e+04	1.10000000e+01	1.50000000e+01	2.80000000e+01
-111	4.59620000e+04	1.10000000e+01	1.50000000e+01	2.80000000e+01
-110	4.61780000e+04	1.10000000e+01	1.50000000e+01	2.80000000e+01
-109	4.64320000e+04	1.10000000e+01	1.50000000e+01	2.80000000e+01
-108	4.66750000e+04	1.10000000e+01	1.50000000e+01	2.80000000e+01
-107	4.69620000e+04	1.10000000e+01	1.50000000e+01	2.80000000e+01
-106	4.72310000e+04	1.10000000e+01	1.50000000e+01	2.80000000e+01
-105	4.75120000e+04	1.10000000e+01	1.50000000e+01	2.80000000e+01
-104	4.77840000e+04	1.10000000e+01	1.50000000e+01	2.80000000e+01
-103	4.81150000e+04	1.10000000e+01	1.50000000e+01	2.80000000e+01
-102	4.84770000e+04	1.10000000e+01	1.50000000e+01	2.80000000e+01
-101	4.87810000e+04	1.10000000e+01	1.50000000e+01	2.80000000e+01
-100	4.90540000e+04	1.10000000e+01	1.50000000e+01	2.80000000e+01
-99	4.93720000e+04	1.10000000e+01	1.50000000e+01	2.80000000e+01
-98	4.96880000e+04	1.10000000e+01	1.50000000e+01	2.80000000e+01
-97	5.01760000e+04	1.10000000e+01	1.50000000e+01	2.80000000e+01
-96	5.07760000e+04	1.10000000e+01	1.50000000e+01	2.80000000e+01
-95	5.07760000e+04	1.10000000e+01	1.50000000e+01	2.80000000e+01
-94	5.12580000e+04	1.10000000e+01	1.50000000e+01	2.80000000e+01
-93	5.15910000e+04	1.10000000e+01	1.50000000e+01	2.80000000e+01
-92	5.19250000e+04	1.10000000e+01	1.50000000e+01	2.80000000e+01
-91	5.21970000e+04	1.10000000e+01	1.50000000e+01	2.80000000e+01
-90	5.24520000e+04	1.10000000e+01	1.50000000e+01	2.80000000e+01
-89	5.27190000e+04	1.10000000e+01	1.50000000e+01	2.80000000e+01
-88	5.27190000e+04	1.10000000e+01	1.50000000e+01	2.80000000e+01
-87	5.30600000e+04	1.10000000e+01	1.50000000e+01	2.80000000e+01
-86	5.34320000e+04	1.10000000e+01	1.50000000e+01	2.80000000e+01
-85	5.37180000e+04	1.10000000e+01	1.50000000e+01	2.80000000e+01
-84	5.39510000e+04	1.10000000e+01	1.50000000e+01	2.80000000e+01
-83	5.42040000e+04	1.10000000e+01	1.50000000e+01	2.80000000e+01
-82	5.44970000e+04	1.10000000e+01	1.50000000e+01	2.80000000e+01
-81	5.48020000e+04	1.10000000e+01	1.50000000e+01	2.80000000e+01
-80	5.51330000e+04	1.10000000e+01	1.50000000e+01	2.80000000e+01
-79	5.54050000e+04	1.10000000e+01	1.50000000e+01	2.80000000e+01
-78	5.55970000e+04	1.10000000e+01	1.50000000e+01	2.80000000e+01
-77	5.58200000e+04	1.10000000e+01	1.50000000e+01	2.80000000e+01
-76	5.60660000e+04	1.10000000e+01	1.50000000e+01	2.80000000e+01
-75	5.63130000e+04	1.10000000e+01	1.50000000e+01	2.80000000e+01
-74	5.66200000e+04	1.20000000e+01	1.60000000e+01	2.90000000e+01
-73	5.68850000e+04	1.20000000e+01	1.60000000e+01	2.90000000e+01
-72	5.71180000e+04	1.20000000e+01	1.60000000e+01	2.90000000e+01
-71	5.73520000e+04	1.20000000e+01	1.60000000e+01	2.90000000e+01
-70	5.75090000e+04	1.20000000e+01	1.60000000e+01	2.90000000e+01
-69	5.77090000e+04	1.20000000e+01	1.60000000e+01	2.90000000e+01
-68	5.79050000e+04	1.20000000e+01	1.60000000e+01	2.90000000e+01
-67	5.81070000e+04	1.20000000e+01	1.60000000e+01	2.90000000e+01
-66	5.83070000e+04	1.20000000e+01	1.60000000e+01	2.90000000e+01
-65	5.84860000e+04	1.20000000e+01	1.60000000e+01	2.90000000e+01
-64	5.86910000e+04	1.20000000e+01	1.60000000e+01	2.90000000e+01
-63	5.89000000e+04	1.20000000e+01	1.60000000e+01	2.90000000e+01
-62	5.90800000e+04	1.20000000e+01	1.60000000e+01	2.90000000e+01
-61	5.92820000e+04	1.20000000e+01	1.60000000e+01	2.90000000e+01
-60	5.95040000e+04	1.20000000e+01	1.60000000e+01	2.90000000e+01
-59	5.97600000e+04	1.20000000e+01	1.60000000e+01	2.90000000e+01
-58	5.99880000e+04	1.20000000e+01	1.60000000e+01	2.90000000e+01
-57	6.02240000e+04	1.20000000e+01	1.60000000e+01	2.90000000e+01
-56	6.04420000e+04	1.20000000e+01	1.60000000e+01	2.90000000e+01
-55	6.05890000e+04	1.20000000e+01	1.60000000e+01	2.90000000e+01
-54	6.08280000e+04	1.30000000e+01	1.70000000e+01	3.00000000e+01
-53	6.10590000e+04	1.30000000e+01	1.70000000e+01	3.00000000e+01
-52	6.13250000e+04	1.30000000e+01	1.70000000e+01	3.00000000e+01
-51	6.16010000e+04	1.30000000e+01	1.70000000e+01	3.00000000e+01
-50	6.18860000e+04	1.30000000e+01	1.70000000e+01	3.00000000e+01
-49	6.21340000e+04	1.30000000e+01	1.70000000e+01	3.00000000e+01
-48	6.23590000e+04	1.30000000e+01	1.70000000e+01	3.00000000e+01
-47	6.26250000e+04	1.30000000e+01	1.70000000e+01	3.00000000e+01
-46	6.28380000e+04	1.30000000e+01	1.70000000e+01	3.00000000e+01
-45	6.30740000e+04	1.30000000e+01	1.70000000e+01	3.00000000e+01
-44	6.32760000e+04	1.30000000e+01	1.70000000e+01	3.00000000e+01
-43	6.34690000e+04	1.30000000e+01	1.70000000e+01	3.00000000e+01
-42	6.37120000e+04	1.30000000e+01	1.70000000e+01	3.00000000e+01
-41	6.39820000e+04	1.30000000e+01	1.70000000e+01	3.00000000e+01
-40	6.42930000e+04	1.30000000e+01	1.70000000e+01	3.00000000e+01
-39	6.45560000e+04	1.30000000e+01	1.70000000e+01	3.00000000e+01
-38	6.47920000e+04	1.30000000e+01	1.70000000e+01	3.00000000e+01
-37	6.50120000e+04	1.30000000e+01	1.70000000e+01	3.00000000e+01
-36	6.52170000e+04	1.30000000e+01	1.70000000e+01	3.00000000e+01
-35	6.54380000e+04	1.30000000e+01	1.70000000e+01	3.00000000e+01
-34	6.56070000e+04	1.30000000e+01	1.80000000e+01	3.10000000e+01
-33	6.58410000e+04	1.30000000e+01	1.80000000e+01	3.10000000e+01
-32	6.60570000e+04	1.30000000e+01	1.80000000e+01	3.10000000e+01
-31	6.63620000e+04	1.30000000e+01	1.80000000e+01	3.10000000e+01
-30	6.65850000e+04	1.40000000e+01	1.90000000e+01	3.20000000e+01
-29	6.67610000e+04	1.40000000e+01	1.90000000e+01	3.20000000e+01
-28	6.69360000e+04	1.40000000e+01	1.90000000e+01	3.20000000e+01
-27	6.71480000e+04	1.40000000e+01	1.90000000e+01	3.20000000e+01
-26	6.71480000e+04	1.40000000e+01	1.90000000e+01	3.20000000e+01
-25	6.71480000e+04	1.40000000e+01	1.90000000e+01	3.20000000e+01
-24	6.74040000e+04	1.40000000e+01	1.90000000e+01	3.20000000e+01
-23	6.75920000e+04	1.40000000e+01	1.90000000e+01	3.20000000e+01
-22	6.78080000e+04	1.40000000e+01	1.90000000e+01	3.20000000e+01
-21	6.79820000e+04	1.40000000e+01	1.90000000e+01	3.20000000e+01
-20	6.81820000e+04	1.40000000e+01	1.90000000e+01	3.20000000e+01
-19	6.84330000e+04	1.40000000e+01	1.90000000e+01	3.20000000e+01
-18	6.87370000e+04	1.50000000e+01	2.00000000e+01	3.30000000e+01
-17	6.90620000e+04	1.50000000e+01	2.00000000e+01	3.30000000e+01
-16	6.94640000e+04	1.60000000e+01	2.10000000e+01	3.40000000e+01
-15	7.00310000e+04	1.60000000e+01	2.10000000e+01	3.40000000e+01
-14	7.06380000e+04	1.60000000e+01	2.10000000e+01	3.40000000e+01
-13	7.11570000e+04	1.60000000e+01	2.10000000e+01	3.40000000e+01
-12	7.16990000e+04	1.60000000e+01	2.10000000e+01	3.40000000e+01
-11	7.23010000e+04	1.60000000e+01	2.10000000e+01	3.40000000e+01
-10	7.23010000e+04	1.60000000e+01	2.10000000e+01	3.40000000e+01
-9	7.26950000e+04	1.60000000e+01	2.10000000e+01	3.40000000e+01
-8	7.31010000e+04	1.60000000e+01	2.10000000e+01	3.40000000e+01
-7	7.35240000e+04	1.60000000e+01	2.10000000e+01	3.40000000e+01
-6	7.39720000e+04	1.60000000e+01	2.10000000e+01	3.40000000e+01
-5	7.44590000e+04	1.60000000e+01	2.10000000e+01	3.40000000e+01
-4	7.49120000e+04	1.60000000e+01	2.10000000e+01	3.40000000e+01
-3	7.54410000e+04	1.60000000e+01	2.10000000e+01	3.40000000e+01
-2	7.64300000e+04	1.60000000e+01	2.10000000e+01	3.40000000e+01
-1	7.73080000e+04	1.60000000e+01	2.10000000e+01	3.40000000e+01
0	7.85740000e+04	2.00000000e+01	2.40000000e+01	4.30000000e+01
1	7.96120000e+04	2.00000000e+01	2.40000000e+01	4.30000000e+01
2	8.06260000e+04	2.00000000e+01	2.40000000e+01	4.30000000e+01
3	8.15370000e+04	2.00000000e+01	2.40000000e+01	4.30000000e+01
4	8.25210000e+04	2.00000000e+01	2.50000000e+01	4.40000000e+01
5	8.33190000e+04	2.10000000e+01	2.60000000e+01	4.50000000e+01
6	8.47020000e+04	2.10000000e+01	2.60000000e+01	4.50000000e+01
7	8.60350000e+04	2.10000000e+01	2.60000000e+01	4.50000000e+01
8	8.75650000e+04	2.30000000e+01	2.80000000e+01	4.70000000e+01
9	8.85160000e+04	2.50000000e+01	2.90000000e+01	4.80000000e+01
10	8.93050000e+04	2.50000000e+01	2.90000000e+01	4.80000000e+01
11	9.00350000e+04	2.50000000e+01	2.90000000e+01	4.80000000e+01
12	9.06820000e+04	2.50000000e+01	2.90000000e+01	4.80000000e+01
13	9.16550000e+04	2.50000000e+01	2.90000000e+01	4.80000000e+01
14	9.25680000e+04	2.60000000e+01	3.00000000e+01	4.90000000e+01
15	9.33650000e+04	2.60000000e+01	3.00000000e+01	4.90000000e+01
16	9.40710000e+04	2.60000000e+01	3.00000000e+01	4.90000000e+01
17	9.47840000e+04	2.60000000e+01	3.00000000e+01	4.90000000e+01
18	9.57530000e+04	2.60000000e+01	3.00000000e+01	4.90000000e+01
19	9.64660000e+04	2.60000000e+01	3.00000000e+01	4.90000000e+01
20	9.70820000e+04	2.60000000e+01	3.00000000e+01	4.90000000e+01
21	9.76250000e+04	2.60000000e+01	3.00000000e+01	4.90000000e+01
22	9.81890000e+04	2.60000000e+01	3.00000000e+01	4.90000000e+01
23	9.87810000e+04	2.60000000e+01	3.00000000e+01	4.90000000e+01
24	9.93230000e+04	2.90000000e+01	3.10000000e+01	5.00000000e+01
25	9.98260000e+04	2.90000000e+01	3.10000000e+01	5.00000000e+01
26	1.00305000e+05	2.90000000e+01	3.10000000e+01	5.00000000e+01
27	1.00727000e+05	2.90000000e+01	3.10000000e+01	5.00000000e+01
28	1.01128000e+05	2.90000000e+01	3.10000000e+01	5.00000000e+01
29	1.01565000e+05	2.90000000e+01	3.10000000e+01	5.00000000e+01
30	1.06212000e+05	2.60000000e+01	3.20000000e+01	5.30000000e+01
31	1.10964000e+05	3.20000000e+01	3.40000000e+01	5.70000000e+01
32	1.13888000e+05	3.20000000e+01	3.50000000e+01	5.80000000e+01
33	1.15977000e+05	3.20000000e+01	3.50000000e+01	5.80000000e+01
34	1.17795000e+05	3.20000000e+01	3.50000000e+01	5.80000000e+01
35	1.19395000e+05	3.20000000e+01	3.50000000e+01	5.80000000e+01
36	1.21043000e+05	3.20000000e+01	3.50000000e+01	5.80000000e+01
37	1.22948000e+05	3.20000000e+01	3.50000000e+01	5.80000000e+01
38	1.24570000e+05	3.20000000e+01	3.50000000e+01	5.80000000e+01
39	1.25956000e+05	3.20000000e+01	3.50000000e+01	5.80000000e+01
40	1.27132000e+05	3.20000000e+01	3.50000000e+01	5.80000000e+01
41	1.28148000e+05	3.20000000e+01	3.50000000e+01	5.80000000e+01
42	1.29184000e+05	3.20000000e+01	3.50000000e+01	5.80000000e+01
43	1.30369000e+05	3.20000000e+01	3.50000000e+01	5.80000000e+01
44	1.31617000e+05	3.20000000e+01	3.50000000e+01	5.80000000e+01
45	1.32970000e+05	3.20000000e+01	3.50000000e+01	5.80000000e+01
46	1.34239000e+05	3.20000000e+01	3.50000000e+01	5.80000000e+01
47	1.35295000e+05	3.20000000e+01	3.50000000e+01	5.80000000e+01
48	1.36279000e+05	3.20000000e+01	3.50000000e+01	5.80000000e+01
49	1.37256000e+05	3.20000000e+01	3.50000000e+01	5.80000000e+01
50	1.38242000e+05	3.20000000e+01	3.50000000e+01	5.80000000e+01
51	1.39323000e+05	3.40000000e+01	3.60000000e+01	5.90000000e+01
52	1.40683000e+05	3.40000000e+01	3.60000000e+01	5.90000000e+01
53	1.41919000e+05	3.40000000e+01	3.60000000e+01	5.90000000e+01
54	1.44026000e+05	3.40000000e+01	3.60000000e+01	5.90000000e+01
55	1.46149000e+05	3.50000000e+01	3.80000000e+01	6.20000000e+01
56	1.49213000e+05	3.90000000e+01	4.20000000e+01	6.60000000e+01
57	1.52035000e+05	4.30000000e+01	4.90000000e+01	7.40000000e+01
58	1.55145000e+05	4.90000000e+01	5.60000000e+01	8.10000000e+01
59	1.57911000e+05	5.10000000e+01	5.80000000e+01	8.40000000e+01
60	1.59899000e+05	5.10000000e+01	5.80000000e+01	8.40000000e+01
61	1.61420000e+05	5.10000000e+01	5.80000000e+01	8.40000000e+01
62	1.62724000e+05	5.10000000e+01	5.80000000e+01	8.40000000e+01
63	1.63991000e+05	4.80000000e+01	5.90000000e+01	8.50000000e+01
64	1.65250000e+05	4.90000000e+01	6.10000000e+01	8.80000000e+01
65	1.66831000e+05	5.60000000e+01	6.30000000e+01	9.20000000e+01
66	1.68643000e+05	5.70000000e+01	6.40000000e+01	9.30000000e+01
67	1.70075000e+05	5.70000000e+01	6.40000000e+01	9.30000000e+01
68	1.71183000e+05	5.70000000e+01	6.40000000e+01	9.30000000e+01
69	1.72121000e+05	5.70000000e+01	6.40000000e+01	9.30000000e+01
70	1.72997000e+05	5.70000000e+01	6.40000000e+01	9.30000000e+01
71	1.73998000e+05	5.70000000e+01	6.40000000e+01	9.30000000e+01
72	1.75269000e+05	5.60000000e+01	6.60000000e+01	9.50000000e+01
73	1.76557000e+05	5.60000000e+01	6.60000000e+01	9.50000000e+01
74	1.77807000e+05	5.70000000e+01	6.70000000e+01	9.70000000e+01
75	1.78718000e+05	5.80000000e+01	6.90000000e+01	9.90000000e+01
76	1.79562000e+05	6.40000000e+01	7.00000000e+01	1.01000000e+02
77	1.80295000e+05	6.50000000e+01	7.10000000e+01	1.02000000e+02
78	1.81119000e+05	6.50000000e+01	7.10000000e+01	1.02000000e+02
79	1.82065000e+05	6.50000000e+01	7.10000000e+01	1.02000000e+02
80	1.83075000e+05	6.50000000e+01	7.10000000e+01	1.02000000e+02
81	1.84094000e+05	6.50000000e+01	7.10000000e+01	1.02000000e+02
82	1.84866000e+05	6.50000000e+01	7.10000000e+01	1.02000000e+02
83	1.85597000e+05	6.50000000e+01	7.10000000e+01	1.02000000e+02
84	1.86160000e+05	6.50000000e+01	7.10000000e+01	1.02000000e+02
85	1.86803000e+05	6.50000000e+01	1.68000000e+02	1.02000000e+02
86	1.87708000e+05	6.50000000e+01	7.10000000e+01	1.02000000e+02
87	1.88572000e+05	6.50000000e+01	7.10000000e+01	1.02000000e+02
88	1.89412000e+05	6.50000000e+01	7.10000000e+01	1.02000000e+02
89	1.89948000e+05	6.50000000e+01	7.10000000e+01	1.02000000e+02
90	1.90506000e+05	6.50000000e+01	7.10000000e+01	1.02000000e+02
91	1.91155000e+05	6.60000000e+01	7.50000000e+01	1.06000000e+02
92	1.91794000e+05	6.60000000e+01	7.60000000e+01	1.10000000e+02
93	1.92657000e+05	6.60000000e+01	7.60000000e+01	1.10000000e+02
94	1.93570000e+05	7.00000000e+01	7.70000000e+01	1.11000000e+02
95	1.94324000e+05	7.00000000e+01	7.70000000e+01	1.11000000e+02
96	1.95012000e+05	7.00000000e+01	7.70000000e+01	1.11000000e+02
97	1.95677000e+05	7.00000000e+01	7.70000000e+01	1.11000000e+02
98	1.96293000e+05	7.00000000e+01	7.70000000e+01	1.11000000e+02
99	1.96918000e+05	7.00000000e+01	7.70000000e+01	1.11000000e+02
100	1.97762000e+05	7.00000000e+01	7.70000000e+01	1.11000000e+02
