# Supplementary material for: Early Prediction of Movie Box Office Success Based on Wikipedia Activity Big Data
Source: PLoS One. 2013 Aug 21;8(8):e71226. doi: 10.1371/journal.pone.0071226 (PMC3749192; doi:10.1371/journal.pone.0071226)
Supplement: Dataset S1 — The dataset under study, including the financial and Wikipedia activity data is also available at http://wwm.phy.bme.hu/SupplementaryDataS1.zip. (ZIP) [file pone.0071226.s002.zip › wikipredict_data_pack/sample_of_312/wikipedia_predictors/61]

Day_(movie_time)	Views	Users	Rigor	Edits
-500	0.00000000e+00	0.00000000e+00	0.00000000e+00	0.00000000e+00
-499	1.00000000e+00	0.00000000e+00	0.00000000e+00	0.00000000e+00
-498	2.00000000e+00	0.00000000e+00	0.00000000e+00	0.00000000e+00
-497	2.00000000e+00	0.00000000e+00	0.00000000e+00	0.00000000e+00
-496	4.00000000e+00	0.00000000e+00	0.00000000e+00	0.00000000e+00
-495	6.00000000e+00	0.00000000e+00	0.00000000e+00	0.00000000e+00
-494	1.00000000e+01	0.00000000e+00	0.00000000e+00	0.00000000e+00
-493	1.20000000e+01	0.00000000e+00	0.00000000e+00	0.00000000e+00
-492	1.20000000e+01	0.00000000e+00	0.00000000e+00	0.00000000e+00
-491	1.20000000e+01	0.00000000e+00	0.00000000e+00	0.00000000e+00
-490	1.60000000e+01	0.00000000e+00	0.00000000e+00	0.00000000e+00
-489	1.80000000e+01	0.00000000e+00	0.00000000e+00	0.00000000e+00
-488	2.10000000e+01	0.00000000e+00	0.00000000e+00	0.00000000e+00
-487	2.20000000e+01	0.00000000e+00	0.00000000e+00	0.00000000e+00
-486	2.40000000e+01	0.00000000e+00	0.00000000e+00	0.00000000e+00
-485	2.50000000e+01	0.00000000e+00	0.00000000e+00	0.00000000e+00
-484	2.70000000e+01	0.00000000e+00	0.00000000e+00	0.00000000e+00
-483	3.00000000e+01	0.00000000e+00	0.00000000e+00	0.00000000e+00
-482	3.50000000e+01	0.00000000e+00	0.00000000e+00	0.00000000e+00
-481	4.00000000e+01	0.00000000e+00	0.00000000e+00	0.00000000e+00
-480	4.30000000e+01	0.00000000e+00	0.00000000e+00	0.00000000e+00
-479	4.70000000e+01	0.00000000e+00	0.00000000e+00	0.00000000e+00
-478	5.20000000e+01	0.00000000e+00	0.00000000e+00	0.00000000e+00
-477	5.50000000e+01	0.00000000e+00	0.00000000e+00	0.00000000e+00
-476	6.00000000e+01	0.00000000e+00	0.00000000e+00	0.00000000e+00
-475	6.30000000e+01	0.00000000e+00	0.00000000e+00	0.00000000e+00
-474	6.60000000e+01	0.00000000e+00	0.00000000e+00	0.00000000e+00
-473	6.90000000e+01	0.00000000e+00	0.00000000e+00	0.00000000e+00
-472	6.90000000e+01	0.00000000e+00	0.00000000e+00	0.00000000e+00
-471	7.30000000e+01	0.00000000e+00	0.00000000e+00	0.00000000e+00
-470	7.40000000e+01	0.00000000e+00	0.00000000e+00	0.00000000e+00
-469	7.60000000e+01	0.00000000e+00	0.00000000e+00	0.00000000e+00
-468	7.80000000e+01	0.00000000e+00	0.00000000e+00	0.00000000e+00
-467	8.00000000e+01	0.00000000e+00	0.00000000e+00	0.00000000e+00
-466	8.70000000e+01	0.00000000e+00	0.00000000e+00	0.00000000e+00
-465	9.00000000e+01	0.00000000e+00	0.00000000e+00	0.00000000e+00
-464	9.40000000e+01	0.00000000e+00	0.00000000e+00	0.00000000e+00
-463	9.60000000e+01	0.00000000e+00	0.00000000e+00	0.00000000e+00
-462	1.11000000e+02	0.00000000e+00	0.00000000e+00	0.00000000e+00
-461	1.34000000e+02	0.00000000e+00	0.00000000e+00	0.00000000e+00
-460	1.55000000e+02	0.00000000e+00	0.00000000e+00	0.00000000e+00
-459	1.74000000e+02	0.00000000e+00	0.00000000e+00	0.00000000e+00
-458	1.95000000e+02	0.00000000e+00	0.00000000e+00	0.00000000e+00
-457	2.21000000e+02	0.00000000e+00	0.00000000e+00	0.00000000e+00
-456	2.42000000e+02	0.00000000e+00	0.00000000e+00	0.00000000e+00
-455	2.58000000e+02	0.00000000e+00	0.00000000e+00	0.00000000e+00
-454	2.85000000e+02	0.00000000e+00	0.00000000e+00	0.00000000e+00
-453	3.14000000e+02	0.00000000e+00	0.00000000e+00	0.00000000e+00
-452	3.41000000e+02	0.00000000e+00	0.00000000e+00	0.00000000e+00
-451	3.58000000e+02	0.00000000e+00	0.00000000e+00	0.00000000e+00
-450	3.78000000e+02	0.00000000e+00	0.00000000e+00	0.00000000e+00
-449	3.96000000e+02	0.00000000e+00	0.00000000e+00	0.00000000e+00
-448	4.11000000e+02	0.00000000e+00	0.00000000e+00	0.00000000e+00
-447	4.25000000e+02	0.00000000e+00	0.00000000e+00	0.00000000e+00
-446	4.41000000e+02	0.00000000e+00	0.00000000e+00	0.00000000e+00
-445	4.57000000e+02	0.00000000e+00	0.00000000e+00	0.00000000e+00
-444	4.73000000e+02	0.00000000e+00	0.00000000e+00	0.00000000e+00
-443	4.90000000e+02	0.00000000e+00	0.00000000e+00	0.00000000e+00
-442	5.05000000e+02	0.00000000e+00	0.00000000e+00	0.00000000e+00
-441	5.17000000e+02	0.00000000e+00	0.00000000e+00	0.00000000e+00
-440	5.36000000e+02	0.00000000e+00	0.00000000e+00	0.00000000e+00
-439	5.56000000e+02	0.00000000e+00	0.00000000e+00	0.00000000e+00
-438	5.77000000e+02	0.00000000e+00	0.00000000e+00	0.00000000e+00
-437	5.97000000e+02	0.00000000e+00	0.00000000e+00	0.00000000e+00
-436	6.07000000e+02	0.00000000e+00	0.00000000e+00	0.00000000e+00
-435	6.16000000e+02	0.00000000e+00	0.00000000e+00	0.00000000e+00
-434	6.39000000e+02	0.00000000e+00	0.00000000e+00	0.00000000e+00
-433	6.48000000e+02	0.00000000e+00	0.00000000e+00	0.00000000e+00
-432	6.70000000e+02	0.00000000e+00	0.00000000e+00	0.00000000e+00
-431	6.92000000e+02	0.00000000e+00	0.00000000e+00	0.00000000e+00
-430	7.08000000e+02	0.00000000e+00	0.00000000e+00	0.00000000e+00
-429	7.25000000e+02	0.00000000e+00	0.00000000e+00	0.00000000e+00
-428	7.37000000e+02	0.00000000e+00	0.00000000e+00	0.00000000e+00
-427	7.51000000e+02	0.00000000e+00	0.00000000e+00	0.00000000e+00
-426	7.76000000e+02	0.00000000e+00	0.00000000e+00	0.00000000e+00
-425	7.91000000e+02	0.00000000e+00	0.00000000e+00	0.00000000e+00
-424	8.00000000e+02	0.00000000e+00	0.00000000e+00	0.00000000e+00
-423	8.11000000e+02	0.00000000e+00	0.00000000e+00	0.00000000e+00
-422	8.20000000e+02	0.00000000e+00	0.00000000e+00	0.00000000e+00
-421	8.30000000e+02	0.00000000e+00	0.00000000e+00	0.00000000e+00
-420	8.47000000e+02	0.00000000e+00	0.00000000e+00	0.00000000e+00
-419	8.70000000e+02	0.00000000e+00	0.00000000e+00	0.00000000e+00
-418	8.83000000e+02	0.00000000e+00	0.00000000e+00	0.00000000e+00
-417	9.03000000e+02	0.00000000e+00	0.00000000e+00	0.00000000e+00
-416	9.23000000e+02	0.00000000e+00	0.00000000e+00	0.00000000e+00
-415	9.38000000e+02	0.00000000e+00	0.00000000e+00	0.00000000e+00
-414	9.51000000e+02	0.00000000e+00	0.00000000e+00	0.00000000e+00
-413	9.69000000e+02	0.00000000e+00	0.00000000e+00	0.00000000e+00
-412	9.88000000e+02	0.00000000e+00	0.00000000e+00	0.00000000e+00
-411	1.00000000e+03	0.00000000e+00	0.00000000e+00	0.00000000e+00
-410	1.01700000e+03	0.00000000e+00	0.00000000e+00	0.00000000e+00
-409	1.04000000e+03	0.00000000e+00	0.00000000e+00	0.00000000e+00
-408	1.07200000e+03	0.00000000e+00	0.00000000e+00	0.00000000e+00
-407	1.10000000e+03	0.00000000e+00	0.00000000e+00	0.00000000e+00
-406	1.11900000e+03	0.00000000e+00	0.00000000e+00	0.00000000e+00
-405	1.13500000e+03	0.00000000e+00	0.00000000e+00	0.00000000e+00
-404	1.15300000e+03	0.00000000e+00	0.00000000e+00	0.00000000e+00
-403	1.17400000e+03	0.00000000e+00	0.00000000e+00	0.00000000e+00
-402	1.21000000e+03	0.00000000e+00	0.00000000e+00	0.00000000e+00
-401	1.23600000e+03	0.00000000e+00	0.00000000e+00	0.00000000e+00
-400	1.25800000e+03	0.00000000e+00	0.00000000e+00	0.00000000e+00
-399	1.29000000e+03	0.00000000e+00	0.00000000e+00	0.00000000e+00
-398	1.32300000e+03	0.00000000e+00	0.00000000e+00	0.00000000e+00
-397	1.36600000e+03	0.00000000e+00	0.00000000e+00	0.00000000e+00
-396	1.41100000e+03	0.00000000e+00	0.00000000e+00	0.00000000e+00
-395	1.46100000e+03	0.00000000e+00	0.00000000e+00	0.00000000e+00
-394	1.52000000e+03	0.00000000e+00	0.00000000e+00	0.00000000e+00
-393	1.57200000e+03	0.00000000e+00	0.00000000e+00	0.00000000e+00
-392	1.60700000e+03	0.00000000e+00	0.00000000e+00	0.00000000e+00
-391	1.64200000e+03	0.00000000e+00	0.00000000e+00	0.00000000e+00
-390	1.68300000e+03	0.00000000e+00	0.00000000e+00	0.00000000e+00
-389	1.72300000e+03	0.00000000e+00	0.00000000e+00	0.00000000e+00
-388	1.77700000e+03	0.00000000e+00	0.00000000e+00	0.00000000e+00
-387	1.82200000e+03	0.00000000e+00	0.00000000e+00	0.00000000e+00
-386	1.85900000e+03	0.00000000e+00	0.00000000e+00	0.00000000e+00
-385	1.89900000e+03	0.00000000e+00	0.00000000e+00	0.00000000e+00
-384	1.95000000e+03	0.00000000e+00	0.00000000e+00	0.00000000e+00
-383	1.96700000e+03	0.00000000e+00	0.00000000e+00	0.00000000e+00
-382	2.00300000e+03	0.00000000e+00	0.00000000e+00	0.00000000e+00
-381	2.03500000e+03	0.00000000e+00	0.00000000e+00	0.00000000e+00
-380	2.06100000e+03	0.00000000e+00	0.00000000e+00	0.00000000e+00
-379	2.09900000e+03	0.00000000e+00	0.00000000e+00	0.00000000e+00
-378	2.13600000e+03	0.00000000e+00	0.00000000e+00	0.00000000e+00
-377	2.16200000e+03	0.00000000e+00	0.00000000e+00	0.00000000e+00
-376	2.18400000e+03	0.00000000e+00	0.00000000e+00	0.00000000e+00
-375	2.21500000e+03	0.00000000e+00	0.00000000e+00	0.00000000e+00
-374	2.24300000e+03	0.00000000e+00	0.00000000e+00	0.00000000e+00
-373	2.26900000e+03	0.00000000e+00	0.00000000e+00	0.00000000e+00
-372	2.30000000e+03	0.00000000e+00	0.00000000e+00	0.00000000e+00
-371	2.32100000e+03	0.00000000e+00	0.00000000e+00	0.00000000e+00
-370	2.34800000e+03	0.00000000e+00	0.00000000e+00	0.00000000e+00
-369	2.37300000e+03	0.00000000e+00	0.00000000e+00	0.00000000e+00
-368	2.39700000e+03	0.00000000e+00	0.00000000e+00	0.00000000e+00
-367	2.42800000e+03	0.00000000e+00	0.00000000e+00	0.00000000e+00
-366	2.45200000e+03	0.00000000e+00	0.00000000e+00	0.00000000e+00
-365	2.48100000e+03	0.00000000e+00	0.00000000e+00	0.00000000e+00
-364	2.51200000e+03	0.00000000e+00	0.00000000e+00	0.00000000e+00
-363	2.54700000e+03	0.00000000e+00	0.00000000e+00	0.00000000e+00
-362	2.56500000e+03	0.00000000e+00	0.00000000e+00	0.00000000e+00
-361	2.59900000e+03	0.00000000e+00	0.00000000e+00	0.00000000e+00
-360	2.63100000e+03	0.00000000e+00	0.00000000e+00	0.00000000e+00
-359	2.66400000e+03	0.00000000e+00	0.00000000e+00	0.00000000e+00
-358	4.23100000e+03	3.00000000e+00	4.00000000e+00	7.00000000e+00
-357	6.79100000e+03	6.00000000e+00	7.00000000e+00	1.30000000e+01
-356	9.12600000e+03	1.00000000e+01	1.20000000e+01	1.80000000e+01
-355	1.18970000e+04	1.00000000e+01	1.20000000e+01	1.80000000e+01
-354	1.49350000e+04	1.40000000e+01	1.60000000e+01	2.30000000e+01
-353	1.78920000e+04	1.80000000e+01	1.90000000e+01	2.60000000e+01
-352	2.01440000e+04	1.80000000e+01	1.90000000e+01	2.60000000e+01
-351	2.20090000e+04	1.80000000e+01	1.90000000e+01	2.60000000e+01
-350	2.36940000e+04	1.90000000e+01	2.20000000e+01	2.90000000e+01
-349	2.54040000e+04	1.90000000e+01	2.50000000e+01	3.30000000e+01
-348	2.70520000e+04	2.70000000e+01	3.00000000e+01	4.20000000e+01
-347	2.89710000e+04	2.70000000e+01	3.00000000e+01	4.20000000e+01
-346	3.10410000e+04	2.80000000e+01	3.50000000e+01	5.20000000e+01
-345	3.28990000e+04	2.80000000e+01	3.50000000e+01	5.20000000e+01
-344	3.47800000e+04	2.80000000e+01	3.50000000e+01	5.20000000e+01
-343	3.66430000e+04	2.70000000e+01	3.60000000e+01	5.40000000e+01
-342	3.83480000e+04	2.80000000e+01	3.70000000e+01	5.50000000e+01
-341	4.04640000e+04	3.00000000e+01	3.80000000e+01	5.60000000e+01
-340	4.29950000e+04	3.00000000e+01	3.80000000e+01	5.60000000e+01
-339	4.52990000e+04	3.00000000e+01	3.80000000e+01	5.60000000e+01
-338	4.74590000e+04	3.10000000e+01	3.90000000e+01	5.70000000e+01
-337	4.94400000e+04	3.10000000e+01	3.90000000e+01	5.70000000e+01
-336	5.11390000e+04	3.10000000e+01	3.90000000e+01	5.70000000e+01
-335	5.29920000e+04	3.30000000e+01	4.10000000e+01	6.10000000e+01
-334	5.44440000e+04	3.30000000e+01	4.10000000e+01	6.10000000e+01
-333	5.65000000e+04	3.20000000e+01	4.20000000e+01	6.20000000e+01
-332	5.84290000e+04	3.20000000e+01	4.20000000e+01	6.20000000e+01
-331	6.02820000e+04	3.50000000e+01	4.40000000e+01	6.40000000e+01
-330	6.21490000e+04	3.50000000e+01	4.40000000e+01	6.40000000e+01
-329	6.38960000e+04	3.50000000e+01	4.40000000e+01	6.40000000e+01
-328	6.56510000e+04	3.50000000e+01	4.40000000e+01	6.40000000e+01
-327	6.72320000e+04	3.50000000e+01	4.40000000e+01	6.40000000e+01
-326	6.88580000e+04	3.60000000e+01	4.60000000e+01	6.80000000e+01
-325	7.07300000e+04	3.50000000e+01	4.70000000e+01	6.90000000e+01
-324	7.23170000e+04	3.50000000e+01	4.70000000e+01	6.90000000e+01
-323	7.39300000e+04	3.50000000e+01	4.70000000e+01	6.90000000e+01
-322	7.53660000e+04	3.50000000e+01	4.70000000e+01	6.90000000e+01
-321	7.69970000e+04	3.60000000e+01	4.80000000e+01	7.00000000e+01
-320	7.84510000e+04	4.10000000e+01	4.90000000e+01	8.10000000e+01
-319	8.03080000e+04	4.10000000e+01	5.10000000e+01	8.30000000e+01
-318	8.19060000e+04	4.10000000e+01	5.20000000e+01	8.40000000e+01
-317	8.32800000e+04	4.10000000e+01	5.30000000e+01	8.50000000e+01
-316	8.45500000e+04	5.20000000e+01	5.40000000e+01	8.60000000e+01
-315	8.59940000e+04	5.20000000e+01	5.40000000e+01	8.60000000e+01
-314	8.72240000e+04	5.20000000e+01	5.40000000e+01	8.60000000e+01
-313	8.85500000e+04	5.20000000e+01	5.40000000e+01	8.60000000e+01
-312	8.99150000e+04	5.20000000e+01	5.50000000e+01	8.70000000e+01
-311	9.11640000e+04	5.20000000e+01	5.50000000e+01	8.70000000e+01
-310	9.22170000e+04	4.60000000e+01	5.60000000e+01	8.80000000e+01
-309	9.33050000e+04	4.60000000e+01	5.60000000e+01	8.80000000e+01
-308	9.43730000e+04	5.10000000e+01	5.80000000e+01	9.00000000e+01
-307	9.54350000e+04	4.80000000e+01	5.90000000e+01	9.10000000e+01
-306	9.66030000e+04	5.10000000e+01	6.00000000e+01	9.20000000e+01
-305	9.78420000e+04	5.10000000e+01	6.00000000e+01	9.20000000e+01
-304	9.91890000e+04	5.10000000e+01	6.10000000e+01	9.30000000e+01
-303	1.00321000e+05	5.40000000e+01	6.20000000e+01	9.50000000e+01
-302	1.01303000e+05	5.10000000e+01	6.20000000e+01	9.60000000e+01
-301	1.02238000e+05	4.90000000e+01	6.30000000e+01	9.70000000e+01
-300	1.03217000e+05	5.10000000e+01	6.40000000e+01	9.80000000e+01
-299	1.04649000e+05	5.10000000e+01	6.40000000e+01	9.80000000e+01
-298	1.06287000e+05	5.10000000e+01	6.40000000e+01	9.80000000e+01
-297	1.07682000e+05	5.10000000e+01	6.40000000e+01	9.80000000e+01
-296	1.08824000e+05	5.10000000e+01	6.40000000e+01	9.80000000e+01
-295	1.09845000e+05	5.40000000e+01	6.50000000e+01	9.90000000e+01
-294	1.10762000e+05	5.40000000e+01	6.50000000e+01	9.90000000e+01
-293	1.11852000e+05	5.40000000e+01	6.50000000e+01	9.90000000e+01
-292	1.13114000e+05	5.90000000e+01	6.60000000e+01	1.04000000e+02
-291	1.14520000e+05	5.90000000e+01	6.60000000e+01	1.04000000e+02
-290	1.15755000e+05	5.90000000e+01	6.80000000e+01	1.07000000e+02
-289	1.16840000e+05	6.10000000e+01	6.90000000e+01	1.08000000e+02
-288	1.16840000e+05	6.40000000e+01	7.00000000e+01	1.11000000e+02
-287	1.17757000e+05	6.40000000e+01	7.00000000e+01	1.11000000e+02
-286	1.17757000e+05	6.40000000e+01	7.00000000e+01	1.11000000e+02
-285	1.17757000e+05	5.90000000e+01	7.10000000e+01	1.12000000e+02
-284	1.17757000e+05	5.90000000e+01	7.10000000e+01	1.12000000e+02
-283	1.19019000e+05	5.90000000e+01	7.10000000e+01	1.12000000e+02
-282	1.20052000e+05	5.90000000e+01	7.10000000e+01	1.12000000e+02
-281	1.20918000e+05	5.90000000e+01	7.10000000e+01	1.12000000e+02
-280	1.21901000e+05	5.90000000e+01	7.10000000e+01	1.12000000e+02
-279	1.22962000e+05	6.20000000e+01	7.20000000e+01	1.13000000e+02
-278	1.24155000e+05	6.40000000e+01	7.30000000e+01	1.14000000e+02
-277	1.25621000e+05	6.40000000e+01	7.30000000e+01	1.14000000e+02
-276	1.26818000e+05	6.40000000e+01	7.30000000e+01	1.14000000e+02
-275	1.27927000e+05	6.40000000e+01	7.30000000e+01	1.14000000e+02
-274	1.28913000e+05	6.40000000e+01	7.30000000e+01	1.14000000e+02
-273	1.29959000e+05	6.40000000e+01	7.30000000e+01	1.14000000e+02
-272	1.31107000e+05	6.40000000e+01	7.30000000e+01	1.14000000e+02
-271	1.32212000e+05	6.40000000e+01	7.30000000e+01	1.14000000e+02
-270	1.33526000e+05	6.50000000e+01	7.40000000e+01	1.15000000e+02
-269	1.34833000e+05	6.50000000e+01	7.40000000e+01	1.15000000e+02
-268	1.36096000e+05	6.80000000e+01	7.50000000e+01	1.16000000e+02
-267	1.36096000e+05	6.80000000e+01	7.50000000e+01	1.16000000e+02
-266	1.36096000e+05	6.80000000e+01	7.50000000e+01	1.16000000e+02
-265	1.36096000e+05	6.80000000e+01	7.50000000e+01	1.16000000e+02
-264	1.37432000e+05	6.80000000e+01	7.70000000e+01	1.18000000e+02
-263	1.38996000e+05	6.80000000e+01	7.70000000e+01	1.18000000e+02
-262	1.40237000e+05	6.80000000e+01	7.70000000e+01	1.18000000e+02
-261	1.41307000e+05	6.80000000e+01	7.70000000e+01	1.18000000e+02
-260	1.42358000e+05	6.80000000e+01	7.70000000e+01	1.18000000e+02
-259	1.43394000e+05	6.80000000e+01	7.70000000e+01	1.18000000e+02
-258	1.44466000e+05	6.80000000e+01	7.70000000e+01	1.18000000e+02
-257	1.45712000e+05	6.80000000e+01	7.70000000e+01	1.18000000e+02
-256	1.46994000e+05	6.80000000e+01	7.70000000e+01	1.18000000e+02
-255	1.48434000e+05	6.80000000e+01	7.70000000e+01	1.18000000e+02
-254	1.49601000e+05	7.10000000e+01	7.80000000e+01	1.19000000e+02
-253	1.50754000e+05	6.90000000e+01	7.90000000e+01	1.20000000e+02
-252	1.51887000e+05	6.90000000e+01	7.90000000e+01	1.20000000e+02
-251	1.52944000e+05	7.00000000e+01	8.00000000e+01	1.21000000e+02
-250	1.54007000e+05	7.20000000e+01	8.10000000e+01	1.22000000e+02
-249	1.55185000e+05	7.30000000e+01	8.30000000e+01	1.24000000e+02
-248	1.56338000e+05	7.40000000e+01	8.40000000e+01	1.25000000e+02
-247	1.57522000e+05	8.10000000e+01	8.50000000e+01	1.27000000e+02
-246	1.58700000e+05	8.10000000e+01	8.50000000e+01	1.27000000e+02
-245	1.61192000e+05	8.10000000e+01	8.50000000e+01	1.27000000e+02
-244	1.63077000e+05	8.10000000e+01	8.50000000e+01	1.27000000e+02
-243	1.65030000e+05	7.80000000e+01	9.00000000e+01	1.32000000e+02
-242	1.67238000e+05	7.70000000e+01	9.10000000e+01	1.33000000e+02
-241	1.68834000e+05	8.40000000e+01	9.20000000e+01	1.34000000e+02
-240	1.70571000e+05	8.90000000e+01	9.50000000e+01	1.37000000e+02
-239	1.72442000e+05	8.90000000e+01	9.50000000e+01	1.37000000e+02
-238	1.74005000e+05	8.50000000e+01	9.70000000e+01	1.39000000e+02
-237	1.75376000e+05	8.70000000e+01	9.80000000e+01	1.40000000e+02
-236	1.76912000e+05	8.70000000e+01	9.80000000e+01	1.40000000e+02
-235	1.76912000e+05	8.70000000e+01	9.80000000e+01	1.40000000e+02
-234	1.78194000e+05	8.70000000e+01	9.80000000e+01	1.40000000e+02
-233	1.79225000e+05	8.70000000e+01	9.80000000e+01	1.40000000e+02
-232	1.80103000e+05	8.70000000e+01	9.80000000e+01	1.40000000e+02
-231	1.80926000e+05	8.70000000e+01	9.80000000e+01	1.40000000e+02
-230	1.81933000e+05	8.70000000e+01	9.80000000e+01	1.40000000e+02
-229	1.83028000e+05	8.70000000e+01	9.80000000e+01	1.40000000e+02
-228	1.83028000e+05	8.70000000e+01	9.80000000e+01	1.40000000e+02
-227	1.84046000e+05	8.70000000e+01	9.80000000e+01	1.40000000e+02
-226	1.84882000e+05	8.70000000e+01	9.80000000e+01	1.40000000e+02
-225	1.85803000e+05	8.70000000e+01	9.80000000e+01	1.40000000e+02
-224	1.86755000e+05	8.70000000e+01	9.80000000e+01	1.40000000e+02
-223	1.87854000e+05	9.30000000e+01	9.90000000e+01	1.42000000e+02
-222	1.89143000e+05	9.30000000e+01	9.90000000e+01	1.42000000e+02
-221	1.90643000e+05	9.30000000e+01	9.90000000e+01	1.42000000e+02
-220	1.91969000e+05	9.30000000e+01	9.90000000e+01	1.42000000e+02
-219	1.92934000e+05	9.30000000e+01	9.90000000e+01	1.42000000e+02
-218	1.93869000e+05	9.30000000e+01	9.90000000e+01	1.42000000e+02
-217	1.94848000e+05	9.30000000e+01	9.90000000e+01	1.42000000e+02
-216	1.95806000e+05	9.30000000e+01	9.90000000e+01	1.42000000e+02
-215	1.96957000e+05	9.30000000e+01	9.90000000e+01	1.42000000e+02
-214	1.98291000e+05	9.30000000e+01	9.90000000e+01	1.42000000e+02
-213	1.99477000e+05	9.40000000e+01	1.00000000e+02	1.43000000e+02
-212	2.00400000e+05	9.40000000e+01	1.00000000e+02	1.43000000e+02
-211	2.01444000e+05	9.40000000e+01	1.00000000e+02	1.43000000e+02
-210	2.02386000e+05	9.40000000e+01	1.00000000e+02	1.43000000e+02
-209	2.03321000e+05	9.40000000e+01	1.00000000e+02	1.43000000e+02
-208	2.04546000e+05	9.40000000e+01	1.00000000e+02	1.43000000e+02
-207	2.05751000e+05	9.40000000e+01	1.00000000e+02	1.43000000e+02
-206	2.06864000e+05	9.40000000e+01	1.00000000e+02	1.43000000e+02
-205	2.07906000e+05	9.40000000e+01	1.00000000e+02	1.43000000e+02
-204	2.08985000e+05	9.40000000e+01	1.00000000e+02	1.43000000e+02
-203	2.10034000e+05	9.40000000e+01	1.00000000e+02	1.43000000e+02
-202	2.11154000e+05	9.50000000e+01	1.01000000e+02	1.44000000e+02
-201	2.12478000e+05	9.50000000e+01	1.01000000e+02	1.44000000e+02
-200	2.13902000e+05	9.50000000e+01	1.01000000e+02	1.44000000e+02
-199	2.15658000e+05	9.50000000e+01	1.01000000e+02	1.44000000e+02
-198	2.17589000e+05	9.80000000e+01	1.02000000e+02	1.45000000e+02
-197	2.19471000e+05	9.80000000e+01	1.02000000e+02	1.45000000e+02
-196	2.21064000e+05	9.80000000e+01	1.02000000e+02	1.45000000e+02
-195	2.22268000e+05	9.80000000e+01	1.02000000e+02	1.45000000e+02
-194	2.23633000e+05	9.80000000e+01	1.02000000e+02	1.45000000e+02
-193	2.25188000e+05	9.60000000e+01	1.03000000e+02	1.46000000e+02
-192	2.26981000e+05	9.60000000e+01	1.03000000e+02	1.46000000e+02
-191	2.28954000e+05	9.70000000e+01	1.04000000e+02	1.47000000e+02
-190	2.30919000e+05	9.70000000e+01	1.04000000e+02	1.47000000e+02
-189	2.33032000e+05	9.50000000e+01	1.07000000e+02	1.50000000e+02
-188	2.34825000e+05	9.50000000e+01	1.08000000e+02	1.51000000e+02
-187	2.36804000e+05	9.50000000e+01	1.09000000e+02	1.52000000e+02
-186	2.38924000e+05	9.80000000e+01	1.11000000e+02	1.54000000e+02
-185	2.40581000e+05	9.80000000e+01	1.11000000e+02	1.54000000e+02
-184	2.42248000e+05	9.80000000e+01	1.14000000e+02	1.57000000e+02
-183	2.44091000e+05	9.80000000e+01	1.15000000e+02	1.58000000e+02
-182	2.45915000e+05	9.80000000e+01	1.15000000e+02	1.58000000e+02
-181	2.47904000e+05	9.80000000e+01	1.15000000e+02	1.58000000e+02
-180	2.49898000e+05	1.05000000e+02	1.17000000e+02	1.60000000e+02
-179	2.51984000e+05	1.09000000e+02	1.18000000e+02	1.61000000e+02
-178	2.53907000e+05	1.09000000e+02	1.18000000e+02	1.61000000e+02
-177	2.55618000e+05	1.09000000e+02	1.18000000e+02	1.61000000e+02
-176	2.57073000e+05	1.10000000e+02	1.19000000e+02	1.62000000e+02
-175	2.58445000e+05	1.10000000e+02	1.19000000e+02	1.62000000e+02
-174	2.60017000e+05	1.10000000e+02	1.19000000e+02	1.62000000e+02
-173	2.61663000e+05	1.10000000e+02	1.19000000e+02	1.62000000e+02
-172	2.63445000e+05	1.10000000e+02	1.19000000e+02	1.62000000e+02
-171	2.65442000e+05	1.10000000e+02	1.19000000e+02	1.62000000e+02
-170	2.67368000e+05	1.08000000e+02	1.20000000e+02	1.63000000e+02
-169	2.68685000e+05	1.08000000e+02	1.22000000e+02	1.65000000e+02
-168	2.70165000e+05	1.07000000e+02	1.23000000e+02	1.66000000e+02
-167	2.71786000e+05	1.14000000e+02	1.25000000e+02	1.69000000e+02
-166	2.71786000e+05	1.14000000e+02	1.25000000e+02	1.69000000e+02
-165	2.71786000e+05	1.14000000e+02	1.25000000e+02	1.69000000e+02
-164	2.73633000e+05	1.14000000e+02	1.25000000e+02	1.69000000e+02
-163	2.75045000e+05	1.14000000e+02	1.25000000e+02	1.69000000e+02
-162	2.76464000e+05	1.14000000e+02	1.25000000e+02	1.69000000e+02
-161	2.77795000e+05	1.14000000e+02	1.25000000e+02	1.69000000e+02
-160	2.79234000e+05	1.14000000e+02	1.25000000e+02	1.69000000e+02
-159	2.80869000e+05	1.14000000e+02	1.25000000e+02	1.69000000e+02
-158	2.82595000e+05	1.14000000e+02	1.25000000e+02	1.69000000e+02
-157	2.84119000e+05	1.14000000e+02	1.25000000e+02	1.69000000e+02
-156	2.85508000e+05	1.14000000e+02	1.25000000e+02	1.69000000e+02
-155	2.86895000e+05	1.12000000e+02	1.26000000e+02	1.70000000e+02
-154	2.88251000e+05	1.12000000e+02	1.26000000e+02	1.70000000e+02
-153	2.89564000e+05	1.12000000e+02	1.26000000e+02	1.70000000e+02
-152	2.91054000e+05	1.12000000e+02	1.26000000e+02	1.70000000e+02
-151	2.92475000e+05	1.12000000e+02	1.26000000e+02	1.70000000e+02
-150	2.92475000e+05	1.12000000e+02	1.26000000e+02	1.70000000e+02
-149	2.93673000e+05	1.12000000e+02	1.26000000e+02	1.70000000e+02
-148	2.94845000e+05	1.12000000e+02	1.26000000e+02	1.70000000e+02
-147	2.96147000e+05	1.12000000e+02	1.26000000e+02	1.70000000e+02
-146	2.97598000e+05	1.12000000e+02	1.26000000e+02	1.70000000e+02
-145	2.99126000e+05	1.12000000e+02	1.26000000e+02	1.70000000e+02
-144	3.00863000e+05	1.12000000e+02	1.26000000e+02	1.70000000e+02
-143	3.02877000e+05	1.12000000e+02	1.26000000e+02	1.70000000e+02
-142	3.04431000e+05	1.12000000e+02	1.26000000e+02	1.70000000e+02
-141	3.05822000e+05	1.12000000e+02	1.26000000e+02	1.70000000e+02
-140	3.08216000e+05	1.12000000e+02	1.26000000e+02	1.70000000e+02
-139	3.09781000e+05	1.12000000e+02	1.26000000e+02	1.70000000e+02
-138	3.12654000e+05	1.12000000e+02	1.26000000e+02	1.70000000e+02
-137	3.14656000e+05	1.12000000e+02	1.26000000e+02	1.70000000e+02
-136	3.17294000e+05	1.12000000e+02	1.26000000e+02	1.70000000e+02
-135	3.18820000e+05	1.12000000e+02	1.26000000e+02	1.70000000e+02
-134	3.21545000e+05	1.17000000e+02	1.28000000e+02	1.72000000e+02
-133	3.23961000e+05	1.17000000e+02	1.28000000e+02	1.72000000e+02
-132	3.26168000e+05	1.17000000e+02	1.28000000e+02	1.72000000e+02
-131	3.28575000e+05	1.17000000e+02	1.28000000e+02	1.72000000e+02
-130	3.30285000e+05	1.17000000e+02	1.28000000e+02	1.72000000e+02
-129	3.31645000e+05	1.17000000e+02	1.28000000e+02	1.72000000e+02
-128	3.32906000e+05	1.17000000e+02	1.28000000e+02	1.72000000e+02
-127	3.34164000e+05	1.17000000e+02	1.28000000e+02	1.72000000e+02
-126	3.36445000e+05	1.17000000e+02	1.28000000e+02	1.72000000e+02
-125	3.38173000e+05	1.17000000e+02	1.28000000e+02	1.72000000e+02
-124	3.39844000e+05	1.17000000e+02	1.29000000e+02	1.73000000e+02
-123	3.41766000e+05	1.17000000e+02	1.29000000e+02	1.73000000e+02
-122	3.43583000e+05	1.17000000e+02	1.29000000e+02	1.73000000e+02
-121	3.45070000e+05	1.16000000e+02	1.30000000e+02	1.77000000e+02
-120	3.46313000e+05	1.16000000e+02	1.30000000e+02	1.77000000e+02
-119	3.47600000e+05	1.16000000e+02	1.30000000e+02	1.77000000e+02
-118	3.49052000e+05	1.22000000e+02	1.31000000e+02	1.78000000e+02
-117	3.50891000e+05	1.22000000e+02	1.31000000e+02	1.78000000e+02
-116	3.52556000e+05	1.22000000e+02	1.31000000e+02	1.78000000e+02
-115	3.54008000e+05	1.22000000e+02	1.31000000e+02	1.78000000e+02
-114	3.55330000e+05	1.22000000e+02	1.31000000e+02	1.78000000e+02
-113	3.56812000e+05	1.22000000e+02	1.31000000e+02	1.78000000e+02
-112	3.58251000e+05	1.22000000e+02	1.31000000e+02	1.78000000e+02
-111	3.59857000e+05	1.23000000e+02	1.32000000e+02	1.79000000e+02
-110	3.61656000e+05	1.25000000e+02	1.33000000e+02	1.80000000e+02
-109	3.63443000e+05	1.25000000e+02	1.33000000e+02	1.80000000e+02
-108	3.64924000e+05	1.25000000e+02	1.33000000e+02	1.80000000e+02
-107	3.66427000e+05	1.25000000e+02	1.33000000e+02	1.80000000e+02
-106	3.67831000e+05	1.25000000e+02	1.33000000e+02	1.80000000e+02
-105	3.69877000e+05	1.25000000e+02	1.34000000e+02	1.81000000e+02
-104	3.73229000e+05	1.25000000e+02	1.36000000e+02	1.92000000e+02
-103	3.75715000e+05	1.25000000e+02	1.36000000e+02	1.92000000e+02
-102	3.80295000e+05	1.27000000e+02	1.40000000e+02	1.97000000e+02
-101	3.83433000e+05	1.35000000e+02	1.43000000e+02	2.02000000e+02
-100	3.85633000e+05	1.32000000e+02	1.45000000e+02	2.04000000e+02
-99	3.88216000e+05	1.33000000e+02	1.47000000e+02	2.06000000e+02
-98	3.90287000e+05	1.33000000e+02	1.47000000e+02	2.06000000e+02
-97	3.92704000e+05	1.34000000e+02	1.50000000e+02	2.10000000e+02
-96	3.95100000e+05	1.45000000e+02	1.53000000e+02	2.14000000e+02
-95	3.97603000e+05	1.36000000e+02	1.55000000e+02	2.16000000e+02
-94	4.00215000e+05	1.36000000e+02	1.55000000e+02	2.16000000e+02
-93	4.02238000e+05	1.46000000e+02	1.59000000e+02	2.20000000e+02
-92	4.04324000e+05	1.43000000e+02	1.60000000e+02	2.21000000e+02
-91	4.06515000e+05	1.52000000e+02	1.61000000e+02	2.24000000e+02
-90	4.08669000e+05	1.52000000e+02	1.61000000e+02	2.24000000e+02
-89	4.10893000e+05	1.47000000e+02	1.62000000e+02	2.25000000e+02
-88	4.13464000e+05	1.47000000e+02	1.62000000e+02	2.25000000e+02
-87	4.15675000e+05	1.47000000e+02	1.63000000e+02	2.26000000e+02
-86	4.17386000e+05	1.47000000e+02	1.63000000e+02	2.26000000e+02
-85	4.18970000e+05	1.47000000e+02	1.63000000e+02	2.26000000e+02
-84	4.20512000e+05	1.46000000e+02	1.64000000e+02	2.27000000e+02
-83	4.22372000e+05	1.46000000e+02	1.64000000e+02	2.27000000e+02
-82	4.24331000e+05	1.50000000e+02	1.65000000e+02	2.28000000e+02
-81	4.26378000e+05	1.51000000e+02	1.66000000e+02	2.29000000e+02
-80	4.28139000e+05	1.51000000e+02	1.66000000e+02	2.29000000e+02
-79	4.29574000e+05	1.49000000e+02	1.67000000e+02	2.30000000e+02
-78	4.31024000e+05	1.53000000e+02	1.68000000e+02	2.31000000e+02
-77	4.32729000e+05	1.53000000e+02	1.68000000e+02	2.31000000e+02
-76	4.34405000e+05	1.55000000e+02	1.69000000e+02	2.32000000e+02
-75	4.36310000e+05	1.55000000e+02	1.69000000e+02	2.32000000e+02
-74	4.38562000e+05	1.62000000e+02	1.71000000e+02	2.34000000e+02
-73	4.40457000e+05	1.64000000e+02	1.73000000e+02	2.36000000e+02
-72	4.42226000e+05	1.60000000e+02	1.74000000e+02	2.37000000e+02
-71	4.43749000e+05	1.60000000e+02	1.74000000e+02	2.37000000e+02
-70	4.45331000e+05	1.60000000e+02	1.74000000e+02	2.37000000e+02
-69	4.47041000e+05	1.60000000e+02	1.74000000e+02	2.37000000e+02
-68	4.48986000e+05	1.55000000e+02	1.76000000e+02	2.41000000e+02
-67	4.51201000e+05	1.55000000e+02	1.76000000e+02	2.41000000e+02
-66	4.53054000e+05	1.55000000e+02	1.76000000e+02	2.41000000e+02
-65	4.54727000e+05	1.59000000e+02	1.77000000e+02	2.44000000e+02
-64	4.56459000e+05	1.56000000e+02	1.78000000e+02	2.45000000e+02
-63	4.58096000e+05	1.64000000e+02	1.79000000e+02	2.46000000e+02
-62	4.59856000e+05	1.64000000e+02	1.79000000e+02	2.46000000e+02
-61	4.61928000e+05	1.60000000e+02	1.80000000e+02	2.47000000e+02
-60	4.63993000e+05	1.60000000e+02	1.80000000e+02	2.47000000e+02
-59	4.66103000e+05	1.76000000e+02	1.83000000e+02	2.54000000e+02
-58	4.67827000e+05	1.76000000e+02	1.83000000e+02	2.54000000e+02
-57	4.69617000e+05	1.76000000e+02	1.83000000e+02	2.54000000e+02
-56	4.70940000e+05	1.76000000e+02	1.83000000e+02	2.54000000e+02
-55	4.72467000e+05	1.76000000e+02	1.83000000e+02	2.54000000e+02
-54	4.74536000e+05	1.76000000e+02	1.83000000e+02	2.54000000e+02
-53	4.76691000e+05	1.80000000e+02	1.85000000e+02	2.56000000e+02
-52	4.78518000e+05	1.72000000e+02	1.86000000e+02	2.57000000e+02
-51	4.80051000e+05	1.72000000e+02	1.86000000e+02	2.57000000e+02
-50	4.81830000e+05	1.72000000e+02	1.86000000e+02	2.57000000e+02
-49	4.83863000e+05	1.75000000e+02	1.87000000e+02	2.58000000e+02
-48	4.86031000e+05	1.78000000e+02	1.89000000e+02	2.60000000e+02
-47	4.88592000e+05	1.76000000e+02	1.90000000e+02	2.61000000e+02
-46	4.91303000e+05	1.79000000e+02	1.91000000e+02	2.62000000e+02
-45	4.93345000e+05	1.76000000e+02	1.94000000e+02	2.65000000e+02
-44	4.95456000e+05	1.76000000e+02	1.94000000e+02	2.65000000e+02
-43	4.97855000e+05	1.85000000e+02	1.95000000e+02	2.66000000e+02
-42	4.99649000e+05	1.85000000e+02	1.95000000e+02	2.66000000e+02
-41	5.01334000e+05	1.85000000e+02	1.95000000e+02	2.66000000e+02
-40	5.03531000e+05	1.85000000e+02	1.95000000e+02	2.66000000e+02
-39	5.05491000e+05	1.81000000e+02	1.97000000e+02	2.69000000e+02
-38	5.07805000e+05	1.81000000e+02	1.97000000e+02	2.69000000e+02
-37	5.09893000e+05	1.81000000e+02	1.99000000e+02	2.71000000e+02
-36	5.12058000e+05	1.89000000e+02	2.01000000e+02	2.77000000e+02
-35	5.14124000e+05	1.91000000e+02	2.04000000e+02	2.80000000e+02
-34	5.17002000e+05	1.93000000e+02	2.05000000e+02	2.81000000e+02
-33	5.20329000e+05	1.96000000e+02	2.06000000e+02	2.82000000e+02
-32	5.23472000e+05	1.98000000e+02	2.08000000e+02	2.85000000e+02
-31	5.27595000e+05	1.98000000e+02	2.08000000e+02	2.85000000e+02
-30	5.30558000e+05	1.98000000e+02	2.08000000e+02	2.85000000e+02
-29	5.32908000e+05	1.98000000e+02	2.08000000e+02	2.85000000e+02
-28	5.35589000e+05	1.93000000e+02	2.09000000e+02	2.86000000e+02
-27	5.37387000e+05	1.94000000e+02	2.10000000e+02	2.87000000e+02
-26	5.38015000e+05	1.96000000e+02	2.11000000e+02	2.88000000e+02
-25	5.38701000e+05	2.02000000e+02	2.14000000e+02	2.93000000e+02
-24	5.39638000e+05	2.08000000e+02	2.16000000e+02	2.95000000e+02
-23	5.41897000e+05	2.07000000e+02	2.17000000e+02	2.96000000e+02
-22	5.46299000e+05	2.07000000e+02	2.18000000e+02	2.98000000e+02
-21	5.51820000e+05	2.06000000e+02	2.21000000e+02	3.08000000e+02
-20	5.59223000e+05	2.09000000e+02	2.24000000e+02	3.11000000e+02
-19	5.67092000e+05	2.11000000e+02	2.26000000e+02	3.13000000e+02
-18	5.73232000e+05	2.12000000e+02	2.31000000e+02	3.20000000e+02
-17	5.79306000e+05	2.22000000e+02	2.32000000e+02	3.23000000e+02
-16	5.85439000e+05	2.23000000e+02	2.34000000e+02	3.25000000e+02
-15	5.91886000e+05	2.26000000e+02	2.38000000e+02	3.30000000e+02
-14	5.97332000e+05	2.23000000e+02	2.39000000e+02	3.31000000e+02
-13	6.05055000e+05	2.27000000e+02	2.48000000e+02	3.45000000e+02
-12	6.05055000e+05	2.44000000e+02	2.62000000e+02	3.64000000e+02
-11	6.08001000e+05	2.50000000e+02	2.65000000e+02	3.67000000e+02
-10	6.08001000e+05	2.51000000e+02	2.67000000e+02	3.69000000e+02
-9	6.18683000e+05	2.40000000e+02	2.69000000e+02	3.73000000e+02
-8	6.28305000e+05	2.65000000e+02	2.70000000e+02	3.74000000e+02
-7	6.37961000e+05	2.47000000e+02	2.78000000e+02	3.83000000e+02
-6	6.48814000e+05	2.62000000e+02	2.84000000e+02	3.91000000e+02
-5	6.58947000e+05	2.61000000e+02	2.89000000e+02	3.99000000e+02
-4	6.67900000e+05	2.76000000e+02	2.94000000e+02	4.05000000e+02
-3	6.67900000e+05	2.87000000e+02	3.00000000e+02	4.15000000e+02
-2	6.80903000e+05	2.89000000e+02	3.08000000e+02	4.29000000e+02
-1	6.80903000e+05	3.07000000e+02	3.48000000e+02	4.72000000e+02
0	6.80903000e+05	3.29000000e+02	3.63000000e+02	4.89000000e+02
1	6.80903000e+05	3.41000000e+02	3.77000000e+02	5.09000000e+02
2	6.80903000e+05	3.48000000e+02	4.00000000e+02	5.43000000e+02
3	7.13484000e+05	3.77000000e+02	4.24000000e+02	5.74000000e+02
4	7.45319000e+05	3.88000000e+02	4.50000000e+02	6.09000000e+02
5	7.68599000e+05	4.09000000e+02	4.64000000e+02	6.26000000e+02
6	7.90096000e+05	4.31000000e+02	4.91000000e+02	6.69000000e+02
7	8.10061000e+05	4.53000000e+02	5.09000000e+02	6.94000000e+02
8	8.30328000e+05	4.70000000e+02	5.23000000e+02	7.10000000e+02
9	8.51644000e+05	4.90000000e+02	5.43000000e+02	7.35000000e+02
10	8.72039000e+05	4.99000000e+02	5.53000000e+02	7.53000000e+02
11	8.90061000e+05	4.89000000e+02	5.65000000e+02	7.66000000e+02
12	9.03823000e+05	4.79000000e+02	5.71000000e+02	7.73000000e+02
13	9.17144000e+05	4.97000000e+02	5.81000000e+02	7.89000000e+02
14	9.32237000e+05	5.20000000e+02	5.93000000e+02	8.01000000e+02
15	9.50207000e+05	5.02000000e+02	5.97000000e+02	8.06000000e+02
16	9.67012000e+05	5.41000000e+02	6.03000000e+02	8.15000000e+02
17	9.84629000e+05	5.09000000e+02	6.09000000e+02	8.22000000e+02
18	1.00364900e+06	5.53000000e+02	6.22000000e+02	8.40000000e+02
19	1.01741600e+06	5.39000000e+02	6.36000000e+02	8.54000000e+02
20	1.03041400e+06	5.70000000e+02	6.39000000e+02	8.58000000e+02
21	1.04393900e+06	5.71000000e+02	6.44000000e+02	8.63000000e+02
22	1.05672300e+06	5.78000000e+02	6.47000000e+02	8.66000000e+02
23	1.06983700e+06	5.63000000e+02	6.57000000e+02	8.77000000e+02
24	1.08316500e+06	5.98000000e+02	6.71000000e+02	9.00000000e+02
25	1.09779600e+06	5.99000000e+02	6.82000000e+02	9.20000000e+02
26	1.10905300e+06	6.30000000e+02	6.91000000e+02	9.29000000e+02
27	1.11967400e+06	6.16000000e+02	7.00000000e+02	9.48000000e+02
28	1.13023900e+06	6.20000000e+02	7.06000000e+02	9.56000000e+02
29	1.14089900e+06	6.23000000e+02	7.11000000e+02	9.62000000e+02
30	1.15079500e+06	6.40000000e+02	7.21000000e+02	9.74000000e+02
31	1.16115500e+06	6.40000000e+02	7.24000000e+02	9.77000000e+02
32	1.17184700e+06	6.33000000e+02	7.26000000e+02	9.79000000e+02
33	1.18103900e+06	6.43000000e+02	7.31000000e+02	9.85000000e+02
34	1.18945700e+06	6.52000000e+02	7.36000000e+02	9.91000000e+02
35	1.19754300e+06	6.52000000e+02	7.40000000e+02	9.96000000e+02
36	1.20528200e+06	6.54000000e+02	7.41000000e+02	9.97000000e+02
37	1.21270100e+06	5.93000000e+02	7.48000000e+02	1.00600000e+03
38	1.22108100e+06	5.94000000e+02	7.52000000e+02	1.01100000e+03
39	1.22914400e+06	5.96000000e+02	7.55000000e+02	1.01400000e+03
40	1.23654000e+06	5.98000000e+02	7.57000000e+02	1.01700000e+03
41	1.24316100e+06	6.02000000e+02	7.61000000e+02	1.02300000e+03
42	1.24942400e+06	6.03000000e+02	7.62000000e+02	1.02400000e+03
43	1.25569900e+06	6.03000000e+02	7.65000000e+02	1.02900000e+03
44	1.26220400e+06	6.07000000e+02	7.71000000e+02	1.03600000e+03
45	1.26936200e+06	6.07000000e+02	7.72000000e+02	1.03700000e+03
46	1.27612000e+06	6.08000000e+02	7.75000000e+02	1.04200000e+03
47	1.28218500e+06	6.09000000e+02	7.76000000e+02	1.04300000e+03
48	1.28798900e+06	6.10000000e+02	7.78000000e+02	1.04500000e+03
49	1.29399000e+06	6.13000000e+02	7.86000000e+02	1.05500000e+03
50	1.29944300e+06	6.14000000e+02	7.87000000e+02	1.05600000e+03
51	1.30603600e+06	6.14000000e+02	7.87000000e+02	1.05600000e+03
52	1.31254900e+06	6.16000000e+02	7.89000000e+02	1.05800000e+03
53	1.31912700e+06	6.16000000e+02	7.89000000e+02	1.05800000e+03
54	1.32478700e+06	6.16000000e+02	7.89000000e+02	1.05800000e+03
55	1.33089700e+06	6.17000000e+02	7.90000000e+02	1.05900000e+03
56	1.33702800e+06	6.19000000e+02	7.92000000e+02	1.06100000e+03
57	1.34390600e+06	6.20000000e+02	7.94000000e+02	1.06500000e+03
58	1.35160700e+06	6.26000000e+02	8.01000000e+02	1.07200000e+03
59	1.35946500e+06	6.28000000e+02	8.03000000e+02	1.07500000e+03
60	1.36777700e+06	6.32000000e+02	8.10000000e+02	1.08500000e+03
61	1.37421600e+06	6.34000000e+02	8.13000000e+02	1.08800000e+03
62	1.38073500e+06	6.38000000e+02	8.18000000e+02	1.09300000e+03
63	1.38689700e+06	6.42000000e+02	8.23000000e+02	1.10000000e+03
64	1.39398100e+06	6.45000000e+02	8.26000000e+02	1.10400000e+03
65	1.40104100e+06	6.46000000e+02	8.27000000e+02	1.10500000e+03
66	1.40859300e+06	6.47000000e+02	8.30000000e+02	1.10800000e+03
67	1.41500500e+06	6.49000000e+02	8.34000000e+02	1.11200000e+03
68	1.42060900e+06	6.51000000e+02	8.37000000e+02	1.11500000e+03
69	1.42580500e+06	6.51000000e+02	8.37000000e+02	1.11500000e+03
70	1.43099100e+06	6.52000000e+02	8.40000000e+02	1.11800000e+03
71	1.43636700e+06	6.56000000e+02	8.46000000e+02	1.12400000e+03
72	1.44274200e+06	6.58000000e+02	8.51000000e+02	1.13100000e+03
73	1.44957900e+06	6.62000000e+02	8.55000000e+02	1.13700000e+03
74	1.45531100e+06	6.62000000e+02	8.55000000e+02	1.13700000e+03
75	1.46057900e+06	6.62000000e+02	8.55000000e+02	1.13700000e+03
76	1.46546800e+06	6.62000000e+02	8.55000000e+02	1.13700000e+03
77	1.47048400e+06	6.63000000e+02	8.58000000e+02	1.14200000e+03
78	1.47589600e+06	6.65000000e+02	8.60000000e+02	1.14400000e+03
79	1.48155800e+06	6.68000000e+02	8.64000000e+02	1.14800000e+03
80	1.48796000e+06	6.70000000e+02	8.68000000e+02	1.15200000e+03
81	1.49444400e+06	6.71000000e+02	8.69000000e+02	1.15600000e+03
82	1.50074500e+06	6.72000000e+02	8.70000000e+02	1.15700000e+03
83	1.50674700e+06	6.74000000e+02	8.73000000e+02	1.16300000e+03
84	1.51255300e+06	6.75000000e+02	8.75000000e+02	1.16500000e+03
85	1.51867300e+06	6.76000000e+02	8.76000000e+02	1.16600000e+03
86	1.52532800e+06	6.77000000e+02	8.77000000e+02	1.16700000e+03
87	1.53217300e+06	6.78000000e+02	8.79000000e+02	1.16900000e+03
88	1.53803700e+06	6.78000000e+02	8.79000000e+02	1.16900000e+03
89	1.54358000e+06	6.79000000e+02	8.81000000e+02	1.17100000e+03
90	1.54922600e+06	6.79000000e+02	8.82000000e+02	1.17200000e+03
91	1.55437400e+06	6.79000000e+02	8.82000000e+02	1.17200000e+03
92	1.55993300e+06	6.79000000e+02	8.82000000e+02	1.17200000e+03
93	1.56595500e+06	6.79000000e+02	8.82000000e+02	1.17200000e+03
94	1.57260900e+06	6.81000000e+02	8.84000000e+02	1.17500000e+03
95	1.58004200e+06	6.82000000e+02	8.86000000e+02	1.17700000e+03
96	1.58656700e+06	6.85000000e+02	8.91000000e+02	1.18200000e+03
97	1.59293600e+06	6.86000000e+02	8.93000000e+02	1.18400000e+03
98	1.60009500e+06	6.86000000e+02	8.93000000e+02	1.18400000e+03
99	1.60712500e+06	6.87000000e+02	8.94000000e+02	1.18500000e+03
100	1.61516000e+06	6.92000000e+02	9.02000000e+02	1.19300000e+03
