# Supplementary material for: Early Prediction of Movie Box Office Success Based on Wikipedia Activity Big Data
Source: PLoS One. 2013 Aug 21;8(8):e71226. doi: 10.1371/journal.pone.0071226 (PMC3749192; doi:10.1371/journal.pone.0071226)
Supplement: Dataset S1 — The dataset under study, including the financial and Wikipedia activity data is also available at http://wwm.phy.bme.hu/SupplementaryDataS1.zip. (ZIP) [file pone.0071226.s002.zip › wikipredict_data_pack/sample_of_312/wikipedia_predictors/62]

Day_(movie_time)	Views	Users	Rigor	Edits
-500	0.00000000e+00	0.00000000e+00	0.00000000e+00	0.00000000e+00
-499	0.00000000e+00	0.00000000e+00	0.00000000e+00	0.00000000e+00
-498	0.00000000e+00	0.00000000e+00	0.00000000e+00	0.00000000e+00
-497	0.00000000e+00	0.00000000e+00	0.00000000e+00	0.00000000e+00
-496	0.00000000e+00	0.00000000e+00	0.00000000e+00	0.00000000e+00
-495	0.00000000e+00	0.00000000e+00	0.00000000e+00	0.00000000e+00
-494	0.00000000e+00	0.00000000e+00	0.00000000e+00	0.00000000e+00
-493	0.00000000e+00	0.00000000e+00	0.00000000e+00	0.00000000e+00
-492	0.00000000e+00	0.00000000e+00	0.00000000e+00	0.00000000e+00
-491	0.00000000e+00	0.00000000e+00	0.00000000e+00	0.00000000e+00
-490	0.00000000e+00	0.00000000e+00	0.00000000e+00	0.00000000e+00
-489	0.00000000e+00	0.00000000e+00	0.00000000e+00	0.00000000e+00
-488	0.00000000e+00	0.00000000e+00	0.00000000e+00	0.00000000e+00
-487	0.00000000e+00	0.00000000e+00	0.00000000e+00	0.00000000e+00
-486	0.00000000e+00	0.00000000e+00	0.00000000e+00	0.00000000e+00
-485	0.00000000e+00	0.00000000e+00	0.00000000e+00	0.00000000e+00
-484	0.00000000e+00	0.00000000e+00	0.00000000e+00	0.00000000e+00
-483	0.00000000e+00	0.00000000e+00	0.00000000e+00	0.00000000e+00
-482	0.00000000e+00	0.00000000e+00	0.00000000e+00	0.00000000e+00
-481	0.00000000e+00	0.00000000e+00	0.00000000e+00	0.00000000e+00
-480	0.00000000e+00	0.00000000e+00	0.00000000e+00	0.00000000e+00
-479	0.00000000e+00	0.00000000e+00	0.00000000e+00	0.00000000e+00
-478	0.00000000e+00	0.00000000e+00	0.00000000e+00	0.00000000e+00
-477	0.00000000e+00	0.00000000e+00	0.00000000e+00	0.00000000e+00
-476	0.00000000e+00	0.00000000e+00	0.00000000e+00	0.00000000e+00
-475	0.00000000e+00	0.00000000e+00	0.00000000e+00	0.00000000e+00
-474	0.00000000e+00	0.00000000e+00	0.00000000e+00	0.00000000e+00
-473	0.00000000e+00	0.00000000e+00	0.00000000e+00	0.00000000e+00
-472	0.00000000e+00	0.00000000e+00	0.00000000e+00	0.00000000e+00
-471	0.00000000e+00	0.00000000e+00	0.00000000e+00	0.00000000e+00
-470	0.00000000e+00	0.00000000e+00	0.00000000e+00	0.00000000e+00
-469	0.00000000e+00	0.00000000e+00	0.00000000e+00	0.00000000e+00
-468	0.00000000e+00	0.00000000e+00	0.00000000e+00	0.00000000e+00
-467	0.00000000e+00	0.00000000e+00	0.00000000e+00	0.00000000e+00
-466	0.00000000e+00	0.00000000e+00	0.00000000e+00	0.00000000e+00
-465	0.00000000e+00	0.00000000e+00	0.00000000e+00	0.00000000e+00
-464	0.00000000e+00	0.00000000e+00	0.00000000e+00	0.00000000e+00
-463	0.00000000e+00	0.00000000e+00	0.00000000e+00	0.00000000e+00
-462	0.00000000e+00	0.00000000e+00	0.00000000e+00	0.00000000e+00
-461	0.00000000e+00	0.00000000e+00	0.00000000e+00	0.00000000e+00
-460	0.00000000e+00	0.00000000e+00	0.00000000e+00	0.00000000e+00
-459	0.00000000e+00	0.00000000e+00	0.00000000e+00	0.00000000e+00
-458	0.00000000e+00	0.00000000e+00	0.00000000e+00	0.00000000e+00
-457	0.00000000e+00	0.00000000e+00	0.00000000e+00	0.00000000e+00
-456	0.00000000e+00	0.00000000e+00	0.00000000e+00	0.00000000e+00
-455	0.00000000e+00	0.00000000e+00	0.00000000e+00	0.00000000e+00
-454	0.00000000e+00	0.00000000e+00	0.00000000e+00	0.00000000e+00
-453	0.00000000e+00	0.00000000e+00	0.00000000e+00	0.00000000e+00
-452	0.00000000e+00	0.00000000e+00	0.00000000e+00	0.00000000e+00
-451	0.00000000e+00	0.00000000e+00	0.00000000e+00	0.00000000e+00
-450	0.00000000e+00	0.00000000e+00	0.00000000e+00	0.00000000e+00
-449	0.00000000e+00	0.00000000e+00	0.00000000e+00	0.00000000e+00
-448	0.00000000e+00	0.00000000e+00	0.00000000e+00	0.00000000e+00
-447	0.00000000e+00	0.00000000e+00	0.00000000e+00	0.00000000e+00
-446	0.00000000e+00	0.00000000e+00	0.00000000e+00	0.00000000e+00
-445	0.00000000e+00	0.00000000e+00	0.00000000e+00	0.00000000e+00
-444	0.00000000e+00	0.00000000e+00	0.00000000e+00	0.00000000e+00
-443	0.00000000e+00	0.00000000e+00	0.00000000e+00	0.00000000e+00
-442	0.00000000e+00	0.00000000e+00	0.00000000e+00	0.00000000e+00
-441	0.00000000e+00	0.00000000e+00	0.00000000e+00	0.00000000e+00
-440	0.00000000e+00	0.00000000e+00	0.00000000e+00	0.00000000e+00
-439	0.00000000e+00	0.00000000e+00	0.00000000e+00	0.00000000e+00
-438	0.00000000e+00	0.00000000e+00	0.00000000e+00	0.00000000e+00
-437	0.00000000e+00	0.00000000e+00	0.00000000e+00	0.00000000e+00
-436	0.00000000e+00	0.00000000e+00	0.00000000e+00	0.00000000e+00
-435	0.00000000e+00	0.00000000e+00	0.00000000e+00	0.00000000e+00
-434	0.00000000e+00	0.00000000e+00	0.00000000e+00	0.00000000e+00
-433	0.00000000e+00	0.00000000e+00	0.00000000e+00	0.00000000e+00
-432	0.00000000e+00	0.00000000e+00	0.00000000e+00	0.00000000e+00
-431	0.00000000e+00	0.00000000e+00	0.00000000e+00	0.00000000e+00
-430	0.00000000e+00	0.00000000e+00	0.00000000e+00	0.00000000e+00
-429	0.00000000e+00	0.00000000e+00	0.00000000e+00	0.00000000e+00
-428	0.00000000e+00	0.00000000e+00	0.00000000e+00	0.00000000e+00
-427	0.00000000e+00	0.00000000e+00	0.00000000e+00	0.00000000e+00
-426	0.00000000e+00	0.00000000e+00	0.00000000e+00	0.00000000e+00
-425	0.00000000e+00	0.00000000e+00	0.00000000e+00	0.00000000e+00
-424	0.00000000e+00	0.00000000e+00	0.00000000e+00	0.00000000e+00
-423	0.00000000e+00	0.00000000e+00	0.00000000e+00	0.00000000e+00
-422	0.00000000e+00	0.00000000e+00	0.00000000e+00	0.00000000e+00
-421	0.00000000e+00	0.00000000e+00	0.00000000e+00	0.00000000e+00
-420	0.00000000e+00	0.00000000e+00	0.00000000e+00	0.00000000e+00
-419	0.00000000e+00	0.00000000e+00	0.00000000e+00	0.00000000e+00
-418	0.00000000e+00	0.00000000e+00	0.00000000e+00	0.00000000e+00
-417	0.00000000e+00	0.00000000e+00	0.00000000e+00	0.00000000e+00
-416	0.00000000e+00	0.00000000e+00	0.00000000e+00	0.00000000e+00
-415	0.00000000e+00	0.00000000e+00	0.00000000e+00	0.00000000e+00
-414	0.00000000e+00	0.00000000e+00	0.00000000e+00	0.00000000e+00
-413	0.00000000e+00	0.00000000e+00	0.00000000e+00	0.00000000e+00
-412	0.00000000e+00	0.00000000e+00	0.00000000e+00	0.00000000e+00
-411	0.00000000e+00	0.00000000e+00	0.00000000e+00	0.00000000e+00
-410	0.00000000e+00	0.00000000e+00	0.00000000e+00	0.00000000e+00
-409	0.00000000e+00	0.00000000e+00	0.00000000e+00	0.00000000e+00
-408	0.00000000e+00	0.00000000e+00	0.00000000e+00	0.00000000e+00
-407	0.00000000e+00	0.00000000e+00	0.00000000e+00	0.00000000e+00
-406	0.00000000e+00	0.00000000e+00	0.00000000e+00	0.00000000e+00
-405	0.00000000e+00	0.00000000e+00	0.00000000e+00	0.00000000e+00
-404	0.00000000e+00	0.00000000e+00	0.00000000e+00	0.00000000e+00
-403	0.00000000e+00	0.00000000e+00	0.00000000e+00	0.00000000e+00
-402	0.00000000e+00	0.00000000e+00	0.00000000e+00	0.00000000e+00
-401	0.00000000e+00	0.00000000e+00	0.00000000e+00	0.00000000e+00
-400	0.00000000e+00	0.00000000e+00	0.00000000e+00	0.00000000e+00
-399	0.00000000e+00	0.00000000e+00	0.00000000e+00	0.00000000e+00
-398	0.00000000e+00	0.00000000e+00	0.00000000e+00	0.00000000e+00
-397	0.00000000e+00	0.00000000e+00	0.00000000e+00	0.00000000e+00
-396	0.00000000e+00	0.00000000e+00	0.00000000e+00	0.00000000e+00
-395	0.00000000e+00	0.00000000e+00	0.00000000e+00	0.00000000e+00
-394	0.00000000e+00	0.00000000e+00	0.00000000e+00	0.00000000e+00
-393	0.00000000e+00	0.00000000e+00	0.00000000e+00	0.00000000e+00
-392	0.00000000e+00	0.00000000e+00	0.00000000e+00	0.00000000e+00
-391	0.00000000e+00	0.00000000e+00	0.00000000e+00	0.00000000e+00
-390	1.00000000e+00	0.00000000e+00	0.00000000e+00	0.00000000e+00
-389	1.00000000e+00	0.00000000e+00	0.00000000e+00	0.00000000e+00
-388	1.00000000e+00	0.00000000e+00	0.00000000e+00	0.00000000e+00
-387	1.00000000e+00	0.00000000e+00	0.00000000e+00	0.00000000e+00
-386	1.00000000e+00	0.00000000e+00	0.00000000e+00	0.00000000e+00
-385	1.00000000e+00	0.00000000e+00	0.00000000e+00	0.00000000e+00
-384	1.00000000e+00	0.00000000e+00	0.00000000e+00	0.00000000e+00
-383	1.00000000e+00	0.00000000e+00	0.00000000e+00	0.00000000e+00
-382	1.00000000e+00	0.00000000e+00	0.00000000e+00	0.00000000e+00
-381	1.00000000e+00	0.00000000e+00	0.00000000e+00	0.00000000e+00
-380	1.00000000e+00	0.00000000e+00	0.00000000e+00	0.00000000e+00
-379	1.00000000e+00	0.00000000e+00	0.00000000e+00	0.00000000e+00
-378	1.00000000e+00	0.00000000e+00	0.00000000e+00	0.00000000e+00
-377	1.00000000e+00	0.00000000e+00	0.00000000e+00	0.00000000e+00
-376	1.00000000e+00	0.00000000e+00	0.00000000e+00	0.00000000e+00
-375	1.00000000e+00	0.00000000e+00	0.00000000e+00	0.00000000e+00
-374	1.00000000e+00	0.00000000e+00	0.00000000e+00	0.00000000e+00
-373	1.00000000e+00	0.00000000e+00	0.00000000e+00	0.00000000e+00
-372	1.00000000e+00	0.00000000e+00	0.00000000e+00	0.00000000e+00
-371	1.00000000e+00	0.00000000e+00	0.00000000e+00	0.00000000e+00
-370	1.00000000e+00	0.00000000e+00	0.00000000e+00	0.00000000e+00
-369	1.00000000e+00	0.00000000e+00	0.00000000e+00	0.00000000e+00
-368	1.00000000e+00	0.00000000e+00	0.00000000e+00	0.00000000e+00
-367	1.00000000e+00	0.00000000e+00	0.00000000e+00	0.00000000e+00
-366	1.00000000e+00	0.00000000e+00	0.00000000e+00	0.00000000e+00
-365	1.00000000e+00	0.00000000e+00	0.00000000e+00	0.00000000e+00
-364	1.00000000e+00	0.00000000e+00	0.00000000e+00	0.00000000e+00
-363	1.00000000e+00	0.00000000e+00	0.00000000e+00	0.00000000e+00
-362	1.00000000e+00	0.00000000e+00	0.00000000e+00	0.00000000e+00
-361	1.00000000e+00	0.00000000e+00	0.00000000e+00	0.00000000e+00
-360	1.00000000e+00	0.00000000e+00	0.00000000e+00	0.00000000e+00
-359	1.00000000e+00	0.00000000e+00	0.00000000e+00	0.00000000e+00
-358	1.00000000e+00	0.00000000e+00	0.00000000e+00	0.00000000e+00
-357	1.00000000e+00	0.00000000e+00	0.00000000e+00	0.00000000e+00
-356	1.00000000e+00	0.00000000e+00	0.00000000e+00	0.00000000e+00
-355	1.00000000e+00	0.00000000e+00	0.00000000e+00	0.00000000e+00
-354	1.00000000e+00	0.00000000e+00	0.00000000e+00	0.00000000e+00
-353	1.00000000e+00	0.00000000e+00	0.00000000e+00	0.00000000e+00
-352	1.00000000e+00	0.00000000e+00	0.00000000e+00	0.00000000e+00
-351	1.00000000e+00	0.00000000e+00	0.00000000e+00	0.00000000e+00
-350	1.00000000e+00	0.00000000e+00	0.00000000e+00	0.00000000e+00
-349	1.00000000e+00	0.00000000e+00	0.00000000e+00	0.00000000e+00
-348	1.00000000e+00	0.00000000e+00	0.00000000e+00	0.00000000e+00
-347	1.00000000e+00	0.00000000e+00	0.00000000e+00	0.00000000e+00
-346	1.00000000e+00	0.00000000e+00	0.00000000e+00	0.00000000e+00
-345	1.00000000e+00	0.00000000e+00	0.00000000e+00	0.00000000e+00
-344	1.00000000e+00	0.00000000e+00	0.00000000e+00	0.00000000e+00
-343	1.00000000e+00	0.00000000e+00	0.00000000e+00	0.00000000e+00
-342	1.00000000e+00	0.00000000e+00	0.00000000e+00	0.00000000e+00
-341	1.00000000e+00	0.00000000e+00	0.00000000e+00	0.00000000e+00
-340	1.00000000e+00	0.00000000e+00	0.00000000e+00	0.00000000e+00
-339	1.00000000e+00	0.00000000e+00	0.00000000e+00	0.00000000e+00
-338	1.00000000e+00	0.00000000e+00	0.00000000e+00	0.00000000e+00
-337	1.00000000e+00	0.00000000e+00	0.00000000e+00	0.00000000e+00
-336	1.00000000e+00	0.00000000e+00	0.00000000e+00	0.00000000e+00
-335	1.00000000e+00	0.00000000e+00	0.00000000e+00	0.00000000e+00
-334	3.00000000e+00	0.00000000e+00	0.00000000e+00	0.00000000e+00
-333	3.00000000e+00	0.00000000e+00	0.00000000e+00	0.00000000e+00
-332	4.00000000e+00	0.00000000e+00	0.00000000e+00	0.00000000e+00
-331	6.00000000e+00	0.00000000e+00	0.00000000e+00	0.00000000e+00
-330	7.00000000e+00	0.00000000e+00	0.00000000e+00	0.00000000e+00
-329	7.00000000e+00	0.00000000e+00	0.00000000e+00	0.00000000e+00
-328	8.00000000e+00	0.00000000e+00	0.00000000e+00	0.00000000e+00
-327	8.00000000e+00	0.00000000e+00	0.00000000e+00	0.00000000e+00
-326	1.10000000e+01	0.00000000e+00	0.00000000e+00	0.00000000e+00
-325	1.30000000e+01	0.00000000e+00	0.00000000e+00	0.00000000e+00
-324	1.50000000e+01	0.00000000e+00	0.00000000e+00	0.00000000e+00
-323	1.60000000e+01	0.00000000e+00	0.00000000e+00	0.00000000e+00
-322	1.70000000e+01	0.00000000e+00	0.00000000e+00	0.00000000e+00
-321	1.90000000e+01	0.00000000e+00	0.00000000e+00	0.00000000e+00
-320	1.90000000e+01	0.00000000e+00	0.00000000e+00	0.00000000e+00
-319	2.00000000e+01	0.00000000e+00	0.00000000e+00	0.00000000e+00
-318	2.10000000e+01	0.00000000e+00	0.00000000e+00	0.00000000e+00
-317	2.10000000e+01	0.00000000e+00	0.00000000e+00	0.00000000e+00
-316	2.20000000e+01	0.00000000e+00	0.00000000e+00	0.00000000e+00
-315	2.30000000e+01	0.00000000e+00	0.00000000e+00	0.00000000e+00
-314	2.30000000e+01	0.00000000e+00	0.00000000e+00	0.00000000e+00
-313	2.30000000e+01	0.00000000e+00	0.00000000e+00	0.00000000e+00
-312	2.40000000e+01	0.00000000e+00	0.00000000e+00	0.00000000e+00
-311	2.50000000e+01	0.00000000e+00	0.00000000e+00	0.00000000e+00
-310	2.60000000e+01	0.00000000e+00	0.00000000e+00	0.00000000e+00
-309	2.70000000e+01	0.00000000e+00	0.00000000e+00	0.00000000e+00
-308	2.90000000e+01	0.00000000e+00	0.00000000e+00	0.00000000e+00
-307	2.90000000e+01	0.00000000e+00	0.00000000e+00	0.00000000e+00
-306	2.90000000e+01	0.00000000e+00	0.00000000e+00	0.00000000e+00
-305	2.90000000e+01	0.00000000e+00	0.00000000e+00	0.00000000e+00
-304	3.00000000e+01	0.00000000e+00	0.00000000e+00	0.00000000e+00
-303	3.00000000e+01	0.00000000e+00	0.00000000e+00	0.00000000e+00
-302	3.00000000e+01	0.00000000e+00	0.00000000e+00	0.00000000e+00
-301	3.10000000e+01	0.00000000e+00	0.00000000e+00	0.00000000e+00
-300	3.10000000e+01	0.00000000e+00	0.00000000e+00	0.00000000e+00
-299	3.10000000e+01	0.00000000e+00	0.00000000e+00	0.00000000e+00
-298	3.10000000e+01	0.00000000e+00	0.00000000e+00	0.00000000e+00
-297	3.20000000e+01	0.00000000e+00	0.00000000e+00	0.00000000e+00
-296	3.30000000e+01	0.00000000e+00	0.00000000e+00	0.00000000e+00
-295	3.30000000e+01	0.00000000e+00	0.00000000e+00	0.00000000e+00
-294	3.30000000e+01	0.00000000e+00	0.00000000e+00	0.00000000e+00
-293	3.50000000e+01	0.00000000e+00	0.00000000e+00	0.00000000e+00
-292	3.50000000e+01	0.00000000e+00	0.00000000e+00	0.00000000e+00
-291	3.50000000e+01	0.00000000e+00	0.00000000e+00	0.00000000e+00
-290	3.60000000e+01	0.00000000e+00	0.00000000e+00	0.00000000e+00
-289	3.60000000e+01	0.00000000e+00	0.00000000e+00	0.00000000e+00
-288	3.70000000e+01	0.00000000e+00	0.00000000e+00	0.00000000e+00
-287	3.80000000e+01	0.00000000e+00	0.00000000e+00	0.00000000e+00
-286	3.80000000e+01	0.00000000e+00	0.00000000e+00	0.00000000e+00
-285	3.80000000e+01	0.00000000e+00	0.00000000e+00	0.00000000e+00
-284	3.80000000e+01	0.00000000e+00	0.00000000e+00	0.00000000e+00
-283	3.80000000e+01	0.00000000e+00	0.00000000e+00	0.00000000e+00
-282	3.80000000e+01	0.00000000e+00	0.00000000e+00	0.00000000e+00
-281	3.80000000e+01	0.00000000e+00	0.00000000e+00	0.00000000e+00
-280	3.80000000e+01	0.00000000e+00	0.00000000e+00	0.00000000e+00
-279	3.80000000e+01	0.00000000e+00	0.00000000e+00	0.00000000e+00
-278	3.80000000e+01	0.00000000e+00	0.00000000e+00	0.00000000e+00
-277	3.80000000e+01	0.00000000e+00	0.00000000e+00	0.00000000e+00
-276	3.90000000e+01	0.00000000e+00	0.00000000e+00	0.00000000e+00
-275	3.90000000e+01	0.00000000e+00	0.00000000e+00	0.00000000e+00
-274	4.00000000e+01	0.00000000e+00	0.00000000e+00	0.00000000e+00
-273	4.00000000e+01	0.00000000e+00	0.00000000e+00	0.00000000e+00
-272	4.00000000e+01	0.00000000e+00	0.00000000e+00	0.00000000e+00
-271	4.10000000e+01	0.00000000e+00	0.00000000e+00	0.00000000e+00
-270	4.10000000e+01	0.00000000e+00	0.00000000e+00	0.00000000e+00
-269	4.10000000e+01	0.00000000e+00	0.00000000e+00	0.00000000e+00
-268	4.10000000e+01	0.00000000e+00	0.00000000e+00	0.00000000e+00
-267	4.20000000e+01	0.00000000e+00	0.00000000e+00	0.00000000e+00
-266	4.20000000e+01	0.00000000e+00	0.00000000e+00	0.00000000e+00
-265	4.20000000e+01	0.00000000e+00	0.00000000e+00	0.00000000e+00
-264	4.20000000e+01	0.00000000e+00	0.00000000e+00	0.00000000e+00
-263	4.30000000e+01	0.00000000e+00	0.00000000e+00	0.00000000e+00
-262	4.30000000e+01	0.00000000e+00	0.00000000e+00	0.00000000e+00
-261	4.50000000e+01	0.00000000e+00	0.00000000e+00	0.00000000e+00
-260	4.50000000e+01	0.00000000e+00	0.00000000e+00	0.00000000e+00
-259	4.70000000e+01	0.00000000e+00	0.00000000e+00	0.00000000e+00
-258	4.70000000e+01	0.00000000e+00	0.00000000e+00	0.00000000e+00
-257	4.70000000e+01	0.00000000e+00	0.00000000e+00	0.00000000e+00
-256	4.80000000e+01	0.00000000e+00	0.00000000e+00	0.00000000e+00
-255	4.90000000e+01	0.00000000e+00	0.00000000e+00	0.00000000e+00
-254	4.90000000e+01	0.00000000e+00	0.00000000e+00	0.00000000e+00
-253	4.90000000e+01	0.00000000e+00	0.00000000e+00	0.00000000e+00
-252	4.90000000e+01	0.00000000e+00	0.00000000e+00	0.00000000e+00
-251	5.00000000e+01	0.00000000e+00	0.00000000e+00	0.00000000e+00
-250	5.10000000e+01	0.00000000e+00	0.00000000e+00	0.00000000e+00
-249	5.10000000e+01	0.00000000e+00	0.00000000e+00	0.00000000e+00
-248	5.10000000e+01	0.00000000e+00	0.00000000e+00	0.00000000e+00
-247	5.20000000e+01	0.00000000e+00	0.00000000e+00	0.00000000e+00
-246	5.30000000e+01	0.00000000e+00	0.00000000e+00	0.00000000e+00
-245	5.40000000e+01	0.00000000e+00	0.00000000e+00	0.00000000e+00
-244	5.40000000e+01	0.00000000e+00	0.00000000e+00	0.00000000e+00
-243	5.40000000e+01	0.00000000e+00	0.00000000e+00	0.00000000e+00
-242	5.40000000e+01	0.00000000e+00	0.00000000e+00	0.00000000e+00
-241	5.50000000e+01	0.00000000e+00	0.00000000e+00	0.00000000e+00
-240	5.50000000e+01	0.00000000e+00	0.00000000e+00	0.00000000e+00
-239	5.50000000e+01	0.00000000e+00	0.00000000e+00	0.00000000e+00
-238	5.60000000e+01	0.00000000e+00	0.00000000e+00	0.00000000e+00
-237	5.70000000e+01	0.00000000e+00	0.00000000e+00	0.00000000e+00
-236	5.70000000e+01	0.00000000e+00	0.00000000e+00	0.00000000e+00
-235	5.70000000e+01	0.00000000e+00	0.00000000e+00	0.00000000e+00
-234	5.70000000e+01	0.00000000e+00	0.00000000e+00	0.00000000e+00
-233	5.70000000e+01	0.00000000e+00	0.00000000e+00	0.00000000e+00
-232	5.70000000e+01	0.00000000e+00	0.00000000e+00	0.00000000e+00
-231	5.70000000e+01	0.00000000e+00	0.00000000e+00	0.00000000e+00
-230	5.80000000e+01	0.00000000e+00	0.00000000e+00	0.00000000e+00
-229	5.80000000e+01	0.00000000e+00	0.00000000e+00	0.00000000e+00
-228	5.80000000e+01	0.00000000e+00	0.00000000e+00	0.00000000e+00
-227	5.90000000e+01	0.00000000e+00	0.00000000e+00	0.00000000e+00
-226	5.90000000e+01	0.00000000e+00	0.00000000e+00	0.00000000e+00
-225	5.90000000e+01	0.00000000e+00	0.00000000e+00	0.00000000e+00
-224	5.90000000e+01	0.00000000e+00	0.00000000e+00	0.00000000e+00
-223	5.90000000e+01	0.00000000e+00	0.00000000e+00	0.00000000e+00
-222	6.10000000e+01	0.00000000e+00	0.00000000e+00	0.00000000e+00
-221	6.10000000e+01	0.00000000e+00	0.00000000e+00	0.00000000e+00
-220	6.10000000e+01	0.00000000e+00	0.00000000e+00	0.00000000e+00
-219	6.20000000e+01	0.00000000e+00	0.00000000e+00	0.00000000e+00
-218	6.20000000e+01	0.00000000e+00	0.00000000e+00	0.00000000e+00
-217	6.30000000e+01	0.00000000e+00	0.00000000e+00	0.00000000e+00
-216	6.30000000e+01	0.00000000e+00	0.00000000e+00	0.00000000e+00
-215	6.40000000e+01	0.00000000e+00	0.00000000e+00	0.00000000e+00
-214	6.40000000e+01	0.00000000e+00	0.00000000e+00	0.00000000e+00
-213	6.40000000e+01	0.00000000e+00	0.00000000e+00	0.00000000e+00
-212	6.40000000e+01	0.00000000e+00	0.00000000e+00	0.00000000e+00
-211	6.40000000e+01	0.00000000e+00	0.00000000e+00	0.00000000e+00
-210	6.40000000e+01	0.00000000e+00	0.00000000e+00	0.00000000e+00
-209	6.40000000e+01	0.00000000e+00	0.00000000e+00	0.00000000e+00
-208	6.40000000e+01	0.00000000e+00	0.00000000e+00	0.00000000e+00
-207	6.40000000e+01	0.00000000e+00	0.00000000e+00	0.00000000e+00
-206	6.70000000e+01	0.00000000e+00	0.00000000e+00	0.00000000e+00
-205	6.70000000e+01	0.00000000e+00	0.00000000e+00	0.00000000e+00
-204	6.80000000e+01	0.00000000e+00	0.00000000e+00	0.00000000e+00
-203	6.80000000e+01	0.00000000e+00	0.00000000e+00	0.00000000e+00
-202	6.80000000e+01	0.00000000e+00	0.00000000e+00	0.00000000e+00
-201	6.90000000e+01	0.00000000e+00	0.00000000e+00	0.00000000e+00
-200	6.90000000e+01	0.00000000e+00	0.00000000e+00	0.00000000e+00
-199	6.90000000e+01	0.00000000e+00	0.00000000e+00	0.00000000e+00
-198	6.90000000e+01	0.00000000e+00	0.00000000e+00	0.00000000e+00
-197	6.90000000e+01	0.00000000e+00	0.00000000e+00	0.00000000e+00
-196	6.90000000e+01	0.00000000e+00	0.00000000e+00	0.00000000e+00
-195	7.00000000e+01	0.00000000e+00	0.00000000e+00	0.00000000e+00
-194	7.00000000e+01	0.00000000e+00	0.00000000e+00	0.00000000e+00
-193	7.00000000e+01	0.00000000e+00	0.00000000e+00	0.00000000e+00
-192	7.00000000e+01	0.00000000e+00	0.00000000e+00	0.00000000e+00
-191	7.00000000e+01	0.00000000e+00	0.00000000e+00	0.00000000e+00
-190	7.00000000e+01	0.00000000e+00	0.00000000e+00	0.00000000e+00
-189	7.00000000e+01	0.00000000e+00	0.00000000e+00	0.00000000e+00
-188	7.10000000e+01	0.00000000e+00	0.00000000e+00	0.00000000e+00
-187	7.20000000e+01	0.00000000e+00	0.00000000e+00	0.00000000e+00
-186	7.40000000e+01	0.00000000e+00	0.00000000e+00	0.00000000e+00
-185	7.40000000e+01	0.00000000e+00	0.00000000e+00	0.00000000e+00
-184	7.40000000e+01	0.00000000e+00	0.00000000e+00	0.00000000e+00
-183	7.40000000e+01	0.00000000e+00	0.00000000e+00	0.00000000e+00
-182	7.40000000e+01	0.00000000e+00	0.00000000e+00	0.00000000e+00
-181	7.50000000e+01	0.00000000e+00	0.00000000e+00	0.00000000e+00
-180	7.50000000e+01	0.00000000e+00	0.00000000e+00	0.00000000e+00
-179	7.50000000e+01	0.00000000e+00	0.00000000e+00	0.00000000e+00
-178	7.50000000e+01	0.00000000e+00	0.00000000e+00	0.00000000e+00
-177	7.50000000e+01	0.00000000e+00	0.00000000e+00	0.00000000e+00
-176	7.50000000e+01	0.00000000e+00	0.00000000e+00	0.00000000e+00
-175	7.50000000e+01	0.00000000e+00	0.00000000e+00	0.00000000e+00
-174	7.50000000e+01	0.00000000e+00	0.00000000e+00	0.00000000e+00
-173	7.60000000e+01	0.00000000e+00	0.00000000e+00	0.00000000e+00
-172	7.60000000e+01	0.00000000e+00	0.00000000e+00	0.00000000e+00
-171	7.60000000e+01	0.00000000e+00	0.00000000e+00	0.00000000e+00
-170	7.70000000e+01	0.00000000e+00	0.00000000e+00	0.00000000e+00
-169	7.70000000e+01	0.00000000e+00	0.00000000e+00	0.00000000e+00
-168	7.70000000e+01	0.00000000e+00	0.00000000e+00	0.00000000e+00
-167	7.70000000e+01	0.00000000e+00	0.00000000e+00	0.00000000e+00
-166	7.70000000e+01	0.00000000e+00	0.00000000e+00	0.00000000e+00
-165	7.70000000e+01	0.00000000e+00	0.00000000e+00	0.00000000e+00
-164	7.90000000e+01	0.00000000e+00	0.00000000e+00	0.00000000e+00
-163	7.90000000e+01	0.00000000e+00	0.00000000e+00	0.00000000e+00
-162	7.90000000e+01	0.00000000e+00	0.00000000e+00	0.00000000e+00
-161	8.00000000e+01	0.00000000e+00	0.00000000e+00	0.00000000e+00
-160	8.10000000e+01	0.00000000e+00	0.00000000e+00	0.00000000e+00
-159	8.10000000e+01	0.00000000e+00	0.00000000e+00	0.00000000e+00
-158	8.10000000e+01	0.00000000e+00	0.00000000e+00	0.00000000e+00
-157	8.10000000e+01	0.00000000e+00	0.00000000e+00	0.00000000e+00
-156	8.10000000e+01	0.00000000e+00	0.00000000e+00	0.00000000e+00
-155	8.10000000e+01	0.00000000e+00	0.00000000e+00	0.00000000e+00
-154	8.10000000e+01	0.00000000e+00	0.00000000e+00	0.00000000e+00
-153	8.10000000e+01	0.00000000e+00	0.00000000e+00	0.00000000e+00
-152	8.10000000e+01	0.00000000e+00	0.00000000e+00	0.00000000e+00
-151	8.10000000e+01	0.00000000e+00	0.00000000e+00	0.00000000e+00
-150	8.10000000e+01	0.00000000e+00	0.00000000e+00	0.00000000e+00
-149	8.10000000e+01	0.00000000e+00	0.00000000e+00	0.00000000e+00
-148	8.10000000e+01	0.00000000e+00	0.00000000e+00	0.00000000e+00
-147	8.10000000e+01	0.00000000e+00	0.00000000e+00	0.00000000e+00
-146	8.10000000e+01	0.00000000e+00	0.00000000e+00	0.00000000e+00
-145	8.10000000e+01	0.00000000e+00	0.00000000e+00	0.00000000e+00
-144	8.10000000e+01	0.00000000e+00	0.00000000e+00	0.00000000e+00
-143	8.10000000e+01	0.00000000e+00	0.00000000e+00	0.00000000e+00
-142	8.10000000e+01	0.00000000e+00	0.00000000e+00	0.00000000e+00
-141	8.10000000e+01	0.00000000e+00	0.00000000e+00	0.00000000e+00
-140	8.10000000e+01	0.00000000e+00	0.00000000e+00	0.00000000e+00
-139	8.10000000e+01	0.00000000e+00	0.00000000e+00	0.00000000e+00
-138	8.20000000e+01	0.00000000e+00	0.00000000e+00	0.00000000e+00
-137	8.30000000e+01	0.00000000e+00	0.00000000e+00	0.00000000e+00
-136	8.30000000e+01	0.00000000e+00	0.00000000e+00	0.00000000e+00
-135	8.30000000e+01	0.00000000e+00	0.00000000e+00	0.00000000e+00
-134	8.40000000e+01	0.00000000e+00	0.00000000e+00	0.00000000e+00
-133	8.40000000e+01	0.00000000e+00	0.00000000e+00	0.00000000e+00
-132	8.40000000e+01	0.00000000e+00	0.00000000e+00	0.00000000e+00
-131	8.40000000e+01	0.00000000e+00	0.00000000e+00	0.00000000e+00
-130	8.40000000e+01	0.00000000e+00	0.00000000e+00	0.00000000e+00
-129	8.40000000e+01	0.00000000e+00	0.00000000e+00	0.00000000e+00
-128	8.40000000e+01	0.00000000e+00	0.00000000e+00	0.00000000e+00
-127	8.40000000e+01	0.00000000e+00	0.00000000e+00	0.00000000e+00
-126	8.40000000e+01	0.00000000e+00	0.00000000e+00	0.00000000e+00
-125	8.40000000e+01	0.00000000e+00	0.00000000e+00	0.00000000e+00
-124	8.40000000e+01	0.00000000e+00	0.00000000e+00	0.00000000e+00
-123	8.40000000e+01	0.00000000e+00	0.00000000e+00	0.00000000e+00
-122	8.40000000e+01	0.00000000e+00	0.00000000e+00	0.00000000e+00
-121	8.40000000e+01	0.00000000e+00	0.00000000e+00	0.00000000e+00
-120	8.40000000e+01	0.00000000e+00	0.00000000e+00	0.00000000e+00
-119	8.40000000e+01	0.00000000e+00	0.00000000e+00	0.00000000e+00
-118	8.40000000e+01	0.00000000e+00	0.00000000e+00	0.00000000e+00
-117	8.40000000e+01	0.00000000e+00	0.00000000e+00	0.00000000e+00
-116	8.40000000e+01	0.00000000e+00	0.00000000e+00	0.00000000e+00
-115	8.40000000e+01	0.00000000e+00	0.00000000e+00	0.00000000e+00
-114	8.40000000e+01	0.00000000e+00	0.00000000e+00	0.00000000e+00
-113	8.40000000e+01	0.00000000e+00	0.00000000e+00	0.00000000e+00
-112	8.40000000e+01	0.00000000e+00	0.00000000e+00	0.00000000e+00
-111	8.40000000e+01	0.00000000e+00	0.00000000e+00	0.00000000e+00
-110	8.40000000e+01	0.00000000e+00	0.00000000e+00	0.00000000e+00
-109	8.40000000e+01	0.00000000e+00	0.00000000e+00	0.00000000e+00
-108	8.40000000e+01	0.00000000e+00	0.00000000e+00	0.00000000e+00
-107	8.40000000e+01	0.00000000e+00	0.00000000e+00	0.00000000e+00
-106	8.40000000e+01	0.00000000e+00	0.00000000e+00	0.00000000e+00
-105	8.40000000e+01	0.00000000e+00	0.00000000e+00	0.00000000e+00
-104	8.40000000e+01	0.00000000e+00	0.00000000e+00	0.00000000e+00
-103	8.40000000e+01	0.00000000e+00	0.00000000e+00	0.00000000e+00
-102	8.40000000e+01	0.00000000e+00	0.00000000e+00	0.00000000e+00
-101	8.40000000e+01	0.00000000e+00	0.00000000e+00	0.00000000e+00
-100	8.40000000e+01	0.00000000e+00	0.00000000e+00	0.00000000e+00
-99	8.40000000e+01	0.00000000e+00	0.00000000e+00	0.00000000e+00
-98	8.40000000e+01	0.00000000e+00	0.00000000e+00	0.00000000e+00
-97	8.40000000e+01	0.00000000e+00	0.00000000e+00	0.00000000e+00
-96	8.40000000e+01	0.00000000e+00	0.00000000e+00	0.00000000e+00
-95	8.40000000e+01	0.00000000e+00	0.00000000e+00	0.00000000e+00
-94	8.40000000e+01	0.00000000e+00	0.00000000e+00	0.00000000e+00
-93	8.40000000e+01	0.00000000e+00	0.00000000e+00	0.00000000e+00
-92	8.40000000e+01	0.00000000e+00	0.00000000e+00	0.00000000e+00
-91	8.40000000e+01	0.00000000e+00	0.00000000e+00	0.00000000e+00
-90	8.40000000e+01	0.00000000e+00	0.00000000e+00	0.00000000e+00
-89	8.40000000e+01	0.00000000e+00	0.00000000e+00	0.00000000e+00
-88	8.40000000e+01	0.00000000e+00	0.00000000e+00	0.00000000e+00
-87	8.40000000e+01	0.00000000e+00	0.00000000e+00	0.00000000e+00
-86	8.40000000e+01	0.00000000e+00	0.00000000e+00	0.00000000e+00
-85	8.40000000e+01	0.00000000e+00	0.00000000e+00	0.00000000e+00
-84	8.40000000e+01	0.00000000e+00	0.00000000e+00	0.00000000e+00
-83	8.40000000e+01	0.00000000e+00	0.00000000e+00	0.00000000e+00
-82	8.40000000e+01	0.00000000e+00	0.00000000e+00	0.00000000e+00
-81	8.40000000e+01	0.00000000e+00	0.00000000e+00	0.00000000e+00
-80	8.40000000e+01	0.00000000e+00	0.00000000e+00	0.00000000e+00
-79	8.40000000e+01	0.00000000e+00	0.00000000e+00	0.00000000e+00
-78	8.40000000e+01	0.00000000e+00	0.00000000e+00	0.00000000e+00
-77	8.40000000e+01	3.00000000e+00	3.00000000e+00	5.00000000e+00
-76	8.40000000e+01	3.00000000e+00	3.00000000e+00	5.00000000e+00
-75	8.40000000e+01	3.00000000e+00	3.00000000e+00	5.00000000e+00
-74	8.40000000e+01	3.00000000e+00	3.00000000e+00	5.00000000e+00
-73	8.40000000e+01	4.00000000e+00	4.00000000e+00	6.00000000e+00
-72	8.40000000e+01	5.00000000e+00	5.00000000e+00	7.00000000e+00
-71	8.40000000e+01	6.00000000e+00	7.00000000e+00	1.20000000e+01
-70	8.40000000e+01	6.00000000e+00	8.00000000e+00	1.30000000e+01
-69	8.40000000e+01	6.00000000e+00	8.00000000e+00	1.30000000e+01
-68	8.40000000e+01	7.00000000e+00	9.00000000e+00	1.40000000e+01
-67	2.95000000e+02	7.00000000e+00	9.00000000e+00	1.40000000e+01
-66	5.85000000e+02	7.00000000e+00	9.00000000e+00	1.40000000e+01
-65	8.72000000e+02	7.00000000e+00	9.00000000e+00	1.40000000e+01
-64	4.50600000e+03	9.00000000e+00	1.20000000e+01	1.80000000e+01
-63	8.16800000e+03	1.40000000e+01	1.70000000e+01	2.40000000e+01
-62	1.20850000e+04	1.70000000e+01	2.00000000e+01	2.70000000e+01
-61	1.61300000e+04	1.90000000e+01	2.40000000e+01	3.10000000e+01
-60	1.98940000e+04	2.40000000e+01	2.90000000e+01	3.60000000e+01
-59	2.30150000e+04	2.60000000e+01	3.00000000e+01	3.80000000e+01
-58	2.54430000e+04	2.60000000e+01	3.00000000e+01	3.80000000e+01
-57	2.83480000e+04	2.70000000e+01	3.20000000e+01	4.00000000e+01
-56	3.11420000e+04	2.70000000e+01	3.20000000e+01	4.00000000e+01
-55	3.32440000e+04	2.70000000e+01	3.20000000e+01	4.00000000e+01
-54	3.49350000e+04	2.80000000e+01	3.30000000e+01	4.10000000e+01
-53	3.67670000e+04	2.90000000e+01	3.40000000e+01	4.20000000e+01
-52	3.86610000e+04	2.90000000e+01	3.40000000e+01	4.20000000e+01
-51	4.00590000e+04	2.90000000e+01	3.40000000e+01	4.20000000e+01
-50	4.14020000e+04	3.20000000e+01	3.70000000e+01	4.90000000e+01
-49	4.27740000e+04	3.80000000e+01	4.10000000e+01	5.90000000e+01
-48	4.39260000e+04	3.70000000e+01	4.40000000e+01	6.50000000e+01
-47	4.51070000e+04	3.90000000e+01	4.50000000e+01	6.80000000e+01
-46	4.62760000e+04	3.90000000e+01	4.50000000e+01	6.80000000e+01
-45	4.76120000e+04	4.20000000e+01	4.70000000e+01	7.00000000e+01
-44	4.88750000e+04	4.20000000e+01	4.80000000e+01	7.10000000e+01
-43	5.04530000e+04	4.60000000e+01	4.90000000e+01	7.30000000e+01
-42	5.20380000e+04	4.60000000e+01	4.90000000e+01	7.30000000e+01
-41	5.32790000e+04	4.70000000e+01	5.00000000e+01	7.50000000e+01
-40	5.45390000e+04	4.70000000e+01	5.00000000e+01	7.50000000e+01
-39	5.59280000e+04	4.70000000e+01	5.20000000e+01	7.70000000e+01
-38	5.77100000e+04	4.70000000e+01	5.40000000e+01	7.90000000e+01
-37	5.91630000e+04	4.70000000e+01	5.40000000e+01	7.90000000e+01
-36	6.05110000e+04	5.00000000e+01	5.70000000e+01	8.20000000e+01
-35	6.17130000e+04	5.00000000e+01	5.70000000e+01	8.20000000e+01
-34	6.33460000e+04	5.00000000e+01	5.70000000e+01	8.20000000e+01
-33	6.63570000e+04	5.00000000e+01	5.70000000e+01	8.20000000e+01
-32	6.98440000e+04	5.00000000e+01	5.70000000e+01	8.20000000e+01
-31	7.47990000e+04	5.50000000e+01	6.10000000e+01	8.70000000e+01
-30	7.80730000e+04	6.30000000e+01	6.60000000e+01	9.70000000e+01
-29	8.13660000e+04	6.40000000e+01	6.80000000e+01	9.90000000e+01
-28	8.48430000e+04	6.70000000e+01	7.00000000e+01	1.01000000e+02
-27	8.83460000e+04	6.70000000e+01	7.00000000e+01	1.01000000e+02
-26	9.18210000e+04	6.70000000e+01	7.00000000e+01	1.01000000e+02
-25	9.62980000e+04	6.80000000e+01	7.10000000e+01	1.02000000e+02
-24	1.04392000e+05	6.80000000e+01	7.10000000e+01	1.02000000e+02
-23	1.13238000e+05	6.70000000e+01	7.50000000e+01	1.06000000e+02
-22	1.22304000e+05	6.90000000e+01	7.90000000e+01	1.11000000e+02
-21	1.29417000e+05	7.30000000e+01	8.10000000e+01	1.13000000e+02
-20	1.36087000e+05	7.50000000e+01	8.30000000e+01	1.15000000e+02
-19	1.42276000e+05	8.00000000e+01	8.50000000e+01	1.17000000e+02
-18	1.49027000e+05	7.80000000e+01	8.70000000e+01	1.20000000e+02
-17	1.56760000e+05	8.40000000e+01	8.90000000e+01	1.22000000e+02
-16	1.66405000e+05	8.40000000e+01	9.00000000e+01	1.23000000e+02
-15	1.75650000e+05	8.70000000e+01	9.30000000e+01	1.26000000e+02
-14	1.83673000e+05	8.90000000e+01	9.70000000e+01	1.31000000e+02
-13	1.94611000e+05	9.40000000e+01	1.01000000e+02	1.35000000e+02
-12	2.04546000e+05	9.40000000e+01	1.01000000e+02	1.35000000e+02
-11	2.14140000e+05	9.40000000e+01	1.01000000e+02	1.35000000e+02
-10	2.26797000e+05	1.03000000e+02	1.15000000e+02	1.49000000e+02
-9	2.40408000e+05	1.11000000e+02	1.19000000e+02	1.54000000e+02
-8	2.53137000e+05	1.09000000e+02	1.21000000e+02	1.58000000e+02
-7	2.66949000e+05	1.12000000e+02	1.24000000e+02	1.61000000e+02
-6	2.83223000e+05	1.17000000e+02	1.29000000e+02	1.67000000e+02
-5	2.97805000e+05	1.23000000e+02	1.33000000e+02	1.73000000e+02
-4	3.14229000e+05	1.25000000e+02	1.36000000e+02	1.78000000e+02
-3	3.37009000e+05	1.37000000e+02	1.46000000e+02	1.90000000e+02
-2	3.67648000e+05	1.53000000e+02	1.61000000e+02	2.15000000e+02
-1	3.95175000e+05	1.62000000e+02	1.70000000e+02	2.26000000e+02
0	4.24742000e+05	2.04000000e+02	2.10000000e+02	2.76000000e+02
1	4.89940000e+05	2.29000000e+02	2.51000000e+02	3.20000000e+02
2	5.71946000e+05	2.94000000e+02	3.16000000e+02	3.98000000e+02
3	6.30600000e+05	3.30000000e+02	3.56000000e+02	4.41000000e+02
4	6.82822000e+05	3.64000000e+02	3.98000000e+02	4.96000000e+02
5	7.17086000e+05	3.80000000e+02	4.12000000e+02	5.12000000e+02
6	7.44563000e+05	3.88000000e+02	4.36000000e+02	5.45000000e+02
7	7.67437000e+05	3.90000000e+02	4.42000000e+02	5.53000000e+02
8	7.91689000e+05	4.08000000e+02	4.50000000e+02	5.63000000e+02
9	8.16586000e+05	4.03000000e+02	4.61000000e+02	5.84000000e+02
10	8.40502000e+05	4.23000000e+02	4.77000000e+02	6.04000000e+02
11	8.60526000e+05	4.20000000e+02	4.83000000e+02	6.10000000e+02
12	8.75134000e+05	4.27000000e+02	4.89000000e+02	6.19000000e+02
13	8.88100000e+05	4.46000000e+02	4.96000000e+02	6.28000000e+02
14	9.00708000e+05	4.46000000e+02	4.96000000e+02	6.28000000e+02
15	9.14651000e+05	4.49000000e+02	5.03000000e+02	6.36000000e+02
16	9.29988000e+05	4.53000000e+02	5.05000000e+02	6.39000000e+02
17	9.44621000e+05	4.56000000e+02	5.17000000e+02	6.52000000e+02
18	9.57340000e+05	4.63000000e+02	5.21000000e+02	6.56000000e+02
19	9.66307000e+05	4.62000000e+02	5.22000000e+02	6.57000000e+02
20	9.74574000e+05	4.78000000e+02	5.36000000e+02	6.74000000e+02
21	9.82546000e+05	4.76000000e+02	5.37000000e+02	6.75000000e+02
22	9.91265000e+05	4.55000000e+02	5.39000000e+02	6.77000000e+02
23	1.00007800e+06	4.60000000e+02	5.41000000e+02	6.79000000e+02
24	1.00914800e+06	4.78000000e+02	5.46000000e+02	6.84000000e+02
25	1.01698800e+06	4.78000000e+02	5.46000000e+02	6.84000000e+02
26	1.02343100e+06	4.78000000e+02	5.46000000e+02	6.84000000e+02
27	1.02945700e+06	4.77000000e+02	5.49000000e+02	6.87000000e+02
28	1.03544300e+06	4.81000000e+02	5.50000000e+02	6.88000000e+02
29	1.04096000e+06	4.81000000e+02	5.50000000e+02	6.88000000e+02
30	1.04658000e+06	4.81000000e+02	5.50000000e+02	6.88000000e+02
31	1.05309300e+06	4.81000000e+02	5.52000000e+02	6.90000000e+02
32	1.05880000e+06	4.91000000e+02	5.56000000e+02	6.94000000e+02
33	1.06362800e+06	4.81000000e+02	5.57000000e+02	6.96000000e+02
34	1.06855400e+06	4.85000000e+02	5.60000000e+02	6.99000000e+02
35	1.07354100e+06	4.86000000e+02	5.62000000e+02	7.01000000e+02
36	1.07944500e+06	4.73000000e+02	5.64000000e+02	7.03000000e+02
37	1.08520300e+06	4.74000000e+02	5.66000000e+02	7.05000000e+02
38	1.09095600e+06	4.74000000e+02	5.66000000e+02	7.05000000e+02
39	1.09688500e+06	4.86000000e+02	5.68000000e+02	7.07000000e+02
40	1.10130000e+06	4.75000000e+02	5.70000000e+02	7.09000000e+02
41	1.10567500e+06	4.95000000e+02	5.72000000e+02	7.13000000e+02
42	1.11008700e+06	4.95000000e+02	5.72000000e+02	7.13000000e+02
43	1.11442400e+06	4.95000000e+02	5.72000000e+02	7.13000000e+02
44	1.11895100e+06	4.94000000e+02	5.73000000e+02	7.14000000e+02
45	1.12515900e+06	4.94000000e+02	5.73000000e+02	7.14000000e+02
46	1.13111600e+06	4.94000000e+02	5.73000000e+02	7.14000000e+02
47	1.13579100e+06	4.98000000e+02	5.74000000e+02	7.15000000e+02
48	1.13996300e+06	4.94000000e+02	5.75000000e+02	7.16000000e+02
49	1.14437400e+06	4.94000000e+02	5.75000000e+02	7.16000000e+02
50	1.14890300e+06	4.94000000e+02	5.75000000e+02	7.16000000e+02
51	1.15322400e+06	4.96000000e+02	5.76000000e+02	7.17000000e+02
52	1.15800000e+06	4.96000000e+02	5.76000000e+02	7.17000000e+02
53	1.16209300e+06	4.96000000e+02	5.76000000e+02	7.17000000e+02
54	1.16585000e+06	4.96000000e+02	5.76000000e+02	7.17000000e+02
55	1.16974100e+06	4.98000000e+02	5.78000000e+02	7.19000000e+02
56	1.17390600e+06	4.98000000e+02	5.78000000e+02	7.19000000e+02
57	1.17851300e+06	5.01000000e+02	5.79000000e+02	7.20000000e+02
58	1.18231600e+06	4.97000000e+02	5.80000000e+02	7.21000000e+02
59	1.18603900e+06	4.97000000e+02	5.80000000e+02	7.21000000e+02
60	1.18946700e+06	5.08000000e+02	5.83000000e+02	7.24000000e+02
61	1.19246300e+06	5.08000000e+02	5.83000000e+02	7.24000000e+02
62	1.19557000e+06	5.08000000e+02	5.83000000e+02	7.24000000e+02
63	1.19880200e+06	5.08000000e+02	5.83000000e+02	7.24000000e+02
64	1.20195800e+06	5.04000000e+02	5.84000000e+02	7.25000000e+02
65	1.20541900e+06	5.04000000e+02	5.84000000e+02	7.25000000e+02
66	1.20939300e+06	5.12000000e+02	5.85000000e+02	7.26000000e+02
67	1.21345800e+06	5.12000000e+02	5.85000000e+02	7.26000000e+02
68	1.21768600e+06	5.12000000e+02	5.85000000e+02	7.26000000e+02
69	1.22217200e+06	5.12000000e+02	5.85000000e+02	7.26000000e+02
70	1.22640300e+06	5.12000000e+02	5.85000000e+02	7.26000000e+02
71	1.23060100e+06	5.12000000e+02	5.85000000e+02	7.26000000e+02
72	1.23540300e+06	5.12000000e+02	5.85000000e+02	7.26000000e+02
73	1.24204300e+06	5.12000000e+02	5.85000000e+02	7.26000000e+02
74	1.24619400e+06	5.05000000e+02	5.86000000e+02	7.27000000e+02
75	1.25019300e+06	4.93000000e+02	5.87000000e+02	7.28000000e+02
76	1.25678100e+06	4.92000000e+02	5.88000000e+02	7.29000000e+02
77	1.26332500e+06	5.09000000e+02	5.89000000e+02	7.30000000e+02
78	1.26922600e+06	5.09000000e+02	5.89000000e+02	7.30000000e+02
79	1.27589800e+06	5.05000000e+02	5.90000000e+02	7.31000000e+02
80	1.28260200e+06	4.94000000e+02	5.92000000e+02	7.33000000e+02
81	1.28798000e+06	4.94000000e+02	5.92000000e+02	7.33000000e+02
82	1.29278400e+06	4.99000000e+02	5.93000000e+02	7.34000000e+02
83	1.29748400e+06	4.99000000e+02	5.93000000e+02	7.34000000e+02
84	1.30202200e+06	4.99000000e+02	5.93000000e+02	7.34000000e+02
85	1.31095600e+06	5.16000000e+02	5.95000000e+02	7.36000000e+02
86	1.32161900e+06	5.11000000e+02	6.00000000e+02	7.42000000e+02
87	1.33271900e+06	4.93000000e+02	6.03000000e+02	7.45000000e+02
88	1.34133300e+06	4.93000000e+02	6.03000000e+02	7.45000000e+02
89	1.34883600e+06	5.27000000e+02	6.04000000e+02	7.46000000e+02
90	1.35609200e+06	5.27000000e+02	6.04000000e+02	7.46000000e+02
91	1.36285100e+06	5.27000000e+02	6.04000000e+02	7.46000000e+02
92	1.36970500e+06	5.15000000e+02	6.06000000e+02	7.50000000e+02
93	1.37672900e+06	5.22000000e+02	6.07000000e+02	7.51000000e+02
94	1.38450100e+06	5.22000000e+02	6.07000000e+02	7.51000000e+02
95	1.39249700e+06	5.20000000e+02	6.09000000e+02	7.53000000e+02
96	1.40079800e+06	5.05000000e+02	6.10000000e+02	7.54000000e+02
97	1.41149000e+06	5.08000000e+02	6.11000000e+02	7.55000000e+02
98	1.42123600e+06	5.25000000e+02	6.13000000e+02	7.60000000e+02
99	1.43003100e+06	5.25000000e+02	6.13000000e+02	7.60000000e+02
100	1.43805600e+06	5.25000000e+02	6.13000000e+02	7.60000000e+02
