# Supplementary material for: Early Prediction of Movie Box Office Success Based on Wikipedia Activity Big Data
Source: PLoS One. 2013 Aug 21;8(8):e71226. doi: 10.1371/journal.pone.0071226 (PMC3749192; doi:10.1371/journal.pone.0071226)
Supplement: Dataset S1 — The dataset under study, including the financial and Wikipedia activity data is also available at http://wwm.phy.bme.hu/SupplementaryDataS1.zip. (ZIP) [file pone.0071226.s002.zip › wikipredict_data_pack/sample_of_312/wikipedia_predictors/63]

Day_(movie_time)	Views	Users	Rigor	Edits
-500	0.00000000e+00	0.00000000e+00	0.00000000e+00	0.00000000e+00
-499	0.00000000e+00	0.00000000e+00	0.00000000e+00	0.00000000e+00
-498	0.00000000e+00	0.00000000e+00	0.00000000e+00	0.00000000e+00
-497	1.00000000e+00	0.00000000e+00	0.00000000e+00	0.00000000e+00
-496	2.00000000e+00	0.00000000e+00	0.00000000e+00	0.00000000e+00
-495	2.00000000e+00	0.00000000e+00	0.00000000e+00	0.00000000e+00
-494	2.00000000e+00	0.00000000e+00	0.00000000e+00	0.00000000e+00
-493	2.00000000e+00	0.00000000e+00	0.00000000e+00	0.00000000e+00
-492	2.00000000e+00	0.00000000e+00	0.00000000e+00	0.00000000e+00
-491	2.00000000e+00	0.00000000e+00	0.00000000e+00	0.00000000e+00
-490	2.00000000e+00	0.00000000e+00	0.00000000e+00	0.00000000e+00
-489	2.00000000e+00	0.00000000e+00	0.00000000e+00	0.00000000e+00
-488	2.00000000e+00	0.00000000e+00	0.00000000e+00	0.00000000e+00
-487	2.00000000e+00	0.00000000e+00	0.00000000e+00	0.00000000e+00
-486	2.00000000e+00	0.00000000e+00	0.00000000e+00	0.00000000e+00
-485	2.00000000e+00	0.00000000e+00	0.00000000e+00	0.00000000e+00
-484	2.00000000e+00	0.00000000e+00	0.00000000e+00	0.00000000e+00
-483	2.00000000e+00	0.00000000e+00	0.00000000e+00	0.00000000e+00
-482	2.00000000e+00	0.00000000e+00	0.00000000e+00	0.00000000e+00
-481	2.00000000e+00	0.00000000e+00	0.00000000e+00	0.00000000e+00
-480	2.00000000e+00	0.00000000e+00	0.00000000e+00	0.00000000e+00
-479	2.00000000e+00	0.00000000e+00	0.00000000e+00	0.00000000e+00
-478	2.00000000e+00	0.00000000e+00	0.00000000e+00	0.00000000e+00
-477	2.00000000e+00	0.00000000e+00	0.00000000e+00	0.00000000e+00
-476	2.00000000e+00	0.00000000e+00	0.00000000e+00	0.00000000e+00
-475	2.00000000e+00	0.00000000e+00	0.00000000e+00	0.00000000e+00
-474	2.00000000e+00	0.00000000e+00	0.00000000e+00	0.00000000e+00
-473	2.00000000e+00	0.00000000e+00	0.00000000e+00	0.00000000e+00
-472	2.00000000e+00	0.00000000e+00	0.00000000e+00	0.00000000e+00
-471	2.00000000e+00	0.00000000e+00	0.00000000e+00	0.00000000e+00
-470	3.00000000e+00	0.00000000e+00	0.00000000e+00	0.00000000e+00
-469	3.00000000e+00	0.00000000e+00	0.00000000e+00	0.00000000e+00
-468	3.00000000e+00	0.00000000e+00	0.00000000e+00	0.00000000e+00
-467	4.00000000e+00	0.00000000e+00	0.00000000e+00	0.00000000e+00
-466	4.00000000e+00	0.00000000e+00	0.00000000e+00	0.00000000e+00
-465	4.00000000e+00	0.00000000e+00	0.00000000e+00	0.00000000e+00
-464	4.00000000e+00	0.00000000e+00	0.00000000e+00	0.00000000e+00
-463	4.00000000e+00	0.00000000e+00	0.00000000e+00	0.00000000e+00
-462	4.00000000e+00	0.00000000e+00	0.00000000e+00	0.00000000e+00
-461	4.00000000e+00	0.00000000e+00	0.00000000e+00	0.00000000e+00
-460	5.00000000e+00	0.00000000e+00	0.00000000e+00	0.00000000e+00
-459	5.00000000e+00	0.00000000e+00	0.00000000e+00	0.00000000e+00
-458	5.00000000e+00	0.00000000e+00	0.00000000e+00	0.00000000e+00
-457	5.00000000e+00	0.00000000e+00	0.00000000e+00	0.00000000e+00
-456	5.00000000e+00	0.00000000e+00	0.00000000e+00	0.00000000e+00
-455	5.00000000e+00	0.00000000e+00	0.00000000e+00	0.00000000e+00
-454	5.00000000e+00	0.00000000e+00	0.00000000e+00	0.00000000e+00
-453	5.00000000e+00	0.00000000e+00	0.00000000e+00	0.00000000e+00
-452	5.00000000e+00	0.00000000e+00	0.00000000e+00	0.00000000e+00
-451	5.00000000e+00	0.00000000e+00	0.00000000e+00	0.00000000e+00
-450	5.00000000e+00	0.00000000e+00	0.00000000e+00	0.00000000e+00
-449	5.00000000e+00	0.00000000e+00	0.00000000e+00	0.00000000e+00
-448	5.00000000e+00	0.00000000e+00	0.00000000e+00	0.00000000e+00
-447	5.00000000e+00	0.00000000e+00	0.00000000e+00	0.00000000e+00
-446	5.00000000e+00	0.00000000e+00	0.00000000e+00	0.00000000e+00
-445	5.00000000e+00	0.00000000e+00	0.00000000e+00	0.00000000e+00
-444	5.00000000e+00	0.00000000e+00	0.00000000e+00	0.00000000e+00
-443	5.00000000e+00	0.00000000e+00	0.00000000e+00	0.00000000e+00
-442	5.00000000e+00	0.00000000e+00	0.00000000e+00	0.00000000e+00
-441	5.00000000e+00	0.00000000e+00	0.00000000e+00	0.00000000e+00
-440	5.00000000e+00	0.00000000e+00	0.00000000e+00	0.00000000e+00
-439	5.00000000e+00	0.00000000e+00	0.00000000e+00	0.00000000e+00
-438	5.00000000e+00	0.00000000e+00	0.00000000e+00	0.00000000e+00
-437	5.00000000e+00	0.00000000e+00	0.00000000e+00	0.00000000e+00
-436	5.00000000e+00	0.00000000e+00	0.00000000e+00	0.00000000e+00
-435	5.00000000e+00	0.00000000e+00	0.00000000e+00	0.00000000e+00
-434	5.00000000e+00	0.00000000e+00	0.00000000e+00	0.00000000e+00
-433	5.00000000e+00	0.00000000e+00	0.00000000e+00	0.00000000e+00
-432	5.00000000e+00	0.00000000e+00	0.00000000e+00	0.00000000e+00
-431	5.00000000e+00	0.00000000e+00	0.00000000e+00	0.00000000e+00
-430	5.00000000e+00	0.00000000e+00	0.00000000e+00	0.00000000e+00
-429	5.00000000e+00	0.00000000e+00	0.00000000e+00	0.00000000e+00
-428	5.00000000e+00	0.00000000e+00	0.00000000e+00	0.00000000e+00
-427	5.00000000e+00	0.00000000e+00	0.00000000e+00	0.00000000e+00
-426	5.00000000e+00	0.00000000e+00	0.00000000e+00	0.00000000e+00
-425	6.00000000e+00	0.00000000e+00	0.00000000e+00	0.00000000e+00
-424	6.00000000e+00	0.00000000e+00	0.00000000e+00	0.00000000e+00
-423	6.00000000e+00	0.00000000e+00	0.00000000e+00	0.00000000e+00
-422	6.00000000e+00	0.00000000e+00	0.00000000e+00	0.00000000e+00
-421	6.00000000e+00	0.00000000e+00	0.00000000e+00	0.00000000e+00
-420	6.00000000e+00	0.00000000e+00	0.00000000e+00	0.00000000e+00
-419	6.00000000e+00	0.00000000e+00	0.00000000e+00	0.00000000e+00
-418	7.00000000e+00	0.00000000e+00	0.00000000e+00	0.00000000e+00
-417	7.00000000e+00	0.00000000e+00	0.00000000e+00	0.00000000e+00
-416	7.00000000e+00	0.00000000e+00	0.00000000e+00	0.00000000e+00
-415	9.00000000e+00	0.00000000e+00	0.00000000e+00	0.00000000e+00
-414	9.00000000e+00	0.00000000e+00	0.00000000e+00	0.00000000e+00
-413	9.00000000e+00	0.00000000e+00	0.00000000e+00	0.00000000e+00
-412	1.00000000e+01	0.00000000e+00	0.00000000e+00	0.00000000e+00
-411	1.10000000e+01	0.00000000e+00	0.00000000e+00	0.00000000e+00
-410	1.10000000e+01	0.00000000e+00	0.00000000e+00	0.00000000e+00
-409	1.10000000e+01	0.00000000e+00	0.00000000e+00	0.00000000e+00
-408	1.10000000e+01	0.00000000e+00	0.00000000e+00	0.00000000e+00
-407	1.10000000e+01	0.00000000e+00	0.00000000e+00	0.00000000e+00
-406	1.10000000e+01	0.00000000e+00	0.00000000e+00	0.00000000e+00
-405	1.10000000e+01	0.00000000e+00	0.00000000e+00	0.00000000e+00
-404	1.10000000e+01	0.00000000e+00	0.00000000e+00	0.00000000e+00
-403	1.20000000e+01	0.00000000e+00	0.00000000e+00	0.00000000e+00
-402	1.20000000e+01	0.00000000e+00	0.00000000e+00	0.00000000e+00
-401	1.20000000e+01	0.00000000e+00	0.00000000e+00	0.00000000e+00
-400	1.30000000e+01	0.00000000e+00	0.00000000e+00	0.00000000e+00
-399	1.30000000e+01	0.00000000e+00	0.00000000e+00	0.00000000e+00
-398	1.30000000e+01	0.00000000e+00	0.00000000e+00	0.00000000e+00
-397	1.30000000e+01	0.00000000e+00	0.00000000e+00	0.00000000e+00
-396	1.30000000e+01	0.00000000e+00	0.00000000e+00	0.00000000e+00
-395	1.40000000e+01	0.00000000e+00	0.00000000e+00	0.00000000e+00
-394	1.50000000e+01	0.00000000e+00	0.00000000e+00	0.00000000e+00
-393	1.50000000e+01	0.00000000e+00	0.00000000e+00	0.00000000e+00
-392	1.50000000e+01	0.00000000e+00	0.00000000e+00	0.00000000e+00
-391	1.50000000e+01	0.00000000e+00	0.00000000e+00	0.00000000e+00
-390	1.50000000e+01	0.00000000e+00	0.00000000e+00	0.00000000e+00
-389	1.50000000e+01	0.00000000e+00	0.00000000e+00	0.00000000e+00
-388	1.50000000e+01	0.00000000e+00	0.00000000e+00	0.00000000e+00
-387	1.50000000e+01	0.00000000e+00	0.00000000e+00	0.00000000e+00
-386	1.50000000e+01	0.00000000e+00	0.00000000e+00	0.00000000e+00
-385	1.70000000e+01	0.00000000e+00	0.00000000e+00	0.00000000e+00
-384	1.70000000e+01	0.00000000e+00	0.00000000e+00	0.00000000e+00
-383	1.70000000e+01	0.00000000e+00	0.00000000e+00	0.00000000e+00
-382	1.70000000e+01	0.00000000e+00	0.00000000e+00	0.00000000e+00
-381	1.70000000e+01	0.00000000e+00	0.00000000e+00	0.00000000e+00
-380	1.70000000e+01	0.00000000e+00	0.00000000e+00	0.00000000e+00
-379	1.70000000e+01	0.00000000e+00	0.00000000e+00	0.00000000e+00
-378	1.70000000e+01	0.00000000e+00	0.00000000e+00	0.00000000e+00
-377	1.70000000e+01	0.00000000e+00	0.00000000e+00	0.00000000e+00
-376	1.70000000e+01	0.00000000e+00	0.00000000e+00	0.00000000e+00
-375	1.70000000e+01	0.00000000e+00	0.00000000e+00	0.00000000e+00
-374	1.70000000e+01	0.00000000e+00	0.00000000e+00	0.00000000e+00
-373	1.70000000e+01	0.00000000e+00	0.00000000e+00	0.00000000e+00
-372	1.70000000e+01	0.00000000e+00	0.00000000e+00	0.00000000e+00
-371	1.70000000e+01	0.00000000e+00	0.00000000e+00	0.00000000e+00
-370	1.70000000e+01	0.00000000e+00	0.00000000e+00	0.00000000e+00
-369	1.70000000e+01	0.00000000e+00	0.00000000e+00	0.00000000e+00
-368	1.70000000e+01	0.00000000e+00	0.00000000e+00	0.00000000e+00
-367	1.70000000e+01	0.00000000e+00	0.00000000e+00	0.00000000e+00
-366	1.70000000e+01	0.00000000e+00	0.00000000e+00	0.00000000e+00
-365	1.70000000e+01	0.00000000e+00	0.00000000e+00	0.00000000e+00
-364	1.70000000e+01	0.00000000e+00	0.00000000e+00	0.00000000e+00
-363	1.70000000e+01	0.00000000e+00	0.00000000e+00	0.00000000e+00
-362	1.70000000e+01	0.00000000e+00	0.00000000e+00	0.00000000e+00
-361	1.70000000e+01	0.00000000e+00	0.00000000e+00	0.00000000e+00
-360	1.70000000e+01	0.00000000e+00	0.00000000e+00	0.00000000e+00
-359	1.70000000e+01	0.00000000e+00	0.00000000e+00	0.00000000e+00
-358	1.70000000e+01	0.00000000e+00	0.00000000e+00	0.00000000e+00
-357	1.70000000e+01	0.00000000e+00	0.00000000e+00	0.00000000e+00
-356	1.70000000e+01	0.00000000e+00	0.00000000e+00	0.00000000e+00
-355	1.70000000e+01	0.00000000e+00	0.00000000e+00	0.00000000e+00
-354	1.70000000e+01	0.00000000e+00	0.00000000e+00	0.00000000e+00
-353	1.70000000e+01	0.00000000e+00	0.00000000e+00	0.00000000e+00
-352	1.80000000e+01	0.00000000e+00	0.00000000e+00	0.00000000e+00
-351	1.80000000e+01	0.00000000e+00	0.00000000e+00	0.00000000e+00
-350	1.80000000e+01	0.00000000e+00	0.00000000e+00	0.00000000e+00
-349	1.80000000e+01	0.00000000e+00	0.00000000e+00	0.00000000e+00
-348	1.80000000e+01	0.00000000e+00	0.00000000e+00	0.00000000e+00
-347	1.80000000e+01	0.00000000e+00	0.00000000e+00	0.00000000e+00
-346	1.80000000e+01	0.00000000e+00	0.00000000e+00	0.00000000e+00
-345	1.80000000e+01	0.00000000e+00	0.00000000e+00	0.00000000e+00
-344	1.80000000e+01	0.00000000e+00	0.00000000e+00	0.00000000e+00
-343	1.80000000e+01	0.00000000e+00	0.00000000e+00	0.00000000e+00
-342	1.80000000e+01	0.00000000e+00	0.00000000e+00	0.00000000e+00
-341	1.80000000e+01	0.00000000e+00	0.00000000e+00	0.00000000e+00
-340	1.80000000e+01	0.00000000e+00	0.00000000e+00	0.00000000e+00
-339	1.80000000e+01	0.00000000e+00	0.00000000e+00	0.00000000e+00
-338	1.80000000e+01	0.00000000e+00	0.00000000e+00	0.00000000e+00
-337	1.80000000e+01	0.00000000e+00	0.00000000e+00	0.00000000e+00
-336	1.80000000e+01	0.00000000e+00	0.00000000e+00	0.00000000e+00
-335	2.00000000e+01	0.00000000e+00	0.00000000e+00	0.00000000e+00
-334	2.00000000e+01	0.00000000e+00	0.00000000e+00	0.00000000e+00
-333	2.00000000e+01	0.00000000e+00	0.00000000e+00	0.00000000e+00
-332	2.00000000e+01	0.00000000e+00	0.00000000e+00	0.00000000e+00
-331	2.00000000e+01	0.00000000e+00	0.00000000e+00	0.00000000e+00
-330	2.10000000e+01	0.00000000e+00	0.00000000e+00	0.00000000e+00
-329	2.10000000e+01	0.00000000e+00	0.00000000e+00	0.00000000e+00
-328	2.10000000e+01	0.00000000e+00	0.00000000e+00	0.00000000e+00
-327	2.10000000e+01	0.00000000e+00	0.00000000e+00	0.00000000e+00
-326	2.10000000e+01	0.00000000e+00	0.00000000e+00	0.00000000e+00
-325	2.10000000e+01	0.00000000e+00	0.00000000e+00	0.00000000e+00
-324	2.10000000e+01	0.00000000e+00	0.00000000e+00	0.00000000e+00
-323	2.10000000e+01	0.00000000e+00	0.00000000e+00	0.00000000e+00
-322	2.10000000e+01	0.00000000e+00	0.00000000e+00	0.00000000e+00
-321	2.50000000e+01	0.00000000e+00	0.00000000e+00	0.00000000e+00
-320	2.60000000e+01	0.00000000e+00	0.00000000e+00	0.00000000e+00
-319	2.60000000e+01	0.00000000e+00	0.00000000e+00	0.00000000e+00
-318	2.60000000e+01	0.00000000e+00	0.00000000e+00	0.00000000e+00
-317	2.60000000e+01	0.00000000e+00	0.00000000e+00	0.00000000e+00
-316	2.60000000e+01	0.00000000e+00	0.00000000e+00	0.00000000e+00
-315	2.60000000e+01	0.00000000e+00	0.00000000e+00	0.00000000e+00
-314	2.60000000e+01	0.00000000e+00	0.00000000e+00	0.00000000e+00
-313	2.60000000e+01	0.00000000e+00	0.00000000e+00	0.00000000e+00
-312	2.60000000e+01	0.00000000e+00	0.00000000e+00	0.00000000e+00
-311	2.60000000e+01	0.00000000e+00	0.00000000e+00	0.00000000e+00
-310	2.60000000e+01	0.00000000e+00	0.00000000e+00	0.00000000e+00
-309	2.60000000e+01	0.00000000e+00	0.00000000e+00	0.00000000e+00
-308	2.60000000e+01	0.00000000e+00	0.00000000e+00	0.00000000e+00
-307	2.70000000e+01	0.00000000e+00	0.00000000e+00	0.00000000e+00
-306	2.80000000e+01	0.00000000e+00	0.00000000e+00	0.00000000e+00
-305	2.80000000e+01	0.00000000e+00	0.00000000e+00	0.00000000e+00
-304	2.80000000e+01	0.00000000e+00	0.00000000e+00	0.00000000e+00
-303	2.90000000e+01	0.00000000e+00	0.00000000e+00	0.00000000e+00
-302	2.90000000e+01	0.00000000e+00	0.00000000e+00	0.00000000e+00
-301	3.10000000e+01	0.00000000e+00	0.00000000e+00	0.00000000e+00
-300	3.10000000e+01	0.00000000e+00	0.00000000e+00	0.00000000e+00
-299	3.10000000e+01	0.00000000e+00	0.00000000e+00	0.00000000e+00
-298	3.10000000e+01	0.00000000e+00	0.00000000e+00	0.00000000e+00
-297	3.10000000e+01	0.00000000e+00	0.00000000e+00	0.00000000e+00
-296	3.10000000e+01	0.00000000e+00	0.00000000e+00	0.00000000e+00
-295	3.10000000e+01	0.00000000e+00	0.00000000e+00	0.00000000e+00
-294	3.10000000e+01	0.00000000e+00	0.00000000e+00	0.00000000e+00
-293	3.10000000e+01	0.00000000e+00	0.00000000e+00	0.00000000e+00
-292	3.20000000e+01	0.00000000e+00	0.00000000e+00	0.00000000e+00
-291	3.20000000e+01	0.00000000e+00	0.00000000e+00	0.00000000e+00
-290	3.20000000e+01	0.00000000e+00	0.00000000e+00	0.00000000e+00
-289	3.20000000e+01	0.00000000e+00	0.00000000e+00	0.00000000e+00
-288	3.20000000e+01	0.00000000e+00	0.00000000e+00	0.00000000e+00
-287	3.20000000e+01	0.00000000e+00	0.00000000e+00	0.00000000e+00
-286	3.60000000e+01	0.00000000e+00	0.00000000e+00	0.00000000e+00
-285	3.60000000e+01	0.00000000e+00	0.00000000e+00	0.00000000e+00
-284	3.60000000e+01	0.00000000e+00	0.00000000e+00	0.00000000e+00
-283	3.60000000e+01	0.00000000e+00	0.00000000e+00	0.00000000e+00
-282	3.60000000e+01	0.00000000e+00	0.00000000e+00	0.00000000e+00
-281	3.60000000e+01	0.00000000e+00	0.00000000e+00	0.00000000e+00
-280	3.60000000e+01	0.00000000e+00	0.00000000e+00	0.00000000e+00
-279	3.70000000e+01	0.00000000e+00	0.00000000e+00	0.00000000e+00
-278	3.70000000e+01	0.00000000e+00	0.00000000e+00	0.00000000e+00
-277	3.70000000e+01	0.00000000e+00	0.00000000e+00	0.00000000e+00
-276	3.70000000e+01	0.00000000e+00	0.00000000e+00	0.00000000e+00
-275	3.70000000e+01	0.00000000e+00	0.00000000e+00	0.00000000e+00
-274	3.90000000e+01	0.00000000e+00	0.00000000e+00	0.00000000e+00
-273	3.90000000e+01	0.00000000e+00	0.00000000e+00	0.00000000e+00
-272	3.90000000e+01	0.00000000e+00	0.00000000e+00	0.00000000e+00
-271	3.90000000e+01	0.00000000e+00	0.00000000e+00	0.00000000e+00
-270	3.90000000e+01	0.00000000e+00	0.00000000e+00	0.00000000e+00
-269	3.90000000e+01	0.00000000e+00	0.00000000e+00	0.00000000e+00
-268	3.90000000e+01	0.00000000e+00	0.00000000e+00	0.00000000e+00
-267	4.00000000e+01	0.00000000e+00	0.00000000e+00	0.00000000e+00
-266	4.00000000e+01	0.00000000e+00	0.00000000e+00	0.00000000e+00
-265	4.00000000e+01	0.00000000e+00	0.00000000e+00	0.00000000e+00
-264	4.10000000e+01	0.00000000e+00	0.00000000e+00	0.00000000e+00
-263	4.10000000e+01	0.00000000e+00	0.00000000e+00	0.00000000e+00
-262	4.10000000e+01	0.00000000e+00	0.00000000e+00	0.00000000e+00
-261	4.10000000e+01	0.00000000e+00	0.00000000e+00	0.00000000e+00
-260	4.10000000e+01	0.00000000e+00	0.00000000e+00	0.00000000e+00
-259	4.10000000e+01	0.00000000e+00	0.00000000e+00	0.00000000e+00
-258	4.10000000e+01	0.00000000e+00	0.00000000e+00	0.00000000e+00
-257	4.10000000e+01	0.00000000e+00	0.00000000e+00	0.00000000e+00
-256	4.10000000e+01	0.00000000e+00	0.00000000e+00	0.00000000e+00
-255	4.20000000e+01	0.00000000e+00	0.00000000e+00	0.00000000e+00
-254	4.20000000e+01	0.00000000e+00	0.00000000e+00	0.00000000e+00
-253	4.20000000e+01	0.00000000e+00	0.00000000e+00	0.00000000e+00
-252	4.20000000e+01	0.00000000e+00	0.00000000e+00	0.00000000e+00
-251	4.20000000e+01	0.00000000e+00	0.00000000e+00	0.00000000e+00
-250	4.20000000e+01	0.00000000e+00	0.00000000e+00	0.00000000e+00
-249	4.20000000e+01	0.00000000e+00	0.00000000e+00	0.00000000e+00
-248	4.30000000e+01	0.00000000e+00	0.00000000e+00	0.00000000e+00
-247	4.30000000e+01	0.00000000e+00	0.00000000e+00	0.00000000e+00
-246	4.40000000e+01	0.00000000e+00	0.00000000e+00	0.00000000e+00
-245	4.40000000e+01	0.00000000e+00	0.00000000e+00	0.00000000e+00
-244	4.50000000e+01	0.00000000e+00	0.00000000e+00	0.00000000e+00
-243	4.50000000e+01	0.00000000e+00	0.00000000e+00	0.00000000e+00
-242	4.50000000e+01	0.00000000e+00	0.00000000e+00	0.00000000e+00
-241	4.50000000e+01	0.00000000e+00	0.00000000e+00	0.00000000e+00
-240	4.50000000e+01	0.00000000e+00	0.00000000e+00	0.00000000e+00
-239	4.50000000e+01	0.00000000e+00	0.00000000e+00	0.00000000e+00
-238	4.60000000e+01	0.00000000e+00	0.00000000e+00	0.00000000e+00
-237	4.60000000e+01	0.00000000e+00	0.00000000e+00	0.00000000e+00
-236	4.60000000e+01	0.00000000e+00	0.00000000e+00	0.00000000e+00
-235	4.60000000e+01	0.00000000e+00	0.00000000e+00	0.00000000e+00
-234	4.70000000e+01	0.00000000e+00	0.00000000e+00	0.00000000e+00
-233	4.70000000e+01	0.00000000e+00	0.00000000e+00	0.00000000e+00
-232	4.80000000e+01	0.00000000e+00	0.00000000e+00	0.00000000e+00
-231	4.90000000e+01	0.00000000e+00	0.00000000e+00	0.00000000e+00
-230	4.90000000e+01	0.00000000e+00	0.00000000e+00	0.00000000e+00
-229	5.00000000e+01	0.00000000e+00	0.00000000e+00	0.00000000e+00
-228	5.00000000e+01	0.00000000e+00	0.00000000e+00	0.00000000e+00
-227	5.00000000e+01	0.00000000e+00	0.00000000e+00	0.00000000e+00
-226	5.00000000e+01	0.00000000e+00	0.00000000e+00	0.00000000e+00
-225	5.00000000e+01	0.00000000e+00	0.00000000e+00	0.00000000e+00
-224	5.00000000e+01	0.00000000e+00	0.00000000e+00	0.00000000e+00
-223	5.10000000e+01	0.00000000e+00	0.00000000e+00	0.00000000e+00
-222	5.10000000e+01	0.00000000e+00	0.00000000e+00	0.00000000e+00
-221	5.20000000e+01	0.00000000e+00	0.00000000e+00	0.00000000e+00
-220	5.20000000e+01	0.00000000e+00	0.00000000e+00	0.00000000e+00
-219	5.20000000e+01	0.00000000e+00	0.00000000e+00	0.00000000e+00
-218	5.20000000e+01	0.00000000e+00	0.00000000e+00	0.00000000e+00
-217	5.20000000e+01	0.00000000e+00	0.00000000e+00	0.00000000e+00
-216	5.20000000e+01	0.00000000e+00	0.00000000e+00	0.00000000e+00
-215	5.30000000e+01	0.00000000e+00	0.00000000e+00	0.00000000e+00
-214	5.30000000e+01	0.00000000e+00	0.00000000e+00	0.00000000e+00
-213	5.30000000e+01	0.00000000e+00	0.00000000e+00	0.00000000e+00
-212	5.30000000e+01	0.00000000e+00	0.00000000e+00	0.00000000e+00
-211	5.40000000e+01	0.00000000e+00	0.00000000e+00	0.00000000e+00
-210	5.40000000e+01	0.00000000e+00	0.00000000e+00	0.00000000e+00
-209	5.40000000e+01	0.00000000e+00	0.00000000e+00	0.00000000e+00
-208	5.40000000e+01	0.00000000e+00	0.00000000e+00	0.00000000e+00
-207	5.40000000e+01	0.00000000e+00	0.00000000e+00	0.00000000e+00
-206	5.40000000e+01	0.00000000e+00	0.00000000e+00	0.00000000e+00
-205	5.40000000e+01	0.00000000e+00	0.00000000e+00	0.00000000e+00
-204	5.40000000e+01	0.00000000e+00	0.00000000e+00	0.00000000e+00
-203	5.50000000e+01	0.00000000e+00	0.00000000e+00	0.00000000e+00
-202	5.50000000e+01	0.00000000e+00	0.00000000e+00	0.00000000e+00
-201	5.60000000e+01	0.00000000e+00	0.00000000e+00	0.00000000e+00
-200	5.70000000e+01	0.00000000e+00	0.00000000e+00	0.00000000e+00
-199	5.80000000e+01	0.00000000e+00	0.00000000e+00	0.00000000e+00
-198	5.90000000e+01	0.00000000e+00	0.00000000e+00	0.00000000e+00
-197	5.90000000e+01	0.00000000e+00	0.00000000e+00	0.00000000e+00
-196	5.90000000e+01	0.00000000e+00	0.00000000e+00	0.00000000e+00
-195	5.90000000e+01	0.00000000e+00	0.00000000e+00	0.00000000e+00
-194	5.90000000e+01	0.00000000e+00	0.00000000e+00	0.00000000e+00
-193	5.90000000e+01	0.00000000e+00	0.00000000e+00	0.00000000e+00
-192	6.00000000e+01	0.00000000e+00	0.00000000e+00	0.00000000e+00
-191	6.00000000e+01	0.00000000e+00	0.00000000e+00	0.00000000e+00
-190	6.00000000e+01	0.00000000e+00	0.00000000e+00	0.00000000e+00
-189	6.00000000e+01	0.00000000e+00	0.00000000e+00	0.00000000e+00
-188	6.20000000e+01	0.00000000e+00	0.00000000e+00	0.00000000e+00
-187	6.20000000e+01	0.00000000e+00	0.00000000e+00	0.00000000e+00
-186	6.20000000e+01	0.00000000e+00	0.00000000e+00	0.00000000e+00
-185	6.40000000e+01	0.00000000e+00	0.00000000e+00	0.00000000e+00
-184	6.40000000e+01	0.00000000e+00	0.00000000e+00	0.00000000e+00
-183	6.50000000e+01	0.00000000e+00	0.00000000e+00	0.00000000e+00
-182	6.50000000e+01	0.00000000e+00	0.00000000e+00	0.00000000e+00
-181	6.50000000e+01	0.00000000e+00	0.00000000e+00	0.00000000e+00
-180	6.60000000e+01	0.00000000e+00	0.00000000e+00	0.00000000e+00
-179	6.60000000e+01	0.00000000e+00	0.00000000e+00	0.00000000e+00
-178	6.60000000e+01	0.00000000e+00	0.00000000e+00	0.00000000e+00
-177	6.60000000e+01	0.00000000e+00	0.00000000e+00	0.00000000e+00
-176	6.60000000e+01	0.00000000e+00	0.00000000e+00	0.00000000e+00
-175	6.60000000e+01	0.00000000e+00	0.00000000e+00	0.00000000e+00
-174	6.60000000e+01	0.00000000e+00	0.00000000e+00	0.00000000e+00
-173	6.60000000e+01	0.00000000e+00	0.00000000e+00	0.00000000e+00
-172	6.60000000e+01	0.00000000e+00	0.00000000e+00	0.00000000e+00
-171	6.60000000e+01	0.00000000e+00	0.00000000e+00	0.00000000e+00
-170	6.60000000e+01	0.00000000e+00	0.00000000e+00	0.00000000e+00
-169	6.80000000e+01	0.00000000e+00	0.00000000e+00	0.00000000e+00
-168	6.80000000e+01	0.00000000e+00	0.00000000e+00	0.00000000e+00
-167	6.80000000e+01	0.00000000e+00	0.00000000e+00	0.00000000e+00
-166	6.80000000e+01	0.00000000e+00	0.00000000e+00	0.00000000e+00
-165	6.80000000e+01	0.00000000e+00	0.00000000e+00	0.00000000e+00
-164	6.80000000e+01	0.00000000e+00	0.00000000e+00	0.00000000e+00
-163	6.80000000e+01	0.00000000e+00	0.00000000e+00	0.00000000e+00
-162	6.80000000e+01	0.00000000e+00	0.00000000e+00	0.00000000e+00
-161	6.80000000e+01	0.00000000e+00	0.00000000e+00	0.00000000e+00
-160	6.80000000e+01	0.00000000e+00	0.00000000e+00	0.00000000e+00
-159	6.90000000e+01	0.00000000e+00	0.00000000e+00	0.00000000e+00
-158	7.10000000e+01	0.00000000e+00	0.00000000e+00	0.00000000e+00
-157	7.40000000e+01	0.00000000e+00	0.00000000e+00	0.00000000e+00
-156	7.40000000e+01	0.00000000e+00	0.00000000e+00	0.00000000e+00
-155	7.40000000e+01	0.00000000e+00	0.00000000e+00	0.00000000e+00
-154	7.40000000e+01	0.00000000e+00	0.00000000e+00	0.00000000e+00
-153	7.40000000e+01	4.00000000e+00	5.00000000e+00	8.00000000e+00
-152	3.48000000e+02	4.00000000e+00	5.00000000e+00	9.00000000e+00
-151	6.11000000e+02	4.00000000e+00	5.00000000e+00	9.00000000e+00
-150	8.52000000e+02	5.00000000e+00	6.00000000e+00	1.30000000e+01
-149	1.13700000e+03	6.00000000e+00	7.00000000e+00	1.80000000e+01
-148	1.35000000e+03	6.00000000e+00	7.00000000e+00	1.80000000e+01
-147	1.77700000e+03	6.00000000e+00	8.00000000e+00	1.90000000e+01
-146	2.01500000e+03	1.10000000e+01	1.30000000e+01	2.40000000e+01
-145	3.39700000e+03	1.30000000e+01	1.40000000e+01	2.60000000e+01
-144	4.58600000e+03	1.30000000e+01	1.50000000e+01	2.70000000e+01
-143	5.33600000e+03	2.40000000e+01	2.20000000e+01	5.20000000e+01
-142	6.22500000e+03	2.30000000e+01	2.40000000e+01	5.50000000e+01
-141	7.04200000e+03	2.30000000e+01	2.40000000e+01	5.50000000e+01
-140	7.81200000e+03	2.30000000e+01	2.50000000e+01	5.70000000e+01
-139	8.74200000e+03	2.30000000e+01	2.50000000e+01	5.70000000e+01
-138	1.00030000e+04	2.70000000e+01	2.90000000e+01	6.10000000e+01
-137	1.12150000e+04	2.70000000e+01	2.90000000e+01	6.10000000e+01
-136	1.22310000e+04	3.40000000e+01	3.30000000e+01	6.80000000e+01
-135	1.34250000e+04	2.90000000e+01	3.50000000e+01	7.00000000e+01
-134	1.47690000e+04	3.90000000e+01	3.70000000e+01	7.40000000e+01
-133	1.59860000e+04	3.90000000e+01	3.70000000e+01	7.40000000e+01
-132	1.72030000e+04	3.70000000e+01	3.80000000e+01	7.50000000e+01
-131	1.85560000e+04	4.20000000e+01	4.00000000e+01	8.00000000e+01
-130	1.97760000e+04	4.10000000e+01	4.10000000e+01	8.10000000e+01
-129	2.06600000e+04	4.10000000e+01	4.10000000e+01	8.10000000e+01
-128	2.15900000e+04	4.10000000e+01	4.10000000e+01	8.10000000e+01
-127	2.28100000e+04	4.10000000e+01	4.10000000e+01	8.10000000e+01
-126	2.36680000e+04	4.10000000e+01	4.10000000e+01	8.10000000e+01
-125	2.45790000e+04	4.10000000e+01	4.10000000e+01	8.10000000e+01
-124	2.59570000e+04	4.10000000e+01	4.10000000e+01	8.10000000e+01
-123	2.59570000e+04	3.50000000e+01	4.20000000e+01	8.20000000e+01
-122	2.68240000e+04	4.50000000e+01	4.50000000e+01	8.50000000e+01
-121	2.75420000e+04	4.50000000e+01	4.50000000e+01	8.50000000e+01
-120	2.82870000e+04	4.50000000e+01	4.50000000e+01	8.50000000e+01
-119	2.91230000e+04	4.50000000e+01	4.50000000e+01	8.50000000e+01
-118	2.99910000e+04	4.50000000e+01	4.50000000e+01	8.50000000e+01
-117	3.11720000e+04	4.50000000e+01	4.50000000e+01	8.50000000e+01
-116	3.11720000e+04	4.50000000e+01	4.50000000e+01	8.50000000e+01
-115	3.19780000e+04	4.50000000e+01	4.50000000e+01	8.50000000e+01
-114	3.26780000e+04	4.50000000e+01	4.50000000e+01	8.50000000e+01
-113	3.35060000e+04	4.50000000e+01	4.50000000e+01	8.50000000e+01
-112	3.44010000e+04	4.50000000e+01	4.50000000e+01	8.50000000e+01
-111	3.53460000e+04	4.40000000e+01	4.90000000e+01	9.20000000e+01
-110	3.63120000e+04	4.40000000e+01	4.90000000e+01	9.20000000e+01
-109	3.73270000e+04	4.30000000e+01	5.20000000e+01	9.50000000e+01
-108	3.80800000e+04	5.10000000e+01	5.40000000e+01	9.70000000e+01
-107	3.86900000e+04	5.10000000e+01	5.40000000e+01	9.70000000e+01
-106	3.93800000e+04	5.10000000e+01	5.40000000e+01	9.70000000e+01
-105	4.00460000e+04	4.80000000e+01	5.50000000e+01	9.80000000e+01
-104	4.08330000e+04	4.80000000e+01	5.50000000e+01	9.80000000e+01
-103	4.18430000e+04	4.80000000e+01	5.50000000e+01	9.80000000e+01
-102	4.26920000e+04	4.80000000e+01	5.50000000e+01	9.80000000e+01
-101	4.33500000e+04	4.80000000e+01	5.50000000e+01	9.80000000e+01
-100	4.39830000e+04	4.80000000e+01	5.50000000e+01	9.80000000e+01
-99	4.45990000e+04	4.80000000e+01	5.50000000e+01	9.80000000e+01
-98	4.51520000e+04	5.10000000e+01	5.70000000e+01	1.00000000e+02
-97	4.58600000e+04	5.10000000e+01	5.70000000e+01	1.00000000e+02
-96	4.69940000e+04	5.70000000e+01	6.10000000e+01	1.09000000e+02
-95	4.79560000e+04	5.70000000e+01	6.10000000e+01	1.09000000e+02
-94	4.86280000e+04	5.70000000e+01	6.10000000e+01	1.09000000e+02
-93	4.91960000e+04	5.60000000e+01	6.20000000e+01	1.10000000e+02
-92	4.98310000e+04	6.00000000e+01	6.50000000e+01	1.13000000e+02
-91	5.06490000e+04	6.00000000e+01	6.50000000e+01	1.13000000e+02
-90	5.16270000e+04	6.00000000e+01	6.50000000e+01	1.13000000e+02
-89	5.28930000e+04	6.00000000e+01	6.50000000e+01	1.13000000e+02
-88	5.39770000e+04	6.40000000e+01	6.60000000e+01	1.14000000e+02
-87	5.52860000e+04	6.40000000e+01	6.60000000e+01	1.14000000e+02
-86	5.64760000e+04	6.20000000e+01	6.80000000e+01	1.18000000e+02
-85	5.76990000e+04	7.40000000e+01	7.00000000e+01	1.20000000e+02
-84	5.88670000e+04	7.40000000e+01	7.20000000e+01	1.22000000e+02
-83	5.95330000e+04	7.40000000e+01	7.20000000e+01	1.22000000e+02
-82	6.05840000e+04	7.40000000e+01	7.20000000e+01	1.22000000e+02
-81	6.17050000e+04	7.40000000e+01	7.20000000e+01	1.22000000e+02
-80	6.29200000e+04	7.40000000e+01	7.20000000e+01	1.22000000e+02
-79	6.42180000e+04	7.40000000e+01	7.20000000e+01	1.22000000e+02
-78	6.55600000e+04	7.10000000e+01	7.30000000e+01	1.26000000e+02
-77	6.70400000e+04	7.30000000e+01	7.40000000e+01	1.28000000e+02
-76	6.89870000e+04	7.80000000e+01	8.40000000e+01	1.50000000e+02
-75	7.07100000e+04	8.00000000e+01	8.50000000e+01	1.51000000e+02
-74	7.24200000e+04	8.70000000e+01	8.60000000e+01	1.53000000e+02
-73	7.36790000e+04	8.70000000e+01	8.60000000e+01	1.53000000e+02
-72	7.48730000e+04	8.70000000e+01	8.60000000e+01	1.53000000e+02
-71	7.60780000e+04	8.70000000e+01	8.60000000e+01	1.53000000e+02
-70	7.74060000e+04	8.50000000e+01	8.70000000e+01	1.54000000e+02
-69	7.89050000e+04	8.90000000e+01	8.80000000e+01	1.55000000e+02
-68	8.09130000e+04	9.00000000e+01	8.90000000e+01	1.56000000e+02
-67	8.25610000e+04	8.80000000e+01	9.00000000e+01	1.58000000e+02
-66	8.39360000e+04	8.90000000e+01	9.10000000e+01	1.59000000e+02
-65	8.52300000e+04	8.50000000e+01	9.30000000e+01	1.61000000e+02
-64	8.64360000e+04	8.70000000e+01	9.40000000e+01	1.63000000e+02
-63	8.78020000e+04	8.70000000e+01	9.60000000e+01	1.65000000e+02
-62	8.91790000e+04	8.90000000e+01	9.70000000e+01	1.67000000e+02
-61	9.12600000e+04	9.50000000e+01	9.80000000e+01	1.69000000e+02
-60	9.32380000e+04	8.90000000e+01	1.03000000e+02	1.76000000e+02
-59	9.50110000e+04	9.40000000e+01	1.04000000e+02	1.77000000e+02
-58	9.63800000e+04	9.40000000e+01	1.04000000e+02	1.77000000e+02
-57	9.76500000e+04	9.50000000e+01	1.05000000e+02	1.78000000e+02
-56	9.89780000e+04	9.50000000e+01	1.05000000e+02	1.78000000e+02
-55	1.01462000e+05	1.04000000e+02	1.13000000e+02	1.89000000e+02
-54	1.01462000e+05	1.09000000e+02	1.18000000e+02	1.95000000e+02
-53	1.01462000e+05	1.13000000e+02	1.20000000e+02	1.98000000e+02
-52	1.03621000e+05	1.19000000e+02	1.26000000e+02	2.07000000e+02
-51	1.05689000e+05	1.20000000e+02	1.27000000e+02	2.10000000e+02
-50	1.08089000e+05	1.20000000e+02	1.27000000e+02	2.10000000e+02
-49	1.10420000e+05	1.19000000e+02	1.29000000e+02	2.15000000e+02
-48	1.12904000e+05	1.19000000e+02	1.29000000e+02	2.15000000e+02
-47	1.15591000e+05	1.20000000e+02	1.34000000e+02	2.20000000e+02
-46	1.18315000e+05	1.32000000e+02	1.38000000e+02	2.42000000e+02
-45	1.20304000e+05	1.27000000e+02	1.42000000e+02	2.48000000e+02
-44	1.22236000e+05	1.27000000e+02	1.45000000e+02	2.55000000e+02
-43	1.24329000e+05	1.31000000e+02	1.48000000e+02	2.59000000e+02
-42	1.26477000e+05	1.39000000e+02	1.52000000e+02	2.69000000e+02
-41	1.28734000e+05	1.43000000e+02	1.55000000e+02	2.75000000e+02
-40	1.31381000e+05	1.42000000e+02	1.58000000e+02	2.78000000e+02
-39	1.33649000e+05	1.48000000e+02	1.61000000e+02	2.81000000e+02
-38	1.33649000e+05	1.54000000e+02	1.67000000e+02	2.87000000e+02
-37	1.35353000e+05	1.55000000e+02	1.71000000e+02	2.91000000e+02
-36	1.37176000e+05	1.55000000e+02	1.71000000e+02	2.91000000e+02
-35	1.38882000e+05	1.65000000e+02	1.75000000e+02	2.97000000e+02
-34	1.40791000e+05	1.65000000e+02	1.75000000e+02	2.97000000e+02
-33	1.43177000e+05	1.63000000e+02	1.79000000e+02	3.11000000e+02
-32	1.45388000e+05	1.60000000e+02	1.80000000e+02	3.12000000e+02
-31	1.49305000e+05	1.66000000e+02	1.81000000e+02	3.13000000e+02
-30	1.53676000e+05	1.67000000e+02	1.83000000e+02	3.16000000e+02
-29	1.56819000e+05	1.71000000e+02	1.87000000e+02	3.22000000e+02
-28	1.59918000e+05	1.71000000e+02	1.89000000e+02	3.24000000e+02
-27	1.63918000e+05	1.87000000e+02	1.97000000e+02	3.33000000e+02
-26	1.69313000e+05	1.90000000e+02	2.05000000e+02	3.46000000e+02
-25	1.74003000e+05	1.90000000e+02	2.10000000e+02	3.55000000e+02
-24	1.77300000e+05	1.97000000e+02	2.16000000e+02	3.61000000e+02
-23	1.79660000e+05	1.97000000e+02	2.19000000e+02	3.66000000e+02
-22	1.81781000e+05	1.97000000e+02	2.20000000e+02	3.69000000e+02
-21	1.84299000e+05	2.08000000e+02	2.26000000e+02	3.76000000e+02
-20	1.87570000e+05	2.10000000e+02	2.29000000e+02	3.81000000e+02
-19	1.92053000e+05	2.08000000e+02	2.34000000e+02	3.89000000e+02
-18	1.95591000e+05	2.29000000e+02	2.40000000e+02	4.01000000e+02
-17	1.98022000e+05	2.28000000e+02	2.43000000e+02	4.05000000e+02
-16	2.00491000e+05	2.19000000e+02	2.50000000e+02	4.12000000e+02
-15	2.02971000e+05	2.40000000e+02	2.52000000e+02	4.14000000e+02
-14	2.06352000e+05	2.27000000e+02	2.57000000e+02	4.19000000e+02
-13	2.09892000e+05	2.44000000e+02	2.60000000e+02	4.22000000e+02
-12	2.14265000e+05	2.29000000e+02	2.64000000e+02	4.28000000e+02
-11	2.17796000e+05	2.46000000e+02	2.65000000e+02	4.29000000e+02
-10	2.20873000e+05	2.46000000e+02	2.67000000e+02	4.31000000e+02
-9	2.24308000e+05	2.41000000e+02	2.69000000e+02	4.33000000e+02
-8	2.27266000e+05	2.60000000e+02	2.72000000e+02	4.47000000e+02
-7	2.30112000e+05	2.53000000e+02	2.75000000e+02	4.50000000e+02
-6	2.33502000e+05	2.63000000e+02	2.77000000e+02	4.53000000e+02
-5	2.38478000e+05	2.57000000e+02	2.79000000e+02	4.57000000e+02
-4	2.42418000e+05	2.67000000e+02	2.84000000e+02	4.66000000e+02
-3	2.45581000e+05	2.53000000e+02	2.88000000e+02	4.71000000e+02
-2	2.49050000e+05	2.62000000e+02	2.90000000e+02	4.73000000e+02
-1	2.53228000e+05	2.81000000e+02	2.93000000e+02	4.77000000e+02
0	2.58453000e+05	2.70000000e+02	3.08000000e+02	4.96000000e+02
1	2.67164000e+05	2.92000000e+02	3.21000000e+02	5.20000000e+02
2	2.82063000e+05	2.92000000e+02	3.38000000e+02	5.51000000e+02
3	2.95669000e+05	3.13000000e+02	3.67000000e+02	5.90000000e+02
4	3.05531000e+05	3.20000000e+02	3.79000000e+02	6.04000000e+02
5	3.13638000e+05	3.43000000e+02	3.82000000e+02	6.09000000e+02
6	3.19156000e+05	3.36000000e+02	3.89000000e+02	6.19000000e+02
7	3.24130000e+05	3.45000000e+02	4.02000000e+02	6.33000000e+02
8	3.29726000e+05	3.41000000e+02	4.08000000e+02	6.42000000e+02
9	3.38115000e+05	3.62000000e+02	4.21000000e+02	6.60000000e+02
10	3.45442000e+05	3.58000000e+02	4.30000000e+02	6.74000000e+02
11	3.51345000e+05	3.54000000e+02	4.37000000e+02	6.81000000e+02
12	3.56078000e+05	3.77000000e+02	4.42000000e+02	6.87000000e+02
13	3.60302000e+05	3.86000000e+02	4.51000000e+02	7.02000000e+02
14	3.64590000e+05	3.79000000e+02	4.52000000e+02	7.03000000e+02
15	3.69799000e+05	3.75000000e+02	4.55000000e+02	7.07000000e+02
16	3.75608000e+05	3.95000000e+02	4.63000000e+02	7.17000000e+02
17	3.80892000e+05	3.84000000e+02	4.70000000e+02	7.27000000e+02
18	3.85496000e+05	4.08000000e+02	4.76000000e+02	7.33000000e+02
19	3.89340000e+05	3.86000000e+02	4.79000000e+02	7.37000000e+02
20	3.93302000e+05	4.12000000e+02	4.88000000e+02	7.49000000e+02
21	3.97173000e+05	4.14000000e+02	4.94000000e+02	7.55000000e+02
22	4.01443000e+05	4.15000000e+02	5.07000000e+02	7.71000000e+02
23	4.06225000e+05	4.16000000e+02	5.11000000e+02	7.80000000e+02
24	4.10853000e+05	4.26000000e+02	5.22000000e+02	8.00000000e+02
25	4.14288000e+05	4.28000000e+02	5.25000000e+02	8.03000000e+02
26	4.17347000e+05	4.27000000e+02	5.27000000e+02	8.05000000e+02
27	4.19995000e+05	4.34000000e+02	5.30000000e+02	8.08000000e+02
28	4.22929000e+05	4.42000000e+02	5.33000000e+02	8.11000000e+02
29	4.26548000e+05	4.40000000e+02	5.40000000e+02	8.22000000e+02
30	4.31695000e+05	4.43000000e+02	5.43000000e+02	8.26000000e+02
31	4.36517000e+05	4.53000000e+02	5.47000000e+02	8.30000000e+02
32	4.39558000e+05	4.40000000e+02	5.48000000e+02	8.31000000e+02
33	4.41990000e+05	4.53000000e+02	5.52000000e+02	8.35000000e+02
34	4.44333000e+05	4.62000000e+02	5.57000000e+02	8.42000000e+02
35	4.46470000e+05	4.51000000e+02	5.62000000e+02	8.47000000e+02
36	4.49163000e+05	4.49000000e+02	5.66000000e+02	8.51000000e+02
37	4.52463000e+05	4.65000000e+02	5.69000000e+02	8.54000000e+02
38	4.55860000e+05	4.53000000e+02	5.73000000e+02	8.58000000e+02
39	4.58205000e+05	4.53000000e+02	5.73000000e+02	8.58000000e+02
40	4.60297000e+05	4.60000000e+02	5.75000000e+02	8.60000000e+02
41	4.62153000e+05	4.58000000e+02	5.79000000e+02	8.65000000e+02
42	4.63945000e+05	4.70000000e+02	5.84000000e+02	8.71000000e+02
43	4.65892000e+05	4.70000000e+02	5.84000000e+02	8.71000000e+02
44	4.68437000e+05	4.86000000e+02	5.86000000e+02	8.73000000e+02
45	4.71030000e+05	4.70000000e+02	5.89000000e+02	8.78000000e+02
46	4.73005000e+05	4.70000000e+02	5.89000000e+02	8.78000000e+02
47	4.74781000e+05	4.97000000e+02	5.93000000e+02	8.83000000e+02
48	4.76280000e+05	4.97000000e+02	5.93000000e+02	8.83000000e+02
49	4.77941000e+05	4.79000000e+02	5.95000000e+02	8.85000000e+02
50	4.79683000e+05	4.83000000e+02	5.97000000e+02	8.89000000e+02
51	4.81925000e+05	4.83000000e+02	6.00000000e+02	8.96000000e+02
52	4.83938000e+05	4.84000000e+02	6.04000000e+02	9.01000000e+02
53	4.85708000e+05	4.82000000e+02	6.06000000e+02	9.03000000e+02
54	4.87126000e+05	4.82000000e+02	6.06000000e+02	9.03000000e+02
55	4.88764000e+05	5.11000000e+02	6.09000000e+02	9.07000000e+02
56	4.90027000e+05	4.94000000e+02	6.13000000e+02	9.11000000e+02
57	4.91478000e+05	5.15000000e+02	6.14000000e+02	9.12000000e+02
58	4.93701000e+05	5.11000000e+02	6.21000000e+02	9.19000000e+02
59	4.95858000e+05	5.28000000e+02	6.25000000e+02	9.23000000e+02
60	4.97360000e+05	5.07000000e+02	6.27000000e+02	9.25000000e+02
61	4.98487000e+05	5.22000000e+02	6.31000000e+02	9.31000000e+02
62	4.99541000e+05	4.90000000e+02	6.34000000e+02	9.35000000e+02
63	5.00897000e+05	5.01000000e+02	6.35000000e+02	9.36000000e+02
64	5.02312000e+05	5.01000000e+02	6.35000000e+02	9.36000000e+02
65	5.04503000e+05	5.01000000e+02	6.35000000e+02	9.36000000e+02
66	5.07354000e+05	5.20000000e+02	6.41000000e+02	9.43000000e+02
67	5.09316000e+05	4.96000000e+02	6.42000000e+02	9.45000000e+02
68	5.11202000e+05	5.13000000e+02	6.43000000e+02	9.46000000e+02
69	5.12885000e+05	5.13000000e+02	6.43000000e+02	9.46000000e+02
70	5.14397000e+05	5.20000000e+02	6.48000000e+02	9.54000000e+02
71	5.15986000e+05	5.20000000e+02	6.48000000e+02	9.54000000e+02
72	5.18312000e+05	5.12000000e+02	6.49000000e+02	9.55000000e+02
73	5.20279000e+05	5.12000000e+02	6.49000000e+02	9.55000000e+02
74	5.22136000e+05	5.18000000e+02	6.51000000e+02	9.57000000e+02
75	5.23774000e+05	5.47000000e+02	6.54000000e+02	9.63000000e+02
76	5.25378000e+05	5.18000000e+02	6.55000000e+02	9.64000000e+02
77	5.27024000e+05	5.18000000e+02	6.55000000e+02	9.64000000e+02
78	5.28783000e+05	5.55000000e+02	6.59000000e+02	9.71000000e+02
79	5.31014000e+05	5.19000000e+02	6.63000000e+02	9.77000000e+02
80	5.33011000e+05	5.19000000e+02	6.63000000e+02	9.77000000e+02
81	5.34801000e+05	5.31000000e+02	6.68000000e+02	9.85000000e+02
82	5.36162000e+05	5.31000000e+02	6.68000000e+02	9.85000000e+02
83	5.37439000e+05	5.47000000e+02	6.71000000e+02	9.88000000e+02
84	5.38871000e+05	5.34000000e+02	6.75000000e+02	9.93000000e+02
85	5.39660000e+05	5.49000000e+02	6.76000000e+02	9.94000000e+02
86	5.39982000e+05	5.46000000e+02	6.77000000e+02	9.96000000e+02
87	5.40280000e+05	5.43000000e+02	6.78000000e+02	9.97000000e+02
88	5.40572000e+05	4.84000000e+02	6.80000000e+02	1.00100000e+03
89	5.41159000e+05	4.84000000e+02	6.80000000e+02	1.00100000e+03
90	5.42041000e+05	4.86000000e+02	6.82000000e+02	1.00400000e+03
91	5.43316000e+05	4.87000000e+02	6.84000000e+02	1.00600000e+03
92	5.44653000e+05	4.89000000e+02	6.86000000e+02	1.00800000e+03
93	5.46260000e+05	4.93000000e+02	6.91000000e+02	1.01600000e+03
94	5.47686000e+05	4.96000000e+02	6.94000000e+02	1.02300000e+03
95	5.49184000e+05	4.99000000e+02	6.98000000e+02	1.02700000e+03
96	5.50402000e+05	5.00000000e+02	6.99000000e+02	1.02800000e+03
97	5.51674000e+05	5.00000000e+02	6.99000000e+02	1.02800000e+03
98	5.52863000e+05	5.05000000e+02	7.04000000e+02	1.03300000e+03
99	5.54026000e+05	5.05000000e+02	7.04000000e+02	1.03300000e+03
100	5.54026000e+05	5.06000000e+02	7.06000000e+02	1.03500000e+03
