# Supplementary material for: Early Prediction of Movie Box Office Success Based on Wikipedia Activity Big Data
Source: PLoS One. 2013 Aug 21;8(8):e71226. doi: 10.1371/journal.pone.0071226 (PMC3749192; doi:10.1371/journal.pone.0071226)
Supplement: Dataset S1 — The dataset under study, including the financial and Wikipedia activity data is also available at http://wwm.phy.bme.hu/SupplementaryDataS1.zip. (ZIP) [file pone.0071226.s002.zip › wikipredict_data_pack/sample_of_312/wikipedia_predictors/64]

Day_(movie_time)	Views	Users	Rigor	Edits
-500	0.00000000e+00	0.00000000e+00	0.00000000e+00	0.00000000e+00
-499	7.00000000e+00	0.00000000e+00	0.00000000e+00	0.00000000e+00
-498	1.50000000e+01	0.00000000e+00	0.00000000e+00	0.00000000e+00
-497	1.80000000e+01	0.00000000e+00	0.00000000e+00	0.00000000e+00
-496	1.90000000e+01	0.00000000e+00	0.00000000e+00	0.00000000e+00
-495	2.20000000e+01	0.00000000e+00	0.00000000e+00	0.00000000e+00
-494	2.60000000e+01	0.00000000e+00	0.00000000e+00	0.00000000e+00
-493	3.10000000e+01	0.00000000e+00	0.00000000e+00	0.00000000e+00
-492	3.50000000e+01	0.00000000e+00	0.00000000e+00	0.00000000e+00
-491	3.80000000e+01	0.00000000e+00	0.00000000e+00	0.00000000e+00
-490	4.20000000e+01	0.00000000e+00	0.00000000e+00	0.00000000e+00
-489	4.30000000e+01	0.00000000e+00	0.00000000e+00	0.00000000e+00
-488	4.40000000e+01	0.00000000e+00	0.00000000e+00	0.00000000e+00
-487	4.70000000e+01	0.00000000e+00	0.00000000e+00	0.00000000e+00
-486	5.10000000e+01	0.00000000e+00	0.00000000e+00	0.00000000e+00
-485	5.90000000e+01	0.00000000e+00	0.00000000e+00	0.00000000e+00
-484	6.30000000e+01	0.00000000e+00	0.00000000e+00	0.00000000e+00
-483	6.60000000e+01	0.00000000e+00	0.00000000e+00	0.00000000e+00
-482	7.00000000e+01	0.00000000e+00	0.00000000e+00	0.00000000e+00
-481	7.70000000e+01	0.00000000e+00	0.00000000e+00	0.00000000e+00
-480	7.80000000e+01	0.00000000e+00	0.00000000e+00	0.00000000e+00
-479	8.30000000e+01	0.00000000e+00	0.00000000e+00	0.00000000e+00
-478	8.90000000e+01	0.00000000e+00	0.00000000e+00	0.00000000e+00
-477	9.30000000e+01	0.00000000e+00	0.00000000e+00	0.00000000e+00
-476	9.70000000e+01	0.00000000e+00	0.00000000e+00	0.00000000e+00
-475	1.03000000e+02	0.00000000e+00	0.00000000e+00	0.00000000e+00
-474	1.05000000e+02	0.00000000e+00	0.00000000e+00	0.00000000e+00
-473	1.07000000e+02	0.00000000e+00	0.00000000e+00	0.00000000e+00
-472	1.10000000e+02	0.00000000e+00	0.00000000e+00	0.00000000e+00
-471	1.15000000e+02	0.00000000e+00	0.00000000e+00	0.00000000e+00
-470	1.22000000e+02	0.00000000e+00	0.00000000e+00	0.00000000e+00
-469	1.28000000e+02	0.00000000e+00	0.00000000e+00	0.00000000e+00
-468	1.32000000e+02	0.00000000e+00	0.00000000e+00	0.00000000e+00
-467	1.34000000e+02	0.00000000e+00	0.00000000e+00	0.00000000e+00
-466	1.34000000e+02	0.00000000e+00	0.00000000e+00	0.00000000e+00
-465	1.37000000e+02	0.00000000e+00	0.00000000e+00	0.00000000e+00
-464	1.40000000e+02	0.00000000e+00	0.00000000e+00	0.00000000e+00
-463	1.48000000e+02	0.00000000e+00	0.00000000e+00	0.00000000e+00
-462	1.52000000e+02	0.00000000e+00	0.00000000e+00	0.00000000e+00
-461	1.55000000e+02	0.00000000e+00	0.00000000e+00	0.00000000e+00
-460	1.58000000e+02	0.00000000e+00	0.00000000e+00	0.00000000e+00
-459	1.63000000e+02	0.00000000e+00	0.00000000e+00	0.00000000e+00
-458	1.65000000e+02	0.00000000e+00	0.00000000e+00	0.00000000e+00
-457	1.67000000e+02	0.00000000e+00	0.00000000e+00	0.00000000e+00
-456	1.72000000e+02	0.00000000e+00	0.00000000e+00	0.00000000e+00
-455	1.75000000e+02	0.00000000e+00	0.00000000e+00	0.00000000e+00
-454	1.81000000e+02	0.00000000e+00	0.00000000e+00	0.00000000e+00
-453	1.84000000e+02	0.00000000e+00	0.00000000e+00	0.00000000e+00
-452	1.87000000e+02	0.00000000e+00	0.00000000e+00	0.00000000e+00
-451	1.91000000e+02	0.00000000e+00	0.00000000e+00	0.00000000e+00
-450	1.92000000e+02	0.00000000e+00	0.00000000e+00	0.00000000e+00
-449	1.95000000e+02	0.00000000e+00	0.00000000e+00	0.00000000e+00
-448	2.01000000e+02	0.00000000e+00	0.00000000e+00	0.00000000e+00
-447	2.02000000e+02	0.00000000e+00	0.00000000e+00	0.00000000e+00
-446	2.06000000e+02	0.00000000e+00	0.00000000e+00	0.00000000e+00
-445	2.07000000e+02	0.00000000e+00	0.00000000e+00	0.00000000e+00
-444	2.09000000e+02	0.00000000e+00	0.00000000e+00	0.00000000e+00
-443	2.10000000e+02	0.00000000e+00	0.00000000e+00	0.00000000e+00
-442	2.12000000e+02	0.00000000e+00	0.00000000e+00	0.00000000e+00
-441	2.12000000e+02	0.00000000e+00	0.00000000e+00	0.00000000e+00
-440	2.14000000e+02	0.00000000e+00	0.00000000e+00	0.00000000e+00
-439	2.16000000e+02	0.00000000e+00	0.00000000e+00	0.00000000e+00
-438	2.16000000e+02	0.00000000e+00	0.00000000e+00	0.00000000e+00
-437	2.21000000e+02	0.00000000e+00	0.00000000e+00	0.00000000e+00
-436	2.21000000e+02	0.00000000e+00	0.00000000e+00	0.00000000e+00
-435	2.24000000e+02	0.00000000e+00	0.00000000e+00	0.00000000e+00
-434	2.27000000e+02	0.00000000e+00	0.00000000e+00	0.00000000e+00
-433	2.31000000e+02	0.00000000e+00	0.00000000e+00	0.00000000e+00
-432	2.33000000e+02	0.00000000e+00	0.00000000e+00	0.00000000e+00
-431	2.36000000e+02	0.00000000e+00	0.00000000e+00	0.00000000e+00
-430	2.38000000e+02	0.00000000e+00	0.00000000e+00	0.00000000e+00
-429	2.39000000e+02	0.00000000e+00	0.00000000e+00	0.00000000e+00
-428	2.41000000e+02	0.00000000e+00	0.00000000e+00	0.00000000e+00
-427	2.45000000e+02	0.00000000e+00	0.00000000e+00	0.00000000e+00
-426	2.51000000e+02	0.00000000e+00	0.00000000e+00	0.00000000e+00
-425	2.54000000e+02	0.00000000e+00	0.00000000e+00	0.00000000e+00
-424	2.57000000e+02	0.00000000e+00	0.00000000e+00	0.00000000e+00
-423	2.65000000e+02	0.00000000e+00	0.00000000e+00	0.00000000e+00
-422	2.68000000e+02	0.00000000e+00	0.00000000e+00	0.00000000e+00
-421	2.70000000e+02	0.00000000e+00	0.00000000e+00	0.00000000e+00
-420	2.71000000e+02	0.00000000e+00	0.00000000e+00	0.00000000e+00
-419	2.74000000e+02	0.00000000e+00	0.00000000e+00	0.00000000e+00
-418	2.80000000e+02	0.00000000e+00	0.00000000e+00	0.00000000e+00
-417	2.84000000e+02	0.00000000e+00	0.00000000e+00	0.00000000e+00
-416	2.86000000e+02	0.00000000e+00	0.00000000e+00	0.00000000e+00
-415	2.87000000e+02	0.00000000e+00	0.00000000e+00	0.00000000e+00
-414	2.88000000e+02	0.00000000e+00	0.00000000e+00	0.00000000e+00
-413	2.91000000e+02	0.00000000e+00	0.00000000e+00	0.00000000e+00
-412	2.97000000e+02	0.00000000e+00	0.00000000e+00	0.00000000e+00
-411	2.98000000e+02	0.00000000e+00	0.00000000e+00	0.00000000e+00
-410	2.98000000e+02	0.00000000e+00	0.00000000e+00	0.00000000e+00
-409	3.01000000e+02	0.00000000e+00	0.00000000e+00	0.00000000e+00
-408	3.04000000e+02	0.00000000e+00	0.00000000e+00	0.00000000e+00
-407	3.06000000e+02	0.00000000e+00	0.00000000e+00	0.00000000e+00
-406	3.09000000e+02	0.00000000e+00	0.00000000e+00	0.00000000e+00
-405	3.11000000e+02	0.00000000e+00	0.00000000e+00	0.00000000e+00
-404	3.13000000e+02	0.00000000e+00	0.00000000e+00	0.00000000e+00
-403	3.17000000e+02	0.00000000e+00	0.00000000e+00	0.00000000e+00
-402	3.23000000e+02	0.00000000e+00	0.00000000e+00	0.00000000e+00
-401	3.28000000e+02	0.00000000e+00	0.00000000e+00	0.00000000e+00
-400	3.32000000e+02	0.00000000e+00	0.00000000e+00	0.00000000e+00
-399	3.33000000e+02	0.00000000e+00	0.00000000e+00	0.00000000e+00
-398	3.33000000e+02	0.00000000e+00	0.00000000e+00	0.00000000e+00
-397	3.35000000e+02	0.00000000e+00	0.00000000e+00	0.00000000e+00
-396	3.38000000e+02	0.00000000e+00	0.00000000e+00	0.00000000e+00
-395	3.40000000e+02	0.00000000e+00	0.00000000e+00	0.00000000e+00
-394	3.42000000e+02	0.00000000e+00	0.00000000e+00	0.00000000e+00
-393	3.45000000e+02	0.00000000e+00	0.00000000e+00	0.00000000e+00
-392	3.46000000e+02	0.00000000e+00	0.00000000e+00	0.00000000e+00
-391	3.48000000e+02	0.00000000e+00	0.00000000e+00	0.00000000e+00
-390	3.55000000e+02	0.00000000e+00	0.00000000e+00	0.00000000e+00
-389	3.56000000e+02	0.00000000e+00	0.00000000e+00	0.00000000e+00
-388	3.65000000e+02	0.00000000e+00	0.00000000e+00	0.00000000e+00
-387	3.71000000e+02	0.00000000e+00	0.00000000e+00	0.00000000e+00
-386	3.77000000e+02	0.00000000e+00	0.00000000e+00	0.00000000e+00
-385	3.88000000e+02	0.00000000e+00	0.00000000e+00	0.00000000e+00
-384	3.92000000e+02	0.00000000e+00	0.00000000e+00	0.00000000e+00
-383	4.02000000e+02	0.00000000e+00	0.00000000e+00	0.00000000e+00
-382	4.04000000e+02	0.00000000e+00	0.00000000e+00	0.00000000e+00
-381	4.09000000e+02	0.00000000e+00	0.00000000e+00	0.00000000e+00
-380	4.16000000e+02	0.00000000e+00	0.00000000e+00	0.00000000e+00
-379	4.31000000e+02	0.00000000e+00	0.00000000e+00	0.00000000e+00
-378	4.39000000e+02	0.00000000e+00	0.00000000e+00	0.00000000e+00
-377	4.53000000e+02	0.00000000e+00	0.00000000e+00	0.00000000e+00
-376	4.62000000e+02	0.00000000e+00	0.00000000e+00	0.00000000e+00
-375	4.70000000e+02	0.00000000e+00	0.00000000e+00	0.00000000e+00
-374	4.79000000e+02	0.00000000e+00	0.00000000e+00	0.00000000e+00
-373	4.88000000e+02	0.00000000e+00	0.00000000e+00	0.00000000e+00
-372	4.94000000e+02	0.00000000e+00	0.00000000e+00	0.00000000e+00
-371	5.02000000e+02	0.00000000e+00	0.00000000e+00	0.00000000e+00
-370	5.05000000e+02	0.00000000e+00	0.00000000e+00	0.00000000e+00
-369	5.05000000e+02	0.00000000e+00	0.00000000e+00	0.00000000e+00
-368	5.05000000e+02	0.00000000e+00	0.00000000e+00	0.00000000e+00
-367	5.06000000e+02	0.00000000e+00	0.00000000e+00	0.00000000e+00
-366	5.07000000e+02	0.00000000e+00	0.00000000e+00	0.00000000e+00
-365	5.08000000e+02	0.00000000e+00	0.00000000e+00	0.00000000e+00
-364	5.08000000e+02	0.00000000e+00	0.00000000e+00	0.00000000e+00
-363	5.09000000e+02	0.00000000e+00	0.00000000e+00	0.00000000e+00
-362	5.10000000e+02	0.00000000e+00	0.00000000e+00	0.00000000e+00
-361	5.10000000e+02	0.00000000e+00	0.00000000e+00	0.00000000e+00
-360	5.11000000e+02	0.00000000e+00	0.00000000e+00	0.00000000e+00
-359	5.11000000e+02	0.00000000e+00	0.00000000e+00	0.00000000e+00
-358	5.17000000e+02	0.00000000e+00	0.00000000e+00	0.00000000e+00
-357	5.20000000e+02	0.00000000e+00	0.00000000e+00	0.00000000e+00
-356	5.31000000e+02	0.00000000e+00	0.00000000e+00	0.00000000e+00
-355	5.33000000e+02	0.00000000e+00	0.00000000e+00	0.00000000e+00
-354	5.37000000e+02	0.00000000e+00	0.00000000e+00	0.00000000e+00
-353	5.48000000e+02	0.00000000e+00	0.00000000e+00	0.00000000e+00
-352	5.52000000e+02	0.00000000e+00	0.00000000e+00	0.00000000e+00
-351	5.55000000e+02	0.00000000e+00	0.00000000e+00	0.00000000e+00
-350	5.60000000e+02	0.00000000e+00	0.00000000e+00	0.00000000e+00
-349	5.64000000e+02	0.00000000e+00	0.00000000e+00	0.00000000e+00
-348	5.67000000e+02	0.00000000e+00	0.00000000e+00	0.00000000e+00
-347	5.70000000e+02	0.00000000e+00	0.00000000e+00	0.00000000e+00
-346	5.71000000e+02	0.00000000e+00	0.00000000e+00	0.00000000e+00
-345	5.74000000e+02	0.00000000e+00	0.00000000e+00	0.00000000e+00
-344	5.79000000e+02	0.00000000e+00	0.00000000e+00	0.00000000e+00
-343	5.83000000e+02	0.00000000e+00	0.00000000e+00	0.00000000e+00
-342	5.86000000e+02	0.00000000e+00	0.00000000e+00	0.00000000e+00
-341	5.89000000e+02	0.00000000e+00	0.00000000e+00	0.00000000e+00
-340	5.94000000e+02	0.00000000e+00	0.00000000e+00	0.00000000e+00
-339	5.99000000e+02	0.00000000e+00	0.00000000e+00	0.00000000e+00
-338	6.04000000e+02	0.00000000e+00	0.00000000e+00	0.00000000e+00
-337	6.07000000e+02	0.00000000e+00	0.00000000e+00	0.00000000e+00
-336	6.11000000e+02	0.00000000e+00	0.00000000e+00	0.00000000e+00
-335	6.13000000e+02	0.00000000e+00	0.00000000e+00	0.00000000e+00
-334	6.18000000e+02	0.00000000e+00	0.00000000e+00	0.00000000e+00
-333	6.19000000e+02	0.00000000e+00	0.00000000e+00	0.00000000e+00
-332	6.22000000e+02	0.00000000e+00	0.00000000e+00	0.00000000e+00
-331	6.25000000e+02	0.00000000e+00	0.00000000e+00	0.00000000e+00
-330	6.29000000e+02	0.00000000e+00	0.00000000e+00	0.00000000e+00
-329	6.31000000e+02	0.00000000e+00	0.00000000e+00	0.00000000e+00
-328	6.33000000e+02	0.00000000e+00	0.00000000e+00	0.00000000e+00
-327	6.35000000e+02	0.00000000e+00	0.00000000e+00	0.00000000e+00
-326	6.38000000e+02	0.00000000e+00	0.00000000e+00	0.00000000e+00
-325	6.43000000e+02	0.00000000e+00	0.00000000e+00	0.00000000e+00
-324	6.49000000e+02	0.00000000e+00	0.00000000e+00	0.00000000e+00
-323	6.53000000e+02	0.00000000e+00	0.00000000e+00	0.00000000e+00
-322	6.60000000e+02	0.00000000e+00	0.00000000e+00	0.00000000e+00
-321	6.64000000e+02	0.00000000e+00	0.00000000e+00	0.00000000e+00
-320	6.68000000e+02	0.00000000e+00	0.00000000e+00	0.00000000e+00
-319	6.71000000e+02	0.00000000e+00	0.00000000e+00	0.00000000e+00
-318	6.73000000e+02	0.00000000e+00	0.00000000e+00	0.00000000e+00
-317	6.78000000e+02	0.00000000e+00	0.00000000e+00	0.00000000e+00
-316	6.81000000e+02	0.00000000e+00	0.00000000e+00	0.00000000e+00
-315	6.85000000e+02	0.00000000e+00	0.00000000e+00	0.00000000e+00
-314	6.91000000e+02	0.00000000e+00	0.00000000e+00	0.00000000e+00
-313	6.97000000e+02	0.00000000e+00	0.00000000e+00	0.00000000e+00
-312	7.00000000e+02	0.00000000e+00	0.00000000e+00	0.00000000e+00
-311	7.11000000e+02	0.00000000e+00	0.00000000e+00	0.00000000e+00
-310	7.13000000e+02	0.00000000e+00	0.00000000e+00	0.00000000e+00
-309	7.13000000e+02	0.00000000e+00	0.00000000e+00	0.00000000e+00
-308	7.20000000e+02	0.00000000e+00	0.00000000e+00	0.00000000e+00
-307	7.20000000e+02	0.00000000e+00	0.00000000e+00	0.00000000e+00
-306	7.20000000e+02	0.00000000e+00	0.00000000e+00	0.00000000e+00
-305	7.20000000e+02	0.00000000e+00	0.00000000e+00	0.00000000e+00
-304	7.22000000e+02	0.00000000e+00	0.00000000e+00	0.00000000e+00
-303	7.31000000e+02	0.00000000e+00	0.00000000e+00	0.00000000e+00
-302	7.32000000e+02	0.00000000e+00	0.00000000e+00	0.00000000e+00
-301	7.34000000e+02	0.00000000e+00	0.00000000e+00	0.00000000e+00
-300	7.39000000e+02	0.00000000e+00	0.00000000e+00	0.00000000e+00
-299	7.46000000e+02	0.00000000e+00	0.00000000e+00	0.00000000e+00
-298	7.50000000e+02	0.00000000e+00	0.00000000e+00	0.00000000e+00
-297	7.53000000e+02	0.00000000e+00	0.00000000e+00	0.00000000e+00
-296	7.58000000e+02	0.00000000e+00	0.00000000e+00	0.00000000e+00
-295	7.64000000e+02	0.00000000e+00	0.00000000e+00	0.00000000e+00
-294	7.70000000e+02	0.00000000e+00	0.00000000e+00	0.00000000e+00
-293	7.74000000e+02	0.00000000e+00	0.00000000e+00	0.00000000e+00
-292	7.76000000e+02	0.00000000e+00	0.00000000e+00	0.00000000e+00
-291	7.81000000e+02	0.00000000e+00	0.00000000e+00	0.00000000e+00
-290	7.92000000e+02	0.00000000e+00	0.00000000e+00	0.00000000e+00
-289	8.04000000e+02	0.00000000e+00	0.00000000e+00	0.00000000e+00
-288	8.04000000e+02	0.00000000e+00	0.00000000e+00	0.00000000e+00
-287	8.04000000e+02	0.00000000e+00	0.00000000e+00	0.00000000e+00
-286	8.04000000e+02	0.00000000e+00	0.00000000e+00	0.00000000e+00
-285	8.09000000e+02	0.00000000e+00	0.00000000e+00	0.00000000e+00
-284	8.17000000e+02	0.00000000e+00	0.00000000e+00	0.00000000e+00
-283	8.24000000e+02	0.00000000e+00	0.00000000e+00	0.00000000e+00
-282	8.28000000e+02	0.00000000e+00	0.00000000e+00	0.00000000e+00
-281	8.38000000e+02	0.00000000e+00	0.00000000e+00	0.00000000e+00
-280	8.50000000e+02	0.00000000e+00	0.00000000e+00	0.00000000e+00
-279	8.60000000e+02	0.00000000e+00	0.00000000e+00	0.00000000e+00
-278	8.64000000e+02	0.00000000e+00	0.00000000e+00	0.00000000e+00
-277	8.72000000e+02	0.00000000e+00	0.00000000e+00	0.00000000e+00
-276	8.81000000e+02	0.00000000e+00	0.00000000e+00	0.00000000e+00
-275	8.88000000e+02	0.00000000e+00	0.00000000e+00	0.00000000e+00
-274	9.01000000e+02	0.00000000e+00	0.00000000e+00	0.00000000e+00
-273	9.14000000e+02	0.00000000e+00	0.00000000e+00	0.00000000e+00
-272	9.20000000e+02	0.00000000e+00	0.00000000e+00	0.00000000e+00
-271	9.26000000e+02	0.00000000e+00	0.00000000e+00	0.00000000e+00
-270	9.30000000e+02	0.00000000e+00	0.00000000e+00	0.00000000e+00
-269	9.37000000e+02	0.00000000e+00	0.00000000e+00	0.00000000e+00
-268	9.43000000e+02	0.00000000e+00	0.00000000e+00	0.00000000e+00
-267	9.56000000e+02	0.00000000e+00	0.00000000e+00	0.00000000e+00
-266	9.68000000e+02	0.00000000e+00	0.00000000e+00	0.00000000e+00
-265	9.73000000e+02	0.00000000e+00	0.00000000e+00	0.00000000e+00
-264	9.80000000e+02	0.00000000e+00	0.00000000e+00	0.00000000e+00
-263	9.87000000e+02	0.00000000e+00	0.00000000e+00	0.00000000e+00
-262	1.00300000e+03	0.00000000e+00	0.00000000e+00	0.00000000e+00
-261	1.02400000e+03	0.00000000e+00	0.00000000e+00	0.00000000e+00
-260	1.03100000e+03	0.00000000e+00	0.00000000e+00	0.00000000e+00
-259	1.04100000e+03	0.00000000e+00	0.00000000e+00	0.00000000e+00
-258	1.08300000e+03	0.00000000e+00	0.00000000e+00	0.00000000e+00
-257	1.12200000e+03	0.00000000e+00	0.00000000e+00	0.00000000e+00
-256	1.12200000e+03	0.00000000e+00	0.00000000e+00	0.00000000e+00
-255	1.17600000e+03	0.00000000e+00	0.00000000e+00	0.00000000e+00
-254	1.20800000e+03	0.00000000e+00	0.00000000e+00	0.00000000e+00
-253	1.24900000e+03	0.00000000e+00	0.00000000e+00	0.00000000e+00
-252	1.28100000e+03	0.00000000e+00	0.00000000e+00	0.00000000e+00
-251	1.31700000e+03	0.00000000e+00	0.00000000e+00	0.00000000e+00
-250	1.35100000e+03	0.00000000e+00	0.00000000e+00	0.00000000e+00
-249	1.35100000e+03	0.00000000e+00	0.00000000e+00	0.00000000e+00
-248	1.38200000e+03	0.00000000e+00	0.00000000e+00	0.00000000e+00
-247	1.41400000e+03	0.00000000e+00	0.00000000e+00	0.00000000e+00
-246	1.44600000e+03	0.00000000e+00	0.00000000e+00	0.00000000e+00
-245	1.46800000e+03	0.00000000e+00	0.00000000e+00	0.00000000e+00
-244	1.50000000e+03	0.00000000e+00	0.00000000e+00	0.00000000e+00
-243	1.53900000e+03	0.00000000e+00	0.00000000e+00	0.00000000e+00
-242	1.56900000e+03	0.00000000e+00	0.00000000e+00	0.00000000e+00
-241	1.62200000e+03	0.00000000e+00	0.00000000e+00	0.00000000e+00
-240	1.65200000e+03	0.00000000e+00	0.00000000e+00	0.00000000e+00
-239	1.68200000e+03	0.00000000e+00	0.00000000e+00	0.00000000e+00
-238	1.72000000e+03	0.00000000e+00	0.00000000e+00	0.00000000e+00
-237	1.75300000e+03	0.00000000e+00	0.00000000e+00	0.00000000e+00
-236	1.79800000e+03	0.00000000e+00	0.00000000e+00	0.00000000e+00
-235	1.85100000e+03	0.00000000e+00	0.00000000e+00	0.00000000e+00
-234	1.89500000e+03	0.00000000e+00	0.00000000e+00	0.00000000e+00
-233	1.92600000e+03	0.00000000e+00	0.00000000e+00	0.00000000e+00
-232	1.96000000e+03	0.00000000e+00	0.00000000e+00	0.00000000e+00
-231	1.98700000e+03	0.00000000e+00	0.00000000e+00	0.00000000e+00
-230	2.01100000e+03	0.00000000e+00	0.00000000e+00	0.00000000e+00
-229	2.04800000e+03	0.00000000e+00	0.00000000e+00	0.00000000e+00
-228	2.08300000e+03	0.00000000e+00	0.00000000e+00	0.00000000e+00
-227	2.12600000e+03	0.00000000e+00	0.00000000e+00	0.00000000e+00
-226	2.15500000e+03	0.00000000e+00	0.00000000e+00	0.00000000e+00
-225	2.18400000e+03	0.00000000e+00	0.00000000e+00	0.00000000e+00
-224	2.22400000e+03	0.00000000e+00	0.00000000e+00	0.00000000e+00
-223	2.25400000e+03	0.00000000e+00	0.00000000e+00	0.00000000e+00
-222	2.29500000e+03	0.00000000e+00	0.00000000e+00	0.00000000e+00
-221	2.34200000e+03	0.00000000e+00	0.00000000e+00	0.00000000e+00
-220	2.39600000e+03	0.00000000e+00	0.00000000e+00	0.00000000e+00
-219	2.56200000e+03	1.00000000e+00	1.00000000e+00	2.00000000e+00
-218	2.92900000e+03	1.00000000e+00	1.00000000e+00	2.00000000e+00
-217	3.26900000e+03	2.00000000e+00	2.00000000e+00	4.00000000e+00
-216	3.54700000e+03	2.00000000e+00	2.00000000e+00	4.00000000e+00
-215	3.92800000e+03	2.00000000e+00	2.00000000e+00	4.00000000e+00
-214	4.31700000e+03	2.00000000e+00	2.00000000e+00	4.00000000e+00
-213	4.76600000e+03	2.00000000e+00	2.00000000e+00	4.00000000e+00
-212	5.20800000e+03	2.00000000e+00	2.00000000e+00	4.00000000e+00
-211	5.66000000e+03	3.00000000e+00	3.00000000e+00	5.00000000e+00
-210	6.12800000e+03	4.00000000e+00	4.00000000e+00	6.00000000e+00
-209	6.54400000e+03	4.00000000e+00	4.00000000e+00	6.00000000e+00
-208	7.08700000e+03	5.00000000e+00	5.00000000e+00	7.00000000e+00
-207	7.71700000e+03	6.00000000e+00	6.00000000e+00	8.00000000e+00
-206	8.46700000e+03	7.00000000e+00	7.00000000e+00	1.00000000e+01
-205	9.08200000e+03	7.00000000e+00	7.00000000e+00	1.00000000e+01
-204	9.75600000e+03	7.00000000e+00	7.00000000e+00	1.00000000e+01
-203	1.07850000e+04	7.00000000e+00	7.00000000e+00	1.00000000e+01
-202	1.17270000e+04	7.00000000e+00	7.00000000e+00	1.00000000e+01
-201	1.27770000e+04	7.00000000e+00	7.00000000e+00	1.00000000e+01
-200	1.36850000e+04	7.00000000e+00	7.00000000e+00	1.00000000e+01
-199	1.46660000e+04	7.00000000e+00	7.00000000e+00	1.00000000e+01
-198	1.55420000e+04	7.00000000e+00	7.00000000e+00	1.00000000e+01
-197	1.65650000e+04	8.00000000e+00	8.00000000e+00	1.10000000e+01
-196	1.73620000e+04	8.00000000e+00	8.00000000e+00	1.10000000e+01
-195	1.81280000e+04	8.00000000e+00	8.00000000e+00	1.10000000e+01
-194	1.88760000e+04	8.00000000e+00	8.00000000e+00	1.10000000e+01
-193	1.98360000e+04	9.00000000e+00	9.00000000e+00	1.30000000e+01
-192	2.10620000e+04	9.00000000e+00	9.00000000e+00	1.30000000e+01
-191	2.20380000e+04	9.00000000e+00	9.00000000e+00	1.30000000e+01
-190	2.28830000e+04	9.00000000e+00	9.00000000e+00	1.30000000e+01
-189	2.35870000e+04	1.00000000e+01	1.00000000e+01	1.40000000e+01
-188	2.43690000e+04	1.00000000e+01	1.00000000e+01	1.40000000e+01
-187	2.43690000e+04	1.00000000e+01	1.00000000e+01	1.40000000e+01
-186	2.43690000e+04	1.00000000e+01	1.00000000e+01	1.40000000e+01
-185	2.54280000e+04	1.00000000e+01	1.00000000e+01	1.40000000e+01
-184	2.63090000e+04	1.00000000e+01	1.00000000e+01	1.40000000e+01
-183	2.71860000e+04	1.00000000e+01	1.00000000e+01	1.40000000e+01
-182	2.78540000e+04	1.00000000e+01	1.00000000e+01	1.40000000e+01
-181	2.87010000e+04	1.00000000e+01	1.00000000e+01	1.40000000e+01
-180	2.95440000e+04	1.00000000e+01	1.00000000e+01	1.40000000e+01
-179	3.04860000e+04	1.00000000e+01	1.00000000e+01	1.40000000e+01
-178	3.14100000e+04	1.00000000e+01	1.00000000e+01	1.40000000e+01
-177	3.22130000e+04	1.00000000e+01	1.00000000e+01	1.40000000e+01
-176	3.30040000e+04	1.00000000e+01	1.00000000e+01	1.40000000e+01
-175	3.38870000e+04	1.10000000e+01	1.10000000e+01	1.50000000e+01
-174	3.46470000e+04	1.10000000e+01	1.10000000e+01	1.50000000e+01
-173	3.55060000e+04	1.10000000e+01	1.10000000e+01	1.50000000e+01
-172	3.63280000e+04	1.10000000e+01	1.10000000e+01	1.50000000e+01
-171	3.63280000e+04	1.10000000e+01	1.10000000e+01	1.50000000e+01
-170	3.70290000e+04	1.10000000e+01	1.10000000e+01	1.50000000e+01
-169	3.77680000e+04	1.20000000e+01	1.30000000e+01	1.80000000e+01
-168	3.85120000e+04	1.30000000e+01	1.40000000e+01	1.90000000e+01
-167	3.93930000e+04	1.30000000e+01	1.40000000e+01	1.90000000e+01
-166	4.02230000e+04	1.30000000e+01	1.40000000e+01	1.90000000e+01
-165	4.11060000e+04	1.30000000e+01	1.40000000e+01	1.90000000e+01
-164	4.21140000e+04	1.30000000e+01	1.40000000e+01	1.90000000e+01
-163	4.28880000e+04	1.30000000e+01	1.40000000e+01	1.90000000e+01
-162	4.36400000e+04	1.30000000e+01	1.40000000e+01	1.90000000e+01
-161	4.43730000e+04	1.30000000e+01	1.40000000e+01	1.90000000e+01
-160	4.50290000e+04	1.30000000e+01	1.40000000e+01	1.90000000e+01
-159	4.57750000e+04	1.30000000e+01	1.40000000e+01	1.90000000e+01
-158	4.66820000e+04	1.30000000e+01	1.40000000e+01	1.90000000e+01
-157	4.75940000e+04	1.30000000e+01	1.40000000e+01	1.90000000e+01
-156	4.84260000e+04	1.30000000e+01	1.40000000e+01	1.90000000e+01
-155	4.91890000e+04	1.30000000e+01	1.40000000e+01	1.90000000e+01
-154	4.98560000e+04	1.30000000e+01	1.40000000e+01	1.90000000e+01
-153	5.06000000e+04	1.30000000e+01	1.40000000e+01	1.90000000e+01
-152	5.14120000e+04	1.30000000e+01	1.40000000e+01	1.90000000e+01
-151	5.23520000e+04	1.40000000e+01	1.50000000e+01	2.00000000e+01
-150	5.32320000e+04	1.40000000e+01	1.50000000e+01	2.00000000e+01
-149	5.40030000e+04	1.40000000e+01	1.50000000e+01	2.00000000e+01
-148	5.47820000e+04	1.40000000e+01	1.50000000e+01	2.00000000e+01
-147	5.55960000e+04	1.40000000e+01	1.50000000e+01	2.00000000e+01
-146	5.65350000e+04	1.40000000e+01	1.50000000e+01	2.00000000e+01
-145	5.73600000e+04	1.40000000e+01	1.50000000e+01	2.00000000e+01
-144	5.91180000e+04	1.40000000e+01	1.50000000e+01	2.00000000e+01
-143	6.07800000e+04	1.40000000e+01	1.50000000e+01	2.00000000e+01
-142	6.18700000e+04	1.40000000e+01	1.50000000e+01	2.00000000e+01
-141	6.28240000e+04	1.70000000e+01	1.70000000e+01	2.40000000e+01
-140	6.37020000e+04	1.80000000e+01	1.80000000e+01	2.50000000e+01
-139	6.45990000e+04	1.80000000e+01	1.80000000e+01	2.50000000e+01
-138	6.57980000e+04	1.80000000e+01	1.80000000e+01	2.50000000e+01
-137	6.68050000e+04	1.80000000e+01	1.90000000e+01	2.60000000e+01
-136	6.77250000e+04	1.80000000e+01	1.90000000e+01	2.60000000e+01
-135	6.85690000e+04	1.80000000e+01	1.90000000e+01	2.60000000e+01
-134	6.95020000e+04	1.80000000e+01	1.90000000e+01	2.60000000e+01
-133	7.04100000e+04	1.80000000e+01	1.90000000e+01	2.60000000e+01
-132	7.13820000e+04	1.80000000e+01	1.90000000e+01	2.60000000e+01
-131	7.23230000e+04	2.00000000e+01	2.10000000e+01	2.80000000e+01
-130	7.33180000e+04	2.00000000e+01	2.10000000e+01	2.80000000e+01
-129	7.43110000e+04	2.00000000e+01	2.10000000e+01	2.80000000e+01
-128	7.52330000e+04	2.00000000e+01	2.10000000e+01	2.80000000e+01
-127	7.61600000e+04	2.00000000e+01	2.10000000e+01	2.80000000e+01
-126	7.70120000e+04	2.00000000e+01	2.10000000e+01	2.80000000e+01
-125	7.80320000e+04	2.00000000e+01	2.10000000e+01	2.80000000e+01
-124	7.89320000e+04	2.00000000e+01	2.10000000e+01	2.80000000e+01
-123	7.99700000e+04	2.00000000e+01	2.10000000e+01	2.80000000e+01
-122	8.09920000e+04	2.00000000e+01	2.10000000e+01	2.80000000e+01
-121	8.20450000e+04	2.00000000e+01	2.10000000e+01	2.80000000e+01
-120	8.29790000e+04	2.00000000e+01	2.10000000e+01	2.80000000e+01
-119	8.38240000e+04	2.30000000e+01	2.20000000e+01	3.00000000e+01
-118	8.48460000e+04	2.30000000e+01	2.20000000e+01	3.00000000e+01
-117	8.59500000e+04	2.20000000e+01	2.30000000e+01	3.10000000e+01
-116	8.70790000e+04	2.20000000e+01	2.30000000e+01	3.10000000e+01
-115	8.81740000e+04	2.20000000e+01	2.30000000e+01	3.10000000e+01
-114	8.92730000e+04	2.20000000e+01	2.30000000e+01	3.10000000e+01
-113	9.25010000e+04	2.90000000e+01	2.80000000e+01	3.90000000e+01
-112	9.53900000e+04	3.10000000e+01	3.30000000e+01	4.80000000e+01
-111	9.85640000e+04	3.10000000e+01	3.30000000e+01	4.80000000e+01
-110	1.01140000e+05	3.20000000e+01	3.60000000e+01	5.10000000e+01
-109	1.03944000e+05	3.40000000e+01	3.80000000e+01	5.30000000e+01
-108	1.11302000e+05	4.40000000e+01	4.50000000e+01	6.20000000e+01
-107	1.14123000e+05	4.40000000e+01	4.60000000e+01	6.30000000e+01
-106	1.15911000e+05	4.70000000e+01	4.80000000e+01	6.50000000e+01
-105	1.17442000e+05	4.80000000e+01	5.00000000e+01	6.70000000e+01
-104	1.19296000e+05	4.80000000e+01	5.00000000e+01	6.70000000e+01
-103	1.21037000e+05	4.80000000e+01	5.00000000e+01	6.70000000e+01
-102	1.22758000e+05	4.80000000e+01	5.00000000e+01	6.70000000e+01
-101	1.24553000e+05	4.80000000e+01	5.00000000e+01	6.70000000e+01
-100	1.25805000e+05	4.80000000e+01	5.10000000e+01	6.80000000e+01
-99	1.26844000e+05	4.80000000e+01	5.10000000e+01	6.80000000e+01
-98	1.27892000e+05	4.80000000e+01	5.10000000e+01	6.80000000e+01
-97	1.28990000e+05	4.80000000e+01	5.10000000e+01	6.80000000e+01
-96	1.30087000e+05	5.00000000e+01	5.20000000e+01	6.90000000e+01
-95	1.31327000e+05	5.00000000e+01	5.20000000e+01	6.90000000e+01
-94	1.32562000e+05	5.00000000e+01	5.20000000e+01	6.90000000e+01
-93	1.33589000e+05	5.00000000e+01	5.30000000e+01	7.00000000e+01
-92	1.34703000e+05	5.00000000e+01	5.30000000e+01	7.00000000e+01
-91	1.35887000e+05	5.50000000e+01	5.40000000e+01	7.10000000e+01
-90	1.36954000e+05	5.50000000e+01	5.40000000e+01	7.10000000e+01
-89	1.38015000e+05	5.50000000e+01	5.40000000e+01	7.10000000e+01
-88	1.39470000e+05	5.30000000e+01	5.50000000e+01	7.20000000e+01
-87	1.40733000e+05	5.30000000e+01	5.50000000e+01	7.20000000e+01
-86	1.41957000e+05	5.30000000e+01	5.50000000e+01	7.20000000e+01
-85	1.42941000e+05	5.30000000e+01	5.50000000e+01	7.20000000e+01
-84	1.43923000e+05	5.30000000e+01	5.60000000e+01	7.30000000e+01
-83	1.44980000e+05	5.30000000e+01	5.60000000e+01	7.30000000e+01
-82	1.45987000e+05	5.30000000e+01	5.60000000e+01	7.30000000e+01
-81	1.47126000e+05	5.10000000e+01	5.70000000e+01	7.50000000e+01
-80	1.48334000e+05	5.10000000e+01	5.70000000e+01	7.50000000e+01
-79	1.49325000e+05	5.50000000e+01	5.80000000e+01	7.70000000e+01
-78	1.50301000e+05	5.50000000e+01	5.80000000e+01	7.70000000e+01
-77	1.51021000e+05	5.40000000e+01	5.90000000e+01	7.80000000e+01
-76	1.51715000e+05	5.40000000e+01	5.90000000e+01	7.80000000e+01
-75	1.52706000e+05	5.40000000e+01	5.90000000e+01	7.80000000e+01
-74	1.53820000e+05	5.40000000e+01	5.90000000e+01	7.80000000e+01
-73	1.54774000e+05	5.40000000e+01	5.90000000e+01	7.80000000e+01
-72	1.55485000e+05	5.40000000e+01	5.90000000e+01	7.80000000e+01
-71	1.56229000e+05	5.40000000e+01	5.90000000e+01	7.80000000e+01
-70	1.57192000e+05	5.40000000e+01	5.90000000e+01	7.80000000e+01
-69	1.58074000e+05	5.40000000e+01	5.90000000e+01	7.80000000e+01
-68	1.58965000e+05	5.40000000e+01	5.90000000e+01	7.80000000e+01
-67	1.60151000e+05	5.30000000e+01	6.00000000e+01	7.90000000e+01
-66	1.61175000e+05	5.30000000e+01	6.00000000e+01	7.90000000e+01
-65	1.62060000e+05	5.30000000e+01	6.00000000e+01	7.90000000e+01
-64	1.62933000e+05	5.30000000e+01	6.00000000e+01	7.90000000e+01
-63	1.63673000e+05	5.30000000e+01	6.00000000e+01	7.90000000e+01
-62	1.64440000e+05	5.30000000e+01	6.00000000e+01	7.90000000e+01
-61	1.65281000e+05	5.30000000e+01	6.00000000e+01	7.90000000e+01
-60	1.66107000e+05	5.30000000e+01	6.00000000e+01	7.90000000e+01
-59	1.67084000e+05	5.60000000e+01	6.20000000e+01	8.10000000e+01
-58	1.68128000e+05	5.60000000e+01	6.20000000e+01	8.10000000e+01
-57	1.69128000e+05	5.60000000e+01	6.20000000e+01	8.10000000e+01
-56	1.70606000e+05	5.80000000e+01	6.30000000e+01	8.20000000e+01
-55	1.72147000e+05	5.80000000e+01	6.30000000e+01	8.20000000e+01
-54	1.73813000e+05	5.70000000e+01	6.40000000e+01	8.30000000e+01
-53	1.75480000e+05	5.70000000e+01	6.40000000e+01	8.30000000e+01
-52	1.78197000e+05	5.70000000e+01	6.40000000e+01	8.30000000e+01
-51	1.79729000e+05	6.10000000e+01	6.50000000e+01	8.40000000e+01
-50	1.81556000e+05	6.10000000e+01	6.80000000e+01	8.80000000e+01
-49	1.83144000e+05	6.20000000e+01	7.00000000e+01	9.00000000e+01
-48	1.83880000e+05	6.20000000e+01	7.00000000e+01	9.00000000e+01
-47	1.84160000e+05	6.20000000e+01	7.00000000e+01	9.00000000e+01
-46	1.84384000e+05	6.70000000e+01	7.10000000e+01	9.10000000e+01
-45	1.84832000e+05	6.50000000e+01	7.20000000e+01	9.30000000e+01
-44	1.85397000e+05	6.50000000e+01	7.20000000e+01	9.30000000e+01
-43	1.86799000e+05	6.50000000e+01	7.20000000e+01	9.30000000e+01
-42	1.87925000e+05	6.50000000e+01	7.20000000e+01	9.30000000e+01
-41	1.89828000e+05	6.80000000e+01	7.30000000e+01	9.40000000e+01
-40	1.91010000e+05	6.80000000e+01	7.30000000e+01	9.40000000e+01
-39	1.92210000e+05	6.80000000e+01	7.70000000e+01	9.80000000e+01
-38	1.93791000e+05	6.80000000e+01	7.70000000e+01	9.80000000e+01
-37	1.94874000e+05	7.00000000e+01	7.80000000e+01	9.90000000e+01
-36	1.96017000e+05	7.00000000e+01	7.80000000e+01	9.90000000e+01
-35	1.96910000e+05	7.00000000e+01	7.80000000e+01	9.90000000e+01
-34	1.98038000e+05	7.30000000e+01	8.00000000e+01	1.01000000e+02
-33	1.98038000e+05	7.00000000e+01	8.10000000e+01	1.02000000e+02
-32	1.98577000e+05	7.10000000e+01	8.20000000e+01	1.03000000e+02
-31	1.98577000e+05	7.30000000e+01	8.30000000e+01	1.06000000e+02
-30	2.00394000e+05	7.10000000e+01	8.40000000e+01	1.07000000e+02
-29	2.01942000e+05	7.10000000e+01	8.40000000e+01	1.07000000e+02
-28	2.03432000e+05	7.60000000e+01	8.60000000e+01	1.09000000e+02
-27	2.05350000e+05	7.70000000e+01	8.70000000e+01	1.10000000e+02
-26	2.06894000e+05	7.70000000e+01	8.70000000e+01	1.10000000e+02
-25	2.08503000e+05	7.70000000e+01	8.70000000e+01	1.10000000e+02
-24	2.08503000e+05	7.70000000e+01	8.70000000e+01	1.10000000e+02
-23	2.12734000e+05	8.00000000e+01	8.90000000e+01	1.12000000e+02
-22	2.12734000e+05	8.00000000e+01	8.90000000e+01	1.12000000e+02
-21	2.12734000e+05	7.90000000e+01	9.00000000e+01	1.13000000e+02
-20	2.12734000e+05	8.10000000e+01	9.10000000e+01	1.14000000e+02
-19	2.12734000e+05	8.10000000e+01	9.10000000e+01	1.14000000e+02
-18	2.16397000e+05	8.10000000e+01	9.10000000e+01	1.14000000e+02
-17	2.20207000e+05	8.20000000e+01	9.20000000e+01	1.15000000e+02
-16	2.24148000e+05	8.20000000e+01	9.20000000e+01	1.15000000e+02
-15	2.29613000e+05	8.20000000e+01	9.20000000e+01	1.15000000e+02
-14	2.34549000e+05	8.40000000e+01	9.40000000e+01	1.17000000e+02
-13	2.39437000e+05	8.40000000e+01	9.40000000e+01	1.17000000e+02
-12	2.43835000e+05	8.40000000e+01	9.40000000e+01	1.17000000e+02
-11	2.47653000e+05	8.40000000e+01	9.40000000e+01	1.17000000e+02
-10	2.53180000e+05	8.40000000e+01	9.40000000e+01	1.17000000e+02
-9	2.59524000e+05	8.80000000e+01	9.70000000e+01	1.21000000e+02
-8	2.66955000e+05	8.90000000e+01	1.01000000e+02	1.26000000e+02
-7	2.74087000e+05	9.40000000e+01	1.05000000e+02	1.31000000e+02
-6	2.82984000e+05	9.60000000e+01	1.08000000e+02	1.36000000e+02
-5	2.90408000e+05	1.01000000e+02	1.14000000e+02	1.43000000e+02
-4	2.98028000e+05	1.04000000e+02	1.18000000e+02	1.48000000e+02
-3	3.09320000e+05	1.04000000e+02	1.18000000e+02	1.48000000e+02
-2	3.22460000e+05	1.06000000e+02	1.20000000e+02	1.50000000e+02
-1	3.36718000e+05	1.12000000e+02	1.23000000e+02	1.53000000e+02
0	3.54212000e+05	1.16000000e+02	1.30000000e+02	1.61000000e+02
1	3.83257000e+05	1.26000000e+02	1.49000000e+02	1.87000000e+02
2	4.12896000e+05	1.34000000e+02	1.59000000e+02	2.03000000e+02
3	4.41509000e+05	1.55000000e+02	1.74000000e+02	2.23000000e+02
4	4.70290000e+05	1.62000000e+02	1.87000000e+02	2.39000000e+02
5	4.89429000e+05	1.65000000e+02	1.93000000e+02	2.45000000e+02
6	5.08046000e+05	1.68000000e+02	1.97000000e+02	2.49000000e+02
7	5.25207000e+05	1.78000000e+02	2.04000000e+02	2.56000000e+02
8	5.41613000e+05	1.83000000e+02	2.07000000e+02	2.61000000e+02
9	5.55016000e+05	1.89000000e+02	2.14000000e+02	2.69000000e+02
10	5.68617000e+05	1.93000000e+02	2.19000000e+02	2.75000000e+02
11	5.81416000e+05	2.00000000e+02	2.22000000e+02	2.80000000e+02
12	5.90503000e+05	2.01000000e+02	2.27000000e+02	2.86000000e+02
13	5.98806000e+05	2.07000000e+02	2.31000000e+02	2.90000000e+02
14	6.07008000e+05	2.01000000e+02	2.33000000e+02	2.93000000e+02
15	6.16535000e+05	2.08000000e+02	2.35000000e+02	3.01000000e+02
16	6.25021000e+05	2.12000000e+02	2.37000000e+02	3.05000000e+02
17	6.34542000e+05	2.12000000e+02	2.40000000e+02	3.08000000e+02
18	6.43921000e+05	2.17000000e+02	2.42000000e+02	3.10000000e+02
19	6.51223000e+05	2.22000000e+02	2.43000000e+02	3.13000000e+02
20	6.57931000e+05	2.17000000e+02	2.46000000e+02	3.17000000e+02
21	6.63666000e+05	2.19000000e+02	2.48000000e+02	3.19000000e+02
22	6.69934000e+05	2.27000000e+02	2.54000000e+02	3.25000000e+02
23	6.76304000e+05	2.28000000e+02	2.58000000e+02	3.29000000e+02
24	6.82759000e+05	2.26000000e+02	2.60000000e+02	3.31000000e+02
25	6.89049000e+05	2.37000000e+02	2.66000000e+02	3.40000000e+02
26	6.95002000e+05	2.38000000e+02	2.67000000e+02	3.41000000e+02
27	7.00987000e+05	2.38000000e+02	2.67000000e+02	3.41000000e+02
28	7.06462000e+05	2.36000000e+02	2.72000000e+02	3.48000000e+02
29	7.11826000e+05	2.36000000e+02	2.72000000e+02	3.48000000e+02
30	7.17044000e+05	2.40000000e+02	2.73000000e+02	3.50000000e+02
31	7.23130000e+05	2.41000000e+02	2.74000000e+02	3.51000000e+02
32	7.29963000e+05	2.41000000e+02	2.74000000e+02	3.51000000e+02
33	7.35746000e+05	2.41000000e+02	2.74000000e+02	3.51000000e+02
34	7.40806000e+05	2.51000000e+02	2.76000000e+02	3.53000000e+02
35	7.45529000e+05	2.31000000e+02	2.77000000e+02	3.54000000e+02
36	7.50832000e+05	2.33000000e+02	2.78000000e+02	3.55000000e+02
37	7.56236000e+05	2.36000000e+02	2.81000000e+02	3.58000000e+02
38	7.62133000e+05	2.52000000e+02	2.82000000e+02	3.59000000e+02
39	7.67397000e+05	2.37000000e+02	2.83000000e+02	3.60000000e+02
40	7.71129000e+05	2.49000000e+02	2.84000000e+02	3.61000000e+02
41	7.75116000e+05	2.49000000e+02	2.84000000e+02	3.61000000e+02
42	7.78867000e+05	2.46000000e+02	2.85000000e+02	3.62000000e+02
43	7.82078000e+05	2.48000000e+02	2.86000000e+02	3.63000000e+02
44	7.85292000e+05	2.48000000e+02	2.86000000e+02	3.63000000e+02
45	7.88828000e+05	2.48000000e+02	2.86000000e+02	3.63000000e+02
46	7.92080000e+05	2.57000000e+02	2.87000000e+02	3.64000000e+02
47	7.94903000e+05	2.52000000e+02	2.89000000e+02	3.66000000e+02
48	7.97749000e+05	2.52000000e+02	2.90000000e+02	3.67000000e+02
49	8.00672000e+05	2.52000000e+02	2.90000000e+02	3.67000000e+02
50	8.03581000e+05	2.52000000e+02	2.90000000e+02	3.67000000e+02
51	8.06621000e+05	2.53000000e+02	2.91000000e+02	3.68000000e+02
52	8.09917000e+05	2.55000000e+02	2.92000000e+02	3.69000000e+02
53	8.12961000e+05	2.50000000e+02	2.95000000e+02	3.72000000e+02
54	8.15620000e+05	2.50000000e+02	2.95000000e+02	3.72000000e+02
55	8.18166000e+05	2.50000000e+02	2.95000000e+02	3.72000000e+02
56	8.20981000e+05	2.50000000e+02	2.95000000e+02	3.72000000e+02
57	8.24124000e+05	2.58000000e+02	2.96000000e+02	3.74000000e+02
58	8.27281000e+05	2.58000000e+02	2.97000000e+02	3.75000000e+02
59	8.31099000e+05	2.53000000e+02	2.98000000e+02	3.76000000e+02
60	8.34635000e+05	2.53000000e+02	2.98000000e+02	3.76000000e+02
61	8.37691000e+05	2.64000000e+02	2.99000000e+02	3.77000000e+02
62	8.40869000e+05	2.60000000e+02	3.01000000e+02	3.84000000e+02
63	8.44099000e+05	2.60000000e+02	3.01000000e+02	3.84000000e+02
64	8.47435000e+05	2.56000000e+02	3.02000000e+02	3.85000000e+02
65	8.50884000e+05	2.56000000e+02	3.02000000e+02	3.85000000e+02
66	8.54301000e+05	2.56000000e+02	3.02000000e+02	3.85000000e+02
67	8.57402000e+05	2.57000000e+02	3.03000000e+02	3.86000000e+02
68	8.60281000e+05	2.57000000e+02	3.03000000e+02	3.86000000e+02
69	8.63097000e+05	2.57000000e+02	3.03000000e+02	3.86000000e+02
70	8.65888000e+05	2.57000000e+02	3.03000000e+02	3.86000000e+02
71	8.69125000e+05	2.57000000e+02	3.03000000e+02	3.86000000e+02
72	8.72340000e+05	2.57000000e+02	3.03000000e+02	3.86000000e+02
73	8.75805000e+05	2.57000000e+02	3.03000000e+02	3.86000000e+02
74	8.79044000e+05	2.57000000e+02	3.03000000e+02	3.86000000e+02
75	8.81693000e+05	2.57000000e+02	3.04000000e+02	3.87000000e+02
76	8.84114000e+05	2.60000000e+02	3.05000000e+02	3.88000000e+02
77	8.86487000e+05	2.61000000e+02	3.06000000e+02	3.89000000e+02
78	8.88919000e+05	2.61000000e+02	3.06000000e+02	3.89000000e+02
79	8.91645000e+05	2.72000000e+02	3.10000000e+02	3.94000000e+02
80	8.94416000e+05	2.72000000e+02	3.10000000e+02	3.94000000e+02
81	8.96954000e+05	2.67000000e+02	3.11000000e+02	3.96000000e+02
82	8.99330000e+05	2.80000000e+02	3.12000000e+02	3.97000000e+02
83	9.01580000e+05	2.80000000e+02	3.12000000e+02	3.97000000e+02
84	9.03743000e+05	2.80000000e+02	3.12000000e+02	3.97000000e+02
85	9.06570000e+05	2.78000000e+02	3.13000000e+02	3.98000000e+02
86	9.09045000e+05	2.82000000e+02	3.15000000e+02	4.00000000e+02
87	9.11591000e+05	2.82000000e+02	3.15000000e+02	4.00000000e+02
88	9.14148000e+05	2.77000000e+02	3.16000000e+02	4.01000000e+02
89	9.16331000e+05	2.77000000e+02	3.16000000e+02	4.01000000e+02
90	9.18440000e+05	2.77000000e+02	3.16000000e+02	4.01000000e+02
91	9.20494000e+05	2.77000000e+02	3.16000000e+02	4.01000000e+02
92	9.22461000e+05	2.77000000e+02	3.16000000e+02	4.01000000e+02
93	9.24700000e+05	2.77000000e+02	3.16000000e+02	4.01000000e+02
94	9.27321000e+05	2.84000000e+02	3.18000000e+02	4.03000000e+02
95	9.30013000e+05	2.84000000e+02	3.18000000e+02	4.03000000e+02
96	9.32628000e+05	2.78000000e+02	3.19000000e+02	4.04000000e+02
97	9.34895000e+05	2.78000000e+02	3.19000000e+02	4.04000000e+02
98	9.37211000e+05	2.78000000e+02	3.19000000e+02	4.04000000e+02
99	9.40040000e+05	2.85000000e+02	3.21000000e+02	4.07000000e+02
100	9.42896000e+05	2.81000000e+02	3.22000000e+02	4.08000000e+02
