# Supplementary material for: Early Prediction of Movie Box Office Success Based on Wikipedia Activity Big Data
Source: PLoS One. 2013 Aug 21;8(8):e71226. doi: 10.1371/journal.pone.0071226 (PMC3749192; doi:10.1371/journal.pone.0071226)
Supplement: Dataset S1 — The dataset under study, including the financial and Wikipedia activity data is also available at http://wwm.phy.bme.hu/SupplementaryDataS1.zip. (ZIP) [file pone.0071226.s002.zip › wikipredict_data_pack/sample_of_312/wikipedia_predictors/65]

Day_(movie_time)	Views	Users	Rigor	Edits
-500	0.00000000e+00	0.00000000e+00	0.00000000e+00	0.00000000e+00
-499	0.00000000e+00	0.00000000e+00	0.00000000e+00	0.00000000e+00
-498	0.00000000e+00	0.00000000e+00	0.00000000e+00	0.00000000e+00
-497	0.00000000e+00	0.00000000e+00	0.00000000e+00	0.00000000e+00
-496	0.00000000e+00	0.00000000e+00	0.00000000e+00	0.00000000e+00
-495	0.00000000e+00	0.00000000e+00	0.00000000e+00	0.00000000e+00
-494	0.00000000e+00	0.00000000e+00	0.00000000e+00	0.00000000e+00
-493	0.00000000e+00	0.00000000e+00	0.00000000e+00	0.00000000e+00
-492	0.00000000e+00	0.00000000e+00	0.00000000e+00	0.00000000e+00
-491	0.00000000e+00	0.00000000e+00	0.00000000e+00	0.00000000e+00
-490	0.00000000e+00	0.00000000e+00	0.00000000e+00	0.00000000e+00
-489	0.00000000e+00	0.00000000e+00	0.00000000e+00	0.00000000e+00
-488	0.00000000e+00	0.00000000e+00	0.00000000e+00	0.00000000e+00
-487	0.00000000e+00	0.00000000e+00	0.00000000e+00	0.00000000e+00
-486	0.00000000e+00	0.00000000e+00	0.00000000e+00	0.00000000e+00
-485	0.00000000e+00	0.00000000e+00	0.00000000e+00	0.00000000e+00
-484	0.00000000e+00	0.00000000e+00	0.00000000e+00	0.00000000e+00
-483	0.00000000e+00	0.00000000e+00	0.00000000e+00	0.00000000e+00
-482	0.00000000e+00	0.00000000e+00	0.00000000e+00	0.00000000e+00
-481	0.00000000e+00	0.00000000e+00	0.00000000e+00	0.00000000e+00
-480	0.00000000e+00	0.00000000e+00	0.00000000e+00	0.00000000e+00
-479	0.00000000e+00	0.00000000e+00	0.00000000e+00	0.00000000e+00
-478	0.00000000e+00	0.00000000e+00	0.00000000e+00	0.00000000e+00
-477	0.00000000e+00	0.00000000e+00	0.00000000e+00	0.00000000e+00
-476	0.00000000e+00	0.00000000e+00	0.00000000e+00	0.00000000e+00
-475	0.00000000e+00	0.00000000e+00	0.00000000e+00	0.00000000e+00
-474	0.00000000e+00	0.00000000e+00	0.00000000e+00	0.00000000e+00
-473	0.00000000e+00	0.00000000e+00	0.00000000e+00	0.00000000e+00
-472	0.00000000e+00	0.00000000e+00	0.00000000e+00	0.00000000e+00
-471	0.00000000e+00	0.00000000e+00	0.00000000e+00	0.00000000e+00
-470	0.00000000e+00	0.00000000e+00	0.00000000e+00	0.00000000e+00
-469	0.00000000e+00	0.00000000e+00	0.00000000e+00	0.00000000e+00
-468	0.00000000e+00	0.00000000e+00	0.00000000e+00	0.00000000e+00
-467	0.00000000e+00	0.00000000e+00	0.00000000e+00	0.00000000e+00
-466	0.00000000e+00	0.00000000e+00	0.00000000e+00	0.00000000e+00
-465	0.00000000e+00	0.00000000e+00	0.00000000e+00	0.00000000e+00
-464	0.00000000e+00	0.00000000e+00	0.00000000e+00	0.00000000e+00
-463	0.00000000e+00	0.00000000e+00	0.00000000e+00	0.00000000e+00
-462	0.00000000e+00	0.00000000e+00	0.00000000e+00	0.00000000e+00
-461	0.00000000e+00	0.00000000e+00	0.00000000e+00	0.00000000e+00
-460	0.00000000e+00	0.00000000e+00	0.00000000e+00	0.00000000e+00
-459	0.00000000e+00	0.00000000e+00	0.00000000e+00	0.00000000e+00
-458	0.00000000e+00	0.00000000e+00	0.00000000e+00	0.00000000e+00
-457	0.00000000e+00	0.00000000e+00	0.00000000e+00	0.00000000e+00
-456	0.00000000e+00	0.00000000e+00	0.00000000e+00	0.00000000e+00
-455	0.00000000e+00	0.00000000e+00	0.00000000e+00	0.00000000e+00
-454	0.00000000e+00	0.00000000e+00	0.00000000e+00	0.00000000e+00
-453	0.00000000e+00	0.00000000e+00	0.00000000e+00	0.00000000e+00
-452	0.00000000e+00	0.00000000e+00	0.00000000e+00	0.00000000e+00
-451	0.00000000e+00	0.00000000e+00	0.00000000e+00	0.00000000e+00
-450	0.00000000e+00	0.00000000e+00	0.00000000e+00	0.00000000e+00
-449	0.00000000e+00	0.00000000e+00	0.00000000e+00	0.00000000e+00
-448	0.00000000e+00	0.00000000e+00	0.00000000e+00	0.00000000e+00
-447	0.00000000e+00	0.00000000e+00	0.00000000e+00	0.00000000e+00
-446	0.00000000e+00	0.00000000e+00	0.00000000e+00	0.00000000e+00
-445	0.00000000e+00	0.00000000e+00	0.00000000e+00	0.00000000e+00
-444	0.00000000e+00	0.00000000e+00	0.00000000e+00	0.00000000e+00
-443	0.00000000e+00	0.00000000e+00	0.00000000e+00	0.00000000e+00
-442	0.00000000e+00	0.00000000e+00	0.00000000e+00	0.00000000e+00
-441	0.00000000e+00	0.00000000e+00	0.00000000e+00	0.00000000e+00
-440	0.00000000e+00	0.00000000e+00	0.00000000e+00	0.00000000e+00
-439	0.00000000e+00	0.00000000e+00	0.00000000e+00	0.00000000e+00
-438	0.00000000e+00	0.00000000e+00	0.00000000e+00	0.00000000e+00
-437	0.00000000e+00	0.00000000e+00	0.00000000e+00	0.00000000e+00
-436	0.00000000e+00	0.00000000e+00	0.00000000e+00	0.00000000e+00
-435	0.00000000e+00	0.00000000e+00	0.00000000e+00	0.00000000e+00
-434	0.00000000e+00	0.00000000e+00	0.00000000e+00	0.00000000e+00
-433	0.00000000e+00	0.00000000e+00	0.00000000e+00	0.00000000e+00
-432	0.00000000e+00	0.00000000e+00	0.00000000e+00	0.00000000e+00
-431	0.00000000e+00	0.00000000e+00	0.00000000e+00	0.00000000e+00
-430	0.00000000e+00	0.00000000e+00	0.00000000e+00	0.00000000e+00
-429	0.00000000e+00	0.00000000e+00	0.00000000e+00	0.00000000e+00
-428	0.00000000e+00	0.00000000e+00	0.00000000e+00	0.00000000e+00
-427	0.00000000e+00	0.00000000e+00	0.00000000e+00	0.00000000e+00
-426	0.00000000e+00	0.00000000e+00	0.00000000e+00	0.00000000e+00
-425	0.00000000e+00	0.00000000e+00	0.00000000e+00	0.00000000e+00
-424	0.00000000e+00	0.00000000e+00	0.00000000e+00	0.00000000e+00
-423	0.00000000e+00	0.00000000e+00	0.00000000e+00	0.00000000e+00
-422	0.00000000e+00	0.00000000e+00	0.00000000e+00	0.00000000e+00
-421	0.00000000e+00	0.00000000e+00	0.00000000e+00	0.00000000e+00
-420	0.00000000e+00	0.00000000e+00	0.00000000e+00	0.00000000e+00
-419	0.00000000e+00	0.00000000e+00	0.00000000e+00	0.00000000e+00
-418	0.00000000e+00	0.00000000e+00	0.00000000e+00	0.00000000e+00
-417	0.00000000e+00	0.00000000e+00	0.00000000e+00	0.00000000e+00
-416	0.00000000e+00	0.00000000e+00	0.00000000e+00	0.00000000e+00
-415	0.00000000e+00	0.00000000e+00	0.00000000e+00	0.00000000e+00
-414	0.00000000e+00	0.00000000e+00	0.00000000e+00	0.00000000e+00
-413	0.00000000e+00	0.00000000e+00	0.00000000e+00	0.00000000e+00
-412	0.00000000e+00	0.00000000e+00	0.00000000e+00	0.00000000e+00
-411	0.00000000e+00	0.00000000e+00	0.00000000e+00	0.00000000e+00
-410	0.00000000e+00	0.00000000e+00	0.00000000e+00	0.00000000e+00
-409	0.00000000e+00	0.00000000e+00	0.00000000e+00	0.00000000e+00
-408	0.00000000e+00	0.00000000e+00	0.00000000e+00	0.00000000e+00
-407	0.00000000e+00	0.00000000e+00	0.00000000e+00	0.00000000e+00
-406	0.00000000e+00	0.00000000e+00	0.00000000e+00	0.00000000e+00
-405	0.00000000e+00	0.00000000e+00	0.00000000e+00	0.00000000e+00
-404	0.00000000e+00	0.00000000e+00	0.00000000e+00	0.00000000e+00
-403	0.00000000e+00	0.00000000e+00	0.00000000e+00	0.00000000e+00
-402	0.00000000e+00	0.00000000e+00	0.00000000e+00	0.00000000e+00
-401	0.00000000e+00	0.00000000e+00	0.00000000e+00	0.00000000e+00
-400	0.00000000e+00	0.00000000e+00	0.00000000e+00	0.00000000e+00
-399	0.00000000e+00	0.00000000e+00	0.00000000e+00	0.00000000e+00
-398	0.00000000e+00	0.00000000e+00	0.00000000e+00	0.00000000e+00
-397	0.00000000e+00	0.00000000e+00	0.00000000e+00	0.00000000e+00
-396	0.00000000e+00	0.00000000e+00	0.00000000e+00	0.00000000e+00
-395	0.00000000e+00	0.00000000e+00	0.00000000e+00	0.00000000e+00
-394	0.00000000e+00	0.00000000e+00	0.00000000e+00	0.00000000e+00
-393	0.00000000e+00	0.00000000e+00	0.00000000e+00	0.00000000e+00
-392	0.00000000e+00	0.00000000e+00	0.00000000e+00	0.00000000e+00
-391	0.00000000e+00	0.00000000e+00	0.00000000e+00	0.00000000e+00
-390	0.00000000e+00	0.00000000e+00	0.00000000e+00	0.00000000e+00
-389	0.00000000e+00	0.00000000e+00	0.00000000e+00	0.00000000e+00
-388	0.00000000e+00	0.00000000e+00	0.00000000e+00	0.00000000e+00
-387	0.00000000e+00	0.00000000e+00	0.00000000e+00	0.00000000e+00
-386	0.00000000e+00	0.00000000e+00	0.00000000e+00	0.00000000e+00
-385	0.00000000e+00	0.00000000e+00	0.00000000e+00	0.00000000e+00
-384	0.00000000e+00	0.00000000e+00	0.00000000e+00	0.00000000e+00
-383	0.00000000e+00	0.00000000e+00	0.00000000e+00	0.00000000e+00
-382	0.00000000e+00	0.00000000e+00	0.00000000e+00	0.00000000e+00
-381	0.00000000e+00	0.00000000e+00	0.00000000e+00	0.00000000e+00
-380	0.00000000e+00	0.00000000e+00	0.00000000e+00	0.00000000e+00
-379	0.00000000e+00	0.00000000e+00	0.00000000e+00	0.00000000e+00
-378	0.00000000e+00	0.00000000e+00	0.00000000e+00	0.00000000e+00
-377	0.00000000e+00	0.00000000e+00	0.00000000e+00	0.00000000e+00
-376	0.00000000e+00	0.00000000e+00	0.00000000e+00	0.00000000e+00
-375	0.00000000e+00	0.00000000e+00	0.00000000e+00	0.00000000e+00
-374	0.00000000e+00	0.00000000e+00	0.00000000e+00	0.00000000e+00
-373	0.00000000e+00	0.00000000e+00	0.00000000e+00	0.00000000e+00
-372	0.00000000e+00	0.00000000e+00	0.00000000e+00	0.00000000e+00
-371	0.00000000e+00	0.00000000e+00	0.00000000e+00	0.00000000e+00
-370	0.00000000e+00	0.00000000e+00	0.00000000e+00	0.00000000e+00
-369	0.00000000e+00	0.00000000e+00	0.00000000e+00	0.00000000e+00
-368	0.00000000e+00	0.00000000e+00	0.00000000e+00	0.00000000e+00
-367	0.00000000e+00	0.00000000e+00	0.00000000e+00	0.00000000e+00
-366	0.00000000e+00	0.00000000e+00	0.00000000e+00	0.00000000e+00
-365	0.00000000e+00	0.00000000e+00	0.00000000e+00	0.00000000e+00
-364	0.00000000e+00	0.00000000e+00	0.00000000e+00	0.00000000e+00
-363	0.00000000e+00	0.00000000e+00	0.00000000e+00	0.00000000e+00
-362	0.00000000e+00	0.00000000e+00	0.00000000e+00	0.00000000e+00
-361	0.00000000e+00	0.00000000e+00	0.00000000e+00	0.00000000e+00
-360	0.00000000e+00	0.00000000e+00	0.00000000e+00	0.00000000e+00
-359	0.00000000e+00	0.00000000e+00	0.00000000e+00	0.00000000e+00
-358	0.00000000e+00	0.00000000e+00	0.00000000e+00	0.00000000e+00
-357	0.00000000e+00	0.00000000e+00	0.00000000e+00	0.00000000e+00
-356	0.00000000e+00	0.00000000e+00	0.00000000e+00	0.00000000e+00
-355	0.00000000e+00	0.00000000e+00	0.00000000e+00	0.00000000e+00
-354	0.00000000e+00	0.00000000e+00	0.00000000e+00	0.00000000e+00
-353	0.00000000e+00	0.00000000e+00	0.00000000e+00	0.00000000e+00
-352	0.00000000e+00	0.00000000e+00	0.00000000e+00	0.00000000e+00
-351	0.00000000e+00	0.00000000e+00	0.00000000e+00	0.00000000e+00
-350	0.00000000e+00	0.00000000e+00	0.00000000e+00	0.00000000e+00
-349	0.00000000e+00	0.00000000e+00	0.00000000e+00	0.00000000e+00
-348	0.00000000e+00	0.00000000e+00	0.00000000e+00	0.00000000e+00
-347	0.00000000e+00	0.00000000e+00	0.00000000e+00	0.00000000e+00
-346	0.00000000e+00	0.00000000e+00	0.00000000e+00	0.00000000e+00
-345	0.00000000e+00	0.00000000e+00	0.00000000e+00	0.00000000e+00
-344	0.00000000e+00	0.00000000e+00	0.00000000e+00	0.00000000e+00
-343	0.00000000e+00	0.00000000e+00	0.00000000e+00	0.00000000e+00
-342	0.00000000e+00	0.00000000e+00	0.00000000e+00	0.00000000e+00
-341	0.00000000e+00	0.00000000e+00	0.00000000e+00	0.00000000e+00
-340	0.00000000e+00	0.00000000e+00	0.00000000e+00	0.00000000e+00
-339	0.00000000e+00	0.00000000e+00	0.00000000e+00	0.00000000e+00
-338	0.00000000e+00	0.00000000e+00	0.00000000e+00	0.00000000e+00
-337	0.00000000e+00	0.00000000e+00	0.00000000e+00	0.00000000e+00
-336	0.00000000e+00	0.00000000e+00	0.00000000e+00	0.00000000e+00
-335	0.00000000e+00	0.00000000e+00	0.00000000e+00	0.00000000e+00
-334	0.00000000e+00	0.00000000e+00	0.00000000e+00	0.00000000e+00
-333	0.00000000e+00	0.00000000e+00	0.00000000e+00	0.00000000e+00
-332	0.00000000e+00	0.00000000e+00	0.00000000e+00	0.00000000e+00
-331	0.00000000e+00	0.00000000e+00	0.00000000e+00	0.00000000e+00
-330	0.00000000e+00	0.00000000e+00	0.00000000e+00	0.00000000e+00
-329	0.00000000e+00	0.00000000e+00	0.00000000e+00	0.00000000e+00
-328	0.00000000e+00	0.00000000e+00	0.00000000e+00	0.00000000e+00
-327	0.00000000e+00	0.00000000e+00	0.00000000e+00	0.00000000e+00
-326	0.00000000e+00	0.00000000e+00	0.00000000e+00	0.00000000e+00
-325	0.00000000e+00	0.00000000e+00	0.00000000e+00	0.00000000e+00
-324	0.00000000e+00	0.00000000e+00	0.00000000e+00	0.00000000e+00
-323	0.00000000e+00	0.00000000e+00	0.00000000e+00	0.00000000e+00
-322	0.00000000e+00	0.00000000e+00	0.00000000e+00	0.00000000e+00
-321	0.00000000e+00	0.00000000e+00	0.00000000e+00	0.00000000e+00
-320	0.00000000e+00	0.00000000e+00	0.00000000e+00	0.00000000e+00
-319	0.00000000e+00	0.00000000e+00	0.00000000e+00	0.00000000e+00
-318	1.00000000e+00	0.00000000e+00	0.00000000e+00	0.00000000e+00
-317	1.00000000e+00	0.00000000e+00	0.00000000e+00	0.00000000e+00
-316	1.00000000e+00	0.00000000e+00	0.00000000e+00	0.00000000e+00
-315	1.00000000e+00	0.00000000e+00	0.00000000e+00	0.00000000e+00
-314	1.00000000e+00	0.00000000e+00	0.00000000e+00	0.00000000e+00
-313	1.00000000e+00	0.00000000e+00	0.00000000e+00	0.00000000e+00
-312	1.00000000e+00	0.00000000e+00	0.00000000e+00	0.00000000e+00
-311	1.00000000e+00	0.00000000e+00	0.00000000e+00	0.00000000e+00
-310	1.00000000e+00	0.00000000e+00	0.00000000e+00	0.00000000e+00
-309	1.00000000e+00	0.00000000e+00	0.00000000e+00	0.00000000e+00
-308	1.00000000e+00	0.00000000e+00	0.00000000e+00	0.00000000e+00
-307	1.00000000e+00	0.00000000e+00	0.00000000e+00	0.00000000e+00
-306	1.00000000e+00	0.00000000e+00	0.00000000e+00	0.00000000e+00
-305	1.00000000e+00	0.00000000e+00	0.00000000e+00	0.00000000e+00
-304	1.00000000e+00	0.00000000e+00	0.00000000e+00	0.00000000e+00
-303	1.00000000e+00	0.00000000e+00	0.00000000e+00	0.00000000e+00
-302	1.00000000e+00	0.00000000e+00	0.00000000e+00	0.00000000e+00
-301	1.00000000e+00	0.00000000e+00	0.00000000e+00	0.00000000e+00
-300	1.00000000e+00	0.00000000e+00	0.00000000e+00	0.00000000e+00
-299	1.00000000e+00	0.00000000e+00	0.00000000e+00	0.00000000e+00
-298	1.00000000e+00	0.00000000e+00	0.00000000e+00	0.00000000e+00
-297	1.00000000e+00	0.00000000e+00	0.00000000e+00	0.00000000e+00
-296	1.00000000e+00	0.00000000e+00	0.00000000e+00	0.00000000e+00
-295	1.00000000e+00	0.00000000e+00	0.00000000e+00	0.00000000e+00
-294	1.00000000e+00	0.00000000e+00	0.00000000e+00	0.00000000e+00
-293	1.00000000e+00	0.00000000e+00	0.00000000e+00	0.00000000e+00
-292	1.00000000e+00	0.00000000e+00	0.00000000e+00	0.00000000e+00
-291	1.00000000e+00	0.00000000e+00	0.00000000e+00	0.00000000e+00
-290	1.00000000e+00	0.00000000e+00	0.00000000e+00	0.00000000e+00
-289	1.00000000e+00	0.00000000e+00	0.00000000e+00	0.00000000e+00
-288	1.00000000e+00	0.00000000e+00	0.00000000e+00	0.00000000e+00
-287	1.00000000e+00	0.00000000e+00	0.00000000e+00	0.00000000e+00
-286	1.00000000e+00	0.00000000e+00	0.00000000e+00	0.00000000e+00
-285	1.00000000e+00	0.00000000e+00	0.00000000e+00	0.00000000e+00
-284	1.00000000e+00	0.00000000e+00	0.00000000e+00	0.00000000e+00
-283	1.00000000e+00	0.00000000e+00	0.00000000e+00	0.00000000e+00
-282	1.00000000e+00	0.00000000e+00	0.00000000e+00	0.00000000e+00
-281	1.00000000e+00	0.00000000e+00	0.00000000e+00	0.00000000e+00
-280	1.00000000e+00	0.00000000e+00	0.00000000e+00	0.00000000e+00
-279	1.00000000e+00	0.00000000e+00	0.00000000e+00	0.00000000e+00
-278	1.00000000e+00	0.00000000e+00	0.00000000e+00	0.00000000e+00
-277	1.00000000e+00	0.00000000e+00	0.00000000e+00	0.00000000e+00
-276	1.00000000e+00	0.00000000e+00	0.00000000e+00	0.00000000e+00
-275	1.00000000e+00	0.00000000e+00	0.00000000e+00	0.00000000e+00
-274	1.00000000e+00	0.00000000e+00	0.00000000e+00	0.00000000e+00
-273	1.00000000e+00	0.00000000e+00	0.00000000e+00	0.00000000e+00
-272	1.00000000e+00	0.00000000e+00	0.00000000e+00	0.00000000e+00
-271	1.00000000e+00	0.00000000e+00	0.00000000e+00	0.00000000e+00
-270	1.00000000e+00	0.00000000e+00	0.00000000e+00	0.00000000e+00
-269	1.00000000e+00	0.00000000e+00	0.00000000e+00	0.00000000e+00
-268	1.00000000e+00	0.00000000e+00	0.00000000e+00	0.00000000e+00
-267	1.00000000e+00	0.00000000e+00	0.00000000e+00	0.00000000e+00
-266	1.00000000e+00	0.00000000e+00	0.00000000e+00	0.00000000e+00
-265	1.00000000e+00	0.00000000e+00	0.00000000e+00	0.00000000e+00
-264	1.00000000e+00	0.00000000e+00	0.00000000e+00	0.00000000e+00
-263	1.00000000e+00	0.00000000e+00	0.00000000e+00	0.00000000e+00
-262	1.00000000e+00	0.00000000e+00	0.00000000e+00	0.00000000e+00
-261	1.00000000e+00	0.00000000e+00	0.00000000e+00	0.00000000e+00
-260	1.00000000e+00	0.00000000e+00	0.00000000e+00	0.00000000e+00
-259	1.00000000e+00	0.00000000e+00	0.00000000e+00	0.00000000e+00
-258	1.00000000e+00	0.00000000e+00	0.00000000e+00	0.00000000e+00
-257	1.00000000e+00	0.00000000e+00	0.00000000e+00	0.00000000e+00
-256	1.00000000e+00	0.00000000e+00	0.00000000e+00	0.00000000e+00
-255	1.00000000e+00	0.00000000e+00	0.00000000e+00	0.00000000e+00
-254	1.00000000e+00	0.00000000e+00	0.00000000e+00	0.00000000e+00
-253	1.00000000e+00	0.00000000e+00	0.00000000e+00	0.00000000e+00
-252	1.00000000e+00	0.00000000e+00	0.00000000e+00	0.00000000e+00
-251	1.00000000e+00	0.00000000e+00	0.00000000e+00	0.00000000e+00
-250	1.00000000e+00	0.00000000e+00	0.00000000e+00	0.00000000e+00
-249	1.00000000e+00	0.00000000e+00	0.00000000e+00	0.00000000e+00
-248	1.00000000e+00	0.00000000e+00	0.00000000e+00	0.00000000e+00
-247	1.00000000e+00	0.00000000e+00	0.00000000e+00	0.00000000e+00
-246	1.00000000e+00	0.00000000e+00	0.00000000e+00	0.00000000e+00
-245	1.00000000e+00	0.00000000e+00	0.00000000e+00	0.00000000e+00
-244	1.00000000e+00	0.00000000e+00	0.00000000e+00	0.00000000e+00
-243	1.00000000e+00	0.00000000e+00	0.00000000e+00	0.00000000e+00
-242	1.00000000e+00	0.00000000e+00	0.00000000e+00	0.00000000e+00
-241	2.00000000e+00	0.00000000e+00	0.00000000e+00	0.00000000e+00
-240	2.00000000e+00	0.00000000e+00	0.00000000e+00	0.00000000e+00
-239	2.00000000e+00	0.00000000e+00	0.00000000e+00	0.00000000e+00
-238	2.00000000e+00	0.00000000e+00	0.00000000e+00	0.00000000e+00
-237	2.00000000e+00	0.00000000e+00	0.00000000e+00	0.00000000e+00
-236	2.00000000e+00	0.00000000e+00	0.00000000e+00	0.00000000e+00
-235	2.00000000e+00	0.00000000e+00	0.00000000e+00	0.00000000e+00
-234	2.00000000e+00	0.00000000e+00	0.00000000e+00	0.00000000e+00
-233	2.00000000e+00	0.00000000e+00	0.00000000e+00	0.00000000e+00
-232	2.00000000e+00	0.00000000e+00	0.00000000e+00	0.00000000e+00
-231	2.00000000e+00	0.00000000e+00	0.00000000e+00	0.00000000e+00
-230	2.00000000e+00	0.00000000e+00	0.00000000e+00	0.00000000e+00
-229	2.00000000e+00	0.00000000e+00	0.00000000e+00	0.00000000e+00
-228	2.00000000e+00	0.00000000e+00	0.00000000e+00	0.00000000e+00
-227	2.00000000e+00	0.00000000e+00	0.00000000e+00	0.00000000e+00
-226	2.00000000e+00	0.00000000e+00	0.00000000e+00	0.00000000e+00
-225	2.00000000e+00	0.00000000e+00	0.00000000e+00	0.00000000e+00
-224	2.00000000e+00	0.00000000e+00	0.00000000e+00	0.00000000e+00
-223	2.00000000e+00	0.00000000e+00	0.00000000e+00	0.00000000e+00
-222	2.70000000e+01	1.00000000e+00	1.00000000e+00	1.00000000e+00
-221	1.22000000e+02	1.00000000e+00	1.00000000e+00	1.00000000e+00
-220	2.00000000e+02	1.00000000e+00	1.00000000e+00	1.00000000e+00
-219	2.61000000e+02	1.00000000e+00	1.00000000e+00	1.00000000e+00
-218	3.06000000e+02	1.00000000e+00	1.00000000e+00	1.00000000e+00
-217	3.57000000e+02	1.00000000e+00	1.00000000e+00	1.00000000e+00
-216	4.11000000e+02	1.00000000e+00	1.00000000e+00	1.00000000e+00
-215	4.75000000e+02	1.00000000e+00	1.00000000e+00	1.00000000e+00
-214	5.83000000e+02	3.00000000e+00	3.00000000e+00	3.00000000e+00
-213	6.93000000e+02	3.00000000e+00	3.00000000e+00	3.00000000e+00
-212	7.58000000e+02	3.00000000e+00	3.00000000e+00	3.00000000e+00
-211	8.27000000e+02	3.00000000e+00	3.00000000e+00	3.00000000e+00
-210	9.05000000e+02	3.00000000e+00	3.00000000e+00	3.00000000e+00
-209	1.00600000e+03	3.00000000e+00	3.00000000e+00	3.00000000e+00
-208	1.12900000e+03	4.00000000e+00	4.00000000e+00	4.00000000e+00
-207	1.20500000e+03	4.00000000e+00	4.00000000e+00	4.00000000e+00
-206	1.30400000e+03	4.00000000e+00	4.00000000e+00	4.00000000e+00
-205	1.39800000e+03	4.00000000e+00	4.00000000e+00	4.00000000e+00
-204	1.47200000e+03	4.00000000e+00	4.00000000e+00	4.00000000e+00
-203	1.53500000e+03	4.00000000e+00	4.00000000e+00	4.00000000e+00
-202	1.65400000e+03	6.00000000e+00	6.00000000e+00	8.00000000e+00
-201	1.74200000e+03	6.00000000e+00	6.00000000e+00	8.00000000e+00
-200	1.82500000e+03	6.00000000e+00	6.00000000e+00	8.00000000e+00
-199	1.92000000e+03	6.00000000e+00	6.00000000e+00	8.00000000e+00
-198	2.01000000e+03	6.00000000e+00	6.00000000e+00	8.00000000e+00
-197	2.10900000e+03	7.00000000e+00	7.00000000e+00	9.00000000e+00
-196	2.17200000e+03	7.00000000e+00	7.00000000e+00	9.00000000e+00
-195	2.26700000e+03	7.00000000e+00	7.00000000e+00	9.00000000e+00
-194	2.34300000e+03	7.00000000e+00	7.00000000e+00	9.00000000e+00
-193	2.42700000e+03	7.00000000e+00	7.00000000e+00	9.00000000e+00
-192	2.49500000e+03	7.00000000e+00	7.00000000e+00	9.00000000e+00
-191	2.55200000e+03	7.00000000e+00	7.00000000e+00	9.00000000e+00
-190	2.61300000e+03	7.00000000e+00	7.00000000e+00	9.00000000e+00
-189	2.70100000e+03	7.00000000e+00	7.00000000e+00	9.00000000e+00
-188	2.77100000e+03	7.00000000e+00	7.00000000e+00	9.00000000e+00
-187	2.82300000e+03	7.00000000e+00	7.00000000e+00	9.00000000e+00
-186	2.90000000e+03	7.00000000e+00	7.00000000e+00	9.00000000e+00
-185	2.95800000e+03	7.00000000e+00	7.00000000e+00	9.00000000e+00
-184	3.03300000e+03	7.00000000e+00	7.00000000e+00	9.00000000e+00
-183	3.10700000e+03	7.00000000e+00	7.00000000e+00	9.00000000e+00
-182	3.17400000e+03	7.00000000e+00	7.00000000e+00	9.00000000e+00
-181	3.24400000e+03	7.00000000e+00	7.00000000e+00	9.00000000e+00
-180	3.30700000e+03	7.00000000e+00	7.00000000e+00	9.00000000e+00
-179	3.37700000e+03	7.00000000e+00	7.00000000e+00	9.00000000e+00
-178	3.47400000e+03	7.00000000e+00	7.00000000e+00	9.00000000e+00
-177	3.54500000e+03	7.00000000e+00	7.00000000e+00	9.00000000e+00
-176	3.63000000e+03	7.00000000e+00	7.00000000e+00	9.00000000e+00
-175	3.69400000e+03	7.00000000e+00	7.00000000e+00	9.00000000e+00
-174	3.77000000e+03	7.00000000e+00	7.00000000e+00	9.00000000e+00
-173	3.82200000e+03	7.00000000e+00	7.00000000e+00	9.00000000e+00
-172	3.91100000e+03	7.00000000e+00	7.00000000e+00	9.00000000e+00
-171	3.97800000e+03	7.00000000e+00	7.00000000e+00	9.00000000e+00
-170	4.05500000e+03	7.00000000e+00	7.00000000e+00	9.00000000e+00
-169	4.12800000e+03	7.00000000e+00	7.00000000e+00	9.00000000e+00
-168	4.20400000e+03	7.00000000e+00	7.00000000e+00	9.00000000e+00
-167	4.27700000e+03	7.00000000e+00	7.00000000e+00	9.00000000e+00
-166	4.34300000e+03	7.00000000e+00	7.00000000e+00	9.00000000e+00
-165	4.40000000e+03	7.00000000e+00	7.00000000e+00	9.00000000e+00
-164	4.47300000e+03	7.00000000e+00	7.00000000e+00	9.00000000e+00
-163	4.53800000e+03	7.00000000e+00	7.00000000e+00	9.00000000e+00
-162	4.60600000e+03	7.00000000e+00	7.00000000e+00	9.00000000e+00
-161	4.66700000e+03	7.00000000e+00	7.00000000e+00	9.00000000e+00
-160	4.74800000e+03	7.00000000e+00	7.00000000e+00	9.00000000e+00
-159	4.79700000e+03	7.00000000e+00	7.00000000e+00	9.00000000e+00
-158	4.85700000e+03	7.00000000e+00	7.00000000e+00	9.00000000e+00
-157	4.91900000e+03	7.00000000e+00	7.00000000e+00	9.00000000e+00
-156	5.00100000e+03	7.00000000e+00	7.00000000e+00	9.00000000e+00
-155	5.08600000e+03	7.00000000e+00	7.00000000e+00	9.00000000e+00
-154	5.15500000e+03	7.00000000e+00	7.00000000e+00	9.00000000e+00
-153	5.22900000e+03	7.00000000e+00	7.00000000e+00	9.00000000e+00
-152	5.29100000e+03	7.00000000e+00	7.00000000e+00	9.00000000e+00
-151	5.37700000e+03	7.00000000e+00	7.00000000e+00	9.00000000e+00
-150	5.45600000e+03	7.00000000e+00	7.00000000e+00	9.00000000e+00
-149	5.52800000e+03	7.00000000e+00	7.00000000e+00	9.00000000e+00
-148	5.61500000e+03	7.00000000e+00	7.00000000e+00	9.00000000e+00
-147	5.68300000e+03	7.00000000e+00	7.00000000e+00	9.00000000e+00
-146	5.75600000e+03	7.00000000e+00	7.00000000e+00	9.00000000e+00
-145	5.85400000e+03	7.00000000e+00	7.00000000e+00	9.00000000e+00
-144	5.93200000e+03	7.00000000e+00	7.00000000e+00	9.00000000e+00
-143	6.02700000e+03	7.00000000e+00	7.00000000e+00	9.00000000e+00
-142	6.10900000e+03	7.00000000e+00	7.00000000e+00	9.00000000e+00
-141	6.17900000e+03	7.00000000e+00	7.00000000e+00	9.00000000e+00
-140	6.23000000e+03	7.00000000e+00	7.00000000e+00	9.00000000e+00
-139	6.29800000e+03	7.00000000e+00	7.00000000e+00	9.00000000e+00
-138	6.35700000e+03	7.00000000e+00	7.00000000e+00	9.00000000e+00
-137	6.42800000e+03	7.00000000e+00	7.00000000e+00	9.00000000e+00
-136	6.47700000e+03	7.00000000e+00	7.00000000e+00	9.00000000e+00
-135	6.53900000e+03	7.00000000e+00	7.00000000e+00	9.00000000e+00
-134	6.59500000e+03	7.00000000e+00	7.00000000e+00	9.00000000e+00
-133	6.65900000e+03	7.00000000e+00	7.00000000e+00	9.00000000e+00
-132	6.71300000e+03	7.00000000e+00	7.00000000e+00	9.00000000e+00
-131	6.77100000e+03	7.00000000e+00	7.00000000e+00	9.00000000e+00
-130	6.83800000e+03	7.00000000e+00	7.00000000e+00	9.00000000e+00
-129	6.89000000e+03	7.00000000e+00	7.00000000e+00	9.00000000e+00
-128	6.95600000e+03	7.00000000e+00	7.00000000e+00	0.00000000e+00
-127	7.03000000e+03	7.00000000e+00	7.00000000e+00	9.00000000e+00
-126	7.08800000e+03	7.00000000e+00	7.00000000e+00	9.00000000e+00
-125	7.13900000e+03	7.00000000e+00	7.00000000e+00	9.00000000e+00
-124	7.19500000e+03	7.00000000e+00	7.00000000e+00	9.00000000e+00
-123	7.24400000e+03	7.00000000e+00	7.00000000e+00	9.00000000e+00
-122	7.30900000e+03	7.00000000e+00	7.00000000e+00	9.00000000e+00
-121	7.36600000e+03	7.00000000e+00	7.00000000e+00	9.00000000e+00
-120	7.44800000e+03	8.00000000e+00	8.00000000e+00	1.00000000e+01
-119	7.50700000e+03	8.00000000e+00	8.00000000e+00	1.00000000e+01
-118	7.58700000e+03	8.00000000e+00	8.00000000e+00	1.00000000e+01
-117	7.65500000e+03	8.00000000e+00	8.00000000e+00	1.00000000e+01
-116	7.71500000e+03	8.00000000e+00	8.00000000e+00	1.00000000e+01
-115	7.78000000e+03	8.00000000e+00	8.00000000e+00	1.00000000e+01
-114	7.83900000e+03	8.00000000e+00	8.00000000e+00	1.00000000e+01
-113	7.89800000e+03	8.00000000e+00	8.00000000e+00	1.00000000e+01
-112	7.96100000e+03	8.00000000e+00	8.00000000e+00	1.00000000e+01
-111	8.00100000e+03	8.00000000e+00	8.00000000e+00	1.00000000e+01
-110	8.01200000e+03	8.00000000e+00	8.00000000e+00	1.00000000e+01
-109	8.01900000e+03	8.00000000e+00	8.00000000e+00	1.00000000e+01
-108	8.03200000e+03	8.00000000e+00	8.00000000e+00	1.00000000e+01
-107	8.06300000e+03	8.00000000e+00	8.00000000e+00	1.00000000e+01
-106	8.11000000e+03	8.00000000e+00	8.00000000e+00	1.00000000e+01
-105	8.17300000e+03	8.00000000e+00	8.00000000e+00	1.00000000e+01
-104	8.21700000e+03	8.00000000e+00	8.00000000e+00	1.00000000e+01
-103	8.29400000e+03	8.00000000e+00	8.00000000e+00	1.00000000e+01
-102	8.35100000e+03	8.00000000e+00	8.00000000e+00	1.00000000e+01
-101	8.41700000e+03	8.00000000e+00	8.00000000e+00	1.00000000e+01
-100	8.47400000e+03	8.00000000e+00	8.00000000e+00	1.00000000e+01
-99	8.52400000e+03	8.00000000e+00	8.00000000e+00	1.00000000e+01
-98	8.57200000e+03	8.00000000e+00	8.00000000e+00	1.00000000e+01
-97	8.61900000e+03	8.00000000e+00	8.00000000e+00	1.00000000e+01
-96	8.61900000e+03	8.00000000e+00	8.00000000e+00	1.00000000e+01
-95	8.63800000e+03	8.00000000e+00	8.00000000e+00	1.00000000e+01
-94	8.63800000e+03	8.00000000e+00	8.00000000e+00	1.00000000e+01
-93	8.70400000e+03	8.00000000e+00	8.00000000e+00	1.00000000e+01
-92	8.77200000e+03	8.00000000e+00	8.00000000e+00	1.00000000e+01
-91	8.84200000e+03	8.00000000e+00	8.00000000e+00	1.00000000e+01
-90	8.91400000e+03	8.00000000e+00	8.00000000e+00	1.00000000e+01
-89	8.97100000e+03	8.00000000e+00	8.00000000e+00	1.00000000e+01
-88	9.02900000e+03	8.00000000e+00	8.00000000e+00	1.00000000e+01
-87	9.02900000e+03	8.00000000e+00	8.00000000e+00	1.00000000e+01
-86	9.09200000e+03	8.00000000e+00	8.00000000e+00	1.00000000e+01
-85	9.09200000e+03	8.00000000e+00	8.00000000e+00	1.00000000e+01
-84	9.09200000e+03	8.00000000e+00	8.00000000e+00	1.00000000e+01
-83	9.09200000e+03	8.00000000e+00	8.00000000e+00	1.00000000e+01
-82	9.09200000e+03	8.00000000e+00	8.00000000e+00	1.00000000e+01
-81	9.18500000e+03	9.00000000e+00	9.00000000e+00	1.20000000e+01
-80	9.23700000e+03	9.00000000e+00	9.00000000e+00	1.20000000e+01
-79	9.29800000e+03	9.00000000e+00	9.00000000e+00	1.20000000e+01
-78	9.34500000e+03	9.00000000e+00	9.00000000e+00	1.20000000e+01
-77	9.40600000e+03	9.00000000e+00	9.00000000e+00	1.20000000e+01
-76	9.45100000e+03	9.00000000e+00	9.00000000e+00	1.20000000e+01
-75	9.50600000e+03	9.00000000e+00	9.00000000e+00	1.20000000e+01
-74	9.56100000e+03	9.00000000e+00	9.00000000e+00	1.20000000e+01
-73	9.60700000e+03	9.00000000e+00	9.00000000e+00	1.20000000e+01
-72	9.66100000e+03	9.00000000e+00	9.00000000e+00	1.20000000e+01
-71	9.71100000e+03	9.00000000e+00	9.00000000e+00	1.20000000e+01
-70	9.77600000e+03	9.00000000e+00	9.00000000e+00	1.20000000e+01
-69	9.84400000e+03	9.00000000e+00	9.00000000e+00	1.20000000e+01
-68	9.91700000e+03	9.00000000e+00	9.00000000e+00	1.20000000e+01
-67	9.99800000e+03	9.00000000e+00	9.00000000e+00	1.20000000e+01
-66	1.00690000e+04	9.00000000e+00	9.00000000e+00	1.20000000e+01
-65	1.01610000e+04	9.00000000e+00	9.00000000e+00	1.20000000e+01
-64	1.02420000e+04	9.00000000e+00	9.00000000e+00	1.20000000e+01
-63	1.03330000e+04	9.00000000e+00	9.00000000e+00	1.20000000e+01
-62	1.04220000e+04	9.00000000e+00	9.00000000e+00	1.20000000e+01
-61	1.04780000e+04	9.00000000e+00	9.00000000e+00	1.20000000e+01
-60	1.05450000e+04	9.00000000e+00	9.00000000e+00	1.20000000e+01
-59	1.06150000e+04	9.00000000e+00	9.00000000e+00	1.20000000e+01
-58	1.06860000e+04	9.00000000e+00	9.00000000e+00	1.20000000e+01
-57	1.07650000e+04	9.00000000e+00	9.00000000e+00	1.20000000e+01
-56	1.08430000e+04	9.00000000e+00	9.00000000e+00	1.20000000e+01
-55	1.09280000e+04	9.00000000e+00	9.00000000e+00	1.20000000e+01
-54	1.09920000e+04	9.00000000e+00	9.00000000e+00	1.20000000e+01
-53	1.10600000e+04	9.00000000e+00	9.00000000e+00	1.20000000e+01
-52	1.11210000e+04	9.00000000e+00	9.00000000e+00	1.20000000e+01
-51	1.11890000e+04	9.00000000e+00	9.00000000e+00	1.20000000e+01
-50	1.12510000e+04	9.00000000e+00	9.00000000e+00	1.20000000e+01
-49	1.13250000e+04	9.00000000e+00	9.00000000e+00	1.20000000e+01
-48	1.14150000e+04	9.00000000e+00	9.00000000e+00	1.20000000e+01
-47	1.14910000e+04	9.00000000e+00	9.00000000e+00	1.20000000e+01
-46	1.15560000e+04	9.00000000e+00	9.00000000e+00	1.20000000e+01
-45	1.16860000e+04	9.00000000e+00	9.00000000e+00	1.20000000e+01
-44	1.18150000e+04	9.00000000e+00	9.00000000e+00	1.20000000e+01
-43	1.19130000e+04	9.00000000e+00	9.00000000e+00	1.20000000e+01
-42	1.20510000e+04	1.10000000e+01	1.00000000e+01	1.30000000e+01
-41	1.21980000e+04	1.10000000e+01	1.00000000e+01	1.30000000e+01
-40	1.23240000e+04	1.10000000e+01	1.00000000e+01	1.30000000e+01
-39	1.24600000e+04	1.10000000e+01	1.00000000e+01	1.30000000e+01
-38	1.25690000e+04	1.10000000e+01	1.00000000e+01	1.30000000e+01
-37	1.27020000e+04	1.10000000e+01	1.00000000e+01	1.30000000e+01
-36	1.28250000e+04	1.10000000e+01	1.00000000e+01	1.30000000e+01
-35	1.29590000e+04	1.10000000e+01	1.00000000e+01	1.30000000e+01
-34	1.31270000e+04	1.20000000e+01	1.20000000e+01	1.80000000e+01
-33	1.32360000e+04	1.30000000e+01	1.30000000e+01	1.90000000e+01
-32	1.33400000e+04	1.30000000e+01	1.30000000e+01	1.90000000e+01
-31	1.34470000e+04	1.30000000e+01	1.30000000e+01	1.90000000e+01
-30	1.35560000e+04	1.30000000e+01	1.30000000e+01	1.90000000e+01
-29	1.36680000e+04	1.30000000e+01	1.30000000e+01	1.90000000e+01
-28	1.37680000e+04	1.30000000e+01	1.30000000e+01	1.90000000e+01
-27	1.38950000e+04	1.30000000e+01	1.30000000e+01	1.90000000e+01
-26	1.40090000e+04	1.30000000e+01	1.30000000e+01	1.90000000e+01
-25	1.41270000e+04	1.30000000e+01	1.30000000e+01	1.90000000e+01
-24	1.42270000e+04	1.30000000e+01	1.30000000e+01	1.90000000e+01
-23	1.43280000e+04	1.30000000e+01	1.30000000e+01	1.90000000e+01
-22	1.44820000e+04	1.30000000e+01	1.30000000e+01	1.90000000e+01
-21	1.46630000e+04	1.30000000e+01	1.30000000e+01	1.90000000e+01
-20	1.48130000e+04	1.30000000e+01	1.30000000e+01	1.90000000e+01
-19	1.49560000e+04	1.30000000e+01	1.30000000e+01	1.90000000e+01
-18	1.50710000e+04	1.30000000e+01	1.30000000e+01	2.00000000e+01
-17	1.51600000e+04	1.30000000e+01	1.30000000e+01	2.00000000e+01
-16	1.52480000e+04	1.30000000e+01	1.30000000e+01	2.00000000e+01
-15	1.53180000e+04	1.30000000e+01	1.30000000e+01	2.00000000e+01
-14	1.55030000e+04	1.30000000e+01	1.30000000e+01	2.00000000e+01
-13	1.56140000e+04	1.30000000e+01	1.30000000e+01	2.00000000e+01
-12	1.57070000e+04	1.30000000e+01	1.30000000e+01	2.00000000e+01
-11	1.58390000e+04	1.40000000e+01	1.40000000e+01	2.10000000e+01
-10	1.59200000e+04	1.50000000e+01	1.50000000e+01	2.20000000e+01
-9	1.59990000e+04	1.50000000e+01	1.50000000e+01	2.20000000e+01
-8	1.60920000e+04	1.50000000e+01	1.50000000e+01	2.20000000e+01
-7	1.61580000e+04	1.50000000e+01	1.50000000e+01	2.20000000e+01
-6	1.62740000e+04	1.50000000e+01	1.50000000e+01	2.20000000e+01
-5	1.63590000e+04	1.50000000e+01	1.50000000e+01	2.20000000e+01
-4	1.64450000e+04	1.50000000e+01	1.50000000e+01	2.20000000e+01
-3	1.65440000e+04	1.50000000e+01	1.50000000e+01	2.20000000e+01
-2	1.66410000e+04	1.50000000e+01	1.50000000e+01	2.20000000e+01
-1	1.67120000e+04	1.50000000e+01	1.50000000e+01	2.20000000e+01
0	1.67910000e+04	1.50000000e+01	1.50000000e+01	2.20000000e+01
1	1.70370000e+04	1.70000000e+01	1.60000000e+01	2.30000000e+01
2	1.72170000e+04	1.70000000e+01	1.60000000e+01	2.30000000e+01
3	1.73330000e+04	1.70000000e+01	1.60000000e+01	2.30000000e+01
4	1.74880000e+04	1.70000000e+01	1.60000000e+01	2.30000000e+01
5	1.75880000e+04	1.70000000e+01	1.60000000e+01	2.30000000e+01
6	1.76700000e+04	1.70000000e+01	1.60000000e+01	2.30000000e+01
7	1.77920000e+04	1.70000000e+01	1.60000000e+01	2.30000000e+01
8	1.78740000e+04	1.70000000e+01	1.60000000e+01	2.30000000e+01
9	1.79780000e+04	1.70000000e+01	1.60000000e+01	2.30000000e+01
10	1.80630000e+04	1.70000000e+01	1.60000000e+01	2.30000000e+01
11	1.81610000e+04	1.70000000e+01	1.60000000e+01	2.30000000e+01
12	1.82460000e+04	1.70000000e+01	1.60000000e+01	2.30000000e+01
13	1.83150000e+04	1.70000000e+01	1.60000000e+01	2.30000000e+01
14	1.83700000e+04	1.70000000e+01	1.60000000e+01	2.30000000e+01
15	1.84310000e+04	1.70000000e+01	1.60000000e+01	2.30000000e+01
16	1.84790000e+04	1.70000000e+01	1.60000000e+01	2.30000000e+01
17	1.85440000e+04	1.70000000e+01	1.60000000e+01	2.30000000e+01
18	1.86150000e+04	1.70000000e+01	1.60000000e+01	2.30000000e+01
19	1.86880000e+04	1.70000000e+01	1.60000000e+01	2.30000000e+01
20	1.87650000e+04	1.70000000e+01	1.60000000e+01	2.30000000e+01
21	1.88310000e+04	1.70000000e+01	1.60000000e+01	2.30000000e+01
22	1.89080000e+04	1.70000000e+01	1.60000000e+01	2.30000000e+01
23	1.89750000e+04	1.70000000e+01	1.60000000e+01	2.30000000e+01
24	1.90470000e+04	1.70000000e+01	1.60000000e+01	2.30000000e+01
25	1.91220000e+04	1.70000000e+01	1.60000000e+01	2.30000000e+01
26	1.92130000e+04	1.70000000e+01	1.60000000e+01	2.30000000e+01
27	1.92910000e+04	1.70000000e+01	1.60000000e+01	2.30000000e+01
28	1.93750000e+04	1.70000000e+01	1.60000000e+01	2.30000000e+01
29	1.95130000e+04	1.70000000e+01	1.60000000e+01	2.30000000e+01
30	1.96360000e+04	1.70000000e+01	1.60000000e+01	2.30000000e+01
31	1.97720000e+04	1.70000000e+01	1.60000000e+01	2.30000000e+01
32	1.99170000e+04	1.90000000e+01	1.80000000e+01	2.50000000e+01
33	2.00740000e+04	1.90000000e+01	1.80000000e+01	2.50000000e+01
34	2.02090000e+04	1.90000000e+01	1.80000000e+01	2.50000000e+01
35	2.03940000e+04	1.90000000e+01	1.80000000e+01	2.50000000e+01
36	2.05770000e+04	1.90000000e+01	1.80000000e+01	2.50000000e+01
37	2.07320000e+04	1.90000000e+01	1.80000000e+01	2.50000000e+01
38	2.08750000e+04	1.90000000e+01	1.80000000e+01	2.50000000e+01
39	2.10070000e+04	1.90000000e+01	1.80000000e+01	2.50000000e+01
40	2.11120000e+04	1.90000000e+01	1.80000000e+01	2.50000000e+01
41	2.12410000e+04	1.90000000e+01	1.80000000e+01	2.50000000e+01
42	2.13620000e+04	1.90000000e+01	1.80000000e+01	2.50000000e+01
43	2.14480000e+04	1.90000000e+01	1.80000000e+01	2.50000000e+01
44	2.15170000e+04	1.90000000e+01	1.80000000e+01	2.50000000e+01
45	2.16070000e+04	1.90000000e+01	1.80000000e+01	2.50000000e+01
46	2.17000000e+04	1.90000000e+01	1.80000000e+01	2.50000000e+01
47	2.17780000e+04	1.90000000e+01	1.80000000e+01	2.50000000e+01
48	2.18560000e+04	1.90000000e+01	1.80000000e+01	2.50000000e+01
49	2.19310000e+04	1.90000000e+01	1.80000000e+01	2.50000000e+01
50	2.20340000e+04	1.90000000e+01	1.80000000e+01	2.50000000e+01
51	2.21230000e+04	1.90000000e+01	1.80000000e+01	2.50000000e+01
52	2.22160000e+04	1.90000000e+01	1.80000000e+01	2.50000000e+01
53	2.23080000e+04	1.90000000e+01	1.80000000e+01	2.50000000e+01
54	2.23950000e+04	1.90000000e+01	1.80000000e+01	2.50000000e+01
55	2.25100000e+04	1.90000000e+01	1.80000000e+01	2.50000000e+01
56	2.25980000e+04	1.90000000e+01	1.80000000e+01	2.50000000e+01
57	2.26860000e+04	1.90000000e+01	1.80000000e+01	2.50000000e+01
58	2.27780000e+04	1.90000000e+01	1.80000000e+01	2.50000000e+01
59	2.28810000e+04	1.90000000e+01	1.80000000e+01	2.50000000e+01
60	2.29580000e+04	1.90000000e+01	1.80000000e+01	2.50000000e+01
61	2.30490000e+04	1.90000000e+01	1.80000000e+01	2.50000000e+01
62	2.31590000e+04	1.90000000e+01	1.80000000e+01	2.50000000e+01
63	2.32750000e+04	1.90000000e+01	1.80000000e+01	2.50000000e+01
64	2.33660000e+04	1.90000000e+01	1.80000000e+01	2.50000000e+01
65	2.34370000e+04	1.90000000e+01	1.80000000e+01	2.50000000e+01
66	2.35220000e+04	1.90000000e+01	1.80000000e+01	2.50000000e+01
67	2.36030000e+04	1.90000000e+01	1.80000000e+01	2.50000000e+01
68	2.37010000e+04	1.90000000e+01	1.80000000e+01	2.50000000e+01
69	2.38010000e+04	1.90000000e+01	1.80000000e+01	2.50000000e+01
70	2.39060000e+04	1.90000000e+01	1.80000000e+01	2.50000000e+01
71	2.40060000e+04	1.90000000e+01	1.80000000e+01	2.50000000e+01
72	2.40740000e+04	1.90000000e+01	1.80000000e+01	2.50000000e+01
73	2.41500000e+04	1.90000000e+01	1.80000000e+01	2.50000000e+01
74	2.42590000e+04	1.90000000e+01	1.80000000e+01	2.50000000e+01
75	2.43600000e+04	1.90000000e+01	1.80000000e+01	2.50000000e+01
76	2.44610000e+04	1.90000000e+01	1.80000000e+01	2.50000000e+01
77	2.45470000e+04	1.90000000e+01	1.80000000e+01	2.50000000e+01
78	2.46350000e+04	1.90000000e+01	1.80000000e+01	2.50000000e+01
79	2.47210000e+04	1.90000000e+01	1.80000000e+01	2.50000000e+01
80	2.48150000e+04	1.90000000e+01	1.80000000e+01	2.50000000e+01
81	2.49170000e+04	1.90000000e+01	1.80000000e+01	2.50000000e+01
82	2.49990000e+04	1.90000000e+01	1.80000000e+01	2.50000000e+01
83	2.50920000e+04	1.90000000e+01	1.80000000e+01	2.50000000e+01
84	2.51970000e+04	1.90000000e+01	1.80000000e+01	2.50000000e+01
85	2.52550000e+04	1.90000000e+01	0.00000000e+00	2.50000000e+01
86	2.53110000e+04	1.90000000e+01	1.80000000e+01	2.50000000e+01
87	2.53860000e+04	1.90000000e+01	1.80000000e+01	2.50000000e+01
88	2.54680000e+04	1.90000000e+01	1.80000000e+01	2.50000000e+01
89	2.55630000e+04	1.90000000e+01	1.80000000e+01	2.50000000e+01
90	2.56600000e+04	1.90000000e+01	1.80000000e+01	2.50000000e+01
91	2.57560000e+04	1.90000000e+01	1.80000000e+01	2.50000000e+01
92	2.58520000e+04	1.90000000e+01	1.80000000e+01	2.50000000e+01
93	2.59420000e+04	1.90000000e+01	1.80000000e+01	2.50000000e+01
94	2.60390000e+04	1.90000000e+01	1.80000000e+01	2.50000000e+01
95	2.61440000e+04	1.90000000e+01	1.80000000e+01	2.50000000e+01
96	2.62350000e+04	1.90000000e+01	1.80000000e+01	2.50000000e+01
97	2.63420000e+04	1.90000000e+01	1.80000000e+01	2.50000000e+01
98	2.64350000e+04	1.90000000e+01	1.80000000e+01	2.50000000e+01
99	2.65320000e+04	1.90000000e+01	1.80000000e+01	2.50000000e+01
100	2.66390000e+04	1.90000000e+01	1.80000000e+01	2.50000000e+01
