# Supplementary material for: Early Prediction of Movie Box Office Success Based on Wikipedia Activity Big Data
Source: PLoS One. 2013 Aug 21;8(8):e71226. doi: 10.1371/journal.pone.0071226 (PMC3749192; doi:10.1371/journal.pone.0071226)
Supplement: Dataset S1 — The dataset under study, including the financial and Wikipedia activity data is also available at http://wwm.phy.bme.hu/SupplementaryDataS1.zip. (ZIP) [file pone.0071226.s002.zip › wikipredict_data_pack/sample_of_312/wikipedia_predictors/66]

Day_(movie_time)	Views	Users	Rigor	Edits
-500	0.00000000e+00	0.00000000e+00	0.00000000e+00	0.00000000e+00
-499	0.00000000e+00	0.00000000e+00	0.00000000e+00	0.00000000e+00
-498	0.00000000e+00	0.00000000e+00	0.00000000e+00	0.00000000e+00
-497	0.00000000e+00	0.00000000e+00	0.00000000e+00	0.00000000e+00
-496	0.00000000e+00	0.00000000e+00	0.00000000e+00	0.00000000e+00
-495	0.00000000e+00	0.00000000e+00	0.00000000e+00	0.00000000e+00
-494	0.00000000e+00	0.00000000e+00	0.00000000e+00	0.00000000e+00
-493	0.00000000e+00	0.00000000e+00	0.00000000e+00	0.00000000e+00
-492	0.00000000e+00	0.00000000e+00	0.00000000e+00	0.00000000e+00
-491	0.00000000e+00	0.00000000e+00	0.00000000e+00	0.00000000e+00
-490	0.00000000e+00	0.00000000e+00	0.00000000e+00	0.00000000e+00
-489	0.00000000e+00	0.00000000e+00	0.00000000e+00	0.00000000e+00
-488	0.00000000e+00	0.00000000e+00	0.00000000e+00	0.00000000e+00
-487	0.00000000e+00	0.00000000e+00	0.00000000e+00	0.00000000e+00
-486	0.00000000e+00	0.00000000e+00	0.00000000e+00	0.00000000e+00
-485	0.00000000e+00	0.00000000e+00	0.00000000e+00	0.00000000e+00
-484	0.00000000e+00	0.00000000e+00	0.00000000e+00	0.00000000e+00
-483	0.00000000e+00	0.00000000e+00	0.00000000e+00	0.00000000e+00
-482	0.00000000e+00	0.00000000e+00	0.00000000e+00	0.00000000e+00
-481	0.00000000e+00	0.00000000e+00	0.00000000e+00	0.00000000e+00
-480	0.00000000e+00	0.00000000e+00	0.00000000e+00	0.00000000e+00
-479	0.00000000e+00	0.00000000e+00	0.00000000e+00	0.00000000e+00
-478	0.00000000e+00	0.00000000e+00	0.00000000e+00	0.00000000e+00
-477	0.00000000e+00	0.00000000e+00	0.00000000e+00	0.00000000e+00
-476	0.00000000e+00	0.00000000e+00	0.00000000e+00	0.00000000e+00
-475	0.00000000e+00	0.00000000e+00	0.00000000e+00	0.00000000e+00
-474	0.00000000e+00	0.00000000e+00	0.00000000e+00	0.00000000e+00
-473	0.00000000e+00	0.00000000e+00	0.00000000e+00	0.00000000e+00
-472	0.00000000e+00	0.00000000e+00	0.00000000e+00	0.00000000e+00
-471	0.00000000e+00	0.00000000e+00	0.00000000e+00	0.00000000e+00
-470	0.00000000e+00	0.00000000e+00	0.00000000e+00	0.00000000e+00
-469	0.00000000e+00	0.00000000e+00	0.00000000e+00	0.00000000e+00
-468	0.00000000e+00	0.00000000e+00	0.00000000e+00	0.00000000e+00
-467	0.00000000e+00	0.00000000e+00	0.00000000e+00	0.00000000e+00
-466	0.00000000e+00	0.00000000e+00	0.00000000e+00	0.00000000e+00
-465	0.00000000e+00	0.00000000e+00	0.00000000e+00	0.00000000e+00
-464	0.00000000e+00	0.00000000e+00	0.00000000e+00	0.00000000e+00
-463	0.00000000e+00	0.00000000e+00	0.00000000e+00	0.00000000e+00
-462	0.00000000e+00	0.00000000e+00	0.00000000e+00	0.00000000e+00
-461	0.00000000e+00	0.00000000e+00	0.00000000e+00	0.00000000e+00
-460	0.00000000e+00	0.00000000e+00	0.00000000e+00	0.00000000e+00
-459	0.00000000e+00	0.00000000e+00	0.00000000e+00	0.00000000e+00
-458	0.00000000e+00	0.00000000e+00	0.00000000e+00	0.00000000e+00
-457	0.00000000e+00	0.00000000e+00	0.00000000e+00	0.00000000e+00
-456	0.00000000e+00	0.00000000e+00	0.00000000e+00	0.00000000e+00
-455	0.00000000e+00	0.00000000e+00	0.00000000e+00	0.00000000e+00
-454	0.00000000e+00	0.00000000e+00	0.00000000e+00	0.00000000e+00
-453	0.00000000e+00	0.00000000e+00	0.00000000e+00	0.00000000e+00
-452	0.00000000e+00	0.00000000e+00	0.00000000e+00	0.00000000e+00
-451	0.00000000e+00	0.00000000e+00	0.00000000e+00	0.00000000e+00
-450	0.00000000e+00	0.00000000e+00	0.00000000e+00	0.00000000e+00
-449	0.00000000e+00	0.00000000e+00	0.00000000e+00	0.00000000e+00
-448	0.00000000e+00	0.00000000e+00	0.00000000e+00	0.00000000e+00
-447	0.00000000e+00	0.00000000e+00	0.00000000e+00	0.00000000e+00
-446	0.00000000e+00	0.00000000e+00	0.00000000e+00	0.00000000e+00
-445	0.00000000e+00	0.00000000e+00	0.00000000e+00	0.00000000e+00
-444	0.00000000e+00	0.00000000e+00	0.00000000e+00	0.00000000e+00
-443	0.00000000e+00	0.00000000e+00	0.00000000e+00	0.00000000e+00
-442	0.00000000e+00	0.00000000e+00	0.00000000e+00	0.00000000e+00
-441	0.00000000e+00	0.00000000e+00	0.00000000e+00	0.00000000e+00
-440	0.00000000e+00	0.00000000e+00	0.00000000e+00	0.00000000e+00
-439	0.00000000e+00	0.00000000e+00	0.00000000e+00	0.00000000e+00
-438	0.00000000e+00	0.00000000e+00	0.00000000e+00	0.00000000e+00
-437	0.00000000e+00	0.00000000e+00	0.00000000e+00	0.00000000e+00
-436	0.00000000e+00	0.00000000e+00	0.00000000e+00	0.00000000e+00
-435	0.00000000e+00	0.00000000e+00	0.00000000e+00	0.00000000e+00
-434	0.00000000e+00	0.00000000e+00	0.00000000e+00	0.00000000e+00
-433	0.00000000e+00	0.00000000e+00	0.00000000e+00	0.00000000e+00
-432	0.00000000e+00	0.00000000e+00	0.00000000e+00	0.00000000e+00
-431	0.00000000e+00	0.00000000e+00	0.00000000e+00	0.00000000e+00
-430	0.00000000e+00	0.00000000e+00	0.00000000e+00	0.00000000e+00
-429	0.00000000e+00	0.00000000e+00	0.00000000e+00	0.00000000e+00
-428	0.00000000e+00	0.00000000e+00	0.00000000e+00	0.00000000e+00
-427	0.00000000e+00	0.00000000e+00	0.00000000e+00	0.00000000e+00
-426	0.00000000e+00	0.00000000e+00	0.00000000e+00	0.00000000e+00
-425	0.00000000e+00	0.00000000e+00	0.00000000e+00	0.00000000e+00
-424	0.00000000e+00	0.00000000e+00	0.00000000e+00	0.00000000e+00
-423	0.00000000e+00	0.00000000e+00	0.00000000e+00	0.00000000e+00
-422	0.00000000e+00	0.00000000e+00	0.00000000e+00	0.00000000e+00
-421	0.00000000e+00	0.00000000e+00	0.00000000e+00	0.00000000e+00
-420	0.00000000e+00	0.00000000e+00	0.00000000e+00	0.00000000e+00
-419	0.00000000e+00	0.00000000e+00	0.00000000e+00	0.00000000e+00
-418	0.00000000e+00	0.00000000e+00	0.00000000e+00	0.00000000e+00
-417	0.00000000e+00	0.00000000e+00	0.00000000e+00	0.00000000e+00
-416	0.00000000e+00	0.00000000e+00	0.00000000e+00	0.00000000e+00
-415	0.00000000e+00	0.00000000e+00	0.00000000e+00	0.00000000e+00
-414	0.00000000e+00	0.00000000e+00	0.00000000e+00	0.00000000e+00
-413	0.00000000e+00	0.00000000e+00	0.00000000e+00	0.00000000e+00
-412	0.00000000e+00	0.00000000e+00	0.00000000e+00	0.00000000e+00
-411	0.00000000e+00	0.00000000e+00	0.00000000e+00	0.00000000e+00
-410	0.00000000e+00	0.00000000e+00	0.00000000e+00	0.00000000e+00
-409	0.00000000e+00	0.00000000e+00	0.00000000e+00	0.00000000e+00
-408	0.00000000e+00	0.00000000e+00	0.00000000e+00	0.00000000e+00
-407	0.00000000e+00	0.00000000e+00	0.00000000e+00	0.00000000e+00
-406	0.00000000e+00	0.00000000e+00	0.00000000e+00	0.00000000e+00
-405	0.00000000e+00	0.00000000e+00	0.00000000e+00	0.00000000e+00
-404	0.00000000e+00	0.00000000e+00	0.00000000e+00	0.00000000e+00
-403	0.00000000e+00	0.00000000e+00	0.00000000e+00	0.00000000e+00
-402	0.00000000e+00	0.00000000e+00	0.00000000e+00	0.00000000e+00
-401	0.00000000e+00	0.00000000e+00	0.00000000e+00	0.00000000e+00
-400	0.00000000e+00	0.00000000e+00	0.00000000e+00	0.00000000e+00
-399	0.00000000e+00	0.00000000e+00	0.00000000e+00	0.00000000e+00
-398	0.00000000e+00	0.00000000e+00	0.00000000e+00	0.00000000e+00
-397	0.00000000e+00	0.00000000e+00	0.00000000e+00	0.00000000e+00
-396	0.00000000e+00	0.00000000e+00	0.00000000e+00	0.00000000e+00
-395	0.00000000e+00	0.00000000e+00	0.00000000e+00	0.00000000e+00
-394	0.00000000e+00	0.00000000e+00	0.00000000e+00	0.00000000e+00
-393	0.00000000e+00	0.00000000e+00	0.00000000e+00	0.00000000e+00
-392	0.00000000e+00	0.00000000e+00	0.00000000e+00	0.00000000e+00
-391	0.00000000e+00	0.00000000e+00	0.00000000e+00	0.00000000e+00
-390	0.00000000e+00	0.00000000e+00	0.00000000e+00	0.00000000e+00
-389	0.00000000e+00	0.00000000e+00	0.00000000e+00	0.00000000e+00
-388	0.00000000e+00	0.00000000e+00	0.00000000e+00	0.00000000e+00
-387	1.00000000e+00	0.00000000e+00	0.00000000e+00	0.00000000e+00
-386	1.00000000e+00	0.00000000e+00	0.00000000e+00	0.00000000e+00
-385	1.00000000e+00	0.00000000e+00	0.00000000e+00	0.00000000e+00
-384	1.00000000e+00	0.00000000e+00	0.00000000e+00	0.00000000e+00
-383	1.00000000e+00	0.00000000e+00	0.00000000e+00	0.00000000e+00
-382	1.00000000e+00	0.00000000e+00	0.00000000e+00	0.00000000e+00
-381	1.00000000e+00	0.00000000e+00	0.00000000e+00	0.00000000e+00
-380	1.00000000e+00	0.00000000e+00	0.00000000e+00	0.00000000e+00
-379	1.00000000e+00	0.00000000e+00	0.00000000e+00	0.00000000e+00
-378	2.00000000e+00	0.00000000e+00	0.00000000e+00	0.00000000e+00
-377	2.00000000e+00	0.00000000e+00	0.00000000e+00	0.00000000e+00
-376	2.00000000e+00	0.00000000e+00	0.00000000e+00	0.00000000e+00
-375	2.00000000e+00	0.00000000e+00	0.00000000e+00	0.00000000e+00
-374	2.00000000e+00	0.00000000e+00	0.00000000e+00	0.00000000e+00
-373	2.00000000e+00	0.00000000e+00	0.00000000e+00	0.00000000e+00
-372	3.00000000e+00	0.00000000e+00	0.00000000e+00	0.00000000e+00
-371	3.00000000e+00	0.00000000e+00	0.00000000e+00	0.00000000e+00
-370	3.00000000e+00	0.00000000e+00	0.00000000e+00	0.00000000e+00
-369	3.00000000e+00	0.00000000e+00	0.00000000e+00	0.00000000e+00
-368	3.00000000e+00	0.00000000e+00	0.00000000e+00	0.00000000e+00
-367	3.00000000e+00	0.00000000e+00	0.00000000e+00	0.00000000e+00
-366	3.00000000e+00	0.00000000e+00	0.00000000e+00	0.00000000e+00
-365	3.00000000e+00	0.00000000e+00	0.00000000e+00	0.00000000e+00
-364	3.00000000e+00	0.00000000e+00	0.00000000e+00	0.00000000e+00
-363	3.00000000e+00	0.00000000e+00	0.00000000e+00	0.00000000e+00
-362	3.00000000e+00	0.00000000e+00	0.00000000e+00	0.00000000e+00
-361	3.00000000e+00	0.00000000e+00	0.00000000e+00	0.00000000e+00
-360	3.00000000e+00	0.00000000e+00	0.00000000e+00	0.00000000e+00
-359	6.00000000e+00	0.00000000e+00	0.00000000e+00	0.00000000e+00
-358	6.00000000e+00	0.00000000e+00	0.00000000e+00	0.00000000e+00
-357	6.00000000e+00	0.00000000e+00	0.00000000e+00	0.00000000e+00
-356	6.00000000e+00	0.00000000e+00	0.00000000e+00	0.00000000e+00
-355	6.00000000e+00	0.00000000e+00	0.00000000e+00	0.00000000e+00
-354	6.00000000e+00	0.00000000e+00	0.00000000e+00	0.00000000e+00
-353	6.00000000e+00	0.00000000e+00	0.00000000e+00	0.00000000e+00
-352	6.00000000e+00	0.00000000e+00	0.00000000e+00	0.00000000e+00
-351	6.00000000e+00	0.00000000e+00	0.00000000e+00	0.00000000e+00
-350	6.00000000e+00	0.00000000e+00	0.00000000e+00	0.00000000e+00
-349	6.00000000e+00	0.00000000e+00	0.00000000e+00	0.00000000e+00
-348	6.00000000e+00	0.00000000e+00	0.00000000e+00	0.00000000e+00
-347	6.00000000e+00	0.00000000e+00	0.00000000e+00	0.00000000e+00
-346	6.00000000e+00	0.00000000e+00	0.00000000e+00	0.00000000e+00
-345	6.00000000e+00	0.00000000e+00	0.00000000e+00	0.00000000e+00
-344	6.00000000e+00	0.00000000e+00	0.00000000e+00	0.00000000e+00
-343	6.00000000e+00	0.00000000e+00	0.00000000e+00	0.00000000e+00
-342	6.00000000e+00	0.00000000e+00	0.00000000e+00	0.00000000e+00
-341	6.00000000e+00	0.00000000e+00	0.00000000e+00	0.00000000e+00
-340	6.00000000e+00	0.00000000e+00	0.00000000e+00	0.00000000e+00
-339	6.00000000e+00	0.00000000e+00	0.00000000e+00	0.00000000e+00
-338	6.00000000e+00	0.00000000e+00	0.00000000e+00	0.00000000e+00
-337	6.00000000e+00	0.00000000e+00	0.00000000e+00	0.00000000e+00
-336	6.00000000e+00	0.00000000e+00	0.00000000e+00	0.00000000e+00
-335	6.00000000e+00	0.00000000e+00	0.00000000e+00	0.00000000e+00
-334	6.00000000e+00	0.00000000e+00	0.00000000e+00	0.00000000e+00
-333	6.00000000e+00	0.00000000e+00	0.00000000e+00	0.00000000e+00
-332	6.00000000e+00	0.00000000e+00	0.00000000e+00	0.00000000e+00
-331	6.00000000e+00	0.00000000e+00	0.00000000e+00	0.00000000e+00
-330	6.00000000e+00	0.00000000e+00	0.00000000e+00	0.00000000e+00
-329	6.00000000e+00	0.00000000e+00	0.00000000e+00	0.00000000e+00
-328	6.00000000e+00	0.00000000e+00	0.00000000e+00	0.00000000e+00
-327	6.00000000e+00	0.00000000e+00	0.00000000e+00	0.00000000e+00
-326	6.00000000e+00	0.00000000e+00	0.00000000e+00	0.00000000e+00
-325	6.00000000e+00	0.00000000e+00	0.00000000e+00	0.00000000e+00
-324	6.00000000e+00	0.00000000e+00	0.00000000e+00	0.00000000e+00
-323	6.00000000e+00	0.00000000e+00	0.00000000e+00	0.00000000e+00
-322	6.00000000e+00	0.00000000e+00	0.00000000e+00	0.00000000e+00
-321	6.00000000e+00	0.00000000e+00	0.00000000e+00	0.00000000e+00
-320	6.00000000e+00	0.00000000e+00	0.00000000e+00	0.00000000e+00
-319	6.00000000e+00	0.00000000e+00	0.00000000e+00	0.00000000e+00
-318	6.00000000e+00	0.00000000e+00	0.00000000e+00	0.00000000e+00
-317	6.00000000e+00	0.00000000e+00	0.00000000e+00	0.00000000e+00
-316	6.00000000e+00	0.00000000e+00	0.00000000e+00	0.00000000e+00
-315	6.00000000e+00	0.00000000e+00	0.00000000e+00	0.00000000e+00
-314	6.00000000e+00	0.00000000e+00	0.00000000e+00	0.00000000e+00
-313	6.00000000e+00	0.00000000e+00	0.00000000e+00	0.00000000e+00
-312	6.00000000e+00	0.00000000e+00	0.00000000e+00	0.00000000e+00
-311	6.00000000e+00	0.00000000e+00	0.00000000e+00	0.00000000e+00
-310	6.00000000e+00	0.00000000e+00	0.00000000e+00	0.00000000e+00
-309	6.00000000e+00	0.00000000e+00	0.00000000e+00	0.00000000e+00
-308	6.00000000e+00	0.00000000e+00	0.00000000e+00	0.00000000e+00
-307	6.00000000e+00	0.00000000e+00	0.00000000e+00	0.00000000e+00
-306	6.00000000e+00	0.00000000e+00	0.00000000e+00	0.00000000e+00
-305	6.00000000e+00	0.00000000e+00	0.00000000e+00	0.00000000e+00
-304	6.00000000e+00	0.00000000e+00	0.00000000e+00	0.00000000e+00
-303	6.00000000e+00	0.00000000e+00	0.00000000e+00	0.00000000e+00
-302	6.00000000e+00	0.00000000e+00	0.00000000e+00	0.00000000e+00
-301	6.00000000e+00	0.00000000e+00	0.00000000e+00	0.00000000e+00
-300	7.00000000e+00	0.00000000e+00	0.00000000e+00	0.00000000e+00
-299	7.00000000e+00	0.00000000e+00	0.00000000e+00	0.00000000e+00
-298	7.00000000e+00	0.00000000e+00	0.00000000e+00	0.00000000e+00
-297	7.00000000e+00	0.00000000e+00	0.00000000e+00	0.00000000e+00
-296	7.00000000e+00	0.00000000e+00	0.00000000e+00	0.00000000e+00
-295	7.00000000e+00	0.00000000e+00	0.00000000e+00	0.00000000e+00
-294	7.00000000e+00	0.00000000e+00	0.00000000e+00	0.00000000e+00
-293	7.00000000e+00	0.00000000e+00	0.00000000e+00	0.00000000e+00
-292	7.00000000e+00	0.00000000e+00	0.00000000e+00	0.00000000e+00
-291	8.00000000e+00	0.00000000e+00	0.00000000e+00	0.00000000e+00
-290	8.00000000e+00	0.00000000e+00	0.00000000e+00	0.00000000e+00
-289	8.00000000e+00	0.00000000e+00	0.00000000e+00	0.00000000e+00
-288	8.00000000e+00	0.00000000e+00	0.00000000e+00	0.00000000e+00
-287	8.00000000e+00	0.00000000e+00	0.00000000e+00	0.00000000e+00
-286	8.00000000e+00	0.00000000e+00	0.00000000e+00	0.00000000e+00
-285	8.00000000e+00	0.00000000e+00	0.00000000e+00	0.00000000e+00
-284	9.00000000e+00	0.00000000e+00	0.00000000e+00	0.00000000e+00
-283	9.00000000e+00	0.00000000e+00	0.00000000e+00	0.00000000e+00
-282	9.00000000e+00	0.00000000e+00	0.00000000e+00	0.00000000e+00
-281	9.00000000e+00	0.00000000e+00	0.00000000e+00	0.00000000e+00
-280	1.00000000e+01	0.00000000e+00	0.00000000e+00	0.00000000e+00
-279	1.00000000e+01	0.00000000e+00	0.00000000e+00	0.00000000e+00
-278	1.20000000e+01	0.00000000e+00	0.00000000e+00	0.00000000e+00
-277	1.20000000e+01	0.00000000e+00	0.00000000e+00	0.00000000e+00
-276	1.20000000e+01	0.00000000e+00	0.00000000e+00	0.00000000e+00
-275	1.20000000e+01	0.00000000e+00	0.00000000e+00	0.00000000e+00
-274	1.20000000e+01	0.00000000e+00	0.00000000e+00	0.00000000e+00
-273	1.20000000e+01	0.00000000e+00	0.00000000e+00	0.00000000e+00
-272	1.20000000e+01	0.00000000e+00	0.00000000e+00	0.00000000e+00
-271	1.20000000e+01	0.00000000e+00	0.00000000e+00	0.00000000e+00
-270	1.20000000e+01	0.00000000e+00	0.00000000e+00	0.00000000e+00
-269	1.20000000e+01	0.00000000e+00	0.00000000e+00	0.00000000e+00
-268	1.20000000e+01	0.00000000e+00	0.00000000e+00	0.00000000e+00
-267	1.20000000e+01	0.00000000e+00	0.00000000e+00	0.00000000e+00
-266	1.20000000e+01	0.00000000e+00	0.00000000e+00	0.00000000e+00
-265	1.20000000e+01	0.00000000e+00	0.00000000e+00	0.00000000e+00
-264	1.20000000e+01	0.00000000e+00	0.00000000e+00	0.00000000e+00
-263	1.20000000e+01	0.00000000e+00	0.00000000e+00	0.00000000e+00
-262	1.20000000e+01	0.00000000e+00	0.00000000e+00	0.00000000e+00
-261	1.20000000e+01	0.00000000e+00	0.00000000e+00	0.00000000e+00
-260	1.70000000e+01	0.00000000e+00	0.00000000e+00	0.00000000e+00
-259	1.80000000e+01	0.00000000e+00	0.00000000e+00	0.00000000e+00
-258	1.80000000e+01	0.00000000e+00	0.00000000e+00	0.00000000e+00
-257	1.80000000e+01	0.00000000e+00	0.00000000e+00	0.00000000e+00
-256	1.80000000e+01	0.00000000e+00	0.00000000e+00	0.00000000e+00
-255	1.80000000e+01	0.00000000e+00	0.00000000e+00	0.00000000e+00
-254	1.80000000e+01	0.00000000e+00	0.00000000e+00	0.00000000e+00
-253	1.80000000e+01	0.00000000e+00	0.00000000e+00	0.00000000e+00
-252	1.90000000e+01	0.00000000e+00	0.00000000e+00	0.00000000e+00
-251	1.90000000e+01	0.00000000e+00	0.00000000e+00	0.00000000e+00
-250	1.90000000e+01	0.00000000e+00	0.00000000e+00	0.00000000e+00
-249	1.90000000e+01	0.00000000e+00	0.00000000e+00	0.00000000e+00
-248	1.90000000e+01	0.00000000e+00	0.00000000e+00	0.00000000e+00
-247	2.00000000e+01	0.00000000e+00	0.00000000e+00	0.00000000e+00
-246	2.00000000e+01	0.00000000e+00	0.00000000e+00	0.00000000e+00
-245	2.00000000e+01	0.00000000e+00	0.00000000e+00	0.00000000e+00
-244	2.00000000e+01	0.00000000e+00	0.00000000e+00	0.00000000e+00
-243	2.00000000e+01	0.00000000e+00	0.00000000e+00	0.00000000e+00
-242	2.00000000e+01	0.00000000e+00	0.00000000e+00	0.00000000e+00
-241	2.00000000e+01	0.00000000e+00	0.00000000e+00	0.00000000e+00
-240	2.00000000e+01	0.00000000e+00	0.00000000e+00	0.00000000e+00
-239	2.00000000e+01	0.00000000e+00	0.00000000e+00	0.00000000e+00
-238	2.00000000e+01	0.00000000e+00	0.00000000e+00	0.00000000e+00
-237	2.00000000e+01	0.00000000e+00	0.00000000e+00	0.00000000e+00
-236	2.00000000e+01	0.00000000e+00	0.00000000e+00	0.00000000e+00
-235	2.00000000e+01	0.00000000e+00	0.00000000e+00	0.00000000e+00
-234	2.00000000e+01	0.00000000e+00	0.00000000e+00	0.00000000e+00
-233	2.10000000e+01	0.00000000e+00	0.00000000e+00	0.00000000e+00
-232	2.10000000e+01	0.00000000e+00	0.00000000e+00	0.00000000e+00
-231	2.10000000e+01	0.00000000e+00	0.00000000e+00	0.00000000e+00
-230	2.10000000e+01	0.00000000e+00	0.00000000e+00	0.00000000e+00
-229	2.20000000e+01	0.00000000e+00	0.00000000e+00	0.00000000e+00
-228	2.20000000e+01	0.00000000e+00	0.00000000e+00	0.00000000e+00
-227	2.20000000e+01	0.00000000e+00	0.00000000e+00	0.00000000e+00
-226	2.20000000e+01	0.00000000e+00	0.00000000e+00	0.00000000e+00
-225	2.20000000e+01	0.00000000e+00	0.00000000e+00	0.00000000e+00
-224	2.30000000e+01	0.00000000e+00	0.00000000e+00	0.00000000e+00
-223	2.40000000e+01	0.00000000e+00	0.00000000e+00	0.00000000e+00
-222	2.40000000e+01	0.00000000e+00	0.00000000e+00	0.00000000e+00
-221	2.40000000e+01	0.00000000e+00	0.00000000e+00	0.00000000e+00
-220	2.40000000e+01	0.00000000e+00	0.00000000e+00	0.00000000e+00
-219	2.40000000e+01	0.00000000e+00	0.00000000e+00	0.00000000e+00
-218	2.40000000e+01	0.00000000e+00	0.00000000e+00	0.00000000e+00
-217	2.40000000e+01	0.00000000e+00	0.00000000e+00	0.00000000e+00
-216	2.40000000e+01	0.00000000e+00	0.00000000e+00	0.00000000e+00
-215	2.50000000e+01	0.00000000e+00	0.00000000e+00	0.00000000e+00
-214	2.60000000e+01	0.00000000e+00	0.00000000e+00	0.00000000e+00
-213	2.60000000e+01	0.00000000e+00	0.00000000e+00	0.00000000e+00
-212	2.60000000e+01	0.00000000e+00	0.00000000e+00	0.00000000e+00
-211	2.60000000e+01	0.00000000e+00	0.00000000e+00	0.00000000e+00
-210	2.60000000e+01	0.00000000e+00	0.00000000e+00	0.00000000e+00
-209	2.70000000e+01	0.00000000e+00	0.00000000e+00	0.00000000e+00
-208	2.70000000e+01	0.00000000e+00	0.00000000e+00	0.00000000e+00
-207	2.70000000e+01	0.00000000e+00	0.00000000e+00	0.00000000e+00
-206	2.70000000e+01	0.00000000e+00	0.00000000e+00	0.00000000e+00
-205	2.70000000e+01	0.00000000e+00	0.00000000e+00	0.00000000e+00
-204	2.80000000e+01	0.00000000e+00	0.00000000e+00	0.00000000e+00
-203	2.80000000e+01	0.00000000e+00	0.00000000e+00	0.00000000e+00
-202	2.90000000e+01	0.00000000e+00	0.00000000e+00	0.00000000e+00
-201	2.90000000e+01	0.00000000e+00	0.00000000e+00	0.00000000e+00
-200	2.90000000e+01	0.00000000e+00	0.00000000e+00	0.00000000e+00
-199	2.90000000e+01	0.00000000e+00	0.00000000e+00	0.00000000e+00
-198	2.90000000e+01	0.00000000e+00	0.00000000e+00	0.00000000e+00
-197	2.90000000e+01	0.00000000e+00	0.00000000e+00	0.00000000e+00
-196	2.90000000e+01	0.00000000e+00	0.00000000e+00	0.00000000e+00
-195	2.90000000e+01	0.00000000e+00	0.00000000e+00	0.00000000e+00
-194	2.90000000e+01	0.00000000e+00	0.00000000e+00	0.00000000e+00
-193	2.90000000e+01	0.00000000e+00	0.00000000e+00	0.00000000e+00
-192	2.90000000e+01	0.00000000e+00	0.00000000e+00	0.00000000e+00
-191	2.90000000e+01	0.00000000e+00	0.00000000e+00	0.00000000e+00
-190	2.90000000e+01	0.00000000e+00	0.00000000e+00	0.00000000e+00
-189	2.90000000e+01	0.00000000e+00	0.00000000e+00	0.00000000e+00
-188	2.90000000e+01	0.00000000e+00	0.00000000e+00	0.00000000e+00
-187	2.90000000e+01	0.00000000e+00	0.00000000e+00	0.00000000e+00
-186	2.90000000e+01	0.00000000e+00	0.00000000e+00	0.00000000e+00
-185	2.90000000e+01	0.00000000e+00	0.00000000e+00	0.00000000e+00
-184	2.90000000e+01	0.00000000e+00	0.00000000e+00	0.00000000e+00
-183	2.90000000e+01	0.00000000e+00	0.00000000e+00	0.00000000e+00
-182	3.00000000e+01	0.00000000e+00	0.00000000e+00	0.00000000e+00
-181	3.00000000e+01	0.00000000e+00	0.00000000e+00	0.00000000e+00
-180	3.00000000e+01	0.00000000e+00	0.00000000e+00	0.00000000e+00
-179	3.00000000e+01	0.00000000e+00	0.00000000e+00	0.00000000e+00
-178	3.10000000e+01	0.00000000e+00	0.00000000e+00	0.00000000e+00
-177	3.10000000e+01	0.00000000e+00	0.00000000e+00	0.00000000e+00
-176	3.10000000e+01	0.00000000e+00	0.00000000e+00	0.00000000e+00
-175	3.10000000e+01	0.00000000e+00	0.00000000e+00	0.00000000e+00
-174	3.10000000e+01	0.00000000e+00	0.00000000e+00	0.00000000e+00
-173	3.10000000e+01	0.00000000e+00	0.00000000e+00	0.00000000e+00
-172	3.10000000e+01	0.00000000e+00	0.00000000e+00	0.00000000e+00
-171	3.20000000e+01	0.00000000e+00	0.00000000e+00	0.00000000e+00
-170	3.20000000e+01	0.00000000e+00	0.00000000e+00	0.00000000e+00
-169	3.20000000e+01	0.00000000e+00	0.00000000e+00	0.00000000e+00
-168	3.20000000e+01	0.00000000e+00	0.00000000e+00	0.00000000e+00
-167	3.20000000e+01	0.00000000e+00	0.00000000e+00	0.00000000e+00
-166	3.20000000e+01	0.00000000e+00	0.00000000e+00	0.00000000e+00
-165	3.20000000e+01	0.00000000e+00	0.00000000e+00	0.00000000e+00
-164	3.20000000e+01	0.00000000e+00	0.00000000e+00	0.00000000e+00
-163	3.20000000e+01	0.00000000e+00	0.00000000e+00	0.00000000e+00
-162	3.20000000e+01	0.00000000e+00	0.00000000e+00	0.00000000e+00
-161	3.20000000e+01	0.00000000e+00	0.00000000e+00	0.00000000e+00
-160	3.30000000e+01	0.00000000e+00	0.00000000e+00	0.00000000e+00
-159	3.30000000e+01	0.00000000e+00	0.00000000e+00	0.00000000e+00
-158	3.40000000e+01	0.00000000e+00	0.00000000e+00	0.00000000e+00
-157	3.50000000e+01	0.00000000e+00	0.00000000e+00	0.00000000e+00
-156	3.50000000e+01	0.00000000e+00	0.00000000e+00	0.00000000e+00
-155	3.50000000e+01	0.00000000e+00	0.00000000e+00	0.00000000e+00
-154	3.50000000e+01	0.00000000e+00	0.00000000e+00	0.00000000e+00
-153	3.50000000e+01	0.00000000e+00	0.00000000e+00	0.00000000e+00
-152	3.50000000e+01	0.00000000e+00	0.00000000e+00	0.00000000e+00
-151	3.60000000e+01	0.00000000e+00	0.00000000e+00	0.00000000e+00
-150	3.60000000e+01	0.00000000e+00	0.00000000e+00	0.00000000e+00
-149	3.60000000e+01	0.00000000e+00	0.00000000e+00	0.00000000e+00
-148	3.60000000e+01	0.00000000e+00	0.00000000e+00	0.00000000e+00
-147	3.60000000e+01	0.00000000e+00	0.00000000e+00	0.00000000e+00
-146	3.70000000e+01	0.00000000e+00	0.00000000e+00	0.00000000e+00
-145	3.70000000e+01	0.00000000e+00	0.00000000e+00	0.00000000e+00
-144	3.70000000e+01	0.00000000e+00	0.00000000e+00	0.00000000e+00
-143	3.80000000e+01	0.00000000e+00	0.00000000e+00	0.00000000e+00
-142	3.80000000e+01	0.00000000e+00	0.00000000e+00	0.00000000e+00
-141	3.80000000e+01	0.00000000e+00	0.00000000e+00	0.00000000e+00
-140	3.80000000e+01	0.00000000e+00	0.00000000e+00	0.00000000e+00
-139	3.80000000e+01	0.00000000e+00	0.00000000e+00	0.00000000e+00
-138	3.80000000e+01	0.00000000e+00	0.00000000e+00	0.00000000e+00
-137	3.80000000e+01	0.00000000e+00	0.00000000e+00	0.00000000e+00
-136	3.80000000e+01	0.00000000e+00	0.00000000e+00	0.00000000e+00
-135	3.80000000e+01	0.00000000e+00	0.00000000e+00	0.00000000e+00
-134	3.80000000e+01	0.00000000e+00	0.00000000e+00	0.00000000e+00
-133	3.80000000e+01	0.00000000e+00	0.00000000e+00	0.00000000e+00
-132	3.80000000e+01	0.00000000e+00	0.00000000e+00	0.00000000e+00
-131	3.80000000e+01	0.00000000e+00	0.00000000e+00	0.00000000e+00
-130	3.80000000e+01	0.00000000e+00	0.00000000e+00	0.00000000e+00
-129	3.80000000e+01	0.00000000e+00	0.00000000e+00	0.00000000e+00
-128	3.80000000e+01	0.00000000e+00	0.00000000e+00	0.00000000e+00
-127	3.80000000e+01	0.00000000e+00	0.00000000e+00	0.00000000e+00
-126	3.90000000e+01	0.00000000e+00	0.00000000e+00	0.00000000e+00
-125	3.90000000e+01	0.00000000e+00	0.00000000e+00	0.00000000e+00
-124	3.90000000e+01	0.00000000e+00	0.00000000e+00	0.00000000e+00
-123	3.90000000e+01	0.00000000e+00	0.00000000e+00	0.00000000e+00
-122	3.90000000e+01	0.00000000e+00	0.00000000e+00	0.00000000e+00
-121	4.00000000e+01	0.00000000e+00	0.00000000e+00	0.00000000e+00
-120	4.00000000e+01	0.00000000e+00	0.00000000e+00	0.00000000e+00
-119	4.00000000e+01	0.00000000e+00	0.00000000e+00	0.00000000e+00
-118	4.00000000e+01	0.00000000e+00	0.00000000e+00	0.00000000e+00
-117	4.00000000e+01	0.00000000e+00	0.00000000e+00	0.00000000e+00
-116	4.00000000e+01	0.00000000e+00	0.00000000e+00	0.00000000e+00
-115	4.10000000e+01	0.00000000e+00	0.00000000e+00	0.00000000e+00
-114	4.10000000e+01	0.00000000e+00	0.00000000e+00	0.00000000e+00
-113	4.10000000e+01	0.00000000e+00	0.00000000e+00	0.00000000e+00
-112	4.10000000e+01	0.00000000e+00	0.00000000e+00	0.00000000e+00
-111	4.10000000e+01	0.00000000e+00	0.00000000e+00	0.00000000e+00
-110	4.10000000e+01	0.00000000e+00	0.00000000e+00	0.00000000e+00
-109	4.10000000e+01	0.00000000e+00	0.00000000e+00	0.00000000e+00
-108	4.10000000e+01	0.00000000e+00	0.00000000e+00	0.00000000e+00
-107	4.10000000e+01	0.00000000e+00	0.00000000e+00	0.00000000e+00
-106	4.20000000e+01	0.00000000e+00	0.00000000e+00	0.00000000e+00
-105	4.20000000e+01	0.00000000e+00	0.00000000e+00	0.00000000e+00
-104	4.30000000e+01	0.00000000e+00	0.00000000e+00	0.00000000e+00
-103	4.30000000e+01	0.00000000e+00	0.00000000e+00	0.00000000e+00
-102	4.40000000e+01	0.00000000e+00	0.00000000e+00	0.00000000e+00
-101	4.40000000e+01	0.00000000e+00	0.00000000e+00	0.00000000e+00
-100	4.50000000e+01	0.00000000e+00	0.00000000e+00	0.00000000e+00
-99	4.50000000e+01	0.00000000e+00	0.00000000e+00	0.00000000e+00
-98	4.50000000e+01	0.00000000e+00	0.00000000e+00	0.00000000e+00
-97	4.50000000e+01	0.00000000e+00	0.00000000e+00	0.00000000e+00
-96	4.50000000e+01	0.00000000e+00	0.00000000e+00	0.00000000e+00
-95	4.60000000e+01	0.00000000e+00	0.00000000e+00	0.00000000e+00
-94	4.60000000e+01	0.00000000e+00	0.00000000e+00	0.00000000e+00
-93	4.60000000e+01	0.00000000e+00	0.00000000e+00	0.00000000e+00
-92	4.70000000e+01	0.00000000e+00	0.00000000e+00	0.00000000e+00
-91	1.64000000e+02	0.00000000e+00	0.00000000e+00	0.00000000e+00
-90	1.67000000e+02	0.00000000e+00	0.00000000e+00	0.00000000e+00
-89	1.70000000e+02	0.00000000e+00	0.00000000e+00	0.00000000e+00
-88	1.72000000e+02	0.00000000e+00	0.00000000e+00	0.00000000e+00
-87	1.75000000e+02	0.00000000e+00	0.00000000e+00	0.00000000e+00
-86	1.75000000e+02	0.00000000e+00	0.00000000e+00	0.00000000e+00
-85	1.77000000e+02	0.00000000e+00	0.00000000e+00	0.00000000e+00
-84	1.81000000e+02	0.00000000e+00	0.00000000e+00	0.00000000e+00
-83	1.82000000e+02	0.00000000e+00	0.00000000e+00	0.00000000e+00
-82	1.82000000e+02	0.00000000e+00	0.00000000e+00	0.00000000e+00
-81	1.84000000e+02	0.00000000e+00	0.00000000e+00	0.00000000e+00
-80	1.84000000e+02	0.00000000e+00	0.00000000e+00	0.00000000e+00
-79	1.86000000e+02	0.00000000e+00	0.00000000e+00	0.00000000e+00
-78	1.87000000e+02	0.00000000e+00	0.00000000e+00	0.00000000e+00
-77	1.88000000e+02	0.00000000e+00	0.00000000e+00	0.00000000e+00
-76	1.90000000e+02	0.00000000e+00	0.00000000e+00	0.00000000e+00
-75	1.90000000e+02	0.00000000e+00	0.00000000e+00	0.00000000e+00
-74	1.92000000e+02	0.00000000e+00	0.00000000e+00	0.00000000e+00
-73	1.92000000e+02	0.00000000e+00	0.00000000e+00	0.00000000e+00
-72	1.93000000e+02	0.00000000e+00	0.00000000e+00	0.00000000e+00
-71	1.93000000e+02	0.00000000e+00	0.00000000e+00	0.00000000e+00
-70	1.93000000e+02	0.00000000e+00	0.00000000e+00	0.00000000e+00
-69	1.93000000e+02	0.00000000e+00	0.00000000e+00	0.00000000e+00
-68	1.95000000e+02	0.00000000e+00	0.00000000e+00	0.00000000e+00
-67	1.95000000e+02	0.00000000e+00	0.00000000e+00	0.00000000e+00
-66	1.95000000e+02	0.00000000e+00	0.00000000e+00	0.00000000e+00
-65	1.95000000e+02	0.00000000e+00	0.00000000e+00	0.00000000e+00
-64	1.97000000e+02	0.00000000e+00	0.00000000e+00	0.00000000e+00
-63	1.97000000e+02	0.00000000e+00	0.00000000e+00	0.00000000e+00
-62	1.98000000e+02	0.00000000e+00	0.00000000e+00	0.00000000e+00
-61	1.98000000e+02	0.00000000e+00	0.00000000e+00	0.00000000e+00
-60	1.98000000e+02	0.00000000e+00	0.00000000e+00	0.00000000e+00
-59	1.98000000e+02	0.00000000e+00	0.00000000e+00	0.00000000e+00
-58	1.98000000e+02	0.00000000e+00	0.00000000e+00	0.00000000e+00
-57	1.98000000e+02	0.00000000e+00	0.00000000e+00	0.00000000e+00
-56	1.98000000e+02	0.00000000e+00	0.00000000e+00	0.00000000e+00
-55	1.98000000e+02	0.00000000e+00	0.00000000e+00	0.00000000e+00
-54	1.98000000e+02	0.00000000e+00	0.00000000e+00	0.00000000e+00
-53	1.98000000e+02	0.00000000e+00	0.00000000e+00	0.00000000e+00
-52	1.98000000e+02	0.00000000e+00	0.00000000e+00	0.00000000e+00
-51	1.98000000e+02	0.00000000e+00	0.00000000e+00	0.00000000e+00
-50	1.98000000e+02	0.00000000e+00	0.00000000e+00	0.00000000e+00
-49	1.99000000e+02	0.00000000e+00	0.00000000e+00	0.00000000e+00
-48	1.99000000e+02	0.00000000e+00	0.00000000e+00	0.00000000e+00
-47	1.99000000e+02	0.00000000e+00	0.00000000e+00	0.00000000e+00
-46	1.99000000e+02	0.00000000e+00	0.00000000e+00	0.00000000e+00
-45	1.99000000e+02	0.00000000e+00	0.00000000e+00	0.00000000e+00
-44	1.99000000e+02	0.00000000e+00	0.00000000e+00	0.00000000e+00
-43	2.00000000e+02	0.00000000e+00	0.00000000e+00	0.00000000e+00
-42	2.00000000e+02	0.00000000e+00	0.00000000e+00	0.00000000e+00
-41	2.01000000e+02	0.00000000e+00	0.00000000e+00	0.00000000e+00
-40	2.02000000e+02	0.00000000e+00	0.00000000e+00	0.00000000e+00
-39	2.03000000e+02	0.00000000e+00	0.00000000e+00	0.00000000e+00
-38	2.03000000e+02	0.00000000e+00	0.00000000e+00	0.00000000e+00
-37	2.03000000e+02	0.00000000e+00	0.00000000e+00	0.00000000e+00
-36	2.03000000e+02	0.00000000e+00	0.00000000e+00	0.00000000e+00
-35	2.03000000e+02	0.00000000e+00	0.00000000e+00	0.00000000e+00
-34	2.04000000e+02	0.00000000e+00	0.00000000e+00	0.00000000e+00
-33	2.06000000e+02	0.00000000e+00	0.00000000e+00	0.00000000e+00
-32	2.06000000e+02	0.00000000e+00	0.00000000e+00	0.00000000e+00
-31	2.06000000e+02	0.00000000e+00	0.00000000e+00	0.00000000e+00
-30	2.06000000e+02	0.00000000e+00	0.00000000e+00	0.00000000e+00
-29	2.08000000e+02	0.00000000e+00	0.00000000e+00	0.00000000e+00
-28	2.08000000e+02	0.00000000e+00	0.00000000e+00	0.00000000e+00
-27	2.09000000e+02	0.00000000e+00	0.00000000e+00	0.00000000e+00
-26	2.09000000e+02	0.00000000e+00	0.00000000e+00	0.00000000e+00
-25	2.10000000e+02	0.00000000e+00	0.00000000e+00	0.00000000e+00
-24	2.16000000e+02	0.00000000e+00	0.00000000e+00	0.00000000e+00
-23	2.16000000e+02	0.00000000e+00	0.00000000e+00	0.00000000e+00
-22	2.16000000e+02	0.00000000e+00	0.00000000e+00	0.00000000e+00
-21	2.17000000e+02	0.00000000e+00	0.00000000e+00	0.00000000e+00
-20	2.17000000e+02	0.00000000e+00	0.00000000e+00	0.00000000e+00
-19	2.18000000e+02	0.00000000e+00	0.00000000e+00	0.00000000e+00
-18	2.18000000e+02	0.00000000e+00	0.00000000e+00	0.00000000e+00
-17	2.18000000e+02	0.00000000e+00	0.00000000e+00	0.00000000e+00
-16	2.18000000e+02	0.00000000e+00	0.00000000e+00	0.00000000e+00
-15	2.18000000e+02	0.00000000e+00	0.00000000e+00	0.00000000e+00
-14	2.25000000e+02	0.00000000e+00	0.00000000e+00	0.00000000e+00
-13	2.40000000e+02	0.00000000e+00	0.00000000e+00	0.00000000e+00
-12	2.58000000e+02	0.00000000e+00	0.00000000e+00	0.00000000e+00
-11	2.74000000e+02	0.00000000e+00	0.00000000e+00	0.00000000e+00
-10	2.88000000e+02	0.00000000e+00	0.00000000e+00	0.00000000e+00
-9	3.03000000e+02	0.00000000e+00	0.00000000e+00	0.00000000e+00
-8	3.11000000e+02	0.00000000e+00	0.00000000e+00	0.00000000e+00
-7	3.11000000e+02	0.00000000e+00	0.00000000e+00	0.00000000e+00
-6	3.11000000e+02	0.00000000e+00	0.00000000e+00	0.00000000e+00
-5	3.11000000e+02	0.00000000e+00	0.00000000e+00	0.00000000e+00
-4	3.11000000e+02	0.00000000e+00	0.00000000e+00	0.00000000e+00
-3	3.12000000e+02	0.00000000e+00	0.00000000e+00	0.00000000e+00
-2	3.12000000e+02	0.00000000e+00	0.00000000e+00	0.00000000e+00
-1	3.14000000e+02	0.00000000e+00	0.00000000e+00	0.00000000e+00
0	3.14000000e+02	0.00000000e+00	0.00000000e+00	0.00000000e+00
1	3.14000000e+02	0.00000000e+00	0.00000000e+00	0.00000000e+00
2	3.14000000e+02	0.00000000e+00	0.00000000e+00	0.00000000e+00
3	3.14000000e+02	0.00000000e+00	0.00000000e+00	0.00000000e+00
4	3.17000000e+02	0.00000000e+00	0.00000000e+00	0.00000000e+00
5	3.17000000e+02	0.00000000e+00	0.00000000e+00	0.00000000e+00
6	3.18000000e+02	0.00000000e+00	0.00000000e+00	0.00000000e+00
7	3.18000000e+02	0.00000000e+00	0.00000000e+00	0.00000000e+00
8	3.19000000e+02	0.00000000e+00	0.00000000e+00	0.00000000e+00
9	3.19000000e+02	0.00000000e+00	0.00000000e+00	0.00000000e+00
10	3.19000000e+02	0.00000000e+00	0.00000000e+00	0.00000000e+00
11	3.19000000e+02	0.00000000e+00	0.00000000e+00	0.00000000e+00
12	3.19000000e+02	0.00000000e+00	0.00000000e+00	0.00000000e+00
13	3.19000000e+02	0.00000000e+00	0.00000000e+00	0.00000000e+00
14	3.19000000e+02	0.00000000e+00	0.00000000e+00	0.00000000e+00
15	3.19000000e+02	0.00000000e+00	0.00000000e+00	0.00000000e+00
16	3.19000000e+02	0.00000000e+00	0.00000000e+00	0.00000000e+00
17	3.20000000e+02	0.00000000e+00	0.00000000e+00	0.00000000e+00
18	3.21000000e+02	0.00000000e+00	0.00000000e+00	0.00000000e+00
19	3.21000000e+02	0.00000000e+00	0.00000000e+00	0.00000000e+00
20	3.21000000e+02	0.00000000e+00	0.00000000e+00	0.00000000e+00
21	3.21000000e+02	0.00000000e+00	0.00000000e+00	0.00000000e+00
22	3.21000000e+02	0.00000000e+00	0.00000000e+00	0.00000000e+00
23	3.21000000e+02	0.00000000e+00	0.00000000e+00	0.00000000e+00
24	3.21000000e+02	0.00000000e+00	0.00000000e+00	0.00000000e+00
25	3.21000000e+02	0.00000000e+00	0.00000000e+00	0.00000000e+00
26	3.21000000e+02	0.00000000e+00	0.00000000e+00	0.00000000e+00
27	3.21000000e+02	0.00000000e+00	0.00000000e+00	0.00000000e+00
28	3.21000000e+02	0.00000000e+00	0.00000000e+00	0.00000000e+00
29	3.21000000e+02	0.00000000e+00	0.00000000e+00	0.00000000e+00
30	3.21000000e+02	0.00000000e+00	0.00000000e+00	0.00000000e+00
31	3.22000000e+02	0.00000000e+00	0.00000000e+00	0.00000000e+00
32	3.22000000e+02	0.00000000e+00	0.00000000e+00	0.00000000e+00
33	3.22000000e+02	0.00000000e+00	0.00000000e+00	0.00000000e+00
34	3.22000000e+02	0.00000000e+00	0.00000000e+00	0.00000000e+00
35	3.22000000e+02	0.00000000e+00	0.00000000e+00	0.00000000e+00
36	3.24000000e+02	0.00000000e+00	0.00000000e+00	0.00000000e+00
37	3.24000000e+02	0.00000000e+00	0.00000000e+00	0.00000000e+00
38	3.24000000e+02	0.00000000e+00	0.00000000e+00	0.00000000e+00
39	3.24000000e+02	0.00000000e+00	0.00000000e+00	0.00000000e+00
40	3.24000000e+02	0.00000000e+00	0.00000000e+00	0.00000000e+00
41	3.25000000e+02	0.00000000e+00	0.00000000e+00	0.00000000e+00
42	3.25000000e+02	0.00000000e+00	0.00000000e+00	0.00000000e+00
43	3.25000000e+02	0.00000000e+00	0.00000000e+00	0.00000000e+00
44	3.25000000e+02	0.00000000e+00	0.00000000e+00	0.00000000e+00
45	3.25000000e+02	0.00000000e+00	0.00000000e+00	0.00000000e+00
46	3.26000000e+02	0.00000000e+00	0.00000000e+00	0.00000000e+00
47	3.26000000e+02	0.00000000e+00	0.00000000e+00	0.00000000e+00
48	3.28000000e+02	0.00000000e+00	0.00000000e+00	0.00000000e+00
49	3.29000000e+02	0.00000000e+00	0.00000000e+00	0.00000000e+00
50	3.29000000e+02	0.00000000e+00	0.00000000e+00	0.00000000e+00
51	3.31000000e+02	0.00000000e+00	0.00000000e+00	0.00000000e+00
52	3.31000000e+02	0.00000000e+00	0.00000000e+00	0.00000000e+00
53	3.31000000e+02	0.00000000e+00	0.00000000e+00	0.00000000e+00
54	3.31000000e+02	0.00000000e+00	0.00000000e+00	0.00000000e+00
55	3.31000000e+02	0.00000000e+00	0.00000000e+00	0.00000000e+00
56	3.35000000e+02	0.00000000e+00	0.00000000e+00	0.00000000e+00
57	3.35000000e+02	0.00000000e+00	0.00000000e+00	0.00000000e+00
58	3.36000000e+02	0.00000000e+00	0.00000000e+00	0.00000000e+00
59	3.36000000e+02	0.00000000e+00	0.00000000e+00	0.00000000e+00
60	3.36000000e+02	0.00000000e+00	0.00000000e+00	0.00000000e+00
61	3.36000000e+02	0.00000000e+00	0.00000000e+00	0.00000000e+00
62	3.36000000e+02	0.00000000e+00	0.00000000e+00	0.00000000e+00
63	3.36000000e+02	0.00000000e+00	0.00000000e+00	0.00000000e+00
64	3.36000000e+02	0.00000000e+00	0.00000000e+00	0.00000000e+00
65	3.36000000e+02	0.00000000e+00	0.00000000e+00	0.00000000e+00
66	3.37000000e+02	0.00000000e+00	0.00000000e+00	0.00000000e+00
67	3.38000000e+02	0.00000000e+00	0.00000000e+00	0.00000000e+00
68	3.40000000e+02	0.00000000e+00	0.00000000e+00	0.00000000e+00
69	3.40000000e+02	0.00000000e+00	0.00000000e+00	0.00000000e+00
70	3.42000000e+02	0.00000000e+00	0.00000000e+00	0.00000000e+00
71	3.42000000e+02	0.00000000e+00	0.00000000e+00	0.00000000e+00
72	3.42000000e+02	0.00000000e+00	0.00000000e+00	0.00000000e+00
73	3.42000000e+02	0.00000000e+00	0.00000000e+00	0.00000000e+00
74	3.42000000e+02	0.00000000e+00	0.00000000e+00	0.00000000e+00
75	3.43000000e+02	0.00000000e+00	0.00000000e+00	0.00000000e+00
76	3.44000000e+02	0.00000000e+00	0.00000000e+00	0.00000000e+00
77	3.44000000e+02	0.00000000e+00	0.00000000e+00	0.00000000e+00
78	3.44000000e+02	0.00000000e+00	0.00000000e+00	0.00000000e+00
79	3.44000000e+02	0.00000000e+00	0.00000000e+00	0.00000000e+00
80	3.45000000e+02	0.00000000e+00	0.00000000e+00	0.00000000e+00
81	3.46000000e+02	0.00000000e+00	0.00000000e+00	0.00000000e+00
82	3.46000000e+02	0.00000000e+00	0.00000000e+00	0.00000000e+00
83	3.48000000e+02	0.00000000e+00	0.00000000e+00	0.00000000e+00
84	3.48000000e+02	0.00000000e+00	0.00000000e+00	0.00000000e+00
85	3.49000000e+02	0.00000000e+00	0.00000000e+00	0.00000000e+00
86	3.50000000e+02	0.00000000e+00	0.00000000e+00	0.00000000e+00
87	3.51000000e+02	0.00000000e+00	0.00000000e+00	0.00000000e+00
88	3.52000000e+02	0.00000000e+00	0.00000000e+00	0.00000000e+00
89	3.54000000e+02	0.00000000e+00	0.00000000e+00	0.00000000e+00
90	3.54000000e+02	0.00000000e+00	0.00000000e+00	0.00000000e+00
91	3.58000000e+02	0.00000000e+00	0.00000000e+00	0.00000000e+00
92	3.59000000e+02	0.00000000e+00	0.00000000e+00	0.00000000e+00
93	3.60000000e+02	0.00000000e+00	0.00000000e+00	0.00000000e+00
94	3.60000000e+02	0.00000000e+00	0.00000000e+00	0.00000000e+00
95	3.60000000e+02	0.00000000e+00	0.00000000e+00	0.00000000e+00
96	3.61000000e+02	0.00000000e+00	0.00000000e+00	0.00000000e+00
97	3.61000000e+02	0.00000000e+00	0.00000000e+00	0.00000000e+00
98	3.64000000e+02	0.00000000e+00	0.00000000e+00	0.00000000e+00
99	3.64000000e+02	0.00000000e+00	0.00000000e+00	0.00000000e+00
100	3.64000000e+02	0.00000000e+00	0.00000000e+00	0.00000000e+00
