# Supplementary material for: Early Prediction of Movie Box Office Success Based on Wikipedia Activity Big Data
Source: PLoS One. 2013 Aug 21;8(8):e71226. doi: 10.1371/journal.pone.0071226 (PMC3749192; doi:10.1371/journal.pone.0071226)
Supplement: Dataset S1 — The dataset under study, including the financial and Wikipedia activity data is also available at http://wwm.phy.bme.hu/SupplementaryDataS1.zip. (ZIP) [file pone.0071226.s002.zip › wikipredict_data_pack/sample_of_312/wikipedia_predictors/68]

Day_(movie_time)	Views	Users	Rigor	Edits
-500	0.00000000e+00	0.00000000e+00	0.00000000e+00	0.00000000e+00
-499	5.60000000e+01	0.00000000e+00	0.00000000e+00	0.00000000e+00
-498	1.14000000e+02	0.00000000e+00	0.00000000e+00	0.00000000e+00
-497	1.69000000e+02	0.00000000e+00	0.00000000e+00	0.00000000e+00
-496	2.23000000e+02	0.00000000e+00	0.00000000e+00	0.00000000e+00
-495	2.54000000e+02	0.00000000e+00	0.00000000e+00	0.00000000e+00
-494	2.79000000e+02	0.00000000e+00	0.00000000e+00	0.00000000e+00
-493	3.87000000e+02	0.00000000e+00	0.00000000e+00	0.00000000e+00
-492	5.32000000e+02	0.00000000e+00	0.00000000e+00	0.00000000e+00
-491	6.03000000e+02	0.00000000e+00	0.00000000e+00	0.00000000e+00
-490	6.62000000e+02	0.00000000e+00	0.00000000e+00	0.00000000e+00
-489	7.08000000e+02	0.00000000e+00	0.00000000e+00	0.00000000e+00
-488	7.31000000e+02	0.00000000e+00	0.00000000e+00	0.00000000e+00
-487	7.58000000e+02	0.00000000e+00	0.00000000e+00	0.00000000e+00
-486	8.17000000e+02	0.00000000e+00	0.00000000e+00	0.00000000e+00
-485	8.70000000e+02	0.00000000e+00	0.00000000e+00	0.00000000e+00
-484	9.41000000e+02	0.00000000e+00	0.00000000e+00	0.00000000e+00
-483	1.00000000e+03	0.00000000e+00	0.00000000e+00	0.00000000e+00
-482	1.08400000e+03	0.00000000e+00	0.00000000e+00	0.00000000e+00
-481	1.12200000e+03	0.00000000e+00	0.00000000e+00	0.00000000e+00
-480	1.16800000e+03	0.00000000e+00	0.00000000e+00	0.00000000e+00
-479	1.26100000e+03	0.00000000e+00	0.00000000e+00	0.00000000e+00
-478	1.33300000e+03	0.00000000e+00	0.00000000e+00	0.00000000e+00
-477	1.41600000e+03	0.00000000e+00	0.00000000e+00	0.00000000e+00
-476	1.47900000e+03	0.00000000e+00	0.00000000e+00	0.00000000e+00
-475	1.53900000e+03	0.00000000e+00	0.00000000e+00	0.00000000e+00
-474	1.56400000e+03	0.00000000e+00	0.00000000e+00	0.00000000e+00
-473	1.59000000e+03	0.00000000e+00	0.00000000e+00	0.00000000e+00
-472	1.65000000e+03	0.00000000e+00	0.00000000e+00	0.00000000e+00
-471	1.71600000e+03	0.00000000e+00	0.00000000e+00	0.00000000e+00
-470	1.78700000e+03	0.00000000e+00	0.00000000e+00	0.00000000e+00
-469	1.85300000e+03	0.00000000e+00	0.00000000e+00	0.00000000e+00
-468	1.91300000e+03	0.00000000e+00	0.00000000e+00	0.00000000e+00
-467	1.97300000e+03	0.00000000e+00	0.00000000e+00	0.00000000e+00
-466	2.01700000e+03	0.00000000e+00	0.00000000e+00	0.00000000e+00
-465	2.10200000e+03	0.00000000e+00	0.00000000e+00	0.00000000e+00
-464	2.18200000e+03	0.00000000e+00	0.00000000e+00	0.00000000e+00
-463	2.28700000e+03	0.00000000e+00	0.00000000e+00	0.00000000e+00
-462	2.36400000e+03	0.00000000e+00	0.00000000e+00	0.00000000e+00
-461	2.42700000e+03	0.00000000e+00	0.00000000e+00	0.00000000e+00
-460	2.49300000e+03	1.00000000e+00	1.00000000e+00	1.00000000e+00
-459	2.57300000e+03	2.00000000e+00	2.00000000e+00	2.00000000e+00
-458	2.69300000e+03	3.00000000e+00	3.00000000e+00	3.00000000e+00
-457	2.78500000e+03	3.00000000e+00	3.00000000e+00	3.00000000e+00
-456	3.01000000e+03	4.00000000e+00	4.00000000e+00	5.00000000e+00
-455	3.19600000e+03	4.00000000e+00	4.00000000e+00	5.00000000e+00
-454	3.34300000e+03	4.00000000e+00	4.00000000e+00	5.00000000e+00
-453	3.44100000e+03	4.00000000e+00	4.00000000e+00	5.00000000e+00
-452	3.55300000e+03	4.00000000e+00	4.00000000e+00	5.00000000e+00
-451	3.71500000e+03	4.00000000e+00	4.00000000e+00	5.00000000e+00
-450	3.87900000e+03	4.00000000e+00	4.00000000e+00	5.00000000e+00
-449	4.02500000e+03	4.00000000e+00	4.00000000e+00	5.00000000e+00
-448	4.14800000e+03	4.00000000e+00	4.00000000e+00	5.00000000e+00
-447	4.28400000e+03	4.00000000e+00	4.00000000e+00	5.00000000e+00
-446	4.37800000e+03	4.00000000e+00	4.00000000e+00	5.00000000e+00
-445	4.48200000e+03	4.00000000e+00	4.00000000e+00	5.00000000e+00
-444	4.64000000e+03	4.00000000e+00	4.00000000e+00	5.00000000e+00
-443	4.82500000e+03	4.00000000e+00	4.00000000e+00	5.00000000e+00
-442	5.26600000e+03	4.00000000e+00	4.00000000e+00	5.00000000e+00
-441	5.70600000e+03	4.00000000e+00	4.00000000e+00	5.00000000e+00
-440	6.16000000e+03	4.00000000e+00	4.00000000e+00	5.00000000e+00
-439	6.55200000e+03	4.00000000e+00	4.00000000e+00	5.00000000e+00
-438	6.93100000e+03	4.00000000e+00	4.00000000e+00	5.00000000e+00
-437	7.41500000e+03	4.00000000e+00	4.00000000e+00	5.00000000e+00
-436	7.86400000e+03	4.00000000e+00	4.00000000e+00	5.00000000e+00
-435	8.23200000e+03	4.00000000e+00	4.00000000e+00	5.00000000e+00
-434	8.60600000e+03	5.00000000e+00	5.00000000e+00	6.00000000e+00
-433	8.98400000e+03	5.00000000e+00	5.00000000e+00	6.00000000e+00
-432	9.31800000e+03	5.00000000e+00	5.00000000e+00	6.00000000e+00
-431	9.64300000e+03	5.00000000e+00	5.00000000e+00	6.00000000e+00
-430	1.00630000e+04	5.00000000e+00	5.00000000e+00	6.00000000e+00
-429	1.04530000e+04	5.00000000e+00	5.00000000e+00	6.00000000e+00
-428	1.09000000e+04	5.00000000e+00	5.00000000e+00	6.00000000e+00
-427	1.13420000e+04	6.00000000e+00	6.00000000e+00	7.00000000e+00
-426	1.17240000e+04	6.00000000e+00	6.00000000e+00	7.00000000e+00
-425	1.20680000e+04	6.00000000e+00	6.00000000e+00	7.00000000e+00
-424	1.23940000e+04	6.00000000e+00	6.00000000e+00	7.00000000e+00
-423	1.28030000e+04	6.00000000e+00	6.00000000e+00	7.00000000e+00
-422	1.32410000e+04	6.00000000e+00	6.00000000e+00	7.00000000e+00
-421	1.38860000e+04	1.10000000e+01	1.30000000e+01	1.40000000e+01
-420	1.43950000e+04	1.10000000e+01	1.30000000e+01	1.40000000e+01
-419	1.48530000e+04	1.10000000e+01	1.30000000e+01	1.40000000e+01
-418	1.53160000e+04	1.10000000e+01	1.30000000e+01	1.40000000e+01
-417	1.58670000e+04	1.10000000e+01	1.30000000e+01	1.40000000e+01
-416	1.63900000e+04	1.10000000e+01	1.30000000e+01	1.40000000e+01
-415	1.69030000e+04	1.10000000e+01	1.30000000e+01	1.40000000e+01
-414	1.73780000e+04	1.10000000e+01	1.30000000e+01	1.40000000e+01
-413	1.78370000e+04	1.10000000e+01	1.30000000e+01	1.40000000e+01
-412	1.83500000e+04	1.10000000e+01	1.30000000e+01	1.40000000e+01
-411	1.88010000e+04	1.10000000e+01	1.30000000e+01	1.40000000e+01
-410	1.92580000e+04	1.10000000e+01	1.30000000e+01	1.40000000e+01
-409	1.97970000e+04	1.10000000e+01	1.30000000e+01	1.40000000e+01
-408	2.03880000e+04	1.20000000e+01	1.40000000e+01	1.50000000e+01
-407	2.03880000e+04	1.20000000e+01	1.40000000e+01	1.50000000e+01
-406	2.08570000e+04	1.20000000e+01	1.40000000e+01	1.50000000e+01
-405	2.08570000e+04	1.20000000e+01	1.40000000e+01	1.50000000e+01
-404	2.08570000e+04	1.20000000e+01	1.40000000e+01	1.50000000e+01
-403	2.08570000e+04	1.20000000e+01	1.40000000e+01	1.50000000e+01
-402	2.13910000e+04	1.20000000e+01	1.40000000e+01	1.50000000e+01
-401	2.19010000e+04	1.20000000e+01	1.40000000e+01	1.50000000e+01
-400	2.24070000e+04	1.20000000e+01	1.40000000e+01	1.50000000e+01
-399	2.28860000e+04	1.20000000e+01	1.40000000e+01	1.50000000e+01
-398	2.33760000e+04	1.20000000e+01	1.40000000e+01	1.50000000e+01
-397	2.38380000e+04	1.20000000e+01	1.50000000e+01	1.60000000e+01
-396	2.43570000e+04	1.20000000e+01	1.50000000e+01	1.60000000e+01
-395	2.49080000e+04	1.20000000e+01	1.50000000e+01	1.60000000e+01
-394	2.55230000e+04	1.20000000e+01	1.50000000e+01	1.60000000e+01
-393	2.60460000e+04	1.20000000e+01	1.50000000e+01	1.70000000e+01
-392	2.66340000e+04	1.30000000e+01	1.60000000e+01	2.20000000e+01
-391	2.71100000e+04	1.30000000e+01	1.60000000e+01	2.20000000e+01
-390	2.75640000e+04	1.30000000e+01	1.60000000e+01	2.20000000e+01
-389	2.81390000e+04	1.30000000e+01	1.60000000e+01	2.20000000e+01
-388	2.87760000e+04	1.30000000e+01	1.60000000e+01	2.20000000e+01
-387	2.93500000e+04	1.30000000e+01	1.60000000e+01	2.20000000e+01
-386	2.93500000e+04	1.30000000e+01	1.60000000e+01	2.20000000e+01
-385	2.93500000e+04	1.70000000e+01	1.80000000e+01	2.40000000e+01
-384	2.93500000e+04	2.00000000e+01	2.00000000e+01	2.60000000e+01
-383	2.98110000e+04	2.00000000e+01	2.00000000e+01	2.60000000e+01
-382	3.02780000e+04	2.00000000e+01	2.00000000e+01	2.60000000e+01
-381	3.08400000e+04	2.00000000e+01	2.00000000e+01	2.60000000e+01
-380	3.13550000e+04	1.90000000e+01	2.10000000e+01	2.70000000e+01
-379	3.18970000e+04	1.90000000e+01	2.10000000e+01	2.70000000e+01
-378	3.23820000e+04	1.90000000e+01	2.10000000e+01	2.70000000e+01
-377	3.28870000e+04	1.90000000e+01	2.10000000e+01	2.70000000e+01
-376	3.33660000e+04	1.90000000e+01	2.10000000e+01	2.70000000e+01
-375	3.38740000e+04	1.90000000e+01	2.10000000e+01	2.70000000e+01
-374	3.44560000e+04	1.90000000e+01	2.10000000e+01	2.70000000e+01
-373	3.49830000e+04	1.90000000e+01	2.10000000e+01	2.70000000e+01
-372	3.54750000e+04	1.90000000e+01	2.10000000e+01	2.70000000e+01
-371	3.59130000e+04	1.90000000e+01	2.10000000e+01	2.70000000e+01
-370	3.64130000e+04	1.90000000e+01	2.10000000e+01	2.70000000e+01
-369	3.68120000e+04	1.90000000e+01	2.10000000e+01	2.70000000e+01
-368	3.72370000e+04	1.90000000e+01	2.10000000e+01	2.70000000e+01
-367	3.77580000e+04	1.90000000e+01	2.10000000e+01	2.70000000e+01
-366	3.82930000e+04	1.90000000e+01	2.10000000e+01	2.70000000e+01
-365	3.88030000e+04	1.90000000e+01	2.10000000e+01	2.70000000e+01
-364	3.93420000e+04	1.90000000e+01	2.10000000e+01	2.70000000e+01
-363	3.98560000e+04	1.90000000e+01	2.10000000e+01	2.70000000e+01
-362	4.02740000e+04	1.90000000e+01	2.10000000e+01	2.70000000e+01
-361	4.08130000e+04	2.00000000e+01	2.20000000e+01	2.80000000e+01
-360	4.14880000e+04	2.00000000e+01	2.20000000e+01	2.80000000e+01
-359	4.20460000e+04	2.00000000e+01	2.20000000e+01	2.80000000e+01
-358	4.25840000e+04	2.00000000e+01	2.20000000e+01	2.80000000e+01
-357	4.31260000e+04	2.00000000e+01	2.20000000e+01	2.80000000e+01
-356	4.36040000e+04	2.00000000e+01	2.20000000e+01	2.80000000e+01
-355	4.40860000e+04	2.00000000e+01	2.20000000e+01	2.80000000e+01
-354	4.40860000e+04	2.00000000e+01	2.20000000e+01	2.80000000e+01
-353	4.46350000e+04	2.00000000e+01	2.20000000e+01	2.80000000e+01
-352	4.51140000e+04	2.00000000e+01	2.20000000e+01	2.80000000e+01
-351	4.56690000e+04	2.00000000e+01	2.20000000e+01	2.80000000e+01
-350	4.61420000e+04	2.00000000e+01	2.20000000e+01	2.80000000e+01
-349	4.66420000e+04	2.00000000e+01	2.20000000e+01	2.80000000e+01
-348	4.71300000e+04	2.00000000e+01	2.20000000e+01	2.80000000e+01
-347	4.71300000e+04	2.00000000e+01	2.20000000e+01	2.80000000e+01
-346	4.76580000e+04	2.00000000e+01	2.20000000e+01	2.80000000e+01
-345	4.81870000e+04	2.00000000e+01	2.20000000e+01	2.80000000e+01
-344	4.86320000e+04	2.00000000e+01	2.20000000e+01	2.80000000e+01
-343	4.90630000e+04	2.00000000e+01	2.20000000e+01	2.80000000e+01
-342	4.95450000e+04	2.00000000e+01	2.20000000e+01	2.80000000e+01
-341	5.00630000e+04	2.00000000e+01	2.20000000e+01	2.80000000e+01
-340	5.06250000e+04	2.00000000e+01	2.20000000e+01	2.80000000e+01
-339	5.12710000e+04	2.50000000e+01	2.40000000e+01	3.20000000e+01
-338	5.18570000e+04	2.50000000e+01	2.40000000e+01	3.20000000e+01
-337	5.24080000e+04	2.50000000e+01	2.40000000e+01	3.20000000e+01
-336	5.29740000e+04	2.50000000e+01	2.40000000e+01	3.20000000e+01
-335	5.35650000e+04	2.50000000e+01	2.40000000e+01	3.20000000e+01
-334	5.41490000e+04	2.50000000e+01	2.40000000e+01	3.20000000e+01
-333	5.47730000e+04	2.50000000e+01	2.40000000e+01	3.20000000e+01
-332	5.55530000e+04	2.50000000e+01	2.40000000e+01	3.20000000e+01
-331	5.60510000e+04	2.50000000e+01	2.40000000e+01	3.20000000e+01
-330	5.66300000e+04	2.50000000e+01	2.40000000e+01	3.20000000e+01
-329	5.71820000e+04	2.50000000e+01	2.40000000e+01	3.20000000e+01
-328	5.78740000e+04	2.50000000e+01	2.40000000e+01	3.20000000e+01
-327	5.86150000e+04	2.40000000e+01	2.50000000e+01	3.30000000e+01
-326	5.93540000e+04	2.40000000e+01	2.50000000e+01	3.30000000e+01
-325	6.01710000e+04	2.70000000e+01	2.70000000e+01	3.50000000e+01
-324	6.11260000e+04	2.70000000e+01	2.70000000e+01	3.50000000e+01
-323	6.22360000e+04	2.80000000e+01	2.80000000e+01	3.60000000e+01
-322	6.33950000e+04	2.80000000e+01	2.80000000e+01	3.60000000e+01
-321	6.45450000e+04	2.80000000e+01	2.80000000e+01	3.60000000e+01
-320	6.56510000e+04	2.80000000e+01	2.80000000e+01	3.60000000e+01
-319	6.68470000e+04	2.80000000e+01	2.80000000e+01	3.60000000e+01
-318	6.81690000e+04	2.80000000e+01	2.80000000e+01	3.60000000e+01
-317	6.93630000e+04	2.80000000e+01	2.80000000e+01	3.60000000e+01
-316	7.05860000e+04	2.80000000e+01	2.80000000e+01	3.60000000e+01
-315	7.17400000e+04	2.80000000e+01	2.80000000e+01	3.60000000e+01
-314	7.27840000e+04	2.80000000e+01	2.80000000e+01	3.60000000e+01
-313	7.45090000e+04	2.80000000e+01	2.80000000e+01	3.60000000e+01
-312	7.61990000e+04	2.80000000e+01	2.80000000e+01	3.60000000e+01
-311	7.82590000e+04	2.80000000e+01	2.80000000e+01	3.60000000e+01
-310	7.99650000e+04	2.80000000e+01	2.80000000e+01	3.60000000e+01
-309	8.18890000e+04	2.90000000e+01	2.90000000e+01	3.70000000e+01
-308	8.35510000e+04	2.90000000e+01	2.90000000e+01	3.70000000e+01
-307	8.49790000e+04	2.90000000e+01	2.90000000e+01	3.70000000e+01
-306	8.69970000e+04	2.90000000e+01	2.90000000e+01	3.70000000e+01
-305	8.89250000e+04	2.90000000e+01	2.90000000e+01	3.70000000e+01
-304	9.05870000e+04	2.90000000e+01	2.90000000e+01	3.70000000e+01
-303	9.20630000e+04	2.90000000e+01	2.90000000e+01	3.70000000e+01
-302	9.36130000e+04	2.90000000e+01	2.90000000e+01	3.70000000e+01
-301	9.51370000e+04	3.00000000e+01	3.00000000e+01	4.10000000e+01
-300	9.66090000e+04	3.00000000e+01	3.10000000e+01	4.20000000e+01
-299	9.81520000e+04	3.00000000e+01	3.10000000e+01	4.20000000e+01
-298	9.97690000e+04	3.00000000e+01	3.20000000e+01	4.30000000e+01
-297	1.01403000e+05	3.00000000e+01	3.20000000e+01	4.30000000e+01
-296	1.02708000e+05	3.00000000e+01	3.20000000e+01	4.30000000e+01
-295	1.03983000e+05	3.00000000e+01	3.20000000e+01	4.30000000e+01
-294	1.05037000e+05	3.00000000e+01	3.20000000e+01	4.30000000e+01
-293	1.06146000e+05	3.00000000e+01	3.20000000e+01	4.30000000e+01
-292	1.07192000e+05	3.00000000e+01	3.20000000e+01	4.30000000e+01
-291	1.08556000e+05	3.00000000e+01	3.20000000e+01	4.30000000e+01
-290	1.11545000e+05	3.00000000e+01	3.20000000e+01	4.30000000e+01
-289	1.13407000e+05	3.00000000e+01	3.20000000e+01	4.30000000e+01
-288	1.14602000e+05	3.00000000e+01	3.20000000e+01	4.30000000e+01
-287	1.15751000e+05	3.00000000e+01	3.20000000e+01	4.30000000e+01
-286	1.16950000e+05	3.40000000e+01	3.30000000e+01	4.40000000e+01
-285	1.16950000e+05	3.70000000e+01	3.60000000e+01	4.70000000e+01
-284	1.16950000e+05	3.80000000e+01	3.70000000e+01	4.80000000e+01
-283	1.18385000e+05	4.10000000e+01	3.80000000e+01	5.00000000e+01
-282	1.19651000e+05	3.80000000e+01	4.00000000e+01	5.20000000e+01
-281	1.20769000e+05	3.90000000e+01	4.10000000e+01	5.30000000e+01
-280	1.21873000e+05	3.90000000e+01	4.10000000e+01	5.30000000e+01
-279	1.22921000e+05	3.90000000e+01	4.10000000e+01	5.30000000e+01
-278	1.24095000e+05	3.90000000e+01	4.10000000e+01	5.30000000e+01
-277	1.25468000e+05	3.90000000e+01	4.10000000e+01	5.30000000e+01
-276	1.26620000e+05	3.90000000e+01	4.10000000e+01	5.30000000e+01
-275	1.27705000e+05	3.90000000e+01	4.10000000e+01	5.30000000e+01
-274	1.28823000e+05	3.90000000e+01	4.10000000e+01	5.30000000e+01
-273	1.29940000e+05	4.70000000e+01	4.50000000e+01	6.00000000e+01
-272	1.31240000e+05	4.70000000e+01	4.50000000e+01	6.00000000e+01
-271	1.32334000e+05	4.70000000e+01	4.50000000e+01	6.00000000e+01
-270	1.33473000e+05	4.70000000e+01	4.50000000e+01	6.00000000e+01
-269	1.33473000e+05	4.70000000e+01	4.50000000e+01	6.00000000e+01
-268	1.34443000e+05	4.80000000e+01	4.70000000e+01	6.30000000e+01
-267	1.35424000e+05	5.00000000e+01	4.80000000e+01	6.40000000e+01
-266	1.36384000e+05	5.00000000e+01	4.80000000e+01	6.40000000e+01
-265	1.37354000e+05	5.00000000e+01	4.80000000e+01	6.40000000e+01
-264	1.38259000e+05	5.00000000e+01	4.80000000e+01	6.40000000e+01
-263	1.39266000e+05	5.00000000e+01	4.80000000e+01	6.40000000e+01
-262	1.40395000e+05	5.00000000e+01	4.80000000e+01	6.40000000e+01
-261	1.41442000e+05	5.00000000e+01	4.80000000e+01	6.40000000e+01
-260	1.42284000e+05	5.00000000e+01	4.80000000e+01	6.40000000e+01
-259	1.43198000e+05	5.00000000e+01	4.80000000e+01	6.40000000e+01
-258	1.44035000e+05	4.90000000e+01	5.00000000e+01	7.00000000e+01
-257	1.45010000e+05	5.90000000e+01	5.90000000e+01	8.50000000e+01
-256	1.46282000e+05	5.80000000e+01	6.00000000e+01	8.80000000e+01
-255	1.47380000e+05	6.00000000e+01	6.20000000e+01	9.20000000e+01
-254	1.48314000e+05	6.00000000e+01	6.20000000e+01	9.20000000e+01
-253	1.49166000e+05	6.00000000e+01	6.20000000e+01	9.20000000e+01
-252	1.49847000e+05	6.00000000e+01	6.20000000e+01	9.20000000e+01
-251	1.50730000e+05	6.00000000e+01	6.20000000e+01	9.20000000e+01
-250	1.51654000e+05	6.00000000e+01	6.20000000e+01	9.20000000e+01
-249	1.52654000e+05	6.00000000e+01	6.20000000e+01	9.20000000e+01
-248	1.53667000e+05	6.00000000e+01	6.20000000e+01	9.20000000e+01
-247	1.54512000e+05	6.10000000e+01	6.30000000e+01	9.30000000e+01
-246	1.55429000e+05	6.30000000e+01	6.80000000e+01	1.00000000e+02
-245	1.56342000e+05	6.30000000e+01	6.80000000e+01	1.00000000e+02
-244	1.57300000e+05	6.30000000e+01	6.80000000e+01	1.00000000e+02
-243	1.58206000e+05	6.30000000e+01	6.80000000e+01	1.00000000e+02
-242	1.60154000e+05	6.30000000e+01	6.80000000e+01	1.00000000e+02
-241	1.62643000e+05	6.40000000e+01	7.00000000e+01	1.03000000e+02
-240	1.64405000e+05	6.60000000e+01	7.10000000e+01	1.05000000e+02
-239	1.65728000e+05	6.60000000e+01	7.10000000e+01	1.05000000e+02
-238	1.66977000e+05	6.60000000e+01	7.10000000e+01	1.05000000e+02
-237	1.68103000e+05	6.60000000e+01	7.10000000e+01	1.05000000e+02
-236	1.69311000e+05	6.60000000e+01	7.10000000e+01	1.05000000e+02
-235	1.70566000e+05	6.60000000e+01	7.10000000e+01	1.05000000e+02
-234	1.71750000e+05	6.60000000e+01	7.10000000e+01	1.05000000e+02
-233	1.72702000e+05	6.60000000e+01	7.10000000e+01	1.05000000e+02
-232	1.73646000e+05	6.80000000e+01	7.20000000e+01	1.06000000e+02
-231	1.74682000e+05	6.80000000e+01	7.20000000e+01	1.06000000e+02
-230	1.75708000e+05	6.80000000e+01	7.20000000e+01	1.06000000e+02
-229	1.76751000e+05	6.80000000e+01	7.20000000e+01	1.06000000e+02
-228	1.77880000e+05	6.80000000e+01	7.20000000e+01	1.06000000e+02
-227	1.78829000e+05	6.80000000e+01	7.20000000e+01	1.06000000e+02
-226	1.79772000e+05	6.80000000e+01	7.20000000e+01	1.06000000e+02
-225	1.80626000e+05	6.80000000e+01	7.20000000e+01	1.06000000e+02
-224	1.81446000e+05	6.80000000e+01	7.20000000e+01	1.06000000e+02
-223	1.82305000e+05	6.80000000e+01	7.20000000e+01	1.06000000e+02
-222	1.83228000e+05	6.80000000e+01	7.20000000e+01	1.06000000e+02
-221	1.84121000e+05	7.10000000e+01	7.40000000e+01	1.08000000e+02
-220	1.85111000e+05	7.10000000e+01	7.40000000e+01	1.08000000e+02
-219	1.86176000e+05	7.10000000e+01	7.40000000e+01	1.08000000e+02
-218	1.87121000e+05	7.10000000e+01	7.40000000e+01	1.08000000e+02
-217	1.88126000e+05	7.00000000e+01	7.60000000e+01	1.10000000e+02
-216	1.89105000e+05	7.00000000e+01	7.60000000e+01	1.10000000e+02
-215	1.90110000e+05	7.00000000e+01	7.60000000e+01	1.10000000e+02
-214	1.91346000e+05	7.00000000e+01	7.60000000e+01	1.10000000e+02
-213	1.92482000e+05	7.00000000e+01	7.60000000e+01	1.10000000e+02
-212	1.93424000e+05	7.00000000e+01	7.60000000e+01	1.10000000e+02
-211	1.94382000e+05	7.00000000e+01	7.60000000e+01	1.10000000e+02
-210	1.95380000e+05	6.90000000e+01	7.70000000e+01	1.11000000e+02
-209	1.96375000e+05	6.90000000e+01	7.70000000e+01	1.11000000e+02
-208	1.97284000e+05	6.90000000e+01	7.70000000e+01	1.11000000e+02
-207	1.98321000e+05	6.90000000e+01	7.70000000e+01	1.11000000e+02
-206	1.99464000e+05	6.90000000e+01	7.70000000e+01	1.11000000e+02
-205	2.00421000e+05	6.90000000e+01	7.70000000e+01	1.11000000e+02
-204	2.01256000e+05	6.90000000e+01	7.70000000e+01	1.11000000e+02
-203	2.02108000e+05	6.90000000e+01	7.70000000e+01	1.11000000e+02
-202	2.03128000e+05	6.90000000e+01	7.70000000e+01	1.11000000e+02
-201	2.04152000e+05	7.10000000e+01	7.90000000e+01	1.13000000e+02
-200	2.05188000e+05	7.70000000e+01	9.40000000e+01	1.30000000e+02
-199	2.06218000e+05	7.60000000e+01	9.50000000e+01	1.31000000e+02
-198	2.07218000e+05	7.60000000e+01	9.50000000e+01	1.31000000e+02
-197	2.08109000e+05	7.60000000e+01	9.50000000e+01	1.31000000e+02
-196	2.09122000e+05	7.60000000e+01	9.50000000e+01	1.31000000e+02
-195	2.10230000e+05	7.60000000e+01	9.50000000e+01	1.31000000e+02
-194	2.11378000e+05	7.60000000e+01	9.50000000e+01	1.31000000e+02
-193	2.12614000e+05	7.60000000e+01	9.50000000e+01	1.31000000e+02
-192	2.13932000e+05	7.60000000e+01	9.50000000e+01	1.31000000e+02
-191	2.15188000e+05	7.60000000e+01	9.50000000e+01	1.31000000e+02
-190	2.16409000e+05	7.60000000e+01	9.50000000e+01	1.31000000e+02
-189	2.17717000e+05	7.60000000e+01	9.50000000e+01	1.31000000e+02
-188	2.19188000e+05	7.40000000e+01	9.70000000e+01	1.33000000e+02
-187	2.20792000e+05	7.40000000e+01	9.70000000e+01	1.33000000e+02
-186	2.22851000e+05	7.40000000e+01	9.70000000e+01	1.33000000e+02
-185	2.24749000e+05	7.40000000e+01	9.70000000e+01	1.33000000e+02
-184	2.26386000e+05	7.40000000e+01	9.70000000e+01	1.33000000e+02
-183	2.27795000e+05	8.40000000e+01	9.90000000e+01	1.35000000e+02
-182	2.29500000e+05	8.40000000e+01	9.90000000e+01	1.35000000e+02
-181	2.31536000e+05	8.40000000e+01	9.90000000e+01	1.35000000e+02
-180	2.34318000e+05	8.40000000e+01	9.90000000e+01	1.35000000e+02
-179	2.37160000e+05	8.40000000e+01	9.90000000e+01	1.35000000e+02
-178	2.39857000e+05	8.40000000e+01	9.90000000e+01	1.35000000e+02
-177	2.41438000e+05	8.40000000e+01	9.90000000e+01	1.35000000e+02
-176	2.42793000e+05	8.40000000e+01	9.90000000e+01	1.35000000e+02
-175	2.43953000e+05	8.40000000e+01	9.90000000e+01	1.35000000e+02
-174	2.45099000e+05	8.40000000e+01	9.90000000e+01	1.35000000e+02
-173	2.46772000e+05	8.40000000e+01	9.90000000e+01	1.35000000e+02
-172	2.48918000e+05	8.40000000e+01	9.90000000e+01	1.35000000e+02
-171	2.50481000e+05	8.40000000e+01	9.90000000e+01	1.35000000e+02
-170	2.51399000e+05	8.40000000e+01	9.90000000e+01	1.35000000e+02
-169	2.52301000e+05	8.40000000e+01	9.90000000e+01	1.35000000e+02
-168	2.53307000e+05	8.40000000e+01	9.90000000e+01	1.35000000e+02
-167	2.54395000e+05	8.40000000e+01	9.90000000e+01	1.35000000e+02
-166	2.55480000e+05	8.40000000e+01	9.90000000e+01	1.35000000e+02
-165	2.56859000e+05	8.40000000e+01	9.90000000e+01	1.35000000e+02
-164	2.57936000e+05	8.40000000e+01	9.90000000e+01	1.35000000e+02
-163	2.58907000e+05	8.40000000e+01	9.90000000e+01	1.35000000e+02
-162	2.59828000e+05	8.40000000e+01	9.90000000e+01	1.35000000e+02
-161	2.60732000e+05	8.40000000e+01	9.90000000e+01	1.35000000e+02
-160	2.61866000e+05	8.40000000e+01	9.90000000e+01	1.35000000e+02
-159	2.63045000e+05	8.40000000e+01	9.90000000e+01	1.35000000e+02
-158	2.64288000e+05	8.40000000e+01	9.90000000e+01	1.35000000e+02
-157	2.65665000e+05	8.70000000e+01	1.00000000e+02	1.36000000e+02
-156	2.67088000e+05	8.70000000e+01	1.00000000e+02	1.36000000e+02
-155	2.68419000e+05	8.70000000e+01	1.00000000e+02	1.36000000e+02
-154	2.69615000e+05	8.70000000e+01	1.01000000e+02	1.37000000e+02
-153	2.70815000e+05	8.70000000e+01	1.01000000e+02	1.37000000e+02
-152	2.71988000e+05	8.70000000e+01	1.01000000e+02	1.37000000e+02
-151	2.73248000e+05	8.70000000e+01	1.01000000e+02	1.37000000e+02
-150	2.75005000e+05	8.70000000e+01	1.01000000e+02	1.37000000e+02
-149	2.76077000e+05	8.70000000e+01	1.01000000e+02	1.37000000e+02
-148	2.76924000e+05	8.70000000e+01	1.01000000e+02	1.37000000e+02
-147	2.77806000e+05	8.70000000e+01	1.01000000e+02	1.37000000e+02
-146	2.78355000e+05	8.70000000e+01	1.01000000e+02	1.37000000e+02
-145	2.78553000e+05	8.70000000e+01	1.01000000e+02	1.37000000e+02
-144	2.78735000e+05	8.40000000e+01	1.02000000e+02	1.38000000e+02
-143	2.78923000e+05	8.40000000e+01	1.02000000e+02	1.38000000e+02
-142	2.79391000e+05	8.40000000e+01	1.03000000e+02	1.39000000e+02
-141	2.80015000e+05	8.40000000e+01	1.03000000e+02	1.39000000e+02
-140	2.80975000e+05	8.40000000e+01	1.03000000e+02	1.39000000e+02
-139	2.81779000e+05	8.40000000e+01	1.03000000e+02	1.39000000e+02
-138	2.82746000e+05	8.40000000e+01	1.03000000e+02	1.39000000e+02
-137	2.83751000e+05	8.40000000e+01	1.03000000e+02	1.39000000e+02
-136	2.84978000e+05	8.40000000e+01	1.03000000e+02	1.39000000e+02
-135	2.85920000e+05	8.40000000e+01	1.03000000e+02	1.39000000e+02
-134	2.86734000e+05	8.40000000e+01	1.03000000e+02	1.39000000e+02
-133	2.87403000e+05	8.40000000e+01	1.03000000e+02	1.39000000e+02
-132	2.88111000e+05	8.40000000e+01	1.03000000e+02	1.39000000e+02
-131	2.88111000e+05	8.40000000e+01	1.03000000e+02	1.39000000e+02
-130	2.88469000e+05	8.40000000e+01	1.03000000e+02	1.39000000e+02
-129	2.88469000e+05	8.40000000e+01	1.03000000e+02	1.39000000e+02
-128	2.89380000e+05	8.40000000e+01	1.03000000e+02	1.39000000e+02
-127	2.90266000e+05	8.40000000e+01	1.03000000e+02	1.39000000e+02
-126	2.91022000e+05	8.40000000e+01	1.03000000e+02	1.39000000e+02
-125	2.91876000e+05	8.40000000e+01	1.03000000e+02	1.39000000e+02
-124	2.92684000e+05	8.40000000e+01	1.04000000e+02	1.40000000e+02
-123	2.93472000e+05	8.40000000e+01	1.04000000e+02	1.40000000e+02
-122	2.93472000e+05	8.40000000e+01	1.04000000e+02	1.40000000e+02
-121	2.94430000e+05	8.40000000e+01	1.04000000e+02	1.40000000e+02
-120	2.94430000e+05	8.40000000e+01	1.04000000e+02	1.40000000e+02
-119	2.94430000e+05	8.40000000e+01	1.04000000e+02	1.40000000e+02
-118	2.94430000e+05	8.40000000e+01	1.04000000e+02	1.40000000e+02
-117	2.94430000e+05	8.40000000e+01	1.05000000e+02	1.41000000e+02
-116	2.95275000e+05	8.80000000e+01	1.06000000e+02	1.44000000e+02
-115	2.96177000e+05	8.70000000e+01	1.07000000e+02	1.45000000e+02
-114	2.97076000e+05	8.70000000e+01	1.07000000e+02	1.45000000e+02
-113	2.98795000e+05	8.70000000e+01	1.07000000e+02	1.45000000e+02
-112	3.01834000e+05	8.90000000e+01	1.08000000e+02	1.47000000e+02
-111	3.04873000e+05	8.90000000e+01	1.08000000e+02	1.47000000e+02
-110	3.08250000e+05	9.20000000e+01	1.09000000e+02	1.48000000e+02
-109	3.11096000e+05	9.20000000e+01	1.09000000e+02	1.48000000e+02
-108	3.14709000e+05	9.20000000e+01	1.09000000e+02	1.48000000e+02
-107	3.17583000e+05	9.20000000e+01	1.09000000e+02	1.48000000e+02
-106	3.20284000e+05	9.20000000e+01	1.09000000e+02	1.48000000e+02
-105	3.22821000e+05	9.20000000e+01	1.09000000e+02	1.48000000e+02
-104	3.25559000e+05	9.30000000e+01	1.10000000e+02	1.49000000e+02
-103	3.27852000e+05	9.30000000e+01	1.10000000e+02	1.49000000e+02
-102	3.30443000e+05	9.30000000e+01	1.10000000e+02	1.49000000e+02
-101	3.33592000e+05	9.30000000e+01	1.10000000e+02	1.49000000e+02
-100	3.36258000e+05	9.30000000e+01	1.10000000e+02	1.49000000e+02
-99	3.38859000e+05	9.30000000e+01	1.10000000e+02	1.49000000e+02
-98	3.41939000e+05	9.30000000e+01	1.11000000e+02	1.50000000e+02
-97	3.45118000e+05	9.30000000e+01	1.11000000e+02	1.50000000e+02
-96	3.47804000e+05	9.30000000e+01	1.11000000e+02	1.50000000e+02
-95	3.50577000e+05	9.60000000e+01	1.13000000e+02	1.53000000e+02
-94	3.53696000e+05	9.90000000e+01	1.14000000e+02	1.54000000e+02
-93	3.56508000e+05	9.90000000e+01	1.14000000e+02	1.54000000e+02
-92	3.59165000e+05	9.90000000e+01	1.14000000e+02	1.54000000e+02
-91	3.61637000e+05	9.90000000e+01	1.14000000e+02	1.54000000e+02
-90	3.64023000e+05	1.01000000e+02	1.15000000e+02	1.55000000e+02
-89	3.66283000e+05	1.01000000e+02	1.15000000e+02	1.55000000e+02
-88	3.68669000e+05	1.01000000e+02	1.15000000e+02	1.55000000e+02
-87	3.71456000e+05	1.01000000e+02	1.15000000e+02	1.55000000e+02
-86	3.73778000e+05	9.90000000e+01	1.16000000e+02	1.56000000e+02
-85	3.76380000e+05	1.00000000e+02	1.19000000e+02	1.60000000e+02
-84	3.78642000e+05	1.00000000e+02	1.19000000e+02	1.60000000e+02
-83	3.80804000e+05	1.00000000e+02	1.19000000e+02	1.60000000e+02
-82	3.82743000e+05	1.04000000e+02	1.21000000e+02	1.62000000e+02
-81	3.85178000e+05	1.04000000e+02	1.21000000e+02	1.62000000e+02
-80	3.87677000e+05	1.04000000e+02	1.21000000e+02	1.62000000e+02
-79	3.89929000e+05	1.04000000e+02	1.21000000e+02	1.62000000e+02
-78	3.92569000e+05	1.04000000e+02	1.21000000e+02	1.62000000e+02
-77	3.95119000e+05	1.04000000e+02	1.21000000e+02	1.62000000e+02
-76	3.97347000e+05	1.02000000e+02	1.22000000e+02	1.63000000e+02
-75	3.99596000e+05	1.06000000e+02	1.23000000e+02	1.64000000e+02
-74	4.02130000e+05	1.03000000e+02	1.24000000e+02	1.65000000e+02
-73	4.04771000e+05	1.03000000e+02	1.24000000e+02	1.65000000e+02
-72	4.06934000e+05	1.04000000e+02	1.26000000e+02	1.67000000e+02
-71	4.08934000e+05	1.04000000e+02	1.26000000e+02	1.67000000e+02
-70	4.11069000e+05	1.04000000e+02	1.26000000e+02	1.67000000e+02
-69	4.12951000e+05	1.04000000e+02	1.26000000e+02	1.67000000e+02
-68	4.14896000e+05	1.04000000e+02	1.26000000e+02	1.67000000e+02
-67	4.17003000e+05	1.04000000e+02	1.26000000e+02	1.67000000e+02
-66	4.19388000e+05	1.04000000e+02	1.26000000e+02	1.67000000e+02
-65	4.21433000e+05	1.04000000e+02	1.26000000e+02	1.67000000e+02
-64	4.23625000e+05	1.05000000e+02	1.27000000e+02	1.68000000e+02
-63	4.26274000e+05	1.11000000e+02	1.28000000e+02	1.69000000e+02
-62	4.28618000e+05	1.12000000e+02	1.29000000e+02	1.70000000e+02
-61	4.31369000e+05	1.12000000e+02	1.29000000e+02	1.70000000e+02
-60	4.34215000e+05	1.12000000e+02	1.29000000e+02	1.70000000e+02
-59	4.37275000e+05	1.05000000e+02	1.30000000e+02	1.71000000e+02
-58	4.39689000e+05	1.13000000e+02	1.31000000e+02	1.72000000e+02
-57	4.42084000e+05	1.10000000e+02	1.32000000e+02	1.73000000e+02
-56	4.44221000e+05	1.10000000e+02	1.32000000e+02	1.73000000e+02
-55	4.46282000e+05	1.10000000e+02	1.32000000e+02	1.73000000e+02
-54	4.48854000e+05	1.10000000e+02	1.32000000e+02	1.73000000e+02
-53	4.51604000e+05	1.10000000e+02	1.32000000e+02	1.73000000e+02
-52	4.54805000e+05	1.10000000e+02	1.32000000e+02	1.73000000e+02
-51	4.56849000e+05	1.10000000e+02	1.32000000e+02	1.73000000e+02
-50	4.58856000e+05	1.10000000e+02	1.32000000e+02	1.73000000e+02
-49	4.60901000e+05	1.10000000e+02	1.33000000e+02	1.74000000e+02
-48	4.64434000e+05	1.10000000e+02	1.35000000e+02	1.77000000e+02
-47	4.67435000e+05	1.14000000e+02	1.36000000e+02	1.78000000e+02
-46	4.70547000e+05	1.13000000e+02	1.38000000e+02	1.80000000e+02
-45	4.73787000e+05	1.13000000e+02	1.38000000e+02	1.80000000e+02
-44	4.77400000e+05	1.12000000e+02	1.39000000e+02	1.81000000e+02
-43	4.80191000e+05	1.12000000e+02	1.39000000e+02	1.81000000e+02
-42	4.83336000e+05	1.12000000e+02	1.39000000e+02	1.81000000e+02
-41	4.87144000e+05	1.15000000e+02	1.40000000e+02	1.83000000e+02
-40	4.89860000e+05	1.15000000e+02	1.40000000e+02	1.83000000e+02
-39	4.93082000e+05	1.15000000e+02	1.40000000e+02	1.83000000e+02
-38	4.98210000e+05	1.15000000e+02	1.40000000e+02	1.83000000e+02
-37	5.01301000e+05	1.15000000e+02	1.40000000e+02	1.83000000e+02
-36	5.04203000e+05	1.17000000e+02	1.41000000e+02	1.84000000e+02
-35	5.06919000e+05	1.17000000e+02	1.41000000e+02	1.84000000e+02
-34	5.09979000e+05	1.17000000e+02	1.42000000e+02	1.86000000e+02
-33	5.12606000e+05	1.17000000e+02	1.42000000e+02	1.86000000e+02
-32	5.15567000e+05	1.17000000e+02	1.42000000e+02	1.86000000e+02
-31	5.18667000e+05	1.17000000e+02	1.42000000e+02	1.86000000e+02
-30	5.21248000e+05	1.19000000e+02	1.43000000e+02	1.87000000e+02
-29	5.23935000e+05	1.19000000e+02	1.43000000e+02	1.87000000e+02
-28	5.26939000e+05	1.19000000e+02	1.43000000e+02	1.87000000e+02
-27	5.30156000e+05	1.24000000e+02	1.44000000e+02	1.88000000e+02
-26	5.32854000e+05	1.24000000e+02	1.44000000e+02	1.88000000e+02
-25	5.36014000e+05	1.21000000e+02	1.45000000e+02	1.89000000e+02
-24	5.39869000e+05	1.21000000e+02	1.45000000e+02	1.89000000e+02
-23	5.44030000e+05	1.25000000e+02	1.46000000e+02	1.90000000e+02
-22	5.47630000e+05	1.25000000e+02	1.46000000e+02	1.90000000e+02
-21	5.51676000e+05	1.25000000e+02	1.46000000e+02	1.90000000e+02
-20	5.55640000e+05	1.25000000e+02	1.46000000e+02	1.90000000e+02
-19	5.59108000e+05	1.25000000e+02	1.46000000e+02	1.90000000e+02
-18	5.64864000e+05	1.25000000e+02	1.46000000e+02	1.90000000e+02
-17	5.71366000e+05	1.25000000e+02	1.46000000e+02	1.90000000e+02
-16	5.77584000e+05	1.27000000e+02	1.47000000e+02	1.91000000e+02
-15	5.83249000e+05	1.27000000e+02	1.47000000e+02	1.91000000e+02
-14	5.88002000e+05	1.27000000e+02	1.47000000e+02	1.91000000e+02
-13	5.94401000e+05	1.39000000e+02	1.50000000e+02	1.94000000e+02
-12	5.99301000e+05	1.27000000e+02	1.51000000e+02	1.95000000e+02
-11	6.05240000e+05	1.28000000e+02	1.52000000e+02	1.96000000e+02
-10	6.12706000e+05	1.28000000e+02	1.52000000e+02	1.96000000e+02
-9	6.19768000e+05	1.28000000e+02	1.52000000e+02	1.96000000e+02
-8	6.26950000e+05	1.33000000e+02	1.55000000e+02	1.99000000e+02
-7	6.35084000e+05	1.33000000e+02	1.55000000e+02	1.99000000e+02
-6	6.43128000e+05	1.33000000e+02	1.55000000e+02	1.99000000e+02
-5	6.51049000e+05	1.33000000e+02	1.55000000e+02	1.99000000e+02
-4	6.60775000e+05	1.32000000e+02	1.56000000e+02	2.01000000e+02
-3	6.72290000e+05	1.38000000e+02	1.58000000e+02	2.03000000e+02
-2	6.88505000e+05	1.35000000e+02	1.60000000e+02	2.05000000e+02
-1	7.01397000e+05	1.45000000e+02	1.64000000e+02	2.09000000e+02
0	7.19221000e+05	1.49000000e+02	1.71000000e+02	2.17000000e+02
1	7.50230000e+05	1.57000000e+02	1.79000000e+02	2.27000000e+02
2	7.81802000e+05	1.70000000e+02	1.93000000e+02	2.43000000e+02
3	8.12739000e+05	1.77000000e+02	2.07000000e+02	2.65000000e+02
4	8.42002000e+05	1.99000000e+02	2.13000000e+02	2.77000000e+02
5	8.59812000e+05	1.85000000e+02	2.16000000e+02	2.80000000e+02
6	8.77046000e+05	1.90000000e+02	2.17000000e+02	2.82000000e+02
7	8.93826000e+05	1.89000000e+02	2.19000000e+02	2.85000000e+02
8	9.10654000e+05	2.00000000e+02	2.25000000e+02	2.91000000e+02
9	9.26762000e+05	2.08000000e+02	2.30000000e+02	2.96000000e+02
10	9.42757000e+05	2.09000000e+02	2.38000000e+02	3.10000000e+02
11	9.57706000e+05	2.04000000e+02	2.41000000e+02	3.14000000e+02
12	9.69076000e+05	2.16000000e+02	2.45000000e+02	3.19000000e+02
13	9.80359000e+05	2.24000000e+02	2.48000000e+02	3.24000000e+02
14	9.90706000e+05	2.22000000e+02	2.54000000e+02	3.30000000e+02
15	1.00046600e+06	2.22000000e+02	2.54000000e+02	3.30000000e+02
16	1.01118200e+06	2.27000000e+02	2.56000000e+02	3.33000000e+02
17	1.02201700e+06	2.19000000e+02	2.59000000e+02	3.36000000e+02
18	1.03291300e+06	2.28000000e+02	2.61000000e+02	3.38000000e+02
19	1.04185300e+06	2.32000000e+02	2.62000000e+02	3.39000000e+02
20	1.05086200e+06	2.40000000e+02	2.65000000e+02	3.42000000e+02
21	1.06003400e+06	2.32000000e+02	2.67000000e+02	3.45000000e+02
22	1.06922300e+06	2.32000000e+02	2.67000000e+02	3.45000000e+02
23	1.07931400e+06	2.36000000e+02	2.68000000e+02	3.46000000e+02
24	1.08989300e+06	2.40000000e+02	2.73000000e+02	3.56000000e+02
25	1.09902100e+06	2.48000000e+02	2.75000000e+02	3.58000000e+02
26	1.10035300e+06	2.42000000e+02	2.76000000e+02	3.59000000e+02
27	1.10235400e+06	2.43000000e+02	2.83000000e+02	3.66000000e+02
28	1.10458800e+06	2.50000000e+02	2.84000000e+02	3.67000000e+02
29	1.10701300e+06	2.50000000e+02	2.84000000e+02	3.67000000e+02
30	1.10994000e+06	2.50000000e+02	2.84000000e+02	3.67000000e+02
31	1.11303700e+06	2.44000000e+02	2.87000000e+02	3.71000000e+02
32	1.11578200e+06	2.47000000e+02	2.90000000e+02	3.74000000e+02
33	1.11805300e+06	2.47000000e+02	2.91000000e+02	3.75000000e+02
34	1.12015600e+06	2.56000000e+02	2.92000000e+02	3.76000000e+02
35	1.12206900e+06	2.56000000e+02	2.92000000e+02	3.76000000e+02
36	1.12422500e+06	2.53000000e+02	2.95000000e+02	3.79000000e+02
37	1.12661600e+06	2.50000000e+02	2.96000000e+02	3.80000000e+02
38	1.12920100e+06	2.50000000e+02	2.96000000e+02	3.80000000e+02
39	1.13148400e+06	2.60000000e+02	2.97000000e+02	3.81000000e+02
40	1.13352300e+06	2.60000000e+02	2.97000000e+02	3.81000000e+02
41	1.13580700e+06	2.60000000e+02	2.97000000e+02	3.81000000e+02
42	1.13848300e+06	2.60000000e+02	2.97000000e+02	3.81000000e+02
43	1.14109000e+06	2.60000000e+02	2.97000000e+02	3.81000000e+02
44	1.14369100e+06	2.58000000e+02	2.98000000e+02	3.82000000e+02
45	1.14662600e+06	2.58000000e+02	2.98000000e+02	3.82000000e+02
46	1.14943300e+06	2.56000000e+02	3.00000000e+02	3.85000000e+02
47	1.15208900e+06	2.58000000e+02	3.01000000e+02	3.86000000e+02
48	1.15462300e+06	2.63000000e+02	3.05000000e+02	3.90000000e+02
49	1.15680400e+06	2.63000000e+02	3.07000000e+02	3.92000000e+02
50	1.15862700e+06	2.63000000e+02	3.07000000e+02	3.92000000e+02
51	1.16029400e+06	2.61000000e+02	3.08000000e+02	3.93000000e+02
52	1.16249700e+06	2.62000000e+02	3.10000000e+02	3.95000000e+02
53	1.16491300e+06	2.68000000e+02	3.13000000e+02	3.98000000e+02
54	1.16717400e+06	2.63000000e+02	3.15000000e+02	4.02000000e+02
55	1.16952000e+06	2.63000000e+02	3.15000000e+02	4.02000000e+02
56	1.17193700e+06	2.63000000e+02	3.15000000e+02	4.02000000e+02
57	1.17396800e+06	2.63000000e+02	3.15000000e+02	4.02000000e+02
58	1.17651100e+06	2.68000000e+02	3.16000000e+02	4.03000000e+02
59	1.17975700e+06	2.68000000e+02	3.16000000e+02	4.03000000e+02
60	1.18262300e+06	2.68000000e+02	3.16000000e+02	4.03000000e+02
61	1.18505400e+06	2.68000000e+02	3.16000000e+02	4.03000000e+02
62	1.18734400e+06	2.68000000e+02	3.16000000e+02	4.03000000e+02
63	1.18971600e+06	2.72000000e+02	3.17000000e+02	4.04000000e+02
64	1.19208900e+06	2.72000000e+02	3.17000000e+02	4.04000000e+02
65	1.19455500e+06	2.72000000e+02	3.17000000e+02	4.04000000e+02
66	1.19721400e+06	2.72000000e+02	3.17000000e+02	4.04000000e+02
67	1.19947300e+06	2.65000000e+02	3.18000000e+02	4.05000000e+02
68	1.20147200e+06	2.65000000e+02	3.18000000e+02	4.05000000e+02
69	1.20344100e+06	2.77000000e+02	3.19000000e+02	4.06000000e+02
70	1.20549900e+06	2.77000000e+02	3.19000000e+02	4.06000000e+02
71	1.20783400e+06	2.77000000e+02	3.19000000e+02	4.06000000e+02
72	1.21033900e+06	2.76000000e+02	3.20000000e+02	4.07000000e+02
73	1.21296400e+06	2.76000000e+02	3.20000000e+02	4.07000000e+02
74	1.21579000e+06	2.70000000e+02	3.21000000e+02	4.08000000e+02
75	1.21869200e+06	2.70000000e+02	3.21000000e+02	4.08000000e+02
76	1.22167500e+06	2.80000000e+02	3.24000000e+02	4.12000000e+02
77	1.22439400e+06	2.80000000e+02	3.24000000e+02	4.12000000e+02
78	1.22730700e+06	2.76000000e+02	3.27000000e+02	4.16000000e+02
79	1.23091300e+06	2.74000000e+02	3.28000000e+02	4.17000000e+02
80	1.23481400e+06	2.74000000e+02	3.28000000e+02	4.17000000e+02
81	1.23804400e+06	2.76000000e+02	3.29000000e+02	4.18000000e+02
82	1.24105600e+06	2.76000000e+02	3.29000000e+02	4.18000000e+02
83	1.24429700e+06	2.76000000e+02	3.29000000e+02	4.18000000e+02
84	1.24789000e+06	2.80000000e+02	3.30000000e+02	4.24000000e+02
85	1.25240000e+06	2.80000000e+02	3.30000000e+02	4.24000000e+02
86	1.25741800e+06	2.78000000e+02	3.31000000e+02	4.25000000e+02
87	1.26416700e+06	2.77000000e+02	3.32000000e+02	4.26000000e+02
88	1.27529800e+06	2.77000000e+02	3.32000000e+02	4.26000000e+02
89	1.28527500e+06	2.78000000e+02	3.34000000e+02	4.32000000e+02
90	1.29429600e+06	2.89000000e+02	3.36000000e+02	4.37000000e+02
91	1.30285900e+06	2.89000000e+02	3.36000000e+02	4.37000000e+02
92	1.31094800e+06	2.89000000e+02	3.36000000e+02	4.37000000e+02
93	1.31945900e+06	2.74000000e+02	3.38000000e+02	4.39000000e+02
94	1.32818900e+06	2.74000000e+02	3.38000000e+02	4.39000000e+02
95	1.33511500e+06	2.74000000e+02	3.38000000e+02	4.39000000e+02
96	1.34106100e+06	2.84000000e+02	3.42000000e+02	4.45000000e+02
97	1.34654800e+06	2.82000000e+02	3.43000000e+02	4.46000000e+02
98	1.35224700e+06	2.82000000e+02	3.43000000e+02	4.46000000e+02
99	1.35786300e+06	2.82000000e+02	3.43000000e+02	4.46000000e+02
100	1.36461800e+06	2.82000000e+02	3.43000000e+02	4.46000000e+02
