# Supplementary material for: Early Prediction of Movie Box Office Success Based on Wikipedia Activity Big Data
Source: PLoS One. 2013 Aug 21;8(8):e71226. doi: 10.1371/journal.pone.0071226 (PMC3749192; doi:10.1371/journal.pone.0071226)
Supplement: Dataset S1 — The dataset under study, including the financial and Wikipedia activity data is also available at http://wwm.phy.bme.hu/SupplementaryDataS1.zip. (ZIP) [file pone.0071226.s002.zip › wikipredict_data_pack/sample_of_312/wikipedia_predictors/69]

Day_(movie_time)	Views	Users	Rigor	Edits
-500	0.00000000e+00	0.00000000e+00	0.00000000e+00	0.00000000e+00
-499	0.00000000e+00	0.00000000e+00	0.00000000e+00	0.00000000e+00
-498	0.00000000e+00	0.00000000e+00	0.00000000e+00	0.00000000e+00
-497	0.00000000e+00	0.00000000e+00	0.00000000e+00	0.00000000e+00
-496	0.00000000e+00	0.00000000e+00	0.00000000e+00	0.00000000e+00
-495	0.00000000e+00	0.00000000e+00	0.00000000e+00	0.00000000e+00
-494	0.00000000e+00	0.00000000e+00	0.00000000e+00	0.00000000e+00
-493	0.00000000e+00	0.00000000e+00	0.00000000e+00	0.00000000e+00
-492	0.00000000e+00	0.00000000e+00	0.00000000e+00	0.00000000e+00
-491	0.00000000e+00	0.00000000e+00	0.00000000e+00	0.00000000e+00
-490	0.00000000e+00	0.00000000e+00	0.00000000e+00	0.00000000e+00
-489	0.00000000e+00	0.00000000e+00	0.00000000e+00	0.00000000e+00
-488	0.00000000e+00	0.00000000e+00	0.00000000e+00	0.00000000e+00
-487	0.00000000e+00	0.00000000e+00	0.00000000e+00	0.00000000e+00
-486	0.00000000e+00	0.00000000e+00	0.00000000e+00	0.00000000e+00
-485	0.00000000e+00	0.00000000e+00	0.00000000e+00	0.00000000e+00
-484	0.00000000e+00	0.00000000e+00	0.00000000e+00	0.00000000e+00
-483	0.00000000e+00	0.00000000e+00	0.00000000e+00	0.00000000e+00
-482	0.00000000e+00	0.00000000e+00	0.00000000e+00	0.00000000e+00
-481	0.00000000e+00	0.00000000e+00	0.00000000e+00	0.00000000e+00
-480	0.00000000e+00	0.00000000e+00	0.00000000e+00	0.00000000e+00
-479	0.00000000e+00	0.00000000e+00	0.00000000e+00	0.00000000e+00
-478	0.00000000e+00	0.00000000e+00	0.00000000e+00	0.00000000e+00
-477	0.00000000e+00	0.00000000e+00	0.00000000e+00	0.00000000e+00
-476	0.00000000e+00	0.00000000e+00	0.00000000e+00	0.00000000e+00
-475	0.00000000e+00	0.00000000e+00	0.00000000e+00	0.00000000e+00
-474	0.00000000e+00	0.00000000e+00	0.00000000e+00	0.00000000e+00
-473	0.00000000e+00	0.00000000e+00	0.00000000e+00	0.00000000e+00
-472	0.00000000e+00	0.00000000e+00	0.00000000e+00	0.00000000e+00
-471	0.00000000e+00	0.00000000e+00	0.00000000e+00	0.00000000e+00
-470	0.00000000e+00	0.00000000e+00	0.00000000e+00	0.00000000e+00
-469	0.00000000e+00	0.00000000e+00	0.00000000e+00	0.00000000e+00
-468	0.00000000e+00	0.00000000e+00	0.00000000e+00	0.00000000e+00
-467	0.00000000e+00	0.00000000e+00	0.00000000e+00	0.00000000e+00
-466	0.00000000e+00	0.00000000e+00	0.00000000e+00	0.00000000e+00
-465	0.00000000e+00	0.00000000e+00	0.00000000e+00	0.00000000e+00
-464	0.00000000e+00	0.00000000e+00	0.00000000e+00	0.00000000e+00
-463	0.00000000e+00	0.00000000e+00	0.00000000e+00	0.00000000e+00
-462	0.00000000e+00	0.00000000e+00	0.00000000e+00	0.00000000e+00
-461	0.00000000e+00	0.00000000e+00	0.00000000e+00	0.00000000e+00
-460	0.00000000e+00	0.00000000e+00	0.00000000e+00	0.00000000e+00
-459	0.00000000e+00	0.00000000e+00	0.00000000e+00	0.00000000e+00
-458	0.00000000e+00	0.00000000e+00	0.00000000e+00	0.00000000e+00
-457	0.00000000e+00	0.00000000e+00	0.00000000e+00	0.00000000e+00
-456	0.00000000e+00	0.00000000e+00	0.00000000e+00	0.00000000e+00
-455	0.00000000e+00	0.00000000e+00	0.00000000e+00	0.00000000e+00
-454	0.00000000e+00	0.00000000e+00	0.00000000e+00	0.00000000e+00
-453	0.00000000e+00	0.00000000e+00	0.00000000e+00	0.00000000e+00
-452	0.00000000e+00	0.00000000e+00	0.00000000e+00	0.00000000e+00
-451	0.00000000e+00	0.00000000e+00	0.00000000e+00	0.00000000e+00
-450	0.00000000e+00	0.00000000e+00	0.00000000e+00	0.00000000e+00
-449	0.00000000e+00	0.00000000e+00	0.00000000e+00	0.00000000e+00
-448	0.00000000e+00	0.00000000e+00	0.00000000e+00	0.00000000e+00
-447	0.00000000e+00	0.00000000e+00	0.00000000e+00	0.00000000e+00
-446	0.00000000e+00	0.00000000e+00	0.00000000e+00	0.00000000e+00
-445	2.90000000e+01	0.00000000e+00	0.00000000e+00	0.00000000e+00
-444	1.75000000e+02	0.00000000e+00	0.00000000e+00	0.00000000e+00
-443	1.02600000e+03	2.00000000e+00	2.00000000e+00	2.00000000e+00
-442	1.85500000e+03	2.00000000e+00	2.00000000e+00	2.00000000e+00
-441	2.66200000e+03	3.00000000e+00	3.00000000e+00	3.00000000e+00
-440	2.69600000e+03	3.00000000e+00	3.00000000e+00	3.00000000e+00
-439	2.73000000e+03	3.00000000e+00	3.00000000e+00	3.00000000e+00
-438	2.74200000e+03	3.00000000e+00	3.00000000e+00	3.00000000e+00
-437	2.78100000e+03	3.00000000e+00	3.00000000e+00	3.00000000e+00
-436	2.81100000e+03	3.00000000e+00	3.00000000e+00	3.00000000e+00
-435	2.85800000e+03	3.00000000e+00	3.00000000e+00	3.00000000e+00
-434	2.91200000e+03	3.00000000e+00	3.00000000e+00	3.00000000e+00
-433	2.94400000e+03	3.00000000e+00	3.00000000e+00	3.00000000e+00
-432	2.97100000e+03	3.00000000e+00	3.00000000e+00	3.00000000e+00
-431	3.00800000e+03	3.00000000e+00	4.00000000e+00	4.00000000e+00
-430	3.05000000e+03	3.00000000e+00	4.00000000e+00	4.00000000e+00
-429	3.08000000e+03	3.00000000e+00	4.00000000e+00	4.00000000e+00
-428	3.12800000e+03	3.00000000e+00	4.00000000e+00	4.00000000e+00
-427	3.19200000e+03	3.00000000e+00	4.00000000e+00	4.00000000e+00
-426	3.25200000e+03	4.00000000e+00	5.00000000e+00	5.00000000e+00
-425	3.29300000e+03	4.00000000e+00	5.00000000e+00	5.00000000e+00
-424	3.39900000e+03	5.00000000e+00	6.00000000e+00	7.00000000e+00
-423	3.59900000e+03	6.00000000e+00	7.00000000e+00	8.00000000e+00
-422	3.79400000e+03	6.00000000e+00	7.00000000e+00	8.00000000e+00
-421	3.97000000e+03	6.00000000e+00	7.00000000e+00	8.00000000e+00
-420	4.17200000e+03	6.00000000e+00	7.00000000e+00	8.00000000e+00
-419	4.40300000e+03	6.00000000e+00	7.00000000e+00	8.00000000e+00
-418	4.58100000e+03	6.00000000e+00	7.00000000e+00	8.00000000e+00
-417	4.78200000e+03	6.00000000e+00	7.00000000e+00	8.00000000e+00
-416	5.00800000e+03	6.00000000e+00	7.00000000e+00	8.00000000e+00
-415	5.23900000e+03	6.00000000e+00	7.00000000e+00	8.00000000e+00
-414	5.43300000e+03	6.00000000e+00	7.00000000e+00	8.00000000e+00
-413	5.61700000e+03	6.00000000e+00	7.00000000e+00	8.00000000e+00
-412	5.82700000e+03	6.00000000e+00	7.00000000e+00	8.00000000e+00
-411	6.05600000e+03	6.00000000e+00	7.00000000e+00	8.00000000e+00
-410	6.31800000e+03	6.00000000e+00	8.00000000e+00	9.00000000e+00
-409	6.58900000e+03	6.00000000e+00	8.00000000e+00	9.00000000e+00
-408	6.83300000e+03	7.00000000e+00	9.00000000e+00	1.00000000e+01
-407	7.11500000e+03	7.00000000e+00	9.00000000e+00	1.00000000e+01
-406	7.41000000e+03	7.00000000e+00	9.00000000e+00	1.00000000e+01
-405	7.74300000e+03	7.00000000e+00	9.00000000e+00	1.00000000e+01
-404	8.05800000e+03	7.00000000e+00	9.00000000e+00	1.00000000e+01
-403	8.39300000e+03	7.00000000e+00	9.00000000e+00	1.00000000e+01
-402	8.69000000e+03	7.00000000e+00	9.00000000e+00	1.00000000e+01
-401	8.98600000e+03	7.00000000e+00	9.00000000e+00	1.00000000e+01
-400	9.25500000e+03	7.00000000e+00	9.00000000e+00	1.00000000e+01
-399	9.54000000e+03	7.00000000e+00	9.00000000e+00	1.00000000e+01
-398	9.85200000e+03	7.00000000e+00	9.00000000e+00	1.00000000e+01
-397	1.01610000e+04	7.00000000e+00	9.00000000e+00	1.00000000e+01
-396	1.05890000e+04	7.00000000e+00	9.00000000e+00	1.00000000e+01
-395	1.10140000e+04	7.00000000e+00	1.00000000e+01	1.10000000e+01
-394	1.14180000e+04	7.00000000e+00	1.00000000e+01	1.10000000e+01
-393	1.18490000e+04	7.00000000e+00	1.00000000e+01	1.10000000e+01
-392	1.22050000e+04	7.00000000e+00	1.00000000e+01	1.10000000e+01
-391	1.25300000e+04	7.00000000e+00	1.00000000e+01	1.10000000e+01
-390	1.28560000e+04	7.00000000e+00	1.00000000e+01	1.10000000e+01
-389	1.31860000e+04	7.00000000e+00	1.00000000e+01	1.10000000e+01
-388	1.35390000e+04	7.00000000e+00	1.00000000e+01	1.10000000e+01
-387	1.39400000e+04	7.00000000e+00	1.00000000e+01	1.10000000e+01
-386	1.42550000e+04	7.00000000e+00	1.00000000e+01	1.10000000e+01
-385	1.45630000e+04	7.00000000e+00	1.00000000e+01	1.10000000e+01
-384	1.48660000e+04	7.00000000e+00	1.00000000e+01	1.10000000e+01
-383	1.51600000e+04	7.00000000e+00	1.00000000e+01	1.10000000e+01
-382	1.55030000e+04	7.00000000e+00	1.00000000e+01	1.10000000e+01
-381	1.58300000e+04	7.00000000e+00	1.00000000e+01	1.10000000e+01
-380	1.61050000e+04	7.00000000e+00	1.00000000e+01	1.10000000e+01
-379	1.63850000e+04	7.00000000e+00	1.00000000e+01	1.10000000e+01
-378	1.66200000e+04	7.00000000e+00	1.00000000e+01	1.10000000e+01
-377	1.69830000e+04	7.00000000e+00	1.00000000e+01	1.10000000e+01
-376	1.73310000e+04	7.00000000e+00	1.00000000e+01	1.10000000e+01
-375	1.76910000e+04	7.00000000e+00	1.00000000e+01	1.10000000e+01
-374	1.81500000e+04	7.00000000e+00	1.00000000e+01	1.10000000e+01
-373	1.85380000e+04	7.00000000e+00	1.00000000e+01	1.10000000e+01
-372	1.88220000e+04	8.00000000e+00	1.10000000e+01	1.20000000e+01
-371	1.90610000e+04	8.00000000e+00	1.10000000e+01	1.20000000e+01
-370	1.93340000e+04	8.00000000e+00	1.10000000e+01	1.20000000e+01
-369	2.01560000e+04	8.00000000e+00	1.10000000e+01	1.20000000e+01
-368	2.06890000e+04	8.00000000e+00	1.10000000e+01	1.20000000e+01
-367	2.10370000e+04	1.00000000e+01	1.20000000e+01	1.40000000e+01
-366	2.13430000e+04	1.00000000e+01	1.20000000e+01	1.40000000e+01
-365	2.17950000e+04	1.00000000e+01	1.30000000e+01	1.50000000e+01
-364	2.21880000e+04	1.00000000e+01	1.30000000e+01	1.50000000e+01
-363	2.25840000e+04	1.00000000e+01	1.30000000e+01	1.50000000e+01
-362	2.30680000e+04	1.00000000e+01	1.30000000e+01	1.50000000e+01
-361	2.34730000e+04	1.20000000e+01	1.40000000e+01	1.70000000e+01
-360	2.39310000e+04	1.30000000e+01	1.50000000e+01	1.80000000e+01
-359	2.43060000e+04	1.30000000e+01	1.50000000e+01	1.80000000e+01
-358	2.43060000e+04	1.30000000e+01	1.50000000e+01	1.80000000e+01
-357	2.46500000e+04	1.30000000e+01	1.50000000e+01	1.80000000e+01
-356	2.46500000e+04	1.30000000e+01	1.50000000e+01	1.80000000e+01
-355	2.46500000e+04	1.30000000e+01	1.50000000e+01	1.80000000e+01
-354	2.46500000e+04	1.30000000e+01	1.50000000e+01	1.80000000e+01
-353	2.52020000e+04	1.30000000e+01	1.50000000e+01	1.80000000e+01
-352	2.56400000e+04	1.40000000e+01	1.70000000e+01	2.00000000e+01
-351	2.61010000e+04	1.40000000e+01	1.70000000e+01	2.00000000e+01
-350	2.68180000e+04	1.40000000e+01	1.70000000e+01	2.00000000e+01
-349	2.77780000e+04	1.40000000e+01	1.70000000e+01	2.00000000e+01
-348	2.92420000e+04	1.40000000e+01	1.70000000e+01	2.00000000e+01
-347	3.09480000e+04	1.40000000e+01	1.70000000e+01	2.00000000e+01
-346	3.27030000e+04	1.40000000e+01	1.70000000e+01	2.00000000e+01
-345	3.36450000e+04	1.40000000e+01	1.70000000e+01	2.00000000e+01
-344	3.47040000e+04	1.50000000e+01	1.80000000e+01	2.20000000e+01
-343	3.56230000e+04	1.50000000e+01	1.80000000e+01	2.20000000e+01
-342	3.64730000e+04	1.50000000e+01	1.80000000e+01	2.20000000e+01
-341	3.76290000e+04	1.50000000e+01	1.80000000e+01	2.20000000e+01
-340	3.88500000e+04	1.50000000e+01	1.80000000e+01	2.20000000e+01
-339	3.99280000e+04	1.70000000e+01	1.90000000e+01	2.30000000e+01
-338	4.07340000e+04	1.70000000e+01	1.90000000e+01	2.30000000e+01
-337	4.07340000e+04	1.70000000e+01	1.90000000e+01	2.30000000e+01
-336	4.07340000e+04	1.70000000e+01	1.90000000e+01	2.30000000e+01
-335	4.07340000e+04	1.70000000e+01	1.90000000e+01	2.30000000e+01
-334	4.13750000e+04	1.70000000e+01	1.90000000e+01	2.30000000e+01
-333	4.20480000e+04	1.70000000e+01	1.90000000e+01	2.30000000e+01
-332	4.27350000e+04	1.70000000e+01	1.90000000e+01	2.30000000e+01
-331	4.32020000e+04	1.70000000e+01	1.90000000e+01	2.30000000e+01
-330	4.36330000e+04	1.60000000e+01	2.00000000e+01	2.40000000e+01
-329	4.41780000e+04	1.80000000e+01	2.10000000e+01	2.50000000e+01
-328	4.46650000e+04	1.80000000e+01	2.10000000e+01	2.50000000e+01
-327	4.52050000e+04	1.80000000e+01	2.10000000e+01	2.50000000e+01
-326	4.58970000e+04	1.80000000e+01	2.10000000e+01	2.50000000e+01
-325	4.64250000e+04	1.80000000e+01	2.10000000e+01	2.50000000e+01
-324	4.69010000e+04	1.80000000e+01	2.10000000e+01	2.50000000e+01
-323	4.73860000e+04	1.80000000e+01	2.10000000e+01	2.50000000e+01
-322	4.78070000e+04	1.80000000e+01	2.20000000e+01	2.60000000e+01
-321	4.83200000e+04	1.80000000e+01	2.20000000e+01	2.60000000e+01
-320	4.88360000e+04	1.80000000e+01	2.20000000e+01	2.60000000e+01
-319	4.94890000e+04	1.80000000e+01	2.30000000e+01	2.70000000e+01
-318	5.01080000e+04	1.80000000e+01	2.30000000e+01	2.70000000e+01
-317	5.07340000e+04	1.80000000e+01	2.30000000e+01	2.70000000e+01
-316	5.13250000e+04	1.80000000e+01	2.30000000e+01	2.70000000e+01
-315	5.20180000e+04	1.90000000e+01	2.50000000e+01	3.00000000e+01
-314	5.26490000e+04	1.90000000e+01	2.50000000e+01	3.00000000e+01
-313	5.32590000e+04	1.90000000e+01	2.50000000e+01	3.00000000e+01
-312	5.40400000e+04	1.90000000e+01	2.50000000e+01	3.00000000e+01
-311	5.46350000e+04	1.90000000e+01	2.50000000e+01	3.00000000e+01
-310	5.51690000e+04	1.90000000e+01	2.50000000e+01	3.00000000e+01
-309	5.57280000e+04	2.20000000e+01	2.60000000e+01	3.30000000e+01
-308	5.62160000e+04	2.20000000e+01	2.60000000e+01	3.30000000e+01
-307	5.65880000e+04	2.20000000e+01	2.70000000e+01	3.40000000e+01
-306	5.71130000e+04	2.30000000e+01	2.90000000e+01	3.60000000e+01
-305	5.71130000e+04	2.30000000e+01	2.90000000e+01	3.60000000e+01
-304	5.76680000e+04	2.30000000e+01	2.90000000e+01	3.60000000e+01
-303	5.80120000e+04	2.30000000e+01	2.90000000e+01	3.60000000e+01
-302	5.83920000e+04	2.30000000e+01	2.90000000e+01	3.60000000e+01
-301	5.87970000e+04	2.30000000e+01	2.90000000e+01	3.60000000e+01
-300	5.92060000e+04	2.30000000e+01	2.90000000e+01	3.60000000e+01
-299	5.97330000e+04	2.30000000e+01	2.90000000e+01	3.60000000e+01
-298	5.97330000e+04	2.30000000e+01	2.90000000e+01	3.60000000e+01
-297	6.02330000e+04	2.30000000e+01	2.90000000e+01	3.60000000e+01
-296	6.06630000e+04	2.40000000e+01	3.00000000e+01	3.70000000e+01
-295	6.10680000e+04	2.40000000e+01	3.00000000e+01	3.70000000e+01
-294	6.14850000e+04	2.40000000e+01	3.00000000e+01	3.70000000e+01
-293	6.19930000e+04	2.50000000e+01	3.20000000e+01	3.90000000e+01
-292	6.25020000e+04	2.50000000e+01	3.20000000e+01	3.90000000e+01
-291	6.31320000e+04	2.70000000e+01	3.30000000e+01	4.00000000e+01
-290	6.37180000e+04	2.70000000e+01	3.30000000e+01	4.00000000e+01
-289	6.41630000e+04	2.70000000e+01	3.30000000e+01	4.00000000e+01
-288	6.45530000e+04	2.70000000e+01	3.30000000e+01	4.00000000e+01
-287	6.50300000e+04	2.70000000e+01	3.30000000e+01	4.00000000e+01
-286	6.56070000e+04	2.70000000e+01	3.30000000e+01	4.00000000e+01
-285	6.62350000e+04	2.70000000e+01	3.30000000e+01	4.00000000e+01
-284	6.67970000e+04	2.70000000e+01	3.30000000e+01	4.00000000e+01
-283	6.73390000e+04	2.70000000e+01	3.30000000e+01	4.00000000e+01
-282	6.78400000e+04	2.70000000e+01	3.30000000e+01	4.00000000e+01
-281	6.83610000e+04	2.70000000e+01	3.40000000e+01	4.10000000e+01
-280	6.88600000e+04	2.70000000e+01	3.40000000e+01	4.10000000e+01
-279	6.94260000e+04	2.70000000e+01	3.40000000e+01	4.10000000e+01
-278	6.99480000e+04	2.70000000e+01	3.40000000e+01	4.10000000e+01
-277	7.04180000e+04	2.70000000e+01	3.40000000e+01	4.10000000e+01
-276	7.08380000e+04	2.70000000e+01	3.40000000e+01	4.10000000e+01
-275	7.12250000e+04	2.70000000e+01	3.40000000e+01	4.10000000e+01
-274	7.16000000e+04	2.70000000e+01	3.40000000e+01	4.10000000e+01
-273	7.20280000e+04	2.70000000e+01	3.40000000e+01	4.10000000e+01
-272	7.25190000e+04	2.70000000e+01	3.40000000e+01	4.10000000e+01
-271	7.30240000e+04	2.70000000e+01	3.40000000e+01	4.10000000e+01
-270	7.35940000e+04	2.70000000e+01	3.40000000e+01	4.10000000e+01
-269	7.41860000e+04	2.70000000e+01	3.40000000e+01	4.10000000e+01
-268	7.46900000e+04	2.70000000e+01	3.40000000e+01	4.10000000e+01
-267	7.52510000e+04	2.70000000e+01	3.40000000e+01	4.10000000e+01
-266	7.57050000e+04	2.70000000e+01	3.40000000e+01	4.10000000e+01
-265	7.60440000e+04	2.70000000e+01	3.40000000e+01	4.10000000e+01
-264	7.65300000e+04	2.70000000e+01	3.40000000e+01	4.10000000e+01
-263	7.71060000e+04	2.70000000e+01	3.40000000e+01	4.10000000e+01
-262	7.77820000e+04	2.90000000e+01	3.50000000e+01	4.30000000e+01
-261	7.84190000e+04	2.90000000e+01	3.50000000e+01	4.30000000e+01
-260	7.90480000e+04	2.90000000e+01	3.50000000e+01	4.30000000e+01
-259	7.96340000e+04	2.90000000e+01	3.50000000e+01	4.30000000e+01
-258	8.01540000e+04	2.90000000e+01	3.50000000e+01	4.30000000e+01
-257	8.08690000e+04	2.90000000e+01	3.50000000e+01	4.30000000e+01
-256	8.15650000e+04	2.90000000e+01	3.50000000e+01	4.30000000e+01
-255	8.21120000e+04	2.90000000e+01	3.50000000e+01	4.30000000e+01
-254	8.26610000e+04	2.90000000e+01	3.50000000e+01	4.30000000e+01
-253	8.32910000e+04	2.90000000e+01	3.50000000e+01	4.30000000e+01
-252	8.41020000e+04	2.90000000e+01	3.50000000e+01	4.30000000e+01
-251	8.47750000e+04	2.90000000e+01	3.50000000e+01	4.30000000e+01
-250	8.55400000e+04	2.90000000e+01	3.50000000e+01	4.30000000e+01
-249	8.62250000e+04	2.90000000e+01	3.50000000e+01	4.30000000e+01
-248	8.68600000e+04	2.90000000e+01	3.50000000e+01	4.30000000e+01
-247	8.74060000e+04	2.90000000e+01	3.50000000e+01	4.30000000e+01
-246	8.79370000e+04	2.90000000e+01	3.50000000e+01	4.30000000e+01
-245	8.84830000e+04	2.90000000e+01	3.50000000e+01	4.30000000e+01
-244	8.91070000e+04	2.90000000e+01	3.50000000e+01	4.30000000e+01
-243	8.98640000e+04	2.90000000e+01	3.50000000e+01	4.30000000e+01
-242	9.06730000e+04	2.90000000e+01	3.50000000e+01	4.30000000e+01
-241	9.14750000e+04	2.90000000e+01	3.50000000e+01	4.30000000e+01
-240	9.21370000e+04	2.90000000e+01	3.50000000e+01	4.30000000e+01
-239	9.26710000e+04	2.90000000e+01	3.50000000e+01	4.30000000e+01
-238	9.32200000e+04	2.90000000e+01	3.50000000e+01	4.30000000e+01
-237	9.37960000e+04	2.90000000e+01	3.50000000e+01	4.30000000e+01
-236	9.37960000e+04	2.90000000e+01	3.50000000e+01	4.30000000e+01
-235	9.37960000e+04	2.90000000e+01	3.50000000e+01	4.30000000e+01
-234	9.44850000e+04	2.90000000e+01	3.50000000e+01	4.30000000e+01
-233	9.50540000e+04	2.90000000e+01	3.50000000e+01	4.30000000e+01
-232	9.55980000e+04	2.90000000e+01	3.50000000e+01	4.30000000e+01
-231	9.61620000e+04	2.90000000e+01	3.50000000e+01	4.30000000e+01
-230	9.67160000e+04	2.90000000e+01	3.50000000e+01	4.30000000e+01
-229	9.73260000e+04	2.90000000e+01	3.50000000e+01	4.30000000e+01
-228	9.81320000e+04	2.90000000e+01	3.50000000e+01	4.30000000e+01
-227	9.88490000e+04	2.90000000e+01	3.50000000e+01	4.30000000e+01
-226	9.95730000e+04	2.90000000e+01	3.50000000e+01	4.30000000e+01
-225	1.00775000e+05	2.90000000e+01	3.50000000e+01	4.30000000e+01
-224	1.01835000e+05	3.00000000e+01	3.60000000e+01	4.40000000e+01
-223	1.03334000e+05	3.20000000e+01	3.70000000e+01	4.50000000e+01
-222	1.05086000e+05	3.20000000e+01	3.70000000e+01	4.50000000e+01
-221	1.07334000e+05	3.30000000e+01	3.80000000e+01	4.60000000e+01
-220	1.07334000e+05	3.30000000e+01	3.80000000e+01	4.60000000e+01
-219	1.08373000e+05	3.40000000e+01	4.00000000e+01	4.80000000e+01
-218	1.09533000e+05	3.40000000e+01	4.00000000e+01	4.80000000e+01
-217	1.10771000e+05	3.40000000e+01	4.00000000e+01	4.80000000e+01
-216	1.12021000e+05	3.40000000e+01	4.00000000e+01	4.80000000e+01
-215	1.13087000e+05	3.40000000e+01	4.00000000e+01	4.80000000e+01
-214	1.14396000e+05	3.40000000e+01	4.10000000e+01	4.90000000e+01
-213	1.15809000e+05	3.40000000e+01	4.10000000e+01	4.90000000e+01
-212	1.16944000e+05	3.40000000e+01	4.10000000e+01	4.90000000e+01
-211	1.17997000e+05	3.40000000e+01	4.10000000e+01	4.90000000e+01
-210	1.19033000e+05	3.40000000e+01	4.10000000e+01	4.90000000e+01
-209	1.20159000e+05	3.40000000e+01	4.10000000e+01	4.90000000e+01
-208	1.21361000e+05	3.40000000e+01	4.10000000e+01	4.90000000e+01
-207	1.22696000e+05	3.40000000e+01	4.10000000e+01	4.90000000e+01
-206	1.23937000e+05	3.40000000e+01	4.20000000e+01	5.00000000e+01
-205	1.24910000e+05	3.40000000e+01	4.20000000e+01	5.00000000e+01
-204	1.25788000e+05	3.40000000e+01	4.20000000e+01	5.00000000e+01
-203	1.26633000e+05	3.40000000e+01	4.20000000e+01	5.00000000e+01
-202	1.27486000e+05	3.40000000e+01	4.20000000e+01	5.00000000e+01
-201	1.28624000e+05	3.40000000e+01	4.20000000e+01	5.00000000e+01
-200	1.30182000e+05	3.40000000e+01	4.20000000e+01	5.00000000e+01
-199	1.31095000e+05	3.40000000e+01	4.20000000e+01	5.00000000e+01
-198	1.31941000e+05	3.40000000e+01	4.20000000e+01	5.00000000e+01
-197	1.32717000e+05	3.40000000e+01	4.20000000e+01	5.00000000e+01
-196	1.33584000e+05	3.40000000e+01	4.20000000e+01	5.00000000e+01
-195	1.34477000e+05	3.40000000e+01	4.20000000e+01	5.00000000e+01
-194	1.35651000e+05	3.40000000e+01	4.20000000e+01	5.00000000e+01
-193	1.36777000e+05	3.40000000e+01	4.20000000e+01	5.00000000e+01
-192	1.37924000e+05	3.60000000e+01	4.30000000e+01	5.10000000e+01
-191	1.38860000e+05	3.60000000e+01	4.30000000e+01	5.10000000e+01
-190	1.39720000e+05	3.60000000e+01	4.30000000e+01	5.10000000e+01
-189	1.40525000e+05	3.60000000e+01	4.30000000e+01	5.10000000e+01
-188	1.41591000e+05	3.60000000e+01	4.30000000e+01	5.10000000e+01
-187	1.43121000e+05	3.60000000e+01	4.30000000e+01	5.10000000e+01
-186	1.44463000e+05	3.60000000e+01	4.30000000e+01	5.10000000e+01
-185	1.45826000e+05	3.60000000e+01	4.30000000e+01	5.10000000e+01
-184	1.46767000e+05	3.60000000e+01	4.30000000e+01	5.10000000e+01
-183	1.48040000e+05	3.60000000e+01	4.30000000e+01	5.10000000e+01
-182	1.49111000e+05	3.60000000e+01	4.30000000e+01	5.10000000e+01
-181	1.50096000e+05	3.60000000e+01	4.30000000e+01	5.10000000e+01
-180	1.51374000e+05	3.60000000e+01	4.30000000e+01	5.10000000e+01
-179	1.52923000e+05	3.60000000e+01	4.30000000e+01	5.10000000e+01
-178	1.53980000e+05	3.60000000e+01	4.30000000e+01	5.10000000e+01
-177	1.54932000e+05	3.60000000e+01	4.30000000e+01	5.10000000e+01
-176	1.55862000e+05	3.60000000e+01	4.30000000e+01	5.10000000e+01
-175	1.56760000e+05	3.60000000e+01	4.30000000e+01	5.10000000e+01
-174	1.57793000e+05	3.60000000e+01	4.30000000e+01	5.10000000e+01
-173	1.58987000e+05	3.60000000e+01	4.30000000e+01	5.10000000e+01
-172	1.60442000e+05	3.60000000e+01	4.30000000e+01	5.10000000e+01
-171	1.61636000e+05	3.60000000e+01	4.30000000e+01	5.10000000e+01
-170	1.62535000e+05	3.60000000e+01	4.30000000e+01	5.10000000e+01
-169	1.63839000e+05	3.60000000e+01	4.30000000e+01	5.10000000e+01
-168	1.64890000e+05	3.60000000e+01	4.30000000e+01	5.10000000e+01
-167	1.66111000e+05	3.60000000e+01	4.30000000e+01	5.10000000e+01
-166	1.68123000e+05	3.60000000e+01	4.30000000e+01	5.10000000e+01
-165	1.70165000e+05	3.60000000e+01	4.30000000e+01	5.10000000e+01
-164	1.71645000e+05	3.60000000e+01	4.30000000e+01	5.10000000e+01
-163	1.72642000e+05	3.60000000e+01	4.30000000e+01	5.10000000e+01
-162	1.73674000e+05	3.60000000e+01	4.30000000e+01	5.10000000e+01
-161	1.74640000e+05	3.60000000e+01	4.30000000e+01	5.10000000e+01
-160	1.75586000e+05	3.60000000e+01	4.30000000e+01	5.10000000e+01
-159	1.76541000e+05	3.60000000e+01	4.30000000e+01	5.10000000e+01
-158	1.77958000e+05	3.70000000e+01	4.40000000e+01	5.20000000e+01
-157	1.78899000e+05	4.00000000e+01	4.50000000e+01	5.40000000e+01
-156	1.79796000e+05	4.00000000e+01	4.50000000e+01	5.40000000e+01
-155	1.80685000e+05	4.00000000e+01	4.50000000e+01	5.40000000e+01
-154	1.81633000e+05	4.00000000e+01	4.60000000e+01	5.50000000e+01
-153	1.82693000e+05	4.00000000e+01	4.60000000e+01	5.50000000e+01
-152	1.83703000e+05	4.00000000e+01	4.60000000e+01	5.50000000e+01
-151	1.84732000e+05	4.00000000e+01	4.60000000e+01	5.50000000e+01
-150	1.85747000e+05	4.00000000e+01	4.60000000e+01	5.50000000e+01
-149	1.86893000e+05	4.00000000e+01	4.60000000e+01	5.50000000e+01
-148	1.88065000e+05	4.00000000e+01	4.60000000e+01	5.50000000e+01
-147	1.89052000e+05	4.00000000e+01	4.60000000e+01	5.50000000e+01
-146	1.90023000e+05	4.20000000e+01	4.80000000e+01	5.70000000e+01
-145	1.91172000e+05	4.20000000e+01	4.80000000e+01	5.70000000e+01
-144	1.92545000e+05	4.20000000e+01	4.80000000e+01	5.70000000e+01
-143	1.93792000e+05	4.20000000e+01	4.80000000e+01	5.70000000e+01
-142	1.94693000e+05	4.20000000e+01	4.80000000e+01	5.70000000e+01
-141	1.95423000e+05	4.20000000e+01	4.80000000e+01	5.70000000e+01
-140	1.96344000e+05	4.20000000e+01	4.80000000e+01	5.70000000e+01
-139	1.97437000e+05	4.20000000e+01	4.80000000e+01	5.70000000e+01
-138	1.98590000e+05	4.20000000e+01	4.80000000e+01	5.70000000e+01
-137	1.99725000e+05	4.20000000e+01	4.80000000e+01	5.70000000e+01
-136	2.00793000e+05	4.20000000e+01	4.80000000e+01	5.70000000e+01
-135	2.01641000e+05	4.10000000e+01	4.90000000e+01	5.80000000e+01
-134	2.02392000e+05	4.10000000e+01	4.90000000e+01	5.80000000e+01
-133	2.03186000e+05	4.10000000e+01	4.90000000e+01	5.80000000e+01
-132	2.03992000e+05	4.10000000e+01	4.90000000e+01	5.80000000e+01
-131	2.04912000e+05	4.10000000e+01	4.90000000e+01	5.80000000e+01
-130	2.05994000e+05	4.10000000e+01	4.90000000e+01	5.80000000e+01
-129	2.07047000e+05	4.10000000e+01	4.90000000e+01	5.80000000e+01
-128	2.07945000e+05	4.10000000e+01	4.90000000e+01	5.80000000e+01
-127	2.08851000e+05	4.50000000e+01	5.00000000e+01	6.00000000e+01
-126	2.10316000e+05	4.50000000e+01	5.00000000e+01	6.00000000e+01
-125	2.13440000e+05	4.40000000e+01	5.10000000e+01	6.10000000e+01
-124	2.17044000e+05	4.70000000e+01	5.40000000e+01	6.50000000e+01
-123	2.19642000e+05	4.70000000e+01	5.40000000e+01	6.50000000e+01
-122	2.21572000e+05	4.70000000e+01	5.40000000e+01	6.50000000e+01
-121	2.22962000e+05	4.70000000e+01	5.40000000e+01	6.50000000e+01
-120	2.24802000e+05	4.70000000e+01	5.40000000e+01	6.50000000e+01
-119	2.26767000e+05	4.80000000e+01	5.50000000e+01	6.70000000e+01
-118	2.28920000e+05	4.80000000e+01	5.50000000e+01	6.70000000e+01
-117	2.31240000e+05	4.80000000e+01	5.50000000e+01	6.70000000e+01
-116	2.33778000e+05	4.80000000e+01	5.60000000e+01	6.80000000e+01
-115	2.35633000e+05	4.80000000e+01	5.60000000e+01	6.80000000e+01
-114	2.37309000e+05	5.10000000e+01	5.70000000e+01	7.10000000e+01
-113	2.38921000e+05	5.20000000e+01	5.90000000e+01	7.30000000e+01
-112	2.40316000e+05	5.20000000e+01	5.90000000e+01	7.30000000e+01
-111	2.41627000e+05	5.10000000e+01	6.00000000e+01	7.40000000e+01
-110	2.44095000e+05	5.10000000e+01	6.00000000e+01	7.40000000e+01
-109	2.45923000e+05	5.40000000e+01	6.10000000e+01	7.50000000e+01
-108	2.47770000e+05	5.40000000e+01	6.10000000e+01	7.50000000e+01
-107	2.49599000e+05	5.40000000e+01	6.10000000e+01	7.50000000e+01
-106	2.51086000e+05	5.40000000e+01	6.10000000e+01	7.50000000e+01
-105	2.52533000e+05	5.40000000e+01	6.10000000e+01	7.50000000e+01
-104	2.53902000e+05	5.40000000e+01	6.10000000e+01	7.50000000e+01
-103	2.55463000e+05	5.40000000e+01	6.10000000e+01	7.50000000e+01
-102	2.57136000e+05	5.30000000e+01	6.20000000e+01	7.70000000e+01
-101	2.58817000e+05	5.50000000e+01	6.30000000e+01	7.80000000e+01
-100	2.60097000e+05	5.50000000e+01	6.30000000e+01	7.80000000e+01
-99	2.61318000e+05	5.50000000e+01	6.30000000e+01	7.80000000e+01
-98	2.62461000e+05	5.50000000e+01	6.30000000e+01	7.80000000e+01
-97	2.63242000e+05	5.50000000e+01	6.30000000e+01	7.80000000e+01
-96	2.63620000e+05	5.50000000e+01	6.30000000e+01	7.80000000e+01
-95	2.63893000e+05	5.70000000e+01	6.50000000e+01	8.00000000e+01
-94	2.64151000e+05	5.70000000e+01	6.50000000e+01	8.00000000e+01
-93	2.64738000e+05	6.10000000e+01	6.70000000e+01	8.20000000e+01
-92	2.65523000e+05	6.10000000e+01	6.70000000e+01	8.20000000e+01
-91	2.66812000e+05	6.10000000e+01	6.70000000e+01	8.20000000e+01
-90	2.68045000e+05	6.10000000e+01	6.70000000e+01	8.20000000e+01
-89	2.70312000e+05	6.10000000e+01	6.90000000e+01	8.40000000e+01
-88	2.75655000e+05	6.10000000e+01	6.90000000e+01	8.40000000e+01
-87	2.86834000e+05	6.00000000e+01	7.00000000e+01	8.50000000e+01
-86	2.91307000e+05	6.50000000e+01	7.30000000e+01	8.80000000e+01
-85	2.94444000e+05	6.50000000e+01	7.30000000e+01	8.80000000e+01
-84	2.98534000e+05	6.30000000e+01	7.40000000e+01	8.90000000e+01
-83	3.00924000e+05	6.30000000e+01	7.40000000e+01	8.90000000e+01
-82	3.00924000e+05	6.50000000e+01	7.50000000e+01	9.00000000e+01
-81	3.02018000e+05	6.50000000e+01	7.50000000e+01	9.00000000e+01
-80	3.02018000e+05	6.50000000e+01	7.50000000e+01	9.00000000e+01
-79	3.04526000e+05	6.80000000e+01	7.60000000e+01	9.10000000e+01
-78	3.07104000e+05	6.80000000e+01	7.60000000e+01	9.10000000e+01
-77	3.10190000e+05	6.80000000e+01	7.60000000e+01	9.10000000e+01
-76	3.13437000e+05	6.80000000e+01	7.60000000e+01	9.10000000e+01
-75	3.16131000e+05	6.80000000e+01	7.60000000e+01	9.10000000e+01
-74	3.18538000e+05	6.80000000e+01	7.60000000e+01	9.10000000e+01
-73	3.18538000e+05	6.80000000e+01	7.60000000e+01	9.10000000e+01
-72	3.20690000e+05	6.60000000e+01	7.70000000e+01	9.20000000e+01
-71	3.20690000e+05	6.60000000e+01	7.70000000e+01	9.20000000e+01
-70	3.20690000e+05	6.60000000e+01	7.70000000e+01	9.20000000e+01
-69	3.20690000e+05	6.60000000e+01	7.70000000e+01	9.20000000e+01
-68	3.20690000e+05	6.60000000e+01	7.70000000e+01	9.20000000e+01
-67	3.22729000e+05	6.60000000e+01	7.70000000e+01	9.20000000e+01
-66	3.24405000e+05	6.60000000e+01	7.70000000e+01	9.20000000e+01
-65	3.26194000e+05	6.60000000e+01	7.70000000e+01	9.20000000e+01
-64	3.28456000e+05	6.60000000e+01	7.70000000e+01	9.20000000e+01
-63	3.30520000e+05	6.60000000e+01	7.70000000e+01	9.20000000e+01
-62	3.32166000e+05	6.60000000e+01	7.70000000e+01	9.20000000e+01
-61	3.34108000e+05	7.00000000e+01	7.80000000e+01	9.30000000e+01
-60	3.36026000e+05	7.00000000e+01	7.80000000e+01	9.30000000e+01
-59	3.37686000e+05	7.00000000e+01	7.80000000e+01	9.30000000e+01
-58	3.39160000e+05	7.00000000e+01	7.80000000e+01	9.30000000e+01
-57	3.40673000e+05	7.00000000e+01	7.80000000e+01	9.30000000e+01
-56	3.42449000e+05	7.10000000e+01	7.90000000e+01	9.60000000e+01
-55	3.44412000e+05	7.10000000e+01	7.90000000e+01	9.60000000e+01
-54	3.47062000e+05	7.10000000e+01	7.90000000e+01	9.60000000e+01
-53	3.50771000e+05	7.30000000e+01	8.00000000e+01	9.70000000e+01
-52	3.57000000e+05	7.10000000e+01	8.10000000e+01	9.80000000e+01
-51	3.61301000e+05	7.20000000e+01	8.20000000e+01	9.90000000e+01
-50	3.64045000e+05	7.60000000e+01	8.30000000e+01	1.00000000e+02
-49	3.66421000e+05	7.60000000e+01	8.30000000e+01	1.00000000e+02
-48	3.73959000e+05	7.40000000e+01	8.40000000e+01	1.01000000e+02
-47	3.77555000e+05	7.40000000e+01	8.40000000e+01	1.01000000e+02
-46	3.81950000e+05	7.60000000e+01	8.50000000e+01	1.02000000e+02
-45	3.89577000e+05	7.60000000e+01	8.60000000e+01	1.03000000e+02
-44	4.00021000e+05	8.10000000e+01	9.00000000e+01	1.07000000e+02
-43	4.10162000e+05	8.50000000e+01	9.30000000e+01	1.10000000e+02
-42	4.17619000e+05	8.40000000e+01	9.50000000e+01	1.15000000e+02
-41	4.24733000e+05	8.40000000e+01	9.50000000e+01	1.15000000e+02
-40	4.28331000e+05	8.40000000e+01	9.50000000e+01	1.15000000e+02
-39	4.32631000e+05	8.40000000e+01	9.50000000e+01	1.15000000e+02
-38	4.36557000e+05	8.40000000e+01	9.50000000e+01	1.15000000e+02
-37	4.40522000e+05	8.40000000e+01	9.50000000e+01	1.15000000e+02
-36	4.44168000e+05	8.40000000e+01	9.50000000e+01	1.15000000e+02
-35	4.47302000e+05	8.40000000e+01	9.50000000e+01	1.15000000e+02
-34	4.50348000e+05	8.40000000e+01	9.50000000e+01	1.15000000e+02
-33	4.53599000e+05	8.70000000e+01	9.60000000e+01	1.17000000e+02
-32	4.57059000e+05	8.90000000e+01	9.70000000e+01	1.18000000e+02
-31	4.60700000e+05	9.60000000e+01	1.00000000e+02	1.24000000e+02
-30	4.64507000e+05	9.50000000e+01	1.01000000e+02	1.26000000e+02
-29	4.67737000e+05	9.50000000e+01	1.01000000e+02	1.26000000e+02
-28	4.70908000e+05	1.02000000e+02	1.06000000e+02	1.34000000e+02
-27	4.74110000e+05	1.02000000e+02	1.06000000e+02	1.34000000e+02
-26	4.77452000e+05	1.02000000e+02	1.06000000e+02	1.34000000e+02
-25	4.82530000e+05	1.01000000e+02	1.07000000e+02	1.35000000e+02
-24	4.95496000e+05	9.90000000e+01	1.08000000e+02	1.36000000e+02
-23	5.04557000e+05	9.80000000e+01	1.10000000e+02	1.38000000e+02
-22	5.10798000e+05	9.90000000e+01	1.12000000e+02	1.40000000e+02
-21	5.17593000e+05	1.03000000e+02	1.13000000e+02	1.41000000e+02
-20	5.23893000e+05	1.03000000e+02	1.13000000e+02	1.41000000e+02
-19	5.31295000e+05	1.03000000e+02	1.13000000e+02	1.41000000e+02
-18	5.38775000e+05	1.03000000e+02	1.15000000e+02	1.43000000e+02
-17	5.46575000e+05	1.05000000e+02	1.17000000e+02	1.45000000e+02
-16	5.55605000e+05	1.10000000e+02	1.19000000e+02	1.47000000e+02
-15	5.66156000e+05	1.11000000e+02	1.22000000e+02	1.53000000e+02
-14	5.75418000e+05	1.12000000e+02	1.24000000e+02	1.55000000e+02
-13	5.86943000e+05	1.12000000e+02	1.24000000e+02	1.55000000e+02
-12	5.97628000e+05	1.22000000e+02	1.27000000e+02	1.62000000e+02
-11	6.08034000e+05	1.25000000e+02	1.30000000e+02	1.65000000e+02
-10	6.20602000e+05	1.25000000e+02	1.30000000e+02	1.65000000e+02
-9	6.31688000e+05	1.25000000e+02	1.30000000e+02	1.65000000e+02
-8	6.43821000e+05	1.24000000e+02	1.31000000e+02	1.66000000e+02
-7	6.55272000e+05	1.19000000e+02	1.32000000e+02	1.67000000e+02
-6	6.66788000e+05	1.23000000e+02	1.35000000e+02	1.71000000e+02
-5	6.78769000e+05	1.25000000e+02	1.36000000e+02	1.72000000e+02
-4	6.90594000e+05	1.27000000e+02	1.40000000e+02	1.90000000e+02
-3	7.08775000e+05	1.30000000e+02	1.42000000e+02	1.92000000e+02
-2	7.28473000e+05	1.30000000e+02	1.42000000e+02	1.92000000e+02
-1	7.49368000e+05	1.33000000e+02	1.45000000e+02	1.95000000e+02
0	7.72986000e+05	1.41000000e+02	1.46000000e+02	1.97000000e+02
1	8.07522000e+05	1.49000000e+02	1.51000000e+02	2.03000000e+02
2	8.47809000e+05	1.48000000e+02	1.57000000e+02	2.10000000e+02
3	8.85646000e+05	1.60000000e+02	1.70000000e+02	2.24000000e+02
4	9.16094000e+05	1.61000000e+02	1.75000000e+02	2.29000000e+02
5	9.33579000e+05	1.64000000e+02	1.76000000e+02	2.31000000e+02
6	9.47952000e+05	1.76000000e+02	1.78000000e+02	2.33000000e+02
7	9.62060000e+05	1.73000000e+02	1.80000000e+02	2.41000000e+02
8	9.79491000e+05	1.66000000e+02	1.86000000e+02	2.52000000e+02
9	9.98673000e+05	1.78000000e+02	1.89000000e+02	2.56000000e+02
10	1.01765000e+06	1.87000000e+02	1.93000000e+02	2.61000000e+02
11	1.03188200e+06	1.82000000e+02	1.95000000e+02	2.63000000e+02
12	1.04232500e+06	1.77000000e+02	1.98000000e+02	2.67000000e+02
13	1.05224100e+06	1.96000000e+02	2.00000000e+02	2.69000000e+02
14	1.06155300e+06	1.86000000e+02	2.03000000e+02	2.72000000e+02
15	1.07207700e+06	1.86000000e+02	2.06000000e+02	2.75000000e+02
16	1.08434100e+06	2.03000000e+02	2.10000000e+02	2.80000000e+02
17	1.09847900e+06	1.97000000e+02	2.19000000e+02	2.90000000e+02
18	1.11005400e+06	2.00000000e+02	2.20000000e+02	2.92000000e+02
19	1.11845100e+06	2.03000000e+02	2.22000000e+02	2.94000000e+02
20	1.12655000e+06	2.05000000e+02	2.24000000e+02	2.99000000e+02
21	1.13402400e+06	2.06000000e+02	2.27000000e+02	3.02000000e+02
22	1.14166500e+06	2.09000000e+02	2.32000000e+02	3.11000000e+02
23	1.15131000e+06	2.16000000e+02	2.36000000e+02	3.16000000e+02
24	1.16122700e+06	2.19000000e+02	2.38000000e+02	3.19000000e+02
25	1.17143900e+06	2.31000000e+02	2.44000000e+02	3.26000000e+02
26	1.17989400e+06	2.31000000e+02	2.44000000e+02	3.26000000e+02
27	1.18727300e+06	2.31000000e+02	2.44000000e+02	3.26000000e+02
28	1.19549800e+06	2.31000000e+02	2.44000000e+02	3.26000000e+02
29	1.20338500e+06	2.29000000e+02	2.47000000e+02	3.31000000e+02
30	1.21195500e+06	2.34000000e+02	2.52000000e+02	3.39000000e+02
31	1.22282900e+06	2.34000000e+02	2.53000000e+02	3.40000000e+02
32	1.23163700e+06	2.39000000e+02	2.54000000e+02	3.41000000e+02
33	1.23981500e+06	2.39000000e+02	2.54000000e+02	3.41000000e+02
34	1.24728200e+06	2.39000000e+02	2.54000000e+02	3.41000000e+02
35	1.25459100e+06	2.39000000e+02	2.54000000e+02	3.41000000e+02
36	1.26302000e+06	2.39000000e+02	2.54000000e+02	3.41000000e+02
37	1.27168700e+06	2.36000000e+02	2.57000000e+02	3.47000000e+02
38	1.28297500e+06	2.37000000e+02	2.59000000e+02	3.50000000e+02
39	1.29179800e+06	2.54000000e+02	2.60000000e+02	3.52000000e+02
40	1.29910500e+06	2.50000000e+02	2.61000000e+02	3.53000000e+02
41	1.30610600e+06	2.40000000e+02	2.63000000e+02	3.55000000e+02
42	1.31262200e+06	2.44000000e+02	2.66000000e+02	3.58000000e+02
43	1.31880800e+06	2.39000000e+02	2.67000000e+02	3.63000000e+02
44	1.32517100e+06	2.37000000e+02	2.71000000e+02	3.68000000e+02
45	1.33217300e+06	2.47000000e+02	2.72000000e+02	3.71000000e+02
46	1.33838600e+06	2.62000000e+02	2.74000000e+02	3.74000000e+02
47	1.34411500e+06	2.62000000e+02	2.74000000e+02	3.74000000e+02
48	1.34912200e+06	2.49000000e+02	2.77000000e+02	3.78000000e+02
49	1.35462400e+06	2.49000000e+02	2.77000000e+02	3.78000000e+02
50	1.36017600e+06	2.49000000e+02	2.77000000e+02	3.78000000e+02
51	1.36594700e+06	2.50000000e+02	2.80000000e+02	3.81000000e+02
52	1.37157800e+06	2.52000000e+02	2.82000000e+02	3.84000000e+02
53	1.37633100e+06	2.53000000e+02	2.84000000e+02	3.87000000e+02
54	1.38102500e+06	2.54000000e+02	2.85000000e+02	3.90000000e+02
55	1.38593800e+06	2.54000000e+02	2.85000000e+02	3.90000000e+02
56	1.39161000e+06	2.54000000e+02	2.85000000e+02	3.90000000e+02
57	1.39682800e+06	2.66000000e+02	2.87000000e+02	3.92000000e+02
58	1.40255500e+06	2.65000000e+02	2.91000000e+02	3.96000000e+02
59	1.40836600e+06	2.69000000e+02	2.94000000e+02	4.04000000e+02
60	1.41584600e+06	2.61000000e+02	2.96000000e+02	4.07000000e+02
61	1.42256400e+06	2.60000000e+02	2.97000000e+02	4.08000000e+02
62	1.42872100e+06	2.72000000e+02	2.99000000e+02	4.10000000e+02
63	1.43483400e+06	2.72000000e+02	2.99000000e+02	4.10000000e+02
64	1.44055600e+06	2.72000000e+02	2.99000000e+02	4.10000000e+02
65	1.44783600e+06	2.65000000e+02	3.02000000e+02	4.14000000e+02
66	1.45588900e+06	2.67000000e+02	3.05000000e+02	4.17000000e+02
67	1.47262000e+06	2.69000000e+02	3.07000000e+02	4.19000000e+02
68	1.48455000e+06	2.76000000e+02	3.11000000e+02	4.23000000e+02
69	1.49672200e+06	2.76000000e+02	3.11000000e+02	4.23000000e+02
70	1.50919700e+06	2.81000000e+02	3.13000000e+02	4.25000000e+02
71	1.52191900e+06	2.81000000e+02	3.16000000e+02	4.28000000e+02
72	1.53644000e+06	2.79000000e+02	3.19000000e+02	4.31000000e+02
73	1.55146100e+06	2.91000000e+02	3.22000000e+02	4.34000000e+02
74	1.56316500e+06	2.91000000e+02	3.22000000e+02	4.34000000e+02
75	1.57258000e+06	2.96000000e+02	3.24000000e+02	4.36000000e+02
76	1.58147600e+06	2.96000000e+02	3.24000000e+02	4.36000000e+02
77	1.58961500e+06	2.91000000e+02	3.26000000e+02	4.38000000e+02
78	1.59816700e+06	2.90000000e+02	3.27000000e+02	4.40000000e+02
79	1.60876600e+06	2.95000000e+02	3.30000000e+02	4.43000000e+02
80	1.61899800e+06	2.95000000e+02	3.30000000e+02	4.43000000e+02
81	1.62793800e+06	2.95000000e+02	3.31000000e+02	4.44000000e+02
82	1.63566900e+06	2.96000000e+02	3.32000000e+02	4.45000000e+02
83	1.64283400e+06	2.94000000e+02	3.33000000e+02	4.46000000e+02
84	1.64921600e+06	2.98000000e+02	3.35000000e+02	4.48000000e+02
85	1.65591800e+06	2.98000000e+02	3.35000000e+02	4.48000000e+02
86	1.66372200e+06	2.98000000e+02	3.35000000e+02	4.48000000e+02
87	1.67269900e+06	2.98000000e+02	3.35000000e+02	4.48000000e+02
88	1.68006900e+06	3.03000000e+02	3.41000000e+02	4.58000000e+02
89	1.68810100e+06	3.16000000e+02	3.42000000e+02	4.62000000e+02
90	1.69659900e+06	3.09000000e+02	3.50000000e+02	4.70000000e+02
91	1.70493400e+06	3.09000000e+02	3.50000000e+02	4.70000000e+02
92	1.71304400e+06	3.09000000e+02	3.50000000e+02	4.70000000e+02
93	1.72284700e+06	3.23000000e+02	3.66000000e+02	4.90000000e+02
94	1.73331600e+06	3.25000000e+02	3.68000000e+02	4.93000000e+02
95	1.74435700e+06	3.29000000e+02	3.71000000e+02	4.96000000e+02
96	1.75862900e+06	3.38000000e+02	3.73000000e+02	4.98000000e+02
97	1.77871900e+06	3.38000000e+02	3.77000000e+02	5.02000000e+02
98	1.79725200e+06	3.32000000e+02	3.79000000e+02	5.05000000e+02
99	1.81417700e+06	3.32000000e+02	3.79000000e+02	5.05000000e+02
100	1.82814400e+06	3.33000000e+02	3.80000000e+02	5.06000000e+02
