# Supplementary material for: Early Prediction of Movie Box Office Success Based on Wikipedia Activity Big Data
Source: PLoS One. 2013 Aug 21;8(8):e71226. doi: 10.1371/journal.pone.0071226 (PMC3749192; doi:10.1371/journal.pone.0071226)
Supplement: Dataset S1 — The dataset under study, including the financial and Wikipedia activity data is also available at http://wwm.phy.bme.hu/SupplementaryDataS1.zip. (ZIP) [file pone.0071226.s002.zip › wikipredict_data_pack/sample_of_312/wikipedia_predictors/70]

Day_(movie_time)	Views	Users	Rigor	Edits
-500	0.00000000e+00	0.00000000e+00	0.00000000e+00	0.00000000e+00
-499	0.00000000e+00	0.00000000e+00	0.00000000e+00	0.00000000e+00
-498	0.00000000e+00	0.00000000e+00	0.00000000e+00	0.00000000e+00
-497	0.00000000e+00	0.00000000e+00	0.00000000e+00	0.00000000e+00
-496	0.00000000e+00	0.00000000e+00	0.00000000e+00	0.00000000e+00
-495	0.00000000e+00	0.00000000e+00	0.00000000e+00	0.00000000e+00
-494	0.00000000e+00	0.00000000e+00	0.00000000e+00	0.00000000e+00
-493	0.00000000e+00	0.00000000e+00	0.00000000e+00	0.00000000e+00
-492	0.00000000e+00	0.00000000e+00	0.00000000e+00	0.00000000e+00
-491	0.00000000e+00	0.00000000e+00	0.00000000e+00	0.00000000e+00
-490	0.00000000e+00	0.00000000e+00	0.00000000e+00	0.00000000e+00
-489	0.00000000e+00	0.00000000e+00	0.00000000e+00	0.00000000e+00
-488	0.00000000e+00	0.00000000e+00	0.00000000e+00	0.00000000e+00
-487	0.00000000e+00	0.00000000e+00	0.00000000e+00	0.00000000e+00
-486	0.00000000e+00	0.00000000e+00	0.00000000e+00	0.00000000e+00
-485	0.00000000e+00	0.00000000e+00	0.00000000e+00	0.00000000e+00
-484	0.00000000e+00	0.00000000e+00	0.00000000e+00	0.00000000e+00
-483	0.00000000e+00	0.00000000e+00	0.00000000e+00	0.00000000e+00
-482	0.00000000e+00	0.00000000e+00	0.00000000e+00	0.00000000e+00
-481	0.00000000e+00	0.00000000e+00	0.00000000e+00	0.00000000e+00
-480	0.00000000e+00	0.00000000e+00	0.00000000e+00	0.00000000e+00
-479	0.00000000e+00	0.00000000e+00	0.00000000e+00	0.00000000e+00
-478	0.00000000e+00	0.00000000e+00	0.00000000e+00	0.00000000e+00
-477	0.00000000e+00	0.00000000e+00	0.00000000e+00	0.00000000e+00
-476	0.00000000e+00	0.00000000e+00	0.00000000e+00	0.00000000e+00
-475	0.00000000e+00	0.00000000e+00	0.00000000e+00	0.00000000e+00
-474	0.00000000e+00	0.00000000e+00	0.00000000e+00	0.00000000e+00
-473	0.00000000e+00	0.00000000e+00	0.00000000e+00	0.00000000e+00
-472	0.00000000e+00	0.00000000e+00	0.00000000e+00	0.00000000e+00
-471	0.00000000e+00	0.00000000e+00	0.00000000e+00	0.00000000e+00
-470	0.00000000e+00	0.00000000e+00	0.00000000e+00	0.00000000e+00
-469	0.00000000e+00	0.00000000e+00	0.00000000e+00	0.00000000e+00
-468	0.00000000e+00	0.00000000e+00	0.00000000e+00	0.00000000e+00
-467	0.00000000e+00	0.00000000e+00	0.00000000e+00	0.00000000e+00
-466	0.00000000e+00	0.00000000e+00	0.00000000e+00	0.00000000e+00
-465	0.00000000e+00	0.00000000e+00	0.00000000e+00	0.00000000e+00
-464	0.00000000e+00	0.00000000e+00	0.00000000e+00	0.00000000e+00
-463	0.00000000e+00	0.00000000e+00	0.00000000e+00	0.00000000e+00
-462	0.00000000e+00	0.00000000e+00	0.00000000e+00	0.00000000e+00
-461	0.00000000e+00	0.00000000e+00	0.00000000e+00	0.00000000e+00
-460	0.00000000e+00	0.00000000e+00	0.00000000e+00	0.00000000e+00
-459	0.00000000e+00	0.00000000e+00	0.00000000e+00	0.00000000e+00
-458	0.00000000e+00	0.00000000e+00	0.00000000e+00	0.00000000e+00
-457	0.00000000e+00	0.00000000e+00	0.00000000e+00	0.00000000e+00
-456	0.00000000e+00	0.00000000e+00	0.00000000e+00	0.00000000e+00
-455	0.00000000e+00	0.00000000e+00	0.00000000e+00	0.00000000e+00
-454	0.00000000e+00	0.00000000e+00	0.00000000e+00	0.00000000e+00
-453	0.00000000e+00	0.00000000e+00	0.00000000e+00	0.00000000e+00
-452	0.00000000e+00	0.00000000e+00	0.00000000e+00	0.00000000e+00
-451	0.00000000e+00	0.00000000e+00	0.00000000e+00	0.00000000e+00
-450	0.00000000e+00	0.00000000e+00	0.00000000e+00	0.00000000e+00
-449	0.00000000e+00	0.00000000e+00	0.00000000e+00	0.00000000e+00
-448	0.00000000e+00	0.00000000e+00	0.00000000e+00	0.00000000e+00
-447	0.00000000e+00	0.00000000e+00	0.00000000e+00	0.00000000e+00
-446	0.00000000e+00	0.00000000e+00	0.00000000e+00	0.00000000e+00
-445	0.00000000e+00	0.00000000e+00	0.00000000e+00	0.00000000e+00
-444	0.00000000e+00	0.00000000e+00	0.00000000e+00	0.00000000e+00
-443	0.00000000e+00	0.00000000e+00	0.00000000e+00	0.00000000e+00
-442	0.00000000e+00	0.00000000e+00	0.00000000e+00	0.00000000e+00
-441	0.00000000e+00	0.00000000e+00	0.00000000e+00	0.00000000e+00
-440	0.00000000e+00	0.00000000e+00	0.00000000e+00	0.00000000e+00
-439	0.00000000e+00	0.00000000e+00	0.00000000e+00	0.00000000e+00
-438	0.00000000e+00	0.00000000e+00	0.00000000e+00	0.00000000e+00
-437	0.00000000e+00	0.00000000e+00	0.00000000e+00	0.00000000e+00
-436	0.00000000e+00	0.00000000e+00	0.00000000e+00	0.00000000e+00
-435	0.00000000e+00	0.00000000e+00	0.00000000e+00	0.00000000e+00
-434	0.00000000e+00	0.00000000e+00	0.00000000e+00	0.00000000e+00
-433	0.00000000e+00	0.00000000e+00	0.00000000e+00	0.00000000e+00
-432	0.00000000e+00	0.00000000e+00	0.00000000e+00	0.00000000e+00
-431	0.00000000e+00	0.00000000e+00	0.00000000e+00	0.00000000e+00
-430	0.00000000e+00	0.00000000e+00	0.00000000e+00	0.00000000e+00
-429	0.00000000e+00	0.00000000e+00	0.00000000e+00	0.00000000e+00
-428	0.00000000e+00	0.00000000e+00	0.00000000e+00	0.00000000e+00
-427	0.00000000e+00	0.00000000e+00	0.00000000e+00	0.00000000e+00
-426	0.00000000e+00	0.00000000e+00	0.00000000e+00	0.00000000e+00
-425	0.00000000e+00	0.00000000e+00	0.00000000e+00	0.00000000e+00
-424	0.00000000e+00	0.00000000e+00	0.00000000e+00	0.00000000e+00
-423	0.00000000e+00	0.00000000e+00	0.00000000e+00	0.00000000e+00
-422	0.00000000e+00	0.00000000e+00	0.00000000e+00	0.00000000e+00
-421	0.00000000e+00	0.00000000e+00	0.00000000e+00	0.00000000e+00
-420	0.00000000e+00	0.00000000e+00	0.00000000e+00	0.00000000e+00
-419	0.00000000e+00	0.00000000e+00	0.00000000e+00	0.00000000e+00
-418	0.00000000e+00	0.00000000e+00	0.00000000e+00	0.00000000e+00
-417	0.00000000e+00	0.00000000e+00	0.00000000e+00	0.00000000e+00
-416	0.00000000e+00	0.00000000e+00	0.00000000e+00	0.00000000e+00
-415	0.00000000e+00	0.00000000e+00	0.00000000e+00	0.00000000e+00
-414	0.00000000e+00	0.00000000e+00	0.00000000e+00	0.00000000e+00
-413	0.00000000e+00	0.00000000e+00	0.00000000e+00	0.00000000e+00
-412	0.00000000e+00	0.00000000e+00	0.00000000e+00	0.00000000e+00
-411	0.00000000e+00	0.00000000e+00	0.00000000e+00	0.00000000e+00
-410	0.00000000e+00	0.00000000e+00	0.00000000e+00	0.00000000e+00
-409	0.00000000e+00	0.00000000e+00	0.00000000e+00	0.00000000e+00
-408	0.00000000e+00	0.00000000e+00	0.00000000e+00	0.00000000e+00
-407	0.00000000e+00	0.00000000e+00	0.00000000e+00	0.00000000e+00
-406	0.00000000e+00	0.00000000e+00	0.00000000e+00	0.00000000e+00
-405	0.00000000e+00	0.00000000e+00	0.00000000e+00	0.00000000e+00
-404	0.00000000e+00	0.00000000e+00	0.00000000e+00	0.00000000e+00
-403	0.00000000e+00	0.00000000e+00	0.00000000e+00	0.00000000e+00
-402	0.00000000e+00	0.00000000e+00	0.00000000e+00	0.00000000e+00
-401	0.00000000e+00	0.00000000e+00	0.00000000e+00	0.00000000e+00
-400	0.00000000e+00	0.00000000e+00	0.00000000e+00	0.00000000e+00
-399	0.00000000e+00	0.00000000e+00	0.00000000e+00	0.00000000e+00
-398	0.00000000e+00	0.00000000e+00	0.00000000e+00	0.00000000e+00
-397	0.00000000e+00	0.00000000e+00	0.00000000e+00	0.00000000e+00
-396	0.00000000e+00	0.00000000e+00	0.00000000e+00	0.00000000e+00
-395	0.00000000e+00	0.00000000e+00	0.00000000e+00	0.00000000e+00
-394	0.00000000e+00	0.00000000e+00	0.00000000e+00	0.00000000e+00
-393	0.00000000e+00	0.00000000e+00	0.00000000e+00	0.00000000e+00
-392	0.00000000e+00	0.00000000e+00	0.00000000e+00	0.00000000e+00
-391	0.00000000e+00	0.00000000e+00	0.00000000e+00	0.00000000e+00
-390	0.00000000e+00	0.00000000e+00	0.00000000e+00	0.00000000e+00
-389	0.00000000e+00	0.00000000e+00	0.00000000e+00	0.00000000e+00
-388	0.00000000e+00	0.00000000e+00	0.00000000e+00	0.00000000e+00
-387	0.00000000e+00	0.00000000e+00	0.00000000e+00	0.00000000e+00
-386	0.00000000e+00	0.00000000e+00	0.00000000e+00	0.00000000e+00
-385	0.00000000e+00	0.00000000e+00	0.00000000e+00	0.00000000e+00
-384	0.00000000e+00	0.00000000e+00	0.00000000e+00	0.00000000e+00
-383	0.00000000e+00	0.00000000e+00	0.00000000e+00	0.00000000e+00
-382	0.00000000e+00	0.00000000e+00	0.00000000e+00	0.00000000e+00
-381	0.00000000e+00	0.00000000e+00	0.00000000e+00	0.00000000e+00
-380	0.00000000e+00	0.00000000e+00	0.00000000e+00	0.00000000e+00
-379	0.00000000e+00	0.00000000e+00	0.00000000e+00	0.00000000e+00
-378	0.00000000e+00	0.00000000e+00	0.00000000e+00	0.00000000e+00
-377	0.00000000e+00	0.00000000e+00	0.00000000e+00	0.00000000e+00
-376	0.00000000e+00	0.00000000e+00	0.00000000e+00	0.00000000e+00
-375	0.00000000e+00	0.00000000e+00	0.00000000e+00	0.00000000e+00
-374	0.00000000e+00	0.00000000e+00	0.00000000e+00	0.00000000e+00
-373	0.00000000e+00	0.00000000e+00	0.00000000e+00	0.00000000e+00
-372	0.00000000e+00	0.00000000e+00	0.00000000e+00	0.00000000e+00
-371	0.00000000e+00	0.00000000e+00	0.00000000e+00	0.00000000e+00
-370	0.00000000e+00	0.00000000e+00	0.00000000e+00	0.00000000e+00
-369	0.00000000e+00	0.00000000e+00	0.00000000e+00	0.00000000e+00
-368	0.00000000e+00	0.00000000e+00	0.00000000e+00	0.00000000e+00
-367	0.00000000e+00	0.00000000e+00	0.00000000e+00	0.00000000e+00
-366	0.00000000e+00	0.00000000e+00	0.00000000e+00	0.00000000e+00
-365	0.00000000e+00	0.00000000e+00	0.00000000e+00	0.00000000e+00
-364	0.00000000e+00	0.00000000e+00	0.00000000e+00	0.00000000e+00
-363	0.00000000e+00	0.00000000e+00	0.00000000e+00	0.00000000e+00
-362	0.00000000e+00	0.00000000e+00	0.00000000e+00	0.00000000e+00
-361	0.00000000e+00	0.00000000e+00	0.00000000e+00	0.00000000e+00
-360	0.00000000e+00	0.00000000e+00	0.00000000e+00	0.00000000e+00
-359	0.00000000e+00	0.00000000e+00	0.00000000e+00	0.00000000e+00
-358	2.00000000e+00	0.00000000e+00	0.00000000e+00	0.00000000e+00
-357	6.80000000e+01	0.00000000e+00	0.00000000e+00	0.00000000e+00
-356	1.18000000e+02	0.00000000e+00	0.00000000e+00	0.00000000e+00
-355	1.69000000e+02	0.00000000e+00	0.00000000e+00	0.00000000e+00
-354	3.25000000e+02	1.00000000e+00	1.00000000e+00	3.00000000e+00
-353	5.62000000e+02	1.00000000e+00	2.00000000e+00	5.00000000e+00
-352	7.72000000e+02	1.00000000e+00	2.00000000e+00	5.00000000e+00
-351	9.53000000e+02	1.00000000e+00	2.00000000e+00	5.00000000e+00
-350	1.26300000e+03	1.00000000e+00	2.00000000e+00	5.00000000e+00
-349	1.69500000e+03	1.00000000e+00	2.00000000e+00	5.00000000e+00
-348	2.20700000e+03	2.00000000e+00	3.00000000e+00	7.00000000e+00
-347	2.92000000e+03	2.00000000e+00	3.00000000e+00	7.00000000e+00
-346	3.60800000e+03	2.00000000e+00	3.00000000e+00	7.00000000e+00
-345	4.11700000e+03	2.00000000e+00	3.00000000e+00	7.00000000e+00
-344	4.67300000e+03	3.00000000e+00	4.00000000e+00	9.00000000e+00
-343	5.20800000e+03	3.00000000e+00	4.00000000e+00	9.00000000e+00
-342	5.72700000e+03	3.00000000e+00	4.00000000e+00	9.00000000e+00
-341	6.22500000e+03	3.00000000e+00	4.00000000e+00	9.00000000e+00
-340	6.78700000e+03	3.00000000e+00	4.00000000e+00	9.00000000e+00
-339	7.32800000e+03	3.00000000e+00	4.00000000e+00	9.00000000e+00
-338	7.91500000e+03	3.00000000e+00	4.00000000e+00	9.00000000e+00
-337	8.37800000e+03	3.00000000e+00	4.00000000e+00	9.00000000e+00
-336	8.81200000e+03	3.00000000e+00	4.00000000e+00	9.00000000e+00
-335	9.26800000e+03	3.00000000e+00	4.00000000e+00	9.00000000e+00
-334	9.80200000e+03	3.00000000e+00	4.00000000e+00	9.00000000e+00
-333	1.03370000e+04	3.00000000e+00	4.00000000e+00	9.00000000e+00
-332	1.08280000e+04	4.00000000e+00	5.00000000e+00	1.00000000e+01
-331	1.12930000e+04	4.00000000e+00	5.00000000e+00	1.00000000e+01
-330	1.16750000e+04	4.00000000e+00	5.00000000e+00	1.00000000e+01
-329	1.21410000e+04	4.00000000e+00	5.00000000e+00	1.00000000e+01
-328	1.26550000e+04	4.00000000e+00	5.00000000e+00	1.00000000e+01
-327	1.31950000e+04	4.00000000e+00	5.00000000e+00	1.00000000e+01
-326	1.36960000e+04	4.00000000e+00	5.00000000e+00	1.00000000e+01
-325	1.43630000e+04	4.00000000e+00	5.00000000e+00	1.00000000e+01
-324	1.48960000e+04	4.00000000e+00	5.00000000e+00	1.00000000e+01
-323	1.48960000e+04	5.00000000e+00	6.00000000e+00	1.10000000e+01
-322	1.56420000e+04	6.00000000e+00	7.00000000e+00	1.30000000e+01
-321	1.56420000e+04	6.00000000e+00	7.00000000e+00	1.30000000e+01
-320	1.56420000e+04	7.00000000e+00	8.00000000e+00	1.40000000e+01
-319	1.56420000e+04	7.00000000e+00	8.00000000e+00	1.40000000e+01
-318	1.64710000e+04	7.00000000e+00	8.00000000e+00	1.40000000e+01
-317	1.71790000e+04	7.00000000e+00	8.00000000e+00	1.40000000e+01
-316	1.77330000e+04	7.00000000e+00	8.00000000e+00	1.40000000e+01
-315	1.83100000e+04	7.00000000e+00	8.00000000e+00	1.40000000e+01
-314	1.89030000e+04	7.00000000e+00	8.00000000e+00	1.40000000e+01
-313	1.94100000e+04	7.00000000e+00	8.00000000e+00	1.40000000e+01
-312	1.99640000e+04	7.00000000e+00	8.00000000e+00	1.40000000e+01
-311	2.05570000e+04	7.00000000e+00	8.00000000e+00	1.40000000e+01
-310	2.11510000e+04	7.00000000e+00	8.00000000e+00	1.40000000e+01
-309	2.15930000e+04	7.00000000e+00	8.00000000e+00	1.40000000e+01
-308	2.20220000e+04	7.00000000e+00	8.00000000e+00	1.40000000e+01
-307	2.23970000e+04	7.00000000e+00	8.00000000e+00	1.40000000e+01
-306	2.28330000e+04	7.00000000e+00	8.00000000e+00	1.40000000e+01
-305	2.33560000e+04	7.00000000e+00	8.00000000e+00	1.40000000e+01
-304	2.38970000e+04	7.00000000e+00	8.00000000e+00	1.40000000e+01
-303	2.44330000e+04	7.00000000e+00	8.00000000e+00	1.40000000e+01
-302	2.44330000e+04	7.00000000e+00	8.00000000e+00	1.40000000e+01
-301	2.44330000e+04	7.00000000e+00	8.00000000e+00	1.40000000e+01
-300	2.44330000e+04	8.00000000e+00	9.00000000e+00	1.50000000e+01
-299	2.50210000e+04	8.00000000e+00	9.00000000e+00	1.50000000e+01
-298	2.56830000e+04	8.00000000e+00	9.00000000e+00	1.50000000e+01
-297	2.62670000e+04	8.00000000e+00	9.00000000e+00	1.50000000e+01
-296	2.68040000e+04	8.00000000e+00	9.00000000e+00	1.50000000e+01
-295	2.74640000e+04	8.00000000e+00	9.00000000e+00	1.50000000e+01
-294	2.79930000e+04	8.00000000e+00	9.00000000e+00	1.50000000e+01
-293	2.85690000e+04	8.00000000e+00	9.00000000e+00	1.50000000e+01
-292	2.90880000e+04	8.00000000e+00	9.00000000e+00	1.50000000e+01
-291	2.96910000e+04	8.00000000e+00	9.00000000e+00	1.50000000e+01
-290	3.03670000e+04	9.00000000e+00	1.00000000e+01	1.60000000e+01
-289	3.10590000e+04	1.00000000e+01	1.10000000e+01	1.70000000e+01
-288	3.16930000e+04	1.00000000e+01	1.10000000e+01	1.70000000e+01
-287	3.23940000e+04	1.00000000e+01	1.10000000e+01	1.70000000e+01
-286	3.28890000e+04	1.00000000e+01	1.10000000e+01	1.70000000e+01
-285	3.33350000e+04	1.00000000e+01	1.10000000e+01	1.70000000e+01
-284	3.38710000e+04	1.00000000e+01	1.10000000e+01	1.70000000e+01
-283	3.44660000e+04	1.20000000e+01	1.30000000e+01	2.00000000e+01
-282	3.49690000e+04	1.20000000e+01	1.30000000e+01	2.00000000e+01
-281	3.55400000e+04	1.20000000e+01	1.30000000e+01	2.00000000e+01
-280	3.62000000e+04	1.20000000e+01	1.30000000e+01	2.00000000e+01
-279	3.67240000e+04	1.20000000e+01	1.30000000e+01	2.00000000e+01
-278	3.72420000e+04	1.20000000e+01	1.30000000e+01	2.00000000e+01
-277	3.78570000e+04	1.20000000e+01	1.30000000e+01	2.00000000e+01
-276	3.83570000e+04	1.20000000e+01	1.30000000e+01	2.00000000e+01
-275	3.88610000e+04	1.20000000e+01	1.30000000e+01	2.00000000e+01
-274	3.93740000e+04	1.20000000e+01	1.30000000e+01	2.00000000e+01
-273	3.99580000e+04	1.20000000e+01	1.30000000e+01	2.00000000e+01
-272	4.04260000e+04	1.20000000e+01	1.30000000e+01	2.00000000e+01
-271	4.09570000e+04	1.20000000e+01	1.30000000e+01	2.00000000e+01
-270	4.09570000e+04	1.20000000e+01	1.30000000e+01	2.00000000e+01
-269	4.15010000e+04	1.20000000e+01	1.30000000e+01	2.00000000e+01
-268	4.19600000e+04	1.20000000e+01	1.30000000e+01	2.00000000e+01
-267	4.24190000e+04	1.20000000e+01	1.30000000e+01	2.00000000e+01
-266	4.29430000e+04	1.20000000e+01	1.30000000e+01	2.00000000e+01
-265	4.34220000e+04	1.20000000e+01	1.30000000e+01	2.00000000e+01
-264	4.39150000e+04	1.20000000e+01	1.30000000e+01	2.00000000e+01
-263	4.39150000e+04	1.20000000e+01	1.30000000e+01	2.00000000e+01
-262	4.44700000e+04	1.20000000e+01	1.30000000e+01	2.00000000e+01
-261	4.49520000e+04	1.20000000e+01	1.30000000e+01	2.00000000e+01
-260	4.53720000e+04	1.20000000e+01	1.30000000e+01	2.00000000e+01
-259	4.58180000e+04	1.20000000e+01	1.30000000e+01	2.00000000e+01
-258	4.62600000e+04	1.20000000e+01	1.30000000e+01	2.00000000e+01
-257	4.67250000e+04	1.20000000e+01	1.30000000e+01	2.00000000e+01
-256	4.73200000e+04	1.30000000e+01	1.40000000e+01	2.10000000e+01
-255	4.78580000e+04	1.30000000e+01	1.40000000e+01	2.10000000e+01
-254	4.83150000e+04	1.30000000e+01	1.40000000e+01	2.10000000e+01
-253	4.87440000e+04	1.30000000e+01	1.40000000e+01	2.10000000e+01
-252	4.92200000e+04	1.30000000e+01	1.40000000e+01	2.10000000e+01
-251	4.96780000e+04	1.30000000e+01	1.40000000e+01	2.10000000e+01
-250	5.01780000e+04	1.30000000e+01	1.40000000e+01	2.10000000e+01
-249	5.06630000e+04	1.30000000e+01	1.40000000e+01	2.10000000e+01
-248	5.12250000e+04	1.30000000e+01	1.40000000e+01	2.10000000e+01
-247	5.16370000e+04	1.30000000e+01	1.40000000e+01	2.10000000e+01
-246	5.20860000e+04	1.30000000e+01	1.40000000e+01	2.10000000e+01
-245	5.25480000e+04	1.30000000e+01	1.40000000e+01	2.10000000e+01
-244	5.30190000e+04	1.30000000e+01	1.40000000e+01	2.10000000e+01
-243	5.35350000e+04	1.30000000e+01	1.40000000e+01	2.10000000e+01
-242	5.40570000e+04	1.30000000e+01	1.40000000e+01	2.10000000e+01
-241	5.45770000e+04	1.30000000e+01	1.40000000e+01	2.10000000e+01
-240	5.49780000e+04	1.30000000e+01	1.40000000e+01	2.10000000e+01
-239	5.54270000e+04	1.30000000e+01	1.40000000e+01	2.10000000e+01
-238	5.59810000e+04	1.30000000e+01	1.40000000e+01	2.10000000e+01
-237	5.66080000e+04	1.30000000e+01	1.40000000e+01	2.10000000e+01
-236	5.73650000e+04	1.30000000e+01	1.40000000e+01	2.10000000e+01
-235	5.87160000e+04	1.30000000e+01	1.40000000e+01	2.10000000e+01
-234	5.97350000e+04	1.30000000e+01	1.40000000e+01	2.10000000e+01
-233	6.05070000e+04	1.30000000e+01	1.40000000e+01	2.10000000e+01
-232	6.12340000e+04	1.30000000e+01	1.40000000e+01	2.10000000e+01
-231	6.18390000e+04	1.40000000e+01	1.50000000e+01	2.20000000e+01
-230	6.23120000e+04	1.40000000e+01	1.50000000e+01	2.20000000e+01
-229	6.29420000e+04	1.40000000e+01	1.50000000e+01	2.20000000e+01
-228	6.36520000e+04	1.50000000e+01	1.60000000e+01	2.30000000e+01
-227	6.45090000e+04	1.50000000e+01	1.60000000e+01	2.30000000e+01
-226	6.52920000e+04	1.60000000e+01	1.70000000e+01	2.40000000e+01
-225	6.61550000e+04	1.60000000e+01	1.70000000e+01	2.40000000e+01
-224	6.68790000e+04	1.60000000e+01	1.70000000e+01	2.40000000e+01
-223	6.73980000e+04	1.60000000e+01	1.70000000e+01	2.40000000e+01
-222	6.81780000e+04	1.60000000e+01	1.70000000e+01	2.40000000e+01
-221	6.88820000e+04	1.60000000e+01	1.70000000e+01	2.40000000e+01
-220	6.95010000e+04	1.60000000e+01	1.70000000e+01	2.40000000e+01
-219	7.02340000e+04	1.70000000e+01	1.90000000e+01	2.60000000e+01
-218	7.09630000e+04	1.70000000e+01	1.90000000e+01	2.60000000e+01
-217	7.18340000e+04	1.70000000e+01	1.90000000e+01	2.60000000e+01
-216	7.25730000e+04	1.70000000e+01	1.90000000e+01	2.60000000e+01
-215	7.34380000e+04	1.80000000e+01	2.00000000e+01	2.70000000e+01
-214	7.42590000e+04	2.00000000e+01	2.10000000e+01	2.80000000e+01
-213	7.50630000e+04	2.00000000e+01	2.10000000e+01	2.80000000e+01
-212	7.57660000e+04	2.00000000e+01	2.10000000e+01	2.80000000e+01
-211	7.63500000e+04	2.10000000e+01	2.20000000e+01	2.90000000e+01
-210	7.69670000e+04	2.10000000e+01	2.20000000e+01	2.90000000e+01
-209	7.77990000e+04	2.10000000e+01	2.30000000e+01	3.00000000e+01
-208	7.85860000e+04	2.10000000e+01	2.30000000e+01	3.00000000e+01
-207	7.93500000e+04	2.30000000e+01	2.40000000e+01	3.20000000e+01
-206	8.05970000e+04	2.30000000e+01	2.50000000e+01	3.30000000e+01
-205	8.14260000e+04	2.30000000e+01	2.50000000e+01	3.30000000e+01
-204	8.19780000e+04	2.30000000e+01	2.50000000e+01	3.30000000e+01
-203	8.25330000e+04	2.30000000e+01	2.50000000e+01	3.30000000e+01
-202	8.31430000e+04	2.30000000e+01	2.50000000e+01	3.30000000e+01
-201	8.31430000e+04	2.30000000e+01	2.50000000e+01	3.30000000e+01
-200	8.31430000e+04	2.30000000e+01	2.50000000e+01	3.30000000e+01
-199	8.39900000e+04	2.30000000e+01	2.50000000e+01	3.30000000e+01
-198	8.45850000e+04	2.30000000e+01	2.50000000e+01	3.30000000e+01
-197	8.51840000e+04	2.30000000e+01	2.50000000e+01	3.30000000e+01
-196	8.57500000e+04	2.30000000e+01	2.50000000e+01	3.30000000e+01
-195	8.63040000e+04	2.30000000e+01	2.50000000e+01	3.30000000e+01
-194	8.69710000e+04	2.30000000e+01	2.50000000e+01	3.30000000e+01
-193	8.76300000e+04	2.30000000e+01	2.50000000e+01	3.30000000e+01
-192	8.82390000e+04	2.30000000e+01	2.50000000e+01	3.30000000e+01
-191	8.87540000e+04	2.30000000e+01	2.50000000e+01	3.30000000e+01
-190	8.92650000e+04	2.30000000e+01	2.50000000e+01	3.30000000e+01
-189	8.98420000e+04	2.30000000e+01	2.50000000e+01	3.30000000e+01
-188	9.03900000e+04	2.30000000e+01	2.50000000e+01	3.30000000e+01
-187	9.09860000e+04	2.30000000e+01	2.50000000e+01	3.30000000e+01
-186	9.16490000e+04	2.30000000e+01	2.50000000e+01	3.30000000e+01
-185	9.16490000e+04	2.30000000e+01	2.50000000e+01	3.30000000e+01
-184	9.22100000e+04	2.30000000e+01	2.50000000e+01	3.30000000e+01
-183	9.27640000e+04	2.30000000e+01	2.50000000e+01	3.30000000e+01
-182	9.33910000e+04	2.30000000e+01	2.50000000e+01	3.30000000e+01
-181	9.40990000e+04	2.30000000e+01	2.50000000e+01	3.30000000e+01
-180	9.49220000e+04	2.30000000e+01	2.50000000e+01	3.30000000e+01
-179	9.57800000e+04	2.30000000e+01	2.50000000e+01	3.30000000e+01
-178	9.66160000e+04	2.30000000e+01	2.50000000e+01	3.30000000e+01
-177	9.72390000e+04	2.30000000e+01	2.50000000e+01	3.30000000e+01
-176	9.77790000e+04	2.30000000e+01	2.50000000e+01	3.30000000e+01
-175	9.83880000e+04	2.30000000e+01	2.50000000e+01	3.30000000e+01
-174	9.88660000e+04	2.30000000e+01	2.50000000e+01	3.30000000e+01
-173	9.94960000e+04	2.30000000e+01	2.50000000e+01	3.30000000e+01
-172	1.00208000e+05	2.30000000e+01	2.50000000e+01	3.30000000e+01
-171	1.00805000e+05	2.30000000e+01	2.50000000e+01	3.30000000e+01
-170	1.01329000e+05	2.30000000e+01	2.50000000e+01	3.30000000e+01
-169	1.01753000e+05	2.30000000e+01	2.50000000e+01	3.30000000e+01
-168	1.02231000e+05	2.30000000e+01	2.50000000e+01	3.30000000e+01
-167	1.02707000e+05	2.30000000e+01	2.50000000e+01	3.30000000e+01
-166	1.03255000e+05	2.30000000e+01	2.50000000e+01	3.30000000e+01
-165	1.03874000e+05	2.30000000e+01	2.50000000e+01	3.30000000e+01
-164	1.04437000e+05	2.40000000e+01	2.60000000e+01	3.40000000e+01
-163	1.04898000e+05	2.40000000e+01	2.60000000e+01	3.40000000e+01
-162	1.05378000e+05	2.40000000e+01	2.60000000e+01	3.40000000e+01
-161	1.05989000e+05	2.40000000e+01	2.60000000e+01	3.40000000e+01
-160	1.06538000e+05	2.40000000e+01	2.60000000e+01	3.40000000e+01
-159	1.07153000e+05	2.40000000e+01	2.60000000e+01	3.40000000e+01
-158	1.07931000e+05	2.40000000e+01	2.60000000e+01	3.40000000e+01
-157	1.08900000e+05	2.40000000e+01	2.60000000e+01	3.40000000e+01
-156	1.09576000e+05	2.40000000e+01	2.60000000e+01	3.40000000e+01
-155	1.10149000e+05	2.40000000e+01	2.60000000e+01	3.40000000e+01
-154	1.10671000e+05	2.40000000e+01	2.60000000e+01	3.40000000e+01
-153	1.11245000e+05	2.40000000e+01	2.60000000e+01	3.40000000e+01
-152	1.11843000e+05	2.40000000e+01	2.60000000e+01	3.40000000e+01
-151	1.12460000e+05	2.40000000e+01	2.60000000e+01	3.40000000e+01
-150	1.13007000e+05	2.40000000e+01	2.60000000e+01	3.40000000e+01
-149	1.13530000e+05	2.40000000e+01	2.60000000e+01	3.40000000e+01
-148	1.14040000e+05	2.40000000e+01	2.60000000e+01	3.40000000e+01
-147	1.15420000e+05	2.40000000e+01	2.60000000e+01	3.40000000e+01
-146	1.18072000e+05	2.40000000e+01	2.60000000e+01	3.40000000e+01
-145	1.19479000e+05	2.40000000e+01	2.60000000e+01	3.40000000e+01
-144	1.20744000e+05	2.50000000e+01	2.70000000e+01	3.50000000e+01
-143	1.21955000e+05	2.50000000e+01	2.70000000e+01	3.50000000e+01
-142	1.22886000e+05	2.50000000e+01	2.70000000e+01	3.50000000e+01
-141	1.23848000e+05	2.50000000e+01	2.70000000e+01	3.50000000e+01
-140	1.24601000e+05	2.80000000e+01	2.90000000e+01	3.80000000e+01
-139	1.25428000e+05	2.80000000e+01	2.90000000e+01	3.80000000e+01
-138	1.26295000e+05	2.80000000e+01	2.90000000e+01	3.80000000e+01
-137	1.27162000e+05	2.70000000e+01	3.00000000e+01	3.90000000e+01
-136	1.27905000e+05	2.70000000e+01	3.00000000e+01	3.90000000e+01
-135	1.28661000e+05	2.70000000e+01	3.00000000e+01	3.90000000e+01
-134	1.29364000e+05	2.70000000e+01	3.00000000e+01	3.90000000e+01
-133	1.29968000e+05	2.70000000e+01	3.00000000e+01	3.90000000e+01
-132	1.30631000e+05	2.70000000e+01	3.00000000e+01	3.90000000e+01
-131	1.31397000e+05	2.70000000e+01	3.00000000e+01	3.90000000e+01
-130	1.32176000e+05	2.70000000e+01	3.00000000e+01	3.90000000e+01
-129	1.32931000e+05	2.70000000e+01	3.00000000e+01	3.90000000e+01
-128	1.33511000e+05	2.70000000e+01	3.00000000e+01	3.90000000e+01
-127	1.34037000e+05	2.70000000e+01	3.00000000e+01	3.90000000e+01
-126	1.34585000e+05	2.90000000e+01	3.10000000e+01	4.00000000e+01
-125	1.35207000e+05	3.20000000e+01	3.20000000e+01	4.20000000e+01
-124	1.35799000e+05	3.20000000e+01	3.20000000e+01	4.20000000e+01
-123	1.36494000e+05	3.20000000e+01	3.20000000e+01	4.20000000e+01
-122	1.37148000e+05	3.20000000e+01	3.20000000e+01	4.20000000e+01
-121	1.37875000e+05	3.20000000e+01	3.20000000e+01	4.20000000e+01
-120	1.38500000e+05	3.10000000e+01	3.40000000e+01	4.40000000e+01
-119	1.39111000e+05	3.20000000e+01	3.50000000e+01	4.50000000e+01
-118	1.39880000e+05	3.20000000e+01	3.50000000e+01	4.50000000e+01
-117	1.40708000e+05	3.20000000e+01	3.50000000e+01	4.50000000e+01
-116	1.41537000e+05	3.40000000e+01	3.60000000e+01	4.60000000e+01
-115	1.42215000e+05	3.40000000e+01	3.60000000e+01	4.60000000e+01
-114	1.42825000e+05	3.60000000e+01	3.70000000e+01	4.70000000e+01
-113	1.43411000e+05	3.60000000e+01	3.80000000e+01	4.80000000e+01
-112	1.43493000e+05	3.60000000e+01	3.80000000e+01	4.80000000e+01
-111	1.43592000e+05	3.60000000e+01	3.80000000e+01	4.80000000e+01
-110	1.43705000e+05	3.60000000e+01	3.80000000e+01	4.80000000e+01
-109	1.43826000e+05	3.60000000e+01	3.80000000e+01	4.80000000e+01
-108	1.43937000e+05	3.60000000e+01	3.80000000e+01	4.80000000e+01
-107	1.44026000e+05	3.60000000e+01	3.80000000e+01	4.80000000e+01
-106	1.44134000e+05	3.60000000e+01	3.80000000e+01	4.80000000e+01
-105	1.44351000e+05	3.60000000e+01	3.80000000e+01	4.80000000e+01
-104	1.44492000e+05	3.60000000e+01	3.80000000e+01	4.80000000e+01
-103	1.44624000e+05	3.60000000e+01	3.80000000e+01	4.80000000e+01
-102	1.44807000e+05	3.60000000e+01	3.80000000e+01	4.80000000e+01
-101	1.45055000e+05	3.60000000e+01	3.90000000e+01	4.90000000e+01
-100	1.45230000e+05	3.80000000e+01	4.00000000e+01	5.00000000e+01
-99	1.45347000e+05	3.80000000e+01	4.00000000e+01	5.00000000e+01
-98	1.45488000e+05	3.80000000e+01	4.00000000e+01	5.00000000e+01
-97	1.45607000e+05	3.80000000e+01	4.00000000e+01	5.00000000e+01
-96	1.45716000e+05	3.80000000e+01	4.00000000e+01	5.00000000e+01
-95	1.45851000e+05	3.80000000e+01	4.00000000e+01	5.00000000e+01
-94	1.46049000e+05	3.90000000e+01	4.20000000e+01	5.20000000e+01
-93	1.46166000e+05	3.90000000e+01	4.20000000e+01	5.20000000e+01
-92	1.46306000e+05	3.90000000e+01	4.20000000e+01	5.20000000e+01
-91	1.46408000e+05	3.90000000e+01	4.20000000e+01	5.20000000e+01
-90	1.46507000e+05	3.90000000e+01	4.20000000e+01	5.20000000e+01
-89	1.46616000e+05	3.90000000e+01	4.20000000e+01	5.20000000e+01
-88	1.46721000e+05	3.90000000e+01	4.20000000e+01	5.20000000e+01
-87	1.46830000e+05	3.90000000e+01	4.20000000e+01	5.20000000e+01
-86	1.46924000e+05	3.90000000e+01	4.30000000e+01	5.40000000e+01
-85	1.47009000e+05	3.90000000e+01	4.30000000e+01	5.40000000e+01
-84	1.47162000e+05	4.10000000e+01	4.40000000e+01	5.50000000e+01
-83	1.47298000e+05	4.10000000e+01	4.40000000e+01	5.50000000e+01
-82	1.47428000e+05	4.10000000e+01	4.40000000e+01	5.50000000e+01
-81	1.47579000e+05	4.10000000e+01	4.40000000e+01	5.50000000e+01
-80	1.48069000e+05	4.00000000e+01	4.50000000e+01	5.60000000e+01
-79	1.48813000e+05	4.20000000e+01	4.60000000e+01	5.70000000e+01
-78	1.49134000e+05	4.20000000e+01	4.60000000e+01	5.70000000e+01
-77	1.49360000e+05	4.30000000e+01	4.70000000e+01	5.80000000e+01
-76	1.49545000e+05	4.30000000e+01	4.70000000e+01	5.80000000e+01
-75	1.49734000e+05	4.30000000e+01	4.70000000e+01	5.80000000e+01
-74	1.49931000e+05	4.30000000e+01	4.70000000e+01	5.80000000e+01
-73	1.50109000e+05	4.30000000e+01	4.70000000e+01	5.80000000e+01
-72	1.50292000e+05	4.30000000e+01	4.70000000e+01	5.80000000e+01
-71	1.50465000e+05	4.30000000e+01	4.70000000e+01	5.80000000e+01
-70	1.50700000e+05	4.30000000e+01	4.70000000e+01	5.80000000e+01
-69	1.50935000e+05	4.30000000e+01	4.70000000e+01	5.80000000e+01
-68	1.51121000e+05	4.30000000e+01	4.70000000e+01	5.80000000e+01
-67	1.51343000e+05	4.30000000e+01	4.70000000e+01	5.80000000e+01
-66	1.51573000e+05	4.30000000e+01	4.70000000e+01	5.80000000e+01
-65	1.51766000e+05	4.30000000e+01	4.70000000e+01	5.80000000e+01
-64	1.52004000e+05	4.30000000e+01	4.70000000e+01	5.80000000e+01
-63	1.52257000e+05	4.40000000e+01	4.80000000e+01	6.00000000e+01
-62	1.52407000e+05	4.40000000e+01	4.80000000e+01	6.00000000e+01
-61	1.52481000e+05	4.40000000e+01	4.80000000e+01	6.00000000e+01
-60	1.52530000e+05	4.50000000e+01	4.90000000e+01	6.10000000e+01
-59	1.52609000e+05	4.50000000e+01	4.90000000e+01	6.10000000e+01
-58	1.52759000e+05	4.60000000e+01	5.30000000e+01	6.50000000e+01
-57	1.52962000e+05	4.60000000e+01	5.30000000e+01	6.50000000e+01
-56	1.53377000e+05	4.60000000e+01	5.30000000e+01	6.50000000e+01
-55	1.53717000e+05	4.90000000e+01	5.60000000e+01	6.80000000e+01
-54	1.54054000e+05	4.90000000e+01	5.60000000e+01	6.80000000e+01
-53	1.54390000e+05	4.90000000e+01	5.60000000e+01	6.80000000e+01
-52	1.54838000e+05	4.90000000e+01	5.60000000e+01	6.80000000e+01
-51	1.55149000e+05	5.10000000e+01	5.70000000e+01	6.90000000e+01
-50	1.55537000e+05	5.10000000e+01	5.70000000e+01	6.90000000e+01
-49	1.55929000e+05	5.20000000e+01	5.80000000e+01	7.00000000e+01
-48	1.56237000e+05	5.20000000e+01	5.80000000e+01	7.00000000e+01
-47	1.56237000e+05	5.20000000e+01	5.80000000e+01	7.00000000e+01
-46	1.56384000e+05	5.20000000e+01	5.80000000e+01	7.00000000e+01
-45	1.56384000e+05	5.20000000e+01	5.90000000e+01	7.10000000e+01
-44	1.56782000e+05	5.20000000e+01	5.90000000e+01	7.10000000e+01
-43	1.57218000e+05	5.20000000e+01	5.90000000e+01	7.10000000e+01
-42	1.57659000e+05	5.20000000e+01	5.90000000e+01	7.10000000e+01
-41	1.58142000e+05	5.40000000e+01	6.00000000e+01	7.30000000e+01
-40	1.58576000e+05	5.40000000e+01	6.00000000e+01	7.30000000e+01
-39	1.59021000e+05	5.40000000e+01	6.00000000e+01	7.30000000e+01
-38	1.59021000e+05	5.40000000e+01	6.00000000e+01	7.30000000e+01
-37	1.59629000e+05	5.40000000e+01	6.00000000e+01	7.30000000e+01
-36	1.59629000e+05	5.40000000e+01	6.00000000e+01	7.30000000e+01
-35	1.59629000e+05	5.50000000e+01	6.10000000e+01	7.40000000e+01
-34	1.59629000e+05	5.50000000e+01	6.10000000e+01	7.40000000e+01
-33	1.59629000e+05	5.50000000e+01	6.10000000e+01	7.40000000e+01
-32	1.60056000e+05	5.50000000e+01	6.10000000e+01	7.40000000e+01
-31	1.60588000e+05	5.50000000e+01	6.10000000e+01	7.40000000e+01
-30	1.61339000e+05	5.50000000e+01	6.10000000e+01	7.40000000e+01
-29	1.62429000e+05	5.50000000e+01	6.10000000e+01	7.40000000e+01
-28	1.63352000e+05	5.40000000e+01	6.20000000e+01	7.50000000e+01
-27	1.64328000e+05	5.40000000e+01	6.20000000e+01	7.50000000e+01
-26	1.65292000e+05	5.40000000e+01	6.20000000e+01	7.50000000e+01
-25	1.66308000e+05	5.70000000e+01	6.30000000e+01	7.60000000e+01
-24	1.68747000e+05	5.70000000e+01	6.30000000e+01	7.60000000e+01
-23	1.71100000e+05	5.70000000e+01	6.30000000e+01	7.60000000e+01
-22	1.73248000e+05	5.70000000e+01	6.30000000e+01	7.60000000e+01
-21	1.75315000e+05	5.70000000e+01	6.50000000e+01	8.00000000e+01
-20	1.77507000e+05	5.70000000e+01	6.50000000e+01	8.00000000e+01
-19	1.79464000e+05	5.70000000e+01	6.50000000e+01	8.00000000e+01
-18	1.81714000e+05	5.70000000e+01	6.50000000e+01	8.00000000e+01
-17	1.84335000e+05	5.70000000e+01	6.50000000e+01	8.00000000e+01
-16	1.87030000e+05	5.70000000e+01	6.50000000e+01	8.00000000e+01
-15	1.89608000e+05	5.70000000e+01	6.50000000e+01	8.00000000e+01
-14	1.92564000e+05	5.70000000e+01	6.50000000e+01	8.00000000e+01
-13	1.96003000e+05	5.80000000e+01	6.70000000e+01	8.20000000e+01
-12	1.98625000e+05	5.80000000e+01	6.70000000e+01	8.20000000e+01
-11	2.01235000e+05	5.90000000e+01	6.90000000e+01	8.40000000e+01
-10	2.04783000e+05	6.10000000e+01	7.00000000e+01	8.50000000e+01
-9	2.08823000e+05	6.10000000e+01	7.00000000e+01	8.50000000e+01
-8	2.12316000e+05	6.20000000e+01	7.10000000e+01	8.60000000e+01
-7	2.17018000e+05	6.70000000e+01	7.20000000e+01	8.70000000e+01
-6	2.21764000e+05	6.60000000e+01	7.40000000e+01	8.90000000e+01
-5	2.25652000e+05	6.70000000e+01	7.50000000e+01	9.00000000e+01
-4	2.30153000e+05	7.00000000e+01	7.90000000e+01	9.40000000e+01
-3	2.35054000e+05	7.00000000e+01	7.90000000e+01	9.40000000e+01
-2	2.40174000e+05	7.00000000e+01	7.90000000e+01	9.40000000e+01
-1	2.48109000e+05	7.10000000e+01	8.00000000e+01	9.50000000e+01
0	2.56908000e+05	7.30000000e+01	8.40000000e+01	9.90000000e+01
1	2.73964000e+05	7.70000000e+01	8.80000000e+01	1.04000000e+02
2	2.89967000e+05	7.60000000e+01	9.00000000e+01	1.06000000e+02
3	3.06590000e+05	9.00000000e+01	1.03000000e+02	1.26000000e+02
4	3.21663000e+05	9.50000000e+01	1.11000000e+02	1.37000000e+02
5	3.31131000e+05	1.00000000e+02	1.19000000e+02	1.47000000e+02
6	3.39598000e+05	1.01000000e+02	1.25000000e+02	1.55000000e+02
7	3.49600000e+05	1.06000000e+02	1.28000000e+02	1.59000000e+02
8	3.57220000e+05	1.10000000e+02	1.29000000e+02	1.62000000e+02
9	3.65043000e+05	1.07000000e+02	1.35000000e+02	1.69000000e+02
10	3.73272000e+05	1.16000000e+02	1.40000000e+02	1.77000000e+02
11	3.80812000e+05	1.19000000e+02	1.44000000e+02	1.85000000e+02
12	3.86520000e+05	1.20000000e+02	1.47000000e+02	1.92000000e+02
13	3.91395000e+05	1.21000000e+02	1.48000000e+02	1.93000000e+02
14	3.96249000e+05	1.24000000e+02	1.52000000e+02	1.97000000e+02
15	4.00727000e+05	1.31000000e+02	1.55000000e+02	2.04000000e+02
16	4.05260000e+05	1.31000000e+02	1.55000000e+02	2.04000000e+02
17	4.09927000e+05	1.31000000e+02	1.55000000e+02	2.04000000e+02
18	4.14857000e+05	1.31000000e+02	1.56000000e+02	2.05000000e+02
19	4.18514000e+05	1.24000000e+02	1.61000000e+02	2.10000000e+02
20	4.22040000e+05	1.24000000e+02	1.61000000e+02	2.10000000e+02
21	4.25186000e+05	1.26000000e+02	1.63000000e+02	2.12000000e+02
22	4.28224000e+05	1.29000000e+02	1.64000000e+02	2.13000000e+02
23	4.31582000e+05	1.29000000e+02	1.64000000e+02	2.13000000e+02
24	4.34991000e+05	1.29000000e+02	1.64000000e+02	2.13000000e+02
25	4.38756000e+05	1.29000000e+02	1.65000000e+02	2.14000000e+02
26	4.42127000e+05	1.29000000e+02	1.66000000e+02	2.15000000e+02
27	4.44978000e+05	1.39000000e+02	1.67000000e+02	2.16000000e+02
28	4.47651000e+05	1.37000000e+02	1.68000000e+02	2.17000000e+02
29	4.50101000e+05	1.37000000e+02	1.68000000e+02	2.17000000e+02
30	4.52847000e+05	1.37000000e+02	1.68000000e+02	2.17000000e+02
31	4.56048000e+05	1.38000000e+02	1.70000000e+02	2.19000000e+02
32	4.59911000e+05	1.39000000e+02	1.73000000e+02	2.24000000e+02
33	4.63475000e+05	1.47000000e+02	1.73000000e+02	2.25000000e+02
34	4.66956000e+05	1.47000000e+02	1.73000000e+02	2.25000000e+02
35	4.70206000e+05	1.47000000e+02	1.73000000e+02	2.25000000e+02
36	4.73560000e+05	1.42000000e+02	1.77000000e+02	2.29000000e+02
37	4.77075000e+05	1.44000000e+02	1.79000000e+02	2.39000000e+02
38	4.81279000e+05	1.38000000e+02	1.80000000e+02	2.40000000e+02
39	4.85547000e+05	1.45000000e+02	1.81000000e+02	2.41000000e+02
40	4.89302000e+05	1.41000000e+02	1.83000000e+02	2.43000000e+02
41	4.93269000e+05	1.54000000e+02	1.86000000e+02	2.46000000e+02
42	4.97606000e+05	1.56000000e+02	1.89000000e+02	2.49000000e+02
43	5.02710000e+05	1.54000000e+02	1.91000000e+02	2.51000000e+02
44	5.06937000e+05	1.54000000e+02	1.91000000e+02	2.51000000e+02
45	5.12053000e+05	1.60000000e+02	1.94000000e+02	2.54000000e+02
46	5.16002000e+05	1.54000000e+02	1.96000000e+02	2.57000000e+02
47	5.19474000e+05	1.48000000e+02	1.97000000e+02	2.58000000e+02
48	5.22806000e+05	1.48000000e+02	1.97000000e+02	2.58000000e+02
49	5.26513000e+05	1.54000000e+02	1.98000000e+02	2.59000000e+02
50	5.30370000e+05	1.50000000e+02	1.99000000e+02	2.60000000e+02
51	5.34425000e+05	1.50000000e+02	1.99000000e+02	2.60000000e+02
52	5.38610000e+05	1.57000000e+02	2.03000000e+02	2.64000000e+02
53	5.42517000e+05	1.64000000e+02	2.04000000e+02	2.65000000e+02
54	5.46238000e+05	1.69000000e+02	2.07000000e+02	2.68000000e+02
55	5.50431000e+05	1.66000000e+02	2.10000000e+02	2.72000000e+02
56	5.54986000e+05	1.72000000e+02	2.11000000e+02	2.73000000e+02
57	5.59666000e+05	1.70000000e+02	2.12000000e+02	2.75000000e+02
58	5.64505000e+05	1.78000000e+02	2.14000000e+02	2.77000000e+02
59	5.69441000e+05	1.78000000e+02	2.15000000e+02	2.78000000e+02
60	5.73922000e+05	1.75000000e+02	2.16000000e+02	2.79000000e+02
61	5.77794000e+05	1.80000000e+02	2.19000000e+02	2.83000000e+02
62	5.81614000e+05	1.81000000e+02	2.22000000e+02	2.86000000e+02
63	5.85133000e+05	1.81000000e+02	2.22000000e+02	2.86000000e+02
64	5.88764000e+05	1.81000000e+02	2.22000000e+02	2.86000000e+02
65	5.92672000e+05	1.83000000e+02	2.23000000e+02	2.87000000e+02
66	5.96849000e+05	1.90000000e+02	2.24000000e+02	2.88000000e+02
67	6.00413000e+05	1.90000000e+02	2.24000000e+02	2.88000000e+02
68	6.03581000e+05	1.86000000e+02	2.25000000e+02	2.89000000e+02
69	6.06477000e+05	1.85000000e+02	2.26000000e+02	2.90000000e+02
70	6.09205000e+05	1.96000000e+02	2.28000000e+02	2.92000000e+02
71	6.11817000e+05	1.96000000e+02	2.28000000e+02	2.92000000e+02
72	6.14598000e+05	1.96000000e+02	2.28000000e+02	2.92000000e+02
73	6.17533000e+05	1.96000000e+02	2.28000000e+02	2.92000000e+02
74	6.20105000e+05	1.96000000e+02	2.28000000e+02	2.92000000e+02
75	6.22465000e+05	1.96000000e+02	2.28000000e+02	2.92000000e+02
76	6.24655000e+05	1.96000000e+02	2.28000000e+02	2.92000000e+02
77	6.28061000e+05	1.96000000e+02	2.28000000e+02	2.92000000e+02
78	6.31381000e+05	1.96000000e+02	2.28000000e+02	2.92000000e+02
79	6.34991000e+05	1.97000000e+02	2.29000000e+02	2.93000000e+02
80	6.38950000e+05	1.94000000e+02	2.31000000e+02	2.96000000e+02
81	6.42308000e+05	1.89000000e+02	2.32000000e+02	2.98000000e+02
82	6.45103000e+05	1.89000000e+02	2.32000000e+02	2.98000000e+02
83	6.47753000e+05	1.89000000e+02	2.32000000e+02	2.98000000e+02
84	6.50610000e+05	1.91000000e+02	2.33000000e+02	2.99000000e+02
85	6.53249000e+05	1.91000000e+02	2.33000000e+02	2.99000000e+02
86	6.56448000e+05	1.91000000e+02	2.33000000e+02	2.99000000e+02
87	6.59770000e+05	1.91000000e+02	2.33000000e+02	2.99000000e+02
88	6.62636000e+05	2.00000000e+02	2.34000000e+02	3.00000000e+02
89	6.64927000e+05	1.99000000e+02	2.35000000e+02	3.01000000e+02
90	6.67204000e+05	2.04000000e+02	2.36000000e+02	3.02000000e+02
91	6.69587000e+05	1.99000000e+02	2.37000000e+02	3.03000000e+02
92	6.72742000e+05	1.94000000e+02	2.38000000e+02	3.05000000e+02
93	6.75845000e+05	1.94000000e+02	2.38000000e+02	3.05000000e+02
94	6.78792000e+05	1.94000000e+02	2.38000000e+02	3.05000000e+02
95	6.81453000e+05	1.94000000e+02	2.38000000e+02	3.05000000e+02
96	6.83748000e+05	1.99000000e+02	2.40000000e+02	3.07000000e+02
97	6.86043000e+05	2.03000000e+02	2.42000000e+02	3.10000000e+02
98	6.88420000e+05	2.03000000e+02	2.42000000e+02	3.10000000e+02
99	6.90798000e+05	2.00000000e+02	2.43000000e+02	3.11000000e+02
100	6.93567000e+05	2.05000000e+02	2.44000000e+02	3.12000000e+02
