# Supplementary material for: Early Prediction of Movie Box Office Success Based on Wikipedia Activity Big Data
Source: PLoS One. 2013 Aug 21;8(8):e71226. doi: 10.1371/journal.pone.0071226 (PMC3749192; doi:10.1371/journal.pone.0071226)
Supplement: Dataset S1 — The dataset under study, including the financial and Wikipedia activity data is also available at http://wwm.phy.bme.hu/SupplementaryDataS1.zip. (ZIP) [file pone.0071226.s002.zip › wikipredict_data_pack/sample_of_312/wikipedia_predictors/71]

Day_(movie_time)	Views	Users	Rigor	Edits
-500	0.00000000e+00	7.00000000e+00	9.00000000e+00	1.80000000e+01
-499	2.26000000e+02	7.00000000e+00	1.00000000e+01	2.00000000e+01
-498	4.45000000e+02	7.00000000e+00	1.00000000e+01	2.00000000e+01
-497	6.51000000e+02	1.00000000e+01	1.20000000e+01	2.20000000e+01
-496	8.52000000e+02	1.00000000e+01	1.20000000e+01	2.20000000e+01
-495	1.03900000e+03	1.00000000e+01	1.20000000e+01	2.20000000e+01
-494	1.29900000e+03	1.00000000e+01	1.20000000e+01	2.20000000e+01
-493	1.56900000e+03	1.00000000e+01	1.20000000e+01	2.20000000e+01
-492	1.80400000e+03	1.10000000e+01	1.30000000e+01	2.50000000e+01
-491	2.00100000e+03	1.10000000e+01	1.30000000e+01	2.50000000e+01
-490	2.23400000e+03	1.10000000e+01	1.30000000e+01	2.50000000e+01
-489	2.42300000e+03	1.10000000e+01	1.30000000e+01	2.50000000e+01
-488	2.61200000e+03	1.10000000e+01	1.30000000e+01	2.50000000e+01
-487	3.03100000e+03	1.10000000e+01	1.30000000e+01	2.50000000e+01
-486	3.55200000e+03	1.10000000e+01	1.30000000e+01	2.50000000e+01
-485	3.95900000e+03	1.10000000e+01	1.30000000e+01	2.50000000e+01
-484	4.48400000e+03	1.10000000e+01	1.30000000e+01	2.50000000e+01
-483	5.01000000e+03	1.10000000e+01	1.30000000e+01	2.50000000e+01
-482	5.43900000e+03	1.10000000e+01	1.40000000e+01	2.60000000e+01
-481	5.88400000e+03	1.10000000e+01	1.40000000e+01	2.60000000e+01
-480	6.33400000e+03	1.10000000e+01	1.40000000e+01	2.60000000e+01
-479	6.99500000e+03	1.10000000e+01	1.40000000e+01	2.60000000e+01
-478	7.68000000e+03	1.10000000e+01	1.40000000e+01	2.60000000e+01
-477	8.17600000e+03	1.10000000e+01	1.40000000e+01	2.60000000e+01
-476	8.50400000e+03	1.10000000e+01	1.40000000e+01	2.60000000e+01
-475	8.93200000e+03	1.10000000e+01	1.40000000e+01	2.60000000e+01
-474	9.46100000e+03	1.10000000e+01	1.40000000e+01	2.60000000e+01
-473	9.95800000e+03	1.10000000e+01	1.40000000e+01	2.60000000e+01
-472	1.05950000e+04	1.40000000e+01	1.50000000e+01	2.70000000e+01
-471	1.12340000e+04	1.40000000e+01	1.50000000e+01	2.70000000e+01
-470	1.18240000e+04	1.40000000e+01	1.50000000e+01	2.70000000e+01
-469	1.24540000e+04	1.40000000e+01	1.50000000e+01	2.70000000e+01
-468	1.29700000e+04	1.40000000e+01	1.50000000e+01	2.70000000e+01
-467	1.39670000e+04	1.40000000e+01	1.50000000e+01	2.70000000e+01
-466	1.46020000e+04	1.40000000e+01	1.50000000e+01	2.70000000e+01
-465	1.53020000e+04	1.40000000e+01	1.50000000e+01	2.70000000e+01
-464	1.53020000e+04	1.40000000e+01	1.50000000e+01	2.70000000e+01
-463	1.53020000e+04	1.40000000e+01	1.50000000e+01	2.70000000e+01
-462	1.58920000e+04	1.40000000e+01	1.50000000e+01	2.70000000e+01
-461	1.64310000e+04	1.40000000e+01	1.50000000e+01	2.70000000e+01
-460	1.68890000e+04	1.40000000e+01	1.50000000e+01	2.70000000e+01
-459	1.75010000e+04	1.40000000e+01	1.50000000e+01	2.70000000e+01
-458	1.81540000e+04	1.40000000e+01	1.50000000e+01	2.70000000e+01
-457	1.87010000e+04	1.40000000e+01	1.50000000e+01	2.70000000e+01
-456	1.92570000e+04	1.40000000e+01	1.50000000e+01	2.70000000e+01
-455	1.97800000e+04	1.40000000e+01	1.50000000e+01	2.70000000e+01
-454	2.02820000e+04	1.40000000e+01	1.50000000e+01	2.70000000e+01
-453	2.08090000e+04	1.40000000e+01	1.50000000e+01	2.70000000e+01
-452	2.14300000e+04	1.40000000e+01	1.50000000e+01	2.70000000e+01
-451	2.20900000e+04	1.40000000e+01	1.50000000e+01	2.70000000e+01
-450	2.26110000e+04	1.40000000e+01	1.50000000e+01	2.70000000e+01
-449	2.30190000e+04	1.40000000e+01	1.50000000e+01	2.70000000e+01
-448	2.35800000e+04	1.40000000e+01	1.50000000e+01	2.70000000e+01
-447	2.41580000e+04	1.40000000e+01	1.60000000e+01	2.90000000e+01
-446	2.47040000e+04	1.40000000e+01	1.60000000e+01	2.90000000e+01
-445	2.54390000e+04	1.40000000e+01	1.60000000e+01	2.90000000e+01
-444	2.61430000e+04	1.40000000e+01	1.60000000e+01	2.90000000e+01
-443	2.67370000e+04	1.40000000e+01	1.60000000e+01	2.90000000e+01
-442	2.73740000e+04	1.40000000e+01	1.60000000e+01	2.90000000e+01
-441	2.80140000e+04	1.40000000e+01	1.70000000e+01	3.00000000e+01
-440	2.86940000e+04	1.40000000e+01	1.70000000e+01	3.00000000e+01
-439	2.94740000e+04	1.40000000e+01	1.70000000e+01	3.00000000e+01
-438	3.02960000e+04	1.40000000e+01	1.70000000e+01	3.00000000e+01
-437	3.10360000e+04	1.40000000e+01	1.70000000e+01	3.00000000e+01
-436	3.16070000e+04	1.40000000e+01	1.70000000e+01	3.00000000e+01
-435	3.21270000e+04	1.40000000e+01	1.70000000e+01	3.00000000e+01
-434	3.27130000e+04	1.40000000e+01	1.70000000e+01	3.00000000e+01
-433	3.32420000e+04	1.40000000e+01	1.70000000e+01	3.00000000e+01
-432	3.38870000e+04	1.40000000e+01	1.70000000e+01	3.00000000e+01
-431	3.45730000e+04	1.40000000e+01	1.70000000e+01	3.00000000e+01
-430	3.51280000e+04	1.40000000e+01	1.70000000e+01	3.00000000e+01
-429	3.56710000e+04	1.40000000e+01	1.70000000e+01	3.00000000e+01
-428	3.63330000e+04	1.40000000e+01	1.70000000e+01	3.00000000e+01
-427	3.69190000e+04	1.40000000e+01	1.70000000e+01	3.00000000e+01
-426	3.75620000e+04	1.40000000e+01	1.70000000e+01	3.00000000e+01
-425	3.81680000e+04	1.40000000e+01	1.70000000e+01	3.00000000e+01
-424	3.88130000e+04	1.40000000e+01	1.70000000e+01	3.00000000e+01
-423	3.94150000e+04	1.40000000e+01	1.70000000e+01	3.00000000e+01
-422	3.99820000e+04	1.40000000e+01	1.70000000e+01	3.00000000e+01
-421	4.05670000e+04	1.40000000e+01	1.70000000e+01	3.00000000e+01
-420	4.10750000e+04	1.40000000e+01	1.70000000e+01	3.00000000e+01
-419	4.15530000e+04	1.40000000e+01	1.70000000e+01	3.00000000e+01
-418	4.20610000e+04	1.40000000e+01	1.70000000e+01	3.00000000e+01
-417	4.26440000e+04	1.40000000e+01	1.70000000e+01	3.00000000e+01
-416	4.31570000e+04	1.40000000e+01	1.70000000e+01	3.00000000e+01
-415	4.36290000e+04	1.40000000e+01	1.70000000e+01	3.00000000e+01
-414	4.40830000e+04	1.40000000e+01	1.70000000e+01	3.00000000e+01
-413	4.45610000e+04	1.40000000e+01	1.70000000e+01	3.00000000e+01
-412	4.50440000e+04	1.40000000e+01	1.70000000e+01	3.00000000e+01
-411	4.55100000e+04	1.40000000e+01	1.70000000e+01	3.00000000e+01
-410	4.60240000e+04	1.40000000e+01	1.70000000e+01	3.00000000e+01
-409	4.65220000e+04	1.40000000e+01	1.70000000e+01	3.00000000e+01
-408	4.70730000e+04	1.40000000e+01	1.70000000e+01	3.00000000e+01
-407	4.75960000e+04	1.40000000e+01	1.70000000e+01	3.00000000e+01
-406	4.81240000e+04	1.40000000e+01	1.70000000e+01	3.00000000e+01
-405	4.86020000e+04	1.40000000e+01	1.70000000e+01	3.00000000e+01
-404	4.90410000e+04	1.40000000e+01	1.70000000e+01	3.00000000e+01
-403	4.94840000e+04	1.40000000e+01	1.70000000e+01	3.00000000e+01
-402	5.01300000e+04	1.40000000e+01	1.70000000e+01	3.00000000e+01
-401	5.06570000e+04	1.40000000e+01	1.70000000e+01	3.00000000e+01
-400	5.11770000e+04	1.40000000e+01	1.70000000e+01	3.00000000e+01
-399	5.15210000e+04	1.40000000e+01	1.70000000e+01	3.00000000e+01
-398	5.20390000e+04	1.40000000e+01	1.70000000e+01	3.00000000e+01
-397	5.25180000e+04	1.40000000e+01	1.70000000e+01	3.00000000e+01
-396	5.31070000e+04	1.40000000e+01	1.70000000e+01	3.00000000e+01
-395	5.37540000e+04	1.40000000e+01	1.70000000e+01	3.00000000e+01
-394	5.43040000e+04	1.40000000e+01	1.70000000e+01	3.00000000e+01
-393	5.48040000e+04	1.40000000e+01	1.70000000e+01	3.00000000e+01
-392	5.52660000e+04	1.40000000e+01	1.70000000e+01	3.00000000e+01
-391	5.59310000e+04	1.40000000e+01	1.70000000e+01	3.00000000e+01
-390	5.66960000e+04	1.40000000e+01	1.70000000e+01	3.00000000e+01
-389	5.74810000e+04	1.40000000e+01	1.70000000e+01	3.00000000e+01
-388	5.82730000e+04	1.40000000e+01	1.70000000e+01	3.00000000e+01
-387	5.88870000e+04	1.40000000e+01	1.70000000e+01	3.00000000e+01
-386	5.94290000e+04	1.40000000e+01	1.70000000e+01	3.00000000e+01
-385	5.99230000e+04	1.40000000e+01	1.70000000e+01	3.00000000e+01
-384	6.04850000e+04	1.50000000e+01	1.80000000e+01	3.30000000e+01
-383	6.11520000e+04	1.50000000e+01	1.80000000e+01	3.30000000e+01
-382	6.17110000e+04	1.50000000e+01	1.80000000e+01	3.30000000e+01
-381	6.23410000e+04	1.50000000e+01	1.80000000e+01	3.30000000e+01
-380	6.29880000e+04	1.50000000e+01	1.80000000e+01	3.30000000e+01
-379	6.35040000e+04	1.50000000e+01	1.80000000e+01	3.30000000e+01
-378	6.40120000e+04	1.50000000e+01	1.80000000e+01	3.30000000e+01
-377	6.45680000e+04	1.50000000e+01	1.80000000e+01	3.30000000e+01
-376	6.52820000e+04	1.50000000e+01	1.80000000e+01	3.30000000e+01
-375	6.59580000e+04	1.50000000e+01	1.80000000e+01	3.30000000e+01
-374	6.66130000e+04	1.50000000e+01	1.80000000e+01	3.30000000e+01
-373	6.71580000e+04	1.50000000e+01	1.80000000e+01	3.30000000e+01
-372	6.76990000e+04	1.50000000e+01	1.80000000e+01	3.30000000e+01
-371	6.82150000e+04	1.50000000e+01	1.80000000e+01	3.30000000e+01
-370	6.87690000e+04	1.50000000e+01	1.80000000e+01	3.30000000e+01
-369	6.94360000e+04	1.50000000e+01	1.80000000e+01	3.30000000e+01
-368	7.01650000e+04	1.50000000e+01	1.80000000e+01	3.30000000e+01
-367	7.08320000e+04	1.50000000e+01	1.80000000e+01	3.30000000e+01
-366	7.14980000e+04	1.50000000e+01	1.80000000e+01	3.30000000e+01
-365	7.20970000e+04	1.50000000e+01	1.80000000e+01	3.30000000e+01
-364	7.26900000e+04	1.50000000e+01	1.80000000e+01	3.30000000e+01
-363	7.32090000e+04	1.70000000e+01	1.90000000e+01	3.40000000e+01
-362	7.38520000e+04	1.70000000e+01	1.90000000e+01	3.40000000e+01
-361	7.45340000e+04	1.80000000e+01	2.10000000e+01	3.60000000e+01
-360	7.52070000e+04	1.80000000e+01	2.10000000e+01	3.60000000e+01
-359	7.57700000e+04	1.80000000e+01	2.10000000e+01	3.60000000e+01
-358	7.63240000e+04	1.80000000e+01	2.10000000e+01	3.60000000e+01
-357	7.71830000e+04	1.80000000e+01	2.10000000e+01	3.60000000e+01
-356	7.78450000e+04	1.80000000e+01	2.10000000e+01	3.60000000e+01
-355	7.87110000e+04	1.80000000e+01	2.10000000e+01	3.60000000e+01
-354	7.94500000e+04	1.80000000e+01	2.10000000e+01	3.60000000e+01
-353	8.01300000e+04	2.00000000e+01	2.20000000e+01	3.70000000e+01
-352	8.07150000e+04	2.00000000e+01	2.20000000e+01	3.70000000e+01
-351	8.12570000e+04	2.00000000e+01	2.20000000e+01	3.70000000e+01
-350	8.17810000e+04	2.00000000e+01	2.20000000e+01	3.70000000e+01
-349	8.24430000e+04	2.00000000e+01	2.20000000e+01	3.70000000e+01
-348	8.30260000e+04	2.00000000e+01	2.20000000e+01	3.70000000e+01
-347	8.36790000e+04	2.00000000e+01	2.20000000e+01	3.70000000e+01
-346	8.43160000e+04	2.00000000e+01	2.20000000e+01	3.70000000e+01
-345	8.50390000e+04	2.00000000e+01	2.20000000e+01	3.70000000e+01
-344	8.56270000e+04	2.00000000e+01	2.20000000e+01	3.70000000e+01
-343	8.63300000e+04	2.00000000e+01	2.20000000e+01	3.70000000e+01
-342	8.69200000e+04	2.00000000e+01	2.20000000e+01	3.70000000e+01
-341	8.75470000e+04	2.00000000e+01	2.20000000e+01	3.70000000e+01
-340	8.81710000e+04	2.00000000e+01	2.20000000e+01	3.70000000e+01
-339	9.01970000e+04	2.00000000e+01	2.20000000e+01	3.70000000e+01
-338	9.14210000e+04	2.00000000e+01	2.20000000e+01	3.70000000e+01
-337	9.23370000e+04	2.00000000e+01	2.20000000e+01	3.70000000e+01
-336	9.30510000e+04	2.00000000e+01	2.20000000e+01	3.70000000e+01
-335	9.38610000e+04	2.00000000e+01	2.20000000e+01	3.70000000e+01
-334	9.48160000e+04	2.00000000e+01	2.20000000e+01	3.70000000e+01
-333	9.56100000e+04	2.00000000e+01	2.20000000e+01	3.70000000e+01
-332	9.66660000e+04	2.00000000e+01	2.20000000e+01	3.70000000e+01
-331	9.74780000e+04	2.00000000e+01	2.20000000e+01	3.70000000e+01
-330	9.82310000e+04	2.00000000e+01	2.20000000e+01	3.70000000e+01
-329	9.88350000e+04	2.00000000e+01	2.20000000e+01	3.70000000e+01
-328	9.94150000e+04	2.00000000e+01	2.20000000e+01	3.70000000e+01
-327	9.99790000e+04	2.00000000e+01	2.20000000e+01	3.70000000e+01
-326	1.00621000e+05	2.00000000e+01	2.20000000e+01	3.70000000e+01
-325	1.01294000e+05	2.00000000e+01	2.20000000e+01	3.70000000e+01
-324	1.01825000e+05	2.00000000e+01	2.20000000e+01	3.70000000e+01
-323	1.02443000e+05	2.00000000e+01	2.20000000e+01	3.70000000e+01
-322	1.02989000e+05	2.00000000e+01	2.20000000e+01	3.70000000e+01
-321	1.03513000e+05	2.00000000e+01	2.20000000e+01	3.70000000e+01
-320	1.04073000e+05	2.00000000e+01	2.20000000e+01	3.70000000e+01
-319	1.04719000e+05	2.00000000e+01	2.20000000e+01	3.70000000e+01
-318	1.05462000e+05	2.00000000e+01	2.20000000e+01	3.70000000e+01
-317	1.06056000e+05	2.00000000e+01	2.20000000e+01	3.70000000e+01
-316	1.06724000e+05	2.00000000e+01	2.20000000e+01	3.70000000e+01
-315	1.07356000e+05	2.00000000e+01	2.20000000e+01	3.70000000e+01
-314	1.07868000e+05	2.00000000e+01	2.20000000e+01	3.70000000e+01
-313	1.08418000e+05	2.00000000e+01	2.20000000e+01	3.70000000e+01
-312	1.09081000e+05	2.00000000e+01	2.20000000e+01	3.70000000e+01
-311	1.09817000e+05	2.00000000e+01	2.20000000e+01	3.70000000e+01
-310	1.10461000e+05	2.00000000e+01	2.20000000e+01	3.70000000e+01
-309	1.11049000e+05	2.00000000e+01	2.20000000e+01	3.70000000e+01
-308	1.11648000e+05	2.00000000e+01	2.20000000e+01	3.70000000e+01
-307	1.12275000e+05	2.00000000e+01	2.20000000e+01	3.70000000e+01
-306	1.12896000e+05	2.00000000e+01	2.20000000e+01	3.70000000e+01
-305	1.13664000e+05	2.00000000e+01	2.20000000e+01	3.70000000e+01
-304	1.14498000e+05	2.00000000e+01	2.20000000e+01	3.70000000e+01
-303	1.15111000e+05	2.00000000e+01	2.20000000e+01	3.70000000e+01
-302	1.15634000e+05	2.00000000e+01	2.20000000e+01	3.70000000e+01
-301	1.16241000e+05	2.00000000e+01	2.20000000e+01	3.70000000e+01
-300	1.16897000e+05	2.00000000e+01	2.20000000e+01	3.70000000e+01
-299	1.17525000e+05	2.00000000e+01	2.20000000e+01	3.70000000e+01
-298	1.18816000e+05	2.00000000e+01	2.20000000e+01	3.70000000e+01
-297	1.19589000e+05	2.00000000e+01	2.20000000e+01	3.70000000e+01
-296	1.20254000e+05	2.00000000e+01	2.20000000e+01	3.70000000e+01
-295	1.20899000e+05	2.00000000e+01	2.20000000e+01	3.70000000e+01
-294	1.21540000e+05	2.00000000e+01	2.30000000e+01	3.80000000e+01
-293	1.22278000e+05	2.00000000e+01	2.30000000e+01	3.80000000e+01
-292	1.23013000e+05	2.00000000e+01	2.30000000e+01	3.80000000e+01
-291	1.23702000e+05	2.00000000e+01	2.30000000e+01	3.80000000e+01
-290	1.26838000e+05	2.00000000e+01	2.30000000e+01	3.80000000e+01
-289	1.30636000e+05	2.00000000e+01	2.30000000e+01	3.80000000e+01
-288	1.32541000e+05	2.00000000e+01	2.30000000e+01	3.80000000e+01
-287	1.34000000e+05	2.00000000e+01	2.30000000e+01	3.80000000e+01
-286	1.34906000e+05	2.00000000e+01	2.30000000e+01	3.80000000e+01
-285	1.35788000e+05	2.00000000e+01	2.30000000e+01	3.80000000e+01
-284	1.36668000e+05	2.00000000e+01	2.30000000e+01	3.80000000e+01
-283	1.37534000e+05	2.00000000e+01	2.30000000e+01	3.80000000e+01
-282	1.38262000e+05	2.00000000e+01	2.30000000e+01	3.80000000e+01
-281	1.38987000e+05	2.00000000e+01	2.30000000e+01	3.80000000e+01
-280	1.39647000e+05	2.00000000e+01	2.30000000e+01	3.80000000e+01
-279	1.40279000e+05	2.00000000e+01	2.30000000e+01	3.80000000e+01
-278	1.40889000e+05	2.00000000e+01	2.30000000e+01	3.80000000e+01
-277	1.41575000e+05	2.00000000e+01	2.30000000e+01	3.80000000e+01
-276	1.42233000e+05	2.00000000e+01	2.30000000e+01	3.80000000e+01
-275	1.42769000e+05	2.00000000e+01	2.30000000e+01	3.80000000e+01
-274	1.45048000e+05	2.20000000e+01	2.40000000e+01	3.90000000e+01
-273	1.46952000e+05	2.20000000e+01	2.40000000e+01	3.90000000e+01
-272	1.47715000e+05	2.20000000e+01	2.40000000e+01	3.90000000e+01
-271	1.48403000e+05	2.20000000e+01	2.40000000e+01	3.90000000e+01
-270	1.49177000e+05	2.20000000e+01	2.40000000e+01	3.90000000e+01
-269	1.49966000e+05	2.20000000e+01	2.40000000e+01	3.90000000e+01
-268	1.50525000e+05	2.20000000e+01	2.40000000e+01	3.90000000e+01
-267	1.51118000e+05	2.20000000e+01	2.40000000e+01	3.90000000e+01
-266	1.51538000e+05	2.40000000e+01	2.60000000e+01	4.20000000e+01
-265	1.52046000e+05	2.40000000e+01	2.60000000e+01	4.20000000e+01
-264	1.52558000e+05	2.40000000e+01	2.60000000e+01	4.20000000e+01
-263	1.53147000e+05	2.40000000e+01	2.60000000e+01	4.20000000e+01
-262	1.53672000e+05	2.40000000e+01	2.60000000e+01	4.20000000e+01
-261	1.54232000e+05	2.40000000e+01	2.60000000e+01	4.20000000e+01
-260	1.54778000e+05	2.40000000e+01	2.60000000e+01	4.20000000e+01
-259	1.55309000e+05	2.40000000e+01	2.60000000e+01	4.20000000e+01
-258	1.55859000e+05	2.40000000e+01	2.60000000e+01	4.20000000e+01
-257	1.56299000e+05	2.40000000e+01	2.60000000e+01	4.20000000e+01
-256	1.56867000e+05	2.40000000e+01	2.60000000e+01	4.20000000e+01
-255	1.57560000e+05	2.50000000e+01	2.70000000e+01	4.40000000e+01
-254	1.58363000e+05	2.50000000e+01	2.70000000e+01	4.40000000e+01
-253	1.59047000e+05	2.50000000e+01	2.70000000e+01	4.40000000e+01
-252	1.59611000e+05	2.50000000e+01	2.70000000e+01	4.40000000e+01
-251	1.60164000e+05	2.50000000e+01	2.70000000e+01	4.40000000e+01
-250	1.60676000e+05	2.50000000e+01	2.70000000e+01	4.40000000e+01
-249	1.61293000e+05	2.50000000e+01	2.70000000e+01	4.40000000e+01
-248	1.61869000e+05	2.50000000e+01	2.70000000e+01	4.40000000e+01
-247	1.63935000e+05	2.50000000e+01	2.70000000e+01	4.40000000e+01
-246	1.64945000e+05	2.50000000e+01	2.70000000e+01	4.40000000e+01
-245	1.65688000e+05	2.50000000e+01	2.70000000e+01	4.40000000e+01
-244	1.66309000e+05	2.50000000e+01	2.70000000e+01	4.40000000e+01
-243	1.66835000e+05	2.50000000e+01	2.70000000e+01	4.40000000e+01
-242	1.67506000e+05	2.50000000e+01	2.70000000e+01	4.40000000e+01
-241	1.68274000e+05	2.50000000e+01	2.70000000e+01	4.40000000e+01
-240	1.68945000e+05	2.50000000e+01	2.70000000e+01	4.40000000e+01
-239	1.69511000e+05	2.50000000e+01	2.70000000e+01	4.40000000e+01
-238	1.70136000e+05	2.50000000e+01	2.70000000e+01	4.40000000e+01
-237	1.70663000e+05	2.50000000e+01	2.70000000e+01	4.40000000e+01
-236	1.71343000e+05	2.50000000e+01	2.70000000e+01	4.40000000e+01
-235	1.72075000e+05	2.90000000e+01	2.90000000e+01	4.70000000e+01
-234	1.72697000e+05	2.90000000e+01	2.90000000e+01	4.70000000e+01
-233	1.73296000e+05	2.90000000e+01	2.90000000e+01	4.70000000e+01
-232	1.73920000e+05	2.90000000e+01	2.90000000e+01	4.70000000e+01
-231	1.74493000e+05	2.80000000e+01	3.00000000e+01	4.80000000e+01
-230	1.75036000e+05	2.80000000e+01	3.00000000e+01	4.80000000e+01
-229	1.75518000e+05	2.80000000e+01	3.00000000e+01	4.80000000e+01
-228	1.76088000e+05	2.80000000e+01	3.00000000e+01	4.80000000e+01
-227	1.76766000e+05	2.80000000e+01	3.00000000e+01	4.80000000e+01
-226	1.77538000e+05	2.80000000e+01	3.00000000e+01	4.80000000e+01
-225	1.78175000e+05	3.00000000e+01	3.10000000e+01	4.90000000e+01
-224	1.78715000e+05	3.00000000e+01	3.10000000e+01	4.90000000e+01
-223	1.79217000e+05	3.00000000e+01	3.10000000e+01	4.90000000e+01
-222	1.79809000e+05	3.00000000e+01	3.10000000e+01	4.90000000e+01
-221	1.80434000e+05	3.00000000e+01	3.10000000e+01	4.90000000e+01
-220	1.81125000e+05	3.00000000e+01	3.10000000e+01	4.90000000e+01
-219	1.81671000e+05	3.00000000e+01	3.10000000e+01	4.90000000e+01
-218	1.82251000e+05	3.00000000e+01	3.10000000e+01	4.90000000e+01
-217	1.82778000e+05	3.00000000e+01	3.10000000e+01	4.90000000e+01
-216	1.83270000e+05	3.00000000e+01	3.10000000e+01	4.90000000e+01
-215	1.83810000e+05	3.00000000e+01	3.10000000e+01	4.90000000e+01
-214	1.84531000e+05	3.00000000e+01	3.10000000e+01	4.90000000e+01
-213	1.85267000e+05	3.00000000e+01	3.10000000e+01	4.90000000e+01
-212	1.85844000e+05	3.00000000e+01	3.10000000e+01	4.90000000e+01
-211	1.86390000e+05	3.00000000e+01	3.10000000e+01	4.90000000e+01
-210	1.86869000e+05	3.00000000e+01	3.10000000e+01	4.90000000e+01
-209	1.87389000e+05	3.10000000e+01	3.20000000e+01	5.00000000e+01
-208	1.87977000e+05	3.10000000e+01	3.20000000e+01	5.00000000e+01
-207	1.88568000e+05	3.10000000e+01	3.20000000e+01	5.00000000e+01
-206	1.89248000e+05	3.10000000e+01	3.20000000e+01	5.00000000e+01
-205	1.89784000e+05	3.10000000e+01	3.20000000e+01	5.00000000e+01
-204	1.90348000e+05	3.10000000e+01	3.20000000e+01	5.00000000e+01
-203	1.90885000e+05	3.10000000e+01	3.20000000e+01	5.00000000e+01
-202	1.91664000e+05	3.40000000e+01	3.30000000e+01	5.40000000e+01
-201	1.92429000e+05	3.40000000e+01	3.30000000e+01	5.50000000e+01
-200	1.93170000e+05	3.20000000e+01	3.40000000e+01	5.60000000e+01
-199	1.94099000e+05	3.60000000e+01	3.60000000e+01	5.80000000e+01
-198	1.94988000e+05	3.70000000e+01	3.70000000e+01	6.00000000e+01
-197	1.95750000e+05	3.70000000e+01	3.70000000e+01	6.00000000e+01
-196	1.96374000e+05	3.70000000e+01	3.70000000e+01	6.00000000e+01
-195	1.97145000e+05	3.70000000e+01	3.70000000e+01	6.00000000e+01
-194	1.97692000e+05	3.70000000e+01	3.70000000e+01	6.00000000e+01
-193	1.98676000e+05	3.70000000e+01	3.70000000e+01	6.00000000e+01
-192	1.99511000e+05	3.70000000e+01	3.70000000e+01	6.00000000e+01
-191	2.00362000e+05	3.70000000e+01	3.70000000e+01	6.00000000e+01
-190	2.01128000e+05	3.80000000e+01	3.80000000e+01	6.10000000e+01
-189	2.01964000e+05	3.70000000e+01	4.00000000e+01	6.30000000e+01
-188	2.02786000e+05	3.70000000e+01	4.00000000e+01	6.30000000e+01
-187	2.03516000e+05	3.70000000e+01	4.00000000e+01	6.30000000e+01
-186	2.04347000e+05	3.70000000e+01	4.00000000e+01	6.30000000e+01
-185	2.05229000e+05	3.70000000e+01	4.00000000e+01	6.30000000e+01
-184	2.05980000e+05	3.70000000e+01	4.00000000e+01	6.30000000e+01
-183	2.06698000e+05	3.70000000e+01	4.00000000e+01	6.30000000e+01
-182	2.07520000e+05	3.70000000e+01	4.00000000e+01	6.30000000e+01
-181	2.08342000e+05	3.70000000e+01	4.00000000e+01	6.30000000e+01
-180	2.09049000e+05	3.70000000e+01	4.00000000e+01	6.30000000e+01
-179	2.09862000e+05	3.70000000e+01	4.00000000e+01	6.30000000e+01
-178	2.10737000e+05	3.70000000e+01	4.00000000e+01	6.30000000e+01
-177	2.11427000e+05	3.70000000e+01	4.00000000e+01	6.30000000e+01
-176	2.12124000e+05	3.90000000e+01	4.10000000e+01	6.80000000e+01
-175	2.12759000e+05	3.90000000e+01	4.10000000e+01	6.80000000e+01
-174	2.13429000e+05	3.90000000e+01	4.10000000e+01	6.80000000e+01
-173	2.13960000e+05	3.90000000e+01	4.10000000e+01	6.80000000e+01
-172	2.14624000e+05	3.90000000e+01	4.10000000e+01	6.80000000e+01
-171	2.15371000e+05	3.90000000e+01	4.10000000e+01	6.80000000e+01
-170	2.16245000e+05	3.90000000e+01	4.10000000e+01	6.80000000e+01
-169	2.16981000e+05	3.90000000e+01	4.10000000e+01	6.80000000e+01
-168	2.17594000e+05	3.90000000e+01	4.10000000e+01	6.80000000e+01
-167	2.18274000e+05	3.90000000e+01	4.10000000e+01	6.80000000e+01
-166	2.18832000e+05	3.90000000e+01	4.10000000e+01	6.80000000e+01
-165	2.19428000e+05	4.00000000e+01	4.20000000e+01	6.90000000e+01
-164	2.20217000e+05	4.00000000e+01	4.20000000e+01	6.90000000e+01
-163	2.20878000e+05	4.00000000e+01	4.20000000e+01	6.90000000e+01
-162	2.21503000e+05	4.00000000e+01	4.20000000e+01	6.90000000e+01
-161	2.22141000e+05	4.00000000e+01	4.20000000e+01	6.90000000e+01
-160	2.22808000e+05	4.00000000e+01	4.20000000e+01	6.90000000e+01
-159	2.23443000e+05	4.00000000e+01	4.20000000e+01	6.90000000e+01
-158	2.24212000e+05	4.70000000e+01	4.30000000e+01	7.10000000e+01
-157	2.24947000e+05	4.70000000e+01	4.30000000e+01	7.10000000e+01
-156	2.25640000e+05	4.70000000e+01	4.30000000e+01	7.10000000e+01
-155	2.26317000e+05	4.70000000e+01	4.30000000e+01	7.10000000e+01
-154	2.26945000e+05	4.70000000e+01	4.30000000e+01	7.10000000e+01
-153	2.27515000e+05	4.70000000e+01	4.30000000e+01	7.10000000e+01
-152	2.28108000e+05	4.70000000e+01	4.30000000e+01	7.10000000e+01
-151	2.28789000e+05	4.70000000e+01	4.30000000e+01	7.10000000e+01
-150	2.29583000e+05	4.70000000e+01	4.30000000e+01	7.10000000e+01
-149	2.30338000e+05	4.70000000e+01	4.30000000e+01	7.10000000e+01
-148	2.31065000e+05	4.70000000e+01	4.30000000e+01	7.10000000e+01
-147	2.31777000e+05	4.70000000e+01	4.30000000e+01	7.10000000e+01
-146	2.32436000e+05	4.60000000e+01	4.40000000e+01	7.20000000e+01
-145	2.33091000e+05	4.60000000e+01	4.40000000e+01	7.20000000e+01
-144	2.33844000e+05	4.60000000e+01	4.40000000e+01	7.20000000e+01
-143	2.34591000e+05	4.60000000e+01	4.40000000e+01	7.20000000e+01
-142	2.35286000e+05	4.60000000e+01	4.40000000e+01	7.20000000e+01
-141	2.35913000e+05	4.60000000e+01	4.40000000e+01	7.20000000e+01
-140	2.36558000e+05	4.60000000e+01	4.40000000e+01	7.20000000e+01
-139	2.37154000e+05	4.60000000e+01	4.40000000e+01	7.20000000e+01
-138	2.37827000e+05	4.60000000e+01	4.40000000e+01	7.20000000e+01
-137	2.38672000e+05	4.60000000e+01	4.40000000e+01	7.20000000e+01
-136	2.39380000e+05	4.60000000e+01	4.40000000e+01	7.20000000e+01
-135	2.40093000e+05	4.60000000e+01	4.40000000e+01	7.20000000e+01
-134	2.40773000e+05	4.60000000e+01	4.40000000e+01	7.20000000e+01
-133	2.41464000e+05	4.60000000e+01	4.40000000e+01	7.20000000e+01
-132	2.42136000e+05	4.60000000e+01	4.40000000e+01	7.20000000e+01
-131	2.43010000e+05	4.60000000e+01	4.40000000e+01	7.20000000e+01
-130	2.43682000e+05	4.60000000e+01	4.40000000e+01	7.20000000e+01
-129	2.44724000e+05	4.60000000e+01	4.40000000e+01	7.20000000e+01
-128	2.45515000e+05	4.60000000e+01	4.40000000e+01	7.20000000e+01
-127	2.45515000e+05	4.60000000e+01	4.40000000e+01	7.20000000e+01
-126	2.46178000e+05	4.60000000e+01	4.40000000e+01	7.20000000e+01
-125	2.46178000e+05	4.60000000e+01	4.40000000e+01	7.20000000e+01
-124	2.46178000e+05	4.60000000e+01	4.40000000e+01	7.20000000e+01
-123	2.46178000e+05	4.60000000e+01	4.40000000e+01	7.20000000e+01
-122	2.46880000e+05	4.60000000e+01	4.40000000e+01	7.20000000e+01
-121	2.47679000e+05	4.60000000e+01	4.40000000e+01	7.20000000e+01
-120	2.48431000e+05	4.60000000e+01	4.40000000e+01	7.20000000e+01
-119	2.49218000e+05	4.60000000e+01	4.40000000e+01	7.20000000e+01
-118	2.49870000e+05	4.60000000e+01	4.40000000e+01	7.20000000e+01
-117	2.50530000e+05	4.60000000e+01	4.40000000e+01	7.20000000e+01
-116	2.51390000e+05	4.60000000e+01	4.40000000e+01	7.20000000e+01
-115	2.52571000e+05	4.60000000e+01	4.40000000e+01	7.20000000e+01
-114	2.53650000e+05	4.60000000e+01	4.40000000e+01	7.20000000e+01
-113	2.54937000e+05	4.60000000e+01	4.40000000e+01	7.20000000e+01
-112	2.55688000e+05	4.60000000e+01	4.40000000e+01	7.20000000e+01
-111	2.56370000e+05	4.60000000e+01	4.40000000e+01	7.20000000e+01
-110	2.57034000e+05	4.60000000e+01	4.40000000e+01	7.20000000e+01
-109	2.57722000e+05	4.60000000e+01	4.40000000e+01	7.20000000e+01
-108	2.58475000e+05	4.60000000e+01	4.40000000e+01	7.20000000e+01
-107	2.59234000e+05	4.60000000e+01	4.40000000e+01	7.20000000e+01
-106	2.59234000e+05	4.60000000e+01	4.40000000e+01	7.20000000e+01
-105	2.59234000e+05	4.60000000e+01	4.50000000e+01	7.60000000e+01
-104	2.59234000e+05	4.60000000e+01	4.60000000e+01	7.70000000e+01
-103	2.61109000e+05	4.80000000e+01	4.80000000e+01	8.10000000e+01
-102	2.62752000e+05	4.80000000e+01	4.90000000e+01	8.20000000e+01
-101	2.64219000e+05	4.80000000e+01	4.90000000e+01	8.20000000e+01
-100	2.65478000e+05	4.80000000e+01	4.90000000e+01	8.20000000e+01
-99	2.66612000e+05	5.10000000e+01	5.00000000e+01	8.30000000e+01
-98	2.68003000e+05	5.10000000e+01	5.30000000e+01	8.60000000e+01
-97	2.69259000e+05	5.10000000e+01	5.30000000e+01	8.60000000e+01
-96	2.70432000e+05	5.10000000e+01	5.30000000e+01	8.60000000e+01
-95	2.71959000e+05	5.10000000e+01	5.30000000e+01	8.60000000e+01
-94	2.73231000e+05	5.30000000e+01	5.40000000e+01	8.80000000e+01
-93	2.74248000e+05	5.30000000e+01	5.40000000e+01	8.80000000e+01
-92	2.75198000e+05	5.30000000e+01	5.40000000e+01	8.80000000e+01
-91	2.76038000e+05	5.30000000e+01	5.40000000e+01	8.80000000e+01
-90	2.76934000e+05	5.30000000e+01	5.40000000e+01	8.80000000e+01
-89	2.77833000e+05	5.30000000e+01	5.40000000e+01	8.80000000e+01
-88	2.78695000e+05	5.30000000e+01	5.40000000e+01	8.80000000e+01
-87	2.80193000e+05	5.30000000e+01	5.40000000e+01	8.80000000e+01
-86	2.81839000e+05	5.30000000e+01	5.40000000e+01	8.80000000e+01
-85	2.82971000e+05	5.30000000e+01	5.40000000e+01	8.80000000e+01
-84	2.83969000e+05	5.30000000e+01	5.40000000e+01	8.80000000e+01
-83	2.84867000e+05	5.30000000e+01	5.40000000e+01	8.80000000e+01
-82	2.85754000e+05	5.30000000e+01	5.40000000e+01	8.80000000e+01
-81	2.86921000e+05	5.30000000e+01	5.40000000e+01	8.80000000e+01
-80	2.87985000e+05	5.20000000e+01	5.50000000e+01	8.90000000e+01
-79	2.88959000e+05	5.20000000e+01	5.50000000e+01	8.90000000e+01
-78	2.89956000e+05	5.20000000e+01	5.50000000e+01	8.90000000e+01
-77	2.90830000e+05	5.20000000e+01	5.50000000e+01	8.90000000e+01
-76	2.91699000e+05	5.20000000e+01	5.50000000e+01	8.90000000e+01
-75	2.92819000e+05	5.20000000e+01	5.50000000e+01	8.90000000e+01
-74	2.92819000e+05	5.20000000e+01	5.50000000e+01	8.90000000e+01
-73	2.93788000e+05	5.20000000e+01	5.50000000e+01	8.90000000e+01
-72	2.94547000e+05	5.20000000e+01	5.50000000e+01	8.90000000e+01
-71	2.95246000e+05	5.20000000e+01	5.50000000e+01	8.90000000e+01
-70	2.95938000e+05	5.20000000e+01	5.50000000e+01	8.90000000e+01
-69	2.96717000e+05	5.20000000e+01	5.50000000e+01	8.90000000e+01
-68	2.97478000e+05	5.20000000e+01	5.50000000e+01	8.90000000e+01
-67	2.97478000e+05	5.20000000e+01	5.50000000e+01	8.90000000e+01
-66	2.98651000e+05	5.20000000e+01	5.50000000e+01	8.90000000e+01
-65	2.99458000e+05	5.20000000e+01	5.50000000e+01	8.90000000e+01
-64	3.00286000e+05	5.20000000e+01	5.60000000e+01	9.00000000e+01
-63	3.01034000e+05	5.20000000e+01	5.60000000e+01	9.00000000e+01
-62	3.01828000e+05	5.20000000e+01	5.60000000e+01	9.00000000e+01
-61	3.02726000e+05	5.20000000e+01	5.60000000e+01	9.00000000e+01
-60	3.03572000e+05	5.20000000e+01	5.60000000e+01	9.00000000e+01
-59	3.04443000e+05	5.20000000e+01	5.60000000e+01	9.00000000e+01
-58	3.05218000e+05	5.20000000e+01	5.60000000e+01	9.00000000e+01
-57	3.05936000e+05	5.20000000e+01	5.60000000e+01	9.00000000e+01
-56	3.06767000e+05	5.20000000e+01	5.60000000e+01	9.00000000e+01
-55	3.07686000e+05	5.20000000e+01	5.60000000e+01	9.00000000e+01
-54	3.08519000e+05	5.20000000e+01	5.60000000e+01	9.00000000e+01
-53	3.09383000e+05	5.20000000e+01	5.60000000e+01	9.00000000e+01
-52	3.10335000e+05	5.20000000e+01	5.60000000e+01	9.00000000e+01
-51	3.11176000e+05	6.00000000e+01	5.70000000e+01	9.30000000e+01
-50	3.11936000e+05	6.00000000e+01	5.70000000e+01	9.30000000e+01
-49	3.12699000e+05	6.00000000e+01	5.70000000e+01	9.30000000e+01
-48	3.13480000e+05	6.00000000e+01	5.70000000e+01	9.30000000e+01
-47	3.14328000e+05	6.00000000e+01	5.70000000e+01	9.30000000e+01
-46	3.15225000e+05	6.10000000e+01	5.80000000e+01	9.50000000e+01
-45	3.16275000e+05	6.10000000e+01	5.80000000e+01	9.50000000e+01
-44	3.17290000e+05	6.10000000e+01	5.80000000e+01	9.50000000e+01
-43	3.18161000e+05	6.10000000e+01	5.80000000e+01	9.50000000e+01
-42	3.19102000e+05	6.10000000e+01	5.80000000e+01	9.50000000e+01
-41	3.20140000e+05	6.10000000e+01	5.80000000e+01	9.50000000e+01
-40	3.21132000e+05	6.10000000e+01	5.80000000e+01	9.50000000e+01
-39	3.22204000e+05	6.20000000e+01	5.90000000e+01	9.70000000e+01
-38	3.23573000e+05	6.20000000e+01	5.90000000e+01	9.70000000e+01
-37	3.24910000e+05	6.20000000e+01	5.90000000e+01	9.70000000e+01
-36	3.26726000e+05	6.20000000e+01	5.90000000e+01	9.70000000e+01
-35	3.28095000e+05	6.20000000e+01	5.90000000e+01	9.70000000e+01
-34	3.29444000e+05	6.20000000e+01	5.90000000e+01	9.70000000e+01
-33	3.31387000e+05	6.20000000e+01	5.90000000e+01	9.70000000e+01
-32	3.33113000e+05	6.20000000e+01	5.90000000e+01	9.70000000e+01
-31	3.35144000e+05	6.20000000e+01	5.90000000e+01	9.70000000e+01
-30	3.37247000e+05	6.20000000e+01	5.90000000e+01	9.70000000e+01
-29	3.40083000e+05	6.20000000e+01	5.90000000e+01	9.70000000e+01
-28	3.42601000e+05	6.30000000e+01	6.10000000e+01	9.90000000e+01
-27	3.45542000e+05	6.30000000e+01	6.20000000e+01	1.00000000e+02
-26	3.49254000e+05	6.70000000e+01	6.50000000e+01	1.03000000e+02
-25	3.52473000e+05	6.60000000e+01	6.70000000e+01	1.05000000e+02
-24	3.55995000e+05	6.60000000e+01	6.70000000e+01	1.05000000e+02
-23	3.59983000e+05	6.60000000e+01	6.70000000e+01	1.05000000e+02
-22	3.63915000e+05	6.60000000e+01	6.70000000e+01	1.05000000e+02
-21	3.68023000e+05	6.60000000e+01	6.70000000e+01	1.05000000e+02
-20	3.72525000e+05	6.60000000e+01	6.80000000e+01	1.06000000e+02
-19	3.76406000e+05	6.60000000e+01	6.80000000e+01	1.06000000e+02
-18	3.81612000e+05	6.70000000e+01	7.20000000e+01	1.10000000e+02
-17	3.86763000e+05	7.00000000e+01	7.30000000e+01	1.11000000e+02
-16	3.90700000e+05	7.00000000e+01	7.30000000e+01	1.11000000e+02
-15	3.94034000e+05	7.00000000e+01	7.30000000e+01	1.11000000e+02
-14	3.96831000e+05	7.00000000e+01	7.30000000e+01	1.11000000e+02
-13	4.00267000e+05	6.70000000e+01	7.40000000e+01	1.12000000e+02
-12	4.04204000e+05	6.70000000e+01	7.40000000e+01	1.12000000e+02
-11	4.08154000e+05	6.70000000e+01	7.40000000e+01	1.12000000e+02
-10	4.13520000e+05	7.40000000e+01	7.50000000e+01	1.13000000e+02
-9	4.17944000e+05	7.40000000e+01	7.60000000e+01	1.14000000e+02
-8	4.21946000e+05	7.40000000e+01	7.60000000e+01	1.14000000e+02
-7	4.25929000e+05	7.40000000e+01	7.60000000e+01	1.14000000e+02
-6	4.30737000e+05	7.40000000e+01	7.60000000e+01	1.14000000e+02
-5	4.30737000e+05	7.40000000e+01	7.60000000e+01	1.14000000e+02
-4	4.30737000e+05	7.40000000e+01	7.70000000e+01	1.15000000e+02
-3	4.36944000e+05	7.40000000e+01	7.70000000e+01	1.15000000e+02
-2	4.43332000e+05	7.50000000e+01	8.10000000e+01	1.21000000e+02
-1	4.52418000e+05	7.50000000e+01	8.10000000e+01	1.21000000e+02
0	4.60315000e+05	8.00000000e+01	8.40000000e+01	1.26000000e+02
1	4.75830000e+05	8.60000000e+01	9.10000000e+01	1.34000000e+02
2	4.91089000e+05	9.90000000e+01	1.04000000e+02	1.47000000e+02
3	5.06994000e+05	1.05000000e+02	1.14000000e+02	1.60000000e+02
4	5.21439000e+05	1.11000000e+02	1.21000000e+02	1.72000000e+02
5	5.29533000e+05	1.10000000e+02	1.23000000e+02	1.74000000e+02
6	5.37145000e+05	1.27000000e+02	1.31000000e+02	1.84000000e+02
7	5.45664000e+05	1.31000000e+02	1.37000000e+02	1.94000000e+02
8	5.53861000e+05	1.34000000e+02	1.41000000e+02	1.99000000e+02
9	5.62247000e+05	1.27000000e+02	1.43000000e+02	2.01000000e+02
10	5.70272000e+05	1.29000000e+02	1.46000000e+02	2.04000000e+02
11	5.70272000e+05	1.29000000e+02	1.46000000e+02	2.04000000e+02
12	5.74944000e+05	1.29000000e+02	1.46000000e+02	2.04000000e+02
13	5.79204000e+05	1.29000000e+02	1.46000000e+02	2.04000000e+02
14	5.83257000e+05	1.40000000e+02	1.47000000e+02	2.05000000e+02
15	5.87627000e+05	1.32000000e+02	1.49000000e+02	2.07000000e+02
16	5.92292000e+05	1.43000000e+02	1.50000000e+02	2.08000000e+02
17	5.97305000e+05	1.42000000e+02	1.52000000e+02	2.10000000e+02
18	6.02452000e+05	1.40000000e+02	1.53000000e+02	2.11000000e+02
19	6.07162000e+05	1.51000000e+02	1.57000000e+02	2.15000000e+02
20	6.12079000e+05	1.51000000e+02	1.57000000e+02	2.15000000e+02
21	6.16958000e+05	1.48000000e+02	1.60000000e+02	2.18000000e+02
22	6.21261000e+05	1.52000000e+02	1.61000000e+02	2.19000000e+02
23	6.26762000e+05	1.51000000e+02	1.62000000e+02	2.20000000e+02
24	6.32604000e+05	1.54000000e+02	1.63000000e+02	2.21000000e+02
25	6.37717000e+05	1.55000000e+02	1.65000000e+02	2.28000000e+02
26	6.41562000e+05	1.53000000e+02	1.67000000e+02	2.30000000e+02
27	6.44704000e+05	1.53000000e+02	1.67000000e+02	2.30000000e+02
28	6.47599000e+05	1.58000000e+02	1.68000000e+02	2.31000000e+02
29	6.50826000e+05	1.55000000e+02	1.70000000e+02	2.33000000e+02
30	6.54856000e+05	1.58000000e+02	1.73000000e+02	2.36000000e+02
31	6.59182000e+05	1.67000000e+02	1.76000000e+02	2.39000000e+02
32	6.62629000e+05	1.63000000e+02	1.77000000e+02	2.40000000e+02
33	6.65369000e+05	1.63000000e+02	1.78000000e+02	2.41000000e+02
34	6.68007000e+05	1.66000000e+02	1.81000000e+02	2.45000000e+02
35	6.70838000e+05	1.66000000e+02	1.81000000e+02	2.45000000e+02
36	6.73873000e+05	1.66000000e+02	1.81000000e+02	2.45000000e+02
37	6.77210000e+05	1.67000000e+02	1.82000000e+02	2.46000000e+02
38	6.80414000e+05	1.71000000e+02	1.83000000e+02	2.47000000e+02
39	6.83159000e+05	1.72000000e+02	1.84000000e+02	2.48000000e+02
40	6.85387000e+05	1.72000000e+02	1.84000000e+02	2.48000000e+02
41	6.87481000e+05	1.71000000e+02	1.86000000e+02	2.50000000e+02
42	6.89668000e+05	1.71000000e+02	1.86000000e+02	2.50000000e+02
43	6.92283000e+05	1.77000000e+02	1.87000000e+02	2.51000000e+02
44	6.95376000e+05	1.77000000e+02	1.87000000e+02	2.51000000e+02
45	6.98133000e+05	1.77000000e+02	1.87000000e+02	2.51000000e+02
46	7.00373000e+05	1.77000000e+02	1.87000000e+02	2.51000000e+02
47	7.02503000e+05	1.80000000e+02	1.89000000e+02	2.53000000e+02
48	7.04526000e+05	1.79000000e+02	1.90000000e+02	2.54000000e+02
49	7.06632000e+05	1.79000000e+02	1.90000000e+02	2.54000000e+02
50	7.08783000e+05	1.79000000e+02	1.90000000e+02	2.54000000e+02
51	7.11262000e+05	1.79000000e+02	1.91000000e+02	2.55000000e+02
52	7.14220000e+05	1.83000000e+02	1.92000000e+02	2.56000000e+02
53	7.16992000e+05	1.87000000e+02	1.99000000e+02	2.68000000e+02
54	7.19234000e+05	1.87000000e+02	1.99000000e+02	2.68000000e+02
55	7.21228000e+05	1.87000000e+02	1.99000000e+02	2.68000000e+02
56	7.23143000e+05	1.87000000e+02	1.99000000e+02	2.68000000e+02
57	7.25420000e+05	1.86000000e+02	2.00000000e+02	2.69000000e+02
58	7.28160000e+05	1.86000000e+02	2.00000000e+02	2.69000000e+02
59	7.30874000e+05	1.86000000e+02	2.02000000e+02	2.71000000e+02
60	7.33177000e+05	1.86000000e+02	2.02000000e+02	2.71000000e+02
61	7.35075000e+05	1.86000000e+02	2.02000000e+02	2.71000000e+02
62	7.36951000e+05	1.86000000e+02	2.02000000e+02	2.71000000e+02
63	7.38871000e+05	1.86000000e+02	2.02000000e+02	2.71000000e+02
64	7.41090000e+05	1.86000000e+02	2.02000000e+02	2.71000000e+02
65	7.43389000e+05	1.87000000e+02	2.02000000e+02	2.72000000e+02
66	7.45929000e+05	1.87000000e+02	2.02000000e+02	2.72000000e+02
67	7.48161000e+05	1.87000000e+02	2.04000000e+02	2.74000000e+02
68	7.49685000e+05	1.87000000e+02	2.04000000e+02	2.74000000e+02
69	7.51321000e+05	1.87000000e+02	2.04000000e+02	2.74000000e+02
70	7.52822000e+05	1.87000000e+02	2.04000000e+02	2.74000000e+02
71	7.54670000e+05	1.91000000e+02	2.06000000e+02	2.76000000e+02
72	7.56621000e+05	1.91000000e+02	2.06000000e+02	2.76000000e+02
73	7.58664000e+05	1.91000000e+02	2.06000000e+02	2.76000000e+02
74	7.60276000e+05	1.90000000e+02	2.07000000e+02	2.77000000e+02
75	7.61639000e+05	1.90000000e+02	2.07000000e+02	2.77000000e+02
76	7.62951000e+05	1.90000000e+02	2.07000000e+02	2.77000000e+02
77	7.64669000e+05	1.90000000e+02	2.07000000e+02	2.77000000e+02
78	7.66404000e+05	1.90000000e+02	2.07000000e+02	2.77000000e+02
79	7.68276000e+05	1.90000000e+02	2.07000000e+02	2.77000000e+02
80	7.70262000e+05	1.90000000e+02	2.07000000e+02	2.77000000e+02
81	7.71878000e+05	1.90000000e+02	2.07000000e+02	2.77000000e+02
82	7.73187000e+05	1.90000000e+02	2.07000000e+02	2.77000000e+02
83	7.74514000e+05	1.94000000e+02	2.08000000e+02	2.78000000e+02
84	7.75827000e+05	1.94000000e+02	2.08000000e+02	2.78000000e+02
85	7.77507000e+05	1.90000000e+02	2.09000000e+02	2.79000000e+02
86	7.79864000e+05	1.90000000e+02	2.09000000e+02	2.79000000e+02
87	7.82470000e+05	1.90000000e+02	2.09000000e+02	2.79000000e+02
88	7.84640000e+05	1.90000000e+02	2.09000000e+02	2.79000000e+02
89	7.86443000e+05	1.90000000e+02	2.09000000e+02	2.79000000e+02
90	7.87991000e+05	1.90000000e+02	2.09000000e+02	2.79000000e+02
91	7.89722000e+05	1.90000000e+02	2.09000000e+02	2.79000000e+02
92	7.91736000e+05	1.90000000e+02	2.09000000e+02	2.79000000e+02
93	7.94229000e+05	1.90000000e+02	2.09000000e+02	2.79000000e+02
94	7.96746000e+05	1.90000000e+02	2.09000000e+02	2.79000000e+02
95	7.98938000e+05	1.90000000e+02	2.10000000e+02	2.80000000e+02
96	8.00685000e+05	1.90000000e+02	2.10000000e+02	2.80000000e+02
97	8.02240000e+05	1.95000000e+02	2.11000000e+02	2.81000000e+02
98	8.03842000e+05	1.95000000e+02	2.11000000e+02	2.81000000e+02
99	8.06048000e+05	1.95000000e+02	2.11000000e+02	2.81000000e+02
100	8.08772000e+05	1.95000000e+02	2.11000000e+02	2.81000000e+02
