# Supplementary material for: Early Prediction of Movie Box Office Success Based on Wikipedia Activity Big Data
Source: PLoS One. 2013 Aug 21;8(8):e71226. doi: 10.1371/journal.pone.0071226 (PMC3749192; doi:10.1371/journal.pone.0071226)
Supplement: Dataset S1 — The dataset under study, including the financial and Wikipedia activity data is also available at http://wwm.phy.bme.hu/SupplementaryDataS1.zip. (ZIP) [file pone.0071226.s002.zip › wikipredict_data_pack/sample_of_312/wikipedia_predictors/72]

Day_(movie_time)	Views	Users	Rigor	Edits
-500	0.00000000e+00	1.00000000e+00	1.00000000e+00	2.00000000e+00
-499	1.50000000e+02	1.00000000e+00	1.00000000e+00	2.00000000e+00
-498	4.39000000e+02	1.00000000e+00	1.00000000e+00	2.00000000e+00
-497	7.34000000e+02	2.00000000e+00	3.00000000e+00	5.00000000e+00
-496	1.04700000e+03	2.00000000e+00	3.00000000e+00	5.00000000e+00
-495	1.23600000e+03	2.00000000e+00	3.00000000e+00	5.00000000e+00
-494	1.47400000e+03	2.00000000e+00	3.00000000e+00	5.00000000e+00
-493	1.79000000e+03	2.00000000e+00	3.00000000e+00	5.00000000e+00
-492	2.06700000e+03	2.00000000e+00	4.00000000e+00	6.00000000e+00
-491	2.39000000e+03	2.00000000e+00	4.00000000e+00	6.00000000e+00
-490	2.73700000e+03	2.00000000e+00	4.00000000e+00	6.00000000e+00
-489	3.23800000e+03	2.00000000e+00	4.00000000e+00	6.00000000e+00
-488	3.92200000e+03	2.00000000e+00	4.00000000e+00	6.00000000e+00
-487	4.54800000e+03	2.00000000e+00	5.00000000e+00	7.00000000e+00
-486	5.28100000e+03	2.00000000e+00	5.00000000e+00	7.00000000e+00
-485	5.83100000e+03	2.00000000e+00	5.00000000e+00	7.00000000e+00
-484	6.13500000e+03	2.00000000e+00	5.00000000e+00	7.00000000e+00
-483	6.36800000e+03	2.00000000e+00	5.00000000e+00	7.00000000e+00
-482	6.54200000e+03	2.00000000e+00	5.00000000e+00	7.00000000e+00
-481	6.73100000e+03	2.00000000e+00	5.00000000e+00	7.00000000e+00
-480	6.90400000e+03	2.00000000e+00	5.00000000e+00	7.00000000e+00
-479	7.11500000e+03	2.00000000e+00	5.00000000e+00	7.00000000e+00
-478	7.27500000e+03	2.00000000e+00	5.00000000e+00	7.00000000e+00
-477	7.44200000e+03	2.00000000e+00	5.00000000e+00	7.00000000e+00
-476	7.58800000e+03	2.00000000e+00	5.00000000e+00	7.00000000e+00
-475	7.70600000e+03	2.00000000e+00	5.00000000e+00	7.00000000e+00
-474	7.79800000e+03	2.00000000e+00	5.00000000e+00	7.00000000e+00
-473	7.91200000e+03	2.00000000e+00	5.00000000e+00	7.00000000e+00
-472	8.04700000e+03	2.00000000e+00	5.00000000e+00	7.00000000e+00
-471	8.16600000e+03	2.00000000e+00	5.00000000e+00	7.00000000e+00
-470	8.25700000e+03	2.00000000e+00	5.00000000e+00	7.00000000e+00
-469	8.36300000e+03	2.00000000e+00	5.00000000e+00	7.00000000e+00
-468	8.48400000e+03	2.00000000e+00	5.00000000e+00	7.00000000e+00
-467	8.58300000e+03	2.00000000e+00	5.00000000e+00	7.00000000e+00
-466	8.68000000e+03	2.00000000e+00	5.00000000e+00	7.00000000e+00
-465	8.79900000e+03	2.00000000e+00	5.00000000e+00	7.00000000e+00
-464	8.88300000e+03	2.00000000e+00	5.00000000e+00	7.00000000e+00
-463	8.99000000e+03	2.00000000e+00	5.00000000e+00	7.00000000e+00
-462	9.06000000e+03	2.00000000e+00	5.00000000e+00	7.00000000e+00
-461	9.14800000e+03	2.00000000e+00	5.00000000e+00	7.00000000e+00
-460	9.24700000e+03	2.00000000e+00	5.00000000e+00	7.00000000e+00
-459	9.35500000e+03	2.00000000e+00	5.00000000e+00	7.00000000e+00
-458	9.44300000e+03	2.00000000e+00	5.00000000e+00	7.00000000e+00
-457	9.54400000e+03	2.00000000e+00	5.00000000e+00	7.00000000e+00
-456	9.62700000e+03	2.00000000e+00	5.00000000e+00	7.00000000e+00
-455	9.71200000e+03	2.00000000e+00	5.00000000e+00	7.00000000e+00
-454	9.78700000e+03	2.00000000e+00	5.00000000e+00	7.00000000e+00
-453	9.85100000e+03	2.00000000e+00	5.00000000e+00	7.00000000e+00
-452	9.93600000e+03	2.00000000e+00	5.00000000e+00	7.00000000e+00
-451	1.00230000e+04	2.00000000e+00	5.00000000e+00	7.00000000e+00
-450	1.01100000e+04	2.00000000e+00	5.00000000e+00	7.00000000e+00
-449	1.01960000e+04	2.00000000e+00	5.00000000e+00	7.00000000e+00
-448	1.02720000e+04	2.00000000e+00	5.00000000e+00	7.00000000e+00
-447	1.03520000e+04	2.00000000e+00	5.00000000e+00	7.00000000e+00
-446	1.04300000e+04	2.00000000e+00	5.00000000e+00	7.00000000e+00
-445	1.05310000e+04	2.00000000e+00	5.00000000e+00	7.00000000e+00
-444	1.06450000e+04	2.00000000e+00	5.00000000e+00	7.00000000e+00
-443	1.07230000e+04	2.00000000e+00	5.00000000e+00	7.00000000e+00
-442	1.08110000e+04	2.00000000e+00	5.00000000e+00	7.00000000e+00
-441	1.08890000e+04	2.00000000e+00	5.00000000e+00	7.00000000e+00
-440	1.09620000e+04	2.00000000e+00	5.00000000e+00	7.00000000e+00
-439	1.10350000e+04	2.00000000e+00	5.00000000e+00	7.00000000e+00
-438	1.11360000e+04	2.00000000e+00	5.00000000e+00	7.00000000e+00
-437	1.12310000e+04	2.00000000e+00	5.00000000e+00	7.00000000e+00
-436	1.13290000e+04	2.00000000e+00	5.00000000e+00	7.00000000e+00
-435	1.14250000e+04	3.00000000e+00	6.00000000e+00	8.00000000e+00
-434	1.15110000e+04	3.00000000e+00	6.00000000e+00	8.00000000e+00
-433	1.15810000e+04	3.00000000e+00	6.00000000e+00	8.00000000e+00
-432	1.16480000e+04	3.00000000e+00	6.00000000e+00	8.00000000e+00
-431	1.17330000e+04	3.00000000e+00	6.00000000e+00	8.00000000e+00
-430	1.18190000e+04	3.00000000e+00	6.00000000e+00	8.00000000e+00
-429	1.19330000e+04	3.00000000e+00	6.00000000e+00	8.00000000e+00
-428	1.20350000e+04	3.00000000e+00	6.00000000e+00	8.00000000e+00
-427	1.21480000e+04	3.00000000e+00	6.00000000e+00	8.00000000e+00
-426	1.22380000e+04	3.00000000e+00	6.00000000e+00	8.00000000e+00
-425	1.23250000e+04	3.00000000e+00	6.00000000e+00	8.00000000e+00
-424	1.24390000e+04	3.00000000e+00	6.00000000e+00	8.00000000e+00
-423	1.25680000e+04	3.00000000e+00	6.00000000e+00	8.00000000e+00
-422	1.26680000e+04	3.00000000e+00	6.00000000e+00	8.00000000e+00
-421	1.27620000e+04	3.00000000e+00	6.00000000e+00	8.00000000e+00
-420	1.28360000e+04	3.00000000e+00	6.00000000e+00	8.00000000e+00
-419	1.29130000e+04	3.00000000e+00	6.00000000e+00	8.00000000e+00
-418	1.30250000e+04	4.00000000e+00	7.00000000e+00	9.00000000e+00
-417	1.31080000e+04	4.00000000e+00	7.00000000e+00	9.00000000e+00
-416	1.32180000e+04	4.00000000e+00	7.00000000e+00	9.00000000e+00
-415	1.33170000e+04	4.00000000e+00	7.00000000e+00	9.00000000e+00
-414	1.34330000e+04	4.00000000e+00	7.00000000e+00	9.00000000e+00
-413	1.35250000e+04	5.00000000e+00	8.00000000e+00	1.00000000e+01
-412	1.36320000e+04	5.00000000e+00	8.00000000e+00	1.00000000e+01
-411	1.37040000e+04	5.00000000e+00	8.00000000e+00	1.00000000e+01
-410	1.37960000e+04	5.00000000e+00	8.00000000e+00	1.00000000e+01
-409	1.39020000e+04	5.00000000e+00	8.00000000e+00	1.00000000e+01
-408	1.40050000e+04	5.00000000e+00	8.00000000e+00	1.00000000e+01
-407	1.41130000e+04	5.00000000e+00	8.00000000e+00	1.00000000e+01
-406	1.42240000e+04	5.00000000e+00	8.00000000e+00	1.00000000e+01
-405	1.43070000e+04	5.00000000e+00	8.00000000e+00	1.00000000e+01
-404	1.43860000e+04	5.00000000e+00	8.00000000e+00	1.00000000e+01
-403	1.44640000e+04	5.00000000e+00	8.00000000e+00	1.00000000e+01
-402	1.45820000e+04	5.00000000e+00	8.00000000e+00	1.00000000e+01
-401	1.46750000e+04	5.00000000e+00	8.00000000e+00	1.00000000e+01
-400	1.47580000e+04	5.00000000e+00	8.00000000e+00	1.00000000e+01
-399	1.48610000e+04	5.00000000e+00	8.00000000e+00	1.00000000e+01
-398	1.49470000e+04	5.00000000e+00	8.00000000e+00	1.00000000e+01
-397	1.50380000e+04	5.00000000e+00	8.00000000e+00	1.00000000e+01
-396	1.51360000e+04	5.00000000e+00	8.00000000e+00	1.00000000e+01
-395	1.52520000e+04	5.00000000e+00	8.00000000e+00	1.00000000e+01
-394	1.53560000e+04	5.00000000e+00	8.00000000e+00	1.00000000e+01
-393	1.54500000e+04	5.00000000e+00	8.00000000e+00	1.00000000e+01
-392	1.55590000e+04	5.00000000e+00	8.00000000e+00	1.00000000e+01
-391	1.56610000e+04	5.00000000e+00	8.00000000e+00	1.00000000e+01
-390	1.57350000e+04	5.00000000e+00	8.00000000e+00	1.00000000e+01
-389	1.58380000e+04	5.00000000e+00	8.00000000e+00	1.00000000e+01
-388	1.59310000e+04	5.00000000e+00	8.00000000e+00	1.00000000e+01
-387	1.60820000e+04	5.00000000e+00	8.00000000e+00	1.00000000e+01
-386	1.61920000e+04	5.00000000e+00	8.00000000e+00	1.00000000e+01
-385	1.62890000e+04	5.00000000e+00	8.00000000e+00	1.00000000e+01
-384	1.64070000e+04	5.00000000e+00	8.00000000e+00	1.00000000e+01
-383	1.65020000e+04	5.00000000e+00	8.00000000e+00	1.00000000e+01
-382	1.66090000e+04	5.00000000e+00	8.00000000e+00	1.00000000e+01
-381	1.67580000e+04	5.00000000e+00	8.00000000e+00	1.00000000e+01
-380	1.69070000e+04	5.00000000e+00	8.00000000e+00	1.00000000e+01
-379	1.70730000e+04	5.00000000e+00	8.00000000e+00	1.00000000e+01
-378	1.72130000e+04	5.00000000e+00	8.00000000e+00	1.00000000e+01
-377	1.73320000e+04	5.00000000e+00	8.00000000e+00	1.00000000e+01
-376	1.74640000e+04	5.00000000e+00	8.00000000e+00	1.00000000e+01
-375	1.76310000e+04	5.00000000e+00	8.00000000e+00	1.00000000e+01
-374	1.78050000e+04	5.00000000e+00	8.00000000e+00	1.00000000e+01
-373	1.79560000e+04	5.00000000e+00	8.00000000e+00	1.00000000e+01
-372	1.81650000e+04	5.00000000e+00	8.00000000e+00	1.00000000e+01
-371	1.82950000e+04	5.00000000e+00	8.00000000e+00	1.00000000e+01
-370	1.84260000e+04	5.00000000e+00	8.00000000e+00	1.00000000e+01
-369	1.85290000e+04	5.00000000e+00	8.00000000e+00	1.00000000e+01
-368	1.87100000e+04	5.00000000e+00	8.00000000e+00	1.00000000e+01
-367	1.89140000e+04	5.00000000e+00	8.00000000e+00	1.00000000e+01
-366	1.90590000e+04	5.00000000e+00	8.00000000e+00	1.00000000e+01
-365	1.90590000e+04	5.00000000e+00	8.00000000e+00	1.00000000e+01
-364	1.91750000e+04	5.00000000e+00	8.00000000e+00	1.00000000e+01
-363	1.91750000e+04	5.00000000e+00	8.00000000e+00	1.00000000e+01
-362	1.91750000e+04	5.00000000e+00	8.00000000e+00	1.00000000e+01
-361	1.91750000e+04	5.00000000e+00	8.00000000e+00	1.00000000e+01
-360	1.92950000e+04	5.00000000e+00	8.00000000e+00	1.00000000e+01
-359	1.94120000e+04	5.00000000e+00	8.00000000e+00	1.00000000e+01
-358	1.95270000e+04	5.00000000e+00	8.00000000e+00	1.00000000e+01
-357	1.96360000e+04	5.00000000e+00	8.00000000e+00	1.00000000e+01
-356	1.97670000e+04	5.00000000e+00	8.00000000e+00	1.00000000e+01
-355	1.98880000e+04	5.00000000e+00	8.00000000e+00	1.00000000e+01
-354	2.00040000e+04	5.00000000e+00	8.00000000e+00	1.00000000e+01
-353	2.01430000e+04	5.00000000e+00	8.00000000e+00	1.00000000e+01
-352	2.02580000e+04	5.00000000e+00	8.00000000e+00	1.00000000e+01
-351	2.03760000e+04	5.00000000e+00	8.00000000e+00	1.00000000e+01
-350	2.04870000e+04	5.00000000e+00	8.00000000e+00	1.00000000e+01
-349	2.06130000e+04	5.00000000e+00	8.00000000e+00	1.00000000e+01
-348	2.07260000e+04	5.00000000e+00	8.00000000e+00	1.00000000e+01
-347	2.08640000e+04	5.00000000e+00	8.00000000e+00	1.00000000e+01
-346	2.10110000e+04	5.00000000e+00	8.00000000e+00	1.00000000e+01
-345	2.11320000e+04	5.00000000e+00	8.00000000e+00	1.00000000e+01
-344	2.11320000e+04	5.00000000e+00	8.00000000e+00	1.00000000e+01
-343	2.11320000e+04	5.00000000e+00	8.00000000e+00	1.00000000e+01
-342	2.11320000e+04	5.00000000e+00	8.00000000e+00	1.00000000e+01
-341	2.12640000e+04	5.00000000e+00	8.00000000e+00	1.00000000e+01
-340	2.13720000e+04	5.00000000e+00	8.00000000e+00	1.00000000e+01
-339	2.15000000e+04	5.00000000e+00	8.00000000e+00	1.00000000e+01
-338	2.16190000e+04	5.00000000e+00	8.00000000e+00	1.00000000e+01
-337	2.17530000e+04	5.00000000e+00	8.00000000e+00	1.00000000e+01
-336	2.18760000e+04	5.00000000e+00	8.00000000e+00	1.00000000e+01
-335	2.19950000e+04	5.00000000e+00	8.00000000e+00	1.00000000e+01
-334	2.20920000e+04	5.00000000e+00	8.00000000e+00	1.00000000e+01
-333	2.22290000e+04	5.00000000e+00	8.00000000e+00	1.00000000e+01
-332	2.23310000e+04	5.00000000e+00	8.00000000e+00	1.00000000e+01
-331	2.24290000e+04	5.00000000e+00	8.00000000e+00	1.00000000e+01
-330	2.25240000e+04	5.00000000e+00	8.00000000e+00	1.00000000e+01
-329	2.26140000e+04	5.00000000e+00	8.00000000e+00	1.00000000e+01
-328	2.27150000e+04	5.00000000e+00	8.00000000e+00	1.00000000e+01
-327	2.28050000e+04	5.00000000e+00	8.00000000e+00	1.00000000e+01
-326	2.29100000e+04	5.00000000e+00	8.00000000e+00	1.00000000e+01
-325	2.30310000e+04	5.00000000e+00	8.00000000e+00	1.00000000e+01
-324	2.31410000e+04	5.00000000e+00	8.00000000e+00	1.00000000e+01
-323	2.32480000e+04	5.00000000e+00	8.00000000e+00	1.00000000e+01
-322	2.33570000e+04	5.00000000e+00	8.00000000e+00	1.00000000e+01
-321	2.34830000e+04	5.00000000e+00	8.00000000e+00	1.00000000e+01
-320	2.35920000e+04	5.00000000e+00	8.00000000e+00	1.00000000e+01
-319	2.37630000e+04	5.00000000e+00	8.00000000e+00	1.00000000e+01
-318	2.39160000e+04	5.00000000e+00	8.00000000e+00	1.00000000e+01
-317	2.40880000e+04	5.00000000e+00	8.00000000e+00	1.00000000e+01
-316	2.42100000e+04	5.00000000e+00	8.00000000e+00	1.00000000e+01
-315	2.43010000e+04	5.00000000e+00	8.00000000e+00	1.00000000e+01
-314	2.44030000e+04	5.00000000e+00	8.00000000e+00	1.00000000e+01
-313	2.45110000e+04	5.00000000e+00	8.00000000e+00	1.00000000e+01
-312	2.45110000e+04	5.00000000e+00	8.00000000e+00	1.00000000e+01
-311	2.46410000e+04	5.00000000e+00	8.00000000e+00	1.00000000e+01
-310	2.47430000e+04	5.00000000e+00	8.00000000e+00	1.00000000e+01
-309	2.48310000e+04	5.00000000e+00	8.00000000e+00	1.00000000e+01
-308	2.49550000e+04	5.00000000e+00	8.00000000e+00	1.00000000e+01
-307	2.50930000e+04	5.00000000e+00	8.00000000e+00	1.00000000e+01
-306	2.52080000e+04	5.00000000e+00	8.00000000e+00	1.00000000e+01
-305	2.52080000e+04	5.00000000e+00	8.00000000e+00	1.00000000e+01
-304	2.53050000e+04	5.00000000e+00	8.00000000e+00	1.00000000e+01
-303	2.53920000e+04	5.00000000e+00	8.00000000e+00	1.00000000e+01
-302	2.54760000e+04	5.00000000e+00	8.00000000e+00	1.00000000e+01
-301	2.55760000e+04	5.00000000e+00	8.00000000e+00	1.00000000e+01
-300	2.57120000e+04	5.00000000e+00	8.00000000e+00	1.00000000e+01
-299	2.58530000e+04	6.00000000e+00	9.00000000e+00	1.10000000e+01
-298	2.59750000e+04	6.00000000e+00	9.00000000e+00	1.10000000e+01
-297	2.60790000e+04	6.00000000e+00	9.00000000e+00	1.10000000e+01
-296	2.61660000e+04	6.00000000e+00	9.00000000e+00	1.10000000e+01
-295	2.62720000e+04	6.00000000e+00	9.00000000e+00	1.10000000e+01
-294	2.64090000e+04	6.00000000e+00	9.00000000e+00	1.10000000e+01
-293	2.65430000e+04	6.00000000e+00	9.00000000e+00	1.10000000e+01
-292	2.66420000e+04	6.00000000e+00	9.00000000e+00	1.10000000e+01
-291	2.67790000e+04	6.00000000e+00	9.00000000e+00	1.10000000e+01
-290	2.69240000e+04	6.00000000e+00	9.00000000e+00	1.10000000e+01
-289	2.70270000e+04	6.00000000e+00	9.00000000e+00	1.10000000e+01
-288	2.71210000e+04	6.00000000e+00	9.00000000e+00	1.10000000e+01
-287	2.72200000e+04	6.00000000e+00	9.00000000e+00	1.10000000e+01
-286	2.73300000e+04	6.00000000e+00	9.00000000e+00	1.10000000e+01
-285	2.74390000e+04	6.00000000e+00	9.00000000e+00	1.10000000e+01
-284	2.75650000e+04	6.00000000e+00	9.00000000e+00	1.10000000e+01
-283	2.76740000e+04	6.00000000e+00	9.00000000e+00	1.10000000e+01
-282	2.77550000e+04	6.00000000e+00	9.00000000e+00	1.10000000e+01
-281	2.78590000e+04	6.00000000e+00	9.00000000e+00	1.10000000e+01
-280	2.79650000e+04	6.00000000e+00	9.00000000e+00	1.10000000e+01
-279	2.80830000e+04	6.00000000e+00	9.00000000e+00	1.10000000e+01
-278	2.81840000e+04	6.00000000e+00	9.00000000e+00	1.10000000e+01
-277	2.83150000e+04	6.00000000e+00	9.00000000e+00	1.10000000e+01
-276	2.84830000e+04	6.00000000e+00	9.00000000e+00	1.10000000e+01
-275	2.86620000e+04	6.00000000e+00	9.00000000e+00	1.10000000e+01
-274	2.87910000e+04	6.00000000e+00	9.00000000e+00	1.10000000e+01
-273	2.89080000e+04	6.00000000e+00	9.00000000e+00	1.10000000e+01
-272	2.90370000e+04	6.00000000e+00	9.00000000e+00	1.10000000e+01
-271	2.91690000e+04	6.00000000e+00	9.00000000e+00	1.10000000e+01
-270	2.93140000e+04	6.00000000e+00	9.00000000e+00	1.10000000e+01
-269	2.94430000e+04	6.00000000e+00	9.00000000e+00	1.10000000e+01
-268	2.96000000e+04	6.00000000e+00	9.00000000e+00	1.10000000e+01
-267	2.97490000e+04	7.00000000e+00	1.00000000e+01	1.20000000e+01
-266	2.98860000e+04	7.00000000e+00	1.00000000e+01	1.20000000e+01
-265	2.99950000e+04	7.00000000e+00	1.00000000e+01	1.20000000e+01
-264	3.01460000e+04	7.00000000e+00	1.00000000e+01	1.20000000e+01
-263	3.02950000e+04	7.00000000e+00	1.00000000e+01	1.20000000e+01
-262	3.04270000e+04	7.00000000e+00	1.00000000e+01	1.20000000e+01
-261	3.05640000e+04	7.00000000e+00	1.00000000e+01	1.20000000e+01
-260	3.07030000e+04	7.00000000e+00	1.00000000e+01	1.20000000e+01
-259	3.08560000e+04	7.00000000e+00	1.00000000e+01	1.20000000e+01
-258	3.09780000e+04	7.00000000e+00	1.00000000e+01	1.20000000e+01
-257	3.11270000e+04	7.00000000e+00	1.00000000e+01	1.20000000e+01
-256	3.12430000e+04	7.00000000e+00	1.00000000e+01	1.20000000e+01
-255	3.13780000e+04	7.00000000e+00	1.00000000e+01	1.20000000e+01
-254	3.15040000e+04	7.00000000e+00	1.00000000e+01	1.20000000e+01
-253	3.16370000e+04	7.00000000e+00	1.00000000e+01	1.20000000e+01
-252	3.17620000e+04	7.00000000e+00	1.00000000e+01	1.20000000e+01
-251	3.18960000e+04	7.00000000e+00	1.00000000e+01	1.20000000e+01
-250	3.20250000e+04	7.00000000e+00	1.00000000e+01	1.20000000e+01
-249	3.21760000e+04	7.00000000e+00	1.00000000e+01	1.20000000e+01
-248	3.23460000e+04	7.00000000e+00	1.00000000e+01	1.20000000e+01
-247	3.25090000e+04	7.00000000e+00	1.00000000e+01	1.20000000e+01
-246	3.27140000e+04	7.00000000e+00	1.00000000e+01	1.20000000e+01
-245	3.29110000e+04	7.00000000e+00	1.00000000e+01	1.20000000e+01
-244	3.30830000e+04	7.00000000e+00	1.00000000e+01	1.20000000e+01
-243	3.30830000e+04	7.00000000e+00	1.00000000e+01	1.20000000e+01
-242	3.30830000e+04	7.00000000e+00	1.00000000e+01	1.20000000e+01
-241	3.33000000e+04	7.00000000e+00	1.00000000e+01	1.20000000e+01
-240	3.35100000e+04	7.00000000e+00	1.00000000e+01	1.20000000e+01
-239	3.36900000e+04	7.00000000e+00	1.00000000e+01	1.20000000e+01
-238	3.39030000e+04	7.00000000e+00	1.00000000e+01	1.20000000e+01
-237	3.41480000e+04	7.00000000e+00	1.00000000e+01	1.20000000e+01
-236	3.43150000e+04	7.00000000e+00	1.00000000e+01	1.20000000e+01
-235	3.45030000e+04	7.00000000e+00	1.00000000e+01	1.20000000e+01
-234	3.46870000e+04	7.00000000e+00	1.00000000e+01	1.20000000e+01
-233	3.48650000e+04	7.00000000e+00	1.00000000e+01	1.20000000e+01
-232	3.50230000e+04	7.00000000e+00	1.00000000e+01	1.20000000e+01
-231	3.52180000e+04	7.00000000e+00	1.00000000e+01	1.20000000e+01
-230	3.53790000e+04	7.00000000e+00	1.00000000e+01	1.20000000e+01
-229	3.55130000e+04	7.00000000e+00	1.00000000e+01	1.20000000e+01
-228	3.56610000e+04	7.00000000e+00	1.00000000e+01	1.20000000e+01
-227	3.56610000e+04	7.00000000e+00	1.00000000e+01	1.20000000e+01
-226	3.57780000e+04	7.00000000e+00	1.00000000e+01	1.20000000e+01
-225	3.59000000e+04	7.00000000e+00	1.00000000e+01	1.20000000e+01
-224	3.60380000e+04	7.00000000e+00	1.00000000e+01	1.20000000e+01
-223	3.61660000e+04	7.00000000e+00	1.00000000e+01	1.20000000e+01
-222	3.64110000e+04	7.00000000e+00	1.00000000e+01	1.20000000e+01
-221	3.66150000e+04	7.00000000e+00	1.00000000e+01	1.20000000e+01
-220	3.68510000e+04	8.00000000e+00	1.10000000e+01	1.50000000e+01
-219	3.70520000e+04	8.00000000e+00	1.10000000e+01	1.50000000e+01
-218	3.72030000e+04	8.00000000e+00	1.10000000e+01	1.50000000e+01
-217	3.73700000e+04	8.00000000e+00	1.10000000e+01	1.50000000e+01
-216	3.75220000e+04	8.00000000e+00	1.10000000e+01	1.50000000e+01
-215	3.76940000e+04	8.00000000e+00	1.10000000e+01	1.50000000e+01
-214	3.78660000e+04	8.00000000e+00	1.10000000e+01	1.50000000e+01
-213	3.80290000e+04	8.00000000e+00	1.10000000e+01	1.50000000e+01
-212	3.81950000e+04	8.00000000e+00	1.10000000e+01	1.50000000e+01
-211	3.82980000e+04	8.00000000e+00	1.10000000e+01	1.50000000e+01
-210	3.83960000e+04	8.00000000e+00	1.10000000e+01	1.50000000e+01
-209	3.85000000e+04	8.00000000e+00	1.10000000e+01	1.50000000e+01
-208	3.86370000e+04	8.00000000e+00	1.10000000e+01	1.50000000e+01
-207	3.87650000e+04	8.00000000e+00	1.10000000e+01	1.50000000e+01
-206	3.89040000e+04	8.00000000e+00	1.10000000e+01	1.50000000e+01
-205	3.90280000e+04	8.00000000e+00	1.10000000e+01	1.50000000e+01
-204	3.91500000e+04	8.00000000e+00	1.10000000e+01	1.50000000e+01
-203	3.92690000e+04	8.00000000e+00	1.10000000e+01	1.50000000e+01
-202	3.94210000e+04	8.00000000e+00	1.10000000e+01	1.50000000e+01
-201	3.95810000e+04	8.00000000e+00	1.10000000e+01	1.50000000e+01
-200	3.97370000e+04	8.00000000e+00	1.10000000e+01	1.50000000e+01
-199	3.98770000e+04	8.00000000e+00	1.10000000e+01	1.50000000e+01
-198	4.00420000e+04	8.00000000e+00	1.10000000e+01	1.50000000e+01
-197	4.01770000e+04	8.00000000e+00	1.10000000e+01	1.50000000e+01
-196	4.03140000e+04	8.00000000e+00	1.10000000e+01	1.50000000e+01
-195	4.04530000e+04	8.00000000e+00	1.10000000e+01	1.50000000e+01
-194	4.06380000e+04	8.00000000e+00	1.10000000e+01	1.50000000e+01
-193	4.07880000e+04	8.00000000e+00	1.10000000e+01	1.50000000e+01
-192	4.09610000e+04	8.00000000e+00	1.10000000e+01	1.50000000e+01
-191	4.11800000e+04	8.00000000e+00	1.10000000e+01	1.50000000e+01
-190	4.14350000e+04	8.00000000e+00	1.10000000e+01	1.50000000e+01
-189	4.16400000e+04	8.00000000e+00	1.10000000e+01	1.50000000e+01
-188	4.18110000e+04	9.00000000e+00	1.20000000e+01	1.60000000e+01
-187	4.19680000e+04	9.00000000e+00	1.20000000e+01	1.60000000e+01
-186	4.21330000e+04	9.00000000e+00	1.20000000e+01	1.60000000e+01
-185	4.23540000e+04	9.00000000e+00	1.20000000e+01	1.60000000e+01
-184	4.25740000e+04	9.00000000e+00	1.20000000e+01	1.60000000e+01
-183	4.27460000e+04	9.00000000e+00	1.20000000e+01	1.60000000e+01
-182	4.29000000e+04	9.00000000e+00	1.20000000e+01	1.60000000e+01
-181	4.30370000e+04	9.00000000e+00	1.20000000e+01	1.60000000e+01
-180	4.33260000e+04	9.00000000e+00	1.20000000e+01	1.60000000e+01
-179	4.34650000e+04	9.00000000e+00	1.20000000e+01	1.60000000e+01
-178	4.36410000e+04	9.00000000e+00	1.20000000e+01	1.60000000e+01
-177	4.38170000e+04	9.00000000e+00	1.20000000e+01	1.60000000e+01
-176	4.40300000e+04	9.00000000e+00	1.20000000e+01	1.60000000e+01
-175	4.42420000e+04	9.00000000e+00	1.20000000e+01	1.60000000e+01
-174	4.44780000e+04	9.00000000e+00	1.20000000e+01	1.60000000e+01
-173	4.47530000e+04	9.00000000e+00	1.20000000e+01	1.60000000e+01
-172	4.49670000e+04	1.00000000e+01	1.30000000e+01	1.70000000e+01
-171	4.51460000e+04	1.00000000e+01	1.30000000e+01	1.70000000e+01
-170	4.53170000e+04	1.00000000e+01	1.30000000e+01	1.70000000e+01
-169	4.55060000e+04	1.00000000e+01	1.30000000e+01	1.70000000e+01
-168	4.56620000e+04	1.00000000e+01	1.30000000e+01	1.70000000e+01
-167	4.58380000e+04	1.00000000e+01	1.30000000e+01	1.70000000e+01
-166	4.59920000e+04	1.00000000e+01	1.30000000e+01	1.70000000e+01
-165	4.61750000e+04	1.00000000e+01	1.30000000e+01	1.70000000e+01
-164	4.63260000e+04	1.00000000e+01	1.30000000e+01	1.70000000e+01
-163	4.64810000e+04	1.00000000e+01	1.30000000e+01	1.70000000e+01
-162	4.66780000e+04	1.00000000e+01	1.30000000e+01	1.70000000e+01
-161	4.70470000e+04	1.00000000e+01	1.30000000e+01	1.70000000e+01
-160	4.73500000e+04	1.10000000e+01	1.40000000e+01	1.80000000e+01
-159	4.75710000e+04	1.10000000e+01	1.40000000e+01	1.80000000e+01
-158	4.77620000e+04	1.10000000e+01	1.40000000e+01	1.80000000e+01
-157	4.79730000e+04	1.10000000e+01	1.40000000e+01	1.80000000e+01
-156	4.81730000e+04	1.10000000e+01	1.40000000e+01	1.80000000e+01
-155	4.83990000e+04	1.10000000e+01	1.40000000e+01	1.80000000e+01
-154	4.86320000e+04	1.10000000e+01	1.40000000e+01	1.80000000e+01
-153	4.88660000e+04	1.20000000e+01	1.50000000e+01	1.90000000e+01
-152	4.90930000e+04	1.20000000e+01	1.50000000e+01	1.90000000e+01
-151	4.93130000e+04	1.20000000e+01	1.50000000e+01	1.90000000e+01
-150	4.95420000e+04	1.20000000e+01	1.50000000e+01	1.90000000e+01
-149	4.97900000e+04	1.20000000e+01	1.50000000e+01	1.90000000e+01
-148	5.00710000e+04	1.20000000e+01	1.50000000e+01	1.90000000e+01
-147	5.03200000e+04	1.20000000e+01	1.50000000e+01	1.90000000e+01
-146	5.06200000e+04	1.20000000e+01	1.50000000e+01	1.90000000e+01
-145	5.08920000e+04	1.20000000e+01	1.50000000e+01	1.90000000e+01
-144	5.11770000e+04	1.20000000e+01	1.50000000e+01	1.90000000e+01
-143	5.15530000e+04	1.20000000e+01	1.50000000e+01	1.90000000e+01
-142	5.18330000e+04	1.20000000e+01	1.50000000e+01	1.90000000e+01
-141	5.21480000e+04	1.20000000e+01	1.50000000e+01	1.90000000e+01
-140	5.24920000e+04	1.30000000e+01	1.60000000e+01	2.00000000e+01
-139	5.27830000e+04	1.30000000e+01	1.60000000e+01	2.00000000e+01
-138	5.31380000e+04	1.30000000e+01	1.60000000e+01	2.00000000e+01
-137	5.35000000e+04	1.40000000e+01	1.80000000e+01	2.20000000e+01
-136	5.38200000e+04	1.40000000e+01	1.80000000e+01	2.20000000e+01
-135	5.41810000e+04	1.40000000e+01	1.80000000e+01	2.20000000e+01
-134	5.44960000e+04	1.40000000e+01	1.80000000e+01	2.20000000e+01
-133	5.47360000e+04	1.40000000e+01	1.80000000e+01	2.20000000e+01
-132	5.50440000e+04	1.40000000e+01	1.80000000e+01	2.20000000e+01
-131	5.53420000e+04	1.40000000e+01	1.80000000e+01	2.20000000e+01
-130	5.56220000e+04	1.40000000e+01	1.80000000e+01	2.20000000e+01
-129	5.58800000e+04	1.50000000e+01	1.90000000e+01	2.30000000e+01
-128	5.61090000e+04	1.50000000e+01	1.90000000e+01	0.00000000e+00
-127	5.62930000e+04	1.50000000e+01	1.90000000e+01	2.30000000e+01
-126	5.65070000e+04	1.50000000e+01	1.90000000e+01	2.30000000e+01
-125	5.67260000e+04	1.50000000e+01	1.90000000e+01	2.30000000e+01
-124	5.69620000e+04	1.50000000e+01	1.90000000e+01	2.30000000e+01
-123	5.72110000e+04	1.50000000e+01	1.90000000e+01	2.30000000e+01
-122	5.74270000e+04	1.50000000e+01	1.90000000e+01	2.30000000e+01
-121	5.76260000e+04	1.50000000e+01	1.90000000e+01	2.30000000e+01
-120	5.78250000e+04	1.50000000e+01	1.90000000e+01	2.30000000e+01
-119	5.80160000e+04	1.50000000e+01	1.90000000e+01	2.30000000e+01
-118	5.81950000e+04	1.50000000e+01	1.90000000e+01	2.30000000e+01
-117	5.84030000e+04	1.50000000e+01	1.90000000e+01	2.30000000e+01
-116	5.86380000e+04	1.50000000e+01	1.90000000e+01	2.30000000e+01
-115	5.88770000e+04	1.50000000e+01	1.90000000e+01	2.30000000e+01
-114	5.91430000e+04	1.50000000e+01	1.90000000e+01	2.30000000e+01
-113	5.93540000e+04	1.50000000e+01	1.90000000e+01	2.30000000e+01
-112	5.95640000e+04	1.50000000e+01	1.90000000e+01	2.30000000e+01
-111	5.97670000e+04	1.50000000e+01	1.90000000e+01	2.30000000e+01
-110	5.99790000e+04	1.50000000e+01	1.90000000e+01	2.30000000e+01
-109	6.02300000e+04	1.50000000e+01	1.90000000e+01	2.30000000e+01
-108	6.04510000e+04	1.50000000e+01	1.90000000e+01	2.30000000e+01
-107	6.06500000e+04	1.50000000e+01	1.90000000e+01	2.30000000e+01
-106	6.08210000e+04	1.50000000e+01	1.90000000e+01	2.30000000e+01
-105	6.09970000e+04	1.50000000e+01	1.90000000e+01	2.30000000e+01
-104	6.10940000e+04	1.50000000e+01	1.90000000e+01	2.30000000e+01
-103	6.11290000e+04	1.50000000e+01	1.90000000e+01	2.30000000e+01
-102	6.11460000e+04	1.50000000e+01	1.90000000e+01	2.30000000e+01
-101	6.11830000e+04	1.50000000e+01	1.90000000e+01	2.30000000e+01
-100	6.12560000e+04	1.50000000e+01	1.90000000e+01	2.30000000e+01
-99	6.13660000e+04	1.50000000e+01	1.90000000e+01	2.30000000e+01
-98	6.15090000e+04	1.50000000e+01	1.90000000e+01	2.30000000e+01
-97	6.16560000e+04	1.70000000e+01	2.00000000e+01	2.50000000e+01
-96	6.18390000e+04	1.70000000e+01	2.00000000e+01	2.50000000e+01
-95	6.20290000e+04	1.70000000e+01	2.00000000e+01	2.50000000e+01
-94	6.22670000e+04	1.70000000e+01	2.10000000e+01	2.80000000e+01
-93	6.24140000e+04	1.70000000e+01	2.10000000e+01	2.80000000e+01
-92	6.25850000e+04	1.70000000e+01	2.10000000e+01	2.80000000e+01
-91	6.27070000e+04	1.70000000e+01	2.10000000e+01	2.80000000e+01
-90	6.28690000e+04	1.70000000e+01	2.10000000e+01	2.80000000e+01
-89	6.28690000e+04	1.70000000e+01	2.10000000e+01	2.80000000e+01
-88	6.29280000e+04	1.70000000e+01	2.10000000e+01	2.80000000e+01
-87	6.29280000e+04	1.70000000e+01	2.10000000e+01	2.80000000e+01
-86	6.30660000e+04	1.70000000e+01	2.10000000e+01	2.80000000e+01
-85	6.32310000e+04	1.70000000e+01	2.10000000e+01	2.90000000e+01
-84	6.33840000e+04	1.70000000e+01	2.10000000e+01	2.90000000e+01
-83	6.35510000e+04	1.70000000e+01	2.10000000e+01	2.90000000e+01
-82	6.36830000e+04	1.70000000e+01	2.10000000e+01	2.90000000e+01
-81	6.38370000e+04	1.70000000e+01	2.10000000e+01	2.90000000e+01
-80	6.38370000e+04	1.60000000e+01	2.10000000e+01	3.00000000e+01
-79	6.39990000e+04	1.60000000e+01	2.10000000e+01	3.00000000e+01
-78	6.39990000e+04	1.70000000e+01	2.20000000e+01	3.10000000e+01
-77	6.39990000e+04	1.70000000e+01	2.20000000e+01	3.10000000e+01
-76	6.39990000e+04	1.70000000e+01	2.20000000e+01	3.10000000e+01
-75	6.39990000e+04	1.70000000e+01	2.20000000e+01	3.10000000e+01
-74	6.41700000e+04	1.70000000e+01	2.20000000e+01	3.10000000e+01
-73	6.43310000e+04	1.70000000e+01	2.20000000e+01	3.10000000e+01
-72	6.45160000e+04	1.70000000e+01	2.20000000e+01	3.10000000e+01
-71	6.46920000e+04	1.70000000e+01	2.20000000e+01	3.10000000e+01
-70	6.48800000e+04	1.70000000e+01	2.20000000e+01	3.10000000e+01
-69	6.53190000e+04	1.70000000e+01	2.20000000e+01	3.10000000e+01
-68	6.55410000e+04	1.70000000e+01	2.20000000e+01	3.10000000e+01
-67	6.57680000e+04	1.70000000e+01	2.20000000e+01	3.10000000e+01
-66	6.60290000e+04	1.70000000e+01	2.30000000e+01	3.20000000e+01
-65	6.62780000e+04	1.70000000e+01	2.30000000e+01	3.20000000e+01
-64	6.65380000e+04	1.70000000e+01	2.30000000e+01	3.20000000e+01
-63	6.68510000e+04	1.70000000e+01	2.30000000e+01	3.20000000e+01
-62	6.71260000e+04	1.70000000e+01	2.30000000e+01	3.20000000e+01
-61	6.73840000e+04	1.70000000e+01	2.30000000e+01	3.20000000e+01
-60	6.78110000e+04	1.70000000e+01	2.30000000e+01	3.20000000e+01
-59	6.83920000e+04	1.80000000e+01	2.40000000e+01	3.30000000e+01
-58	6.88330000e+04	1.80000000e+01	2.40000000e+01	3.30000000e+01
-57	6.91940000e+04	1.80000000e+01	2.40000000e+01	3.30000000e+01
-56	6.95200000e+04	1.80000000e+01	2.40000000e+01	3.30000000e+01
-55	6.99270000e+04	1.80000000e+01	2.40000000e+01	3.30000000e+01
-54	7.03820000e+04	1.80000000e+01	2.40000000e+01	3.30000000e+01
-53	7.07660000e+04	1.80000000e+01	2.40000000e+01	3.30000000e+01
-52	7.11540000e+04	1.80000000e+01	2.40000000e+01	3.30000000e+01
-51	7.15170000e+04	1.80000000e+01	2.40000000e+01	3.30000000e+01
-50	7.19050000e+04	1.80000000e+01	2.40000000e+01	3.30000000e+01
-49	7.23230000e+04	1.80000000e+01	2.40000000e+01	3.30000000e+01
-48	7.28670000e+04	1.80000000e+01	2.40000000e+01	3.30000000e+01
-47	7.32110000e+04	1.80000000e+01	2.40000000e+01	3.30000000e+01
-46	7.35820000e+04	1.80000000e+01	2.40000000e+01	3.30000000e+01
-45	7.39990000e+04	1.80000000e+01	2.40000000e+01	3.30000000e+01
-44	7.66810000e+04	1.90000000e+01	2.70000000e+01	3.90000000e+01
-43	7.87300000e+04	2.00000000e+01	2.70000000e+01	4.10000000e+01
-42	8.09550000e+04	1.90000000e+01	2.70000000e+01	4.20000000e+01
-41	8.26770000e+04	1.90000000e+01	2.70000000e+01	4.30000000e+01
-40	8.38570000e+04	1.90000000e+01	2.70000000e+01	4.40000000e+01
-39	8.52570000e+04	2.00000000e+01	3.00000000e+01	5.00000000e+01
-38	8.67150000e+04	2.00000000e+01	3.00000000e+01	5.10000000e+01
-37	8.77430000e+04	2.20000000e+01	3.10000000e+01	5.30000000e+01
-36	8.85550000e+04	2.30000000e+01	3.20000000e+01	5.40000000e+01
-35	8.96170000e+04	2.30000000e+01	3.20000000e+01	5.40000000e+01
-34	9.03870000e+04	2.30000000e+01	3.20000000e+01	5.40000000e+01
-33	9.11310000e+04	2.30000000e+01	3.20000000e+01	5.40000000e+01
-32	9.18270000e+04	2.30000000e+01	3.20000000e+01	5.40000000e+01
-31	9.26610000e+04	2.30000000e+01	3.20000000e+01	5.40000000e+01
-30	9.33150000e+04	2.30000000e+01	3.20000000e+01	5.40000000e+01
-29	9.40110000e+04	2.30000000e+01	3.20000000e+01	5.40000000e+01
-28	9.47790000e+04	2.30000000e+01	3.20000000e+01	5.40000000e+01
-27	9.56620000e+04	2.30000000e+01	3.30000000e+01	5.50000000e+01
-26	9.62460000e+04	2.30000000e+01	3.30000000e+01	5.50000000e+01
-25	9.69420000e+04	2.30000000e+01	3.30000000e+01	5.50000000e+01
-24	9.76300000e+04	2.30000000e+01	3.30000000e+01	5.50000000e+01
-23	9.82790000e+04	2.30000000e+01	3.30000000e+01	5.50000000e+01
-22	9.89750000e+04	2.30000000e+01	3.30000000e+01	5.50000000e+01
-21	9.98890000e+04	2.20000000e+01	3.30000000e+01	5.60000000e+01
-20	1.00747000e+05	2.30000000e+01	3.50000000e+01	6.00000000e+01
-19	1.01463000e+05	2.30000000e+01	3.50000000e+01	6.00000000e+01
-18	1.02146000e+05	2.30000000e+01	3.50000000e+01	6.00000000e+01
-17	1.02879000e+05	2.30000000e+01	3.50000000e+01	6.00000000e+01
-16	1.03686000e+05	2.30000000e+01	3.50000000e+01	6.00000000e+01
-15	1.04529000e+05	2.30000000e+01	3.50000000e+01	6.00000000e+01
-14	1.05393000e+05	2.30000000e+01	3.50000000e+01	6.00000000e+01
-13	1.06191000e+05	2.40000000e+01	3.50000000e+01	6.20000000e+01
-12	1.06872000e+05	2.40000000e+01	3.50000000e+01	6.20000000e+01
-11	1.07603000e+05	2.40000000e+01	3.50000000e+01	6.20000000e+01
-10	1.08376000e+05	2.40000000e+01	3.50000000e+01	6.20000000e+01
-9	1.09209000e+05	2.60000000e+01	3.60000000e+01	6.40000000e+01
-8	1.10021000e+05	2.60000000e+01	3.70000000e+01	6.50000000e+01
-7	1.10883000e+05	2.50000000e+01	3.70000000e+01	6.80000000e+01
-6	1.11973000e+05	2.50000000e+01	3.70000000e+01	6.80000000e+01
-5	1.12874000e+05	2.70000000e+01	3.80000000e+01	6.90000000e+01
-4	1.13889000e+05	2.70000000e+01	3.80000000e+01	6.90000000e+01
-3	1.15145000e+05	2.70000000e+01	3.80000000e+01	6.90000000e+01
-2	1.16436000e+05	2.70000000e+01	3.80000000e+01	7.10000000e+01
-1	1.18543000e+05	2.60000000e+01	3.80000000e+01	7.30000000e+01
0	1.20664000e+05	2.60000000e+01	3.90000000e+01	7.40000000e+01
1	1.23523000e+05	2.70000000e+01	4.10000000e+01	7.90000000e+01
2	1.25975000e+05	3.00000000e+01	4.40000000e+01	8.30000000e+01
3	1.28588000e+05	3.20000000e+01	4.60000000e+01	8.50000000e+01
4	1.31263000e+05	3.20000000e+01	4.60000000e+01	8.50000000e+01
5	1.33301000e+05	3.20000000e+01	4.60000000e+01	8.50000000e+01
6	1.35181000e+05	3.20000000e+01	4.60000000e+01	8.50000000e+01
7	1.37300000e+05	3.20000000e+01	4.60000000e+01	8.50000000e+01
8	1.39126000e+05	3.20000000e+01	4.60000000e+01	8.50000000e+01
9	1.40803000e+05	3.40000000e+01	4.70000000e+01	8.70000000e+01
10	1.42511000e+05	3.30000000e+01	4.80000000e+01	8.80000000e+01
11	1.44372000e+05	3.40000000e+01	5.00000000e+01	9.00000000e+01
12	1.46022000e+05	3.50000000e+01	5.30000000e+01	9.40000000e+01
13	1.47523000e+05	3.50000000e+01	5.30000000e+01	9.40000000e+01
14	1.49062000e+05	3.80000000e+01	5.40000000e+01	9.50000000e+01
15	1.50790000e+05	3.80000000e+01	5.40000000e+01	9.50000000e+01
16	1.52128000e+05	4.20000000e+01	5.50000000e+01	9.60000000e+01
17	1.53667000e+05	4.20000000e+01	5.70000000e+01	9.90000000e+01
18	1.55448000e+05	4.20000000e+01	5.70000000e+01	9.90000000e+01
19	1.58408000e+05	4.20000000e+01	5.70000000e+01	9.90000000e+01
20	1.59825000e+05	4.20000000e+01	5.70000000e+01	9.90000000e+01
21	1.61168000e+05	4.20000000e+01	5.70000000e+01	9.90000000e+01
22	1.62311000e+05	4.20000000e+01	5.70000000e+01	9.90000000e+01
23	1.63465000e+05	4.20000000e+01	5.70000000e+01	9.90000000e+01
24	1.65012000e+05	4.60000000e+01	6.10000000e+01	1.04000000e+02
25	1.66618000e+05	4.20000000e+01	6.20000000e+01	1.05000000e+02
26	1.67886000e+05	4.20000000e+01	6.20000000e+01	1.05000000e+02
27	1.68998000e+05	4.20000000e+01	6.20000000e+01	1.05000000e+02
28	1.70014000e+05	4.20000000e+01	6.20000000e+01	1.05000000e+02
29	1.71224000e+05	4.20000000e+01	6.20000000e+01	1.05000000e+02
30	1.72388000e+05	4.20000000e+01	6.20000000e+01	1.05000000e+02
31	1.73650000e+05	4.20000000e+01	6.20000000e+01	1.05000000e+02
32	1.75190000e+05	4.20000000e+01	6.20000000e+01	1.05000000e+02
33	1.76351000e+05	4.20000000e+01	6.20000000e+01	1.05000000e+02
34	1.77446000e+05	4.20000000e+01	6.20000000e+01	1.05000000e+02
35	1.78503000e+05	4.20000000e+01	6.20000000e+01	1.05000000e+02
36	1.79443000e+05	4.20000000e+01	6.20000000e+01	1.05000000e+02
37	1.80366000e+05	4.20000000e+01	6.20000000e+01	1.05000000e+02
38	1.81370000e+05	4.20000000e+01	6.20000000e+01	1.05000000e+02
39	1.82456000e+05	4.20000000e+01	6.20000000e+01	1.05000000e+02
40	1.83461000e+05	4.20000000e+01	6.20000000e+01	1.05000000e+02
41	1.84426000e+05	4.20000000e+01	6.20000000e+01	1.05000000e+02
42	1.85531000e+05	4.20000000e+01	6.20000000e+01	1.05000000e+02
43	1.86562000e+05	4.20000000e+01	6.20000000e+01	1.05000000e+02
44	1.87487000e+05	4.20000000e+01	6.20000000e+01	1.05000000e+02
45	1.88458000e+05	4.20000000e+01	6.20000000e+01	1.05000000e+02
46	1.89662000e+05	4.20000000e+01	6.20000000e+01	1.05000000e+02
47	1.91031000e+05	4.20000000e+01	6.20000000e+01	1.05000000e+02
48	1.92236000e+05	4.20000000e+01	6.20000000e+01	1.05000000e+02
49	1.93871000e+05	4.20000000e+01	6.20000000e+01	1.05000000e+02
50	1.96431000e+05	4.20000000e+01	6.20000000e+01	1.05000000e+02
51	1.98868000e+05	4.20000000e+01	6.20000000e+01	1.05000000e+02
52	2.01110000e+05	4.20000000e+01	6.20000000e+01	1.05000000e+02
53	2.03111000e+05	4.20000000e+01	6.20000000e+01	1.05000000e+02
54	2.04725000e+05	4.20000000e+01	6.20000000e+01	1.05000000e+02
55	2.06481000e+05	4.20000000e+01	6.20000000e+01	1.05000000e+02
56	2.08021000e+05	4.20000000e+01	6.30000000e+01	1.07000000e+02
57	2.09482000e+05	4.30000000e+01	6.40000000e+01	1.09000000e+02
58	2.10878000e+05	4.30000000e+01	6.40000000e+01	1.09000000e+02
59	2.12461000e+05	4.30000000e+01	6.40000000e+01	1.09000000e+02
60	2.14412000e+05	4.30000000e+01	6.40000000e+01	1.09000000e+02
61	2.16037000e+05	4.30000000e+01	6.40000000e+01	1.09000000e+02
62	2.17459000e+05	4.30000000e+01	6.40000000e+01	1.09000000e+02
63	2.18632000e+05	4.30000000e+01	6.40000000e+01	1.09000000e+02
64	2.19977000e+05	4.30000000e+01	6.40000000e+01	1.09000000e+02
65	2.21574000e+05	4.30000000e+01	6.40000000e+01	1.09000000e+02
66	2.24039000e+05	4.50000000e+01	6.50000000e+01	1.12000000e+02
67	2.26165000e+05	4.50000000e+01	6.50000000e+01	1.12000000e+02
68	2.28065000e+05	4.50000000e+01	6.50000000e+01	1.12000000e+02
69	2.29836000e+05	4.80000000e+01	6.60000000e+01	1.13000000e+02
70	2.31818000e+05	4.80000000e+01	6.70000000e+01	1.14000000e+02
71	2.33472000e+05	4.60000000e+01	6.80000000e+01	1.16000000e+02
72	2.35224000e+05	4.80000000e+01	6.90000000e+01	1.17000000e+02
73	2.37326000e+05	4.90000000e+01	7.00000000e+01	1.18000000e+02
74	2.39649000e+05	4.90000000e+01	7.00000000e+01	1.18000000e+02
75	2.41649000e+05	5.00000000e+01	7.10000000e+01	1.19000000e+02
76	2.43491000e+05	5.00000000e+01	7.10000000e+01	1.19000000e+02
77	2.45108000e+05	5.00000000e+01	7.20000000e+01	1.20000000e+02
78	2.46683000e+05	5.00000000e+01	7.20000000e+01	1.20000000e+02
79	2.48382000e+05	5.00000000e+01	7.20000000e+01	1.20000000e+02
80	2.50107000e+05	5.10000000e+01	7.40000000e+01	1.22000000e+02
81	2.52147000e+05	5.30000000e+01	7.60000000e+01	1.24000000e+02
82	2.53909000e+05	5.30000000e+01	7.60000000e+01	1.24000000e+02
83	2.55436000e+05	5.50000000e+01	7.70000000e+01	1.25000000e+02
84	2.56925000e+05	5.50000000e+01	7.70000000e+01	1.25000000e+02
85	2.58363000e+05	5.50000000e+01	7.70000000e+01	1.25000000e+02
86	2.60053000e+05	5.50000000e+01	7.90000000e+01	1.28000000e+02
87	2.62020000e+05	5.50000000e+01	7.90000000e+01	1.28000000e+02
88	2.63884000e+05	5.50000000e+01	7.90000000e+01	1.28000000e+02
89	2.65766000e+05	5.50000000e+01	7.90000000e+01	1.28000000e+02
90	2.67584000e+05	5.50000000e+01	7.90000000e+01	1.28000000e+02
91	2.69067000e+05	5.50000000e+01	7.90000000e+01	1.28000000e+02
92	2.70265000e+05	5.50000000e+01	7.90000000e+01	1.28000000e+02
93	2.71305000e+05	5.50000000e+01	7.90000000e+01	1.28000000e+02
94	2.72695000e+05	5.50000000e+01	7.90000000e+01	1.28000000e+02
95	2.74410000e+05	5.60000000e+01	8.00000000e+01	1.29000000e+02
96	2.76175000e+05	5.60000000e+01	8.00000000e+01	1.29000000e+02
97	2.77853000e+05	5.70000000e+01	8.20000000e+01	1.31000000e+02
98	2.79384000e+05	5.70000000e+01	8.20000000e+01	1.31000000e+02
99	2.80805000e+05	5.70000000e+01	8.20000000e+01	1.31000000e+02
100	2.82136000e+05	6.20000000e+01	8.30000000e+01	1.32000000e+02
