# Supplementary material for: Early Prediction of Movie Box Office Success Based on Wikipedia Activity Big Data
Source: PLoS One. 2013 Aug 21;8(8):e71226. doi: 10.1371/journal.pone.0071226 (PMC3749192; doi:10.1371/journal.pone.0071226)
Supplement: Dataset S1 — The dataset under study, including the financial and Wikipedia activity data is also available at http://wwm.phy.bme.hu/SupplementaryDataS1.zip. (ZIP) [file pone.0071226.s002.zip › wikipredict_data_pack/sample_of_312/wikipedia_predictors/257]

Day_(movie_time)	Views	Users	Rigor	Edits
-500	0.00000000e+00	5.50000000e+01	5.40000000e+01	9.80000000e+01
-499	2.27000000e+02	5.50000000e+01	5.40000000e+01	9.80000000e+01
-498	4.26000000e+02	5.50000000e+01	5.40000000e+01	9.80000000e+01
-497	6.87000000e+02	5.50000000e+01	5.40000000e+01	9.80000000e+01
-496	9.48000000e+02	5.50000000e+01	5.40000000e+01	9.80000000e+01
-495	1.26200000e+03	5.50000000e+01	5.40000000e+01	9.80000000e+01
-494	1.61100000e+03	5.50000000e+01	5.40000000e+01	9.80000000e+01
-493	1.88500000e+03	5.50000000e+01	5.40000000e+01	9.80000000e+01
-492	2.11000000e+03	5.50000000e+01	5.40000000e+01	9.80000000e+01
-491	2.34800000e+03	5.50000000e+01	5.40000000e+01	9.80000000e+01
-490	2.55600000e+03	5.50000000e+01	5.40000000e+01	9.80000000e+01
-489	2.76000000e+03	5.50000000e+01	5.40000000e+01	9.80000000e+01
-488	2.98600000e+03	5.50000000e+01	5.40000000e+01	9.80000000e+01
-487	3.24900000e+03	5.50000000e+01	5.40000000e+01	9.80000000e+01
-486	3.45300000e+03	5.50000000e+01	5.40000000e+01	9.80000000e+01
-485	3.67900000e+03	5.50000000e+01	5.40000000e+01	9.80000000e+01
-484	3.92700000e+03	5.50000000e+01	5.40000000e+01	9.80000000e+01
-483	4.17200000e+03	5.50000000e+01	5.40000000e+01	9.80000000e+01
-482	4.51900000e+03	5.50000000e+01	5.40000000e+01	9.80000000e+01
-481	4.90400000e+03	5.50000000e+01	5.40000000e+01	9.80000000e+01
-480	5.32400000e+03	5.80000000e+01	5.50000000e+01	1.00000000e+02
-479	5.77300000e+03	5.80000000e+01	5.50000000e+01	1.00000000e+02
-478	6.17400000e+03	5.50000000e+01	5.60000000e+01	1.01000000e+02
-477	6.59000000e+03	5.50000000e+01	5.60000000e+01	1.01000000e+02
-476	6.84900000e+03	5.50000000e+01	5.60000000e+01	1.01000000e+02
-475	7.22600000e+03	5.50000000e+01	5.60000000e+01	1.01000000e+02
-474	7.64200000e+03	5.50000000e+01	5.60000000e+01	1.01000000e+02
-473	8.09100000e+03	5.50000000e+01	5.60000000e+01	1.01000000e+02
-472	8.55600000e+03	5.50000000e+01	5.60000000e+01	1.01000000e+02
-471	8.97900000e+03	5.50000000e+01	5.60000000e+01	1.01000000e+02
-470	9.36300000e+03	5.50000000e+01	5.60000000e+01	1.01000000e+02
-469	9.84800000e+03	5.50000000e+01	5.60000000e+01	1.01000000e+02
-468	1.04390000e+04	5.50000000e+01	5.60000000e+01	1.01000000e+02
-467	1.10450000e+04	5.50000000e+01	5.60000000e+01	1.01000000e+02
-466	1.15740000e+04	5.50000000e+01	5.60000000e+01	1.01000000e+02
-465	1.20370000e+04	5.50000000e+01	5.60000000e+01	1.01000000e+02
-464	1.23790000e+04	5.50000000e+01	5.60000000e+01	1.01000000e+02
-463	1.26690000e+04	5.50000000e+01	5.60000000e+01	1.01000000e+02
-462	1.29730000e+04	5.50000000e+01	5.60000000e+01	1.01000000e+02
-461	1.33050000e+04	5.50000000e+01	5.60000000e+01	1.01000000e+02
-460	1.37840000e+04	5.50000000e+01	5.60000000e+01	1.01000000e+02
-459	1.45530000e+04	5.50000000e+01	5.60000000e+01	1.01000000e+02
-458	1.49650000e+04	5.50000000e+01	5.60000000e+01	1.01000000e+02
-457	1.53500000e+04	5.70000000e+01	5.80000000e+01	1.03000000e+02
-456	1.56640000e+04	5.70000000e+01	5.80000000e+01	1.03000000e+02
-455	1.60060000e+04	5.70000000e+01	5.80000000e+01	1.03000000e+02
-454	1.64310000e+04	5.70000000e+01	5.80000000e+01	1.03000000e+02
-453	1.69170000e+04	5.70000000e+01	5.80000000e+01	1.03000000e+02
-452	1.74080000e+04	5.70000000e+01	5.80000000e+01	1.03000000e+02
-451	1.79480000e+04	5.70000000e+01	5.80000000e+01	1.03000000e+02
-450	1.83030000e+04	5.70000000e+01	5.80000000e+01	1.03000000e+02
-449	1.86040000e+04	5.70000000e+01	5.80000000e+01	1.03000000e+02
-448	1.88940000e+04	5.70000000e+01	5.80000000e+01	1.03000000e+02
-447	1.93120000e+04	5.70000000e+01	5.80000000e+01	1.03000000e+02
-446	1.97470000e+04	5.70000000e+01	5.80000000e+01	1.03000000e+02
-445	2.02110000e+04	5.70000000e+01	5.80000000e+01	1.03000000e+02
-444	2.05550000e+04	5.70000000e+01	5.80000000e+01	1.03000000e+02
-443	2.08890000e+04	5.70000000e+01	5.80000000e+01	1.03000000e+02
-442	2.12110000e+04	5.70000000e+01	5.80000000e+01	1.03000000e+02
-441	2.15570000e+04	5.70000000e+01	5.80000000e+01	1.03000000e+02
-440	2.18810000e+04	5.70000000e+01	5.80000000e+01	1.03000000e+02
-439	2.23520000e+04	5.90000000e+01	5.90000000e+01	1.04000000e+02
-438	2.27830000e+04	6.00000000e+01	6.00000000e+01	1.05000000e+02
-437	2.30800000e+04	6.00000000e+01	6.00000000e+01	1.05000000e+02
-436	2.33910000e+04	6.00000000e+01	6.00000000e+01	1.05000000e+02
-435	2.36830000e+04	6.00000000e+01	6.00000000e+01	1.05000000e+02
-434	2.39840000e+04	6.00000000e+01	6.00000000e+01	1.05000000e+02
-433	2.43040000e+04	6.00000000e+01	6.10000000e+01	1.06000000e+02
-432	2.47070000e+04	6.00000000e+01	6.10000000e+01	1.06000000e+02
-431	2.51220000e+04	6.00000000e+01	6.10000000e+01	1.06000000e+02
-430	2.53850000e+04	6.00000000e+01	6.10000000e+01	1.06000000e+02
-429	2.56200000e+04	6.00000000e+01	6.10000000e+01	1.06000000e+02
-428	2.59000000e+04	6.50000000e+01	6.20000000e+01	1.07000000e+02
-427	2.61630000e+04	6.50000000e+01	6.20000000e+01	1.07000000e+02
-426	2.64720000e+04	6.50000000e+01	6.20000000e+01	1.07000000e+02
-425	2.68870000e+04	6.50000000e+01	6.20000000e+01	1.07000000e+02
-424	2.73190000e+04	6.50000000e+01	6.20000000e+01	1.07000000e+02
-423	2.78180000e+04	6.50000000e+01	6.20000000e+01	1.07000000e+02
-422	2.83880000e+04	6.50000000e+01	6.20000000e+01	1.07000000e+02
-421	2.86890000e+04	6.50000000e+01	6.20000000e+01	1.07000000e+02
-420	2.90080000e+04	6.50000000e+01	6.20000000e+01	1.07000000e+02
-419	2.93810000e+04	6.50000000e+01	6.20000000e+01	1.07000000e+02
-418	2.98270000e+04	6.50000000e+01	6.20000000e+01	1.07000000e+02
-417	3.02550000e+04	6.50000000e+01	6.20000000e+01	1.07000000e+02
-416	3.06140000e+04	6.50000000e+01	6.20000000e+01	1.07000000e+02
-415	3.09330000e+04	6.50000000e+01	6.20000000e+01	1.07000000e+02
-414	3.12240000e+04	6.50000000e+01	6.20000000e+01	1.07000000e+02
-413	3.14580000e+04	6.50000000e+01	6.20000000e+01	1.07000000e+02
-412	3.17030000e+04	6.50000000e+01	6.20000000e+01	1.07000000e+02
-411	3.20930000e+04	6.20000000e+01	6.40000000e+01	1.10000000e+02
-410	3.25280000e+04	6.20000000e+01	6.40000000e+01	1.10000000e+02
-409	3.28910000e+04	6.20000000e+01	6.40000000e+01	1.10000000e+02
-408	3.31430000e+04	6.20000000e+01	6.40000000e+01	1.10000000e+02
-407	3.34240000e+04	6.20000000e+01	6.40000000e+01	1.10000000e+02
-406	3.37080000e+04	6.20000000e+01	6.40000000e+01	1.10000000e+02
-405	3.39830000e+04	6.20000000e+01	6.40000000e+01	1.10000000e+02
-404	3.43730000e+04	6.20000000e+01	6.40000000e+01	1.10000000e+02
-403	3.47630000e+04	6.20000000e+01	6.40000000e+01	1.10000000e+02
-402	3.50280000e+04	6.20000000e+01	6.40000000e+01	1.10000000e+02
-401	3.52720000e+04	6.40000000e+01	6.50000000e+01	1.11000000e+02
-400	3.55210000e+04	6.40000000e+01	6.50000000e+01	1.11000000e+02
-399	3.57930000e+04	6.40000000e+01	6.50000000e+01	1.11000000e+02
-398	3.60790000e+04	6.40000000e+01	6.50000000e+01	1.11000000e+02
-397	3.64370000e+04	6.40000000e+01	6.50000000e+01	1.11000000e+02
-396	3.67820000e+04	6.40000000e+01	6.50000000e+01	1.11000000e+02
-395	3.71000000e+04	6.40000000e+01	6.50000000e+01	1.11000000e+02
-394	3.73900000e+04	6.40000000e+01	6.50000000e+01	1.11000000e+02
-393	3.76990000e+04	6.40000000e+01	6.50000000e+01	1.11000000e+02
-392	3.79540000e+04	6.40000000e+01	6.50000000e+01	1.11000000e+02
-391	3.82260000e+04	6.40000000e+01	6.50000000e+01	1.11000000e+02
-390	3.86810000e+04	6.40000000e+01	6.50000000e+01	1.11000000e+02
-389	3.91130000e+04	6.40000000e+01	6.50000000e+01	1.11000000e+02
-388	3.94920000e+04	6.40000000e+01	6.50000000e+01	1.11000000e+02
-387	3.97630000e+04	6.40000000e+01	6.60000000e+01	1.12000000e+02
-386	3.99800000e+04	6.40000000e+01	6.60000000e+01	1.12000000e+02
-385	4.02510000e+04	6.40000000e+01	6.60000000e+01	1.12000000e+02
-384	4.05800000e+04	6.40000000e+01	6.60000000e+01	1.12000000e+02
-383	4.09750000e+04	6.40000000e+01	6.60000000e+01	1.12000000e+02
-382	4.13150000e+04	6.70000000e+01	6.70000000e+01	1.13000000e+02
-381	4.16420000e+04	6.70000000e+01	6.70000000e+01	1.13000000e+02
-380	4.19710000e+04	6.70000000e+01	6.70000000e+01	1.13000000e+02
-379	4.21950000e+04	6.70000000e+01	6.70000000e+01	1.13000000e+02
-378	4.24640000e+04	6.70000000e+01	6.70000000e+01	1.13000000e+02
-377	4.27550000e+04	7.10000000e+01	6.80000000e+01	1.17000000e+02
-376	4.30620000e+04	7.10000000e+01	6.80000000e+01	1.17000000e+02
-375	4.34790000e+04	7.10000000e+01	6.80000000e+01	1.17000000e+02
-374	4.38140000e+04	6.80000000e+01	6.90000000e+01	1.18000000e+02
-373	4.41780000e+04	6.80000000e+01	6.90000000e+01	1.18000000e+02
-372	4.45220000e+04	7.20000000e+01	7.10000000e+01	1.20000000e+02
-371	4.49140000e+04	7.20000000e+01	7.10000000e+01	1.20000000e+02
-370	4.53860000e+04	6.90000000e+01	7.20000000e+01	1.21000000e+02
-369	4.59050000e+04	6.90000000e+01	7.20000000e+01	1.21000000e+02
-368	4.62810000e+04	6.90000000e+01	7.20000000e+01	1.21000000e+02
-367	4.67210000e+04	6.90000000e+01	7.20000000e+01	1.21000000e+02
-366	4.70770000e+04	6.90000000e+01	7.20000000e+01	1.21000000e+02
-365	4.74480000e+04	6.90000000e+01	7.20000000e+01	1.21000000e+02
-364	4.77720000e+04	6.90000000e+01	7.20000000e+01	1.21000000e+02
-363	4.80640000e+04	6.90000000e+01	7.20000000e+01	1.21000000e+02
-362	4.84740000e+04	7.10000000e+01	7.30000000e+01	1.22000000e+02
-361	4.89000000e+04	7.60000000e+01	7.30000000e+01	1.25000000e+02
-360	4.91750000e+04	7.60000000e+01	7.30000000e+01	1.25000000e+02
-359	4.94710000e+04	7.60000000e+01	7.30000000e+01	1.25000000e+02
-358	4.97330000e+04	7.60000000e+01	7.30000000e+01	1.25000000e+02
-357	4.99880000e+04	7.60000000e+01	7.30000000e+01	1.25000000e+02
-356	5.02820000e+04	7.60000000e+01	7.30000000e+01	1.25000000e+02
-355	5.07280000e+04	7.60000000e+01	7.40000000e+01	1.27000000e+02
-354	5.10830000e+04	7.30000000e+01	7.50000000e+01	1.28000000e+02
-353	5.13630000e+04	7.30000000e+01	7.50000000e+01	1.28000000e+02
-352	5.16000000e+04	7.30000000e+01	7.50000000e+01	1.28000000e+02
-351	5.18320000e+04	7.30000000e+01	7.50000000e+01	1.28000000e+02
-350	5.20500000e+04	7.30000000e+01	7.50000000e+01	1.28000000e+02
-349	5.24060000e+04	7.30000000e+01	7.50000000e+01	1.28000000e+02
-348	5.28280000e+04	7.30000000e+01	7.50000000e+01	1.28000000e+02
-347	5.33540000e+04	7.30000000e+01	7.50000000e+01	1.28000000e+02
-346	5.36810000e+04	7.30000000e+01	7.50000000e+01	1.28000000e+02
-345	5.39650000e+04	7.30000000e+01	7.50000000e+01	1.28000000e+02
-344	5.42100000e+04	7.30000000e+01	7.50000000e+01	1.28000000e+02
-343	5.44740000e+04	7.30000000e+01	7.50000000e+01	1.28000000e+02
-342	5.47580000e+04	7.50000000e+01	7.60000000e+01	1.29000000e+02
-341	5.50920000e+04	7.50000000e+01	7.60000000e+01	1.29000000e+02
-340	5.54410000e+04	7.50000000e+01	7.60000000e+01	1.29000000e+02
-339	5.56900000e+04	7.50000000e+01	7.60000000e+01	1.29000000e+02
-338	5.59420000e+04	7.50000000e+01	7.60000000e+01	1.29000000e+02
-337	5.62100000e+04	7.50000000e+01	7.60000000e+01	1.29000000e+02
-336	5.64730000e+04	7.50000000e+01	7.60000000e+01	1.29000000e+02
-335	5.67100000e+04	7.50000000e+01	7.60000000e+01	1.29000000e+02
-334	5.70350000e+04	7.50000000e+01	7.60000000e+01	1.29000000e+02
-333	5.74420000e+04	7.30000000e+01	7.70000000e+01	1.30000000e+02
-332	5.77940000e+04	7.50000000e+01	7.80000000e+01	1.31000000e+02
-331	5.80870000e+04	7.50000000e+01	7.80000000e+01	1.31000000e+02
-330	5.83270000e+04	7.50000000e+01	7.80000000e+01	1.31000000e+02
-329	5.85880000e+04	7.50000000e+01	7.80000000e+01	1.31000000e+02
-328	5.88620000e+04	7.50000000e+01	7.80000000e+01	1.31000000e+02
-327	5.91910000e+04	7.50000000e+01	7.80000000e+01	1.31000000e+02
-326	5.94790000e+04	7.50000000e+01	7.80000000e+01	1.31000000e+02
-325	5.97690000e+04	7.90000000e+01	8.00000000e+01	1.33000000e+02
-324	6.00210000e+04	8.00000000e+01	8.10000000e+01	1.34000000e+02
-323	6.01930000e+04	8.00000000e+01	8.10000000e+01	1.34000000e+02
-322	6.04210000e+04	8.00000000e+01	8.10000000e+01	1.34000000e+02
-321	6.06370000e+04	8.00000000e+01	8.10000000e+01	1.34000000e+02
-320	6.08760000e+04	8.00000000e+01	8.10000000e+01	1.34000000e+02
-319	6.11530000e+04	8.00000000e+01	8.10000000e+01	1.34000000e+02
-318	6.14420000e+04	8.00000000e+01	8.10000000e+01	1.34000000e+02
-317	6.16340000e+04	8.00000000e+01	8.10000000e+01	1.34000000e+02
-316	6.18770000e+04	7.60000000e+01	8.20000000e+01	1.36000000e+02
-315	6.21510000e+04	7.60000000e+01	8.20000000e+01	1.36000000e+02
-314	6.24390000e+04	7.60000000e+01	8.20000000e+01	1.36000000e+02
-313	6.27310000e+04	7.60000000e+01	8.20000000e+01	1.36000000e+02
-312	6.30240000e+04	7.60000000e+01	8.20000000e+01	1.36000000e+02
-311	6.33430000e+04	7.60000000e+01	8.20000000e+01	1.36000000e+02
-310	6.36280000e+04	7.60000000e+01	8.20000000e+01	1.36000000e+02
-309	6.38940000e+04	7.70000000e+01	8.30000000e+01	1.37000000e+02
-308	6.41490000e+04	7.70000000e+01	8.40000000e+01	1.38000000e+02
-307	6.44610000e+04	8.00000000e+01	8.50000000e+01	1.41000000e+02
-306	6.47900000e+04	8.20000000e+01	8.70000000e+01	1.45000000e+02
-305	6.51260000e+04	8.20000000e+01	8.70000000e+01	1.45000000e+02
-304	6.54870000e+04	8.20000000e+01	8.70000000e+01	1.45000000e+02
-303	6.57790000e+04	8.40000000e+01	8.80000000e+01	1.46000000e+02
-302	6.61040000e+04	8.40000000e+01	8.80000000e+01	1.46000000e+02
-301	6.64070000e+04	8.60000000e+01	8.90000000e+01	1.47000000e+02
-300	6.67610000e+04	8.60000000e+01	8.90000000e+01	1.47000000e+02
-299	6.71010000e+04	8.60000000e+01	8.90000000e+01	1.47000000e+02
-298	6.74700000e+04	8.30000000e+01	9.00000000e+01	1.49000000e+02
-297	6.78460000e+04	8.30000000e+01	9.00000000e+01	1.49000000e+02
-296	6.82260000e+04	8.30000000e+01	9.00000000e+01	1.49000000e+02
-295	6.86320000e+04	8.30000000e+01	9.00000000e+01	1.49000000e+02
-294	6.89860000e+04	8.30000000e+01	9.00000000e+01	1.49000000e+02
-293	6.93010000e+04	8.30000000e+01	9.10000000e+01	1.50000000e+02
-292	6.96790000e+04	8.30000000e+01	9.10000000e+01	1.50000000e+02
-291	7.00540000e+04	8.30000000e+01	9.10000000e+01	1.50000000e+02
-290	7.04710000e+04	8.30000000e+01	9.10000000e+01	1.50000000e+02
-289	7.08440000e+04	8.30000000e+01	9.10000000e+01	1.50000000e+02
-288	7.12260000e+04	8.30000000e+01	9.10000000e+01	1.50000000e+02
-287	7.15770000e+04	8.30000000e+01	9.10000000e+01	1.50000000e+02
-286	7.19150000e+04	8.30000000e+01	9.10000000e+01	1.50000000e+02
-285	7.22640000e+04	8.30000000e+01	9.10000000e+01	1.50000000e+02
-284	7.26680000e+04	8.30000000e+01	9.10000000e+01	1.50000000e+02
-283	7.32860000e+04	8.40000000e+01	9.20000000e+01	1.51000000e+02
-282	7.37560000e+04	8.40000000e+01	9.20000000e+01	1.51000000e+02
-281	7.41870000e+04	8.40000000e+01	9.20000000e+01	1.51000000e+02
-280	7.45750000e+04	8.40000000e+01	9.20000000e+01	1.51000000e+02
-279	7.50640000e+04	8.40000000e+01	9.20000000e+01	1.51000000e+02
-278	7.54840000e+04	8.40000000e+01	9.20000000e+01	1.51000000e+02
-277	7.60610000e+04	8.40000000e+01	9.20000000e+01	1.51000000e+02
-276	7.66280000e+04	8.40000000e+01	9.20000000e+01	1.51000000e+02
-275	7.71890000e+04	8.40000000e+01	9.20000000e+01	1.51000000e+02
-274	7.76580000e+04	8.40000000e+01	9.20000000e+01	1.51000000e+02
-273	7.81290000e+04	8.40000000e+01	9.20000000e+01	1.51000000e+02
-272	7.86570000e+04	8.70000000e+01	9.30000000e+01	1.52000000e+02
-271	7.93920000e+04	8.60000000e+01	9.40000000e+01	1.53000000e+02
-270	8.03690000e+04	9.00000000e+01	9.50000000e+01	1.56000000e+02
-269	8.14300000e+04	9.00000000e+01	9.50000000e+01	1.56000000e+02
-268	8.24550000e+04	9.00000000e+01	9.50000000e+01	1.56000000e+02
-267	8.34670000e+04	9.00000000e+01	9.50000000e+01	1.56000000e+02
-266	8.44180000e+04	9.00000000e+01	9.50000000e+01	1.56000000e+02
-265	8.54870000e+04	9.00000000e+01	9.50000000e+01	1.56000000e+02
-264	8.60590000e+04	9.10000000e+01	9.70000000e+01	1.58000000e+02
-263	8.65540000e+04	9.10000000e+01	9.70000000e+01	1.58000000e+02
-262	8.72430000e+04	9.10000000e+01	9.70000000e+01	1.58000000e+02
-261	8.77550000e+04	9.10000000e+01	9.70000000e+01	1.58000000e+02
-260	8.83770000e+04	9.10000000e+01	9.70000000e+01	1.58000000e+02
-259	8.90440000e+04	9.10000000e+01	9.70000000e+01	1.58000000e+02
-258	8.96110000e+04	9.10000000e+01	9.70000000e+01	1.58000000e+02
-257	9.01510000e+04	9.10000000e+01	9.70000000e+01	1.58000000e+02
-256	9.07080000e+04	9.10000000e+01	9.70000000e+01	1.58000000e+02
-255	9.13510000e+04	9.10000000e+01	9.70000000e+01	1.58000000e+02
-254	9.20480000e+04	9.10000000e+01	9.70000000e+01	1.58000000e+02
-253	9.27000000e+04	9.10000000e+01	9.70000000e+01	1.58000000e+02
-252	9.32860000e+04	9.00000000e+01	9.80000000e+01	1.59000000e+02
-251	9.38940000e+04	9.00000000e+01	9.80000000e+01	1.59000000e+02
-250	9.44060000e+04	9.30000000e+01	9.90000000e+01	1.60000000e+02
-249	9.49830000e+04	9.30000000e+01	9.90000000e+01	1.60000000e+02
-248	9.55340000e+04	9.30000000e+01	9.90000000e+01	1.60000000e+02
-247	9.60920000e+04	9.30000000e+01	9.90000000e+01	1.60000000e+02
-246	9.65960000e+04	9.30000000e+01	9.90000000e+01	1.60000000e+02
-245	9.70870000e+04	9.30000000e+01	9.90000000e+01	1.60000000e+02
-244	9.76260000e+04	9.30000000e+01	9.90000000e+01	1.60000000e+02
-243	9.81490000e+04	9.30000000e+01	9.90000000e+01	1.60000000e+02
-242	9.86570000e+04	9.30000000e+01	9.90000000e+01	1.60000000e+02
-241	9.92180000e+04	9.30000000e+01	9.90000000e+01	1.60000000e+02
-240	9.97210000e+04	9.30000000e+01	9.90000000e+01	1.60000000e+02
-239	1.00220000e+05	9.30000000e+01	9.90000000e+01	1.60000000e+02
-238	1.00815000e+05	9.30000000e+01	9.90000000e+01	1.60000000e+02
-237	1.01598000e+05	9.30000000e+01	9.90000000e+01	1.60000000e+02
-236	1.02582000e+05	9.30000000e+01	9.90000000e+01	1.60000000e+02
-235	1.03184000e+05	9.30000000e+01	9.90000000e+01	1.60000000e+02
-234	1.03779000e+05	9.30000000e+01	9.90000000e+01	1.60000000e+02
-233	1.04641000e+05	9.30000000e+01	9.90000000e+01	1.60000000e+02
-232	1.05351000e+05	9.30000000e+01	9.90000000e+01	1.60000000e+02
-231	1.06103000e+05	9.30000000e+01	9.90000000e+01	1.60000000e+02
-230	1.06784000e+05	9.30000000e+01	9.90000000e+01	1.60000000e+02
-229	1.08185000e+05	9.30000000e+01	9.90000000e+01	1.60000000e+02
-228	1.09377000e+05	9.30000000e+01	9.90000000e+01	1.60000000e+02
-227	1.10350000e+05	9.30000000e+01	9.90000000e+01	1.60000000e+02
-226	1.10918000e+05	9.30000000e+01	9.90000000e+01	1.60000000e+02
-225	1.11515000e+05	9.30000000e+01	9.90000000e+01	1.60000000e+02
-224	1.11985000e+05	9.10000000e+01	1.00000000e+02	1.61000000e+02
-223	1.12495000e+05	9.70000000e+01	1.01000000e+02	1.62000000e+02
-222	1.13115000e+05	9.70000000e+01	1.01000000e+02	1.62000000e+02
-221	1.13674000e+05	9.70000000e+01	1.01000000e+02	1.62000000e+02
-220	1.14238000e+05	9.70000000e+01	1.01000000e+02	1.62000000e+02
-219	1.14668000e+05	9.70000000e+01	1.01000000e+02	1.62000000e+02
-218	1.15038000e+05	9.70000000e+01	1.01000000e+02	1.62000000e+02
-217	1.15306000e+05	9.70000000e+01	1.01000000e+02	1.62000000e+02
-216	1.15615000e+05	9.70000000e+01	1.01000000e+02	1.62000000e+02
-215	1.16060000e+05	9.70000000e+01	1.01000000e+02	1.62000000e+02
-214	1.16514000e+05	9.70000000e+01	1.01000000e+02	1.62000000e+02
-213	1.16825000e+05	9.70000000e+01	1.01000000e+02	1.62000000e+02
-212	1.17143000e+05	9.70000000e+01	1.01000000e+02	1.62000000e+02
-211	1.17372000e+05	9.70000000e+01	1.01000000e+02	1.62000000e+02
-210	1.17660000e+05	9.70000000e+01	1.01000000e+02	1.62000000e+02
-209	1.17938000e+05	9.70000000e+01	1.01000000e+02	1.62000000e+02
-208	1.18329000e+05	9.70000000e+01	1.01000000e+02	1.62000000e+02
-207	1.18755000e+05	9.70000000e+01	1.01000000e+02	1.62000000e+02
-206	1.18755000e+05	9.70000000e+01	1.01000000e+02	1.62000000e+02
-205	1.19054000e+05	9.70000000e+01	1.01000000e+02	1.62000000e+02
-204	1.19054000e+05	9.70000000e+01	1.01000000e+02	1.62000000e+02
-203	1.19054000e+05	9.70000000e+01	1.01000000e+02	1.62000000e+02
-202	1.19054000e+05	9.70000000e+01	1.01000000e+02	1.62000000e+02
-201	1.19054000e+05	9.70000000e+01	1.01000000e+02	1.62000000e+02
-200	1.19054000e+05	9.70000000e+01	1.01000000e+02	1.62000000e+02
-199	1.19315000e+05	9.70000000e+01	1.01000000e+02	1.62000000e+02
-198	1.19551000e+05	9.70000000e+01	1.01000000e+02	1.62000000e+02
-197	1.19803000e+05	9.70000000e+01	1.01000000e+02	1.62000000e+02
-196	1.20041000e+05	9.70000000e+01	1.01000000e+02	1.62000000e+02
-195	1.20400000e+05	9.70000000e+01	1.01000000e+02	1.62000000e+02
-194	1.20930000e+05	9.70000000e+01	1.01000000e+02	1.62000000e+02
-193	1.21317000e+05	9.70000000e+01	1.01000000e+02	1.62000000e+02
-192	1.21558000e+05	9.70000000e+01	1.01000000e+02	1.62000000e+02
-191	1.21808000e+05	9.70000000e+01	1.01000000e+02	1.62000000e+02
-190	1.22064000e+05	9.70000000e+01	1.01000000e+02	1.62000000e+02
-189	1.22328000e+05	9.70000000e+01	1.01000000e+02	1.62000000e+02
-188	1.22654000e+05	9.70000000e+01	1.01000000e+02	1.62000000e+02
-187	1.23063000e+05	9.90000000e+01	1.02000000e+02	1.63000000e+02
-186	1.23415000e+05	9.90000000e+01	1.02000000e+02	1.63000000e+02
-185	1.23706000e+05	9.90000000e+01	1.02000000e+02	1.63000000e+02
-184	1.24017000e+05	9.90000000e+01	1.02000000e+02	1.63000000e+02
-183	1.24017000e+05	9.90000000e+01	1.02000000e+02	1.63000000e+02
-182	1.24017000e+05	9.90000000e+01	1.02000000e+02	1.63000000e+02
-181	1.24017000e+05	9.90000000e+01	1.02000000e+02	1.63000000e+02
-180	1.24398000e+05	9.90000000e+01	1.02000000e+02	1.63000000e+02
-179	1.24760000e+05	9.90000000e+01	1.02000000e+02	1.63000000e+02
-178	1.25065000e+05	9.90000000e+01	1.02000000e+02	1.63000000e+02
-177	1.25342000e+05	9.90000000e+01	1.02000000e+02	1.63000000e+02
-176	1.25649000e+05	9.90000000e+01	1.02000000e+02	1.63000000e+02
-175	1.25904000e+05	9.90000000e+01	1.02000000e+02	1.63000000e+02
-174	1.26220000e+05	9.90000000e+01	1.02000000e+02	1.63000000e+02
-173	1.26618000e+05	9.90000000e+01	1.02000000e+02	1.63000000e+02
-172	1.27109000e+05	9.90000000e+01	1.02000000e+02	1.63000000e+02
-171	1.27421000e+05	9.90000000e+01	1.02000000e+02	1.63000000e+02
-170	1.27755000e+05	9.90000000e+01	1.02000000e+02	1.63000000e+02
-169	1.28074000e+05	9.90000000e+01	1.02000000e+02	1.63000000e+02
-168	1.28365000e+05	9.90000000e+01	1.02000000e+02	1.63000000e+02
-167	1.28669000e+05	9.90000000e+01	1.02000000e+02	1.63000000e+02
-166	1.29132000e+05	9.90000000e+01	1.02000000e+02	1.63000000e+02
-165	1.29481000e+05	9.90000000e+01	1.02000000e+02	1.63000000e+02
-164	1.29800000e+05	9.90000000e+01	1.02000000e+02	1.63000000e+02
-163	1.30127000e+05	9.90000000e+01	1.02000000e+02	1.63000000e+02
-162	1.30409000e+05	9.90000000e+01	1.02000000e+02	1.63000000e+02
-161	1.30683000e+05	9.90000000e+01	1.02000000e+02	1.63000000e+02
-160	1.30941000e+05	9.90000000e+01	1.02000000e+02	1.63000000e+02
-159	1.31336000e+05	9.90000000e+01	1.02000000e+02	1.63000000e+02
-158	1.31695000e+05	9.90000000e+01	1.02000000e+02	1.63000000e+02
-157	1.31981000e+05	9.90000000e+01	1.02000000e+02	1.63000000e+02
-156	1.32196000e+05	9.90000000e+01	1.02000000e+02	1.63000000e+02
-155	1.32506000e+05	1.02000000e+02	1.04000000e+02	1.65000000e+02
-154	1.32796000e+05	1.02000000e+02	1.04000000e+02	1.65000000e+02
-153	1.32993000e+05	1.02000000e+02	1.04000000e+02	1.65000000e+02
-152	1.33304000e+05	1.02000000e+02	1.04000000e+02	1.65000000e+02
-151	1.33304000e+05	1.02000000e+02	1.04000000e+02	1.65000000e+02
-150	1.33550000e+05	1.02000000e+02	1.04000000e+02	1.65000000e+02
-149	1.33789000e+05	1.02000000e+02	1.04000000e+02	1.65000000e+02
-148	1.33995000e+05	1.02000000e+02	1.04000000e+02	1.65000000e+02
-147	1.34203000e+05	1.02000000e+02	1.04000000e+02	1.65000000e+02
-146	1.34440000e+05	1.02000000e+02	1.04000000e+02	1.65000000e+02
-145	1.34734000e+05	1.02000000e+02	1.04000000e+02	1.65000000e+02
-144	1.34734000e+05	1.02000000e+02	1.04000000e+02	1.65000000e+02
-143	1.35020000e+05	1.02000000e+02	1.04000000e+02	1.65000000e+02
-142	1.35295000e+05	1.02000000e+02	1.04000000e+02	1.65000000e+02
-141	1.35522000e+05	1.02000000e+02	1.04000000e+02	1.65000000e+02
-140	1.35737000e+05	1.02000000e+02	1.04000000e+02	1.65000000e+02
-139	1.35977000e+05	1.02000000e+02	1.04000000e+02	1.65000000e+02
-138	1.36291000e+05	1.02000000e+02	1.04000000e+02	1.65000000e+02
-137	1.36608000e+05	1.02000000e+02	1.04000000e+02	1.65000000e+02
-136	1.36824000e+05	1.02000000e+02	1.04000000e+02	1.65000000e+02
-135	1.37049000e+05	1.02000000e+02	1.04000000e+02	1.65000000e+02
-134	1.37247000e+05	1.02000000e+02	1.04000000e+02	1.65000000e+02
-133	1.37489000e+05	1.02000000e+02	1.04000000e+02	1.65000000e+02
-132	1.37692000e+05	1.02000000e+02	1.04000000e+02	1.65000000e+02
-131	1.37970000e+05	1.02000000e+02	1.04000000e+02	1.65000000e+02
-130	1.38255000e+05	1.02000000e+02	1.04000000e+02	1.65000000e+02
-129	1.38470000e+05	1.02000000e+02	1.04000000e+02	1.65000000e+02
-128	1.38638000e+05	1.02000000e+02	1.04000000e+02	1.65000000e+02
-127	1.38825000e+05	1.02000000e+02	1.04000000e+02	1.65000000e+02
-126	1.38999000e+05	1.02000000e+02	1.04000000e+02	1.65000000e+02
-125	1.39207000e+05	1.02000000e+02	1.04000000e+02	1.65000000e+02
-124	1.39508000e+05	1.02000000e+02	1.04000000e+02	1.65000000e+02
-123	1.39715000e+05	1.02000000e+02	1.04000000e+02	1.65000000e+02
-122	1.39913000e+05	9.60000000e+01	1.05000000e+02	1.66000000e+02
-121	1.40122000e+05	9.60000000e+01	1.05000000e+02	1.66000000e+02
-120	1.40343000e+05	9.60000000e+01	1.05000000e+02	1.66000000e+02
-119	1.40586000e+05	9.60000000e+01	1.05000000e+02	1.66000000e+02
-118	1.40776000e+05	9.60000000e+01	1.05000000e+02	1.66000000e+02
-117	1.41032000e+05	9.60000000e+01	1.05000000e+02	1.66000000e+02
-116	1.41317000e+05	9.60000000e+01	1.05000000e+02	1.66000000e+02
-115	1.41592000e+05	9.60000000e+01	1.05000000e+02	1.66000000e+02
-114	1.41875000e+05	9.90000000e+01	1.06000000e+02	1.67000000e+02
-113	1.42201000e+05	9.90000000e+01	1.06000000e+02	1.67000000e+02
-112	1.42502000e+05	9.90000000e+01	1.06000000e+02	1.67000000e+02
-111	1.42676000e+05	9.90000000e+01	1.06000000e+02	1.67000000e+02
-110	1.43041000e+05	9.90000000e+01	1.06000000e+02	1.67000000e+02
-109	1.43328000e+05	9.90000000e+01	1.06000000e+02	1.67000000e+02
-108	1.43665000e+05	9.90000000e+01	1.06000000e+02	1.67000000e+02
-107	1.44002000e+05	9.90000000e+01	1.07000000e+02	1.68000000e+02
-106	1.44411000e+05	9.90000000e+01	1.07000000e+02	1.68000000e+02
-105	1.44777000e+05	9.90000000e+01	1.07000000e+02	1.68000000e+02
-104	1.45162000e+05	9.90000000e+01	1.07000000e+02	1.68000000e+02
-103	1.45596000e+05	9.90000000e+01	1.07000000e+02	1.68000000e+02
-102	1.46115000e+05	9.90000000e+01	1.07000000e+02	1.68000000e+02
-101	1.46386000e+05	9.90000000e+01	1.07000000e+02	1.68000000e+02
-100	1.46674000e+05	9.90000000e+01	1.07000000e+02	1.68000000e+02
-99	1.46977000e+05	9.90000000e+01	1.07000000e+02	1.68000000e+02
-98	1.47295000e+05	9.90000000e+01	1.07000000e+02	1.68000000e+02
-97	1.47559000e+05	9.90000000e+01	1.07000000e+02	1.68000000e+02
-96	1.47923000e+05	9.90000000e+01	1.07000000e+02	1.68000000e+02
-95	1.48275000e+05	9.90000000e+01	1.07000000e+02	1.68000000e+02
-94	1.48522000e+05	9.90000000e+01	1.07000000e+02	1.68000000e+02
-93	1.48738000e+05	9.90000000e+01	1.07000000e+02	1.68000000e+02
-92	1.48971000e+05	9.90000000e+01	1.07000000e+02	1.68000000e+02
-91	1.49175000e+05	9.90000000e+01	1.07000000e+02	1.68000000e+02
-90	1.49513000e+05	9.90000000e+01	1.07000000e+02	1.68000000e+02
-89	1.49836000e+05	9.90000000e+01	1.07000000e+02	1.68000000e+02
-88	1.50340000e+05	9.90000000e+01	1.07000000e+02	1.68000000e+02
-87	1.50777000e+05	9.80000000e+01	1.08000000e+02	1.69000000e+02
-86	1.51139000e+05	9.80000000e+01	1.08000000e+02	1.69000000e+02
-85	1.51404000e+05	1.02000000e+02	1.09000000e+02	1.70000000e+02
-84	1.51679000e+05	1.02000000e+02	1.09000000e+02	1.70000000e+02
-83	1.51938000e+05	1.02000000e+02	1.09000000e+02	1.70000000e+02
-82	1.51938000e+05	9.80000000e+01	1.09000000e+02	1.71000000e+02
-81	1.51938000e+05	9.80000000e+01	1.09000000e+02	1.71000000e+02
-80	1.52375000e+05	9.80000000e+01	1.09000000e+02	1.71000000e+02
-79	1.52693000e+05	9.80000000e+01	1.09000000e+02	1.71000000e+02
-78	1.53055000e+05	1.02000000e+02	1.10000000e+02	1.74000000e+02
-77	1.53421000e+05	1.02000000e+02	1.10000000e+02	1.74000000e+02
-76	1.53712000e+05	1.02000000e+02	1.10000000e+02	1.74000000e+02
-75	1.54125000e+05	1.02000000e+02	1.10000000e+02	1.74000000e+02
-74	1.54622000e+05	1.02000000e+02	1.10000000e+02	1.74000000e+02
-73	1.54914000e+05	1.02000000e+02	1.10000000e+02	1.74000000e+02
-72	1.55187000e+05	1.02000000e+02	1.10000000e+02	1.74000000e+02
-71	1.55578000e+05	1.02000000e+02	1.10000000e+02	1.74000000e+02
-70	1.55890000e+05	1.02000000e+02	1.10000000e+02	1.74000000e+02
-69	1.56166000e+05	1.02000000e+02	1.10000000e+02	1.74000000e+02
-68	1.56635000e+05	1.02000000e+02	1.10000000e+02	1.74000000e+02
-67	1.57028000e+05	1.02000000e+02	1.10000000e+02	1.74000000e+02
-66	1.57028000e+05	1.02000000e+02	1.10000000e+02	1.74000000e+02
-65	1.57225000e+05	1.02000000e+02	1.10000000e+02	1.74000000e+02
-64	1.57566000e+05	1.02000000e+02	1.10000000e+02	1.74000000e+02
-63	1.57868000e+05	1.06000000e+02	1.11000000e+02	1.75000000e+02
-62	1.58200000e+05	1.06000000e+02	1.11000000e+02	1.75000000e+02
-61	1.58579000e+05	1.06000000e+02	1.11000000e+02	1.75000000e+02
-60	1.58886000e+05	1.06000000e+02	1.11000000e+02	1.75000000e+02
-59	1.59273000e+05	1.06000000e+02	1.11000000e+02	1.75000000e+02
-58	1.59611000e+05	1.06000000e+02	1.11000000e+02	1.75000000e+02
-57	1.59942000e+05	1.06000000e+02	1.11000000e+02	1.75000000e+02
-56	1.60268000e+05	1.06000000e+02	1.11000000e+02	1.75000000e+02
-55	1.60483000e+05	1.06000000e+02	1.11000000e+02	1.75000000e+02
-54	1.60793000e+05	1.06000000e+02	1.11000000e+02	1.75000000e+02
-53	1.61172000e+05	1.06000000e+02	1.11000000e+02	1.75000000e+02
-52	1.61593000e+05	1.06000000e+02	1.11000000e+02	1.75000000e+02
-51	1.61593000e+05	1.06000000e+02	1.11000000e+02	1.75000000e+02
-50	1.61914000e+05	1.04000000e+02	1.12000000e+02	1.76000000e+02
-49	1.62135000e+05	1.04000000e+02	1.12000000e+02	1.76000000e+02
-48	1.62469000e+05	1.04000000e+02	1.12000000e+02	1.76000000e+02
-47	1.62891000e+05	1.04000000e+02	1.12000000e+02	1.76000000e+02
-46	1.63275000e+05	1.04000000e+02	1.12000000e+02	1.76000000e+02
-45	1.63534000e+05	1.04000000e+02	1.12000000e+02	1.76000000e+02
-44	1.63850000e+05	1.04000000e+02	1.12000000e+02	1.76000000e+02
-43	1.64239000e+05	1.09000000e+02	1.14000000e+02	1.81000000e+02
-42	1.64549000e+05	1.09000000e+02	1.14000000e+02	1.81000000e+02
-41	1.64835000e+05	1.09000000e+02	1.14000000e+02	1.81000000e+02
-40	1.65196000e+05	1.09000000e+02	1.14000000e+02	1.81000000e+02
-39	1.65751000e+05	1.09000000e+02	1.15000000e+02	1.83000000e+02
-38	1.66127000e+05	1.12000000e+02	1.16000000e+02	1.84000000e+02
-37	1.66487000e+05	1.12000000e+02	1.16000000e+02	1.84000000e+02
-36	1.66835000e+05	1.12000000e+02	1.16000000e+02	1.84000000e+02
-35	1.67138000e+05	1.12000000e+02	1.16000000e+02	1.84000000e+02
-34	1.67522000e+05	1.12000000e+02	1.16000000e+02	1.84000000e+02
-33	1.68031000e+05	1.12000000e+02	1.16000000e+02	1.84000000e+02
-32	1.68517000e+05	1.12000000e+02	1.16000000e+02	1.84000000e+02
-31	1.68958000e+05	1.09000000e+02	1.18000000e+02	1.86000000e+02
-30	1.69367000e+05	1.06000000e+02	1.19000000e+02	1.87000000e+02
-29	1.69725000e+05	1.06000000e+02	1.19000000e+02	1.87000000e+02
-28	1.70194000e+05	1.06000000e+02	1.19000000e+02	1.87000000e+02
-27	1.70757000e+05	1.06000000e+02	1.19000000e+02	1.87000000e+02
-26	1.71351000e+05	1.06000000e+02	1.19000000e+02	1.87000000e+02
-25	1.72129000e+05	1.06000000e+02	1.19000000e+02	1.87000000e+02
-24	1.72899000e+05	1.06000000e+02	1.19000000e+02	1.87000000e+02
-23	1.74171000e+05	1.17000000e+02	1.23000000e+02	1.92000000e+02
-22	1.74998000e+05	1.17000000e+02	1.23000000e+02	1.92000000e+02
-21	1.75628000e+05	1.17000000e+02	1.23000000e+02	1.92000000e+02
-20	1.76499000e+05	1.17000000e+02	1.23000000e+02	1.92000000e+02
-19	1.77399000e+05	1.17000000e+02	1.23000000e+02	1.92000000e+02
-18	1.78212000e+05	1.17000000e+02	1.23000000e+02	1.92000000e+02
-17	1.78898000e+05	1.17000000e+02	1.23000000e+02	1.92000000e+02
-16	1.79542000e+05	1.17000000e+02	1.23000000e+02	1.92000000e+02
-15	1.80193000e+05	1.17000000e+02	1.23000000e+02	1.92000000e+02
-14	1.80824000e+05	1.17000000e+02	1.23000000e+02	1.92000000e+02
-13	1.81838000e+05	1.17000000e+02	1.23000000e+02	1.92000000e+02
-12	1.82913000e+05	1.19000000e+02	1.25000000e+02	1.96000000e+02
-11	1.84125000e+05	1.22000000e+02	1.26000000e+02	1.97000000e+02
-10	1.85386000e+05	1.22000000e+02	1.26000000e+02	1.97000000e+02
-9	1.86675000e+05	1.18000000e+02	1.29000000e+02	2.00000000e+02
-8	1.88033000e+05	1.18000000e+02	1.29000000e+02	2.00000000e+02
-7	1.89180000e+05	1.18000000e+02	1.29000000e+02	2.00000000e+02
-6	1.90399000e+05	1.18000000e+02	1.29000000e+02	2.00000000e+02
-5	1.91732000e+05	1.25000000e+02	1.31000000e+02	2.03000000e+02
-4	1.93297000e+05	1.25000000e+02	1.31000000e+02	2.03000000e+02
-3	1.94847000e+05	1.25000000e+02	1.31000000e+02	2.03000000e+02
-2	1.96171000e+05	1.20000000e+02	1.35000000e+02	2.12000000e+02
-1	1.97408000e+05	1.23000000e+02	1.36000000e+02	2.13000000e+02
0	1.98624000e+05	1.23000000e+02	1.36000000e+02	2.13000000e+02
1	2.02007000e+05	1.22000000e+02	1.41000000e+02	2.20000000e+02
2	2.05129000e+05	1.33000000e+02	1.42000000e+02	2.21000000e+02
3	2.07311000e+05	1.32000000e+02	1.43000000e+02	2.22000000e+02
4	2.08978000e+05	1.32000000e+02	1.43000000e+02	2.22000000e+02
5	2.09999000e+05	1.33000000e+02	1.44000000e+02	2.23000000e+02
6	2.10808000e+05	1.33000000e+02	1.44000000e+02	2.23000000e+02
7	2.11552000e+05	1.33000000e+02	1.44000000e+02	2.23000000e+02
8	2.12390000e+05	1.33000000e+02	1.44000000e+02	2.23000000e+02
9	2.13493000e+05	1.33000000e+02	1.44000000e+02	2.23000000e+02
10	2.14711000e+05	1.33000000e+02	1.44000000e+02	2.23000000e+02
11	2.15831000e+05	1.38000000e+02	1.45000000e+02	2.24000000e+02
12	2.16604000e+05	1.36000000e+02	1.47000000e+02	2.26000000e+02
13	2.17135000e+05	1.36000000e+02	1.47000000e+02	2.26000000e+02
14	2.17634000e+05	1.36000000e+02	1.47000000e+02	2.26000000e+02
15	2.18162000e+05	1.36000000e+02	1.47000000e+02	2.26000000e+02
16	2.18929000e+05	1.36000000e+02	1.47000000e+02	2.26000000e+02
17	2.19743000e+05	1.30000000e+02	1.48000000e+02	2.27000000e+02
18	2.20591000e+05	1.30000000e+02	1.48000000e+02	2.27000000e+02
19	2.21185000e+05	1.30000000e+02	1.48000000e+02	2.27000000e+02
20	2.21709000e+05	1.30000000e+02	1.48000000e+02	2.27000000e+02
21	2.22270000e+05	1.30000000e+02	1.48000000e+02	2.27000000e+02
22	2.22787000e+05	1.30000000e+02	1.48000000e+02	2.27000000e+02
23	2.23318000e+05	1.30000000e+02	1.48000000e+02	2.27000000e+02
24	2.23982000e+05	1.39000000e+02	1.49000000e+02	2.28000000e+02
25	2.25155000e+05	1.39000000e+02	1.49000000e+02	2.28000000e+02
26	2.25650000e+05	1.39000000e+02	1.49000000e+02	2.28000000e+02
27	2.26057000e+05	1.39000000e+02	1.49000000e+02	2.28000000e+02
28	2.26394000e+05	1.39000000e+02	1.49000000e+02	2.28000000e+02
29	2.26846000e+05	1.39000000e+02	1.49000000e+02	2.28000000e+02
30	2.27406000e+05	1.39000000e+02	1.49000000e+02	2.28000000e+02
31	2.27990000e+05	1.39000000e+02	1.49000000e+02	2.28000000e+02
32	2.28478000e+05	1.39000000e+02	1.49000000e+02	2.28000000e+02
33	2.28808000e+05	1.39000000e+02	1.49000000e+02	2.28000000e+02
34	2.29049000e+05	1.39000000e+02	1.49000000e+02	2.28000000e+02
35	2.29395000e+05	1.39000000e+02	1.49000000e+02	2.28000000e+02
36	2.29773000e+05	1.39000000e+02	1.49000000e+02	2.28000000e+02
37	2.30229000e+05	1.39000000e+02	1.49000000e+02	2.28000000e+02
38	2.30755000e+05	1.39000000e+02	1.49000000e+02	2.28000000e+02
39	2.31210000e+05	1.39000000e+02	1.49000000e+02	2.28000000e+02
40	2.31614000e+05	1.39000000e+02	1.49000000e+02	2.28000000e+02
41	2.32039000e+05	1.34000000e+02	1.50000000e+02	2.29000000e+02
42	2.32444000e+05	1.34000000e+02	1.50000000e+02	2.29000000e+02
43	2.32848000e+05	1.34000000e+02	1.50000000e+02	2.29000000e+02
44	2.33384000e+05	1.34000000e+02	1.50000000e+02	2.29000000e+02
45	2.34328000e+05	1.34000000e+02	1.50000000e+02	2.29000000e+02
46	2.34877000e+05	1.34000000e+02	1.50000000e+02	2.29000000e+02
47	2.35393000e+05	1.34000000e+02	1.50000000e+02	2.29000000e+02
48	2.35881000e+05	1.34000000e+02	1.50000000e+02	2.29000000e+02
49	2.36807000e+05	1.34000000e+02	1.50000000e+02	2.29000000e+02
50	2.37515000e+05	1.34000000e+02	1.50000000e+02	2.29000000e+02
51	2.38284000e+05	1.34000000e+02	1.50000000e+02	2.29000000e+02
52	2.38986000e+05	1.34000000e+02	1.50000000e+02	2.29000000e+02
53	2.39549000e+05	1.34000000e+02	1.50000000e+02	2.29000000e+02
54	2.40032000e+05	1.34000000e+02	1.50000000e+02	2.29000000e+02
55	2.40537000e+05	1.34000000e+02	1.50000000e+02	2.29000000e+02
56	2.41019000e+05	1.34000000e+02	1.50000000e+02	2.29000000e+02
57	2.41317000e+05	1.34000000e+02	1.50000000e+02	2.29000000e+02
58	2.41463000e+05	1.34000000e+02	1.50000000e+02	2.29000000e+02
59	2.41558000e+05	1.35000000e+02	1.51000000e+02	2.30000000e+02
60	2.41680000e+05	1.35000000e+02	1.51000000e+02	2.30000000e+02
61	2.41918000e+05	1.35000000e+02	1.51000000e+02	2.30000000e+02
62	2.42281000e+05	1.35000000e+02	1.51000000e+02	2.30000000e+02
63	2.42703000e+05	1.35000000e+02	1.51000000e+02	2.30000000e+02
64	2.43120000e+05	1.35000000e+02	1.51000000e+02	2.30000000e+02
65	2.43702000e+05	1.35000000e+02	1.51000000e+02	2.30000000e+02
66	2.44189000e+05	1.35000000e+02	1.52000000e+02	2.31000000e+02
67	2.44662000e+05	1.35000000e+02	1.52000000e+02	2.31000000e+02
68	2.45122000e+05	1.35000000e+02	1.52000000e+02	2.31000000e+02
69	2.45607000e+05	1.35000000e+02	1.52000000e+02	2.31000000e+02
70	2.46046000e+05	1.35000000e+02	1.52000000e+02	2.31000000e+02
71	2.46495000e+05	1.35000000e+02	1.52000000e+02	2.31000000e+02
72	2.46495000e+05	1.35000000e+02	1.52000000e+02	2.31000000e+02
73	2.46682000e+05	1.35000000e+02	1.52000000e+02	2.31000000e+02
74	2.46682000e+05	1.35000000e+02	1.52000000e+02	2.31000000e+02
75	2.47120000e+05	1.35000000e+02	1.52000000e+02	2.31000000e+02
76	2.47617000e+05	1.35000000e+02	1.52000000e+02	2.31000000e+02
77	2.48017000e+05	1.35000000e+02	1.52000000e+02	2.31000000e+02
78	2.48480000e+05	1.35000000e+02	1.52000000e+02	2.31000000e+02
79	2.48931000e+05	1.35000000e+02	1.52000000e+02	2.31000000e+02
80	2.49333000e+05	1.35000000e+02	1.52000000e+02	2.31000000e+02
81	2.49333000e+05	1.35000000e+02	1.52000000e+02	2.31000000e+02
82	2.49683000e+05	1.35000000e+02	1.52000000e+02	2.31000000e+02
83	2.49683000e+05	1.35000000e+02	1.52000000e+02	2.31000000e+02
84	2.49683000e+05	1.35000000e+02	1.52000000e+02	2.31000000e+02
85	2.49683000e+05	1.35000000e+02	1.52000000e+02	2.31000000e+02
86	2.49683000e+05	1.35000000e+02	1.52000000e+02	2.31000000e+02
87	2.50143000e+05	1.35000000e+02	1.52000000e+02	2.31000000e+02
88	2.50544000e+05	1.35000000e+02	1.52000000e+02	2.31000000e+02
89	2.51108000e+05	1.35000000e+02	1.52000000e+02	2.31000000e+02
90	2.51496000e+05	1.35000000e+02	1.52000000e+02	2.31000000e+02
91	2.51927000e+05	1.35000000e+02	1.52000000e+02	2.31000000e+02
92	2.52325000e+05	1.35000000e+02	1.52000000e+02	2.31000000e+02
93	2.52940000e+05	1.35000000e+02	1.52000000e+02	2.31000000e+02
94	2.53463000e+05	1.35000000e+02	1.52000000e+02	2.31000000e+02
95	2.53895000e+05	1.35000000e+02	1.52000000e+02	2.31000000e+02
96	2.54373000e+05	1.35000000e+02	1.52000000e+02	2.31000000e+02
97	2.54802000e+05	1.42000000e+02	1.53000000e+02	2.32000000e+02
98	2.55388000e+05	1.42000000e+02	1.53000000e+02	2.32000000e+02
99	2.56043000e+05	1.42000000e+02	1.53000000e+02	2.32000000e+02
100	2.56715000e+05	1.42000000e+02	1.53000000e+02	2.32000000e+02
