# Supplementary material for: Early Prediction of Movie Box Office Success Based on Wikipedia Activity Big Data
Source: PLoS One. 2013 Aug 21;8(8):e71226. doi: 10.1371/journal.pone.0071226 (PMC3749192; doi:10.1371/journal.pone.0071226)
Supplement: Dataset S1 — The dataset under study, including the financial and Wikipedia activity data is also available at http://wwm.phy.bme.hu/SupplementaryDataS1.zip. (ZIP) [file pone.0071226.s002.zip › wikipredict_data_pack/sample_of_312/wikipedia_predictors/258]

Day_(movie_time)	Views	Users	Rigor	Edits
-500	0.00000000e+00	0.00000000e+00	0.00000000e+00	0.00000000e+00
-499	0.00000000e+00	0.00000000e+00	0.00000000e+00	0.00000000e+00
-498	0.00000000e+00	0.00000000e+00	0.00000000e+00	0.00000000e+00
-497	0.00000000e+00	0.00000000e+00	0.00000000e+00	0.00000000e+00
-496	0.00000000e+00	0.00000000e+00	0.00000000e+00	0.00000000e+00
-495	0.00000000e+00	0.00000000e+00	0.00000000e+00	0.00000000e+00
-494	0.00000000e+00	0.00000000e+00	0.00000000e+00	0.00000000e+00
-493	0.00000000e+00	0.00000000e+00	0.00000000e+00	0.00000000e+00
-492	0.00000000e+00	0.00000000e+00	0.00000000e+00	0.00000000e+00
-491	0.00000000e+00	0.00000000e+00	0.00000000e+00	0.00000000e+00
-490	0.00000000e+00	0.00000000e+00	0.00000000e+00	0.00000000e+00
-489	0.00000000e+00	0.00000000e+00	0.00000000e+00	0.00000000e+00
-488	0.00000000e+00	0.00000000e+00	0.00000000e+00	0.00000000e+00
-487	0.00000000e+00	0.00000000e+00	0.00000000e+00	0.00000000e+00
-486	0.00000000e+00	0.00000000e+00	0.00000000e+00	0.00000000e+00
-485	0.00000000e+00	0.00000000e+00	0.00000000e+00	0.00000000e+00
-484	0.00000000e+00	0.00000000e+00	0.00000000e+00	0.00000000e+00
-483	0.00000000e+00	0.00000000e+00	0.00000000e+00	0.00000000e+00
-482	0.00000000e+00	0.00000000e+00	0.00000000e+00	0.00000000e+00
-481	0.00000000e+00	0.00000000e+00	0.00000000e+00	0.00000000e+00
-480	0.00000000e+00	0.00000000e+00	0.00000000e+00	0.00000000e+00
-479	0.00000000e+00	0.00000000e+00	0.00000000e+00	0.00000000e+00
-478	0.00000000e+00	0.00000000e+00	0.00000000e+00	0.00000000e+00
-477	0.00000000e+00	0.00000000e+00	0.00000000e+00	0.00000000e+00
-476	0.00000000e+00	0.00000000e+00	0.00000000e+00	0.00000000e+00
-475	0.00000000e+00	0.00000000e+00	0.00000000e+00	0.00000000e+00
-474	0.00000000e+00	0.00000000e+00	0.00000000e+00	0.00000000e+00
-473	0.00000000e+00	0.00000000e+00	0.00000000e+00	0.00000000e+00
-472	0.00000000e+00	0.00000000e+00	0.00000000e+00	0.00000000e+00
-471	0.00000000e+00	0.00000000e+00	0.00000000e+00	0.00000000e+00
-470	0.00000000e+00	0.00000000e+00	0.00000000e+00	0.00000000e+00
-469	0.00000000e+00	0.00000000e+00	0.00000000e+00	0.00000000e+00
-468	0.00000000e+00	0.00000000e+00	0.00000000e+00	0.00000000e+00
-467	0.00000000e+00	0.00000000e+00	0.00000000e+00	0.00000000e+00
-466	0.00000000e+00	0.00000000e+00	0.00000000e+00	0.00000000e+00
-465	0.00000000e+00	0.00000000e+00	0.00000000e+00	0.00000000e+00
-464	0.00000000e+00	0.00000000e+00	0.00000000e+00	0.00000000e+00
-463	0.00000000e+00	0.00000000e+00	0.00000000e+00	0.00000000e+00
-462	0.00000000e+00	0.00000000e+00	0.00000000e+00	0.00000000e+00
-461	0.00000000e+00	0.00000000e+00	0.00000000e+00	0.00000000e+00
-460	0.00000000e+00	0.00000000e+00	0.00000000e+00	0.00000000e+00
-459	0.00000000e+00	0.00000000e+00	0.00000000e+00	0.00000000e+00
-458	0.00000000e+00	0.00000000e+00	0.00000000e+00	0.00000000e+00
-457	0.00000000e+00	0.00000000e+00	0.00000000e+00	0.00000000e+00
-456	0.00000000e+00	0.00000000e+00	0.00000000e+00	0.00000000e+00
-455	0.00000000e+00	0.00000000e+00	0.00000000e+00	0.00000000e+00
-454	0.00000000e+00	0.00000000e+00	0.00000000e+00	0.00000000e+00
-453	0.00000000e+00	0.00000000e+00	0.00000000e+00	0.00000000e+00
-452	0.00000000e+00	0.00000000e+00	0.00000000e+00	0.00000000e+00
-451	0.00000000e+00	0.00000000e+00	0.00000000e+00	0.00000000e+00
-450	0.00000000e+00	0.00000000e+00	0.00000000e+00	0.00000000e+00
-449	1.00000000e+00	0.00000000e+00	0.00000000e+00	0.00000000e+00
-448	1.00000000e+00	0.00000000e+00	0.00000000e+00	0.00000000e+00
-447	1.00000000e+00	0.00000000e+00	0.00000000e+00	0.00000000e+00
-446	1.00000000e+00	0.00000000e+00	0.00000000e+00	0.00000000e+00
-445	1.00000000e+00	0.00000000e+00	0.00000000e+00	0.00000000e+00
-444	1.00000000e+00	0.00000000e+00	0.00000000e+00	0.00000000e+00
-443	1.00000000e+00	0.00000000e+00	0.00000000e+00	0.00000000e+00
-442	1.00000000e+00	0.00000000e+00	0.00000000e+00	0.00000000e+00
-441	1.00000000e+00	0.00000000e+00	0.00000000e+00	0.00000000e+00
-440	1.00000000e+00	0.00000000e+00	0.00000000e+00	0.00000000e+00
-439	1.00000000e+00	0.00000000e+00	0.00000000e+00	0.00000000e+00
-438	1.00000000e+00	0.00000000e+00	0.00000000e+00	0.00000000e+00
-437	1.00000000e+00	0.00000000e+00	0.00000000e+00	0.00000000e+00
-436	1.00000000e+00	0.00000000e+00	0.00000000e+00	0.00000000e+00
-435	1.00000000e+00	0.00000000e+00	0.00000000e+00	0.00000000e+00
-434	2.00000000e+00	0.00000000e+00	0.00000000e+00	0.00000000e+00
-433	2.00000000e+00	0.00000000e+00	0.00000000e+00	0.00000000e+00
-432	2.00000000e+00	0.00000000e+00	0.00000000e+00	0.00000000e+00
-431	2.00000000e+00	0.00000000e+00	0.00000000e+00	0.00000000e+00
-430	2.00000000e+00	0.00000000e+00	0.00000000e+00	0.00000000e+00
-429	2.00000000e+00	0.00000000e+00	0.00000000e+00	0.00000000e+00
-428	2.00000000e+00	0.00000000e+00	0.00000000e+00	0.00000000e+00
-427	2.00000000e+00	0.00000000e+00	0.00000000e+00	0.00000000e+00
-426	2.00000000e+00	0.00000000e+00	0.00000000e+00	0.00000000e+00
-425	2.00000000e+00	0.00000000e+00	0.00000000e+00	0.00000000e+00
-424	2.00000000e+00	0.00000000e+00	0.00000000e+00	0.00000000e+00
-423	2.00000000e+00	0.00000000e+00	0.00000000e+00	0.00000000e+00
-422	2.00000000e+00	0.00000000e+00	0.00000000e+00	0.00000000e+00
-421	2.00000000e+00	0.00000000e+00	0.00000000e+00	0.00000000e+00
-420	2.00000000e+00	0.00000000e+00	0.00000000e+00	0.00000000e+00
-419	2.00000000e+00	0.00000000e+00	0.00000000e+00	0.00000000e+00
-418	2.00000000e+00	0.00000000e+00	0.00000000e+00	0.00000000e+00
-417	2.00000000e+00	0.00000000e+00	0.00000000e+00	0.00000000e+00
-416	2.00000000e+00	0.00000000e+00	0.00000000e+00	0.00000000e+00
-415	2.00000000e+00	0.00000000e+00	0.00000000e+00	0.00000000e+00
-414	2.00000000e+00	0.00000000e+00	0.00000000e+00	0.00000000e+00
-413	2.00000000e+00	0.00000000e+00	0.00000000e+00	0.00000000e+00
-412	2.00000000e+00	0.00000000e+00	0.00000000e+00	0.00000000e+00
-411	2.00000000e+00	0.00000000e+00	0.00000000e+00	0.00000000e+00
-410	2.00000000e+00	0.00000000e+00	0.00000000e+00	0.00000000e+00
-409	2.00000000e+00	0.00000000e+00	0.00000000e+00	0.00000000e+00
-408	2.00000000e+00	0.00000000e+00	0.00000000e+00	0.00000000e+00
-407	2.00000000e+00	0.00000000e+00	0.00000000e+00	0.00000000e+00
-406	2.00000000e+00	0.00000000e+00	0.00000000e+00	0.00000000e+00
-405	2.00000000e+00	0.00000000e+00	0.00000000e+00	0.00000000e+00
-404	2.00000000e+00	0.00000000e+00	0.00000000e+00	0.00000000e+00
-403	2.00000000e+00	0.00000000e+00	0.00000000e+00	0.00000000e+00
-402	2.00000000e+00	0.00000000e+00	0.00000000e+00	0.00000000e+00
-401	2.00000000e+00	0.00000000e+00	0.00000000e+00	0.00000000e+00
-400	2.00000000e+00	0.00000000e+00	0.00000000e+00	0.00000000e+00
-399	2.00000000e+00	0.00000000e+00	0.00000000e+00	0.00000000e+00
-398	2.00000000e+00	0.00000000e+00	0.00000000e+00	0.00000000e+00
-397	2.00000000e+00	0.00000000e+00	0.00000000e+00	0.00000000e+00
-396	2.00000000e+00	0.00000000e+00	0.00000000e+00	0.00000000e+00
-395	2.00000000e+00	0.00000000e+00	0.00000000e+00	0.00000000e+00
-394	2.00000000e+00	0.00000000e+00	0.00000000e+00	0.00000000e+00
-393	2.00000000e+00	0.00000000e+00	0.00000000e+00	0.00000000e+00
-392	2.00000000e+00	0.00000000e+00	0.00000000e+00	0.00000000e+00
-391	2.00000000e+00	0.00000000e+00	0.00000000e+00	0.00000000e+00
-390	2.00000000e+00	0.00000000e+00	0.00000000e+00	0.00000000e+00
-389	2.00000000e+00	0.00000000e+00	0.00000000e+00	0.00000000e+00
-388	2.00000000e+00	0.00000000e+00	0.00000000e+00	0.00000000e+00
-387	2.00000000e+00	0.00000000e+00	0.00000000e+00	0.00000000e+00
-386	2.00000000e+00	0.00000000e+00	0.00000000e+00	0.00000000e+00
-385	2.00000000e+00	0.00000000e+00	0.00000000e+00	0.00000000e+00
-384	2.00000000e+00	0.00000000e+00	0.00000000e+00	0.00000000e+00
-383	2.00000000e+00	0.00000000e+00	0.00000000e+00	0.00000000e+00
-382	2.00000000e+00	0.00000000e+00	0.00000000e+00	0.00000000e+00
-381	2.00000000e+00	0.00000000e+00	0.00000000e+00	0.00000000e+00
-380	2.00000000e+00	0.00000000e+00	0.00000000e+00	0.00000000e+00
-379	2.00000000e+00	0.00000000e+00	0.00000000e+00	0.00000000e+00
-378	2.00000000e+00	0.00000000e+00	0.00000000e+00	0.00000000e+00
-377	2.00000000e+00	0.00000000e+00	0.00000000e+00	0.00000000e+00
-376	2.00000000e+00	0.00000000e+00	0.00000000e+00	0.00000000e+00
-375	2.00000000e+00	0.00000000e+00	0.00000000e+00	0.00000000e+00
-374	2.00000000e+00	0.00000000e+00	0.00000000e+00	0.00000000e+00
-373	2.00000000e+00	0.00000000e+00	0.00000000e+00	0.00000000e+00
-372	2.00000000e+00	0.00000000e+00	0.00000000e+00	0.00000000e+00
-371	2.00000000e+00	0.00000000e+00	0.00000000e+00	0.00000000e+00
-370	2.00000000e+00	0.00000000e+00	0.00000000e+00	0.00000000e+00
-369	2.00000000e+00	0.00000000e+00	0.00000000e+00	0.00000000e+00
-368	2.00000000e+00	0.00000000e+00	0.00000000e+00	0.00000000e+00
-367	2.00000000e+00	0.00000000e+00	0.00000000e+00	0.00000000e+00
-366	2.00000000e+00	0.00000000e+00	0.00000000e+00	0.00000000e+00
-365	2.00000000e+00	0.00000000e+00	0.00000000e+00	0.00000000e+00
-364	2.00000000e+00	0.00000000e+00	0.00000000e+00	0.00000000e+00
-363	2.00000000e+00	0.00000000e+00	0.00000000e+00	0.00000000e+00
-362	2.00000000e+00	0.00000000e+00	0.00000000e+00	0.00000000e+00
-361	2.00000000e+00	0.00000000e+00	0.00000000e+00	0.00000000e+00
-360	2.00000000e+00	0.00000000e+00	0.00000000e+00	0.00000000e+00
-359	2.00000000e+00	0.00000000e+00	0.00000000e+00	0.00000000e+00
-358	2.00000000e+00	0.00000000e+00	0.00000000e+00	0.00000000e+00
-357	2.00000000e+00	0.00000000e+00	0.00000000e+00	0.00000000e+00
-356	2.00000000e+00	0.00000000e+00	0.00000000e+00	0.00000000e+00
-355	2.00000000e+00	0.00000000e+00	0.00000000e+00	0.00000000e+00
-354	2.00000000e+00	0.00000000e+00	0.00000000e+00	0.00000000e+00
-353	2.00000000e+00	0.00000000e+00	0.00000000e+00	0.00000000e+00
-352	2.00000000e+00	0.00000000e+00	0.00000000e+00	0.00000000e+00
-351	2.00000000e+00	0.00000000e+00	0.00000000e+00	0.00000000e+00
-350	2.00000000e+00	0.00000000e+00	0.00000000e+00	0.00000000e+00
-349	2.00000000e+00	0.00000000e+00	0.00000000e+00	0.00000000e+00
-348	2.00000000e+00	0.00000000e+00	0.00000000e+00	0.00000000e+00
-347	2.00000000e+00	0.00000000e+00	0.00000000e+00	0.00000000e+00
-346	2.00000000e+00	0.00000000e+00	0.00000000e+00	0.00000000e+00
-345	2.00000000e+00	0.00000000e+00	0.00000000e+00	0.00000000e+00
-344	2.00000000e+00	0.00000000e+00	0.00000000e+00	0.00000000e+00
-343	2.00000000e+00	0.00000000e+00	0.00000000e+00	0.00000000e+00
-342	2.00000000e+00	0.00000000e+00	0.00000000e+00	0.00000000e+00
-341	2.00000000e+00	0.00000000e+00	0.00000000e+00	0.00000000e+00
-340	2.00000000e+00	0.00000000e+00	0.00000000e+00	0.00000000e+00
-339	2.00000000e+00	0.00000000e+00	0.00000000e+00	0.00000000e+00
-338	2.00000000e+00	0.00000000e+00	0.00000000e+00	0.00000000e+00
-337	2.00000000e+00	0.00000000e+00	0.00000000e+00	0.00000000e+00
-336	2.00000000e+00	0.00000000e+00	0.00000000e+00	0.00000000e+00
-335	2.00000000e+00	0.00000000e+00	0.00000000e+00	0.00000000e+00
-334	2.00000000e+00	0.00000000e+00	0.00000000e+00	0.00000000e+00
-333	2.00000000e+00	0.00000000e+00	0.00000000e+00	0.00000000e+00
-332	2.00000000e+00	0.00000000e+00	0.00000000e+00	0.00000000e+00
-331	3.00000000e+01	1.00000000e+00	1.00000000e+00	1.00000000e+00
-330	4.60000000e+01	1.00000000e+00	1.00000000e+00	1.00000000e+00
-329	7.40000000e+01	1.00000000e+00	1.00000000e+00	1.00000000e+00
-328	1.07000000e+02	1.00000000e+00	1.00000000e+00	1.00000000e+00
-327	1.34000000e+02	2.00000000e+00	2.00000000e+00	2.00000000e+00
-326	1.43000000e+02	2.00000000e+00	2.00000000e+00	2.00000000e+00
-325	1.60000000e+02	2.00000000e+00	2.00000000e+00	2.00000000e+00
-324	1.73000000e+02	2.00000000e+00	2.00000000e+00	2.00000000e+00
-323	1.73000000e+02	2.00000000e+00	2.00000000e+00	2.00000000e+00
-322	2.32000000e+02	2.00000000e+00	2.00000000e+00	2.00000000e+00
-321	2.58000000e+02	2.00000000e+00	2.00000000e+00	2.00000000e+00
-320	3.15000000e+02	2.00000000e+00	2.00000000e+00	2.00000000e+00
-319	3.39000000e+02	2.00000000e+00	2.00000000e+00	2.00000000e+00
-318	3.48000000e+02	2.00000000e+00	2.00000000e+00	2.00000000e+00
-317	3.65000000e+02	2.00000000e+00	2.00000000e+00	2.00000000e+00
-316	3.85000000e+02	2.00000000e+00	2.00000000e+00	2.00000000e+00
-315	3.99000000e+02	2.00000000e+00	2.00000000e+00	2.00000000e+00
-314	4.17000000e+02	2.00000000e+00	2.00000000e+00	2.00000000e+00
-313	4.23000000e+02	2.00000000e+00	2.00000000e+00	2.00000000e+00
-312	4.33000000e+02	2.00000000e+00	2.00000000e+00	2.00000000e+00
-311	4.46000000e+02	2.00000000e+00	2.00000000e+00	2.00000000e+00
-310	4.56000000e+02	2.00000000e+00	2.00000000e+00	2.00000000e+00
-309	4.66000000e+02	2.00000000e+00	2.00000000e+00	2.00000000e+00
-308	4.66000000e+02	2.00000000e+00	2.00000000e+00	2.00000000e+00
-307	4.73000000e+02	2.00000000e+00	2.00000000e+00	2.00000000e+00
-306	4.76000000e+02	2.00000000e+00	2.00000000e+00	2.00000000e+00
-305	4.89000000e+02	2.00000000e+00	2.00000000e+00	2.00000000e+00
-304	5.11000000e+02	2.00000000e+00	2.00000000e+00	2.00000000e+00
-303	5.21000000e+02	2.00000000e+00	2.00000000e+00	2.00000000e+00
-302	5.38000000e+02	2.00000000e+00	2.00000000e+00	2.00000000e+00
-301	5.47000000e+02	2.00000000e+00	2.00000000e+00	2.00000000e+00
-300	5.53000000e+02	2.00000000e+00	2.00000000e+00	2.00000000e+00
-299	5.66000000e+02	2.00000000e+00	2.00000000e+00	2.00000000e+00
-298	5.86000000e+02	2.00000000e+00	2.00000000e+00	2.00000000e+00
-297	5.99000000e+02	2.00000000e+00	2.00000000e+00	2.00000000e+00
-296	6.09000000e+02	2.00000000e+00	2.00000000e+00	2.00000000e+00
-295	6.31000000e+02	2.00000000e+00	2.00000000e+00	2.00000000e+00
-294	6.47000000e+02	3.00000000e+00	3.00000000e+00	3.00000000e+00
-293	6.60000000e+02	3.00000000e+00	3.00000000e+00	3.00000000e+00
-292	6.72000000e+02	3.00000000e+00	3.00000000e+00	3.00000000e+00
-291	6.88000000e+02	3.00000000e+00	3.00000000e+00	3.00000000e+00
-290	7.04000000e+02	3.00000000e+00	3.00000000e+00	3.00000000e+00
-289	7.16000000e+02	3.00000000e+00	3.00000000e+00	3.00000000e+00
-288	7.30000000e+02	3.00000000e+00	3.00000000e+00	3.00000000e+00
-287	7.38000000e+02	3.00000000e+00	3.00000000e+00	3.00000000e+00
-286	7.52000000e+02	3.00000000e+00	3.00000000e+00	3.00000000e+00
-285	7.67000000e+02	3.00000000e+00	3.00000000e+00	3.00000000e+00
-284	7.82000000e+02	3.00000000e+00	3.00000000e+00	3.00000000e+00
-283	8.00000000e+02	3.00000000e+00	3.00000000e+00	3.00000000e+00
-282	8.21000000e+02	3.00000000e+00	3.00000000e+00	3.00000000e+00
-281	8.38000000e+02	3.00000000e+00	3.00000000e+00	3.00000000e+00
-280	8.56000000e+02	3.00000000e+00	3.00000000e+00	3.00000000e+00
-279	8.68000000e+02	3.00000000e+00	3.00000000e+00	3.00000000e+00
-278	8.92000000e+02	3.00000000e+00	3.00000000e+00	3.00000000e+00
-277	9.13000000e+02	3.00000000e+00	3.00000000e+00	3.00000000e+00
-276	9.30000000e+02	3.00000000e+00	3.00000000e+00	3.00000000e+00
-275	9.63000000e+02	4.00000000e+00	4.00000000e+00	4.00000000e+00
-274	9.85000000e+02	4.00000000e+00	4.00000000e+00	4.00000000e+00
-273	9.95000000e+02	4.00000000e+00	4.00000000e+00	4.00000000e+00
-272	1.02700000e+03	4.00000000e+00	4.00000000e+00	4.00000000e+00
-271	1.04800000e+03	4.00000000e+00	4.00000000e+00	4.00000000e+00
-270	1.06400000e+03	4.00000000e+00	4.00000000e+00	4.00000000e+00
-269	1.06900000e+03	4.00000000e+00	4.00000000e+00	4.00000000e+00
-268	1.08600000e+03	4.00000000e+00	4.00000000e+00	4.00000000e+00
-267	1.10300000e+03	4.00000000e+00	4.00000000e+00	4.00000000e+00
-266	1.11600000e+03	4.00000000e+00	4.00000000e+00	4.00000000e+00
-265	1.13200000e+03	4.00000000e+00	4.00000000e+00	4.00000000e+00
-264	1.15200000e+03	4.00000000e+00	4.00000000e+00	4.00000000e+00
-263	1.16400000e+03	4.00000000e+00	4.00000000e+00	4.00000000e+00
-262	1.19100000e+03	5.00000000e+00	5.00000000e+00	5.00000000e+00
-261	1.21300000e+03	5.00000000e+00	5.00000000e+00	5.00000000e+00
-260	1.22800000e+03	5.00000000e+00	5.00000000e+00	5.00000000e+00
-259	1.25400000e+03	5.00000000e+00	5.00000000e+00	5.00000000e+00
-258	1.27500000e+03	5.00000000e+00	5.00000000e+00	5.00000000e+00
-257	1.29100000e+03	5.00000000e+00	5.00000000e+00	5.00000000e+00
-256	1.30100000e+03	5.00000000e+00	5.00000000e+00	5.00000000e+00
-255	1.32100000e+03	5.00000000e+00	5.00000000e+00	5.00000000e+00
-254	1.33600000e+03	5.00000000e+00	5.00000000e+00	5.00000000e+00
-253	1.34800000e+03	5.00000000e+00	5.00000000e+00	5.00000000e+00
-252	1.36000000e+03	5.00000000e+00	5.00000000e+00	5.00000000e+00
-251	1.37300000e+03	5.00000000e+00	5.00000000e+00	5.00000000e+00
-250	1.38200000e+03	5.00000000e+00	5.00000000e+00	5.00000000e+00
-249	1.39700000e+03	5.00000000e+00	5.00000000e+00	5.00000000e+00
-248	1.40800000e+03	5.00000000e+00	5.00000000e+00	5.00000000e+00
-247	1.42800000e+03	5.00000000e+00	5.00000000e+00	5.00000000e+00
-246	1.43600000e+03	5.00000000e+00	5.00000000e+00	5.00000000e+00
-245	1.45000000e+03	5.00000000e+00	5.00000000e+00	5.00000000e+00
-244	1.46700000e+03	5.00000000e+00	5.00000000e+00	5.00000000e+00
-243	1.48400000e+03	5.00000000e+00	5.00000000e+00	5.00000000e+00
-242	1.49800000e+03	5.00000000e+00	5.00000000e+00	5.00000000e+00
-241	1.51200000e+03	5.00000000e+00	5.00000000e+00	5.00000000e+00
-240	1.52800000e+03	6.00000000e+00	6.00000000e+00	6.00000000e+00
-239	1.54200000e+03	6.00000000e+00	6.00000000e+00	6.00000000e+00
-238	1.55200000e+03	6.00000000e+00	6.00000000e+00	6.00000000e+00
-237	1.56900000e+03	6.00000000e+00	6.00000000e+00	6.00000000e+00
-236	1.58500000e+03	6.00000000e+00	6.00000000e+00	6.00000000e+00
-235	1.60100000e+03	6.00000000e+00	6.00000000e+00	6.00000000e+00
-234	1.61700000e+03	6.00000000e+00	6.00000000e+00	6.00000000e+00
-233	1.63400000e+03	6.00000000e+00	6.00000000e+00	6.00000000e+00
-232	1.65300000e+03	6.00000000e+00	6.00000000e+00	6.00000000e+00
-231	1.72100000e+03	6.00000000e+00	6.00000000e+00	6.00000000e+00
-230	1.75200000e+03	6.00000000e+00	6.00000000e+00	6.00000000e+00
-229	1.76700000e+03	6.00000000e+00	6.00000000e+00	6.00000000e+00
-228	1.78500000e+03	6.00000000e+00	6.00000000e+00	6.00000000e+00
-227	1.83900000e+03	6.00000000e+00	6.00000000e+00	6.00000000e+00
-226	1.86300000e+03	6.00000000e+00	6.00000000e+00	6.00000000e+00
-225	1.87700000e+03	6.00000000e+00	6.00000000e+00	6.00000000e+00
-224	1.89100000e+03	6.00000000e+00	6.00000000e+00	6.00000000e+00
-223	1.90200000e+03	6.00000000e+00	6.00000000e+00	6.00000000e+00
-222	1.92100000e+03	6.00000000e+00	6.00000000e+00	6.00000000e+00
-221	1.94400000e+03	6.00000000e+00	6.00000000e+00	6.00000000e+00
-220	1.96200000e+03	6.00000000e+00	6.00000000e+00	6.00000000e+00
-219	1.97600000e+03	6.00000000e+00	6.00000000e+00	6.00000000e+00
-218	1.99200000e+03	6.00000000e+00	6.00000000e+00	6.00000000e+00
-217	2.01100000e+03	6.00000000e+00	6.00000000e+00	6.00000000e+00
-216	2.02700000e+03	6.00000000e+00	6.00000000e+00	6.00000000e+00
-215	2.03400000e+03	6.00000000e+00	6.00000000e+00	6.00000000e+00
-214	2.04300000e+03	6.00000000e+00	6.00000000e+00	6.00000000e+00
-213	2.06500000e+03	6.00000000e+00	6.00000000e+00	6.00000000e+00
-212	2.07900000e+03	6.00000000e+00	6.00000000e+00	6.00000000e+00
-211	2.13300000e+03	6.00000000e+00	6.00000000e+00	6.00000000e+00
-210	2.15500000e+03	6.00000000e+00	6.00000000e+00	6.00000000e+00
-209	2.20500000e+03	6.00000000e+00	6.00000000e+00	6.00000000e+00
-208	2.22000000e+03	6.00000000e+00	6.00000000e+00	6.00000000e+00
-207	2.23600000e+03	6.00000000e+00	6.00000000e+00	6.00000000e+00
-206	2.25900000e+03	6.00000000e+00	6.00000000e+00	6.00000000e+00
-205	2.27700000e+03	6.00000000e+00	6.00000000e+00	6.00000000e+00
-204	2.29500000e+03	6.00000000e+00	6.00000000e+00	6.00000000e+00
-203	2.31300000e+03	6.00000000e+00	6.00000000e+00	6.00000000e+00
-202	2.32700000e+03	6.00000000e+00	6.00000000e+00	6.00000000e+00
-201	2.34000000e+03	6.00000000e+00	6.00000000e+00	6.00000000e+00
-200	2.35000000e+03	6.00000000e+00	6.00000000e+00	6.00000000e+00
-199	2.35400000e+03	6.00000000e+00	6.00000000e+00	6.00000000e+00
-198	2.35700000e+03	6.00000000e+00	6.00000000e+00	6.00000000e+00
-197	2.35900000e+03	6.00000000e+00	6.00000000e+00	6.00000000e+00
-196	2.36900000e+03	6.00000000e+00	6.00000000e+00	6.00000000e+00
-195	2.39700000e+03	6.00000000e+00	6.00000000e+00	6.00000000e+00
-194	2.42900000e+03	6.00000000e+00	6.00000000e+00	6.00000000e+00
-193	2.45000000e+03	6.00000000e+00	6.00000000e+00	6.00000000e+00
-192	2.47800000e+03	6.00000000e+00	6.00000000e+00	6.00000000e+00
-191	2.50300000e+03	6.00000000e+00	6.00000000e+00	6.00000000e+00
-190	2.53900000e+03	6.00000000e+00	6.00000000e+00	6.00000000e+00
-189	2.58600000e+03	6.00000000e+00	6.00000000e+00	6.00000000e+00
-188	2.63800000e+03	6.00000000e+00	6.00000000e+00	6.00000000e+00
-187	2.67200000e+03	6.00000000e+00	6.00000000e+00	6.00000000e+00
-186	2.70400000e+03	6.00000000e+00	6.00000000e+00	6.00000000e+00
-185	2.70400000e+03	6.00000000e+00	6.00000000e+00	6.00000000e+00
-184	2.71300000e+03	6.00000000e+00	6.00000000e+00	6.00000000e+00
-183	2.71300000e+03	6.00000000e+00	6.00000000e+00	6.00000000e+00
-182	2.73700000e+03	6.00000000e+00	6.00000000e+00	6.00000000e+00
-181	2.76300000e+03	6.00000000e+00	6.00000000e+00	6.00000000e+00
-180	2.78600000e+03	6.00000000e+00	6.00000000e+00	6.00000000e+00
-179	2.80700000e+03	6.00000000e+00	6.00000000e+00	6.00000000e+00
-178	2.83100000e+03	6.00000000e+00	6.00000000e+00	6.00000000e+00
-177	2.85300000e+03	6.00000000e+00	6.00000000e+00	6.00000000e+00
-176	2.85300000e+03	6.00000000e+00	6.00000000e+00	6.00000000e+00
-175	2.87100000e+03	6.00000000e+00	6.00000000e+00	6.00000000e+00
-174	2.87100000e+03	6.00000000e+00	6.00000000e+00	6.00000000e+00
-173	2.87100000e+03	6.00000000e+00	6.00000000e+00	6.00000000e+00
-172	2.87100000e+03	6.00000000e+00	6.00000000e+00	6.00000000e+00
-171	2.87100000e+03	6.00000000e+00	6.00000000e+00	6.00000000e+00
-170	2.89200000e+03	6.00000000e+00	6.00000000e+00	6.00000000e+00
-169	2.91900000e+03	6.00000000e+00	6.00000000e+00	6.00000000e+00
-168	2.94100000e+03	6.00000000e+00	6.00000000e+00	6.00000000e+00
-167	2.96500000e+03	6.00000000e+00	6.00000000e+00	6.00000000e+00
-166	2.99300000e+03	6.00000000e+00	6.00000000e+00	6.00000000e+00
-165	3.00400000e+03	6.00000000e+00	6.00000000e+00	6.00000000e+00
-164	3.03400000e+03	6.00000000e+00	6.00000000e+00	6.00000000e+00
-163	3.05400000e+03	6.00000000e+00	6.00000000e+00	6.00000000e+00
-162	3.07300000e+03	6.00000000e+00	6.00000000e+00	6.00000000e+00
-161	3.09100000e+03	6.00000000e+00	6.00000000e+00	6.00000000e+00
-160	3.10700000e+03	6.00000000e+00	6.00000000e+00	6.00000000e+00
-159	3.13200000e+03	6.00000000e+00	6.00000000e+00	6.00000000e+00
-158	3.16700000e+03	6.00000000e+00	6.00000000e+00	6.00000000e+00
-157	3.21000000e+03	6.00000000e+00	6.00000000e+00	6.00000000e+00
-156	3.27000000e+03	7.00000000e+00	7.00000000e+00	7.00000000e+00
-155	3.32600000e+03	7.00000000e+00	7.00000000e+00	7.00000000e+00
-154	3.37800000e+03	7.00000000e+00	7.00000000e+00	7.00000000e+00
-153	3.42200000e+03	7.00000000e+00	7.00000000e+00	7.00000000e+00
-152	3.46300000e+03	7.00000000e+00	7.00000000e+00	7.00000000e+00
-151	3.50200000e+03	7.00000000e+00	7.00000000e+00	7.00000000e+00
-150	3.54800000e+03	7.00000000e+00	7.00000000e+00	7.00000000e+00
-149	3.60700000e+03	8.00000000e+00	8.00000000e+00	9.00000000e+00
-148	3.65400000e+03	8.00000000e+00	8.00000000e+00	9.00000000e+00
-147	3.70500000e+03	8.00000000e+00	8.00000000e+00	9.00000000e+00
-146	3.75900000e+03	8.00000000e+00	8.00000000e+00	9.00000000e+00
-145	3.79400000e+03	8.00000000e+00	8.00000000e+00	9.00000000e+00
-144	3.83300000e+03	8.00000000e+00	8.00000000e+00	9.00000000e+00
-143	3.87400000e+03	8.00000000e+00	8.00000000e+00	9.00000000e+00
-142	3.91600000e+03	8.00000000e+00	8.00000000e+00	9.00000000e+00
-141	3.94800000e+03	8.00000000e+00	8.00000000e+00	9.00000000e+00
-140	3.98500000e+03	8.00000000e+00	8.00000000e+00	9.00000000e+00
-139	4.01700000e+03	8.00000000e+00	8.00000000e+00	9.00000000e+00
-138	4.05800000e+03	8.00000000e+00	8.00000000e+00	9.00000000e+00
-137	4.10500000e+03	8.00000000e+00	8.00000000e+00	9.00000000e+00
-136	4.14500000e+03	8.00000000e+00	8.00000000e+00	9.00000000e+00
-135	4.18100000e+03	8.00000000e+00	8.00000000e+00	9.00000000e+00
-134	4.22700000e+03	8.00000000e+00	8.00000000e+00	9.00000000e+00
-133	4.27700000e+03	8.00000000e+00	8.00000000e+00	9.00000000e+00
-132	4.31900000e+03	8.00000000e+00	8.00000000e+00	9.00000000e+00
-131	4.35900000e+03	8.00000000e+00	8.00000000e+00	9.00000000e+00
-130	4.39500000e+03	8.00000000e+00	8.00000000e+00	9.00000000e+00
-129	4.42000000e+03	8.00000000e+00	8.00000000e+00	9.00000000e+00
-128	4.47000000e+03	8.00000000e+00	8.00000000e+00	0.00000000e+00
-127	4.52000000e+03	8.00000000e+00	8.00000000e+00	9.00000000e+00
-126	4.57800000e+03	8.00000000e+00	8.00000000e+00	9.00000000e+00
-125	4.61900000e+03	8.00000000e+00	8.00000000e+00	9.00000000e+00
-124	4.65700000e+03	8.00000000e+00	8.00000000e+00	9.00000000e+00
-123	4.69700000e+03	8.00000000e+00	8.00000000e+00	9.00000000e+00
-122	4.75000000e+03	8.00000000e+00	8.00000000e+00	9.00000000e+00
-121	4.80000000e+03	8.00000000e+00	8.00000000e+00	9.00000000e+00
-120	4.84600000e+03	8.00000000e+00	8.00000000e+00	9.00000000e+00
-119	4.88500000e+03	8.00000000e+00	8.00000000e+00	9.00000000e+00
-118	4.92700000e+03	8.00000000e+00	8.00000000e+00	9.00000000e+00
-117	4.97600000e+03	8.00000000e+00	8.00000000e+00	9.00000000e+00
-116	5.02600000e+03	8.00000000e+00	8.00000000e+00	9.00000000e+00
-115	5.07100000e+03	8.00000000e+00	8.00000000e+00	9.00000000e+00
-114	5.11500000e+03	8.00000000e+00	8.00000000e+00	9.00000000e+00
-113	5.17600000e+03	8.00000000e+00	8.00000000e+00	9.00000000e+00
-112	5.21900000e+03	8.00000000e+00	8.00000000e+00	9.00000000e+00
-111	5.27200000e+03	8.00000000e+00	8.00000000e+00	9.00000000e+00
-110	5.30400000e+03	8.00000000e+00	8.00000000e+00	9.00000000e+00
-109	5.33700000e+03	8.00000000e+00	8.00000000e+00	9.00000000e+00
-108	5.37500000e+03	8.00000000e+00	8.00000000e+00	9.00000000e+00
-107	5.43800000e+03	8.00000000e+00	8.00000000e+00	9.00000000e+00
-106	5.49100000e+03	8.00000000e+00	8.00000000e+00	9.00000000e+00
-105	5.53700000e+03	8.00000000e+00	8.00000000e+00	9.00000000e+00
-104	5.58100000e+03	8.00000000e+00	8.00000000e+00	9.00000000e+00
-103	5.61800000e+03	8.00000000e+00	8.00000000e+00	9.00000000e+00
-102	5.66500000e+03	8.00000000e+00	8.00000000e+00	9.00000000e+00
-101	5.70800000e+03	8.00000000e+00	8.00000000e+00	9.00000000e+00
-100	5.74700000e+03	8.00000000e+00	8.00000000e+00	9.00000000e+00
-99	5.80200000e+03	8.00000000e+00	8.00000000e+00	9.00000000e+00
-98	5.84300000e+03	8.00000000e+00	8.00000000e+00	9.00000000e+00
-97	5.87900000e+03	8.00000000e+00	8.00000000e+00	9.00000000e+00
-96	5.91800000e+03	8.00000000e+00	8.00000000e+00	9.00000000e+00
-95	5.95700000e+03	8.00000000e+00	8.00000000e+00	9.00000000e+00
-94	5.99800000e+03	8.00000000e+00	8.00000000e+00	9.00000000e+00
-93	6.06000000e+03	9.00000000e+00	9.00000000e+00	1.10000000e+01
-92	6.10900000e+03	9.00000000e+00	9.00000000e+00	1.10000000e+01
-91	6.17000000e+03	9.00000000e+00	9.00000000e+00	1.10000000e+01
-90	6.23200000e+03	9.00000000e+00	9.00000000e+00	1.10000000e+01
-89	6.28500000e+03	9.00000000e+00	9.00000000e+00	1.10000000e+01
-88	6.35000000e+03	9.00000000e+00	9.00000000e+00	1.10000000e+01
-87	6.40000000e+03	9.00000000e+00	9.00000000e+00	1.10000000e+01
-86	6.46200000e+03	9.00000000e+00	9.00000000e+00	1.10000000e+01
-85	6.53300000e+03	9.00000000e+00	9.00000000e+00	1.10000000e+01
-84	6.57200000e+03	9.00000000e+00	9.00000000e+00	1.10000000e+01
-83	6.61300000e+03	9.00000000e+00	9.00000000e+00	1.10000000e+01
-82	6.65200000e+03	9.00000000e+00	9.00000000e+00	1.10000000e+01
-81	6.69000000e+03	9.00000000e+00	9.00000000e+00	1.10000000e+01
-80	6.75300000e+03	1.00000000e+01	1.00000000e+01	1.20000000e+01
-79	6.82800000e+03	1.00000000e+01	1.00000000e+01	1.20000000e+01
-78	6.89500000e+03	1.00000000e+01	1.00000000e+01	1.20000000e+01
-77	6.94800000e+03	1.00000000e+01	1.00000000e+01	1.20000000e+01
-76	6.99400000e+03	1.00000000e+01	1.00000000e+01	1.20000000e+01
-75	7.03900000e+03	1.00000000e+01	1.00000000e+01	1.20000000e+01
-74	7.09400000e+03	1.00000000e+01	1.00000000e+01	1.20000000e+01
-73	7.13500000e+03	1.00000000e+01	1.00000000e+01	1.20000000e+01
-72	7.18500000e+03	1.00000000e+01	1.00000000e+01	1.20000000e+01
-71	7.22700000e+03	1.00000000e+01	1.00000000e+01	1.20000000e+01
-70	7.26500000e+03	1.00000000e+01	1.00000000e+01	1.20000000e+01
-69	7.31300000e+03	1.00000000e+01	1.00000000e+01	1.20000000e+01
-68	7.35400000e+03	1.00000000e+01	1.00000000e+01	1.20000000e+01
-67	7.39200000e+03	1.00000000e+01	1.00000000e+01	1.20000000e+01
-66	7.44600000e+03	1.00000000e+01	1.00000000e+01	1.20000000e+01
-65	7.48800000e+03	1.00000000e+01	1.00000000e+01	1.20000000e+01
-64	7.53300000e+03	1.00000000e+01	1.00000000e+01	1.20000000e+01
-63	7.58800000e+03	1.00000000e+01	1.00000000e+01	1.20000000e+01
-62	7.63000000e+03	1.00000000e+01	1.00000000e+01	1.20000000e+01
-61	7.67000000e+03	1.00000000e+01	1.00000000e+01	1.20000000e+01
-60	7.70800000e+03	1.00000000e+01	1.00000000e+01	1.20000000e+01
-59	7.75100000e+03	1.00000000e+01	1.00000000e+01	1.20000000e+01
-58	7.81900000e+03	1.20000000e+01	1.10000000e+01	1.50000000e+01
-57	7.85800000e+03	1.20000000e+01	1.10000000e+01	1.50000000e+01
-56	7.90100000e+03	1.20000000e+01	1.10000000e+01	1.50000000e+01
-55	7.93800000e+03	1.20000000e+01	1.10000000e+01	1.50000000e+01
-54	7.97400000e+03	1.20000000e+01	1.10000000e+01	1.50000000e+01
-53	8.00400000e+03	1.20000000e+01	1.10000000e+01	1.50000000e+01
-52	8.04200000e+03	1.20000000e+01	1.10000000e+01	1.50000000e+01
-51	8.07600000e+03	1.20000000e+01	1.10000000e+01	1.50000000e+01
-50	8.09800000e+03	1.20000000e+01	1.10000000e+01	1.50000000e+01
-49	8.12300000e+03	1.20000000e+01	1.10000000e+01	1.50000000e+01
-48	8.15600000e+03	1.20000000e+01	1.10000000e+01	1.50000000e+01
-47	8.19800000e+03	1.20000000e+01	1.10000000e+01	1.50000000e+01
-46	8.24000000e+03	1.20000000e+01	1.10000000e+01	1.50000000e+01
-45	8.26900000e+03	1.20000000e+01	1.10000000e+01	1.50000000e+01
-44	8.31500000e+03	1.20000000e+01	1.10000000e+01	1.50000000e+01
-43	8.35200000e+03	1.30000000e+01	1.20000000e+01	1.60000000e+01
-42	8.38700000e+03	1.30000000e+01	1.20000000e+01	1.60000000e+01
-41	8.41900000e+03	1.30000000e+01	1.20000000e+01	1.60000000e+01
-40	8.45100000e+03	1.30000000e+01	1.20000000e+01	1.60000000e+01
-39	8.47900000e+03	1.30000000e+01	1.20000000e+01	1.60000000e+01
-38	8.51000000e+03	1.30000000e+01	1.20000000e+01	1.60000000e+01
-37	8.54800000e+03	1.30000000e+01	1.20000000e+01	1.60000000e+01
-36	8.59100000e+03	1.30000000e+01	1.20000000e+01	1.60000000e+01
-35	8.68300000e+03	1.30000000e+01	1.20000000e+01	1.60000000e+01
-34	8.76800000e+03	1.30000000e+01	1.20000000e+01	1.60000000e+01
-33	8.83000000e+03	1.30000000e+01	1.20000000e+01	1.60000000e+01
-32	8.88500000e+03	1.30000000e+01	1.20000000e+01	1.60000000e+01
-31	8.95300000e+03	1.30000000e+01	1.20000000e+01	1.60000000e+01
-30	9.05600000e+03	1.30000000e+01	1.20000000e+01	1.60000000e+01
-29	9.12700000e+03	1.30000000e+01	1.20000000e+01	1.60000000e+01
-28	9.19200000e+03	1.30000000e+01	1.20000000e+01	1.60000000e+01
-27	9.23800000e+03	1.30000000e+01	1.20000000e+01	1.60000000e+01
-26	9.28000000e+03	1.30000000e+01	1.20000000e+01	1.60000000e+01
-25	9.32900000e+03	1.30000000e+01	1.20000000e+01	1.60000000e+01
-24	9.37400000e+03	1.30000000e+01	1.20000000e+01	1.60000000e+01
-23	9.42200000e+03	1.30000000e+01	1.20000000e+01	1.60000000e+01
-22	9.46600000e+03	1.30000000e+01	1.20000000e+01	1.60000000e+01
-21	9.50600000e+03	1.30000000e+01	1.20000000e+01	1.60000000e+01
-20	9.54200000e+03	1.30000000e+01	1.20000000e+01	1.60000000e+01
-19	9.57600000e+03	1.30000000e+01	1.20000000e+01	1.60000000e+01
-18	9.62000000e+03	1.30000000e+01	1.20000000e+01	1.60000000e+01
-17	9.65600000e+03	1.30000000e+01	1.20000000e+01	1.60000000e+01
-16	9.68800000e+03	1.30000000e+01	1.20000000e+01	1.60000000e+01
-15	9.73300000e+03	1.30000000e+01	1.20000000e+01	1.60000000e+01
-14	9.79300000e+03	1.30000000e+01	1.20000000e+01	1.60000000e+01
-13	9.83100000e+03	1.30000000e+01	1.20000000e+01	1.60000000e+01
-12	9.87400000e+03	1.30000000e+01	1.20000000e+01	1.60000000e+01
-11	9.92800000e+03	1.30000000e+01	1.20000000e+01	1.60000000e+01
-10	9.98600000e+03	1.30000000e+01	1.20000000e+01	1.60000000e+01
-9	1.00500000e+04	1.30000000e+01	1.20000000e+01	1.60000000e+01
-8	1.01110000e+04	1.30000000e+01	1.20000000e+01	1.60000000e+01
-7	1.01890000e+04	1.30000000e+01	1.20000000e+01	1.60000000e+01
-6	1.02390000e+04	1.30000000e+01	1.20000000e+01	1.60000000e+01
-5	1.03010000e+04	1.30000000e+01	1.20000000e+01	1.60000000e+01
-4	1.03430000e+04	1.30000000e+01	1.20000000e+01	1.60000000e+01
-3	1.03820000e+04	1.30000000e+01	1.20000000e+01	1.60000000e+01
-2	1.04420000e+04	1.30000000e+01	1.20000000e+01	1.60000000e+01
-1	1.05090000e+04	1.30000000e+01	1.20000000e+01	1.60000000e+01
0	1.05560000e+04	1.30000000e+01	1.20000000e+01	1.60000000e+01
1	1.06860000e+04	1.30000000e+01	1.20000000e+01	1.60000000e+01
2	1.08170000e+04	1.40000000e+01	1.30000000e+01	2.00000000e+01
3	1.08790000e+04	1.40000000e+01	1.30000000e+01	2.00000000e+01
4	1.09340000e+04	1.40000000e+01	1.30000000e+01	2.00000000e+01
5	1.10040000e+04	1.40000000e+01	1.30000000e+01	2.00000000e+01
6	1.10590000e+04	1.40000000e+01	1.30000000e+01	2.00000000e+01
7	1.11070000e+04	1.40000000e+01	1.30000000e+01	2.00000000e+01
8	1.11500000e+04	1.40000000e+01	1.30000000e+01	2.00000000e+01
9	1.11980000e+04	1.40000000e+01	1.30000000e+01	2.00000000e+01
10	1.12350000e+04	1.40000000e+01	1.30000000e+01	2.00000000e+01
11	1.12710000e+04	1.40000000e+01	1.30000000e+01	2.00000000e+01
12	1.13490000e+04	1.40000000e+01	1.30000000e+01	2.00000000e+01
13	1.14050000e+04	1.40000000e+01	1.30000000e+01	2.00000000e+01
14	1.14490000e+04	1.40000000e+01	1.30000000e+01	2.00000000e+01
15	1.14990000e+04	1.40000000e+01	1.30000000e+01	2.00000000e+01
16	1.15290000e+04	1.40000000e+01	1.30000000e+01	2.00000000e+01
17	1.15820000e+04	1.40000000e+01	1.30000000e+01	2.00000000e+01
18	1.16230000e+04	1.40000000e+01	1.30000000e+01	2.00000000e+01
19	1.16830000e+04	1.40000000e+01	1.30000000e+01	2.00000000e+01
20	1.17330000e+04	1.40000000e+01	1.30000000e+01	2.00000000e+01
21	1.17700000e+04	1.40000000e+01	1.30000000e+01	2.00000000e+01
22	1.18160000e+04	1.40000000e+01	1.30000000e+01	2.00000000e+01
23	1.18870000e+04	1.40000000e+01	1.30000000e+01	2.00000000e+01
24	1.19290000e+04	1.40000000e+01	1.30000000e+01	2.00000000e+01
25	1.19850000e+04	1.40000000e+01	1.30000000e+01	2.00000000e+01
26	1.20390000e+04	1.40000000e+01	1.30000000e+01	2.00000000e+01
27	1.21090000e+04	1.40000000e+01	1.30000000e+01	2.00000000e+01
28	1.21720000e+04	1.40000000e+01	1.30000000e+01	2.00000000e+01
29	1.22270000e+04	1.40000000e+01	1.30000000e+01	2.00000000e+01
30	1.22790000e+04	1.40000000e+01	1.30000000e+01	2.00000000e+01
31	1.23390000e+04	1.40000000e+01	1.30000000e+01	2.00000000e+01
32	1.24020000e+04	1.40000000e+01	1.30000000e+01	2.00000000e+01
33	1.24800000e+04	1.40000000e+01	1.30000000e+01	2.00000000e+01
34	1.25410000e+04	1.40000000e+01	1.30000000e+01	2.00000000e+01
35	1.25960000e+04	1.40000000e+01	1.30000000e+01	2.00000000e+01
36	1.26380000e+04	1.40000000e+01	1.30000000e+01	2.00000000e+01
37	1.26760000e+04	1.40000000e+01	1.30000000e+01	2.00000000e+01
38	1.27130000e+04	1.40000000e+01	1.30000000e+01	2.00000000e+01
39	1.27490000e+04	1.40000000e+01	1.30000000e+01	2.00000000e+01
40	1.28000000e+04	1.40000000e+01	1.30000000e+01	2.00000000e+01
41	1.28550000e+04	1.40000000e+01	1.30000000e+01	2.00000000e+01
42	1.28980000e+04	1.40000000e+01	1.30000000e+01	2.00000000e+01
43	1.29290000e+04	1.40000000e+01	1.30000000e+01	2.00000000e+01
44	1.29600000e+04	1.40000000e+01	1.30000000e+01	2.00000000e+01
45	1.29950000e+04	1.40000000e+01	1.30000000e+01	2.00000000e+01
46	1.30510000e+04	1.40000000e+01	1.30000000e+01	2.00000000e+01
47	1.31040000e+04	1.40000000e+01	1.30000000e+01	2.00000000e+01
48	1.31430000e+04	1.40000000e+01	1.30000000e+01	2.00000000e+01
49	1.31850000e+04	1.40000000e+01	1.30000000e+01	2.00000000e+01
50	1.32290000e+04	1.40000000e+01	1.30000000e+01	2.00000000e+01
51	1.32870000e+04	1.40000000e+01	1.30000000e+01	2.00000000e+01
52	1.33230000e+04	1.40000000e+01	1.30000000e+01	2.00000000e+01
53	1.33610000e+04	1.40000000e+01	1.30000000e+01	2.00000000e+01
54	1.34240000e+04	1.40000000e+01	1.30000000e+01	2.00000000e+01
55	1.34840000e+04	1.40000000e+01	1.30000000e+01	2.00000000e+01
56	1.35400000e+04	1.40000000e+01	1.30000000e+01	2.00000000e+01
57	1.35710000e+04	1.40000000e+01	1.30000000e+01	2.00000000e+01
58	1.36180000e+04	1.40000000e+01	1.30000000e+01	2.00000000e+01
59	1.36800000e+04	1.40000000e+01	1.30000000e+01	2.00000000e+01
60	1.37140000e+04	1.40000000e+01	1.30000000e+01	2.00000000e+01
61	1.37690000e+04	1.40000000e+01	1.30000000e+01	2.00000000e+01
62	1.38420000e+04	1.40000000e+01	1.30000000e+01	2.00000000e+01
63	1.38840000e+04	1.40000000e+01	1.30000000e+01	2.00000000e+01
64	1.39490000e+04	1.40000000e+01	1.30000000e+01	2.00000000e+01
65	1.40040000e+04	1.40000000e+01	1.30000000e+01	2.00000000e+01
66	1.40400000e+04	1.40000000e+01	1.30000000e+01	2.00000000e+01
67	1.40960000e+04	1.40000000e+01	1.30000000e+01	2.00000000e+01
68	1.41360000e+04	1.40000000e+01	1.30000000e+01	2.00000000e+01
69	1.41860000e+04	1.40000000e+01	1.30000000e+01	2.00000000e+01
70	1.42320000e+04	1.40000000e+01	1.30000000e+01	2.00000000e+01
71	1.42870000e+04	1.40000000e+01	1.30000000e+01	2.00000000e+01
72	1.43360000e+04	1.40000000e+01	1.30000000e+01	2.00000000e+01
73	1.43690000e+04	1.40000000e+01	1.30000000e+01	2.00000000e+01
74	1.44060000e+04	1.40000000e+01	1.30000000e+01	2.00000000e+01
75	1.44550000e+04	1.40000000e+01	1.30000000e+01	2.00000000e+01
76	1.45110000e+04	1.40000000e+01	1.30000000e+01	2.00000000e+01
77	1.45600000e+04	1.40000000e+01	1.30000000e+01	2.00000000e+01
78	1.45910000e+04	1.40000000e+01	1.30000000e+01	2.00000000e+01
79	1.46300000e+04	1.40000000e+01	1.30000000e+01	2.00000000e+01
80	1.46690000e+04	1.40000000e+01	1.30000000e+01	2.00000000e+01
81	1.46970000e+04	1.40000000e+01	1.30000000e+01	2.00000000e+01
82	1.47380000e+04	1.40000000e+01	1.30000000e+01	2.00000000e+01
83	1.47670000e+04	1.40000000e+01	1.30000000e+01	2.00000000e+01
84	1.47970000e+04	1.40000000e+01	1.30000000e+01	2.00000000e+01
85	1.48250000e+04	1.40000000e+01	0.00000000e+00	2.00000000e+01
86	1.48600000e+04	1.40000000e+01	1.30000000e+01	2.00000000e+01
87	1.48910000e+04	1.40000000e+01	1.30000000e+01	2.00000000e+01
88	1.49200000e+04	1.40000000e+01	1.30000000e+01	2.00000000e+01
89	1.49570000e+04	1.40000000e+01	1.30000000e+01	2.00000000e+01
90	1.50010000e+04	1.40000000e+01	1.30000000e+01	2.00000000e+01
91	1.50350000e+04	1.40000000e+01	1.30000000e+01	2.00000000e+01
92	1.50770000e+04	1.40000000e+01	1.30000000e+01	2.00000000e+01
93	1.51010000e+04	1.40000000e+01	1.30000000e+01	2.00000000e+01
94	1.51300000e+04	1.40000000e+01	1.30000000e+01	2.00000000e+01
95	1.51610000e+04	1.40000000e+01	1.30000000e+01	2.00000000e+01
96	1.52040000e+04	1.40000000e+01	1.30000000e+01	2.00000000e+01
97	1.52360000e+04	1.40000000e+01	1.30000000e+01	2.00000000e+01
98	1.52740000e+04	1.40000000e+01	1.30000000e+01	2.00000000e+01
99	1.53080000e+04	1.40000000e+01	1.30000000e+01	2.00000000e+01
100	1.53550000e+04	1.40000000e+01	1.30000000e+01	2.00000000e+01
