# Supplementary material for: Early Prediction of Movie Box Office Success Based on Wikipedia Activity Big Data
Source: PLoS One. 2013 Aug 21;8(8):e71226. doi: 10.1371/journal.pone.0071226 (PMC3749192; doi:10.1371/journal.pone.0071226)
Supplement: Dataset S1 — The dataset under study, including the financial and Wikipedia activity data is also available at http://wwm.phy.bme.hu/SupplementaryDataS1.zip. (ZIP) [file pone.0071226.s002.zip › wikipredict_data_pack/sample_of_312/wikipedia_predictors/259]

Day_(movie_time)	Views	Users	Rigor	Edits
-500	0.00000000e+00	0.00000000e+00	0.00000000e+00	0.00000000e+00
-499	0.00000000e+00	0.00000000e+00	0.00000000e+00	0.00000000e+00
-498	0.00000000e+00	0.00000000e+00	0.00000000e+00	0.00000000e+00
-497	0.00000000e+00	0.00000000e+00	0.00000000e+00	0.00000000e+00
-496	0.00000000e+00	0.00000000e+00	0.00000000e+00	0.00000000e+00
-495	0.00000000e+00	0.00000000e+00	0.00000000e+00	0.00000000e+00
-494	0.00000000e+00	0.00000000e+00	0.00000000e+00	0.00000000e+00
-493	0.00000000e+00	0.00000000e+00	0.00000000e+00	0.00000000e+00
-492	0.00000000e+00	0.00000000e+00	0.00000000e+00	0.00000000e+00
-491	0.00000000e+00	0.00000000e+00	0.00000000e+00	0.00000000e+00
-490	0.00000000e+00	0.00000000e+00	0.00000000e+00	0.00000000e+00
-489	0.00000000e+00	0.00000000e+00	0.00000000e+00	0.00000000e+00
-488	0.00000000e+00	0.00000000e+00	0.00000000e+00	0.00000000e+00
-487	0.00000000e+00	0.00000000e+00	0.00000000e+00	0.00000000e+00
-486	0.00000000e+00	0.00000000e+00	0.00000000e+00	0.00000000e+00
-485	0.00000000e+00	0.00000000e+00	0.00000000e+00	0.00000000e+00
-484	0.00000000e+00	0.00000000e+00	0.00000000e+00	0.00000000e+00
-483	0.00000000e+00	0.00000000e+00	0.00000000e+00	0.00000000e+00
-482	0.00000000e+00	0.00000000e+00	0.00000000e+00	0.00000000e+00
-481	0.00000000e+00	0.00000000e+00	0.00000000e+00	0.00000000e+00
-480	0.00000000e+00	0.00000000e+00	0.00000000e+00	0.00000000e+00
-479	0.00000000e+00	0.00000000e+00	0.00000000e+00	0.00000000e+00
-478	0.00000000e+00	0.00000000e+00	0.00000000e+00	0.00000000e+00
-477	0.00000000e+00	0.00000000e+00	0.00000000e+00	0.00000000e+00
-476	0.00000000e+00	0.00000000e+00	0.00000000e+00	0.00000000e+00
-475	0.00000000e+00	0.00000000e+00	0.00000000e+00	0.00000000e+00
-474	0.00000000e+00	0.00000000e+00	0.00000000e+00	0.00000000e+00
-473	0.00000000e+00	0.00000000e+00	0.00000000e+00	0.00000000e+00
-472	0.00000000e+00	0.00000000e+00	0.00000000e+00	0.00000000e+00
-471	0.00000000e+00	0.00000000e+00	0.00000000e+00	0.00000000e+00
-470	0.00000000e+00	0.00000000e+00	0.00000000e+00	0.00000000e+00
-469	0.00000000e+00	0.00000000e+00	0.00000000e+00	0.00000000e+00
-468	0.00000000e+00	0.00000000e+00	0.00000000e+00	0.00000000e+00
-467	0.00000000e+00	0.00000000e+00	0.00000000e+00	0.00000000e+00
-466	0.00000000e+00	0.00000000e+00	0.00000000e+00	0.00000000e+00
-465	0.00000000e+00	0.00000000e+00	0.00000000e+00	0.00000000e+00
-464	0.00000000e+00	0.00000000e+00	0.00000000e+00	0.00000000e+00
-463	0.00000000e+00	0.00000000e+00	0.00000000e+00	0.00000000e+00
-462	0.00000000e+00	0.00000000e+00	0.00000000e+00	0.00000000e+00
-461	0.00000000e+00	0.00000000e+00	0.00000000e+00	0.00000000e+00
-460	0.00000000e+00	0.00000000e+00	0.00000000e+00	0.00000000e+00
-459	0.00000000e+00	0.00000000e+00	0.00000000e+00	0.00000000e+00
-458	0.00000000e+00	0.00000000e+00	0.00000000e+00	0.00000000e+00
-457	0.00000000e+00	0.00000000e+00	0.00000000e+00	0.00000000e+00
-456	0.00000000e+00	0.00000000e+00	0.00000000e+00	0.00000000e+00
-455	0.00000000e+00	0.00000000e+00	0.00000000e+00	0.00000000e+00
-454	0.00000000e+00	0.00000000e+00	0.00000000e+00	0.00000000e+00
-453	0.00000000e+00	0.00000000e+00	0.00000000e+00	0.00000000e+00
-452	0.00000000e+00	0.00000000e+00	0.00000000e+00	0.00000000e+00
-451	0.00000000e+00	0.00000000e+00	0.00000000e+00	0.00000000e+00
-450	0.00000000e+00	0.00000000e+00	0.00000000e+00	0.00000000e+00
-449	0.00000000e+00	0.00000000e+00	0.00000000e+00	0.00000000e+00
-448	0.00000000e+00	0.00000000e+00	0.00000000e+00	0.00000000e+00
-447	0.00000000e+00	0.00000000e+00	0.00000000e+00	0.00000000e+00
-446	0.00000000e+00	0.00000000e+00	0.00000000e+00	0.00000000e+00
-445	0.00000000e+00	0.00000000e+00	0.00000000e+00	0.00000000e+00
-444	0.00000000e+00	0.00000000e+00	0.00000000e+00	0.00000000e+00
-443	0.00000000e+00	0.00000000e+00	0.00000000e+00	0.00000000e+00
-442	0.00000000e+00	0.00000000e+00	0.00000000e+00	0.00000000e+00
-441	0.00000000e+00	0.00000000e+00	0.00000000e+00	0.00000000e+00
-440	0.00000000e+00	0.00000000e+00	0.00000000e+00	0.00000000e+00
-439	0.00000000e+00	0.00000000e+00	0.00000000e+00	0.00000000e+00
-438	0.00000000e+00	0.00000000e+00	0.00000000e+00	0.00000000e+00
-437	0.00000000e+00	0.00000000e+00	0.00000000e+00	0.00000000e+00
-436	0.00000000e+00	0.00000000e+00	0.00000000e+00	0.00000000e+00
-435	0.00000000e+00	0.00000000e+00	0.00000000e+00	0.00000000e+00
-434	0.00000000e+00	0.00000000e+00	0.00000000e+00	0.00000000e+00
-433	0.00000000e+00	0.00000000e+00	0.00000000e+00	0.00000000e+00
-432	0.00000000e+00	0.00000000e+00	0.00000000e+00	0.00000000e+00
-431	0.00000000e+00	0.00000000e+00	0.00000000e+00	0.00000000e+00
-430	0.00000000e+00	0.00000000e+00	0.00000000e+00	0.00000000e+00
-429	0.00000000e+00	0.00000000e+00	0.00000000e+00	0.00000000e+00
-428	0.00000000e+00	0.00000000e+00	0.00000000e+00	0.00000000e+00
-427	0.00000000e+00	0.00000000e+00	0.00000000e+00	0.00000000e+00
-426	0.00000000e+00	0.00000000e+00	0.00000000e+00	0.00000000e+00
-425	0.00000000e+00	0.00000000e+00	0.00000000e+00	0.00000000e+00
-424	0.00000000e+00	0.00000000e+00	0.00000000e+00	0.00000000e+00
-423	0.00000000e+00	0.00000000e+00	0.00000000e+00	0.00000000e+00
-422	0.00000000e+00	0.00000000e+00	0.00000000e+00	0.00000000e+00
-421	0.00000000e+00	0.00000000e+00	0.00000000e+00	0.00000000e+00
-420	0.00000000e+00	0.00000000e+00	0.00000000e+00	0.00000000e+00
-419	0.00000000e+00	0.00000000e+00	0.00000000e+00	0.00000000e+00
-418	0.00000000e+00	0.00000000e+00	0.00000000e+00	0.00000000e+00
-417	0.00000000e+00	0.00000000e+00	0.00000000e+00	0.00000000e+00
-416	0.00000000e+00	0.00000000e+00	0.00000000e+00	0.00000000e+00
-415	0.00000000e+00	0.00000000e+00	0.00000000e+00	0.00000000e+00
-414	0.00000000e+00	0.00000000e+00	0.00000000e+00	0.00000000e+00
-413	0.00000000e+00	0.00000000e+00	0.00000000e+00	0.00000000e+00
-412	0.00000000e+00	0.00000000e+00	0.00000000e+00	0.00000000e+00
-411	0.00000000e+00	0.00000000e+00	0.00000000e+00	0.00000000e+00
-410	0.00000000e+00	0.00000000e+00	0.00000000e+00	0.00000000e+00
-409	0.00000000e+00	0.00000000e+00	0.00000000e+00	0.00000000e+00
-408	0.00000000e+00	0.00000000e+00	0.00000000e+00	0.00000000e+00
-407	0.00000000e+00	0.00000000e+00	0.00000000e+00	0.00000000e+00
-406	0.00000000e+00	0.00000000e+00	0.00000000e+00	0.00000000e+00
-405	0.00000000e+00	0.00000000e+00	0.00000000e+00	0.00000000e+00
-404	0.00000000e+00	0.00000000e+00	0.00000000e+00	0.00000000e+00
-403	0.00000000e+00	0.00000000e+00	0.00000000e+00	0.00000000e+00
-402	0.00000000e+00	0.00000000e+00	0.00000000e+00	0.00000000e+00
-401	0.00000000e+00	0.00000000e+00	0.00000000e+00	0.00000000e+00
-400	0.00000000e+00	0.00000000e+00	0.00000000e+00	0.00000000e+00
-399	0.00000000e+00	0.00000000e+00	0.00000000e+00	0.00000000e+00
-398	0.00000000e+00	0.00000000e+00	0.00000000e+00	0.00000000e+00
-397	0.00000000e+00	0.00000000e+00	0.00000000e+00	0.00000000e+00
-396	0.00000000e+00	0.00000000e+00	0.00000000e+00	0.00000000e+00
-395	0.00000000e+00	0.00000000e+00	0.00000000e+00	0.00000000e+00
-394	0.00000000e+00	0.00000000e+00	0.00000000e+00	0.00000000e+00
-393	0.00000000e+00	0.00000000e+00	0.00000000e+00	0.00000000e+00
-392	0.00000000e+00	0.00000000e+00	0.00000000e+00	0.00000000e+00
-391	0.00000000e+00	0.00000000e+00	0.00000000e+00	0.00000000e+00
-390	0.00000000e+00	0.00000000e+00	0.00000000e+00	0.00000000e+00
-389	0.00000000e+00	0.00000000e+00	0.00000000e+00	0.00000000e+00
-388	0.00000000e+00	0.00000000e+00	0.00000000e+00	0.00000000e+00
-387	0.00000000e+00	0.00000000e+00	0.00000000e+00	0.00000000e+00
-386	0.00000000e+00	0.00000000e+00	0.00000000e+00	0.00000000e+00
-385	0.00000000e+00	0.00000000e+00	0.00000000e+00	0.00000000e+00
-384	0.00000000e+00	0.00000000e+00	0.00000000e+00	0.00000000e+00
-383	0.00000000e+00	0.00000000e+00	0.00000000e+00	0.00000000e+00
-382	0.00000000e+00	0.00000000e+00	0.00000000e+00	0.00000000e+00
-381	0.00000000e+00	0.00000000e+00	0.00000000e+00	0.00000000e+00
-380	0.00000000e+00	0.00000000e+00	0.00000000e+00	0.00000000e+00
-379	0.00000000e+00	0.00000000e+00	0.00000000e+00	0.00000000e+00
-378	0.00000000e+00	0.00000000e+00	0.00000000e+00	0.00000000e+00
-377	0.00000000e+00	0.00000000e+00	0.00000000e+00	0.00000000e+00
-376	0.00000000e+00	0.00000000e+00	0.00000000e+00	0.00000000e+00
-375	0.00000000e+00	0.00000000e+00	0.00000000e+00	0.00000000e+00
-374	0.00000000e+00	0.00000000e+00	0.00000000e+00	0.00000000e+00
-373	0.00000000e+00	0.00000000e+00	0.00000000e+00	0.00000000e+00
-372	0.00000000e+00	0.00000000e+00	0.00000000e+00	0.00000000e+00
-371	0.00000000e+00	0.00000000e+00	0.00000000e+00	0.00000000e+00
-370	0.00000000e+00	0.00000000e+00	0.00000000e+00	0.00000000e+00
-369	0.00000000e+00	0.00000000e+00	0.00000000e+00	0.00000000e+00
-368	0.00000000e+00	0.00000000e+00	0.00000000e+00	0.00000000e+00
-367	0.00000000e+00	0.00000000e+00	0.00000000e+00	0.00000000e+00
-366	0.00000000e+00	0.00000000e+00	0.00000000e+00	0.00000000e+00
-365	0.00000000e+00	0.00000000e+00	0.00000000e+00	0.00000000e+00
-364	0.00000000e+00	0.00000000e+00	0.00000000e+00	0.00000000e+00
-363	0.00000000e+00	0.00000000e+00	0.00000000e+00	0.00000000e+00
-362	0.00000000e+00	0.00000000e+00	0.00000000e+00	0.00000000e+00
-361	0.00000000e+00	0.00000000e+00	0.00000000e+00	0.00000000e+00
-360	0.00000000e+00	0.00000000e+00	0.00000000e+00	0.00000000e+00
-359	0.00000000e+00	0.00000000e+00	0.00000000e+00	0.00000000e+00
-358	0.00000000e+00	0.00000000e+00	0.00000000e+00	0.00000000e+00
-357	0.00000000e+00	0.00000000e+00	0.00000000e+00	0.00000000e+00
-356	0.00000000e+00	0.00000000e+00	0.00000000e+00	0.00000000e+00
-355	0.00000000e+00	0.00000000e+00	0.00000000e+00	0.00000000e+00
-354	0.00000000e+00	0.00000000e+00	0.00000000e+00	0.00000000e+00
-353	0.00000000e+00	0.00000000e+00	0.00000000e+00	0.00000000e+00
-352	0.00000000e+00	0.00000000e+00	0.00000000e+00	0.00000000e+00
-351	0.00000000e+00	0.00000000e+00	0.00000000e+00	0.00000000e+00
-350	0.00000000e+00	0.00000000e+00	0.00000000e+00	0.00000000e+00
-349	0.00000000e+00	0.00000000e+00	0.00000000e+00	0.00000000e+00
-348	0.00000000e+00	0.00000000e+00	0.00000000e+00	0.00000000e+00
-347	0.00000000e+00	0.00000000e+00	0.00000000e+00	0.00000000e+00
-346	0.00000000e+00	0.00000000e+00	0.00000000e+00	0.00000000e+00
-345	0.00000000e+00	0.00000000e+00	0.00000000e+00	0.00000000e+00
-344	0.00000000e+00	0.00000000e+00	0.00000000e+00	0.00000000e+00
-343	0.00000000e+00	0.00000000e+00	0.00000000e+00	0.00000000e+00
-342	0.00000000e+00	0.00000000e+00	0.00000000e+00	0.00000000e+00
-341	0.00000000e+00	0.00000000e+00	0.00000000e+00	0.00000000e+00
-340	0.00000000e+00	0.00000000e+00	0.00000000e+00	0.00000000e+00
-339	0.00000000e+00	0.00000000e+00	0.00000000e+00	0.00000000e+00
-338	0.00000000e+00	0.00000000e+00	0.00000000e+00	0.00000000e+00
-337	0.00000000e+00	0.00000000e+00	0.00000000e+00	0.00000000e+00
-336	0.00000000e+00	0.00000000e+00	0.00000000e+00	0.00000000e+00
-335	0.00000000e+00	0.00000000e+00	0.00000000e+00	0.00000000e+00
-334	0.00000000e+00	0.00000000e+00	0.00000000e+00	0.00000000e+00
-333	0.00000000e+00	0.00000000e+00	0.00000000e+00	0.00000000e+00
-332	0.00000000e+00	0.00000000e+00	0.00000000e+00	0.00000000e+00
-331	0.00000000e+00	0.00000000e+00	0.00000000e+00	0.00000000e+00
-330	0.00000000e+00	0.00000000e+00	0.00000000e+00	0.00000000e+00
-329	0.00000000e+00	0.00000000e+00	0.00000000e+00	0.00000000e+00
-328	0.00000000e+00	0.00000000e+00	0.00000000e+00	0.00000000e+00
-327	0.00000000e+00	0.00000000e+00	0.00000000e+00	0.00000000e+00
-326	0.00000000e+00	0.00000000e+00	0.00000000e+00	0.00000000e+00
-325	0.00000000e+00	0.00000000e+00	0.00000000e+00	0.00000000e+00
-324	0.00000000e+00	0.00000000e+00	0.00000000e+00	0.00000000e+00
-323	0.00000000e+00	0.00000000e+00	0.00000000e+00	0.00000000e+00
-322	0.00000000e+00	0.00000000e+00	0.00000000e+00	0.00000000e+00
-321	0.00000000e+00	0.00000000e+00	0.00000000e+00	0.00000000e+00
-320	0.00000000e+00	0.00000000e+00	0.00000000e+00	0.00000000e+00
-319	0.00000000e+00	0.00000000e+00	0.00000000e+00	0.00000000e+00
-318	0.00000000e+00	0.00000000e+00	0.00000000e+00	0.00000000e+00
-317	0.00000000e+00	0.00000000e+00	0.00000000e+00	0.00000000e+00
-316	0.00000000e+00	0.00000000e+00	0.00000000e+00	0.00000000e+00
-315	0.00000000e+00	0.00000000e+00	0.00000000e+00	0.00000000e+00
-314	0.00000000e+00	0.00000000e+00	0.00000000e+00	0.00000000e+00
-313	0.00000000e+00	0.00000000e+00	0.00000000e+00	0.00000000e+00
-312	0.00000000e+00	0.00000000e+00	0.00000000e+00	0.00000000e+00
-311	0.00000000e+00	0.00000000e+00	0.00000000e+00	0.00000000e+00
-310	0.00000000e+00	0.00000000e+00	0.00000000e+00	0.00000000e+00
-309	1.70000000e+01	2.00000000e+00	3.00000000e+00	5.00000000e+00
-308	3.40000000e+01	3.00000000e+00	4.00000000e+00	6.00000000e+00
-307	4.00000000e+01	3.00000000e+00	4.00000000e+00	6.00000000e+00
-306	4.30000000e+01	3.00000000e+00	4.00000000e+00	6.00000000e+00
-305	4.60000000e+01	3.00000000e+00	4.00000000e+00	6.00000000e+00
-304	5.00000000e+01	3.00000000e+00	4.00000000e+00	6.00000000e+00
-303	5.60000000e+01	3.00000000e+00	4.00000000e+00	6.00000000e+00
-302	6.70000000e+01	3.00000000e+00	4.00000000e+00	6.00000000e+00
-301	8.30000000e+01	3.00000000e+00	4.00000000e+00	6.00000000e+00
-300	9.70000000e+01	3.00000000e+00	4.00000000e+00	6.00000000e+00
-299	1.08000000e+02	3.00000000e+00	4.00000000e+00	6.00000000e+00
-298	1.08000000e+02	3.00000000e+00	4.00000000e+00	6.00000000e+00
-297	1.35000000e+02	4.00000000e+00	5.00000000e+00	9.00000000e+00
-296	1.56000000e+02	4.00000000e+00	5.00000000e+00	9.00000000e+00
-295	1.73000000e+02	4.00000000e+00	5.00000000e+00	9.00000000e+00
-294	1.94000000e+02	4.00000000e+00	5.00000000e+00	9.00000000e+00
-293	2.27000000e+02	4.00000000e+00	5.00000000e+00	9.00000000e+00
-292	2.35000000e+02	4.00000000e+00	5.00000000e+00	9.00000000e+00
-291	2.35000000e+02	5.00000000e+00	6.00000000e+00	1.10000000e+01
-290	2.51000000e+02	5.00000000e+00	6.00000000e+00	1.10000000e+01
-289	2.57000000e+02	5.00000000e+00	6.00000000e+00	1.10000000e+01
-288	2.67000000e+02	5.00000000e+00	6.00000000e+00	1.10000000e+01
-287	2.80000000e+02	5.00000000e+00	6.00000000e+00	1.10000000e+01
-286	2.92000000e+02	5.00000000e+00	6.00000000e+00	1.10000000e+01
-285	3.04000000e+02	7.00000000e+00	7.00000000e+00	1.30000000e+01
-284	3.07000000e+02	7.00000000e+00	7.00000000e+00	1.30000000e+01
-283	3.18000000e+02	9.00000000e+00	8.00000000e+00	1.40000000e+01
-282	3.47000000e+02	9.00000000e+00	8.00000000e+00	1.40000000e+01
-281	4.77000000e+02	9.00000000e+00	1.10000000e+01	1.80000000e+01
-280	8.32000000e+02	9.00000000e+00	1.10000000e+01	1.80000000e+01
-279	1.12900000e+03	9.00000000e+00	1.10000000e+01	1.80000000e+01
-278	1.35500000e+03	9.00000000e+00	1.10000000e+01	1.80000000e+01
-277	1.58100000e+03	9.00000000e+00	1.10000000e+01	1.80000000e+01
-276	1.76600000e+03	9.00000000e+00	1.10000000e+01	1.80000000e+01
-275	1.93800000e+03	9.00000000e+00	1.10000000e+01	1.80000000e+01
-274	2.11400000e+03	9.00000000e+00	1.10000000e+01	1.80000000e+01
-273	2.56900000e+03	9.00000000e+00	1.10000000e+01	1.80000000e+01
-272	2.91000000e+03	9.00000000e+00	1.10000000e+01	1.80000000e+01
-271	3.15600000e+03	9.00000000e+00	1.10000000e+01	1.80000000e+01
-270	3.42400000e+03	9.00000000e+00	1.10000000e+01	1.80000000e+01
-269	3.62600000e+03	9.00000000e+00	1.10000000e+01	1.80000000e+01
-268	3.81300000e+03	9.00000000e+00	1.10000000e+01	1.80000000e+01
-267	3.99500000e+03	9.00000000e+00	1.10000000e+01	1.80000000e+01
-266	4.15700000e+03	9.00000000e+00	1.10000000e+01	1.80000000e+01
-265	4.30400000e+03	9.00000000e+00	1.10000000e+01	1.80000000e+01
-264	4.45800000e+03	9.00000000e+00	1.10000000e+01	1.80000000e+01
-263	4.59900000e+03	9.00000000e+00	1.10000000e+01	1.80000000e+01
-262	4.75100000e+03	9.00000000e+00	1.10000000e+01	1.80000000e+01
-261	4.87300000e+03	9.00000000e+00	1.10000000e+01	1.80000000e+01
-260	5.01300000e+03	9.00000000e+00	1.10000000e+01	1.80000000e+01
-259	5.19900000e+03	9.00000000e+00	1.10000000e+01	1.90000000e+01
-258	5.28900000e+03	9.00000000e+00	1.10000000e+01	1.90000000e+01
-257	5.42100000e+03	9.00000000e+00	1.10000000e+01	1.90000000e+01
-256	5.55700000e+03	9.00000000e+00	1.10000000e+01	1.90000000e+01
-255	5.71900000e+03	9.00000000e+00	1.10000000e+01	1.90000000e+01
-254	5.85500000e+03	1.10000000e+01	1.20000000e+01	2.00000000e+01
-253	6.00800000e+03	1.10000000e+01	1.20000000e+01	2.00000000e+01
-252	6.25100000e+03	1.10000000e+01	1.20000000e+01	2.00000000e+01
-251	6.38500000e+03	1.10000000e+01	1.20000000e+01	2.00000000e+01
-250	6.54700000e+03	1.10000000e+01	1.20000000e+01	2.00000000e+01
-249	6.74500000e+03	1.10000000e+01	1.20000000e+01	2.00000000e+01
-248	6.87800000e+03	1.10000000e+01	1.20000000e+01	2.00000000e+01
-247	7.02100000e+03	1.10000000e+01	1.20000000e+01	2.00000000e+01
-246	7.13600000e+03	1.10000000e+01	1.30000000e+01	2.10000000e+01
-245	7.39000000e+03	1.10000000e+01	1.30000000e+01	2.10000000e+01
-244	7.53600000e+03	1.10000000e+01	1.30000000e+01	2.10000000e+01
-243	7.69100000e+03	1.10000000e+01	1.30000000e+01	2.10000000e+01
-242	7.81700000e+03	1.10000000e+01	1.30000000e+01	2.10000000e+01
-241	7.98700000e+03	1.10000000e+01	1.30000000e+01	2.10000000e+01
-240	8.15300000e+03	1.10000000e+01	1.30000000e+01	2.10000000e+01
-239	8.27700000e+03	1.10000000e+01	1.30000000e+01	2.10000000e+01
-238	8.40700000e+03	1.10000000e+01	1.30000000e+01	2.10000000e+01
-237	8.57700000e+03	1.10000000e+01	1.30000000e+01	2.10000000e+01
-236	8.74300000e+03	1.20000000e+01	1.40000000e+01	2.20000000e+01
-235	9.02500000e+03	1.20000000e+01	1.40000000e+01	2.20000000e+01
-234	9.41300000e+03	1.20000000e+01	1.40000000e+01	2.20000000e+01
-233	9.69100000e+03	1.20000000e+01	1.40000000e+01	2.20000000e+01
-232	9.93200000e+03	1.20000000e+01	1.40000000e+01	2.20000000e+01
-231	1.01820000e+04	1.20000000e+01	1.40000000e+01	2.20000000e+01
-230	1.04980000e+04	1.40000000e+01	1.50000000e+01	2.60000000e+01
-229	1.04980000e+04	1.60000000e+01	1.60000000e+01	2.70000000e+01
-228	1.04980000e+04	1.60000000e+01	1.60000000e+01	2.70000000e+01
-227	1.09500000e+04	1.60000000e+01	1.60000000e+01	2.70000000e+01
-226	1.13520000e+04	1.60000000e+01	1.60000000e+01	2.70000000e+01
-225	1.16210000e+04	1.60000000e+01	1.60000000e+01	2.70000000e+01
-224	1.21130000e+04	1.60000000e+01	1.60000000e+01	2.70000000e+01
-223	1.26780000e+04	1.60000000e+01	1.60000000e+01	2.70000000e+01
-222	1.31030000e+04	1.60000000e+01	1.60000000e+01	2.70000000e+01
-221	1.34660000e+04	1.60000000e+01	1.60000000e+01	2.70000000e+01
-220	1.38370000e+04	1.60000000e+01	1.70000000e+01	2.90000000e+01
-219	1.41140000e+04	1.80000000e+01	1.80000000e+01	3.10000000e+01
-218	1.43260000e+04	1.80000000e+01	1.80000000e+01	3.10000000e+01
-217	1.45400000e+04	1.80000000e+01	1.80000000e+01	3.10000000e+01
-216	1.47850000e+04	1.80000000e+01	1.80000000e+01	3.10000000e+01
-215	1.50060000e+04	1.80000000e+01	1.80000000e+01	3.10000000e+01
-214	1.52530000e+04	1.80000000e+01	1.80000000e+01	3.10000000e+01
-213	1.52530000e+04	1.80000000e+01	1.80000000e+01	3.10000000e+01
-212	1.54330000e+04	1.80000000e+01	1.80000000e+01	3.10000000e+01
-211	1.56160000e+04	1.80000000e+01	1.80000000e+01	3.10000000e+01
-210	1.57950000e+04	1.80000000e+01	1.80000000e+01	3.10000000e+01
-209	1.59820000e+04	1.80000000e+01	1.80000000e+01	3.10000000e+01
-208	1.61440000e+04	1.80000000e+01	1.80000000e+01	3.10000000e+01
-207	1.64070000e+04	2.00000000e+01	1.90000000e+01	3.20000000e+01
-206	1.67780000e+04	2.00000000e+01	1.90000000e+01	3.20000000e+01
-205	1.70180000e+04	2.00000000e+01	1.90000000e+01	3.20000000e+01
-204	1.72750000e+04	2.00000000e+01	1.90000000e+01	3.20000000e+01
-203	1.75340000e+04	2.00000000e+01	1.90000000e+01	3.20000000e+01
-202	1.77930000e+04	2.00000000e+01	1.90000000e+01	3.20000000e+01
-201	1.81360000e+04	2.00000000e+01	2.00000000e+01	3.30000000e+01
-200	1.85290000e+04	2.00000000e+01	2.00000000e+01	3.30000000e+01
-199	1.88350000e+04	2.00000000e+01	2.00000000e+01	3.30000000e+01
-198	1.88350000e+04	2.00000000e+01	2.00000000e+01	3.30000000e+01
-197	1.91690000e+04	2.00000000e+01	2.00000000e+01	3.30000000e+01
-196	1.94240000e+04	2.00000000e+01	2.00000000e+01	3.30000000e+01
-195	1.97210000e+04	2.00000000e+01	2.00000000e+01	3.30000000e+01
-194	2.00690000e+04	2.00000000e+01	2.00000000e+01	3.30000000e+01
-193	2.04170000e+04	2.00000000e+01	2.00000000e+01	3.30000000e+01
-192	2.06700000e+04	2.00000000e+01	2.00000000e+01	3.30000000e+01
-191	2.09420000e+04	2.00000000e+01	2.00000000e+01	3.30000000e+01
-190	2.11840000e+04	2.00000000e+01	2.00000000e+01	3.30000000e+01
-189	2.13880000e+04	2.00000000e+01	2.00000000e+01	3.30000000e+01
-188	2.16250000e+04	2.00000000e+01	2.00000000e+01	3.30000000e+01
-187	2.19050000e+04	2.00000000e+01	2.00000000e+01	3.30000000e+01
-186	2.21970000e+04	2.00000000e+01	2.00000000e+01	3.30000000e+01
-185	2.24110000e+04	2.00000000e+01	2.00000000e+01	3.30000000e+01
-184	2.26050000e+04	2.00000000e+01	2.00000000e+01	3.30000000e+01
-183	2.28180000e+04	2.00000000e+01	2.00000000e+01	3.30000000e+01
-182	2.30160000e+04	2.00000000e+01	2.00000000e+01	3.30000000e+01
-181	2.32710000e+04	2.00000000e+01	2.00000000e+01	3.30000000e+01
-180	2.36120000e+04	2.00000000e+01	2.00000000e+01	3.30000000e+01
-179	2.38950000e+04	2.00000000e+01	2.00000000e+01	3.30000000e+01
-178	2.41940000e+04	2.00000000e+01	2.00000000e+01	3.30000000e+01
-177	2.44180000e+04	2.00000000e+01	2.00000000e+01	3.30000000e+01
-176	2.47540000e+04	2.00000000e+01	2.00000000e+01	3.30000000e+01
-175	2.50830000e+04	2.00000000e+01	2.10000000e+01	3.40000000e+01
-174	2.53750000e+04	2.00000000e+01	2.10000000e+01	3.40000000e+01
-173	2.56590000e+04	2.00000000e+01	2.10000000e+01	3.40000000e+01
-172	2.59900000e+04	2.00000000e+01	2.10000000e+01	3.40000000e+01
-171	2.62820000e+04	2.00000000e+01	2.10000000e+01	3.40000000e+01
-170	2.65150000e+04	2.00000000e+01	2.10000000e+01	3.40000000e+01
-169	2.67470000e+04	2.20000000e+01	2.20000000e+01	3.70000000e+01
-168	2.71340000e+04	2.20000000e+01	2.20000000e+01	3.70000000e+01
-167	2.75050000e+04	2.20000000e+01	2.20000000e+01	3.70000000e+01
-166	2.79520000e+04	2.40000000e+01	2.30000000e+01	3.80000000e+01
-165	2.84180000e+04	2.40000000e+01	2.30000000e+01	3.80000000e+01
-164	2.88610000e+04	2.40000000e+01	2.30000000e+01	3.80000000e+01
-163	2.92570000e+04	2.40000000e+01	2.30000000e+01	3.80000000e+01
-162	2.97060000e+04	2.40000000e+01	2.50000000e+01	4.00000000e+01
-161	3.01410000e+04	2.40000000e+01	2.50000000e+01	4.00000000e+01
-160	3.08750000e+04	2.50000000e+01	2.60000000e+01	4.10000000e+01
-159	3.14300000e+04	2.80000000e+01	2.70000000e+01	4.20000000e+01
-158	3.20070000e+04	2.80000000e+01	2.70000000e+01	4.20000000e+01
-157	3.25470000e+04	2.80000000e+01	2.70000000e+01	4.20000000e+01
-156	3.29890000e+04	2.80000000e+01	2.70000000e+01	4.20000000e+01
-155	3.34700000e+04	2.70000000e+01	2.80000000e+01	4.30000000e+01
-154	3.39240000e+04	2.70000000e+01	2.80000000e+01	4.30000000e+01
-153	3.43900000e+04	2.70000000e+01	2.80000000e+01	4.30000000e+01
-152	3.48880000e+04	2.70000000e+01	2.80000000e+01	4.30000000e+01
-151	3.53930000e+04	2.70000000e+01	2.80000000e+01	4.30000000e+01
-150	3.58660000e+04	2.70000000e+01	2.80000000e+01	4.30000000e+01
-149	3.63470000e+04	2.70000000e+01	2.80000000e+01	4.30000000e+01
-148	3.68300000e+04	2.70000000e+01	2.80000000e+01	4.30000000e+01
-147	3.72500000e+04	2.70000000e+01	2.80000000e+01	4.30000000e+01
-146	3.76980000e+04	2.70000000e+01	2.80000000e+01	4.30000000e+01
-145	3.82570000e+04	2.80000000e+01	2.90000000e+01	4.40000000e+01
-144	3.87380000e+04	2.80000000e+01	3.00000000e+01	4.50000000e+01
-143	3.91440000e+04	2.80000000e+01	3.00000000e+01	4.50000000e+01
-142	3.95540000e+04	2.80000000e+01	3.00000000e+01	4.50000000e+01
-141	4.00040000e+04	2.80000000e+01	3.00000000e+01	4.50000000e+01
-140	4.04690000e+04	2.80000000e+01	3.00000000e+01	4.50000000e+01
-139	4.08850000e+04	2.80000000e+01	3.00000000e+01	4.50000000e+01
-138	4.13260000e+04	2.80000000e+01	3.00000000e+01	4.50000000e+01
-137	4.18280000e+04	2.80000000e+01	3.00000000e+01	4.50000000e+01
-136	4.23400000e+04	2.80000000e+01	3.00000000e+01	4.50000000e+01
-135	4.27400000e+04	2.80000000e+01	3.00000000e+01	4.50000000e+01
-134	4.31740000e+04	2.80000000e+01	3.00000000e+01	4.50000000e+01
-133	4.37770000e+04	2.80000000e+01	3.00000000e+01	4.50000000e+01
-132	4.43430000e+04	2.80000000e+01	3.00000000e+01	4.50000000e+01
-131	4.48190000e+04	2.80000000e+01	3.00000000e+01	4.50000000e+01
-130	4.53370000e+04	3.30000000e+01	3.20000000e+01	5.40000000e+01
-129	4.57950000e+04	3.60000000e+01	3.30000000e+01	5.50000000e+01
-128	4.61630000e+04	3.60000000e+01	3.30000000e+01	0.00000000e+00
-127	4.66050000e+04	3.60000000e+01	3.30000000e+01	5.50000000e+01
-126	4.70640000e+04	3.60000000e+01	3.30000000e+01	5.50000000e+01
-125	4.74890000e+04	3.60000000e+01	3.30000000e+01	5.50000000e+01
-124	4.79130000e+04	3.60000000e+01	3.30000000e+01	5.50000000e+01
-123	4.83790000e+04	3.60000000e+01	3.30000000e+01	5.50000000e+01
-122	4.88260000e+04	3.60000000e+01	3.30000000e+01	5.50000000e+01
-121	4.91780000e+04	3.60000000e+01	3.30000000e+01	5.50000000e+01
-120	4.95800000e+04	3.60000000e+01	3.30000000e+01	5.50000000e+01
-119	4.99040000e+04	3.60000000e+01	3.30000000e+01	5.50000000e+01
-118	5.02690000e+04	3.60000000e+01	3.30000000e+01	5.50000000e+01
-117	5.07170000e+04	3.60000000e+01	3.30000000e+01	5.50000000e+01
-116	5.12180000e+04	3.60000000e+01	3.30000000e+01	5.50000000e+01
-115	5.15950000e+04	3.60000000e+01	3.30000000e+01	5.50000000e+01
-114	5.18890000e+04	3.40000000e+01	3.40000000e+01	5.60000000e+01
-113	5.22290000e+04	3.40000000e+01	3.40000000e+01	5.60000000e+01
-112	5.26530000e+04	3.40000000e+01	3.40000000e+01	5.60000000e+01
-111	5.30270000e+04	3.40000000e+01	3.40000000e+01	5.60000000e+01
-110	5.34950000e+04	3.40000000e+01	3.40000000e+01	5.60000000e+01
-109	5.40020000e+04	3.40000000e+01	3.40000000e+01	5.60000000e+01
-108	5.43850000e+04	3.40000000e+01	3.40000000e+01	5.60000000e+01
-107	5.47630000e+04	3.40000000e+01	3.40000000e+01	5.60000000e+01
-106	5.52480000e+04	3.40000000e+01	3.40000000e+01	5.60000000e+01
-105	5.58110000e+04	3.40000000e+01	3.40000000e+01	5.60000000e+01
-104	5.62270000e+04	3.40000000e+01	3.40000000e+01	5.60000000e+01
-103	5.68340000e+04	3.40000000e+01	3.40000000e+01	5.60000000e+01
-102	5.73950000e+04	3.40000000e+01	3.40000000e+01	5.60000000e+01
-101	5.79710000e+04	3.40000000e+01	3.40000000e+01	5.60000000e+01
-100	5.85420000e+04	3.40000000e+01	3.40000000e+01	5.60000000e+01
-99	5.92420000e+04	3.40000000e+01	3.40000000e+01	5.60000000e+01
-98	5.99060000e+04	3.50000000e+01	3.50000000e+01	5.70000000e+01
-97	6.05420000e+04	3.50000000e+01	3.50000000e+01	5.70000000e+01
-96	6.11930000e+04	3.50000000e+01	3.50000000e+01	5.70000000e+01
-95	6.19250000e+04	3.50000000e+01	3.50000000e+01	5.70000000e+01
-94	6.25740000e+04	3.50000000e+01	3.50000000e+01	5.70000000e+01
-93	6.31850000e+04	3.50000000e+01	3.50000000e+01	5.70000000e+01
-92	6.38830000e+04	3.50000000e+01	3.50000000e+01	5.70000000e+01
-91	6.44800000e+04	3.50000000e+01	3.50000000e+01	5.70000000e+01
-90	6.48370000e+04	3.30000000e+01	3.60000000e+01	5.80000000e+01
-89	6.49790000e+04	3.30000000e+01	3.60000000e+01	5.80000000e+01
-88	6.51070000e+04	3.30000000e+01	3.60000000e+01	5.80000000e+01
-87	6.52420000e+04	3.30000000e+01	3.60000000e+01	5.80000000e+01
-86	6.54970000e+04	3.30000000e+01	3.60000000e+01	5.80000000e+01
-85	6.59290000e+04	3.30000000e+01	3.60000000e+01	5.80000000e+01
-84	6.64420000e+04	3.30000000e+01	3.60000000e+01	5.80000000e+01
-83	6.70130000e+04	3.30000000e+01	3.60000000e+01	5.80000000e+01
-82	6.76550000e+04	3.30000000e+01	3.60000000e+01	5.80000000e+01
-81	6.82880000e+04	3.30000000e+01	3.60000000e+01	5.80000000e+01
-80	6.89370000e+04	3.30000000e+01	3.60000000e+01	5.80000000e+01
-79	6.95160000e+04	3.30000000e+01	3.60000000e+01	5.80000000e+01
-78	7.00560000e+04	3.30000000e+01	3.60000000e+01	5.80000000e+01
-77	7.05830000e+04	3.30000000e+01	3.60000000e+01	5.80000000e+01
-76	7.12190000e+04	3.30000000e+01	3.60000000e+01	5.80000000e+01
-75	7.12190000e+04	3.30000000e+01	3.60000000e+01	5.80000000e+01
-74	7.14790000e+04	3.30000000e+01	3.60000000e+01	5.80000000e+01
-73	7.14790000e+04	3.30000000e+01	3.60000000e+01	5.80000000e+01
-72	7.20500000e+04	3.30000000e+01	3.60000000e+01	5.80000000e+01
-71	7.27520000e+04	3.30000000e+01	3.60000000e+01	5.80000000e+01
-70	7.32940000e+04	3.30000000e+01	3.60000000e+01	5.80000000e+01
-69	7.38190000e+04	3.30000000e+01	3.60000000e+01	5.80000000e+01
-68	7.42400000e+04	3.30000000e+01	3.60000000e+01	5.80000000e+01
-67	7.46030000e+04	3.30000000e+01	3.60000000e+01	5.80000000e+01
-66	7.46030000e+04	3.30000000e+01	3.60000000e+01	5.80000000e+01
-65	7.49850000e+04	3.30000000e+01	3.60000000e+01	5.80000000e+01
-64	7.49850000e+04	3.30000000e+01	3.60000000e+01	5.80000000e+01
-63	7.49850000e+04	3.30000000e+01	3.60000000e+01	5.80000000e+01
-62	7.49850000e+04	3.30000000e+01	3.60000000e+01	5.80000000e+01
-61	7.49850000e+04	3.30000000e+01	3.60000000e+01	5.80000000e+01
-60	7.53210000e+04	3.30000000e+01	3.60000000e+01	5.80000000e+01
-59	7.56590000e+04	3.30000000e+01	3.60000000e+01	5.80000000e+01
-58	7.59950000e+04	3.30000000e+01	3.60000000e+01	5.80000000e+01
-57	7.62800000e+04	3.30000000e+01	3.60000000e+01	5.80000000e+01
-56	7.66060000e+04	3.30000000e+01	3.60000000e+01	5.80000000e+01
-55	7.69470000e+04	3.30000000e+01	3.60000000e+01	5.80000000e+01
-54	7.76680000e+04	3.30000000e+01	3.60000000e+01	5.80000000e+01
-53	7.81690000e+04	3.30000000e+01	3.60000000e+01	5.80000000e+01
-52	7.86650000e+04	3.30000000e+01	3.60000000e+01	5.80000000e+01
-51	7.91050000e+04	3.30000000e+01	3.60000000e+01	5.80000000e+01
-50	7.94880000e+04	3.30000000e+01	3.60000000e+01	5.80000000e+01
-49	7.99900000e+04	3.30000000e+01	3.60000000e+01	5.80000000e+01
-48	8.05080000e+04	3.30000000e+01	3.60000000e+01	5.80000000e+01
-47	8.09480000e+04	3.30000000e+01	3.60000000e+01	5.80000000e+01
-46	8.14310000e+04	3.30000000e+01	3.60000000e+01	5.80000000e+01
-45	8.20130000e+04	3.30000000e+01	3.60000000e+01	5.80000000e+01
-44	8.25660000e+04	3.30000000e+01	3.60000000e+01	5.80000000e+01
-43	8.32340000e+04	3.30000000e+01	3.60000000e+01	5.80000000e+01
-42	8.39170000e+04	3.30000000e+01	3.60000000e+01	5.80000000e+01
-41	8.44710000e+04	3.30000000e+01	3.60000000e+01	5.80000000e+01
-40	8.49840000e+04	3.30000000e+01	3.60000000e+01	5.80000000e+01
-39	8.56150000e+04	3.30000000e+01	3.60000000e+01	5.80000000e+01
-38	8.63400000e+04	3.30000000e+01	3.60000000e+01	5.80000000e+01
-37	8.71160000e+04	3.30000000e+01	3.60000000e+01	5.80000000e+01
-36	8.79920000e+04	3.70000000e+01	3.70000000e+01	6.00000000e+01
-35	8.86560000e+04	3.70000000e+01	3.70000000e+01	6.00000000e+01
-34	8.92630000e+04	3.70000000e+01	3.70000000e+01	6.00000000e+01
-33	8.98350000e+04	3.70000000e+01	3.80000000e+01	6.10000000e+01
-32	9.04390000e+04	3.70000000e+01	3.80000000e+01	6.10000000e+01
-31	9.11630000e+04	3.70000000e+01	3.80000000e+01	6.10000000e+01
-30	9.52160000e+04	3.70000000e+01	3.80000000e+01	6.10000000e+01
-29	9.76070000e+04	3.70000000e+01	3.80000000e+01	6.10000000e+01
-28	9.90940000e+04	3.70000000e+01	3.80000000e+01	6.10000000e+01
-27	1.00162000e+05	3.70000000e+01	3.80000000e+01	6.10000000e+01
-26	1.01068000e+05	3.70000000e+01	3.80000000e+01	6.10000000e+01
-25	1.02117000e+05	3.80000000e+01	3.90000000e+01	6.30000000e+01
-24	1.03381000e+05	3.80000000e+01	3.90000000e+01	6.30000000e+01
-23	1.04744000e+05	3.80000000e+01	3.90000000e+01	6.30000000e+01
-22	1.06113000e+05	4.30000000e+01	4.10000000e+01	6.50000000e+01
-21	1.08190000e+05	4.30000000e+01	4.10000000e+01	6.50000000e+01
-20	1.10255000e+05	4.30000000e+01	4.10000000e+01	6.50000000e+01
-19	1.12030000e+05	4.30000000e+01	4.10000000e+01	6.50000000e+01
-18	1.13942000e+05	4.30000000e+01	4.10000000e+01	6.50000000e+01
-17	1.15981000e+05	4.20000000e+01	4.20000000e+01	6.60000000e+01
-16	1.17518000e+05	4.20000000e+01	4.20000000e+01	6.60000000e+01
-15	1.18801000e+05	4.20000000e+01	4.20000000e+01	6.60000000e+01
-14	1.20481000e+05	4.20000000e+01	4.20000000e+01	6.60000000e+01
-13	1.21709000e+05	4.20000000e+01	4.20000000e+01	6.60000000e+01
-12	1.22932000e+05	4.20000000e+01	4.20000000e+01	6.60000000e+01
-11	1.24209000e+05	4.30000000e+01	4.30000000e+01	6.70000000e+01
-10	1.25723000e+05	4.30000000e+01	4.30000000e+01	6.70000000e+01
-9	1.26868000e+05	4.30000000e+01	4.30000000e+01	6.70000000e+01
-8	1.28692000e+05	4.30000000e+01	4.30000000e+01	6.70000000e+01
-7	1.30695000e+05	4.30000000e+01	4.30000000e+01	6.70000000e+01
-6	1.32312000e+05	4.30000000e+01	4.30000000e+01	6.70000000e+01
-5	1.33964000e+05	4.30000000e+01	4.30000000e+01	6.70000000e+01
-4	1.35555000e+05	4.30000000e+01	4.30000000e+01	6.70000000e+01
-3	1.37197000e+05	4.30000000e+01	4.30000000e+01	6.70000000e+01
-2	1.39414000e+05	4.30000000e+01	4.30000000e+01	6.70000000e+01
-1	1.42570000e+05	4.30000000e+01	4.30000000e+01	6.70000000e+01
0	1.45419000e+05	4.30000000e+01	4.30000000e+01	6.70000000e+01
1	1.48130000e+05	4.30000000e+01	4.30000000e+01	6.70000000e+01
2	1.50229000e+05	4.30000000e+01	4.30000000e+01	6.70000000e+01
3	1.52560000e+05	4.30000000e+01	4.30000000e+01	6.70000000e+01
4	1.54585000e+05	4.50000000e+01	4.40000000e+01	6.80000000e+01
5	1.56115000e+05	4.50000000e+01	4.40000000e+01	6.80000000e+01
6	1.57359000e+05	4.50000000e+01	4.40000000e+01	6.80000000e+01
7	1.58577000e+05	4.50000000e+01	4.40000000e+01	6.80000000e+01
8	1.59925000e+05	4.50000000e+01	4.40000000e+01	6.80000000e+01
9	1.61261000e+05	4.50000000e+01	4.40000000e+01	6.80000000e+01
10	1.62633000e+05	4.50000000e+01	4.40000000e+01	6.80000000e+01
11	1.63846000e+05	4.50000000e+01	4.40000000e+01	6.80000000e+01
12	1.64830000e+05	4.50000000e+01	4.40000000e+01	6.80000000e+01
13	1.65958000e+05	4.50000000e+01	4.40000000e+01	6.80000000e+01
14	1.66982000e+05	4.50000000e+01	4.40000000e+01	6.80000000e+01
15	1.68007000e+05	4.50000000e+01	4.40000000e+01	6.80000000e+01
16	1.69029000e+05	4.50000000e+01	4.40000000e+01	6.80000000e+01
17	1.70182000e+05	4.50000000e+01	4.40000000e+01	6.80000000e+01
18	1.71194000e+05	4.50000000e+01	4.40000000e+01	6.80000000e+01
19	1.72187000e+05	4.60000000e+01	4.60000000e+01	7.00000000e+01
20	1.73253000e+05	4.60000000e+01	4.60000000e+01	7.00000000e+01
21	1.74375000e+05	4.60000000e+01	4.60000000e+01	7.00000000e+01
22	1.75412000e+05	4.60000000e+01	4.60000000e+01	7.00000000e+01
23	1.76534000e+05	4.60000000e+01	4.60000000e+01	7.00000000e+01
24	1.77674000e+05	4.60000000e+01	4.60000000e+01	7.00000000e+01
25	1.78840000e+05	4.60000000e+01	4.60000000e+01	7.00000000e+01
26	1.79846000e+05	4.60000000e+01	4.60000000e+01	7.00000000e+01
27	1.80894000e+05	4.60000000e+01	4.60000000e+01	7.00000000e+01
28	1.81867000e+05	4.70000000e+01	4.70000000e+01	7.10000000e+01
29	1.82868000e+05	4.70000000e+01	4.70000000e+01	7.10000000e+01
30	1.83973000e+05	4.70000000e+01	4.70000000e+01	7.10000000e+01
31	1.85205000e+05	4.70000000e+01	4.70000000e+01	7.10000000e+01
32	1.86397000e+05	4.70000000e+01	4.70000000e+01	7.10000000e+01
33	1.87356000e+05	4.70000000e+01	4.70000000e+01	7.10000000e+01
34	1.88469000e+05	4.70000000e+01	4.70000000e+01	7.10000000e+01
35	1.89625000e+05	4.70000000e+01	4.70000000e+01	7.10000000e+01
36	1.90583000e+05	4.70000000e+01	4.70000000e+01	7.10000000e+01
37	1.91633000e+05	4.70000000e+01	4.70000000e+01	7.10000000e+01
38	1.92707000e+05	4.70000000e+01	4.70000000e+01	7.10000000e+01
39	1.93714000e+05	4.70000000e+01	4.70000000e+01	7.10000000e+01
40	1.94584000e+05	4.70000000e+01	4.70000000e+01	7.10000000e+01
41	1.95586000e+05	4.70000000e+01	4.70000000e+01	7.10000000e+01
42	1.96612000e+05	4.70000000e+01	4.70000000e+01	7.10000000e+01
43	1.97735000e+05	4.70000000e+01	4.70000000e+01	7.10000000e+01
44	1.98728000e+05	4.70000000e+01	4.70000000e+01	7.10000000e+01
45	1.99883000e+05	4.90000000e+01	4.80000000e+01	7.30000000e+01
46	2.00929000e+05	4.90000000e+01	4.80000000e+01	7.30000000e+01
47	2.01803000e+05	4.90000000e+01	4.80000000e+01	7.30000000e+01
48	2.02747000e+05	4.90000000e+01	4.80000000e+01	7.30000000e+01
49	2.03629000e+05	4.90000000e+01	4.80000000e+01	7.30000000e+01
50	2.04410000e+05	4.90000000e+01	4.80000000e+01	7.30000000e+01
51	2.05308000e+05	5.10000000e+01	4.90000000e+01	7.40000000e+01
52	2.06321000e+05	5.10000000e+01	4.90000000e+01	7.40000000e+01
53	2.07261000e+05	5.10000000e+01	4.90000000e+01	7.40000000e+01
54	2.08125000e+05	5.10000000e+01	4.90000000e+01	7.40000000e+01
55	2.08924000e+05	5.10000000e+01	4.90000000e+01	7.40000000e+01
56	2.09722000e+05	5.10000000e+01	4.90000000e+01	7.40000000e+01
57	2.10573000e+05	5.10000000e+01	4.90000000e+01	7.40000000e+01
58	2.11537000e+05	5.10000000e+01	4.90000000e+01	7.40000000e+01
59	2.12634000e+05	5.10000000e+01	4.90000000e+01	7.40000000e+01
60	2.13565000e+05	5.10000000e+01	4.90000000e+01	7.40000000e+01
61	2.14409000e+05	5.10000000e+01	4.90000000e+01	7.40000000e+01
62	2.15253000e+05	5.10000000e+01	4.90000000e+01	7.40000000e+01
63	2.16097000e+05	5.10000000e+01	4.90000000e+01	7.40000000e+01
64	2.16959000e+05	5.10000000e+01	4.90000000e+01	7.40000000e+01
65	2.17837000e+05	5.10000000e+01	4.90000000e+01	7.40000000e+01
66	2.18854000e+05	5.10000000e+01	4.90000000e+01	7.40000000e+01
67	2.19623000e+05	5.10000000e+01	4.90000000e+01	7.40000000e+01
68	2.20319000e+05	5.10000000e+01	4.90000000e+01	7.40000000e+01
69	2.21051000e+05	5.10000000e+01	4.90000000e+01	7.40000000e+01
70	2.21820000e+05	5.10000000e+01	4.90000000e+01	7.40000000e+01
71	2.22653000e+05	5.10000000e+01	4.90000000e+01	7.40000000e+01
72	2.23609000e+05	5.10000000e+01	4.90000000e+01	7.40000000e+01
73	2.24816000e+05	5.10000000e+01	4.90000000e+01	7.40000000e+01
74	2.26244000e+05	5.10000000e+01	4.90000000e+01	7.40000000e+01
75	2.27255000e+05	5.10000000e+01	4.90000000e+01	7.40000000e+01
76	2.28195000e+05	5.10000000e+01	4.90000000e+01	7.40000000e+01
77	2.29050000e+05	5.10000000e+01	4.90000000e+01	7.40000000e+01
78	2.29880000e+05	5.10000000e+01	4.90000000e+01	7.40000000e+01
79	2.30922000e+05	5.10000000e+01	4.90000000e+01	7.40000000e+01
80	2.32064000e+05	5.10000000e+01	4.90000000e+01	7.40000000e+01
81	2.33115000e+05	5.10000000e+01	4.90000000e+01	7.40000000e+01
82	2.34109000e+05	5.10000000e+01	4.90000000e+01	7.40000000e+01
83	2.35103000e+05	5.10000000e+01	4.90000000e+01	7.40000000e+01
84	2.36019000e+05	5.10000000e+01	4.90000000e+01	7.40000000e+01
85	2.36952000e+05	5.10000000e+01	8.00000000e+00	7.40000000e+01
86	2.38174000e+05	5.10000000e+01	4.90000000e+01	7.40000000e+01
87	2.39368000e+05	5.10000000e+01	4.90000000e+01	7.40000000e+01
88	2.40328000e+05	5.10000000e+01	4.90000000e+01	7.40000000e+01
89	2.41194000e+05	5.10000000e+01	4.90000000e+01	7.40000000e+01
90	2.42133000e+05	5.10000000e+01	4.90000000e+01	7.40000000e+01
91	2.43070000e+05	5.10000000e+01	4.90000000e+01	7.40000000e+01
92	2.44068000e+05	5.10000000e+01	4.90000000e+01	7.40000000e+01
93	2.45099000e+05	5.10000000e+01	4.90000000e+01	7.40000000e+01
94	2.46222000e+05	5.10000000e+01	4.90000000e+01	7.40000000e+01
95	2.47146000e+05	5.10000000e+01	4.90000000e+01	7.40000000e+01
96	2.48230000e+05	5.10000000e+01	4.90000000e+01	7.40000000e+01
97	2.49274000e+05	5.10000000e+01	4.90000000e+01	7.40000000e+01
98	2.50240000e+05	5.10000000e+01	4.90000000e+01	7.40000000e+01
99	2.51230000e+05	5.10000000e+01	4.90000000e+01	7.40000000e+01
100	2.52361000e+05	5.10000000e+01	4.90000000e+01	7.40000000e+01
