# Supplementary material for: Early Prediction of Movie Box Office Success Based on Wikipedia Activity Big Data
Source: PLoS One. 2013 Aug 21;8(8):e71226. doi: 10.1371/journal.pone.0071226 (PMC3749192; doi:10.1371/journal.pone.0071226)
Supplement: Dataset S1 — The dataset under study, including the financial and Wikipedia activity data is also available at http://wwm.phy.bme.hu/SupplementaryDataS1.zip. (ZIP) [file pone.0071226.s002.zip › wikipredict_data_pack/sample_of_312/wikipedia_predictors/260]

Day_(movie_time)	Views	Users	Rigor	Edits
-500	0.00000000e+00	0.00000000e+00	0.00000000e+00	0.00000000e+00
-499	0.00000000e+00	0.00000000e+00	0.00000000e+00	0.00000000e+00
-498	0.00000000e+00	0.00000000e+00	0.00000000e+00	0.00000000e+00
-497	0.00000000e+00	0.00000000e+00	0.00000000e+00	0.00000000e+00
-496	0.00000000e+00	0.00000000e+00	0.00000000e+00	0.00000000e+00
-495	0.00000000e+00	0.00000000e+00	0.00000000e+00	0.00000000e+00
-494	0.00000000e+00	0.00000000e+00	0.00000000e+00	0.00000000e+00
-493	0.00000000e+00	0.00000000e+00	0.00000000e+00	0.00000000e+00
-492	0.00000000e+00	0.00000000e+00	0.00000000e+00	0.00000000e+00
-491	0.00000000e+00	0.00000000e+00	0.00000000e+00	0.00000000e+00
-490	0.00000000e+00	0.00000000e+00	0.00000000e+00	0.00000000e+00
-489	0.00000000e+00	0.00000000e+00	0.00000000e+00	0.00000000e+00
-488	0.00000000e+00	0.00000000e+00	0.00000000e+00	0.00000000e+00
-487	0.00000000e+00	0.00000000e+00	0.00000000e+00	0.00000000e+00
-486	0.00000000e+00	0.00000000e+00	0.00000000e+00	0.00000000e+00
-485	0.00000000e+00	0.00000000e+00	0.00000000e+00	0.00000000e+00
-484	0.00000000e+00	0.00000000e+00	0.00000000e+00	0.00000000e+00
-483	0.00000000e+00	0.00000000e+00	0.00000000e+00	0.00000000e+00
-482	0.00000000e+00	0.00000000e+00	0.00000000e+00	0.00000000e+00
-481	0.00000000e+00	0.00000000e+00	0.00000000e+00	0.00000000e+00
-480	0.00000000e+00	0.00000000e+00	0.00000000e+00	0.00000000e+00
-479	0.00000000e+00	0.00000000e+00	0.00000000e+00	0.00000000e+00
-478	0.00000000e+00	0.00000000e+00	0.00000000e+00	0.00000000e+00
-477	0.00000000e+00	0.00000000e+00	0.00000000e+00	0.00000000e+00
-476	0.00000000e+00	0.00000000e+00	0.00000000e+00	0.00000000e+00
-475	0.00000000e+00	0.00000000e+00	0.00000000e+00	0.00000000e+00
-474	0.00000000e+00	0.00000000e+00	0.00000000e+00	0.00000000e+00
-473	0.00000000e+00	0.00000000e+00	0.00000000e+00	0.00000000e+00
-472	0.00000000e+00	0.00000000e+00	0.00000000e+00	0.00000000e+00
-471	0.00000000e+00	0.00000000e+00	0.00000000e+00	0.00000000e+00
-470	0.00000000e+00	0.00000000e+00	0.00000000e+00	0.00000000e+00
-469	0.00000000e+00	0.00000000e+00	0.00000000e+00	0.00000000e+00
-468	0.00000000e+00	0.00000000e+00	0.00000000e+00	0.00000000e+00
-467	0.00000000e+00	0.00000000e+00	0.00000000e+00	0.00000000e+00
-466	0.00000000e+00	0.00000000e+00	0.00000000e+00	0.00000000e+00
-465	0.00000000e+00	0.00000000e+00	0.00000000e+00	0.00000000e+00
-464	0.00000000e+00	0.00000000e+00	0.00000000e+00	0.00000000e+00
-463	0.00000000e+00	0.00000000e+00	0.00000000e+00	0.00000000e+00
-462	1.00000000e+00	0.00000000e+00	0.00000000e+00	0.00000000e+00
-461	1.00000000e+00	0.00000000e+00	0.00000000e+00	0.00000000e+00
-460	1.00000000e+00	0.00000000e+00	0.00000000e+00	0.00000000e+00
-459	1.00000000e+00	0.00000000e+00	0.00000000e+00	0.00000000e+00
-458	1.00000000e+00	0.00000000e+00	0.00000000e+00	0.00000000e+00
-457	1.00000000e+00	0.00000000e+00	0.00000000e+00	0.00000000e+00
-456	1.00000000e+00	0.00000000e+00	0.00000000e+00	0.00000000e+00
-455	1.00000000e+00	0.00000000e+00	0.00000000e+00	0.00000000e+00
-454	1.00000000e+00	0.00000000e+00	0.00000000e+00	0.00000000e+00
-453	1.00000000e+00	0.00000000e+00	0.00000000e+00	0.00000000e+00
-452	1.00000000e+00	0.00000000e+00	0.00000000e+00	0.00000000e+00
-451	1.00000000e+00	0.00000000e+00	0.00000000e+00	0.00000000e+00
-450	1.00000000e+00	0.00000000e+00	0.00000000e+00	0.00000000e+00
-449	1.00000000e+00	0.00000000e+00	0.00000000e+00	0.00000000e+00
-448	1.00000000e+00	0.00000000e+00	0.00000000e+00	0.00000000e+00
-447	1.00000000e+00	0.00000000e+00	0.00000000e+00	0.00000000e+00
-446	1.00000000e+00	0.00000000e+00	0.00000000e+00	0.00000000e+00
-445	1.00000000e+00	0.00000000e+00	0.00000000e+00	0.00000000e+00
-444	1.00000000e+00	0.00000000e+00	0.00000000e+00	0.00000000e+00
-443	1.00000000e+00	0.00000000e+00	0.00000000e+00	0.00000000e+00
-442	1.00000000e+00	0.00000000e+00	0.00000000e+00	0.00000000e+00
-441	1.00000000e+00	0.00000000e+00	0.00000000e+00	0.00000000e+00
-440	1.00000000e+00	0.00000000e+00	0.00000000e+00	0.00000000e+00
-439	1.00000000e+00	0.00000000e+00	0.00000000e+00	0.00000000e+00
-438	1.00000000e+00	0.00000000e+00	0.00000000e+00	0.00000000e+00
-437	1.00000000e+00	0.00000000e+00	0.00000000e+00	0.00000000e+00
-436	1.00000000e+00	0.00000000e+00	0.00000000e+00	0.00000000e+00
-435	1.00000000e+00	0.00000000e+00	0.00000000e+00	0.00000000e+00
-434	1.00000000e+00	0.00000000e+00	0.00000000e+00	0.00000000e+00
-433	1.00000000e+00	0.00000000e+00	0.00000000e+00	0.00000000e+00
-432	1.00000000e+00	0.00000000e+00	0.00000000e+00	0.00000000e+00
-431	1.00000000e+00	0.00000000e+00	0.00000000e+00	0.00000000e+00
-430	1.00000000e+00	0.00000000e+00	0.00000000e+00	0.00000000e+00
-429	1.00000000e+00	0.00000000e+00	0.00000000e+00	0.00000000e+00
-428	1.00000000e+00	0.00000000e+00	0.00000000e+00	0.00000000e+00
-427	1.00000000e+00	0.00000000e+00	0.00000000e+00	0.00000000e+00
-426	1.00000000e+00	0.00000000e+00	0.00000000e+00	0.00000000e+00
-425	1.00000000e+00	0.00000000e+00	0.00000000e+00	0.00000000e+00
-424	1.00000000e+00	0.00000000e+00	0.00000000e+00	0.00000000e+00
-423	1.00000000e+00	0.00000000e+00	0.00000000e+00	0.00000000e+00
-422	1.00000000e+00	0.00000000e+00	0.00000000e+00	0.00000000e+00
-421	1.00000000e+00	0.00000000e+00	0.00000000e+00	0.00000000e+00
-420	1.00000000e+00	0.00000000e+00	0.00000000e+00	0.00000000e+00
-419	1.00000000e+00	0.00000000e+00	0.00000000e+00	0.00000000e+00
-418	1.00000000e+00	0.00000000e+00	0.00000000e+00	0.00000000e+00
-417	1.00000000e+00	0.00000000e+00	0.00000000e+00	0.00000000e+00
-416	1.00000000e+00	0.00000000e+00	0.00000000e+00	0.00000000e+00
-415	1.00000000e+00	0.00000000e+00	0.00000000e+00	0.00000000e+00
-414	1.00000000e+00	0.00000000e+00	0.00000000e+00	0.00000000e+00
-413	1.00000000e+00	0.00000000e+00	0.00000000e+00	0.00000000e+00
-412	1.00000000e+00	0.00000000e+00	0.00000000e+00	0.00000000e+00
-411	1.00000000e+00	0.00000000e+00	0.00000000e+00	0.00000000e+00
-410	1.00000000e+00	0.00000000e+00	0.00000000e+00	0.00000000e+00
-409	1.00000000e+00	0.00000000e+00	0.00000000e+00	0.00000000e+00
-408	1.00000000e+00	0.00000000e+00	0.00000000e+00	0.00000000e+00
-407	1.00000000e+00	0.00000000e+00	0.00000000e+00	0.00000000e+00
-406	1.00000000e+00	0.00000000e+00	0.00000000e+00	0.00000000e+00
-405	1.00000000e+00	0.00000000e+00	0.00000000e+00	0.00000000e+00
-404	1.00000000e+00	0.00000000e+00	0.00000000e+00	0.00000000e+00
-403	1.00000000e+00	0.00000000e+00	0.00000000e+00	0.00000000e+00
-402	1.00000000e+00	0.00000000e+00	0.00000000e+00	0.00000000e+00
-401	1.00000000e+00	0.00000000e+00	0.00000000e+00	0.00000000e+00
-400	1.00000000e+00	0.00000000e+00	0.00000000e+00	0.00000000e+00
-399	1.00000000e+00	0.00000000e+00	0.00000000e+00	0.00000000e+00
-398	1.00000000e+00	0.00000000e+00	0.00000000e+00	0.00000000e+00
-397	1.00000000e+00	0.00000000e+00	0.00000000e+00	0.00000000e+00
-396	1.00000000e+00	0.00000000e+00	0.00000000e+00	0.00000000e+00
-395	1.00000000e+00	0.00000000e+00	0.00000000e+00	0.00000000e+00
-394	1.00000000e+00	0.00000000e+00	0.00000000e+00	0.00000000e+00
-393	1.00000000e+00	0.00000000e+00	0.00000000e+00	0.00000000e+00
-392	1.00000000e+00	0.00000000e+00	0.00000000e+00	0.00000000e+00
-391	1.00000000e+00	0.00000000e+00	0.00000000e+00	0.00000000e+00
-390	1.00000000e+00	0.00000000e+00	0.00000000e+00	0.00000000e+00
-389	1.00000000e+00	0.00000000e+00	0.00000000e+00	0.00000000e+00
-388	1.00000000e+00	0.00000000e+00	0.00000000e+00	0.00000000e+00
-387	1.00000000e+00	0.00000000e+00	0.00000000e+00	0.00000000e+00
-386	1.00000000e+00	0.00000000e+00	0.00000000e+00	0.00000000e+00
-385	1.00000000e+00	0.00000000e+00	0.00000000e+00	0.00000000e+00
-384	1.00000000e+00	0.00000000e+00	0.00000000e+00	0.00000000e+00
-383	1.00000000e+00	0.00000000e+00	0.00000000e+00	0.00000000e+00
-382	1.00000000e+00	0.00000000e+00	0.00000000e+00	0.00000000e+00
-381	1.00000000e+00	0.00000000e+00	0.00000000e+00	0.00000000e+00
-380	1.00000000e+00	0.00000000e+00	0.00000000e+00	0.00000000e+00
-379	1.00000000e+00	0.00000000e+00	0.00000000e+00	0.00000000e+00
-378	1.00000000e+00	0.00000000e+00	0.00000000e+00	0.00000000e+00
-377	1.00000000e+00	0.00000000e+00	0.00000000e+00	0.00000000e+00
-376	1.00000000e+00	0.00000000e+00	0.00000000e+00	0.00000000e+00
-375	1.00000000e+00	0.00000000e+00	0.00000000e+00	0.00000000e+00
-374	1.00000000e+00	0.00000000e+00	0.00000000e+00	0.00000000e+00
-373	1.00000000e+00	0.00000000e+00	0.00000000e+00	0.00000000e+00
-372	1.00000000e+00	0.00000000e+00	0.00000000e+00	0.00000000e+00
-371	1.00000000e+00	0.00000000e+00	0.00000000e+00	0.00000000e+00
-370	1.00000000e+00	0.00000000e+00	0.00000000e+00	0.00000000e+00
-369	1.00000000e+00	0.00000000e+00	0.00000000e+00	0.00000000e+00
-368	1.00000000e+00	0.00000000e+00	0.00000000e+00	0.00000000e+00
-367	1.00000000e+00	0.00000000e+00	0.00000000e+00	0.00000000e+00
-366	1.00000000e+00	0.00000000e+00	0.00000000e+00	0.00000000e+00
-365	1.00000000e+00	0.00000000e+00	0.00000000e+00	0.00000000e+00
-364	1.00000000e+00	0.00000000e+00	0.00000000e+00	0.00000000e+00
-363	1.00000000e+00	0.00000000e+00	0.00000000e+00	0.00000000e+00
-362	1.00000000e+00	0.00000000e+00	0.00000000e+00	0.00000000e+00
-361	1.00000000e+00	0.00000000e+00	0.00000000e+00	0.00000000e+00
-360	1.00000000e+00	0.00000000e+00	0.00000000e+00	0.00000000e+00
-359	1.00000000e+00	0.00000000e+00	0.00000000e+00	0.00000000e+00
-358	1.00000000e+00	0.00000000e+00	0.00000000e+00	0.00000000e+00
-357	1.00000000e+00	0.00000000e+00	0.00000000e+00	0.00000000e+00
-356	1.00000000e+00	0.00000000e+00	0.00000000e+00	0.00000000e+00
-355	1.00000000e+00	0.00000000e+00	0.00000000e+00	0.00000000e+00
-354	1.00000000e+00	0.00000000e+00	0.00000000e+00	0.00000000e+00
-353	1.00000000e+00	0.00000000e+00	0.00000000e+00	0.00000000e+00
-352	1.00000000e+00	0.00000000e+00	0.00000000e+00	0.00000000e+00
-351	1.00000000e+01	0.00000000e+00	0.00000000e+00	0.00000000e+00
-350	2.80000000e+01	0.00000000e+00	0.00000000e+00	0.00000000e+00
-349	6.10000000e+01	0.00000000e+00	0.00000000e+00	0.00000000e+00
-348	9.60000000e+01	0.00000000e+00	0.00000000e+00	0.00000000e+00
-347	1.46000000e+02	0.00000000e+00	0.00000000e+00	0.00000000e+00
-346	1.80000000e+02	0.00000000e+00	0.00000000e+00	0.00000000e+00
-345	2.23000000e+02	0.00000000e+00	0.00000000e+00	0.00000000e+00
-344	2.52000000e+02	0.00000000e+00	0.00000000e+00	0.00000000e+00
-343	2.94000000e+02	0.00000000e+00	0.00000000e+00	0.00000000e+00
-342	3.41000000e+02	0.00000000e+00	0.00000000e+00	0.00000000e+00
-341	3.72000000e+02	0.00000000e+00	0.00000000e+00	0.00000000e+00
-340	4.03000000e+02	0.00000000e+00	0.00000000e+00	0.00000000e+00
-339	4.53000000e+02	0.00000000e+00	0.00000000e+00	0.00000000e+00
-338	4.91000000e+02	0.00000000e+00	0.00000000e+00	0.00000000e+00
-337	5.12000000e+02	0.00000000e+00	0.00000000e+00	0.00000000e+00
-336	5.42000000e+02	0.00000000e+00	0.00000000e+00	0.00000000e+00
-335	5.88000000e+02	0.00000000e+00	0.00000000e+00	0.00000000e+00
-334	6.09000000e+02	0.00000000e+00	0.00000000e+00	0.00000000e+00
-333	6.50000000e+02	0.00000000e+00	0.00000000e+00	0.00000000e+00
-332	6.75000000e+02	0.00000000e+00	0.00000000e+00	0.00000000e+00
-331	7.06000000e+02	0.00000000e+00	0.00000000e+00	0.00000000e+00
-330	7.35000000e+02	0.00000000e+00	0.00000000e+00	0.00000000e+00
-329	7.62000000e+02	0.00000000e+00	0.00000000e+00	0.00000000e+00
-328	7.85000000e+02	0.00000000e+00	0.00000000e+00	0.00000000e+00
-327	8.16000000e+02	0.00000000e+00	0.00000000e+00	0.00000000e+00
-326	8.44000000e+02	0.00000000e+00	0.00000000e+00	0.00000000e+00
-325	8.55000000e+02	0.00000000e+00	0.00000000e+00	0.00000000e+00
-324	8.58000000e+02	0.00000000e+00	0.00000000e+00	0.00000000e+00
-323	8.61000000e+02	0.00000000e+00	0.00000000e+00	0.00000000e+00
-322	8.63000000e+02	0.00000000e+00	0.00000000e+00	0.00000000e+00
-321	8.69000000e+02	0.00000000e+00	0.00000000e+00	0.00000000e+00
-320	8.72000000e+02	0.00000000e+00	0.00000000e+00	0.00000000e+00
-319	8.76000000e+02	0.00000000e+00	0.00000000e+00	0.00000000e+00
-318	8.77000000e+02	0.00000000e+00	0.00000000e+00	0.00000000e+00
-317	8.77000000e+02	0.00000000e+00	0.00000000e+00	0.00000000e+00
-316	8.77000000e+02	0.00000000e+00	0.00000000e+00	0.00000000e+00
-315	8.77000000e+02	0.00000000e+00	0.00000000e+00	0.00000000e+00
-314	8.77000000e+02	0.00000000e+00	0.00000000e+00	0.00000000e+00
-313	8.78000000e+02	0.00000000e+00	0.00000000e+00	0.00000000e+00
-312	8.78000000e+02	0.00000000e+00	0.00000000e+00	0.00000000e+00
-311	8.80000000e+02	0.00000000e+00	0.00000000e+00	0.00000000e+00
-310	8.80000000e+02	0.00000000e+00	0.00000000e+00	0.00000000e+00
-309	8.81000000e+02	0.00000000e+00	0.00000000e+00	0.00000000e+00
-308	8.81000000e+02	0.00000000e+00	0.00000000e+00	0.00000000e+00
-307	8.81000000e+02	0.00000000e+00	0.00000000e+00	0.00000000e+00
-306	8.81000000e+02	0.00000000e+00	0.00000000e+00	0.00000000e+00
-305	8.81000000e+02	0.00000000e+00	0.00000000e+00	0.00000000e+00
-304	8.82000000e+02	0.00000000e+00	0.00000000e+00	0.00000000e+00
-303	8.82000000e+02	0.00000000e+00	0.00000000e+00	0.00000000e+00
-302	8.82000000e+02	0.00000000e+00	0.00000000e+00	0.00000000e+00
-301	8.82000000e+02	0.00000000e+00	0.00000000e+00	0.00000000e+00
-300	8.83000000e+02	0.00000000e+00	0.00000000e+00	0.00000000e+00
-299	8.83000000e+02	0.00000000e+00	0.00000000e+00	0.00000000e+00
-298	1.02100000e+03	0.00000000e+00	0.00000000e+00	0.00000000e+00
-297	1.02100000e+03	0.00000000e+00	0.00000000e+00	0.00000000e+00
-296	1.02100000e+03	0.00000000e+00	0.00000000e+00	0.00000000e+00
-295	1.02100000e+03	0.00000000e+00	0.00000000e+00	0.00000000e+00
-294	1.02100000e+03	0.00000000e+00	0.00000000e+00	0.00000000e+00
-293	1.02100000e+03	0.00000000e+00	0.00000000e+00	0.00000000e+00
-292	1.02100000e+03	0.00000000e+00	0.00000000e+00	0.00000000e+00
-291	1.02100000e+03	0.00000000e+00	0.00000000e+00	0.00000000e+00
-290	1.02200000e+03	0.00000000e+00	0.00000000e+00	0.00000000e+00
-289	1.02200000e+03	0.00000000e+00	0.00000000e+00	0.00000000e+00
-288	1.02300000e+03	0.00000000e+00	0.00000000e+00	0.00000000e+00
-287	1.02300000e+03	0.00000000e+00	0.00000000e+00	0.00000000e+00
-286	1.02300000e+03	0.00000000e+00	0.00000000e+00	0.00000000e+00
-285	1.02300000e+03	0.00000000e+00	0.00000000e+00	0.00000000e+00
-284	1.02300000e+03	0.00000000e+00	0.00000000e+00	0.00000000e+00
-283	1.02300000e+03	0.00000000e+00	0.00000000e+00	0.00000000e+00
-282	1.02300000e+03	0.00000000e+00	0.00000000e+00	0.00000000e+00
-281	1.02400000e+03	0.00000000e+00	0.00000000e+00	0.00000000e+00
-280	1.02400000e+03	0.00000000e+00	0.00000000e+00	0.00000000e+00
-279	1.02600000e+03	0.00000000e+00	0.00000000e+00	0.00000000e+00
-278	1.02700000e+03	0.00000000e+00	0.00000000e+00	0.00000000e+00
-277	1.02900000e+03	0.00000000e+00	0.00000000e+00	0.00000000e+00
-276	1.03000000e+03	0.00000000e+00	0.00000000e+00	0.00000000e+00
-275	1.03700000e+03	0.00000000e+00	0.00000000e+00	0.00000000e+00
-274	1.04800000e+03	0.00000000e+00	0.00000000e+00	0.00000000e+00
-273	1.05800000e+03	0.00000000e+00	0.00000000e+00	0.00000000e+00
-272	1.05800000e+03	0.00000000e+00	0.00000000e+00	0.00000000e+00
-271	1.05900000e+03	0.00000000e+00	0.00000000e+00	0.00000000e+00
-270	1.05900000e+03	0.00000000e+00	0.00000000e+00	0.00000000e+00
-269	1.10400000e+03	1.00000000e+00	1.00000000e+00	1.00000000e+00
-268	1.65400000e+03	2.00000000e+00	2.00000000e+00	4.00000000e+00
-267	2.47100000e+03	3.00000000e+00	4.00000000e+00	6.00000000e+00
-266	4.05200000e+03	3.00000000e+00	7.00000000e+00	9.00000000e+00
-265	5.42300000e+03	4.00000000e+00	8.00000000e+00	1.00000000e+01
-264	6.68200000e+03	4.00000000e+00	8.00000000e+00	1.00000000e+01
-263	7.96400000e+03	7.00000000e+00	9.00000000e+00	1.20000000e+01
-262	9.58400000e+03	7.00000000e+00	9.00000000e+00	1.20000000e+01
-261	1.16100000e+04	7.00000000e+00	9.00000000e+00	1.20000000e+01
-260	1.32710000e+04	7.00000000e+00	9.00000000e+00	1.20000000e+01
-259	1.52290000e+04	8.00000000e+00	1.00000000e+01	1.60000000e+01
-258	1.75360000e+04	8.00000000e+00	1.20000000e+01	1.80000000e+01
-257	2.02510000e+04	8.00000000e+00	1.20000000e+01	1.80000000e+01
-256	2.28210000e+04	8.00000000e+00	1.20000000e+01	1.80000000e+01
-255	2.65580000e+04	8.00000000e+00	1.20000000e+01	1.80000000e+01
-254	3.01820000e+04	8.00000000e+00	1.20000000e+01	1.80000000e+01
-253	3.39810000e+04	8.00000000e+00	1.30000000e+01	1.90000000e+01
-252	3.74130000e+04	8.00000000e+00	1.30000000e+01	1.90000000e+01
-251	4.12180000e+04	1.00000000e+01	1.50000000e+01	2.70000000e+01
-250	4.41780000e+04	1.00000000e+01	1.50000000e+01	2.70000000e+01
-249	4.72970000e+04	1.00000000e+01	1.50000000e+01	2.70000000e+01
-248	5.06550000e+04	1.00000000e+01	1.50000000e+01	2.70000000e+01
-247	5.35880000e+04	1.00000000e+01	1.50000000e+01	2.70000000e+01
-246	5.63160000e+04	1.00000000e+01	1.50000000e+01	2.70000000e+01
-245	5.89090000e+04	1.00000000e+01	1.50000000e+01	2.70000000e+01
-244	6.13410000e+04	1.00000000e+01	1.50000000e+01	2.70000000e+01
-243	6.36200000e+04	1.00000000e+01	1.50000000e+01	2.70000000e+01
-242	6.60410000e+04	1.00000000e+01	1.50000000e+01	2.70000000e+01
-241	6.92840000e+04	1.00000000e+01	1.50000000e+01	2.70000000e+01
-240	7.25230000e+04	1.50000000e+01	1.70000000e+01	2.90000000e+01
-239	7.55240000e+04	1.50000000e+01	1.70000000e+01	2.90000000e+01
-238	7.85020000e+04	1.50000000e+01	1.70000000e+01	2.90000000e+01
-237	8.21570000e+04	1.50000000e+01	1.70000000e+01	2.90000000e+01
-236	8.55000000e+04	1.50000000e+01	1.70000000e+01	2.90000000e+01
-235	8.87660000e+04	1.90000000e+01	1.80000000e+01	3.10000000e+01
-234	9.23880000e+04	1.50000000e+01	1.90000000e+01	3.20000000e+01
-233	9.55540000e+04	1.50000000e+01	1.90000000e+01	3.20000000e+01
-232	9.87800000e+04	1.50000000e+01	1.90000000e+01	3.20000000e+01
-231	1.02420000e+05	1.50000000e+01	1.90000000e+01	3.20000000e+01
-230	1.05453000e+05	1.50000000e+01	1.90000000e+01	3.20000000e+01
-229	1.08007000e+05	1.50000000e+01	1.90000000e+01	3.20000000e+01
-228	1.10846000e+05	1.50000000e+01	1.90000000e+01	3.20000000e+01
-227	1.13703000e+05	1.50000000e+01	1.90000000e+01	3.20000000e+01
-226	1.16267000e+05	2.10000000e+01	2.10000000e+01	3.50000000e+01
-225	1.18591000e+05	2.10000000e+01	2.10000000e+01	3.50000000e+01
-224	1.20746000e+05	2.10000000e+01	2.10000000e+01	3.50000000e+01
-223	1.23061000e+05	2.10000000e+01	2.10000000e+01	3.50000000e+01
-222	1.25328000e+05	2.10000000e+01	2.10000000e+01	3.50000000e+01
-221	1.27939000e+05	2.10000000e+01	2.10000000e+01	3.50000000e+01
-220	1.30519000e+05	2.10000000e+01	2.10000000e+01	3.50000000e+01
-219	1.33453000e+05	2.10000000e+01	2.10000000e+01	3.50000000e+01
-218	1.35985000e+05	2.20000000e+01	2.40000000e+01	3.90000000e+01
-217	1.38479000e+05	2.50000000e+01	2.60000000e+01	4.80000000e+01
-216	1.40970000e+05	2.50000000e+01	2.60000000e+01	4.80000000e+01
-215	1.43239000e+05	2.50000000e+01	2.60000000e+01	4.80000000e+01
-214	1.45462000e+05	2.50000000e+01	2.60000000e+01	4.80000000e+01
-213	1.48291000e+05	2.50000000e+01	2.60000000e+01	4.80000000e+01
-212	1.51054000e+05	2.40000000e+01	2.70000000e+01	4.90000000e+01
-211	1.53392000e+05	2.40000000e+01	2.70000000e+01	4.90000000e+01
-210	1.55650000e+05	2.40000000e+01	2.70000000e+01	4.90000000e+01
-209	1.58165000e+05	2.40000000e+01	2.70000000e+01	4.90000000e+01
-208	1.60524000e+05	2.40000000e+01	2.70000000e+01	4.90000000e+01
-207	1.63081000e+05	2.40000000e+01	2.70000000e+01	4.90000000e+01
-206	1.65598000e+05	2.40000000e+01	2.70000000e+01	4.90000000e+01
-205	1.68358000e+05	2.40000000e+01	2.70000000e+01	4.90000000e+01
-204	1.70549000e+05	2.40000000e+01	2.70000000e+01	4.90000000e+01
-203	1.72964000e+05	2.60000000e+01	3.00000000e+01	5.90000000e+01
-202	1.76307000e+05	2.80000000e+01	3.10000000e+01	6.20000000e+01
-201	1.79260000e+05	2.90000000e+01	3.10000000e+01	6.80000000e+01
-200	1.82284000e+05	3.30000000e+01	3.50000000e+01	7.40000000e+01
-199	1.85124000e+05	3.30000000e+01	3.50000000e+01	7.40000000e+01
-198	1.87528000e+05	3.30000000e+01	3.50000000e+01	7.40000000e+01
-197	1.89858000e+05	3.30000000e+01	3.50000000e+01	7.40000000e+01
-196	1.92043000e+05	3.00000000e+01	3.50000000e+01	7.50000000e+01
-195	1.93953000e+05	3.00000000e+01	3.50000000e+01	7.50000000e+01
-194	1.96115000e+05	3.00000000e+01	3.50000000e+01	7.50000000e+01
-193	1.98763000e+05	3.00000000e+01	3.50000000e+01	7.50000000e+01
-192	2.01003000e+05	3.00000000e+01	3.50000000e+01	7.50000000e+01
-191	2.03104000e+05	3.10000000e+01	3.70000000e+01	7.70000000e+01
-190	2.04966000e+05	3.10000000e+01	3.70000000e+01	7.70000000e+01
-189	2.06466000e+05	3.10000000e+01	3.70000000e+01	7.70000000e+01
-188	2.08255000e+05	3.60000000e+01	3.80000000e+01	7.90000000e+01
-187	2.10353000e+05	3.60000000e+01	3.80000000e+01	7.90000000e+01
-186	2.12823000e+05	3.60000000e+01	3.80000000e+01	7.90000000e+01
-185	2.15307000e+05	3.60000000e+01	3.80000000e+01	7.90000000e+01
-184	2.17657000e+05	3.60000000e+01	3.80000000e+01	7.90000000e+01
-183	2.19575000e+05	3.60000000e+01	3.80000000e+01	7.90000000e+01
-182	2.21408000e+05	3.60000000e+01	3.80000000e+01	7.90000000e+01
-181	2.23345000e+05	3.70000000e+01	3.90000000e+01	8.10000000e+01
-180	2.25646000e+05	3.70000000e+01	3.90000000e+01	8.10000000e+01
-179	2.27906000e+05	3.70000000e+01	3.90000000e+01	8.10000000e+01
-178	2.27906000e+05	3.70000000e+01	3.90000000e+01	8.10000000e+01
-177	2.29741000e+05	3.70000000e+01	3.90000000e+01	8.10000000e+01
-176	2.29741000e+05	4.10000000e+01	4.00000000e+01	8.20000000e+01
-175	2.29741000e+05	4.10000000e+01	4.00000000e+01	8.20000000e+01
-174	2.29741000e+05	4.10000000e+01	4.00000000e+01	8.20000000e+01
-173	2.29741000e+05	4.10000000e+01	4.00000000e+01	8.20000000e+01
-172	2.29741000e+05	4.10000000e+01	4.00000000e+01	8.20000000e+01
-171	2.31464000e+05	4.10000000e+01	4.00000000e+01	8.20000000e+01
-170	2.33051000e+05	4.10000000e+01	4.00000000e+01	8.20000000e+01
-169	2.34421000e+05	4.10000000e+01	4.00000000e+01	8.20000000e+01
-168	2.35859000e+05	4.10000000e+01	4.00000000e+01	8.20000000e+01
-167	2.37478000e+05	4.10000000e+01	4.00000000e+01	8.20000000e+01
-166	2.39511000e+05	4.00000000e+01	4.10000000e+01	8.30000000e+01
-165	2.41597000e+05	4.00000000e+01	4.10000000e+01	8.30000000e+01
-164	2.43597000e+05	4.00000000e+01	4.10000000e+01	8.30000000e+01
-163	2.45094000e+05	4.00000000e+01	4.10000000e+01	8.30000000e+01
-162	2.46682000e+05	4.00000000e+01	4.10000000e+01	8.30000000e+01
-161	2.48377000e+05	4.00000000e+01	4.10000000e+01	8.30000000e+01
-160	2.49966000e+05	4.00000000e+01	4.10000000e+01	8.30000000e+01
-159	2.51793000e+05	4.00000000e+01	4.10000000e+01	8.30000000e+01
-158	2.53782000e+05	4.00000000e+01	4.10000000e+01	8.30000000e+01
-157	2.55647000e+05	4.00000000e+01	4.10000000e+01	8.30000000e+01
-156	2.57343000e+05	4.00000000e+01	4.10000000e+01	8.30000000e+01
-155	2.57343000e+05	4.00000000e+01	4.10000000e+01	8.30000000e+01
-154	2.57343000e+05	4.00000000e+01	4.10000000e+01	8.30000000e+01
-153	2.57343000e+05	4.00000000e+01	4.10000000e+01	8.30000000e+01
-152	2.59148000e+05	4.00000000e+01	4.10000000e+01	8.30000000e+01
-151	2.60894000e+05	4.00000000e+01	4.10000000e+01	8.30000000e+01
-150	2.62440000e+05	4.00000000e+01	4.10000000e+01	8.30000000e+01
-149	2.63880000e+05	4.00000000e+01	4.10000000e+01	8.30000000e+01
-148	2.65448000e+05	4.00000000e+01	4.10000000e+01	8.30000000e+01
-147	2.66943000e+05	4.20000000e+01	4.20000000e+01	8.40000000e+01
-146	2.68524000e+05	4.20000000e+01	4.20000000e+01	8.40000000e+01
-145	2.70244000e+05	4.20000000e+01	4.20000000e+01	8.40000000e+01
-144	2.72119000e+05	4.20000000e+01	4.20000000e+01	8.40000000e+01
-143	2.73779000e+05	4.20000000e+01	4.20000000e+01	8.40000000e+01
-142	2.75379000e+05	4.20000000e+01	4.20000000e+01	8.40000000e+01
-141	2.77265000e+05	4.20000000e+01	4.20000000e+01	8.40000000e+01
-140	2.79234000e+05	4.20000000e+01	4.20000000e+01	8.40000000e+01
-139	2.80889000e+05	4.20000000e+01	4.20000000e+01	8.40000000e+01
-138	2.82677000e+05	4.20000000e+01	4.20000000e+01	8.40000000e+01
-137	2.84565000e+05	4.20000000e+01	4.20000000e+01	8.40000000e+01
-136	2.86440000e+05	4.20000000e+01	4.20000000e+01	8.40000000e+01
-135	2.89063000e+05	4.20000000e+01	4.20000000e+01	8.40000000e+01
-134	2.91207000e+05	4.20000000e+01	4.20000000e+01	8.40000000e+01
-133	2.93441000e+05	4.20000000e+01	4.20000000e+01	8.40000000e+01
-132	2.95307000e+05	4.20000000e+01	4.20000000e+01	8.40000000e+01
-131	2.97186000e+05	4.20000000e+01	4.20000000e+01	8.40000000e+01
-130	2.99344000e+05	4.20000000e+01	4.20000000e+01	8.40000000e+01
-129	3.01440000e+05	4.20000000e+01	4.20000000e+01	8.40000000e+01
-128	3.03513000e+05	4.20000000e+01	4.20000000e+01	8.40000000e+01
-127	3.06103000e+05	4.20000000e+01	4.20000000e+01	8.40000000e+01
-126	3.08175000e+05	4.20000000e+01	4.20000000e+01	8.40000000e+01
-125	3.10339000e+05	4.30000000e+01	4.30000000e+01	8.60000000e+01
-124	3.13459000e+05	4.30000000e+01	4.30000000e+01	8.60000000e+01
-123	3.13459000e+05	4.30000000e+01	4.30000000e+01	8.60000000e+01
-122	3.16053000e+05	4.30000000e+01	4.30000000e+01	8.60000000e+01
-121	3.18962000e+05	4.30000000e+01	4.30000000e+01	8.60000000e+01
-120	3.22564000e+05	4.30000000e+01	4.30000000e+01	8.60000000e+01
-119	3.26558000e+05	4.30000000e+01	4.30000000e+01	8.60000000e+01
-118	3.32996000e+05	4.30000000e+01	4.30000000e+01	8.60000000e+01
-117	3.39143000e+05	3.80000000e+01	4.40000000e+01	8.70000000e+01
-116	3.39143000e+05	4.30000000e+01	4.50000000e+01	8.80000000e+01
-115	3.44659000e+05	4.30000000e+01	4.50000000e+01	8.80000000e+01
-114	3.48292000e+05	4.30000000e+01	4.50000000e+01	8.80000000e+01
-113	3.51963000e+05	4.30000000e+01	4.50000000e+01	8.80000000e+01
-112	3.54947000e+05	4.60000000e+01	4.60000000e+01	8.90000000e+01
-111	3.58303000e+05	4.60000000e+01	4.60000000e+01	8.90000000e+01
-110	3.62115000e+05	4.60000000e+01	4.60000000e+01	8.90000000e+01
-109	3.66074000e+05	4.60000000e+01	4.60000000e+01	8.90000000e+01
-108	3.69090000e+05	4.60000000e+01	4.60000000e+01	8.90000000e+01
-107	3.71332000e+05	4.60000000e+01	4.60000000e+01	8.90000000e+01
-106	3.73328000e+05	4.70000000e+01	4.70000000e+01	9.30000000e+01
-105	3.75352000e+05	4.40000000e+01	4.80000000e+01	9.50000000e+01
-104	3.77676000e+05	4.60000000e+01	4.90000000e+01	9.60000000e+01
-103	3.79892000e+05	4.60000000e+01	4.90000000e+01	9.60000000e+01
-102	3.82210000e+05	4.60000000e+01	4.90000000e+01	9.60000000e+01
-101	3.84413000e+05	4.60000000e+01	4.90000000e+01	9.60000000e+01
-100	3.86191000e+05	4.60000000e+01	4.90000000e+01	9.60000000e+01
-99	3.88021000e+05	4.60000000e+01	4.90000000e+01	9.60000000e+01
-98	3.89399000e+05	4.70000000e+01	5.00000000e+01	9.70000000e+01
-97	3.90882000e+05	5.00000000e+01	5.10000000e+01	9.80000000e+01
-96	3.93039000e+05	4.80000000e+01	5.30000000e+01	1.01000000e+02
-95	3.95148000e+05	4.80000000e+01	5.30000000e+01	1.01000000e+02
-94	3.97131000e+05	4.80000000e+01	5.30000000e+01	1.01000000e+02
-93	3.99038000e+05	5.20000000e+01	5.40000000e+01	1.03000000e+02
-92	4.00744000e+05	5.00000000e+01	5.50000000e+01	1.04000000e+02
-91	4.05553000e+05	5.50000000e+01	5.70000000e+01	1.09000000e+02
-90	4.12075000e+05	5.40000000e+01	5.80000000e+01	1.10000000e+02
-89	4.16875000e+05	5.40000000e+01	5.80000000e+01	1.10000000e+02
-88	4.21073000e+05	5.40000000e+01	5.80000000e+01	1.10000000e+02
-87	4.25950000e+05	5.40000000e+01	5.80000000e+01	1.10000000e+02
-86	4.29715000e+05	5.40000000e+01	5.80000000e+01	1.10000000e+02
-85	4.33130000e+05	5.40000000e+01	5.80000000e+01	1.10000000e+02
-84	4.35810000e+05	5.40000000e+01	5.80000000e+01	1.10000000e+02
-83	4.37780000e+05	5.40000000e+01	5.80000000e+01	1.10000000e+02
-82	4.40110000e+05	5.40000000e+01	5.80000000e+01	1.10000000e+02
-81	4.42921000e+05	5.40000000e+01	5.80000000e+01	1.10000000e+02
-80	4.46235000e+05	5.40000000e+01	5.80000000e+01	1.10000000e+02
-79	4.49367000e+05	5.70000000e+01	5.90000000e+01	1.11000000e+02
-78	4.52485000e+05	5.70000000e+01	5.90000000e+01	1.11000000e+02
-77	4.55944000e+05	5.70000000e+01	5.90000000e+01	1.11000000e+02
-76	4.58730000e+05	5.70000000e+01	5.90000000e+01	1.11000000e+02
-75	4.62072000e+05	5.70000000e+01	5.90000000e+01	1.11000000e+02
-74	4.65075000e+05	5.50000000e+01	6.00000000e+01	1.12000000e+02
-73	4.68312000e+05	5.90000000e+01	6.20000000e+01	1.15000000e+02
-72	4.71258000e+05	5.80000000e+01	6.30000000e+01	1.17000000e+02
-71	4.74569000e+05	5.90000000e+01	6.50000000e+01	1.20000000e+02
-70	4.77701000e+05	5.90000000e+01	6.50000000e+01	1.20000000e+02
-69	4.80626000e+05	6.40000000e+01	6.60000000e+01	1.21000000e+02
-68	4.83952000e+05	6.40000000e+01	6.60000000e+01	1.21000000e+02
-67	4.87252000e+05	5.80000000e+01	6.70000000e+01	1.22000000e+02
-66	4.90519000e+05	5.80000000e+01	6.70000000e+01	1.22000000e+02
-65	4.93155000e+05	5.80000000e+01	6.80000000e+01	1.23000000e+02
-64	4.95630000e+05	5.80000000e+01	6.80000000e+01	1.23000000e+02
-63	4.98088000e+05	5.80000000e+01	6.80000000e+01	1.23000000e+02
-62	5.00732000e+05	5.80000000e+01	6.80000000e+01	1.23000000e+02
-61	5.06900000e+05	5.80000000e+01	6.80000000e+01	1.23000000e+02
-60	5.11482000e+05	5.80000000e+01	6.80000000e+01	1.23000000e+02
-59	5.15121000e+05	5.80000000e+01	6.80000000e+01	1.23000000e+02
-58	5.18434000e+05	5.90000000e+01	6.90000000e+01	1.24000000e+02
-57	5.21617000e+05	5.90000000e+01	7.00000000e+01	1.25000000e+02
-56	5.26490000e+05	5.90000000e+01	7.00000000e+01	1.25000000e+02
-55	5.31418000e+05	5.90000000e+01	7.00000000e+01	1.25000000e+02
-54	5.31418000e+05	6.20000000e+01	7.10000000e+01	1.26000000e+02
-53	5.31418000e+05	6.20000000e+01	7.10000000e+01	1.26000000e+02
-52	5.44041000e+05	6.20000000e+01	7.30000000e+01	1.28000000e+02
-51	5.52729000e+05	6.20000000e+01	7.30000000e+01	1.28000000e+02
-50	5.59736000e+05	5.90000000e+01	7.40000000e+01	1.29000000e+02
-49	5.65320000e+05	6.30000000e+01	7.50000000e+01	1.30000000e+02
-48	5.70315000e+05	6.50000000e+01	7.80000000e+01	1.33000000e+02
-47	5.75505000e+05	6.50000000e+01	7.80000000e+01	1.33000000e+02
-46	5.80523000e+05	6.50000000e+01	7.80000000e+01	1.33000000e+02
-45	5.84906000e+05	6.50000000e+01	7.80000000e+01	1.33000000e+02
-44	5.89078000e+05	6.30000000e+01	8.00000000e+01	1.35000000e+02
-43	5.92642000e+05	6.80000000e+01	8.10000000e+01	1.37000000e+02
-42	5.95794000e+05	6.80000000e+01	8.10000000e+01	1.37000000e+02
-41	5.99010000e+05	6.80000000e+01	8.10000000e+01	1.37000000e+02
-40	6.02687000e+05	6.80000000e+01	8.10000000e+01	1.37000000e+02
-39	6.06232000e+05	6.80000000e+01	8.10000000e+01	1.37000000e+02
-38	6.06232000e+05	6.80000000e+01	8.10000000e+01	1.37000000e+02
-37	6.08765000e+05	6.80000000e+01	8.10000000e+01	1.37000000e+02
-36	6.11679000e+05	6.80000000e+01	8.10000000e+01	1.37000000e+02
-35	6.14336000e+05	6.80000000e+01	8.10000000e+01	1.37000000e+02
-34	6.16773000e+05	6.80000000e+01	8.10000000e+01	1.37000000e+02
-33	6.19542000e+05	6.80000000e+01	8.10000000e+01	1.37000000e+02
-32	6.22431000e+05	6.80000000e+01	8.10000000e+01	1.37000000e+02
-31	6.25918000e+05	6.80000000e+01	8.10000000e+01	1.37000000e+02
-30	6.28639000e+05	6.80000000e+01	8.10000000e+01	1.37000000e+02
-29	6.31051000e+05	6.80000000e+01	8.10000000e+01	1.37000000e+02
-28	6.33381000e+05	6.80000000e+01	8.10000000e+01	1.37000000e+02
-27	6.35726000e+05	6.80000000e+01	8.10000000e+01	1.37000000e+02
-26	6.39237000e+05	6.80000000e+01	8.10000000e+01	1.37000000e+02
-25	6.43294000e+05	7.00000000e+01	8.20000000e+01	1.39000000e+02
-24	6.47091000e+05	7.00000000e+01	8.20000000e+01	1.39000000e+02
-23	6.47091000e+05	7.00000000e+01	8.20000000e+01	1.39000000e+02
-22	6.50488000e+05	7.00000000e+01	8.20000000e+01	1.39000000e+02
-21	6.54411000e+05	6.90000000e+01	8.30000000e+01	1.40000000e+02
-20	6.57892000e+05	7.40000000e+01	8.40000000e+01	1.41000000e+02
-19	6.62599000e+05	7.10000000e+01	8.60000000e+01	1.45000000e+02
-18	6.66676000e+05	7.10000000e+01	8.60000000e+01	1.45000000e+02
-17	6.69757000e+05	7.10000000e+01	8.60000000e+01	1.45000000e+02
-16	6.72728000e+05	7.10000000e+01	8.60000000e+01	1.45000000e+02
-15	6.76231000e+05	7.10000000e+01	8.60000000e+01	1.45000000e+02
-14	6.80333000e+05	7.30000000e+01	8.70000000e+01	1.46000000e+02
-13	6.87716000e+05	7.60000000e+01	8.80000000e+01	1.48000000e+02
-12	6.94781000e+05	7.40000000e+01	8.90000000e+01	1.49000000e+02
-11	7.06378000e+05	7.90000000e+01	9.10000000e+01	1.52000000e+02
-10	7.12903000e+05	7.90000000e+01	9.10000000e+01	1.52000000e+02
-9	7.17773000e+05	8.00000000e+01	9.20000000e+01	1.53000000e+02
-8	7.24653000e+05	8.00000000e+01	9.20000000e+01	1.53000000e+02
-7	7.36270000e+05	8.00000000e+01	9.40000000e+01	1.55000000e+02
-6	7.48830000e+05	8.00000000e+01	9.50000000e+01	1.58000000e+02
-5	7.63137000e+05	8.30000000e+01	9.60000000e+01	1.59000000e+02
-4	7.75133000e+05	8.70000000e+01	9.70000000e+01	1.60000000e+02
-3	7.85121000e+05	8.30000000e+01	9.90000000e+01	1.63000000e+02
-2	7.95835000e+05	9.10000000e+01	1.03000000e+02	1.68000000e+02
-1	8.08608000e+05	9.40000000e+01	1.09000000e+02	1.76000000e+02
0	8.21510000e+05	9.10000000e+01	1.11000000e+02	1.79000000e+02
1	8.39720000e+05	9.60000000e+01	1.14000000e+02	1.84000000e+02
2	8.58152000e+05	1.00000000e+02	1.20000000e+02	1.90000000e+02
3	8.78513000e+05	1.06000000e+02	1.23000000e+02	1.93000000e+02
4	8.91721000e+05	1.06000000e+02	1.23000000e+02	1.93000000e+02
5	9.01966000e+05	1.01000000e+02	1.25000000e+02	1.95000000e+02
6	9.10173000e+05	1.07000000e+02	1.27000000e+02	1.97000000e+02
7	9.17774000e+05	1.07000000e+02	1.27000000e+02	1.97000000e+02
8	9.26846000e+05	1.09000000e+02	1.29000000e+02	1.99000000e+02
9	9.34859000e+05	1.08000000e+02	1.32000000e+02	2.02000000e+02
10	9.43237000e+05	1.18000000e+02	1.40000000e+02	2.12000000e+02
11	9.50132000e+05	1.19000000e+02	1.43000000e+02	2.15000000e+02
12	9.55773000e+05	1.19000000e+02	1.43000000e+02	2.15000000e+02
13	9.61259000e+05	1.25000000e+02	1.44000000e+02	2.16000000e+02
14	9.66174000e+05	1.28000000e+02	1.45000000e+02	2.17000000e+02
15	9.71450000e+05	1.28000000e+02	1.45000000e+02	2.17000000e+02
16	9.77091000e+05	1.19000000e+02	1.47000000e+02	2.20000000e+02
17	9.82931000e+05	1.35000000e+02	1.50000000e+02	2.23000000e+02
18	9.88298000e+05	1.32000000e+02	1.51000000e+02	2.24000000e+02
19	9.92788000e+05	1.32000000e+02	1.51000000e+02	2.24000000e+02
20	9.97601000e+05	1.32000000e+02	1.51000000e+02	2.24000000e+02
21	1.00245200e+06	1.29000000e+02	1.53000000e+02	2.27000000e+02
22	1.00937000e+06	1.29000000e+02	1.53000000e+02	2.27000000e+02
23	1.01620900e+06	1.30000000e+02	1.55000000e+02	2.32000000e+02
24	1.02264300e+06	1.32000000e+02	1.56000000e+02	2.33000000e+02
25	1.02800300e+06	1.34000000e+02	1.61000000e+02	2.39000000e+02
26	1.03244200e+06	1.38000000e+02	1.64000000e+02	2.44000000e+02
27	1.03591700e+06	1.38000000e+02	1.64000000e+02	2.44000000e+02
28	1.03949600e+06	1.50000000e+02	1.66000000e+02	2.46000000e+02
29	1.04374700e+06	1.50000000e+02	1.66000000e+02	2.46000000e+02
30	1.04830700e+06	1.50000000e+02	1.66000000e+02	2.46000000e+02
31	1.05263000e+06	1.43000000e+02	1.70000000e+02	2.52000000e+02
32	1.05628700e+06	1.43000000e+02	1.70000000e+02	2.52000000e+02
33	1.05919000e+06	1.43000000e+02	1.70000000e+02	2.52000000e+02
34	1.06204900e+06	1.43000000e+02	1.70000000e+02	2.52000000e+02
35	1.06484100e+06	1.43000000e+02	1.70000000e+02	2.52000000e+02
36	1.06851700e+06	1.45000000e+02	1.71000000e+02	2.54000000e+02
37	1.07244100e+06	1.43000000e+02	1.73000000e+02	2.56000000e+02
38	1.07653500e+06	1.40000000e+02	1.74000000e+02	2.58000000e+02
39	1.08011600e+06	1.46000000e+02	1.76000000e+02	2.60000000e+02
40	1.08322600e+06	1.55000000e+02	1.77000000e+02	2.61000000e+02
41	1.08595600e+06	1.49000000e+02	1.78000000e+02	2.62000000e+02
42	1.08877500e+06	1.50000000e+02	1.79000000e+02	2.63000000e+02
43	1.09156400e+06	1.50000000e+02	1.79000000e+02	2.63000000e+02
44	1.09483400e+06	1.52000000e+02	1.80000000e+02	2.65000000e+02
45	1.09804700e+06	1.43000000e+02	1.81000000e+02	2.66000000e+02
46	1.10099900e+06	1.43000000e+02	1.81000000e+02	2.66000000e+02
47	1.10357200e+06	1.47000000e+02	1.82000000e+02	2.67000000e+02
48	1.10604600e+06	1.47000000e+02	1.82000000e+02	2.67000000e+02
49	1.10874600e+06	1.47000000e+02	1.82000000e+02	2.67000000e+02
50	1.11157400e+06	1.47000000e+02	1.82000000e+02	2.67000000e+02
51	1.11456200e+06	1.47000000e+02	1.82000000e+02	2.67000000e+02
52	1.11749300e+06	1.54000000e+02	1.83000000e+02	2.68000000e+02
53	1.12027200e+06	1.54000000e+02	1.83000000e+02	2.68000000e+02
54	1.12246200e+06	1.58000000e+02	1.84000000e+02	2.69000000e+02
55	1.12477200e+06	1.58000000e+02	1.84000000e+02	2.69000000e+02
56	1.12766000e+06	1.56000000e+02	1.85000000e+02	2.70000000e+02
57	1.13080700e+06	1.56000000e+02	1.85000000e+02	2.70000000e+02
58	1.13450800e+06	1.56000000e+02	1.85000000e+02	2.70000000e+02
59	1.13830300e+06	1.59000000e+02	1.86000000e+02	2.71000000e+02
60	1.14093900e+06	1.65000000e+02	1.88000000e+02	2.74000000e+02
61	1.14306600e+06	1.65000000e+02	1.88000000e+02	2.74000000e+02
62	1.14487500e+06	1.64000000e+02	1.90000000e+02	2.78000000e+02
63	1.14740700e+06	1.64000000e+02	1.90000000e+02	2.78000000e+02
64	1.14980300e+06	1.64000000e+02	1.90000000e+02	2.78000000e+02
65	1.15284600e+06	1.62000000e+02	1.94000000e+02	2.82000000e+02
66	1.15592100e+06	1.61000000e+02	1.95000000e+02	2.83000000e+02
67	1.15843000e+06	1.61000000e+02	1.95000000e+02	2.83000000e+02
68	1.16081600e+06	1.61000000e+02	1.95000000e+02	2.83000000e+02
69	1.16312800e+06	1.61000000e+02	1.97000000e+02	2.86000000e+02
70	1.16541400e+06	1.72000000e+02	1.99000000e+02	2.90000000e+02
71	1.16758800e+06	1.72000000e+02	1.99000000e+02	2.90000000e+02
72	1.17023200e+06	1.72000000e+02	1.99000000e+02	2.90000000e+02
73	1.17319500e+06	1.72000000e+02	1.99000000e+02	2.90000000e+02
74	1.17615900e+06	1.72000000e+02	1.99000000e+02	2.90000000e+02
75	1.17903800e+06	1.72000000e+02	1.99000000e+02	2.90000000e+02
76	1.18212100e+06	1.72000000e+02	1.99000000e+02	2.90000000e+02
77	1.18509300e+06	1.72000000e+02	1.99000000e+02	2.90000000e+02
78	1.18819600e+06	1.72000000e+02	1.99000000e+02	2.90000000e+02
79	1.19187300e+06	1.72000000e+02	1.99000000e+02	2.90000000e+02
80	1.19547300e+06	1.72000000e+02	1.99000000e+02	2.90000000e+02
81	1.20587300e+06	1.76000000e+02	2.00000000e+02	2.92000000e+02
82	1.21137700e+06	1.76000000e+02	2.00000000e+02	2.92000000e+02
83	1.21652600e+06	1.70000000e+02	2.02000000e+02	2.94000000e+02
84	1.22361000e+06	1.70000000e+02	2.03000000e+02	2.95000000e+02
85	1.22767800e+06	1.70000000e+02	2.03000000e+02	2.95000000e+02
86	1.22910300e+06	1.77000000e+02	2.05000000e+02	2.98000000e+02
87	1.23026500e+06	1.77000000e+02	2.05000000e+02	2.98000000e+02
88	1.23137400e+06	1.72000000e+02	2.06000000e+02	3.01000000e+02
89	1.23338800e+06	1.72000000e+02	2.06000000e+02	3.01000000e+02
90	1.23671200e+06	1.70000000e+02	2.07000000e+02	3.02000000e+02
91	1.24067900e+06	1.66000000e+02	2.08000000e+02	3.04000000e+02
92	1.24435600e+06	1.75000000e+02	2.09000000e+02	3.07000000e+02
93	1.24882300e+06	1.85000000e+02	2.11000000e+02	3.09000000e+02
94	1.25372500e+06	1.88000000e+02	2.14000000e+02	3.14000000e+02
95	1.25821900e+06	1.88000000e+02	2.14000000e+02	3.14000000e+02
96	1.26216600e+06	1.88000000e+02	2.14000000e+02	3.14000000e+02
97	1.26555300e+06	1.88000000e+02	2.14000000e+02	3.14000000e+02
98	1.26920200e+06	1.88000000e+02	2.14000000e+02	3.14000000e+02
99	1.27302300e+06	1.88000000e+02	2.14000000e+02	3.14000000e+02
100	1.27302300e+06	1.88000000e+02	2.14000000e+02	3.14000000e+02
