# Supplementary material for: Early Prediction of Movie Box Office Success Based on Wikipedia Activity Big Data
Source: PLoS One. 2013 Aug 21;8(8):e71226. doi: 10.1371/journal.pone.0071226 (PMC3749192; doi:10.1371/journal.pone.0071226)
Supplement: Dataset S1 — The dataset under study, including the financial and Wikipedia activity data is also available at http://wwm.phy.bme.hu/SupplementaryDataS1.zip. (ZIP) [file pone.0071226.s002.zip › wikipredict_data_pack/sample_of_312/wikipedia_predictors/261]

Day_(movie_time)	Views	Users	Rigor	Edits
-500	0.00000000e+00	0.00000000e+00	0.00000000e+00	0.00000000e+00
-499	0.00000000e+00	0.00000000e+00	0.00000000e+00	0.00000000e+00
-498	0.00000000e+00	0.00000000e+00	0.00000000e+00	0.00000000e+00
-497	0.00000000e+00	0.00000000e+00	0.00000000e+00	0.00000000e+00
-496	0.00000000e+00	0.00000000e+00	0.00000000e+00	0.00000000e+00
-495	0.00000000e+00	0.00000000e+00	0.00000000e+00	0.00000000e+00
-494	0.00000000e+00	0.00000000e+00	0.00000000e+00	0.00000000e+00
-493	0.00000000e+00	0.00000000e+00	0.00000000e+00	0.00000000e+00
-492	0.00000000e+00	0.00000000e+00	0.00000000e+00	0.00000000e+00
-491	0.00000000e+00	0.00000000e+00	0.00000000e+00	0.00000000e+00
-490	0.00000000e+00	0.00000000e+00	0.00000000e+00	0.00000000e+00
-489	0.00000000e+00	0.00000000e+00	0.00000000e+00	0.00000000e+00
-488	0.00000000e+00	0.00000000e+00	0.00000000e+00	0.00000000e+00
-487	0.00000000e+00	0.00000000e+00	0.00000000e+00	0.00000000e+00
-486	0.00000000e+00	0.00000000e+00	0.00000000e+00	0.00000000e+00
-485	1.00000000e+00	0.00000000e+00	0.00000000e+00	0.00000000e+00
-484	1.00000000e+00	0.00000000e+00	0.00000000e+00	0.00000000e+00
-483	1.00000000e+00	0.00000000e+00	0.00000000e+00	0.00000000e+00
-482	1.00000000e+00	0.00000000e+00	0.00000000e+00	0.00000000e+00
-481	1.00000000e+00	0.00000000e+00	0.00000000e+00	0.00000000e+00
-480	1.00000000e+00	0.00000000e+00	0.00000000e+00	0.00000000e+00
-479	1.00000000e+00	0.00000000e+00	0.00000000e+00	0.00000000e+00
-478	1.00000000e+00	0.00000000e+00	0.00000000e+00	0.00000000e+00
-477	1.00000000e+00	0.00000000e+00	0.00000000e+00	0.00000000e+00
-476	1.00000000e+00	0.00000000e+00	0.00000000e+00	0.00000000e+00
-475	1.00000000e+00	0.00000000e+00	0.00000000e+00	0.00000000e+00
-474	1.00000000e+00	0.00000000e+00	0.00000000e+00	0.00000000e+00
-473	1.00000000e+00	0.00000000e+00	0.00000000e+00	0.00000000e+00
-472	1.00000000e+00	0.00000000e+00	0.00000000e+00	0.00000000e+00
-471	1.00000000e+00	0.00000000e+00	0.00000000e+00	0.00000000e+00
-470	1.00000000e+00	0.00000000e+00	0.00000000e+00	0.00000000e+00
-469	1.00000000e+00	0.00000000e+00	0.00000000e+00	0.00000000e+00
-468	1.00000000e+00	0.00000000e+00	0.00000000e+00	0.00000000e+00
-467	1.00000000e+00	0.00000000e+00	0.00000000e+00	0.00000000e+00
-466	1.00000000e+00	0.00000000e+00	0.00000000e+00	0.00000000e+00
-465	1.00000000e+00	0.00000000e+00	0.00000000e+00	0.00000000e+00
-464	1.00000000e+00	0.00000000e+00	0.00000000e+00	0.00000000e+00
-463	1.00000000e+00	0.00000000e+00	0.00000000e+00	0.00000000e+00
-462	1.00000000e+00	0.00000000e+00	0.00000000e+00	0.00000000e+00
-461	1.00000000e+00	0.00000000e+00	0.00000000e+00	0.00000000e+00
-460	1.00000000e+00	0.00000000e+00	0.00000000e+00	0.00000000e+00
-459	1.00000000e+00	0.00000000e+00	0.00000000e+00	0.00000000e+00
-458	1.00000000e+00	0.00000000e+00	0.00000000e+00	0.00000000e+00
-457	1.00000000e+00	0.00000000e+00	0.00000000e+00	0.00000000e+00
-456	1.00000000e+00	0.00000000e+00	0.00000000e+00	0.00000000e+00
-455	2.00000000e+00	0.00000000e+00	0.00000000e+00	0.00000000e+00
-454	2.00000000e+00	0.00000000e+00	0.00000000e+00	0.00000000e+00
-453	2.00000000e+00	0.00000000e+00	0.00000000e+00	0.00000000e+00
-452	2.00000000e+00	0.00000000e+00	0.00000000e+00	0.00000000e+00
-451	2.00000000e+00	0.00000000e+00	0.00000000e+00	0.00000000e+00
-450	2.00000000e+00	0.00000000e+00	0.00000000e+00	0.00000000e+00
-449	2.00000000e+00	0.00000000e+00	0.00000000e+00	0.00000000e+00
-448	2.00000000e+00	0.00000000e+00	0.00000000e+00	0.00000000e+00
-447	2.00000000e+00	0.00000000e+00	0.00000000e+00	0.00000000e+00
-446	2.00000000e+00	0.00000000e+00	0.00000000e+00	0.00000000e+00
-445	2.00000000e+00	0.00000000e+00	0.00000000e+00	0.00000000e+00
-444	2.00000000e+00	0.00000000e+00	0.00000000e+00	0.00000000e+00
-443	2.00000000e+00	0.00000000e+00	0.00000000e+00	0.00000000e+00
-442	2.00000000e+00	0.00000000e+00	0.00000000e+00	0.00000000e+00
-441	2.00000000e+00	0.00000000e+00	0.00000000e+00	0.00000000e+00
-440	2.00000000e+00	0.00000000e+00	0.00000000e+00	0.00000000e+00
-439	2.00000000e+00	0.00000000e+00	0.00000000e+00	0.00000000e+00
-438	2.00000000e+00	0.00000000e+00	0.00000000e+00	0.00000000e+00
-437	2.00000000e+00	0.00000000e+00	0.00000000e+00	0.00000000e+00
-436	2.00000000e+00	0.00000000e+00	0.00000000e+00	0.00000000e+00
-435	2.00000000e+00	0.00000000e+00	0.00000000e+00	0.00000000e+00
-434	2.00000000e+00	0.00000000e+00	0.00000000e+00	0.00000000e+00
-433	2.00000000e+00	0.00000000e+00	0.00000000e+00	0.00000000e+00
-432	2.00000000e+00	0.00000000e+00	0.00000000e+00	0.00000000e+00
-431	2.00000000e+00	0.00000000e+00	0.00000000e+00	0.00000000e+00
-430	2.00000000e+00	0.00000000e+00	0.00000000e+00	0.00000000e+00
-429	2.00000000e+00	0.00000000e+00	0.00000000e+00	0.00000000e+00
-428	2.00000000e+00	0.00000000e+00	0.00000000e+00	0.00000000e+00
-427	2.00000000e+00	0.00000000e+00	0.00000000e+00	0.00000000e+00
-426	2.00000000e+00	0.00000000e+00	0.00000000e+00	0.00000000e+00
-425	2.00000000e+00	0.00000000e+00	0.00000000e+00	0.00000000e+00
-424	2.00000000e+00	0.00000000e+00	0.00000000e+00	0.00000000e+00
-423	2.00000000e+00	0.00000000e+00	0.00000000e+00	0.00000000e+00
-422	2.00000000e+00	0.00000000e+00	0.00000000e+00	0.00000000e+00
-421	2.00000000e+00	0.00000000e+00	0.00000000e+00	0.00000000e+00
-420	2.00000000e+00	0.00000000e+00	0.00000000e+00	0.00000000e+00
-419	2.00000000e+00	0.00000000e+00	0.00000000e+00	0.00000000e+00
-418	2.00000000e+00	0.00000000e+00	0.00000000e+00	0.00000000e+00
-417	2.00000000e+00	0.00000000e+00	0.00000000e+00	0.00000000e+00
-416	2.00000000e+00	0.00000000e+00	0.00000000e+00	0.00000000e+00
-415	2.00000000e+00	0.00000000e+00	0.00000000e+00	0.00000000e+00
-414	2.00000000e+00	0.00000000e+00	0.00000000e+00	0.00000000e+00
-413	2.00000000e+00	0.00000000e+00	0.00000000e+00	0.00000000e+00
-412	2.00000000e+00	0.00000000e+00	0.00000000e+00	0.00000000e+00
-411	2.00000000e+00	0.00000000e+00	0.00000000e+00	0.00000000e+00
-410	2.00000000e+00	0.00000000e+00	0.00000000e+00	0.00000000e+00
-409	2.00000000e+00	0.00000000e+00	0.00000000e+00	0.00000000e+00
-408	2.00000000e+00	0.00000000e+00	0.00000000e+00	0.00000000e+00
-407	2.00000000e+00	0.00000000e+00	0.00000000e+00	0.00000000e+00
-406	2.00000000e+00	0.00000000e+00	0.00000000e+00	0.00000000e+00
-405	2.00000000e+00	0.00000000e+00	0.00000000e+00	0.00000000e+00
-404	2.00000000e+00	0.00000000e+00	0.00000000e+00	0.00000000e+00
-403	2.00000000e+00	0.00000000e+00	0.00000000e+00	0.00000000e+00
-402	2.00000000e+00	0.00000000e+00	0.00000000e+00	0.00000000e+00
-401	2.00000000e+00	0.00000000e+00	0.00000000e+00	0.00000000e+00
-400	2.00000000e+00	0.00000000e+00	0.00000000e+00	0.00000000e+00
-399	2.00000000e+00	0.00000000e+00	0.00000000e+00	0.00000000e+00
-398	2.00000000e+00	0.00000000e+00	0.00000000e+00	0.00000000e+00
-397	2.00000000e+00	0.00000000e+00	0.00000000e+00	0.00000000e+00
-396	2.00000000e+00	0.00000000e+00	0.00000000e+00	0.00000000e+00
-395	2.00000000e+00	0.00000000e+00	0.00000000e+00	0.00000000e+00
-394	2.00000000e+00	0.00000000e+00	0.00000000e+00	0.00000000e+00
-393	2.00000000e+00	0.00000000e+00	0.00000000e+00	0.00000000e+00
-392	2.00000000e+00	0.00000000e+00	0.00000000e+00	0.00000000e+00
-391	2.00000000e+00	0.00000000e+00	0.00000000e+00	0.00000000e+00
-390	2.00000000e+00	0.00000000e+00	0.00000000e+00	0.00000000e+00
-389	2.00000000e+00	0.00000000e+00	0.00000000e+00	0.00000000e+00
-388	2.00000000e+00	0.00000000e+00	0.00000000e+00	0.00000000e+00
-387	2.00000000e+00	0.00000000e+00	0.00000000e+00	0.00000000e+00
-386	2.00000000e+00	0.00000000e+00	0.00000000e+00	0.00000000e+00
-385	2.00000000e+00	0.00000000e+00	0.00000000e+00	0.00000000e+00
-384	2.00000000e+00	0.00000000e+00	0.00000000e+00	0.00000000e+00
-383	2.00000000e+00	0.00000000e+00	0.00000000e+00	0.00000000e+00
-382	2.00000000e+00	0.00000000e+00	0.00000000e+00	0.00000000e+00
-381	2.00000000e+00	0.00000000e+00	0.00000000e+00	0.00000000e+00
-380	2.00000000e+00	0.00000000e+00	0.00000000e+00	0.00000000e+00
-379	2.00000000e+00	0.00000000e+00	0.00000000e+00	0.00000000e+00
-378	2.00000000e+00	0.00000000e+00	0.00000000e+00	0.00000000e+00
-377	2.00000000e+00	0.00000000e+00	0.00000000e+00	0.00000000e+00
-376	2.00000000e+00	0.00000000e+00	0.00000000e+00	0.00000000e+00
-375	2.00000000e+00	0.00000000e+00	0.00000000e+00	0.00000000e+00
-374	2.00000000e+00	0.00000000e+00	0.00000000e+00	0.00000000e+00
-373	2.00000000e+00	0.00000000e+00	0.00000000e+00	0.00000000e+00
-372	2.00000000e+00	0.00000000e+00	0.00000000e+00	0.00000000e+00
-371	2.00000000e+00	0.00000000e+00	0.00000000e+00	0.00000000e+00
-370	2.00000000e+00	0.00000000e+00	0.00000000e+00	0.00000000e+00
-369	2.00000000e+00	0.00000000e+00	0.00000000e+00	0.00000000e+00
-368	2.00000000e+00	0.00000000e+00	0.00000000e+00	0.00000000e+00
-367	2.00000000e+00	0.00000000e+00	0.00000000e+00	0.00000000e+00
-366	2.00000000e+00	0.00000000e+00	0.00000000e+00	0.00000000e+00
-365	2.00000000e+00	0.00000000e+00	0.00000000e+00	0.00000000e+00
-364	2.00000000e+00	0.00000000e+00	0.00000000e+00	0.00000000e+00
-363	2.00000000e+00	0.00000000e+00	0.00000000e+00	0.00000000e+00
-362	2.00000000e+00	0.00000000e+00	0.00000000e+00	0.00000000e+00
-361	2.00000000e+00	0.00000000e+00	0.00000000e+00	0.00000000e+00
-360	2.00000000e+00	0.00000000e+00	0.00000000e+00	0.00000000e+00
-359	2.00000000e+00	0.00000000e+00	0.00000000e+00	0.00000000e+00
-358	2.00000000e+00	0.00000000e+00	0.00000000e+00	0.00000000e+00
-357	2.00000000e+00	0.00000000e+00	0.00000000e+00	0.00000000e+00
-356	2.00000000e+00	0.00000000e+00	0.00000000e+00	0.00000000e+00
-355	2.00000000e+00	0.00000000e+00	0.00000000e+00	0.00000000e+00
-354	2.00000000e+00	0.00000000e+00	0.00000000e+00	0.00000000e+00
-353	2.00000000e+00	0.00000000e+00	0.00000000e+00	0.00000000e+00
-352	2.00000000e+00	0.00000000e+00	0.00000000e+00	0.00000000e+00
-351	2.00000000e+00	0.00000000e+00	0.00000000e+00	0.00000000e+00
-350	2.00000000e+00	0.00000000e+00	0.00000000e+00	0.00000000e+00
-349	2.00000000e+00	0.00000000e+00	0.00000000e+00	0.00000000e+00
-348	2.00000000e+00	0.00000000e+00	0.00000000e+00	0.00000000e+00
-347	2.00000000e+00	0.00000000e+00	0.00000000e+00	0.00000000e+00
-346	2.00000000e+00	0.00000000e+00	0.00000000e+00	0.00000000e+00
-345	2.00000000e+00	0.00000000e+00	0.00000000e+00	0.00000000e+00
-344	2.00000000e+00	0.00000000e+00	0.00000000e+00	0.00000000e+00
-343	2.00000000e+00	0.00000000e+00	0.00000000e+00	0.00000000e+00
-342	2.00000000e+00	0.00000000e+00	0.00000000e+00	0.00000000e+00
-341	2.00000000e+00	0.00000000e+00	0.00000000e+00	0.00000000e+00
-340	2.00000000e+00	0.00000000e+00	0.00000000e+00	0.00000000e+00
-339	2.00000000e+00	0.00000000e+00	0.00000000e+00	0.00000000e+00
-338	2.00000000e+00	0.00000000e+00	0.00000000e+00	0.00000000e+00
-337	2.00000000e+00	0.00000000e+00	0.00000000e+00	0.00000000e+00
-336	2.00000000e+00	0.00000000e+00	0.00000000e+00	0.00000000e+00
-335	2.00000000e+00	0.00000000e+00	0.00000000e+00	0.00000000e+00
-334	2.00000000e+00	0.00000000e+00	0.00000000e+00	0.00000000e+00
-333	2.00000000e+00	0.00000000e+00	0.00000000e+00	0.00000000e+00
-332	2.00000000e+00	0.00000000e+00	0.00000000e+00	0.00000000e+00
-331	2.00000000e+00	0.00000000e+00	0.00000000e+00	0.00000000e+00
-330	2.00000000e+00	0.00000000e+00	0.00000000e+00	0.00000000e+00
-329	2.00000000e+00	0.00000000e+00	0.00000000e+00	0.00000000e+00
-328	2.00000000e+00	0.00000000e+00	0.00000000e+00	0.00000000e+00
-327	2.00000000e+00	0.00000000e+00	0.00000000e+00	0.00000000e+00
-326	2.00000000e+00	0.00000000e+00	0.00000000e+00	0.00000000e+00
-325	2.00000000e+00	0.00000000e+00	0.00000000e+00	0.00000000e+00
-324	2.00000000e+00	0.00000000e+00	0.00000000e+00	0.00000000e+00
-323	2.00000000e+00	0.00000000e+00	0.00000000e+00	0.00000000e+00
-322	2.00000000e+00	0.00000000e+00	0.00000000e+00	0.00000000e+00
-321	2.00000000e+00	0.00000000e+00	0.00000000e+00	0.00000000e+00
-320	2.00000000e+00	0.00000000e+00	0.00000000e+00	0.00000000e+00
-319	2.00000000e+00	0.00000000e+00	0.00000000e+00	0.00000000e+00
-318	2.00000000e+00	0.00000000e+00	0.00000000e+00	0.00000000e+00
-317	2.00000000e+00	0.00000000e+00	0.00000000e+00	0.00000000e+00
-316	2.00000000e+00	0.00000000e+00	0.00000000e+00	0.00000000e+00
-315	2.00000000e+00	0.00000000e+00	0.00000000e+00	0.00000000e+00
-314	2.00000000e+00	0.00000000e+00	0.00000000e+00	0.00000000e+00
-313	2.00000000e+00	0.00000000e+00	0.00000000e+00	0.00000000e+00
-312	2.00000000e+00	0.00000000e+00	0.00000000e+00	0.00000000e+00
-311	2.00000000e+00	0.00000000e+00	0.00000000e+00	0.00000000e+00
-310	2.00000000e+00	0.00000000e+00	0.00000000e+00	0.00000000e+00
-309	2.00000000e+00	0.00000000e+00	0.00000000e+00	0.00000000e+00
-308	2.00000000e+00	0.00000000e+00	0.00000000e+00	0.00000000e+00
-307	2.00000000e+00	0.00000000e+00	0.00000000e+00	0.00000000e+00
-306	2.00000000e+00	0.00000000e+00	0.00000000e+00	0.00000000e+00
-305	2.00000000e+00	0.00000000e+00	0.00000000e+00	0.00000000e+00
-304	2.00000000e+00	0.00000000e+00	0.00000000e+00	0.00000000e+00
-303	2.00000000e+00	0.00000000e+00	0.00000000e+00	0.00000000e+00
-302	2.00000000e+00	0.00000000e+00	0.00000000e+00	0.00000000e+00
-301	2.00000000e+00	0.00000000e+00	0.00000000e+00	0.00000000e+00
-300	2.00000000e+00	0.00000000e+00	0.00000000e+00	0.00000000e+00
-299	2.00000000e+00	0.00000000e+00	0.00000000e+00	0.00000000e+00
-298	2.00000000e+00	0.00000000e+00	0.00000000e+00	0.00000000e+00
-297	2.00000000e+00	0.00000000e+00	0.00000000e+00	0.00000000e+00
-296	2.00000000e+00	0.00000000e+00	0.00000000e+00	0.00000000e+00
-295	2.00000000e+00	0.00000000e+00	0.00000000e+00	0.00000000e+00
-294	2.00000000e+00	0.00000000e+00	0.00000000e+00	0.00000000e+00
-293	2.00000000e+00	0.00000000e+00	0.00000000e+00	0.00000000e+00
-292	2.00000000e+00	0.00000000e+00	0.00000000e+00	0.00000000e+00
-291	2.00000000e+00	0.00000000e+00	0.00000000e+00	0.00000000e+00
-290	2.00000000e+00	0.00000000e+00	0.00000000e+00	0.00000000e+00
-289	2.00000000e+00	0.00000000e+00	0.00000000e+00	0.00000000e+00
-288	2.00000000e+00	0.00000000e+00	0.00000000e+00	0.00000000e+00
-287	2.00000000e+00	0.00000000e+00	0.00000000e+00	0.00000000e+00
-286	2.00000000e+00	0.00000000e+00	0.00000000e+00	0.00000000e+00
-285	2.00000000e+00	0.00000000e+00	0.00000000e+00	0.00000000e+00
-284	2.00000000e+00	0.00000000e+00	0.00000000e+00	0.00000000e+00
-283	2.00000000e+00	0.00000000e+00	0.00000000e+00	0.00000000e+00
-282	2.00000000e+00	0.00000000e+00	0.00000000e+00	0.00000000e+00
-281	2.00000000e+00	0.00000000e+00	0.00000000e+00	0.00000000e+00
-280	2.00000000e+00	0.00000000e+00	0.00000000e+00	0.00000000e+00
-279	2.00000000e+00	0.00000000e+00	0.00000000e+00	0.00000000e+00
-278	2.00000000e+00	0.00000000e+00	0.00000000e+00	0.00000000e+00
-277	2.00000000e+00	0.00000000e+00	0.00000000e+00	0.00000000e+00
-276	2.00000000e+00	0.00000000e+00	0.00000000e+00	0.00000000e+00
-275	2.00000000e+00	0.00000000e+00	0.00000000e+00	0.00000000e+00
-274	2.00000000e+00	0.00000000e+00	0.00000000e+00	0.00000000e+00
-273	2.00000000e+00	0.00000000e+00	0.00000000e+00	0.00000000e+00
-272	2.00000000e+00	0.00000000e+00	0.00000000e+00	0.00000000e+00
-271	2.00000000e+00	0.00000000e+00	0.00000000e+00	0.00000000e+00
-270	2.00000000e+00	0.00000000e+00	0.00000000e+00	0.00000000e+00
-269	2.00000000e+00	0.00000000e+00	0.00000000e+00	0.00000000e+00
-268	2.00000000e+00	0.00000000e+00	0.00000000e+00	0.00000000e+00
-267	2.00000000e+00	0.00000000e+00	0.00000000e+00	0.00000000e+00
-266	2.00000000e+00	0.00000000e+00	0.00000000e+00	0.00000000e+00
-265	2.00000000e+00	0.00000000e+00	0.00000000e+00	0.00000000e+00
-264	2.00000000e+00	0.00000000e+00	0.00000000e+00	0.00000000e+00
-263	2.00000000e+00	0.00000000e+00	0.00000000e+00	0.00000000e+00
-262	2.00000000e+00	0.00000000e+00	0.00000000e+00	0.00000000e+00
-261	2.00000000e+00	0.00000000e+00	0.00000000e+00	0.00000000e+00
-260	2.00000000e+00	0.00000000e+00	0.00000000e+00	0.00000000e+00
-259	2.00000000e+00	0.00000000e+00	0.00000000e+00	0.00000000e+00
-258	2.00000000e+00	0.00000000e+00	0.00000000e+00	0.00000000e+00
-257	2.00000000e+00	0.00000000e+00	0.00000000e+00	0.00000000e+00
-256	2.00000000e+00	0.00000000e+00	0.00000000e+00	0.00000000e+00
-255	2.00000000e+00	0.00000000e+00	0.00000000e+00	0.00000000e+00
-254	2.00000000e+00	0.00000000e+00	0.00000000e+00	0.00000000e+00
-253	2.00000000e+00	0.00000000e+00	0.00000000e+00	0.00000000e+00
-252	2.00000000e+00	0.00000000e+00	0.00000000e+00	0.00000000e+00
-251	2.00000000e+00	0.00000000e+00	0.00000000e+00	0.00000000e+00
-250	2.00000000e+00	0.00000000e+00	0.00000000e+00	0.00000000e+00
-249	2.00000000e+00	0.00000000e+00	0.00000000e+00	0.00000000e+00
-248	2.00000000e+00	0.00000000e+00	0.00000000e+00	0.00000000e+00
-247	2.00000000e+00	0.00000000e+00	0.00000000e+00	0.00000000e+00
-246	5.00000000e+00	0.00000000e+00	0.00000000e+00	0.00000000e+00
-245	5.00000000e+00	0.00000000e+00	0.00000000e+00	0.00000000e+00
-244	5.00000000e+00	0.00000000e+00	0.00000000e+00	0.00000000e+00
-243	5.00000000e+00	0.00000000e+00	0.00000000e+00	0.00000000e+00
-242	5.00000000e+00	0.00000000e+00	0.00000000e+00	0.00000000e+00
-241	7.00000000e+00	0.00000000e+00	0.00000000e+00	0.00000000e+00
-240	1.40000000e+01	0.00000000e+00	0.00000000e+00	0.00000000e+00
-239	1.60000000e+01	0.00000000e+00	0.00000000e+00	0.00000000e+00
-238	2.00000000e+01	0.00000000e+00	0.00000000e+00	0.00000000e+00
-237	2.30000000e+01	0.00000000e+00	0.00000000e+00	0.00000000e+00
-236	3.00000000e+01	0.00000000e+00	0.00000000e+00	0.00000000e+00
-235	3.60000000e+01	0.00000000e+00	0.00000000e+00	0.00000000e+00
-234	4.00000000e+01	0.00000000e+00	0.00000000e+00	0.00000000e+00
-233	4.60000000e+01	0.00000000e+00	0.00000000e+00	0.00000000e+00
-232	4.80000000e+01	0.00000000e+00	0.00000000e+00	0.00000000e+00
-231	5.40000000e+01	0.00000000e+00	0.00000000e+00	0.00000000e+00
-230	5.80000000e+01	0.00000000e+00	0.00000000e+00	0.00000000e+00
-229	6.10000000e+01	0.00000000e+00	0.00000000e+00	0.00000000e+00
-228	6.40000000e+01	0.00000000e+00	0.00000000e+00	0.00000000e+00
-227	6.90000000e+01	0.00000000e+00	0.00000000e+00	0.00000000e+00
-226	7.20000000e+01	0.00000000e+00	0.00000000e+00	0.00000000e+00
-225	7.60000000e+01	0.00000000e+00	0.00000000e+00	0.00000000e+00
-224	8.20000000e+01	0.00000000e+00	0.00000000e+00	0.00000000e+00
-223	8.70000000e+01	0.00000000e+00	0.00000000e+00	0.00000000e+00
-222	9.10000000e+01	0.00000000e+00	0.00000000e+00	0.00000000e+00
-221	9.30000000e+01	0.00000000e+00	0.00000000e+00	0.00000000e+00
-220	9.60000000e+01	0.00000000e+00	0.00000000e+00	0.00000000e+00
-219	1.04000000e+02	0.00000000e+00	0.00000000e+00	0.00000000e+00
-218	1.14000000e+02	0.00000000e+00	0.00000000e+00	0.00000000e+00
-217	1.18000000e+02	0.00000000e+00	0.00000000e+00	0.00000000e+00
-216	1.23000000e+02	0.00000000e+00	0.00000000e+00	0.00000000e+00
-215	1.29000000e+02	0.00000000e+00	0.00000000e+00	0.00000000e+00
-214	1.35000000e+02	0.00000000e+00	0.00000000e+00	0.00000000e+00
-213	1.36000000e+02	0.00000000e+00	0.00000000e+00	0.00000000e+00
-212	1.42000000e+02	0.00000000e+00	0.00000000e+00	0.00000000e+00
-211	1.43000000e+02	0.00000000e+00	0.00000000e+00	0.00000000e+00
-210	1.47000000e+02	0.00000000e+00	0.00000000e+00	0.00000000e+00
-209	1.51000000e+02	0.00000000e+00	0.00000000e+00	0.00000000e+00
-208	1.56000000e+02	0.00000000e+00	0.00000000e+00	0.00000000e+00
-207	1.60000000e+02	0.00000000e+00	0.00000000e+00	0.00000000e+00
-206	1.64000000e+02	0.00000000e+00	0.00000000e+00	0.00000000e+00
-205	1.67000000e+02	0.00000000e+00	0.00000000e+00	0.00000000e+00
-204	1.67000000e+02	0.00000000e+00	0.00000000e+00	0.00000000e+00
-203	1.74000000e+02	0.00000000e+00	0.00000000e+00	0.00000000e+00
-202	1.74000000e+02	0.00000000e+00	0.00000000e+00	0.00000000e+00
-201	1.74000000e+02	0.00000000e+00	0.00000000e+00	0.00000000e+00
-200	1.74000000e+02	0.00000000e+00	0.00000000e+00	0.00000000e+00
-199	1.83000000e+02	0.00000000e+00	0.00000000e+00	0.00000000e+00
-198	1.91000000e+02	0.00000000e+00	0.00000000e+00	0.00000000e+00
-197	2.28000000e+02	1.00000000e+00	1.00000000e+00	3.00000000e+00
-196	2.59000000e+02	1.00000000e+00	1.00000000e+00	3.00000000e+00
-195	3.07000000e+02	3.00000000e+00	3.00000000e+00	5.00000000e+00
-194	3.73000000e+02	5.00000000e+00	5.00000000e+00	7.00000000e+00
-193	4.18000000e+02	5.00000000e+00	5.00000000e+00	7.00000000e+00
-192	4.56000000e+02	5.00000000e+00	5.00000000e+00	7.00000000e+00
-191	4.95000000e+02	5.00000000e+00	5.00000000e+00	7.00000000e+00
-190	5.71000000e+02	6.00000000e+00	6.00000000e+00	2.10000000e+01
-189	6.47000000e+02	6.00000000e+00	6.00000000e+00	2.60000000e+01
-188	7.03000000e+02	7.00000000e+00	8.00000000e+00	3.10000000e+01
-187	7.45000000e+02	7.00000000e+00	8.00000000e+00	3.10000000e+01
-186	7.85000000e+02	7.00000000e+00	8.00000000e+00	3.10000000e+01
-185	8.31000000e+02	7.00000000e+00	8.00000000e+00	3.10000000e+01
-184	8.70000000e+02	7.00000000e+00	8.00000000e+00	3.10000000e+01
-183	8.70000000e+02	8.00000000e+00	1.00000000e+01	3.30000000e+01
-182	8.70000000e+02	8.00000000e+00	1.00000000e+01	3.30000000e+01
-181	8.70000000e+02	8.00000000e+00	1.00000000e+01	3.30000000e+01
-180	9.01000000e+02	8.00000000e+00	1.00000000e+01	3.30000000e+01
-179	9.36000000e+02	8.00000000e+00	1.00000000e+01	3.30000000e+01
-178	9.96000000e+02	8.00000000e+00	1.00000000e+01	3.60000000e+01
-177	1.04200000e+03	9.00000000e+00	1.00000000e+01	3.90000000e+01
-176	1.08000000e+03	9.00000000e+00	1.00000000e+01	3.90000000e+01
-175	1.12800000e+03	9.00000000e+00	1.00000000e+01	3.90000000e+01
-174	1.16400000e+03	9.00000000e+00	1.00000000e+01	3.90000000e+01
-173	1.20500000e+03	9.00000000e+00	1.00000000e+01	3.90000000e+01
-172	1.24400000e+03	9.00000000e+00	1.00000000e+01	3.90000000e+01
-171	1.30300000e+03	9.00000000e+00	1.00000000e+01	3.90000000e+01
-170	1.34900000e+03	9.00000000e+00	1.00000000e+01	3.90000000e+01
-169	1.40200000e+03	9.00000000e+00	1.00000000e+01	3.90000000e+01
-168	1.46200000e+03	9.00000000e+00	1.00000000e+01	3.90000000e+01
-167	1.51500000e+03	9.00000000e+00	1.00000000e+01	3.90000000e+01
-166	1.55900000e+03	9.00000000e+00	1.00000000e+01	3.90000000e+01
-165	1.62100000e+03	9.00000000e+00	1.00000000e+01	3.90000000e+01
-164	1.66000000e+03	9.00000000e+00	1.00000000e+01	3.90000000e+01
-163	1.72900000e+03	9.00000000e+00	1.00000000e+01	3.90000000e+01
-162	1.78900000e+03	9.00000000e+00	1.00000000e+01	3.90000000e+01
-161	1.86200000e+03	9.00000000e+00	1.00000000e+01	3.90000000e+01
-160	1.92700000e+03	9.00000000e+00	1.10000000e+01	4.00000000e+01
-159	2.01600000e+03	1.00000000e+01	1.20000000e+01	4.10000000e+01
-158	2.12300000e+03	1.00000000e+01	1.20000000e+01	4.10000000e+01
-157	2.19200000e+03	1.30000000e+01	1.30000000e+01	4.40000000e+01
-156	2.26600000e+03	1.40000000e+01	1.50000000e+01	4.60000000e+01
-155	2.33500000e+03	1.40000000e+01	1.50000000e+01	4.60000000e+01
-154	2.38700000e+03	1.40000000e+01	1.50000000e+01	4.60000000e+01
-153	2.44400000e+03	1.40000000e+01	1.50000000e+01	4.60000000e+01
-152	2.51000000e+03	1.40000000e+01	1.50000000e+01	4.60000000e+01
-151	2.51000000e+03	1.40000000e+01	1.50000000e+01	4.60000000e+01
-150	2.59400000e+03	1.40000000e+01	1.50000000e+01	4.60000000e+01
-149	2.67500000e+03	1.40000000e+01	1.50000000e+01	4.70000000e+01
-148	2.73500000e+03	1.40000000e+01	1.50000000e+01	4.70000000e+01
-147	2.79300000e+03	1.40000000e+01	1.50000000e+01	4.70000000e+01
-146	2.85500000e+03	1.40000000e+01	1.50000000e+01	4.70000000e+01
-145	2.93100000e+03	1.40000000e+01	1.50000000e+01	4.70000000e+01
-144	2.93100000e+03	1.40000000e+01	1.50000000e+01	4.70000000e+01
-143	3.03200000e+03	1.40000000e+01	1.50000000e+01	4.70000000e+01
-142	3.11100000e+03	1.40000000e+01	1.50000000e+01	4.70000000e+01
-141	3.17600000e+03	1.40000000e+01	1.50000000e+01	4.70000000e+01
-140	3.23900000e+03	1.40000000e+01	1.50000000e+01	4.70000000e+01
-139	3.31800000e+03	1.40000000e+01	1.50000000e+01	4.70000000e+01
-138	3.39900000e+03	1.40000000e+01	1.50000000e+01	4.70000000e+01
-137	3.48100000e+03	1.40000000e+01	1.50000000e+01	4.70000000e+01
-136	3.56000000e+03	1.40000000e+01	1.50000000e+01	4.70000000e+01
-135	3.62500000e+03	1.40000000e+01	1.50000000e+01	4.70000000e+01
-134	3.69700000e+03	1.40000000e+01	1.50000000e+01	4.70000000e+01
-133	3.74200000e+03	1.40000000e+01	1.50000000e+01	4.70000000e+01
-132	3.80000000e+03	1.40000000e+01	1.50000000e+01	4.70000000e+01
-131	3.89900000e+03	1.40000000e+01	1.50000000e+01	4.70000000e+01
-130	3.98200000e+03	1.50000000e+01	1.60000000e+01	4.80000000e+01
-129	4.07900000e+03	1.50000000e+01	1.60000000e+01	4.80000000e+01
-128	4.17600000e+03	1.60000000e+01	1.70000000e+01	4.90000000e+01
-127	4.24100000e+03	1.60000000e+01	1.70000000e+01	4.90000000e+01
-126	4.30200000e+03	1.60000000e+01	1.70000000e+01	4.90000000e+01
-125	4.37700000e+03	1.60000000e+01	1.70000000e+01	4.90000000e+01
-124	4.46500000e+03	1.60000000e+01	1.70000000e+01	4.90000000e+01
-123	4.55600000e+03	1.60000000e+01	1.70000000e+01	4.90000000e+01
-122	4.64100000e+03	1.60000000e+01	1.70000000e+01	4.90000000e+01
-121	4.71900000e+03	1.60000000e+01	1.70000000e+01	4.90000000e+01
-120	4.78000000e+03	1.60000000e+01	1.70000000e+01	4.90000000e+01
-119	4.86200000e+03	1.60000000e+01	1.70000000e+01	4.90000000e+01
-118	4.95300000e+03	1.60000000e+01	1.70000000e+01	4.90000000e+01
-117	5.03500000e+03	1.60000000e+01	1.70000000e+01	4.90000000e+01
-116	5.16700000e+03	1.50000000e+01	1.80000000e+01	5.00000000e+01
-115	5.27000000e+03	1.40000000e+01	1.80000000e+01	5.10000000e+01
-114	5.34800000e+03	1.40000000e+01	1.80000000e+01	5.10000000e+01
-113	5.44300000e+03	1.40000000e+01	1.80000000e+01	5.10000000e+01
-112	5.53300000e+03	1.40000000e+01	1.80000000e+01	5.10000000e+01
-111	5.63600000e+03	1.40000000e+01	1.80000000e+01	5.10000000e+01
-110	5.72400000e+03	1.40000000e+01	1.80000000e+01	5.10000000e+01
-109	5.87600000e+03	1.40000000e+01	1.80000000e+01	5.10000000e+01
-108	5.97700000e+03	1.40000000e+01	1.80000000e+01	5.10000000e+01
-107	6.07700000e+03	1.40000000e+01	1.80000000e+01	5.10000000e+01
-106	6.17700000e+03	1.40000000e+01	1.80000000e+01	5.10000000e+01
-105	6.25500000e+03	1.40000000e+01	1.80000000e+01	5.10000000e+01
-104	6.33800000e+03	1.40000000e+01	1.80000000e+01	5.10000000e+01
-103	6.46100000e+03	1.40000000e+01	1.80000000e+01	5.10000000e+01
-102	6.57000000e+03	1.60000000e+01	1.90000000e+01	5.20000000e+01
-101	6.67900000e+03	1.70000000e+01	2.00000000e+01	5.30000000e+01
-100	6.75800000e+03	1.70000000e+01	2.00000000e+01	5.30000000e+01
-99	6.87300000e+03	1.70000000e+01	2.00000000e+01	5.30000000e+01
-98	6.98300000e+03	1.70000000e+01	2.00000000e+01	5.30000000e+01
-97	7.09200000e+03	1.70000000e+01	2.00000000e+01	5.30000000e+01
-96	7.20400000e+03	1.70000000e+01	2.00000000e+01	5.30000000e+01
-95	7.34200000e+03	1.80000000e+01	2.10000000e+01	5.40000000e+01
-94	7.48500000e+03	1.80000000e+01	2.20000000e+01	5.50000000e+01
-93	7.57800000e+03	1.80000000e+01	2.20000000e+01	5.50000000e+01
-92	7.71200000e+03	1.80000000e+01	2.20000000e+01	5.50000000e+01
-91	7.80000000e+03	1.80000000e+01	2.20000000e+01	5.50000000e+01
-90	7.88800000e+03	1.90000000e+01	2.30000000e+01	5.60000000e+01
-89	8.00700000e+03	1.90000000e+01	2.40000000e+01	5.70000000e+01
-88	8.12600000e+03	2.00000000e+01	2.50000000e+01	5.80000000e+01
-87	8.27500000e+03	2.00000000e+01	2.50000000e+01	5.80000000e+01
-86	8.44000000e+03	2.00000000e+01	2.50000000e+01	5.80000000e+01
-85	8.66500000e+03	2.10000000e+01	2.60000000e+01	5.90000000e+01
-84	9.03900000e+03	2.00000000e+01	2.70000000e+01	6.00000000e+01
-83	9.23400000e+03	2.00000000e+01	2.70000000e+01	6.00000000e+01
-82	9.23400000e+03	2.00000000e+01	2.70000000e+01	6.00000000e+01
-81	9.23400000e+03	2.00000000e+01	2.70000000e+01	6.00000000e+01
-80	9.47500000e+03	2.00000000e+01	2.70000000e+01	6.00000000e+01
-79	9.64100000e+03	2.00000000e+01	2.80000000e+01	6.10000000e+01
-78	9.84800000e+03	2.20000000e+01	2.80000000e+01	6.40000000e+01
-77	1.00260000e+04	2.20000000e+01	2.80000000e+01	6.40000000e+01
-76	1.01730000e+04	2.20000000e+01	2.80000000e+01	6.50000000e+01
-75	1.03190000e+04	2.20000000e+01	2.80000000e+01	6.50000000e+01
-74	1.04980000e+04	2.20000000e+01	2.80000000e+01	6.50000000e+01
-73	1.06670000e+04	2.30000000e+01	2.90000000e+01	6.60000000e+01
-72	1.32040000e+04	2.50000000e+01	3.30000000e+01	7.20000000e+01
-71	1.52140000e+04	2.50000000e+01	3.50000000e+01	7.40000000e+01
-70	1.61340000e+04	2.80000000e+01	3.70000000e+01	7.70000000e+01
-69	1.67660000e+04	3.20000000e+01	4.00000000e+01	8.30000000e+01
-68	1.74320000e+04	3.20000000e+01	4.00000000e+01	8.30000000e+01
-67	1.80980000e+04	3.20000000e+01	4.00000000e+01	8.30000000e+01
-66	1.80980000e+04	3.20000000e+01	4.00000000e+01	8.30000000e+01
-65	1.84890000e+04	3.20000000e+01	4.00000000e+01	8.30000000e+01
-64	1.89390000e+04	3.30000000e+01	4.20000000e+01	8.50000000e+01
-63	1.93390000e+04	3.30000000e+01	4.20000000e+01	8.50000000e+01
-62	1.96850000e+04	3.30000000e+01	4.20000000e+01	8.50000000e+01
-61	2.00480000e+04	3.30000000e+01	4.20000000e+01	8.50000000e+01
-60	2.04520000e+04	3.50000000e+01	4.30000000e+01	8.90000000e+01
-59	2.11270000e+04	3.50000000e+01	4.30000000e+01	8.90000000e+01
-58	2.15040000e+04	3.50000000e+01	4.30000000e+01	8.90000000e+01
-57	2.18810000e+04	3.50000000e+01	4.30000000e+01	8.90000000e+01
-56	2.22140000e+04	3.50000000e+01	4.30000000e+01	8.90000000e+01
-55	2.25320000e+04	3.50000000e+01	4.30000000e+01	8.90000000e+01
-54	2.29140000e+04	3.50000000e+01	4.30000000e+01	8.90000000e+01
-53	2.33430000e+04	3.50000000e+01	4.30000000e+01	8.90000000e+01
-52	2.37950000e+04	3.50000000e+01	4.30000000e+01	8.90000000e+01
-51	2.41440000e+04	3.50000000e+01	4.30000000e+01	8.90000000e+01
-50	2.44670000e+04	3.50000000e+01	4.30000000e+01	8.90000000e+01
-49	2.47320000e+04	3.50000000e+01	4.30000000e+01	8.90000000e+01
-48	2.50990000e+04	3.50000000e+01	4.30000000e+01	8.90000000e+01
-47	2.54330000e+04	3.50000000e+01	4.40000000e+01	9.00000000e+01
-46	2.58650000e+04	3.50000000e+01	4.40000000e+01	9.00000000e+01
-45	2.63110000e+04	3.60000000e+01	4.60000000e+01	9.20000000e+01
-44	2.67180000e+04	3.60000000e+01	4.60000000e+01	9.20000000e+01
-43	2.71120000e+04	3.60000000e+01	4.60000000e+01	9.20000000e+01
-42	2.76360000e+04	3.60000000e+01	4.60000000e+01	9.20000000e+01
-41	2.83900000e+04	3.60000000e+01	4.60000000e+01	9.20000000e+01
-40	2.91990000e+04	3.70000000e+01	4.80000000e+01	9.90000000e+01
-39	3.03870000e+04	4.00000000e+01	5.00000000e+01	1.03000000e+02
-38	4.91670000e+04	6.60000000e+01	7.80000000e+01	1.37000000e+02
-37	5.38770000e+04	7.30000000e+01	8.40000000e+01	1.51000000e+02
-36	5.60910000e+04	7.30000000e+01	8.40000000e+01	1.51000000e+02
-35	5.75220000e+04	7.10000000e+01	8.50000000e+01	1.52000000e+02
-34	5.87520000e+04	7.10000000e+01	8.50000000e+01	1.52000000e+02
-33	6.00950000e+04	6.80000000e+01	8.60000000e+01	1.53000000e+02
-32	6.12670000e+04	6.80000000e+01	8.60000000e+01	1.53000000e+02
-31	6.23080000e+04	7.20000000e+01	8.90000000e+01	1.56000000e+02
-30	6.30230000e+04	7.30000000e+01	9.00000000e+01	1.57000000e+02
-29	6.36810000e+04	7.40000000e+01	9.20000000e+01	1.62000000e+02
-28	6.43150000e+04	8.10000000e+01	9.60000000e+01	1.66000000e+02
-27	6.50480000e+04	8.10000000e+01	9.70000000e+01	1.69000000e+02
-26	6.57590000e+04	8.20000000e+01	9.80000000e+01	1.70000000e+02
-25	6.65270000e+04	7.80000000e+01	1.00000000e+02	1.72000000e+02
-24	6.71930000e+04	8.20000000e+01	1.01000000e+02	1.78000000e+02
-23	6.77070000e+04	8.50000000e+01	1.02000000e+02	1.80000000e+02
-22	6.82400000e+04	8.50000000e+01	1.02000000e+02	1.80000000e+02
-21	6.87320000e+04	8.40000000e+01	1.05000000e+02	1.86000000e+02
-20	6.92390000e+04	8.60000000e+01	1.06000000e+02	1.87000000e+02
-19	6.98970000e+04	9.30000000e+01	1.08000000e+02	1.89000000e+02
-18	7.05060000e+04	8.80000000e+01	1.10000000e+02	1.91000000e+02
-17	7.11060000e+04	8.50000000e+01	1.12000000e+02	1.93000000e+02
-16	7.15570000e+04	8.80000000e+01	1.13000000e+02	1.95000000e+02
-15	7.19570000e+04	8.80000000e+01	1.13000000e+02	1.95000000e+02
-14	7.24520000e+04	8.80000000e+01	1.14000000e+02	1.99000000e+02
-13	7.29770000e+04	8.80000000e+01	1.14000000e+02	1.99000000e+02
-12	7.35340000e+04	8.80000000e+01	1.14000000e+02	1.99000000e+02
-11	7.41370000e+04	8.80000000e+01	1.14000000e+02	1.99000000e+02
-10	7.46180000e+04	8.90000000e+01	1.15000000e+02	2.00000000e+02
-9	7.50420000e+04	9.60000000e+01	1.16000000e+02	2.01000000e+02
-8	7.54580000e+04	9.10000000e+01	1.17000000e+02	2.02000000e+02
-7	7.58160000e+04	9.60000000e+01	1.18000000e+02	2.03000000e+02
-6	7.61970000e+04	9.60000000e+01	1.18000000e+02	2.03000000e+02
-5	7.66100000e+04	9.60000000e+01	1.18000000e+02	2.03000000e+02
-4	7.70720000e+04	9.80000000e+01	1.19000000e+02	2.05000000e+02
-3	7.75980000e+04	9.70000000e+01	1.20000000e+02	2.06000000e+02
-2	7.80540000e+04	1.00000000e+02	1.20000000e+02	2.07000000e+02
-1	7.85380000e+04	1.00000000e+02	1.20000000e+02	2.07000000e+02
0	7.90010000e+04	1.00000000e+02	1.20000000e+02	2.07000000e+02
1	7.96380000e+04	1.00000000e+02	1.20000000e+02	2.07000000e+02
2	8.04090000e+04	1.00000000e+02	1.20000000e+02	2.07000000e+02
3	8.10480000e+04	9.90000000e+01	1.21000000e+02	2.08000000e+02
4	8.16980000e+04	9.90000000e+01	1.21000000e+02	2.08000000e+02
5	8.21520000e+04	9.90000000e+01	1.21000000e+02	2.08000000e+02
6	8.25840000e+04	9.90000000e+01	1.21000000e+02	2.08000000e+02
7	8.30900000e+04	1.01000000e+02	1.23000000e+02	2.10000000e+02
8	8.37070000e+04	1.01000000e+02	1.23000000e+02	2.10000000e+02
9	8.43640000e+04	1.02000000e+02	1.24000000e+02	2.11000000e+02
10	8.52420000e+04	1.00000000e+02	1.26000000e+02	2.15000000e+02
11	8.60840000e+04	1.00000000e+02	1.26000000e+02	2.15000000e+02
12	8.65590000e+04	1.00000000e+02	1.26000000e+02	2.15000000e+02
13	8.70260000e+04	1.00000000e+02	1.26000000e+02	2.15000000e+02
14	8.74850000e+04	1.00000000e+02	1.26000000e+02	2.15000000e+02
15	8.80110000e+04	1.00000000e+02	1.26000000e+02	2.15000000e+02
16	8.86430000e+04	1.00000000e+02	1.26000000e+02	2.15000000e+02
17	8.93520000e+04	1.00000000e+02	1.26000000e+02	2.15000000e+02
18	8.99440000e+04	1.00000000e+02	1.26000000e+02	2.15000000e+02
19	9.04920000e+04	1.00000000e+02	1.26000000e+02	2.15000000e+02
20	9.09700000e+04	1.00000000e+02	1.26000000e+02	2.15000000e+02
21	9.14330000e+04	1.00000000e+02	1.26000000e+02	2.15000000e+02
22	9.20600000e+04	1.07000000e+02	1.30000000e+02	2.26000000e+02
23	9.27480000e+04	1.07000000e+02	1.30000000e+02	2.26000000e+02
24	9.35680000e+04	1.09000000e+02	1.31000000e+02	2.28000000e+02
25	9.43300000e+04	1.05000000e+02	1.36000000e+02	2.34000000e+02
26	9.48380000e+04	1.05000000e+02	1.37000000e+02	2.35000000e+02
27	9.53220000e+04	1.05000000e+02	1.38000000e+02	2.36000000e+02
28	9.57960000e+04	1.05000000e+02	1.38000000e+02	2.36000000e+02
29	9.63470000e+04	1.10000000e+02	1.39000000e+02	2.42000000e+02
30	9.70560000e+04	1.10000000e+02	1.39000000e+02	2.42000000e+02
31	9.79330000e+04	1.07000000e+02	1.40000000e+02	2.49000000e+02
32	9.85920000e+04	1.07000000e+02	1.40000000e+02	2.49000000e+02
33	9.90370000e+04	1.07000000e+02	1.40000000e+02	2.49000000e+02
34	9.94620000e+04	1.07000000e+02	1.40000000e+02	2.49000000e+02
35	1.00034000e+05	1.07000000e+02	1.40000000e+02	2.49000000e+02
36	1.00653000e+05	1.07000000e+02	1.40000000e+02	2.49000000e+02
37	1.01374000e+05	1.07000000e+02	1.40000000e+02	2.49000000e+02
38	1.02226000e+05	1.07000000e+02	1.40000000e+02	2.49000000e+02
39	1.03007000e+05	1.12000000e+02	1.42000000e+02	2.52000000e+02
40	1.03622000e+05	1.08000000e+02	1.43000000e+02	2.55000000e+02
41	1.04174000e+05	1.08000000e+02	1.43000000e+02	2.55000000e+02
42	1.04710000e+05	1.08000000e+02	1.43000000e+02	2.55000000e+02
43	1.05220000e+05	1.16000000e+02	1.44000000e+02	2.56000000e+02
44	1.05889000e+05	1.22000000e+02	1.45000000e+02	2.57000000e+02
45	1.06701000e+05	1.18000000e+02	1.46000000e+02	2.58000000e+02
46	1.07608000e+05	1.19000000e+02	1.47000000e+02	2.59000000e+02
47	1.08373000e+05	1.19000000e+02	1.47000000e+02	2.59000000e+02
48	1.09010000e+05	1.19000000e+02	1.47000000e+02	2.59000000e+02
49	1.09585000e+05	1.19000000e+02	1.47000000e+02	2.59000000e+02
50	1.10224000e+05	1.19000000e+02	1.47000000e+02	2.59000000e+02
51	1.11003000e+05	1.19000000e+02	1.47000000e+02	2.59000000e+02
52	1.12059000e+05	1.15000000e+02	1.49000000e+02	2.61000000e+02
53	1.12349000e+05	1.19000000e+02	1.52000000e+02	2.64000000e+02
54	1.12646000e+05	1.19000000e+02	1.52000000e+02	2.64000000e+02
55	1.13094000e+05	1.19000000e+02	1.52000000e+02	2.64000000e+02
56	1.13571000e+05	1.19000000e+02	1.52000000e+02	2.64000000e+02
57	1.13912000e+05	1.25000000e+02	1.54000000e+02	2.69000000e+02
58	1.14068000e+05	1.25000000e+02	1.54000000e+02	2.69000000e+02
59	1.14215000e+05	1.25000000e+02	1.54000000e+02	2.69000000e+02
60	1.14353000e+05	1.25000000e+02	1.54000000e+02	2.69000000e+02
61	1.14629000e+05	1.27000000e+02	1.55000000e+02	2.71000000e+02
62	1.15020000e+05	1.27000000e+02	1.56000000e+02	2.72000000e+02
63	1.15539000e+05	1.27000000e+02	1.56000000e+02	2.72000000e+02
64	1.16064000e+05	1.27000000e+02	1.56000000e+02	2.72000000e+02
65	1.16795000e+05	1.27000000e+02	1.56000000e+02	2.72000000e+02
66	1.17669000e+05	1.27000000e+02	1.56000000e+02	2.72000000e+02
67	1.18356000e+05	1.28000000e+02	1.57000000e+02	2.73000000e+02
68	1.18904000e+05	1.28000000e+02	1.58000000e+02	2.74000000e+02
69	1.19359000e+05	1.28000000e+02	1.58000000e+02	2.74000000e+02
70	1.19805000e+05	1.30000000e+02	1.59000000e+02	2.75000000e+02
71	1.20302000e+05	1.32000000e+02	1.61000000e+02	2.78000000e+02
72	1.20302000e+05	1.32000000e+02	1.61000000e+02	2.78000000e+02
73	1.20613000e+05	1.32000000e+02	1.61000000e+02	2.78000000e+02
74	1.20613000e+05	1.32000000e+02	1.61000000e+02	2.78000000e+02
75	1.21120000e+05	1.32000000e+02	1.61000000e+02	2.78000000e+02
76	1.21642000e+05	1.32000000e+02	1.61000000e+02	2.78000000e+02
77	1.22176000e+05	1.30000000e+02	1.63000000e+02	2.80000000e+02
78	1.22913000e+05	1.33000000e+02	1.65000000e+02	2.82000000e+02
79	1.23503000e+05	1.33000000e+02	1.65000000e+02	2.82000000e+02
80	1.24126000e+05	1.30000000e+02	1.66000000e+02	2.84000000e+02
81	1.24126000e+05	1.30000000e+02	1.66000000e+02	2.84000000e+02
82	1.24650000e+05	1.30000000e+02	1.66000000e+02	2.84000000e+02
83	1.24650000e+05	1.30000000e+02	1.66000000e+02	2.84000000e+02
84	1.24650000e+05	1.39000000e+02	1.68000000e+02	2.86000000e+02
85	1.24650000e+05	1.39000000e+02	1.68000000e+02	2.86000000e+02
86	1.24650000e+05	1.38000000e+02	1.69000000e+02	2.87000000e+02
87	1.25188000e+05	1.31000000e+02	1.70000000e+02	2.90000000e+02
88	1.25675000e+05	1.31000000e+02	1.70000000e+02	2.90000000e+02
89	1.26118000e+05	1.35000000e+02	1.72000000e+02	2.93000000e+02
90	1.26563000e+05	1.37000000e+02	1.74000000e+02	2.95000000e+02
91	1.27004000e+05	1.37000000e+02	1.76000000e+02	2.98000000e+02
92	1.27443000e+05	1.37000000e+02	1.76000000e+02	2.98000000e+02
93	1.27927000e+05	1.37000000e+02	1.76000000e+02	2.98000000e+02
94	1.28506000e+05	1.37000000e+02	1.76000000e+02	2.98000000e+02
95	1.29006000e+05	1.37000000e+02	1.76000000e+02	2.98000000e+02
96	1.29405000e+05	1.42000000e+02	1.78000000e+02	3.03000000e+02
97	1.29786000e+05	1.42000000e+02	1.78000000e+02	3.03000000e+02
98	1.30237000e+05	1.42000000e+02	1.78000000e+02	3.03000000e+02
99	1.30800000e+05	1.42000000e+02	1.78000000e+02	3.03000000e+02
100	1.31391000e+05	1.42000000e+02	1.78000000e+02	3.03000000e+02
