# Supplementary material for: Early Prediction of Movie Box Office Success Based on Wikipedia Activity Big Data
Source: PLoS One. 2013 Aug 21;8(8):e71226. doi: 10.1371/journal.pone.0071226 (PMC3749192; doi:10.1371/journal.pone.0071226)
Supplement: Dataset S1 — The dataset under study, including the financial and Wikipedia activity data is also available at http://wwm.phy.bme.hu/SupplementaryDataS1.zip. (ZIP) [file pone.0071226.s002.zip › wikipredict_data_pack/sample_of_312/wikipedia_predictors/262]

Day_(movie_time)	Views	Users	Rigor	Edits
-500	0.00000000e+00	4.00000000e+00	4.00000000e+00	4.00000000e+00
-499	0.00000000e+00	4.00000000e+00	4.00000000e+00	4.00000000e+00
-498	0.00000000e+00	4.00000000e+00	4.00000000e+00	4.00000000e+00
-497	1.40000000e+01	4.00000000e+00	4.00000000e+00	4.00000000e+00
-496	2.00000000e+01	4.00000000e+00	4.00000000e+00	4.00000000e+00
-495	3.10000000e+01	4.00000000e+00	4.00000000e+00	4.00000000e+00
-494	5.60000000e+01	5.00000000e+00	5.00000000e+00	7.00000000e+00
-493	6.60000000e+01	5.00000000e+00	5.00000000e+00	7.00000000e+00
-492	8.40000000e+01	6.00000000e+00	6.00000000e+00	8.00000000e+00
-491	1.01000000e+02	6.00000000e+00	6.00000000e+00	8.00000000e+00
-490	1.21000000e+02	6.00000000e+00	6.00000000e+00	8.00000000e+00
-489	1.33000000e+02	6.00000000e+00	6.00000000e+00	8.00000000e+00
-488	1.42000000e+02	6.00000000e+00	6.00000000e+00	8.00000000e+00
-487	1.53000000e+02	6.00000000e+00	6.00000000e+00	8.00000000e+00
-486	1.72000000e+02	6.00000000e+00	6.00000000e+00	8.00000000e+00
-485	1.83000000e+02	6.00000000e+00	6.00000000e+00	8.00000000e+00
-484	1.94000000e+02	6.00000000e+00	6.00000000e+00	8.00000000e+00
-483	2.08000000e+02	6.00000000e+00	6.00000000e+00	8.00000000e+00
-482	2.18000000e+02	6.00000000e+00	6.00000000e+00	8.00000000e+00
-481	2.29000000e+02	6.00000000e+00	6.00000000e+00	8.00000000e+00
-480	2.37000000e+02	6.00000000e+00	6.00000000e+00	8.00000000e+00
-479	2.53000000e+02	6.00000000e+00	6.00000000e+00	8.00000000e+00
-478	2.69000000e+02	7.00000000e+00	7.00000000e+00	9.00000000e+00
-477	2.81000000e+02	7.00000000e+00	7.00000000e+00	9.00000000e+00
-476	2.94000000e+02	7.00000000e+00	7.00000000e+00	9.00000000e+00
-475	3.06000000e+02	7.00000000e+00	7.00000000e+00	9.00000000e+00
-474	3.11000000e+02	7.00000000e+00	7.00000000e+00	9.00000000e+00
-473	3.24000000e+02	7.00000000e+00	7.00000000e+00	9.00000000e+00
-472	3.36000000e+02	7.00000000e+00	7.00000000e+00	9.00000000e+00
-471	3.52000000e+02	7.00000000e+00	7.00000000e+00	9.00000000e+00
-470	3.73000000e+02	8.00000000e+00	8.00000000e+00	1.00000000e+01
-469	3.85000000e+02	8.00000000e+00	8.00000000e+00	1.00000000e+01
-468	4.02000000e+02	8.00000000e+00	8.00000000e+00	1.00000000e+01
-467	4.13000000e+02	8.00000000e+00	8.00000000e+00	1.00000000e+01
-466	4.32000000e+02	8.00000000e+00	8.00000000e+00	1.00000000e+01
-465	4.50000000e+02	8.00000000e+00	8.00000000e+00	1.00000000e+01
-464	4.68000000e+02	8.00000000e+00	8.00000000e+00	1.00000000e+01
-463	4.86000000e+02	8.00000000e+00	8.00000000e+00	1.00000000e+01
-462	4.91000000e+02	8.00000000e+00	8.00000000e+00	1.00000000e+01
-461	5.03000000e+02	8.00000000e+00	8.00000000e+00	1.00000000e+01
-460	5.13000000e+02	8.00000000e+00	8.00000000e+00	1.00000000e+01
-459	5.31000000e+02	8.00000000e+00	8.00000000e+00	1.00000000e+01
-458	5.46000000e+02	8.00000000e+00	8.00000000e+00	1.00000000e+01
-457	5.64000000e+02	8.00000000e+00	8.00000000e+00	1.00000000e+01
-456	5.85000000e+02	8.00000000e+00	8.00000000e+00	1.00000000e+01
-455	6.08000000e+02	8.00000000e+00	8.00000000e+00	1.00000000e+01
-454	6.22000000e+02	8.00000000e+00	8.00000000e+00	1.00000000e+01
-453	6.35000000e+02	8.00000000e+00	8.00000000e+00	1.00000000e+01
-452	6.56000000e+02	8.00000000e+00	8.00000000e+00	1.00000000e+01
-451	6.79000000e+02	8.00000000e+00	8.00000000e+00	1.00000000e+01
-450	6.97000000e+02	8.00000000e+00	8.00000000e+00	1.00000000e+01
-449	7.19000000e+02	8.00000000e+00	8.00000000e+00	1.00000000e+01
-448	7.39000000e+02	8.00000000e+00	8.00000000e+00	1.00000000e+01
-447	7.58000000e+02	8.00000000e+00	8.00000000e+00	1.00000000e+01
-446	7.93000000e+02	8.00000000e+00	8.00000000e+00	1.00000000e+01
-445	8.20000000e+02	8.00000000e+00	8.00000000e+00	1.00000000e+01
-444	8.39000000e+02	8.00000000e+00	8.00000000e+00	1.00000000e+01
-443	8.71000000e+02	8.00000000e+00	8.00000000e+00	1.00000000e+01
-442	8.88000000e+02	8.00000000e+00	8.00000000e+00	1.00000000e+01
-441	9.07000000e+02	8.00000000e+00	8.00000000e+00	1.00000000e+01
-440	9.20000000e+02	8.00000000e+00	8.00000000e+00	1.00000000e+01
-439	9.36000000e+02	8.00000000e+00	8.00000000e+00	1.00000000e+01
-438	9.52000000e+02	8.00000000e+00	8.00000000e+00	1.00000000e+01
-437	9.77000000e+02	8.00000000e+00	8.00000000e+00	1.00000000e+01
-436	9.91000000e+02	8.00000000e+00	8.00000000e+00	1.00000000e+01
-435	1.01300000e+03	8.00000000e+00	8.00000000e+00	1.00000000e+01
-434	1.02000000e+03	8.00000000e+00	8.00000000e+00	1.00000000e+01
-433	1.02900000e+03	8.00000000e+00	8.00000000e+00	1.00000000e+01
-432	1.03700000e+03	8.00000000e+00	8.00000000e+00	1.00000000e+01
-431	1.04900000e+03	8.00000000e+00	8.00000000e+00	1.00000000e+01
-430	1.06300000e+03	8.00000000e+00	8.00000000e+00	1.00000000e+01
-429	1.08600000e+03	8.00000000e+00	8.00000000e+00	1.00000000e+01
-428	1.11700000e+03	8.00000000e+00	8.00000000e+00	1.00000000e+01
-427	1.13300000e+03	8.00000000e+00	8.00000000e+00	1.00000000e+01
-426	1.15000000e+03	8.00000000e+00	8.00000000e+00	1.00000000e+01
-425	1.18200000e+03	8.00000000e+00	8.00000000e+00	1.00000000e+01
-424	1.19200000e+03	8.00000000e+00	8.00000000e+00	1.00000000e+01
-423	1.22900000e+03	8.00000000e+00	8.00000000e+00	1.00000000e+01
-422	1.25600000e+03	8.00000000e+00	8.00000000e+00	1.00000000e+01
-421	1.27900000e+03	8.00000000e+00	8.00000000e+00	1.00000000e+01
-420	1.29400000e+03	8.00000000e+00	8.00000000e+00	1.00000000e+01
-419	1.30900000e+03	8.00000000e+00	8.00000000e+00	1.00000000e+01
-418	1.32300000e+03	8.00000000e+00	8.00000000e+00	1.00000000e+01
-417	1.34500000e+03	8.00000000e+00	8.00000000e+00	1.00000000e+01
-416	1.36200000e+03	8.00000000e+00	8.00000000e+00	1.00000000e+01
-415	1.38600000e+03	8.00000000e+00	8.00000000e+00	1.00000000e+01
-414	1.41100000e+03	8.00000000e+00	8.00000000e+00	1.00000000e+01
-413	1.43400000e+03	8.00000000e+00	8.00000000e+00	1.00000000e+01
-412	1.45300000e+03	8.00000000e+00	8.00000000e+00	1.00000000e+01
-411	1.46800000e+03	8.00000000e+00	8.00000000e+00	1.00000000e+01
-410	1.49300000e+03	8.00000000e+00	8.00000000e+00	1.00000000e+01
-409	1.53100000e+03	8.00000000e+00	8.00000000e+00	1.00000000e+01
-408	1.55500000e+03	8.00000000e+00	8.00000000e+00	1.00000000e+01
-407	1.57500000e+03	8.00000000e+00	8.00000000e+00	1.00000000e+01
-406	1.59400000e+03	8.00000000e+00	8.00000000e+00	1.00000000e+01
-405	1.62000000e+03	8.00000000e+00	8.00000000e+00	1.00000000e+01
-404	1.64300000e+03	8.00000000e+00	8.00000000e+00	1.00000000e+01
-403	1.66000000e+03	8.00000000e+00	8.00000000e+00	1.00000000e+01
-402	1.69400000e+03	8.00000000e+00	8.00000000e+00	1.00000000e+01
-401	1.76800000e+03	8.00000000e+00	8.00000000e+00	1.00000000e+01
-400	1.81700000e+03	8.00000000e+00	8.00000000e+00	1.00000000e+01
-399	1.88100000e+03	9.00000000e+00	9.00000000e+00	1.10000000e+01
-398	1.91700000e+03	9.00000000e+00	9.00000000e+00	1.10000000e+01
-397	1.95800000e+03	9.00000000e+00	9.00000000e+00	1.10000000e+01
-396	2.00100000e+03	9.00000000e+00	9.00000000e+00	1.10000000e+01
-395	2.06600000e+03	9.00000000e+00	1.00000000e+01	1.20000000e+01
-394	2.12000000e+03	9.00000000e+00	1.00000000e+01	1.20000000e+01
-393	2.18700000e+03	9.00000000e+00	1.00000000e+01	1.20000000e+01
-392	2.25000000e+03	9.00000000e+00	1.00000000e+01	1.20000000e+01
-391	2.31300000e+03	9.00000000e+00	1.00000000e+01	1.20000000e+01
-390	2.35900000e+03	9.00000000e+00	1.00000000e+01	1.20000000e+01
-389	2.45100000e+03	9.00000000e+00	1.00000000e+01	1.20000000e+01
-388	2.54800000e+03	1.00000000e+01	1.10000000e+01	1.90000000e+01
-387	2.58400000e+03	1.00000000e+01	1.10000000e+01	1.90000000e+01
-386	2.60600000e+03	1.00000000e+01	1.10000000e+01	1.90000000e+01
-385	2.63000000e+03	1.00000000e+01	1.10000000e+01	1.90000000e+01
-384	2.66000000e+03	1.00000000e+01	1.10000000e+01	1.90000000e+01
-383	2.69700000e+03	1.20000000e+01	1.20000000e+01	2.20000000e+01
-382	2.73200000e+03	1.30000000e+01	1.30000000e+01	2.30000000e+01
-381	2.75100000e+03	1.30000000e+01	1.30000000e+01	2.30000000e+01
-380	2.78500000e+03	1.30000000e+01	1.30000000e+01	2.30000000e+01
-379	2.81900000e+03	1.40000000e+01	1.50000000e+01	2.50000000e+01
-378	2.84600000e+03	1.40000000e+01	1.50000000e+01	2.50000000e+01
-377	2.86600000e+03	1.40000000e+01	1.50000000e+01	2.50000000e+01
-376	2.89600000e+03	1.50000000e+01	1.60000000e+01	2.60000000e+01
-375	2.92700000e+03	1.70000000e+01	1.70000000e+01	2.70000000e+01
-374	2.96000000e+03	1.70000000e+01	1.70000000e+01	2.70000000e+01
-373	2.99200000e+03	1.70000000e+01	1.70000000e+01	2.70000000e+01
-372	3.02900000e+03	1.60000000e+01	1.80000000e+01	2.80000000e+01
-371	3.07100000e+03	1.60000000e+01	1.80000000e+01	2.80000000e+01
-370	3.11300000e+03	1.60000000e+01	1.80000000e+01	2.80000000e+01
-369	3.14900000e+03	1.60000000e+01	1.80000000e+01	2.80000000e+01
-368	3.21200000e+03	1.70000000e+01	1.90000000e+01	2.90000000e+01
-367	3.27500000e+03	1.80000000e+01	2.00000000e+01	3.00000000e+01
-366	3.32200000e+03	1.80000000e+01	2.00000000e+01	3.00000000e+01
-365	3.37100000e+03	1.80000000e+01	2.00000000e+01	3.00000000e+01
-364	3.41800000e+03	1.90000000e+01	2.10000000e+01	3.10000000e+01
-363	3.45600000e+03	1.90000000e+01	2.10000000e+01	3.10000000e+01
-362	3.49000000e+03	1.90000000e+01	2.10000000e+01	3.10000000e+01
-361	3.54200000e+03	1.90000000e+01	2.10000000e+01	3.10000000e+01
-360	3.58200000e+03	1.90000000e+01	2.10000000e+01	3.10000000e+01
-359	3.61300000e+03	1.90000000e+01	2.10000000e+01	3.10000000e+01
-358	3.65900000e+03	1.90000000e+01	2.10000000e+01	3.10000000e+01
-357	3.69700000e+03	1.90000000e+01	2.10000000e+01	3.10000000e+01
-356	3.73300000e+03	1.90000000e+01	2.10000000e+01	3.10000000e+01
-355	3.77700000e+03	2.00000000e+01	2.20000000e+01	3.20000000e+01
-354	3.81100000e+03	2.00000000e+01	2.20000000e+01	3.20000000e+01
-353	3.84800000e+03	2.00000000e+01	2.20000000e+01	3.20000000e+01
-352	3.89400000e+03	2.00000000e+01	2.20000000e+01	3.20000000e+01
-351	3.92600000e+03	2.00000000e+01	2.20000000e+01	3.20000000e+01
-350	3.94600000e+03	2.00000000e+01	2.20000000e+01	3.20000000e+01
-349	3.97100000e+03	2.00000000e+01	2.20000000e+01	3.20000000e+01
-348	3.99700000e+03	2.00000000e+01	2.20000000e+01	3.20000000e+01
-347	4.03200000e+03	2.00000000e+01	2.20000000e+01	3.20000000e+01
-346	4.06400000e+03	2.00000000e+01	2.20000000e+01	3.20000000e+01
-345	4.08400000e+03	2.00000000e+01	2.20000000e+01	3.20000000e+01
-344	4.10600000e+03	2.00000000e+01	2.20000000e+01	3.20000000e+01
-343	4.13500000e+03	2.00000000e+01	2.20000000e+01	3.20000000e+01
-342	4.15300000e+03	2.00000000e+01	2.20000000e+01	3.20000000e+01
-341	4.17500000e+03	2.00000000e+01	2.20000000e+01	3.20000000e+01
-340	4.20000000e+03	2.00000000e+01	2.20000000e+01	3.20000000e+01
-339	4.23600000e+03	2.00000000e+01	2.20000000e+01	3.20000000e+01
-338	4.26700000e+03	2.00000000e+01	2.20000000e+01	3.20000000e+01
-337	4.29700000e+03	2.00000000e+01	2.20000000e+01	3.20000000e+01
-336	4.31100000e+03	2.00000000e+01	2.20000000e+01	3.20000000e+01
-335	4.34100000e+03	2.00000000e+01	2.20000000e+01	3.20000000e+01
-334	4.36900000e+03	2.00000000e+01	2.20000000e+01	3.20000000e+01
-333	4.39600000e+03	2.00000000e+01	2.20000000e+01	3.20000000e+01
-332	4.42000000e+03	2.00000000e+01	2.20000000e+01	3.20000000e+01
-331	4.44800000e+03	2.00000000e+01	2.20000000e+01	3.20000000e+01
-330	4.47200000e+03	2.00000000e+01	2.20000000e+01	3.20000000e+01
-329	4.49200000e+03	2.00000000e+01	2.20000000e+01	3.20000000e+01
-328	4.52200000e+03	2.00000000e+01	2.20000000e+01	3.20000000e+01
-327	4.53900000e+03	2.00000000e+01	2.20000000e+01	3.20000000e+01
-326	4.55200000e+03	2.00000000e+01	2.20000000e+01	3.20000000e+01
-325	4.57400000e+03	2.00000000e+01	2.20000000e+01	3.20000000e+01
-324	4.59300000e+03	2.00000000e+01	2.20000000e+01	3.20000000e+01
-323	4.61300000e+03	2.00000000e+01	2.20000000e+01	3.20000000e+01
-322	4.63800000e+03	2.00000000e+01	2.20000000e+01	3.20000000e+01
-321	4.65900000e+03	2.00000000e+01	2.20000000e+01	3.20000000e+01
-320	4.67500000e+03	2.00000000e+01	2.20000000e+01	3.20000000e+01
-319	4.68900000e+03	2.00000000e+01	2.20000000e+01	3.20000000e+01
-318	4.71600000e+03	2.00000000e+01	2.20000000e+01	3.20000000e+01
-317	4.73900000e+03	2.00000000e+01	2.20000000e+01	3.20000000e+01
-316	4.75900000e+03	2.00000000e+01	2.20000000e+01	3.20000000e+01
-315	4.77000000e+03	2.00000000e+01	2.20000000e+01	3.20000000e+01
-314	4.79200000e+03	2.00000000e+01	2.20000000e+01	3.20000000e+01
-313	4.80700000e+03	2.00000000e+01	2.20000000e+01	3.20000000e+01
-312	4.82400000e+03	2.00000000e+01	2.20000000e+01	3.20000000e+01
-311	4.83900000e+03	2.00000000e+01	2.20000000e+01	3.20000000e+01
-310	4.86300000e+03	2.00000000e+01	2.20000000e+01	3.20000000e+01
-309	4.87600000e+03	2.00000000e+01	2.20000000e+01	3.20000000e+01
-308	4.90400000e+03	2.00000000e+01	2.20000000e+01	3.20000000e+01
-307	4.92100000e+03	2.00000000e+01	2.20000000e+01	3.20000000e+01
-306	4.94200000e+03	2.00000000e+01	2.20000000e+01	3.20000000e+01
-305	4.96200000e+03	2.00000000e+01	2.20000000e+01	3.20000000e+01
-304	4.98400000e+03	2.00000000e+01	2.20000000e+01	3.20000000e+01
-303	4.99900000e+03	2.00000000e+01	2.20000000e+01	3.20000000e+01
-302	5.01100000e+03	2.00000000e+01	2.20000000e+01	3.20000000e+01
-301	5.02200000e+03	2.00000000e+01	2.20000000e+01	3.20000000e+01
-300	5.03700000e+03	2.00000000e+01	2.20000000e+01	3.20000000e+01
-299	5.05400000e+03	2.00000000e+01	2.20000000e+01	3.20000000e+01
-298	5.07600000e+03	2.00000000e+01	2.20000000e+01	3.20000000e+01
-297	5.08600000e+03	2.00000000e+01	2.20000000e+01	3.20000000e+01
-296	5.11700000e+03	2.00000000e+01	2.20000000e+01	3.20000000e+01
-295	5.13300000e+03	2.00000000e+01	2.20000000e+01	3.20000000e+01
-294	5.15400000e+03	2.00000000e+01	2.20000000e+01	3.20000000e+01
-293	5.17500000e+03	2.00000000e+01	2.20000000e+01	3.20000000e+01
-292	5.19400000e+03	2.00000000e+01	2.20000000e+01	3.20000000e+01
-291	5.22500000e+03	2.00000000e+01	2.20000000e+01	3.20000000e+01
-290	5.24600000e+03	2.00000000e+01	2.20000000e+01	3.20000000e+01
-289	5.26400000e+03	2.00000000e+01	2.20000000e+01	3.20000000e+01
-288	5.29700000e+03	2.00000000e+01	2.20000000e+01	3.20000000e+01
-287	5.31400000e+03	2.00000000e+01	2.20000000e+01	3.20000000e+01
-286	5.33100000e+03	2.00000000e+01	2.20000000e+01	3.20000000e+01
-285	5.34900000e+03	2.00000000e+01	2.20000000e+01	3.20000000e+01
-284	5.37400000e+03	2.00000000e+01	2.20000000e+01	3.20000000e+01
-283	5.39200000e+03	2.00000000e+01	2.20000000e+01	3.20000000e+01
-282	5.42000000e+03	2.00000000e+01	2.20000000e+01	3.20000000e+01
-281	5.44300000e+03	2.00000000e+01	2.20000000e+01	3.20000000e+01
-280	5.46300000e+03	2.00000000e+01	2.20000000e+01	3.20000000e+01
-279	5.47600000e+03	2.00000000e+01	2.20000000e+01	3.20000000e+01
-278	5.50300000e+03	2.00000000e+01	2.20000000e+01	3.20000000e+01
-277	5.52600000e+03	2.00000000e+01	2.20000000e+01	3.20000000e+01
-276	5.56100000e+03	2.00000000e+01	2.20000000e+01	3.20000000e+01
-275	5.58000000e+03	2.00000000e+01	2.20000000e+01	3.20000000e+01
-274	5.60700000e+03	2.00000000e+01	2.20000000e+01	3.20000000e+01
-273	5.62400000e+03	2.00000000e+01	2.20000000e+01	3.20000000e+01
-272	5.64600000e+03	2.00000000e+01	2.20000000e+01	3.20000000e+01
-271	5.66600000e+03	2.10000000e+01	2.30000000e+01	3.30000000e+01
-270	5.68900000e+03	2.10000000e+01	2.30000000e+01	3.30000000e+01
-269	5.71800000e+03	2.10000000e+01	2.30000000e+01	3.30000000e+01
-268	5.74000000e+03	2.10000000e+01	2.30000000e+01	3.30000000e+01
-267	5.75500000e+03	2.10000000e+01	2.30000000e+01	3.30000000e+01
-266	5.77400000e+03	2.10000000e+01	2.30000000e+01	3.30000000e+01
-265	5.79600000e+03	2.10000000e+01	2.30000000e+01	3.30000000e+01
-264	5.81100000e+03	2.10000000e+01	2.30000000e+01	3.30000000e+01
-263	5.83000000e+03	2.10000000e+01	2.30000000e+01	3.30000000e+01
-262	5.86800000e+03	2.10000000e+01	2.30000000e+01	3.30000000e+01
-261	5.89200000e+03	2.10000000e+01	2.30000000e+01	3.30000000e+01
-260	5.91800000e+03	2.10000000e+01	2.30000000e+01	3.30000000e+01
-259	5.94100000e+03	2.10000000e+01	2.30000000e+01	3.30000000e+01
-258	5.96400000e+03	2.10000000e+01	2.40000000e+01	3.40000000e+01
-257	5.98900000e+03	2.10000000e+01	2.40000000e+01	3.40000000e+01
-256	6.00500000e+03	2.10000000e+01	2.40000000e+01	3.40000000e+01
-255	6.03400000e+03	2.20000000e+01	2.50000000e+01	3.50000000e+01
-254	6.05400000e+03	2.20000000e+01	2.50000000e+01	3.50000000e+01
-253	6.07200000e+03	2.20000000e+01	2.50000000e+01	3.50000000e+01
-252	6.09100000e+03	2.20000000e+01	2.50000000e+01	3.50000000e+01
-251	6.11800000e+03	2.20000000e+01	2.50000000e+01	3.50000000e+01
-250	6.13200000e+03	2.20000000e+01	2.50000000e+01	3.50000000e+01
-249	6.15700000e+03	2.20000000e+01	2.50000000e+01	3.50000000e+01
-248	6.18000000e+03	2.20000000e+01	2.50000000e+01	3.50000000e+01
-247	6.21200000e+03	2.20000000e+01	2.50000000e+01	3.50000000e+01
-246	6.23700000e+03	2.20000000e+01	2.50000000e+01	3.50000000e+01
-245	6.25900000e+03	2.20000000e+01	2.50000000e+01	3.50000000e+01
-244	6.29300000e+03	2.20000000e+01	2.50000000e+01	3.50000000e+01
-243	6.33100000e+03	2.20000000e+01	2.50000000e+01	3.50000000e+01
-242	6.37500000e+03	2.20000000e+01	2.50000000e+01	3.50000000e+01
-241	6.40400000e+03	2.20000000e+01	2.50000000e+01	3.50000000e+01
-240	6.45500000e+03	2.20000000e+01	2.50000000e+01	3.50000000e+01
-239	6.49700000e+03	2.20000000e+01	2.50000000e+01	3.50000000e+01
-238	6.51700000e+03	2.20000000e+01	2.50000000e+01	3.50000000e+01
-237	6.56400000e+03	2.20000000e+01	2.50000000e+01	3.50000000e+01
-236	6.58300000e+03	2.20000000e+01	2.50000000e+01	3.50000000e+01
-235	6.61700000e+03	2.20000000e+01	2.50000000e+01	3.50000000e+01
-234	6.65300000e+03	2.20000000e+01	2.50000000e+01	3.50000000e+01
-233	6.68900000e+03	2.20000000e+01	2.50000000e+01	3.50000000e+01
-232	6.72000000e+03	2.20000000e+01	2.50000000e+01	3.50000000e+01
-231	6.77100000e+03	2.20000000e+01	2.50000000e+01	3.50000000e+01
-230	6.83700000e+03	2.20000000e+01	2.50000000e+01	3.50000000e+01
-229	6.90400000e+03	2.20000000e+01	2.50000000e+01	3.50000000e+01
-228	6.98800000e+03	2.20000000e+01	2.50000000e+01	3.50000000e+01
-227	7.05800000e+03	2.20000000e+01	2.50000000e+01	3.50000000e+01
-226	7.11100000e+03	2.20000000e+01	2.50000000e+01	3.50000000e+01
-225	7.14100000e+03	2.20000000e+01	2.50000000e+01	3.50000000e+01
-224	7.19500000e+03	2.20000000e+01	2.50000000e+01	3.50000000e+01
-223	7.22000000e+03	2.20000000e+01	2.50000000e+01	3.50000000e+01
-222	7.24600000e+03	2.20000000e+01	2.50000000e+01	3.50000000e+01
-221	7.27600000e+03	2.20000000e+01	2.50000000e+01	3.50000000e+01
-220	7.31700000e+03	2.20000000e+01	2.50000000e+01	3.50000000e+01
-219	7.35100000e+03	2.20000000e+01	2.50000000e+01	3.50000000e+01
-218	7.39300000e+03	2.20000000e+01	2.50000000e+01	3.50000000e+01
-217	7.43400000e+03	2.20000000e+01	2.50000000e+01	3.50000000e+01
-216	7.46400000e+03	2.20000000e+01	2.50000000e+01	3.50000000e+01
-215	7.49600000e+03	2.20000000e+01	2.50000000e+01	3.50000000e+01
-214	7.53800000e+03	2.20000000e+01	2.50000000e+01	3.50000000e+01
-213	7.57300000e+03	2.20000000e+01	2.50000000e+01	3.50000000e+01
-212	7.61100000e+03	2.20000000e+01	2.50000000e+01	3.50000000e+01
-211	7.64800000e+03	2.20000000e+01	2.50000000e+01	3.50000000e+01
-210	7.68200000e+03	2.20000000e+01	2.50000000e+01	3.50000000e+01
-209	7.73600000e+03	2.20000000e+01	2.50000000e+01	3.50000000e+01
-208	7.79000000e+03	2.20000000e+01	2.50000000e+01	3.50000000e+01
-207	7.86600000e+03	2.20000000e+01	2.50000000e+01	3.50000000e+01
-206	7.99000000e+03	2.20000000e+01	2.50000000e+01	3.50000000e+01
-205	8.07100000e+03	2.20000000e+01	2.50000000e+01	3.50000000e+01
-204	8.18200000e+03	2.20000000e+01	2.50000000e+01	3.50000000e+01
-203	8.25400000e+03	2.20000000e+01	2.50000000e+01	3.50000000e+01
-202	8.31100000e+03	2.20000000e+01	2.50000000e+01	3.50000000e+01
-201	8.37800000e+03	2.20000000e+01	2.50000000e+01	3.50000000e+01
-200	8.44000000e+03	2.20000000e+01	2.50000000e+01	3.50000000e+01
-199	8.55500000e+03	2.20000000e+01	2.50000000e+01	3.50000000e+01
-198	8.60500000e+03	2.40000000e+01	2.60000000e+01	3.60000000e+01
-197	8.64600000e+03	2.40000000e+01	2.60000000e+01	3.60000000e+01
-196	8.71900000e+03	2.40000000e+01	2.60000000e+01	3.60000000e+01
-195	8.78600000e+03	2.40000000e+01	2.60000000e+01	3.60000000e+01
-194	8.85300000e+03	2.40000000e+01	2.60000000e+01	3.60000000e+01
-193	8.91500000e+03	2.40000000e+01	2.60000000e+01	3.60000000e+01
-192	8.97700000e+03	2.40000000e+01	2.60000000e+01	3.60000000e+01
-191	9.07100000e+03	2.40000000e+01	2.60000000e+01	3.60000000e+01
-190	9.18600000e+03	2.40000000e+01	2.60000000e+01	3.60000000e+01
-189	9.33500000e+03	2.40000000e+01	2.60000000e+01	3.60000000e+01
-188	9.43600000e+03	2.40000000e+01	2.60000000e+01	3.60000000e+01
-187	9.52600000e+03	2.40000000e+01	2.60000000e+01	3.60000000e+01
-186	9.60200000e+03	2.40000000e+01	2.60000000e+01	3.60000000e+01
-185	9.66900000e+03	2.40000000e+01	2.60000000e+01	3.60000000e+01
-184	9.73300000e+03	2.40000000e+01	2.60000000e+01	3.60000000e+01
-183	9.81200000e+03	2.40000000e+01	2.60000000e+01	3.60000000e+01
-182	9.88100000e+03	2.40000000e+01	2.60000000e+01	3.60000000e+01
-181	9.93400000e+03	2.40000000e+01	2.60000000e+01	3.60000000e+01
-180	9.99700000e+03	2.40000000e+01	2.60000000e+01	3.60000000e+01
-179	1.00720000e+04	2.40000000e+01	2.60000000e+01	3.60000000e+01
-178	1.01620000e+04	2.40000000e+01	2.60000000e+01	3.60000000e+01
-177	1.02280000e+04	2.40000000e+01	2.60000000e+01	3.60000000e+01
-176	1.02810000e+04	2.40000000e+01	2.60000000e+01	3.60000000e+01
-175	1.03430000e+04	2.40000000e+01	2.60000000e+01	3.60000000e+01
-174	1.04150000e+04	2.40000000e+01	2.60000000e+01	3.60000000e+01
-173	1.05550000e+04	2.40000000e+01	2.60000000e+01	3.60000000e+01
-172	1.06620000e+04	2.40000000e+01	2.60000000e+01	3.60000000e+01
-171	1.07880000e+04	2.40000000e+01	2.60000000e+01	3.60000000e+01
-170	1.08430000e+04	2.40000000e+01	2.60000000e+01	3.60000000e+01
-169	1.09330000e+04	2.40000000e+01	2.60000000e+01	3.60000000e+01
-168	1.10310000e+04	2.40000000e+01	2.60000000e+01	3.60000000e+01
-167	1.11050000e+04	2.40000000e+01	2.60000000e+01	3.60000000e+01
-166	1.11820000e+04	2.40000000e+01	2.60000000e+01	3.60000000e+01
-165	1.12390000e+04	2.40000000e+01	2.60000000e+01	3.60000000e+01
-164	1.12390000e+04	2.40000000e+01	2.60000000e+01	3.60000000e+01
-163	1.13370000e+04	2.40000000e+01	2.60000000e+01	3.60000000e+01
-162	1.13370000e+04	2.40000000e+01	2.60000000e+01	3.60000000e+01
-161	1.13370000e+04	2.40000000e+01	2.60000000e+01	3.60000000e+01
-160	1.13370000e+04	2.40000000e+01	2.60000000e+01	3.60000000e+01
-159	1.13370000e+04	2.40000000e+01	2.60000000e+01	3.60000000e+01
-158	1.13370000e+04	2.40000000e+01	2.60000000e+01	3.60000000e+01
-157	1.14670000e+04	2.40000000e+01	2.60000000e+01	3.60000000e+01
-156	1.15790000e+04	2.40000000e+01	2.60000000e+01	3.60000000e+01
-155	1.16620000e+04	2.40000000e+01	2.60000000e+01	3.60000000e+01
-154	1.17320000e+04	2.40000000e+01	2.60000000e+01	3.60000000e+01
-153	1.18050000e+04	2.40000000e+01	2.60000000e+01	3.60000000e+01
-152	1.19090000e+04	2.40000000e+01	2.60000000e+01	3.60000000e+01
-151	1.20000000e+04	2.40000000e+01	2.60000000e+01	3.60000000e+01
-150	1.20640000e+04	2.40000000e+01	2.60000000e+01	3.60000000e+01
-149	1.21270000e+04	2.40000000e+01	2.60000000e+01	3.60000000e+01
-148	1.22140000e+04	2.40000000e+01	2.60000000e+01	3.60000000e+01
-147	1.23200000e+04	2.40000000e+01	2.60000000e+01	3.60000000e+01
-146	1.23900000e+04	2.40000000e+01	2.60000000e+01	3.60000000e+01
-145	1.24630000e+04	2.40000000e+01	2.60000000e+01	3.60000000e+01
-144	1.25460000e+04	2.40000000e+01	2.60000000e+01	3.60000000e+01
-143	1.26190000e+04	2.40000000e+01	2.60000000e+01	3.60000000e+01
-142	1.26960000e+04	2.50000000e+01	2.70000000e+01	3.70000000e+01
-141	1.26960000e+04	2.50000000e+01	2.70000000e+01	3.70000000e+01
-140	1.26960000e+04	2.50000000e+01	2.70000000e+01	3.70000000e+01
-139	1.26960000e+04	2.50000000e+01	2.70000000e+01	3.70000000e+01
-138	1.28110000e+04	2.50000000e+01	2.70000000e+01	3.70000000e+01
-137	1.29120000e+04	2.50000000e+01	2.70000000e+01	3.70000000e+01
-136	1.29890000e+04	2.50000000e+01	2.70000000e+01	3.70000000e+01
-135	1.30580000e+04	2.50000000e+01	2.70000000e+01	3.70000000e+01
-134	1.31090000e+04	2.50000000e+01	2.70000000e+01	3.70000000e+01
-133	1.31740000e+04	2.50000000e+01	2.70000000e+01	3.70000000e+01
-132	1.32540000e+04	2.50000000e+01	2.70000000e+01	3.70000000e+01
-131	1.33420000e+04	2.50000000e+01	2.70000000e+01	3.70000000e+01
-130	1.34400000e+04	2.50000000e+01	2.70000000e+01	3.70000000e+01
-129	1.35320000e+04	2.50000000e+01	2.70000000e+01	3.70000000e+01
-128	1.36030000e+04	2.50000000e+01	2.70000000e+01	3.70000000e+01
-127	1.36820000e+04	2.50000000e+01	2.70000000e+01	3.70000000e+01
-126	1.37950000e+04	2.50000000e+01	2.70000000e+01	3.70000000e+01
-125	1.39070000e+04	2.50000000e+01	2.70000000e+01	3.70000000e+01
-124	1.39950000e+04	2.50000000e+01	2.70000000e+01	3.70000000e+01
-123	1.41020000e+04	2.50000000e+01	2.70000000e+01	3.70000000e+01
-122	1.42010000e+04	2.50000000e+01	2.70000000e+01	3.70000000e+01
-121	1.43100000e+04	2.50000000e+01	2.70000000e+01	3.70000000e+01
-120	1.44140000e+04	2.50000000e+01	2.70000000e+01	3.70000000e+01
-119	1.45080000e+04	2.50000000e+01	2.70000000e+01	3.70000000e+01
-118	1.46510000e+04	2.50000000e+01	2.70000000e+01	3.70000000e+01
-117	1.47790000e+04	2.50000000e+01	2.70000000e+01	3.70000000e+01
-116	1.49260000e+04	2.50000000e+01	2.70000000e+01	3.70000000e+01
-115	1.50330000e+04	2.50000000e+01	2.70000000e+01	3.70000000e+01
-114	1.51320000e+04	2.50000000e+01	2.70000000e+01	3.70000000e+01
-113	1.53400000e+04	2.50000000e+01	2.70000000e+01	3.70000000e+01
-112	1.56660000e+04	2.50000000e+01	2.70000000e+01	3.70000000e+01
-111	1.58780000e+04	2.50000000e+01	2.70000000e+01	3.70000000e+01
-110	1.60080000e+04	2.50000000e+01	2.70000000e+01	3.70000000e+01
-109	1.60080000e+04	2.50000000e+01	2.70000000e+01	3.70000000e+01
-108	1.61520000e+04	2.50000000e+01	2.80000000e+01	3.80000000e+01
-107	1.62630000e+04	2.50000000e+01	2.80000000e+01	3.80000000e+01
-106	1.63640000e+04	2.50000000e+01	2.80000000e+01	3.80000000e+01
-105	1.64540000e+04	2.50000000e+01	2.80000000e+01	3.80000000e+01
-104	1.65610000e+04	2.50000000e+01	2.80000000e+01	3.80000000e+01
-103	1.66960000e+04	2.50000000e+01	2.80000000e+01	3.80000000e+01
-102	1.66960000e+04	2.50000000e+01	2.80000000e+01	3.80000000e+01
-101	1.67930000e+04	2.50000000e+01	2.80000000e+01	3.80000000e+01
-100	1.69030000e+04	2.50000000e+01	2.80000000e+01	3.80000000e+01
-99	1.70030000e+04	2.50000000e+01	2.80000000e+01	3.80000000e+01
-98	1.71080000e+04	2.60000000e+01	2.90000000e+01	3.90000000e+01
-97	1.71980000e+04	2.60000000e+01	2.90000000e+01	3.90000000e+01
-96	1.72790000e+04	2.60000000e+01	2.90000000e+01	3.90000000e+01
-95	1.73630000e+04	2.60000000e+01	2.90000000e+01	3.90000000e+01
-94	1.74560000e+04	2.70000000e+01	3.00000000e+01	4.00000000e+01
-93	1.75780000e+04	2.80000000e+01	3.00000000e+01	4.10000000e+01
-92	1.77590000e+04	2.70000000e+01	3.10000000e+01	5.80000000e+01
-91	1.78540000e+04	2.70000000e+01	3.10000000e+01	5.90000000e+01
-90	1.79530000e+04	2.70000000e+01	3.10000000e+01	6.10000000e+01
-89	1.80470000e+04	2.70000000e+01	3.10000000e+01	6.10000000e+01
-88	1.82490000e+04	3.00000000e+01	3.30000000e+01	7.80000000e+01
-87	1.84120000e+04	3.00000000e+01	3.30000000e+01	7.80000000e+01
-86	1.85640000e+04	3.00000000e+01	3.30000000e+01	8.00000000e+01
-85	1.87150000e+04	3.00000000e+01	3.30000000e+01	8.00000000e+01
-84	1.88830000e+04	3.00000000e+01	3.40000000e+01	8.20000000e+01
-83	1.89830000e+04	3.00000000e+01	3.40000000e+01	8.20000000e+01
-82	1.91000000e+04	3.00000000e+01	3.40000000e+01	8.20000000e+01
-81	1.91910000e+04	3.00000000e+01	3.40000000e+01	8.20000000e+01
-80	1.92890000e+04	3.00000000e+01	3.40000000e+01	8.20000000e+01
-79	1.94000000e+04	3.00000000e+01	3.40000000e+01	8.20000000e+01
-78	1.94860000e+04	3.00000000e+01	3.40000000e+01	8.20000000e+01
-77	1.96040000e+04	3.00000000e+01	3.40000000e+01	8.20000000e+01
-76	1.97170000e+04	3.00000000e+01	3.40000000e+01	8.20000000e+01
-75	1.98160000e+04	3.00000000e+01	3.40000000e+01	8.20000000e+01
-74	1.99160000e+04	3.00000000e+01	3.40000000e+01	8.20000000e+01
-73	2.00140000e+04	3.00000000e+01	3.40000000e+01	8.20000000e+01
-72	2.01170000e+04	3.00000000e+01	3.40000000e+01	8.20000000e+01
-71	2.02190000e+04	3.00000000e+01	3.40000000e+01	8.20000000e+01
-70	2.03020000e+04	3.00000000e+01	3.40000000e+01	8.20000000e+01
-69	2.03670000e+04	3.00000000e+01	3.40000000e+01	8.20000000e+01
-68	2.04330000e+04	3.00000000e+01	3.40000000e+01	8.20000000e+01
-67	2.05260000e+04	3.00000000e+01	3.40000000e+01	8.20000000e+01
-66	2.06320000e+04	3.00000000e+01	3.40000000e+01	8.20000000e+01
-65	2.07200000e+04	3.00000000e+01	3.40000000e+01	8.20000000e+01
-64	2.08340000e+04	3.00000000e+01	3.40000000e+01	8.20000000e+01
-63	2.09870000e+04	3.00000000e+01	3.40000000e+01	8.20000000e+01
-62	2.10850000e+04	3.10000000e+01	3.50000000e+01	8.40000000e+01
-61	2.11590000e+04	3.10000000e+01	3.50000000e+01	8.40000000e+01
-60	2.12260000e+04	3.10000000e+01	3.50000000e+01	8.40000000e+01
-59	2.13090000e+04	3.10000000e+01	3.50000000e+01	8.40000000e+01
-58	2.14090000e+04	3.10000000e+01	3.50000000e+01	8.40000000e+01
-57	2.15310000e+04	3.10000000e+01	3.50000000e+01	8.40000000e+01
-56	2.15960000e+04	3.10000000e+01	3.50000000e+01	8.40000000e+01
-55	2.17060000e+04	3.10000000e+01	3.50000000e+01	8.40000000e+01
-54	2.17930000e+04	3.10000000e+01	3.50000000e+01	8.40000000e+01
-53	2.19000000e+04	3.10000000e+01	3.50000000e+01	8.40000000e+01
-52	2.20090000e+04	3.10000000e+01	3.50000000e+01	8.40000000e+01
-51	2.20800000e+04	3.10000000e+01	3.50000000e+01	8.40000000e+01
-50	2.21660000e+04	3.10000000e+01	3.50000000e+01	8.40000000e+01
-49	2.22380000e+04	3.10000000e+01	3.50000000e+01	8.40000000e+01
-48	2.23310000e+04	3.10000000e+01	3.50000000e+01	8.40000000e+01
-47	2.24210000e+04	3.10000000e+01	3.50000000e+01	8.40000000e+01
-46	2.25090000e+04	3.10000000e+01	3.50000000e+01	8.40000000e+01
-45	2.25860000e+04	3.10000000e+01	3.50000000e+01	8.40000000e+01
-44	2.26690000e+04	3.10000000e+01	3.50000000e+01	8.40000000e+01
-43	2.27380000e+04	3.10000000e+01	3.50000000e+01	8.40000000e+01
-42	2.28220000e+04	3.10000000e+01	3.50000000e+01	8.40000000e+01
-41	2.29120000e+04	3.10000000e+01	3.50000000e+01	8.40000000e+01
-40	2.29120000e+04	3.10000000e+01	3.50000000e+01	8.40000000e+01
-39	2.29120000e+04	3.10000000e+01	3.50000000e+01	8.40000000e+01
-38	2.30060000e+04	3.10000000e+01	3.50000000e+01	8.40000000e+01
-37	2.30770000e+04	3.10000000e+01	3.50000000e+01	8.40000000e+01
-36	2.31740000e+04	3.10000000e+01	3.50000000e+01	8.40000000e+01
-35	2.32730000e+04	3.30000000e+01	3.60000000e+01	8.50000000e+01
-34	2.33580000e+04	3.30000000e+01	3.60000000e+01	8.50000000e+01
-33	2.40030000e+04	3.30000000e+01	3.60000000e+01	8.50000000e+01
-32	2.44380000e+04	3.30000000e+01	3.60000000e+01	8.50000000e+01
-31	2.47230000e+04	3.30000000e+01	3.60000000e+01	8.50000000e+01
-30	3.09990000e+04	3.70000000e+01	3.90000000e+01	9.30000000e+01
-29	3.56230000e+04	3.70000000e+01	3.90000000e+01	9.30000000e+01
-28	3.78210000e+04	3.80000000e+01	4.10000000e+01	9.50000000e+01
-27	3.95650000e+04	4.10000000e+01	4.40000000e+01	1.00000000e+02
-26	4.15880000e+04	4.30000000e+01	4.50000000e+01	1.02000000e+02
-25	4.34520000e+04	4.30000000e+01	4.50000000e+01	1.02000000e+02
-24	4.34520000e+04	4.30000000e+01	4.50000000e+01	1.02000000e+02
-23	4.46890000e+04	4.30000000e+01	4.50000000e+01	1.02000000e+02
-22	4.56710000e+04	4.20000000e+01	4.60000000e+01	1.03000000e+02
-21	4.66040000e+04	4.20000000e+01	4.60000000e+01	1.03000000e+02
-20	4.76690000e+04	4.20000000e+01	4.60000000e+01	1.03000000e+02
-19	4.85540000e+04	4.30000000e+01	4.70000000e+01	1.04000000e+02
-18	4.93690000e+04	4.30000000e+01	4.70000000e+01	1.04000000e+02
-17	5.02220000e+04	4.40000000e+01	4.80000000e+01	1.05000000e+02
-16	5.09580000e+04	4.40000000e+01	4.80000000e+01	1.05000000e+02
-15	5.18110000e+04	4.50000000e+01	4.90000000e+01	1.06000000e+02
-14	5.26770000e+04	4.50000000e+01	4.90000000e+01	1.06000000e+02
-13	5.37340000e+04	4.50000000e+01	4.90000000e+01	1.06000000e+02
-12	5.47320000e+04	4.50000000e+01	4.90000000e+01	1.06000000e+02
-11	5.58780000e+04	4.60000000e+01	5.00000000e+01	1.07000000e+02
-10	5.69940000e+04	4.60000000e+01	5.00000000e+01	1.07000000e+02
-9	5.69940000e+04	4.60000000e+01	5.10000000e+01	1.08000000e+02
-8	5.78930000e+04	4.60000000e+01	5.10000000e+01	1.09000000e+02
-7	5.86840000e+04	4.60000000e+01	5.10000000e+01	1.09000000e+02
-6	6.01080000e+04	4.60000000e+01	5.10000000e+01	1.09000000e+02
-5	6.12570000e+04	4.60000000e+01	5.10000000e+01	1.09000000e+02
-4	6.23900000e+04	4.60000000e+01	5.20000000e+01	1.10000000e+02
-3	6.33890000e+04	4.60000000e+01	5.20000000e+01	1.10000000e+02
-2	6.44120000e+04	4.60000000e+01	5.20000000e+01	1.10000000e+02
-1	6.61940000e+04	5.10000000e+01	5.50000000e+01	1.14000000e+02
0	6.79630000e+04	5.40000000e+01	5.80000000e+01	1.18000000e+02
1	6.98260000e+04	5.60000000e+01	6.00000000e+01	1.20000000e+02
2	7.17030000e+04	5.70000000e+01	6.10000000e+01	1.22000000e+02
3	7.38960000e+04	5.70000000e+01	6.10000000e+01	1.22000000e+02
4	9.12040000e+04	5.90000000e+01	6.20000000e+01	1.23000000e+02
5	9.51560000e+04	5.90000000e+01	6.30000000e+01	1.25000000e+02
6	9.74880000e+04	5.90000000e+01	6.30000000e+01	1.25000000e+02
7	9.92160000e+04	6.00000000e+01	6.70000000e+01	1.29000000e+02
8	1.00648000e+05	6.00000000e+01	6.80000000e+01	1.30000000e+02
9	1.02154000e+05	6.10000000e+01	6.90000000e+01	1.31000000e+02
10	1.03663000e+05	6.10000000e+01	6.90000000e+01	1.31000000e+02
11	1.04786000e+05	6.10000000e+01	6.90000000e+01	1.31000000e+02
12	1.05685000e+05	6.10000000e+01	6.90000000e+01	1.31000000e+02
13	1.06580000e+05	6.10000000e+01	6.90000000e+01	1.31000000e+02
14	1.07358000e+05	6.10000000e+01	6.90000000e+01	1.31000000e+02
15	1.08203000e+05	6.40000000e+01	7.10000000e+01	1.33000000e+02
16	1.09070000e+05	6.40000000e+01	7.10000000e+01	1.33000000e+02
17	1.10000000e+05	6.30000000e+01	7.20000000e+01	1.34000000e+02
18	1.10645000e+05	6.30000000e+01	7.20000000e+01	1.34000000e+02
19	1.11352000e+05	6.60000000e+01	7.50000000e+01	1.37000000e+02
20	1.11960000e+05	6.60000000e+01	7.50000000e+01	1.37000000e+02
21	1.12489000e+05	6.60000000e+01	7.50000000e+01	1.37000000e+02
22	1.13121000e+05	6.60000000e+01	7.50000000e+01	1.37000000e+02
23	1.13865000e+05	6.70000000e+01	7.70000000e+01	1.40000000e+02
24	1.14563000e+05	6.70000000e+01	7.70000000e+01	1.40000000e+02
25	1.15164000e+05	6.70000000e+01	7.70000000e+01	1.40000000e+02
26	1.15718000e+05	6.70000000e+01	7.70000000e+01	1.40000000e+02
27	1.16246000e+05	6.70000000e+01	7.70000000e+01	1.40000000e+02
28	1.16916000e+05	6.70000000e+01	7.70000000e+01	1.40000000e+02
29	1.17739000e+05	7.00000000e+01	7.80000000e+01	1.41000000e+02
30	1.18590000e+05	7.00000000e+01	7.80000000e+01	1.41000000e+02
31	1.19458000e+05	7.00000000e+01	7.80000000e+01	1.41000000e+02
32	1.20274000e+05	7.00000000e+01	7.80000000e+01	1.41000000e+02
33	1.20903000e+05	6.80000000e+01	8.10000000e+01	1.44000000e+02
34	1.21550000e+05	7.30000000e+01	8.20000000e+01	1.45000000e+02
35	1.22152000e+05	7.20000000e+01	8.30000000e+01	1.46000000e+02
36	1.22840000e+05	7.00000000e+01	8.40000000e+01	1.48000000e+02
37	1.23534000e+05	7.00000000e+01	8.40000000e+01	1.48000000e+02
38	1.24291000e+05	7.20000000e+01	8.50000000e+01	1.49000000e+02
39	1.24927000e+05	7.40000000e+01	8.90000000e+01	1.53000000e+02
40	1.25540000e+05	7.70000000e+01	9.20000000e+01	1.56000000e+02
41	1.26024000e+05	8.00000000e+01	9.40000000e+01	1.59000000e+02
42	1.26551000e+05	8.00000000e+01	9.40000000e+01	1.59000000e+02
43	1.27115000e+05	8.00000000e+01	9.40000000e+01	1.59000000e+02
44	1.27766000e+05	8.20000000e+01	9.60000000e+01	1.61000000e+02
45	1.28416000e+05	8.20000000e+01	9.60000000e+01	1.61000000e+02
46	1.28996000e+05	7.90000000e+01	9.70000000e+01	1.62000000e+02
47	1.29390000e+05	7.90000000e+01	9.70000000e+01	1.62000000e+02
48	1.29801000e+05	7.90000000e+01	9.70000000e+01	1.62000000e+02
49	1.30233000e+05	7.90000000e+01	9.70000000e+01	1.62000000e+02
50	1.30845000e+05	7.90000000e+01	9.70000000e+01	1.62000000e+02
51	1.31462000e+05	7.90000000e+01	9.70000000e+01	1.62000000e+02
52	1.32196000e+05	7.90000000e+01	9.70000000e+01	1.62000000e+02
53	1.32728000e+05	7.90000000e+01	9.70000000e+01	1.62000000e+02
54	1.33206000e+05	7.90000000e+01	9.70000000e+01	1.62000000e+02
55	1.33638000e+05	7.90000000e+01	9.70000000e+01	1.62000000e+02
56	1.34079000e+05	7.90000000e+01	9.70000000e+01	1.62000000e+02
57	1.34565000e+05	7.90000000e+01	9.70000000e+01	1.62000000e+02
58	1.35128000e+05	7.90000000e+01	9.70000000e+01	1.62000000e+02
59	1.35698000e+05	7.90000000e+01	9.70000000e+01	1.62000000e+02
60	1.36208000e+05	7.90000000e+01	9.70000000e+01	1.62000000e+02
61	1.36611000e+05	7.90000000e+01	9.70000000e+01	1.62000000e+02
62	1.37005000e+05	7.90000000e+01	9.70000000e+01	1.62000000e+02
63	1.37462000e+05	7.90000000e+01	9.70000000e+01	1.62000000e+02
64	1.37878000e+05	7.90000000e+01	9.70000000e+01	1.62000000e+02
65	1.38322000e+05	7.90000000e+01	9.70000000e+01	1.62000000e+02
66	1.38847000e+05	8.00000000e+01	9.90000000e+01	1.64000000e+02
67	1.39304000e+05	8.20000000e+01	1.00000000e+02	1.65000000e+02
68	1.39665000e+05	8.20000000e+01	1.00000000e+02	1.65000000e+02
69	1.40020000e+05	8.20000000e+01	1.00000000e+02	1.65000000e+02
70	1.40326000e+05	8.50000000e+01	1.01000000e+02	1.67000000e+02
71	1.40750000e+05	8.50000000e+01	1.01000000e+02	1.67000000e+02
72	1.41262000e+05	8.50000000e+01	1.01000000e+02	1.67000000e+02
73	1.41769000e+05	8.50000000e+01	1.01000000e+02	1.67000000e+02
74	1.42166000e+05	8.50000000e+01	1.01000000e+02	1.67000000e+02
75	1.42482000e+05	8.50000000e+01	1.01000000e+02	1.67000000e+02
76	1.42792000e+05	8.50000000e+01	1.01000000e+02	1.67000000e+02
77	1.43147000e+05	8.50000000e+01	1.01000000e+02	1.67000000e+02
78	1.43573000e+05	8.50000000e+01	1.01000000e+02	1.67000000e+02
79	1.44096000e+05	8.50000000e+01	1.01000000e+02	1.67000000e+02
80	1.44592000e+05	8.50000000e+01	1.01000000e+02	1.67000000e+02
81	1.45050000e+05	8.50000000e+01	1.01000000e+02	1.67000000e+02
82	1.45467000e+05	8.50000000e+01	1.01000000e+02	1.67000000e+02
83	1.45884000e+05	8.50000000e+01	1.01000000e+02	1.67000000e+02
84	1.46226000e+05	8.50000000e+01	1.01000000e+02	1.67000000e+02
85	1.46646000e+05	8.80000000e+01	1.05000000e+02	1.73000000e+02
86	1.47068000e+05	8.80000000e+01	1.05000000e+02	1.73000000e+02
87	1.47516000e+05	8.80000000e+01	1.05000000e+02	1.73000000e+02
88	1.47957000e+05	8.80000000e+01	1.05000000e+02	1.73000000e+02
89	1.48399000e+05	8.80000000e+01	1.05000000e+02	1.73000000e+02
90	1.48804000e+05	9.00000000e+01	1.06000000e+02	1.74000000e+02
91	1.49171000e+05	9.00000000e+01	1.06000000e+02	1.74000000e+02
92	1.49578000e+05	9.00000000e+01	1.06000000e+02	1.74000000e+02
93	1.49989000e+05	9.00000000e+01	1.06000000e+02	1.74000000e+02
94	1.50410000e+05	9.00000000e+01	1.06000000e+02	1.74000000e+02
95	1.50848000e+05	9.00000000e+01	1.06000000e+02	1.74000000e+02
96	1.51209000e+05	9.00000000e+01	1.06000000e+02	1.74000000e+02
97	1.51584000e+05	9.00000000e+01	1.06000000e+02	1.74000000e+02
98	1.51940000e+05	9.30000000e+01	1.07000000e+02	1.76000000e+02
99	1.52141000e+05	9.30000000e+01	1.07000000e+02	1.76000000e+02
100	1.52220000e+05	9.30000000e+01	1.09000000e+02	1.78000000e+02
