# Supplementary material for: Early Prediction of Movie Box Office Success Based on Wikipedia Activity Big Data
Source: PLoS One. 2013 Aug 21;8(8):e71226. doi: 10.1371/journal.pone.0071226 (PMC3749192; doi:10.1371/journal.pone.0071226)
Supplement: Dataset S1 — The dataset under study, including the financial and Wikipedia activity data is also available at http://wwm.phy.bme.hu/SupplementaryDataS1.zip. (ZIP) [file pone.0071226.s002.zip › wikipredict_data_pack/sample_of_312/wikipedia_predictors/263]

Day_(movie_time)	Views	Users	Rigor	Edits
-500	0.00000000e+00	0.00000000e+00	0.00000000e+00	0.00000000e+00
-499	1.00000000e+00	0.00000000e+00	0.00000000e+00	0.00000000e+00
-498	1.00000000e+00	0.00000000e+00	0.00000000e+00	0.00000000e+00
-497	1.00000000e+00	0.00000000e+00	0.00000000e+00	0.00000000e+00
-496	1.00000000e+00	0.00000000e+00	0.00000000e+00	0.00000000e+00
-495	1.00000000e+00	0.00000000e+00	0.00000000e+00	0.00000000e+00
-494	2.00000000e+00	0.00000000e+00	0.00000000e+00	0.00000000e+00
-493	2.00000000e+00	0.00000000e+00	0.00000000e+00	0.00000000e+00
-492	2.00000000e+00	0.00000000e+00	0.00000000e+00	0.00000000e+00
-491	2.00000000e+00	0.00000000e+00	0.00000000e+00	0.00000000e+00
-490	2.00000000e+00	0.00000000e+00	0.00000000e+00	0.00000000e+00
-489	2.00000000e+00	0.00000000e+00	0.00000000e+00	0.00000000e+00
-488	3.00000000e+00	0.00000000e+00	0.00000000e+00	0.00000000e+00
-487	3.00000000e+00	0.00000000e+00	0.00000000e+00	0.00000000e+00
-486	3.00000000e+00	0.00000000e+00	0.00000000e+00	0.00000000e+00
-485	4.00000000e+00	0.00000000e+00	0.00000000e+00	0.00000000e+00
-484	4.00000000e+00	0.00000000e+00	0.00000000e+00	0.00000000e+00
-483	4.00000000e+00	0.00000000e+00	0.00000000e+00	0.00000000e+00
-482	4.00000000e+00	0.00000000e+00	0.00000000e+00	0.00000000e+00
-481	4.00000000e+00	0.00000000e+00	0.00000000e+00	0.00000000e+00
-480	4.00000000e+00	0.00000000e+00	0.00000000e+00	0.00000000e+00
-479	4.00000000e+00	0.00000000e+00	0.00000000e+00	0.00000000e+00
-478	4.00000000e+00	0.00000000e+00	0.00000000e+00	0.00000000e+00
-477	4.00000000e+00	0.00000000e+00	0.00000000e+00	0.00000000e+00
-476	4.00000000e+00	0.00000000e+00	0.00000000e+00	0.00000000e+00
-475	4.00000000e+00	0.00000000e+00	0.00000000e+00	0.00000000e+00
-474	4.00000000e+00	0.00000000e+00	0.00000000e+00	0.00000000e+00
-473	4.00000000e+00	0.00000000e+00	0.00000000e+00	0.00000000e+00
-472	4.00000000e+00	0.00000000e+00	0.00000000e+00	0.00000000e+00
-471	4.00000000e+00	0.00000000e+00	0.00000000e+00	0.00000000e+00
-470	4.00000000e+00	0.00000000e+00	0.00000000e+00	0.00000000e+00
-469	4.00000000e+00	0.00000000e+00	0.00000000e+00	0.00000000e+00
-468	4.00000000e+00	0.00000000e+00	0.00000000e+00	0.00000000e+00
-467	4.00000000e+00	0.00000000e+00	0.00000000e+00	0.00000000e+00
-466	4.00000000e+00	0.00000000e+00	0.00000000e+00	0.00000000e+00
-465	4.00000000e+00	0.00000000e+00	0.00000000e+00	0.00000000e+00
-464	4.00000000e+00	0.00000000e+00	0.00000000e+00	0.00000000e+00
-463	4.00000000e+00	0.00000000e+00	0.00000000e+00	0.00000000e+00
-462	8.00000000e+00	0.00000000e+00	0.00000000e+00	0.00000000e+00
-461	8.00000000e+00	0.00000000e+00	0.00000000e+00	0.00000000e+00
-460	8.00000000e+00	0.00000000e+00	0.00000000e+00	0.00000000e+00
-459	8.00000000e+00	0.00000000e+00	0.00000000e+00	0.00000000e+00
-458	8.00000000e+00	0.00000000e+00	0.00000000e+00	0.00000000e+00
-457	9.00000000e+00	0.00000000e+00	0.00000000e+00	0.00000000e+00
-456	1.20000000e+01	0.00000000e+00	0.00000000e+00	0.00000000e+00
-455	1.80000000e+01	0.00000000e+00	0.00000000e+00	0.00000000e+00
-454	2.20000000e+01	0.00000000e+00	0.00000000e+00	0.00000000e+00
-453	2.60000000e+01	0.00000000e+00	0.00000000e+00	0.00000000e+00
-452	2.80000000e+01	0.00000000e+00	0.00000000e+00	0.00000000e+00
-451	3.00000000e+01	0.00000000e+00	0.00000000e+00	0.00000000e+00
-450	3.70000000e+01	0.00000000e+00	0.00000000e+00	0.00000000e+00
-449	4.30000000e+01	0.00000000e+00	0.00000000e+00	0.00000000e+00
-448	4.70000000e+01	0.00000000e+00	0.00000000e+00	0.00000000e+00
-447	5.80000000e+01	0.00000000e+00	0.00000000e+00	0.00000000e+00
-446	5.90000000e+01	0.00000000e+00	0.00000000e+00	0.00000000e+00
-445	6.10000000e+01	0.00000000e+00	0.00000000e+00	0.00000000e+00
-444	6.80000000e+01	0.00000000e+00	0.00000000e+00	0.00000000e+00
-443	7.40000000e+01	0.00000000e+00	0.00000000e+00	0.00000000e+00
-442	7.90000000e+01	0.00000000e+00	0.00000000e+00	0.00000000e+00
-441	8.70000000e+01	0.00000000e+00	0.00000000e+00	0.00000000e+00
-440	9.40000000e+01	0.00000000e+00	0.00000000e+00	0.00000000e+00
-439	9.50000000e+01	0.00000000e+00	0.00000000e+00	0.00000000e+00
-438	1.00000000e+02	0.00000000e+00	0.00000000e+00	0.00000000e+00
-437	1.02000000e+02	0.00000000e+00	0.00000000e+00	0.00000000e+00
-436	1.04000000e+02	0.00000000e+00	0.00000000e+00	0.00000000e+00
-435	1.06000000e+02	0.00000000e+00	0.00000000e+00	0.00000000e+00
-434	1.16000000e+02	0.00000000e+00	0.00000000e+00	0.00000000e+00
-433	1.22000000e+02	0.00000000e+00	0.00000000e+00	0.00000000e+00
-432	1.25000000e+02	0.00000000e+00	0.00000000e+00	0.00000000e+00
-431	1.27000000e+02	0.00000000e+00	0.00000000e+00	0.00000000e+00
-430	1.35000000e+02	0.00000000e+00	0.00000000e+00	0.00000000e+00
-429	1.37000000e+02	0.00000000e+00	0.00000000e+00	0.00000000e+00
-428	1.38000000e+02	0.00000000e+00	0.00000000e+00	0.00000000e+00
-427	1.41000000e+02	0.00000000e+00	0.00000000e+00	0.00000000e+00
-426	1.46000000e+02	0.00000000e+00	0.00000000e+00	0.00000000e+00
-425	1.46000000e+02	0.00000000e+00	0.00000000e+00	0.00000000e+00
-424	1.51000000e+02	0.00000000e+00	0.00000000e+00	0.00000000e+00
-423	1.56000000e+02	0.00000000e+00	0.00000000e+00	0.00000000e+00
-422	1.63000000e+02	0.00000000e+00	0.00000000e+00	0.00000000e+00
-421	1.67000000e+02	0.00000000e+00	0.00000000e+00	0.00000000e+00
-420	1.73000000e+02	0.00000000e+00	0.00000000e+00	0.00000000e+00
-419	1.77000000e+02	0.00000000e+00	0.00000000e+00	0.00000000e+00
-418	1.79000000e+02	0.00000000e+00	0.00000000e+00	0.00000000e+00
-417	1.85000000e+02	0.00000000e+00	0.00000000e+00	0.00000000e+00
-416	1.89000000e+02	0.00000000e+00	0.00000000e+00	0.00000000e+00
-415	1.93000000e+02	0.00000000e+00	0.00000000e+00	0.00000000e+00
-414	2.02000000e+02	0.00000000e+00	0.00000000e+00	0.00000000e+00
-413	2.05000000e+02	0.00000000e+00	0.00000000e+00	0.00000000e+00
-412	2.10000000e+02	0.00000000e+00	0.00000000e+00	0.00000000e+00
-411	2.10000000e+02	0.00000000e+00	0.00000000e+00	0.00000000e+00
-410	2.19000000e+02	0.00000000e+00	0.00000000e+00	0.00000000e+00
-409	2.28000000e+02	0.00000000e+00	0.00000000e+00	0.00000000e+00
-408	2.38000000e+02	0.00000000e+00	0.00000000e+00	0.00000000e+00
-407	2.42000000e+02	0.00000000e+00	0.00000000e+00	0.00000000e+00
-406	2.44000000e+02	0.00000000e+00	0.00000000e+00	0.00000000e+00
-405	2.49000000e+02	0.00000000e+00	0.00000000e+00	0.00000000e+00
-404	2.53000000e+02	0.00000000e+00	0.00000000e+00	0.00000000e+00
-403	2.58000000e+02	0.00000000e+00	0.00000000e+00	0.00000000e+00
-402	2.60000000e+02	0.00000000e+00	0.00000000e+00	0.00000000e+00
-401	2.63000000e+02	0.00000000e+00	0.00000000e+00	0.00000000e+00
-400	2.70000000e+02	0.00000000e+00	0.00000000e+00	0.00000000e+00
-399	2.76000000e+02	0.00000000e+00	0.00000000e+00	0.00000000e+00
-398	2.79000000e+02	0.00000000e+00	0.00000000e+00	0.00000000e+00
-397	2.82000000e+02	0.00000000e+00	0.00000000e+00	0.00000000e+00
-396	2.88000000e+02	0.00000000e+00	0.00000000e+00	0.00000000e+00
-395	3.20000000e+02	0.00000000e+00	0.00000000e+00	0.00000000e+00
-394	3.44000000e+02	0.00000000e+00	0.00000000e+00	0.00000000e+00
-393	3.58000000e+02	0.00000000e+00	0.00000000e+00	0.00000000e+00
-392	3.69000000e+02	0.00000000e+00	0.00000000e+00	0.00000000e+00
-391	3.75000000e+02	0.00000000e+00	0.00000000e+00	0.00000000e+00
-390	3.82000000e+02	0.00000000e+00	0.00000000e+00	0.00000000e+00
-389	3.90000000e+02	0.00000000e+00	0.00000000e+00	0.00000000e+00
-388	4.01000000e+02	0.00000000e+00	0.00000000e+00	0.00000000e+00
-387	4.07000000e+02	0.00000000e+00	0.00000000e+00	0.00000000e+00
-386	4.14000000e+02	0.00000000e+00	0.00000000e+00	0.00000000e+00
-385	4.16000000e+02	0.00000000e+00	0.00000000e+00	0.00000000e+00
-384	4.19000000e+02	0.00000000e+00	0.00000000e+00	0.00000000e+00
-383	4.69000000e+02	1.00000000e+00	1.00000000e+00	6.00000000e+00
-382	5.34000000e+02	1.00000000e+00	1.00000000e+00	6.00000000e+00
-381	6.00000000e+02	1.00000000e+00	1.00000000e+00	6.00000000e+00
-380	6.75000000e+02	2.00000000e+00	2.00000000e+00	8.00000000e+00
-379	7.51000000e+02	2.00000000e+00	2.00000000e+00	8.00000000e+00
-378	8.32000000e+02	2.00000000e+00	2.00000000e+00	8.00000000e+00
-377	8.92000000e+02	2.00000000e+00	2.00000000e+00	8.00000000e+00
-376	9.59000000e+02	2.00000000e+00	2.00000000e+00	8.00000000e+00
-375	1.03700000e+03	2.00000000e+00	2.00000000e+00	8.00000000e+00
-374	1.03700000e+03	2.00000000e+00	2.00000000e+00	8.00000000e+00
-373	1.11700000e+03	2.00000000e+00	2.00000000e+00	8.00000000e+00
-372	1.11700000e+03	3.00000000e+00	3.00000000e+00	9.00000000e+00
-371	1.11700000e+03	4.00000000e+00	4.00000000e+00	1.00000000e+01
-370	1.11700000e+03	4.00000000e+00	4.00000000e+00	1.00000000e+01
-369	1.11700000e+03	4.00000000e+00	4.00000000e+00	1.00000000e+01
-368	1.11700000e+03	4.00000000e+00	4.00000000e+00	1.00000000e+01
-367	1.27100000e+03	5.00000000e+00	5.00000000e+00	1.40000000e+01
-366	1.49100000e+03	5.00000000e+00	5.00000000e+00	1.40000000e+01
-365	1.61900000e+03	5.00000000e+00	5.00000000e+00	1.40000000e+01
-364	2.71800000e+03	6.00000000e+00	6.00000000e+00	1.50000000e+01
-363	3.69700000e+03	6.00000000e+00	6.00000000e+00	1.50000000e+01
-362	5.09000000e+03	6.00000000e+00	6.00000000e+00	1.50000000e+01
-361	6.70900000e+03	6.00000000e+00	6.00000000e+00	1.50000000e+01
-360	8.29800000e+03	7.00000000e+00	7.00000000e+00	1.60000000e+01
-359	9.26700000e+03	7.00000000e+00	7.00000000e+00	1.60000000e+01
-358	1.03740000e+04	7.00000000e+00	7.00000000e+00	1.60000000e+01
-357	1.13040000e+04	7.00000000e+00	7.00000000e+00	1.60000000e+01
-356	1.21000000e+04	7.00000000e+00	7.00000000e+00	1.60000000e+01
-355	1.33080000e+04	7.00000000e+00	7.00000000e+00	1.60000000e+01
-354	1.44710000e+04	7.00000000e+00	7.00000000e+00	1.60000000e+01
-353	1.55490000e+04	7.00000000e+00	7.00000000e+00	1.60000000e+01
-352	1.64790000e+04	7.00000000e+00	7.00000000e+00	1.60000000e+01
-351	1.64790000e+04	7.00000000e+00	7.00000000e+00	1.60000000e+01
-350	1.64790000e+04	7.00000000e+00	7.00000000e+00	1.60000000e+01
-349	1.64790000e+04	8.00000000e+00	8.00000000e+00	1.70000000e+01
-348	1.72350000e+04	8.00000000e+00	8.00000000e+00	1.70000000e+01
-347	1.80920000e+04	8.00000000e+00	9.00000000e+00	1.80000000e+01
-346	1.88470000e+04	8.00000000e+00	9.00000000e+00	1.80000000e+01
-345	1.94570000e+04	9.00000000e+00	1.00000000e+01	1.90000000e+01
-344	2.02250000e+04	1.10000000e+01	1.20000000e+01	2.30000000e+01
-343	2.09870000e+04	1.10000000e+01	1.20000000e+01	2.30000000e+01
-342	2.16000000e+04	1.10000000e+01	1.20000000e+01	2.30000000e+01
-341	2.24070000e+04	1.10000000e+01	1.20000000e+01	2.30000000e+01
-340	2.32010000e+04	1.10000000e+01	1.20000000e+01	2.30000000e+01
-339	2.40010000e+04	1.30000000e+01	1.50000000e+01	2.60000000e+01
-338	2.47600000e+04	1.30000000e+01	1.50000000e+01	2.60000000e+01
-337	2.55110000e+04	1.30000000e+01	1.50000000e+01	2.60000000e+01
-336	2.62480000e+04	1.40000000e+01	1.60000000e+01	2.70000000e+01
-335	2.69100000e+04	1.40000000e+01	1.60000000e+01	2.70000000e+01
-334	2.75540000e+04	1.40000000e+01	1.60000000e+01	2.70000000e+01
-333	2.81750000e+04	1.40000000e+01	1.60000000e+01	2.70000000e+01
-332	2.89390000e+04	1.50000000e+01	1.70000000e+01	3.00000000e+01
-331	2.98220000e+04	1.70000000e+01	1.90000000e+01	3.30000000e+01
-330	3.06990000e+04	1.80000000e+01	2.10000000e+01	3.90000000e+01
-329	3.15830000e+04	1.80000000e+01	2.10000000e+01	3.90000000e+01
-328	3.24320000e+04	1.80000000e+01	2.10000000e+01	3.90000000e+01
-327	3.32030000e+04	1.80000000e+01	2.10000000e+01	3.90000000e+01
-326	3.40600000e+04	1.80000000e+01	2.10000000e+01	3.90000000e+01
-325	3.48850000e+04	1.80000000e+01	2.10000000e+01	3.90000000e+01
-324	3.58630000e+04	1.80000000e+01	2.10000000e+01	3.90000000e+01
-323	3.67600000e+04	1.80000000e+01	2.10000000e+01	3.90000000e+01
-322	3.74590000e+04	1.80000000e+01	2.10000000e+01	3.90000000e+01
-321	3.82160000e+04	1.80000000e+01	2.10000000e+01	3.90000000e+01
-320	3.90630000e+04	1.80000000e+01	2.10000000e+01	3.90000000e+01
-319	3.90630000e+04	1.80000000e+01	2.20000000e+01	4.00000000e+01
-318	3.99540000e+04	1.80000000e+01	2.20000000e+01	4.00000000e+01
-317	4.06460000e+04	2.00000000e+01	2.40000000e+01	4.20000000e+01
-316	4.13500000e+04	2.00000000e+01	2.40000000e+01	4.20000000e+01
-315	4.21100000e+04	2.10000000e+01	2.50000000e+01	4.90000000e+01
-314	4.29230000e+04	2.10000000e+01	2.50000000e+01	4.90000000e+01
-313	4.37690000e+04	2.10000000e+01	2.50000000e+01	4.90000000e+01
-312	4.37690000e+04	2.10000000e+01	2.50000000e+01	4.90000000e+01
-311	4.46290000e+04	2.10000000e+01	2.50000000e+01	4.90000000e+01
-310	4.53040000e+04	2.10000000e+01	2.50000000e+01	4.90000000e+01
-309	4.60420000e+04	2.10000000e+01	2.60000000e+01	5.00000000e+01
-308	4.67340000e+04	2.40000000e+01	2.80000000e+01	5.30000000e+01
-307	4.74960000e+04	2.40000000e+01	2.80000000e+01	5.30000000e+01
-306	4.83110000e+04	2.40000000e+01	2.80000000e+01	5.30000000e+01
-305	4.91840000e+04	2.70000000e+01	2.90000000e+01	5.40000000e+01
-304	4.99850000e+04	2.70000000e+01	3.00000000e+01	5.60000000e+01
-303	5.08070000e+04	2.70000000e+01	3.00000000e+01	5.60000000e+01
-302	5.24080000e+04	2.70000000e+01	3.00000000e+01	5.60000000e+01
-301	5.35350000e+04	2.80000000e+01	3.10000000e+01	5.70000000e+01
-300	5.44490000e+04	2.80000000e+01	3.10000000e+01	5.70000000e+01
-299	5.52540000e+04	2.80000000e+01	3.10000000e+01	5.70000000e+01
-298	5.64320000e+04	2.80000000e+01	3.10000000e+01	5.70000000e+01
-297	5.77710000e+04	3.00000000e+01	3.20000000e+01	5.90000000e+01
-296	5.90440000e+04	3.00000000e+01	3.50000000e+01	6.20000000e+01
-295	6.03580000e+04	3.00000000e+01	3.50000000e+01	6.20000000e+01
-294	6.16480000e+04	3.00000000e+01	3.50000000e+01	6.20000000e+01
-293	6.29480000e+04	3.10000000e+01	3.60000000e+01	6.30000000e+01
-292	6.43880000e+04	3.00000000e+01	3.70000000e+01	6.40000000e+01
-291	6.57970000e+04	3.00000000e+01	3.70000000e+01	6.40000000e+01
-290	6.71920000e+04	3.00000000e+01	3.70000000e+01	6.40000000e+01
-289	6.85340000e+04	3.00000000e+01	3.70000000e+01	6.40000000e+01
-288	6.97730000e+04	3.00000000e+01	3.70000000e+01	6.40000000e+01
-287	7.09460000e+04	3.00000000e+01	3.70000000e+01	6.40000000e+01
-286	7.21750000e+04	3.00000000e+01	3.70000000e+01	6.40000000e+01
-285	7.32970000e+04	3.00000000e+01	3.70000000e+01	6.40000000e+01
-284	7.45680000e+04	3.00000000e+01	3.70000000e+01	6.40000000e+01
-283	7.60600000e+04	3.00000000e+01	3.70000000e+01	6.40000000e+01
-282	7.73720000e+04	3.00000000e+01	3.70000000e+01	6.40000000e+01
-281	7.87760000e+04	3.00000000e+01	3.70000000e+01	6.40000000e+01
-280	7.98750000e+04	3.00000000e+01	3.70000000e+01	6.40000000e+01
-279	8.08360000e+04	3.00000000e+01	3.70000000e+01	6.40000000e+01
-278	8.19400000e+04	3.00000000e+01	3.70000000e+01	6.40000000e+01
-277	8.32810000e+04	3.00000000e+01	3.70000000e+01	6.40000000e+01
-276	8.48230000e+04	3.00000000e+01	3.70000000e+01	6.40000000e+01
-275	8.64600000e+04	3.00000000e+01	3.70000000e+01	6.40000000e+01
-274	8.80870000e+04	3.00000000e+01	3.70000000e+01	6.40000000e+01
-273	8.95320000e+04	3.00000000e+01	3.70000000e+01	6.40000000e+01
-272	9.08850000e+04	3.00000000e+01	3.70000000e+01	6.40000000e+01
-271	9.26370000e+04	3.00000000e+01	3.70000000e+01	6.40000000e+01
-270	9.43490000e+04	3.40000000e+01	3.90000000e+01	7.20000000e+01
-269	9.57850000e+04	3.40000000e+01	3.90000000e+01	7.20000000e+01
-268	9.71080000e+04	3.40000000e+01	3.90000000e+01	7.20000000e+01
-267	9.86450000e+04	3.40000000e+01	3.90000000e+01	7.20000000e+01
-266	1.00407000e+05	3.40000000e+01	3.90000000e+01	7.20000000e+01
-265	1.01847000e+05	3.50000000e+01	4.00000000e+01	7.30000000e+01
-264	1.03520000e+05	3.60000000e+01	4.10000000e+01	7.40000000e+01
-263	1.05000000e+05	3.60000000e+01	4.10000000e+01	7.40000000e+01
-262	1.06785000e+05	3.60000000e+01	4.10000000e+01	7.40000000e+01
-261	1.08382000e+05	3.60000000e+01	4.10000000e+01	7.40000000e+01
-260	1.09734000e+05	3.60000000e+01	4.10000000e+01	7.40000000e+01
-259	1.11244000e+05	3.60000000e+01	4.10000000e+01	7.40000000e+01
-258	1.12661000e+05	4.10000000e+01	4.20000000e+01	7.50000000e+01
-257	1.14016000e+05	4.10000000e+01	4.20000000e+01	7.50000000e+01
-256	1.15488000e+05	4.10000000e+01	4.20000000e+01	7.50000000e+01
-255	1.17098000e+05	4.10000000e+01	4.20000000e+01	7.50000000e+01
-254	1.18515000e+05	4.10000000e+01	4.20000000e+01	7.50000000e+01
-253	1.19797000e+05	3.70000000e+01	4.40000000e+01	7.70000000e+01
-252	1.21078000e+05	3.70000000e+01	4.40000000e+01	7.70000000e+01
-251	1.22532000e+05	3.70000000e+01	4.40000000e+01	7.70000000e+01
-250	1.22532000e+05	3.70000000e+01	4.40000000e+01	7.70000000e+01
-249	1.22532000e+05	3.70000000e+01	4.40000000e+01	7.70000000e+01
-248	1.24037000e+05	3.80000000e+01	4.50000000e+01	7.80000000e+01
-247	1.25532000e+05	3.80000000e+01	4.50000000e+01	7.80000000e+01
-246	1.26880000e+05	3.80000000e+01	4.50000000e+01	7.80000000e+01
-245	1.28182000e+05	3.80000000e+01	4.50000000e+01	7.80000000e+01
-244	1.29494000e+05	3.80000000e+01	4.50000000e+01	7.80000000e+01
-243	1.30853000e+05	3.80000000e+01	4.50000000e+01	7.80000000e+01
-242	1.32431000e+05	3.80000000e+01	4.50000000e+01	7.80000000e+01
-241	1.34083000e+05	3.80000000e+01	4.50000000e+01	7.80000000e+01
-240	1.35545000e+05	3.80000000e+01	4.50000000e+01	7.80000000e+01
-239	1.37214000e+05	4.10000000e+01	4.60000000e+01	8.00000000e+01
-238	1.39350000e+05	4.10000000e+01	4.70000000e+01	8.10000000e+01
-237	1.41248000e+05	4.20000000e+01	4.80000000e+01	8.20000000e+01
-236	1.43250000e+05	4.20000000e+01	4.80000000e+01	8.20000000e+01
-235	1.45229000e+05	4.20000000e+01	4.80000000e+01	8.20000000e+01
-234	1.45229000e+05	4.20000000e+01	4.80000000e+01	8.20000000e+01
-233	1.46909000e+05	4.20000000e+01	4.80000000e+01	8.20000000e+01
-232	1.48457000e+05	4.20000000e+01	4.80000000e+01	8.20000000e+01
-231	1.49953000e+05	4.20000000e+01	4.80000000e+01	8.20000000e+01
-230	1.51349000e+05	4.20000000e+01	4.80000000e+01	8.20000000e+01
-229	1.52782000e+05	4.20000000e+01	4.80000000e+01	8.20000000e+01
-228	1.54249000e+05	4.20000000e+01	4.80000000e+01	8.20000000e+01
-227	1.55905000e+05	4.40000000e+01	4.90000000e+01	8.70000000e+01
-226	1.57532000e+05	4.40000000e+01	4.90000000e+01	8.70000000e+01
-225	1.58847000e+05	4.40000000e+01	4.90000000e+01	8.70000000e+01
-224	1.60235000e+05	4.40000000e+01	4.90000000e+01	8.70000000e+01
-223	1.61392000e+05	4.40000000e+01	4.90000000e+01	8.70000000e+01
-222	1.62883000e+05	4.40000000e+01	4.90000000e+01	8.70000000e+01
-221	1.64531000e+05	4.40000000e+01	4.90000000e+01	8.70000000e+01
-220	1.66096000e+05	4.40000000e+01	4.90000000e+01	8.70000000e+01
-219	1.66096000e+05	4.40000000e+01	4.90000000e+01	8.70000000e+01
-218	1.67222000e+05	4.40000000e+01	4.90000000e+01	8.70000000e+01
-217	1.68381000e+05	4.40000000e+01	4.90000000e+01	8.70000000e+01
-216	1.69657000e+05	4.40000000e+01	4.90000000e+01	8.70000000e+01
-215	1.71146000e+05	4.40000000e+01	4.90000000e+01	8.70000000e+01
-214	1.72555000e+05	4.40000000e+01	4.90000000e+01	8.70000000e+01
-213	1.73896000e+05	4.40000000e+01	4.90000000e+01	8.70000000e+01
-212	1.75165000e+05	4.40000000e+01	4.90000000e+01	8.70000000e+01
-211	1.76856000e+05	4.40000000e+01	4.90000000e+01	8.70000000e+01
-210	1.78995000e+05	4.60000000e+01	5.00000000e+01	8.90000000e+01
-209	1.80659000e+05	4.60000000e+01	5.00000000e+01	8.90000000e+01
-208	1.82322000e+05	4.60000000e+01	5.00000000e+01	8.90000000e+01
-207	1.83963000e+05	4.60000000e+01	5.00000000e+01	8.90000000e+01
-206	1.85478000e+05	4.60000000e+01	5.00000000e+01	8.90000000e+01
-205	1.86934000e+05	4.60000000e+01	5.00000000e+01	8.90000000e+01
-204	1.88211000e+05	4.60000000e+01	5.00000000e+01	8.90000000e+01
-203	1.90252000e+05	4.60000000e+01	5.10000000e+01	9.00000000e+01
-202	1.91945000e+05	4.80000000e+01	5.20000000e+01	9.10000000e+01
-201	1.93513000e+05	4.70000000e+01	5.30000000e+01	9.20000000e+01
-200	1.94988000e+05	4.70000000e+01	5.30000000e+01	9.20000000e+01
-199	1.96565000e+05	4.70000000e+01	5.40000000e+01	9.30000000e+01
-198	1.98046000e+05	4.70000000e+01	5.40000000e+01	9.30000000e+01
-197	1.99576000e+05	4.70000000e+01	5.40000000e+01	9.30000000e+01
-196	2.01132000e+05	4.70000000e+01	5.40000000e+01	9.30000000e+01
-195	2.02529000e+05	4.70000000e+01	5.40000000e+01	9.30000000e+01
-194	2.03929000e+05	4.70000000e+01	5.40000000e+01	9.30000000e+01
-193	2.05573000e+05	5.40000000e+01	5.60000000e+01	9.50000000e+01
-192	2.07187000e+05	5.30000000e+01	5.70000000e+01	9.60000000e+01
-191	2.08605000e+05	5.30000000e+01	5.70000000e+01	9.60000000e+01
-190	2.09808000e+05	5.30000000e+01	5.70000000e+01	9.60000000e+01
-189	2.11018000e+05	5.30000000e+01	5.70000000e+01	9.60000000e+01
-188	2.12366000e+05	5.30000000e+01	5.70000000e+01	9.60000000e+01
-187	2.14379000e+05	5.30000000e+01	5.70000000e+01	9.60000000e+01
-186	2.15934000e+05	5.30000000e+01	5.70000000e+01	9.60000000e+01
-185	2.17453000e+05	5.30000000e+01	5.70000000e+01	9.60000000e+01
-184	2.18858000e+05	5.30000000e+01	5.70000000e+01	9.60000000e+01
-183	2.20172000e+05	5.30000000e+01	5.70000000e+01	9.60000000e+01
-182	2.21781000e+05	5.30000000e+01	5.70000000e+01	9.60000000e+01
-181	2.23100000e+05	5.30000000e+01	5.70000000e+01	9.60000000e+01
-180	2.24506000e+05	5.30000000e+01	5.70000000e+01	9.60000000e+01
-179	2.26183000e+05	5.20000000e+01	5.80000000e+01	9.70000000e+01
-178	2.27754000e+05	5.20000000e+01	5.80000000e+01	9.70000000e+01
-177	2.29029000e+05	5.20000000e+01	5.80000000e+01	9.70000000e+01
-176	2.30441000e+05	5.20000000e+01	5.80000000e+01	9.70000000e+01
-175	2.31864000e+05	5.20000000e+01	5.80000000e+01	9.70000000e+01
-174	2.33392000e+05	5.20000000e+01	5.80000000e+01	9.70000000e+01
-173	2.34870000e+05	5.20000000e+01	5.80000000e+01	9.70000000e+01
-172	2.36546000e+05	5.20000000e+01	5.80000000e+01	9.70000000e+01
-171	2.39074000e+05	5.20000000e+01	5.80000000e+01	9.70000000e+01
-170	2.40689000e+05	5.20000000e+01	5.80000000e+01	9.70000000e+01
-169	2.41979000e+05	5.20000000e+01	5.80000000e+01	9.70000000e+01
-168	2.43527000e+05	5.50000000e+01	5.90000000e+01	9.80000000e+01
-167	2.45300000e+05	5.50000000e+01	5.90000000e+01	9.80000000e+01
-166	2.47127000e+05	6.00000000e+01	6.00000000e+01	1.03000000e+02
-165	2.49026000e+05	6.00000000e+01	6.00000000e+01	1.03000000e+02
-164	2.50823000e+05	6.00000000e+01	6.00000000e+01	1.03000000e+02
-163	2.52193000e+05	6.00000000e+01	6.00000000e+01	1.03000000e+02
-162	2.54002000e+05	6.00000000e+01	6.00000000e+01	1.03000000e+02
-161	2.56174000e+05	5.60000000e+01	6.10000000e+01	1.04000000e+02
-160	2.57960000e+05	5.90000000e+01	6.20000000e+01	1.05000000e+02
-159	2.59580000e+05	5.90000000e+01	6.20000000e+01	1.05000000e+02
-158	2.61272000e+05	5.90000000e+01	6.20000000e+01	1.05000000e+02
-157	2.62948000e+05	5.90000000e+01	6.20000000e+01	1.05000000e+02
-156	2.64511000e+05	5.90000000e+01	6.20000000e+01	1.05000000e+02
-155	2.66051000e+05	5.90000000e+01	6.20000000e+01	1.05000000e+02
-154	2.67563000e+05	5.90000000e+01	6.20000000e+01	1.05000000e+02
-153	2.69091000e+05	5.90000000e+01	6.20000000e+01	1.05000000e+02
-152	2.70716000e+05	5.90000000e+01	6.20000000e+01	1.05000000e+02
-151	2.72490000e+05	5.90000000e+01	6.20000000e+01	1.05000000e+02
-150	2.74241000e+05	5.90000000e+01	6.20000000e+01	1.05000000e+02
-149	2.75743000e+05	5.90000000e+01	6.20000000e+01	1.05000000e+02
-148	2.77148000e+05	5.90000000e+01	6.20000000e+01	1.05000000e+02
-147	2.79136000e+05	5.90000000e+01	6.20000000e+01	1.05000000e+02
-146	2.81048000e+05	5.90000000e+01	6.20000000e+01	1.05000000e+02
-145	2.82556000e+05	5.90000000e+01	6.20000000e+01	1.05000000e+02
-144	2.84049000e+05	5.90000000e+01	6.20000000e+01	1.05000000e+02
-143	2.85743000e+05	5.90000000e+01	6.20000000e+01	1.05000000e+02
-142	2.87216000e+05	6.10000000e+01	6.40000000e+01	1.07000000e+02
-141	2.88638000e+05	6.10000000e+01	6.40000000e+01	1.07000000e+02
-140	2.89988000e+05	6.10000000e+01	6.40000000e+01	1.07000000e+02
-139	2.92076000e+05	6.10000000e+01	6.40000000e+01	1.07000000e+02
-138	2.94558000e+05	6.10000000e+01	6.40000000e+01	1.07000000e+02
-137	2.96799000e+05	6.10000000e+01	6.40000000e+01	1.07000000e+02
-136	2.99923000e+05	6.10000000e+01	6.40000000e+01	1.07000000e+02
-135	3.01818000e+05	6.10000000e+01	6.40000000e+01	1.07000000e+02
-134	3.03437000e+05	6.10000000e+01	6.40000000e+01	1.07000000e+02
-133	3.05296000e+05	6.10000000e+01	6.40000000e+01	1.07000000e+02
-132	3.07215000e+05	6.40000000e+01	6.60000000e+01	1.10000000e+02
-131	3.09122000e+05	6.40000000e+01	6.60000000e+01	1.10000000e+02
-130	3.10988000e+05	6.40000000e+01	6.60000000e+01	1.10000000e+02
-129	3.14830000e+05	6.40000000e+01	6.60000000e+01	1.10000000e+02
-128	3.18528000e+05	6.40000000e+01	6.60000000e+01	1.10000000e+02
-127	3.21273000e+05	6.40000000e+01	6.60000000e+01	1.10000000e+02
-126	3.24034000e+05	6.40000000e+01	6.60000000e+01	1.10000000e+02
-125	3.25516000e+05	6.40000000e+01	6.60000000e+01	1.10000000e+02
-124	3.27204000e+05	6.30000000e+01	6.70000000e+01	1.13000000e+02
-123	3.28782000e+05	6.30000000e+01	6.70000000e+01	1.13000000e+02
-122	3.30475000e+05	6.50000000e+01	6.80000000e+01	1.14000000e+02
-121	3.32565000e+05	6.50000000e+01	6.80000000e+01	1.14000000e+02
-120	3.34280000e+05	6.50000000e+01	6.80000000e+01	1.14000000e+02
-119	3.36755000e+05	6.50000000e+01	6.80000000e+01	1.14000000e+02
-118	3.38573000e+05	6.50000000e+01	6.80000000e+01	1.14000000e+02
-117	3.40280000e+05	6.50000000e+01	6.80000000e+01	1.14000000e+02
-116	3.42016000e+05	6.50000000e+01	6.80000000e+01	1.14000000e+02
-115	3.43745000e+05	6.50000000e+01	6.80000000e+01	1.14000000e+02
-114	3.45198000e+05	6.50000000e+01	6.80000000e+01	1.14000000e+02
-113	3.46535000e+05	6.50000000e+01	6.90000000e+01	1.15000000e+02
-112	3.47911000e+05	6.50000000e+01	6.90000000e+01	1.15000000e+02
-111	3.48788000e+05	6.50000000e+01	6.90000000e+01	1.15000000e+02
-110	3.49133000e+05	6.50000000e+01	6.90000000e+01	1.15000000e+02
-109	3.49438000e+05	6.50000000e+01	6.90000000e+01	1.15000000e+02
-108	3.49702000e+05	6.50000000e+01	6.90000000e+01	1.15000000e+02
-107	3.50333000e+05	6.50000000e+01	6.90000000e+01	1.15000000e+02
-106	3.51411000e+05	6.50000000e+01	6.90000000e+01	1.15000000e+02
-105	3.52847000e+05	6.50000000e+01	6.90000000e+01	1.15000000e+02
-104	3.54294000e+05	6.50000000e+01	6.90000000e+01	1.15000000e+02
-103	3.59372000e+05	7.00000000e+01	7.40000000e+01	1.22000000e+02
-102	3.63447000e+05	7.20000000e+01	7.50000000e+01	1.23000000e+02
-101	3.67903000e+05	7.40000000e+01	7.70000000e+01	1.26000000e+02
-100	3.70639000e+05	7.40000000e+01	7.70000000e+01	1.26000000e+02
-99	3.72969000e+05	7.40000000e+01	7.80000000e+01	1.28000000e+02
-98	3.74618000e+05	8.30000000e+01	8.00000000e+01	1.31000000e+02
-97	3.76166000e+05	7.70000000e+01	8.20000000e+01	1.33000000e+02
-96	3.76166000e+05	9.10000000e+01	1.00000000e+02	1.59000000e+02
-95	3.77474000e+05	9.10000000e+01	1.00000000e+02	1.59000000e+02
-94	3.77474000e+05	9.00000000e+01	1.03000000e+02	1.63000000e+02
-93	3.82850000e+05	9.00000000e+01	1.03000000e+02	1.63000000e+02
-92	3.86369000e+05	9.10000000e+01	1.04000000e+02	1.65000000e+02
-91	3.88817000e+05	9.70000000e+01	1.05000000e+02	1.66000000e+02
-90	3.98944000e+05	1.12000000e+02	1.14000000e+02	1.76000000e+02
-89	4.04202000e+05	1.10000000e+02	1.17000000e+02	1.80000000e+02
-88	4.07664000e+05	1.12000000e+02	1.20000000e+02	1.84000000e+02
-87	4.07664000e+05	1.12000000e+02	1.22000000e+02	1.87000000e+02
-86	4.10541000e+05	1.12000000e+02	1.22000000e+02	1.87000000e+02
-85	4.10541000e+05	1.14000000e+02	1.23000000e+02	1.89000000e+02
-84	4.10541000e+05	1.17000000e+02	1.28000000e+02	1.97000000e+02
-83	4.10541000e+05	1.17000000e+02	1.33000000e+02	2.04000000e+02
-82	4.10541000e+05	1.19000000e+02	1.35000000e+02	2.06000000e+02
-81	4.14440000e+05	1.19000000e+02	1.35000000e+02	2.06000000e+02
-80	4.17777000e+05	1.23000000e+02	1.36000000e+02	2.07000000e+02
-79	4.21324000e+05	1.25000000e+02	1.38000000e+02	2.09000000e+02
-78	4.24904000e+05	1.25000000e+02	1.38000000e+02	2.09000000e+02
-77	4.33196000e+05	1.28000000e+02	1.43000000e+02	2.14000000e+02
-76	4.54239000e+05	1.30000000e+02	1.51000000e+02	2.23000000e+02
-75	4.68552000e+05	1.35000000e+02	1.63000000e+02	2.42000000e+02
-74	4.81913000e+05	1.40000000e+02	1.69000000e+02	2.50000000e+02
-73	4.94262000e+05	1.42000000e+02	1.76000000e+02	2.62000000e+02
-72	5.03461000e+05	1.50000000e+02	1.79000000e+02	2.65000000e+02
-71	5.12573000e+05	1.54000000e+02	1.81000000e+02	2.70000000e+02
-70	5.23418000e+05	1.53000000e+02	1.83000000e+02	2.72000000e+02
-69	5.31576000e+05	1.49000000e+02	1.85000000e+02	2.74000000e+02
-68	5.49131000e+05	1.51000000e+02	1.87000000e+02	2.77000000e+02
-67	5.60427000e+05	1.54000000e+02	1.88000000e+02	2.78000000e+02
-66	5.69707000e+05	1.54000000e+02	1.88000000e+02	2.78000000e+02
-65	5.76500000e+05	1.54000000e+02	1.88000000e+02	2.78000000e+02
-64	5.83545000e+05	1.54000000e+02	1.88000000e+02	2.78000000e+02
-63	5.92470000e+05	1.58000000e+02	1.92000000e+02	2.82000000e+02
-62	6.12472000e+05	1.60000000e+02	1.94000000e+02	2.86000000e+02
-61	6.22333000e+05	1.64000000e+02	1.99000000e+02	2.99000000e+02
-60	6.32148000e+05	1.65000000e+02	2.02000000e+02	3.04000000e+02
-59	6.44795000e+05	1.66000000e+02	2.06000000e+02	3.12000000e+02
-58	6.55620000e+05	1.70000000e+02	2.12000000e+02	3.21000000e+02
-57	6.65724000e+05	1.66000000e+02	2.14000000e+02	3.23000000e+02
-56	6.77092000e+05	1.66000000e+02	2.14000000e+02	3.23000000e+02
-55	6.87964000e+05	1.66000000e+02	2.14000000e+02	3.23000000e+02
-54	6.96057000e+05	1.66000000e+02	2.14000000e+02	3.23000000e+02
-53	7.06216000e+05	1.66000000e+02	2.16000000e+02	3.26000000e+02
-52	7.16944000e+05	1.67000000e+02	2.19000000e+02	3.30000000e+02
-51	7.26954000e+05	1.77000000e+02	2.20000000e+02	3.31000000e+02
-50	7.37268000e+05	1.77000000e+02	2.20000000e+02	3.31000000e+02
-49	7.45897000e+05	1.77000000e+02	2.20000000e+02	3.31000000e+02
-48	7.59293000e+05	1.77000000e+02	2.20000000e+02	3.31000000e+02
-47	7.66845000e+05	1.77000000e+02	2.20000000e+02	3.31000000e+02
-46	7.75367000e+05	1.79000000e+02	2.21000000e+02	3.32000000e+02
-45	7.87096000e+05	1.82000000e+02	2.22000000e+02	3.34000000e+02
-44	7.99115000e+05	1.82000000e+02	2.22000000e+02	3.34000000e+02
-43	8.09493000e+05	1.82000000e+02	2.22000000e+02	3.34000000e+02
-42	8.18237000e+05	1.82000000e+02	2.22000000e+02	3.34000000e+02
-41	8.27387000e+05	1.77000000e+02	2.23000000e+02	3.36000000e+02
-40	8.36055000e+05	1.78000000e+02	2.26000000e+02	3.40000000e+02
-39	8.44702000e+05	1.85000000e+02	2.29000000e+02	3.44000000e+02
-38	8.54111000e+05	1.91000000e+02	2.31000000e+02	3.46000000e+02
-37	8.66120000e+05	1.89000000e+02	2.32000000e+02	3.48000000e+02
-36	8.79516000e+05	1.89000000e+02	2.32000000e+02	3.48000000e+02
-35	8.92021000e+05	1.90000000e+02	2.33000000e+02	3.49000000e+02
-34	9.02477000e+05	1.85000000e+02	2.35000000e+02	3.51000000e+02
-33	9.10627000e+05	1.93000000e+02	2.38000000e+02	3.54000000e+02
-32	9.17848000e+05	2.00000000e+02	2.40000000e+02	3.57000000e+02
-31	9.28242000e+05	2.00000000e+02	2.40000000e+02	3.57000000e+02
-30	9.36793000e+05	2.00000000e+02	2.40000000e+02	3.57000000e+02
-29	9.47766000e+05	2.04000000e+02	2.41000000e+02	3.58000000e+02
-28	9.55857000e+05	2.03000000e+02	2.43000000e+02	3.60000000e+02
-27	9.64212000e+05	1.97000000e+02	2.44000000e+02	3.61000000e+02
-26	9.73580000e+05	1.97000000e+02	2.45000000e+02	3.62000000e+02
-25	9.84222000e+05	1.97000000e+02	2.45000000e+02	3.62000000e+02
-24	9.96977000e+05	2.07000000e+02	2.46000000e+02	3.63000000e+02
-23	1.01237500e+06	2.08000000e+02	2.48000000e+02	3.65000000e+02
-22	1.03776600e+06	2.09000000e+02	2.49000000e+02	3.66000000e+02
-21	1.06370900e+06	2.04000000e+02	2.51000000e+02	3.68000000e+02
-20	1.08261000e+06	2.04000000e+02	2.51000000e+02	3.68000000e+02
-19	1.10359100e+06	2.04000000e+02	2.51000000e+02	3.68000000e+02
-18	1.12789700e+06	2.04000000e+02	2.51000000e+02	3.68000000e+02
-17	1.16278600e+06	2.10000000e+02	2.53000000e+02	3.70000000e+02
-16	1.18675100e+06	2.11000000e+02	2.54000000e+02	3.71000000e+02
-15	1.21042500e+06	2.17000000e+02	2.56000000e+02	3.74000000e+02
-14	1.23423400e+06	2.15000000e+02	2.57000000e+02	3.81000000e+02
-13	1.25544500e+06	2.18000000e+02	2.62000000e+02	3.86000000e+02
-12	1.28254000e+06	2.23000000e+02	2.66000000e+02	3.90000000e+02
-11	1.30757800e+06	2.24000000e+02	2.68000000e+02	3.92000000e+02
-10	1.33345600e+06	2.24000000e+02	2.70000000e+02	3.94000000e+02
-9	1.35823900e+06	2.38000000e+02	2.79000000e+02	4.07000000e+02
-8	1.38588300e+06	2.36000000e+02	2.81000000e+02	4.13000000e+02
-7	1.44002500e+06	2.49000000e+02	2.93000000e+02	4.26000000e+02
-6	1.48853100e+06	2.57000000e+02	3.06000000e+02	4.42000000e+02
-5	1.52253400e+06	2.69000000e+02	3.18000000e+02	4.56000000e+02
-4	1.55577600e+06	2.79000000e+02	3.21000000e+02	4.62000000e+02
-3	1.59489500e+06	2.80000000e+02	3.35000000e+02	4.87000000e+02
-2	1.63653100e+06	2.93000000e+02	3.46000000e+02	5.04000000e+02
-1	1.67897300e+06	3.01000000e+02	3.59000000e+02	5.24000000e+02
0	1.72653400e+06	3.19000000e+02	3.71000000e+02	5.38000000e+02
1	1.81879300e+06	3.44000000e+02	4.12000000e+02	5.91000000e+02
2	1.94985000e+06	3.68000000e+02	4.62000000e+02	6.60000000e+02
3	2.07822100e+06	4.19000000e+02	5.30000000e+02	7.41000000e+02
4	2.20191800e+06	4.34000000e+02	5.59000000e+02	7.86000000e+02
5	2.27406500e+06	4.37000000e+02	5.86000000e+02	8.15000000e+02
6	2.33420700e+06	4.53000000e+02	6.01000000e+02	8.33000000e+02
7	2.38581000e+06	4.67000000e+02	6.12000000e+02	8.47000000e+02
8	2.43875200e+06	4.79000000e+02	6.28000000e+02	8.69000000e+02
9	2.50480900e+06	5.15000000e+02	6.56000000e+02	9.11000000e+02
10	2.58955800e+06	5.14000000e+02	6.74000000e+02	9.36000000e+02
11	2.67881100e+06	5.28000000e+02	6.81000000e+02	9.43000000e+02
12	2.73303700e+06	5.30000000e+02	6.93000000e+02	9.56000000e+02
13	2.77625300e+06	5.41000000e+02	6.98000000e+02	9.62000000e+02
14	2.81832200e+06	5.58000000e+02	7.09000000e+02	9.74000000e+02
15	2.86146400e+06	5.58000000e+02	7.18000000e+02	9.88000000e+02
16	2.91356200e+06	5.35000000e+02	7.48000000e+02	1.03000000e+03
17	2.97878800e+06	5.45000000e+02	7.61000000e+02	1.04300000e+03
18	3.03246600e+06	5.54000000e+02	7.79000000e+02	1.07300000e+03
19	3.07053000e+06	5.66000000e+02	7.95000000e+02	1.09500000e+03
20	3.10964100e+06	5.68000000e+02	8.01000000e+02	1.10200000e+03
21	3.14332200e+06	5.72000000e+02	8.07000000e+02	1.11000000e+03
22	3.17507700e+06	5.74000000e+02	8.09000000e+02	1.11200000e+03
23	3.21354600e+06	5.76000000e+02	8.13000000e+02	1.11600000e+03
24	3.25888500e+06	5.79000000e+02	8.16000000e+02	1.11900000e+03
25	3.29922500e+06	5.83000000e+02	8.21000000e+02	1.12400000e+03
26	3.33015300e+06	5.88000000e+02	8.26000000e+02	1.13000000e+03
27	3.36127800e+06	5.94000000e+02	8.33000000e+02	1.13700000e+03
28	3.40360300e+06	5.98000000e+02	8.43000000e+02	1.15300000e+03
29	3.44502500e+06	6.01000000e+02	8.47000000e+02	1.15700000e+03
30	3.49229900e+06	6.04000000e+02	8.50000000e+02	1.16000000e+03
31	3.54698400e+06	6.10000000e+02	8.57000000e+02	1.16700000e+03
32	3.59504300e+06	6.16000000e+02	8.67000000e+02	1.17900000e+03
33	3.63262800e+06	6.18000000e+02	8.69000000e+02	1.18100000e+03
34	3.66548000e+06	6.19000000e+02	8.70000000e+02	1.18200000e+03
35	3.69819700e+06	6.22000000e+02	8.75000000e+02	1.18700000e+03
36	3.73180500e+06	6.28000000e+02	8.83000000e+02	1.19700000e+03
37	3.76892500e+06	6.31000000e+02	8.88000000e+02	1.20400000e+03
38	3.81106400e+06	6.33000000e+02	8.92000000e+02	1.21000000e+03
39	3.84378800e+06	6.37000000e+02	8.98000000e+02	1.21800000e+03
40	3.86989500e+06	6.43000000e+02	9.05000000e+02	1.22600000e+03
41	3.89630500e+06	6.54000000e+02	9.18000000e+02	1.24100000e+03
42	3.92294200e+06	6.55000000e+02	9.19000000e+02	1.24200000e+03
43	3.95346000e+06	6.58000000e+02	9.24000000e+02	1.24700000e+03
44	3.98780100e+06	6.58000000e+02	9.24000000e+02	1.24700000e+03
45	4.02267200e+06	6.60000000e+02	9.28000000e+02	1.25100000e+03
46	4.05426800e+06	6.61000000e+02	9.29000000e+02	1.25500000e+03
47	4.07949800e+06	6.61000000e+02	9.29000000e+02	1.25500000e+03
48	4.10365500e+06	6.63000000e+02	9.32000000e+02	1.25800000e+03
49	4.12648000e+06	6.68000000e+02	9.40000000e+02	1.26600000e+03
50	4.14930600e+06	6.72000000e+02	9.47000000e+02	1.27500000e+03
51	4.17537600e+06	6.73000000e+02	9.48000000e+02	1.27600000e+03
52	4.20304000e+06	6.75000000e+02	9.50000000e+02	1.27800000e+03
53	4.22709700e+06	6.77000000e+02	9.52000000e+02	1.28000000e+03
54	4.24571900e+06	6.83000000e+02	9.60000000e+02	1.28900000e+03
55	4.26437000e+06	6.86000000e+02	9.64000000e+02	1.29500000e+03
56	4.28110800e+06	6.90000000e+02	9.70000000e+02	1.30100000e+03
57	4.29904000e+06	6.90000000e+02	9.70000000e+02	1.30100000e+03
58	4.31873000e+06	6.90000000e+02	9.70000000e+02	1.30100000e+03
59	4.34058800e+06	6.93000000e+02	9.74000000e+02	1.30500000e+03
60	4.35938900e+06	6.95000000e+02	9.77000000e+02	1.30800000e+03
61	4.37501600e+06	6.95000000e+02	9.77000000e+02	1.30800000e+03
62	4.38933400e+06	6.98000000e+02	9.82000000e+02	1.31400000e+03
63	4.40317700e+06	7.01000000e+02	9.86000000e+02	1.31900000e+03
64	4.41862100e+06	7.02000000e+02	9.87000000e+02	1.32000000e+03
65	4.43621400e+06	7.03000000e+02	9.88000000e+02	1.32300000e+03
66	4.45498600e+06	7.03000000e+02	9.89000000e+02	1.32400000e+03
67	4.47515400e+06	7.04000000e+02	9.90000000e+02	1.32500000e+03
68	4.49056300e+06	7.04000000e+02	9.91000000e+02	1.32600000e+03
69	4.50493000e+06	7.05000000e+02	9.92000000e+02	1.32800000e+03
70	4.51930500e+06	7.06000000e+02	9.94000000e+02	1.33000000e+03
71	4.53330000e+06	7.06000000e+02	9.94000000e+02	1.33000000e+03
72	4.54841600e+06	7.07000000e+02	9.95000000e+02	1.33100000e+03
73	4.56450400e+06	7.09000000e+02	9.97000000e+02	1.33400000e+03
74	4.58164900e+06	7.10000000e+02	9.98000000e+02	1.33500000e+03
75	4.59892500e+06	7.11000000e+02	9.99000000e+02	1.33800000e+03
76	4.62094400e+06	7.12000000e+02	1.00000000e+03	1.33900000e+03
77	4.64283700e+06	7.13000000e+02	1.00100000e+03	1.34000000e+03
78	4.66057100e+06	7.13000000e+02	1.00300000e+03	1.34300000e+03
79	4.67923500e+06	7.17000000e+02	1.00800000e+03	1.34900000e+03
80	4.69945200e+06	7.23000000e+02	1.01600000e+03	1.36200000e+03
81	4.72063200e+06	7.24000000e+02	1.01800000e+03	1.36400000e+03
82	4.73920900e+06	7.29000000e+02	1.02400000e+03	1.37300000e+03
83	4.75680700e+06	7.35000000e+02	1.03100000e+03	1.38100000e+03
84	4.77288200e+06	7.36000000e+02	1.03500000e+03	1.38700000e+03
85	4.78793400e+06	7.36000000e+02	1.03500000e+03	1.38700000e+03
86	4.80172600e+06	7.36000000e+02	1.03500000e+03	1.38700000e+03
87	4.81919800e+06	7.38000000e+02	1.03700000e+03	1.38900000e+03
88	4.83907700e+06	7.45000000e+02	1.04700000e+03	1.40200000e+03
89	4.85724200e+06	7.47000000e+02	1.05000000e+03	1.40500000e+03
90	4.87641400e+06	7.49000000e+02	1.05300000e+03	1.40800000e+03
91	4.89623600e+06	7.51000000e+02	1.05600000e+03	1.41200000e+03
92	4.91351800e+06	7.52000000e+02	1.06100000e+03	1.41800000e+03
93	4.93138000e+06	7.53000000e+02	1.06200000e+03	1.41900000e+03
94	4.95384600e+06	7.56000000e+02	1.06600000e+03	1.42400000e+03
95	4.97640100e+06	7.60000000e+02	1.07100000e+03	1.43300000e+03
96	4.99540900e+06	7.61000000e+02	1.07200000e+03	1.43400000e+03
97	5.01331500e+06	7.62000000e+02	1.07400000e+03	1.43700000e+03
98	5.03218700e+06	7.64000000e+02	1.07700000e+03	1.44000000e+03
99	5.05159100e+06	7.66000000e+02	1.08100000e+03	1.44400000e+03
100	5.07246600e+06	7.70000000e+02	1.08600000e+03	1.44900000e+03
