# Supplementary material for: Early Prediction of Movie Box Office Success Based on Wikipedia Activity Big Data
Source: PLoS One. 2013 Aug 21;8(8):e71226. doi: 10.1371/journal.pone.0071226 (PMC3749192; doi:10.1371/journal.pone.0071226)
Supplement: Dataset S1 — The dataset under study, including the financial and Wikipedia activity data is also available at http://wwm.phy.bme.hu/SupplementaryDataS1.zip. (ZIP) [file pone.0071226.s002.zip › wikipredict_data_pack/sample_of_312/wikipedia_predictors/264]

Day_(movie_time)	Views	Users	Rigor	Edits
-500	0.00000000e+00	2.00000000e+00	2.00000000e+00	3.00000000e+00
-499	0.00000000e+00	2.00000000e+00	2.00000000e+00	3.00000000e+00
-498	3.00000000e+00	2.00000000e+00	2.00000000e+00	3.00000000e+00
-497	6.00000000e+00	2.00000000e+00	2.00000000e+00	3.00000000e+00
-496	1.70000000e+01	2.00000000e+00	2.00000000e+00	3.00000000e+00
-495	1.90000000e+01	2.00000000e+00	2.00000000e+00	3.00000000e+00
-494	2.00000000e+01	2.00000000e+00	2.00000000e+00	3.00000000e+00
-493	2.20000000e+01	2.00000000e+00	2.00000000e+00	3.00000000e+00
-492	2.70000000e+01	2.00000000e+00	2.00000000e+00	3.00000000e+00
-491	2.90000000e+01	2.00000000e+00	2.00000000e+00	3.00000000e+00
-490	3.10000000e+01	2.00000000e+00	2.00000000e+00	3.00000000e+00
-489	3.40000000e+01	2.00000000e+00	2.00000000e+00	3.00000000e+00
-488	3.70000000e+01	2.00000000e+00	2.00000000e+00	3.00000000e+00
-487	4.00000000e+01	2.00000000e+00	2.00000000e+00	3.00000000e+00
-486	1.17000000e+02	2.00000000e+00	2.00000000e+00	3.00000000e+00
-485	4.70000000e+02	2.00000000e+00	2.00000000e+00	3.00000000e+00
-484	8.23000000e+02	2.00000000e+00	2.00000000e+00	3.00000000e+00
-483	1.19300000e+03	2.00000000e+00	2.00000000e+00	3.00000000e+00
-482	1.56900000e+03	2.00000000e+00	2.00000000e+00	3.00000000e+00
-481	2.08300000e+03	2.00000000e+00	2.00000000e+00	3.00000000e+00
-480	2.65000000e+03	2.00000000e+00	2.00000000e+00	3.00000000e+00
-479	3.22400000e+03	2.00000000e+00	2.00000000e+00	3.00000000e+00
-478	3.97700000e+03	2.00000000e+00	2.00000000e+00	3.00000000e+00
-477	4.66900000e+03	2.00000000e+00	2.00000000e+00	3.00000000e+00
-476	5.16100000e+03	2.00000000e+00	2.00000000e+00	3.00000000e+00
-475	5.91300000e+03	2.00000000e+00	2.00000000e+00	3.00000000e+00
-474	6.49300000e+03	3.00000000e+00	4.00000000e+00	6.00000000e+00
-473	7.40700000e+03	4.00000000e+00	5.00000000e+00	7.00000000e+00
-472	8.28800000e+03	4.00000000e+00	5.00000000e+00	7.00000000e+00
-471	9.15300000e+03	4.00000000e+00	5.00000000e+00	7.00000000e+00
-470	9.97600000e+03	4.00000000e+00	5.00000000e+00	7.00000000e+00
-469	1.07930000e+04	4.00000000e+00	5.00000000e+00	7.00000000e+00
-468	1.13040000e+04	4.00000000e+00	5.00000000e+00	7.00000000e+00
-467	1.18560000e+04	4.00000000e+00	5.00000000e+00	7.00000000e+00
-466	1.24620000e+04	4.00000000e+00	5.00000000e+00	7.00000000e+00
-465	1.30450000e+04	5.00000000e+00	6.00000000e+00	9.00000000e+00
-464	1.36510000e+04	5.00000000e+00	6.00000000e+00	9.00000000e+00
-463	1.42390000e+04	5.00000000e+00	6.00000000e+00	9.00000000e+00
-462	1.47650000e+04	5.00000000e+00	6.00000000e+00	9.00000000e+00
-461	1.52710000e+04	5.00000000e+00	6.00000000e+00	9.00000000e+00
-460	1.57950000e+04	5.00000000e+00	6.00000000e+00	9.00000000e+00
-459	1.64410000e+04	5.00000000e+00	6.00000000e+00	9.00000000e+00
-458	1.69830000e+04	5.00000000e+00	6.00000000e+00	9.00000000e+00
-457	1.75690000e+04	5.00000000e+00	6.00000000e+00	9.00000000e+00
-456	1.81010000e+04	5.00000000e+00	6.00000000e+00	9.00000000e+00
-455	1.86260000e+04	5.00000000e+00	6.00000000e+00	9.00000000e+00
-454	1.91280000e+04	5.00000000e+00	6.00000000e+00	9.00000000e+00
-453	1.96140000e+04	5.00000000e+00	6.00000000e+00	9.00000000e+00
-452	2.00610000e+04	5.00000000e+00	6.00000000e+00	9.00000000e+00
-451	2.05720000e+04	5.00000000e+00	6.00000000e+00	9.00000000e+00
-450	2.11650000e+04	5.00000000e+00	6.00000000e+00	9.00000000e+00
-449	2.16960000e+04	5.00000000e+00	6.00000000e+00	9.00000000e+00
-448	2.21210000e+04	6.00000000e+00	7.00000000e+00	1.00000000e+01
-447	2.25030000e+04	6.00000000e+00	7.00000000e+00	1.00000000e+01
-446	2.29460000e+04	6.00000000e+00	7.00000000e+00	1.00000000e+01
-445	2.33730000e+04	6.00000000e+00	7.00000000e+00	1.00000000e+01
-444	2.38010000e+04	6.00000000e+00	7.00000000e+00	1.00000000e+01
-443	2.42980000e+04	6.00000000e+00	7.00000000e+00	1.00000000e+01
-442	2.47470000e+04	6.00000000e+00	7.00000000e+00	1.00000000e+01
-441	2.50690000e+04	6.00000000e+00	7.00000000e+00	1.00000000e+01
-440	2.54070000e+04	6.00000000e+00	7.00000000e+00	1.00000000e+01
-439	2.57310000e+04	6.00000000e+00	7.00000000e+00	1.00000000e+01
-438	2.60640000e+04	6.00000000e+00	7.00000000e+00	1.00000000e+01
-437	2.64820000e+04	6.00000000e+00	7.00000000e+00	1.00000000e+01
-436	2.69190000e+04	6.00000000e+00	7.00000000e+00	1.00000000e+01
-435	2.76380000e+04	6.00000000e+00	7.00000000e+00	1.00000000e+01
-434	3.09620000e+04	1.10000000e+01	1.10000000e+01	1.60000000e+01
-433	3.23720000e+04	1.10000000e+01	1.10000000e+01	1.60000000e+01
-432	3.33440000e+04	1.10000000e+01	1.10000000e+01	1.60000000e+01
-431	3.39020000e+04	1.10000000e+01	1.10000000e+01	1.60000000e+01
-430	3.44380000e+04	1.10000000e+01	1.20000000e+01	2.00000000e+01
-429	3.49990000e+04	1.10000000e+01	1.20000000e+01	2.00000000e+01
-428	3.55360000e+04	1.10000000e+01	1.20000000e+01	2.00000000e+01
-427	3.59610000e+04	1.10000000e+01	1.20000000e+01	2.00000000e+01
-426	3.64230000e+04	1.10000000e+01	1.20000000e+01	2.00000000e+01
-425	3.68650000e+04	1.10000000e+01	1.20000000e+01	2.00000000e+01
-424	3.73600000e+04	1.10000000e+01	1.20000000e+01	2.00000000e+01
-423	3.74440000e+04	1.10000000e+01	1.30000000e+01	2.30000000e+01
-422	3.81960000e+04	1.10000000e+01	1.30000000e+01	2.30000000e+01
-421	3.89310000e+04	1.10000000e+01	1.30000000e+01	2.30000000e+01
-420	3.95780000e+04	1.10000000e+01	1.30000000e+01	2.30000000e+01
-419	4.00870000e+04	1.10000000e+01	1.30000000e+01	2.30000000e+01
-418	4.06840000e+04	1.10000000e+01	1.30000000e+01	2.30000000e+01
-417	4.13730000e+04	1.10000000e+01	1.30000000e+01	2.30000000e+01
-416	4.20610000e+04	1.10000000e+01	1.30000000e+01	2.30000000e+01
-415	4.27480000e+04	1.10000000e+01	1.30000000e+01	2.30000000e+01
-414	4.35500000e+04	1.10000000e+01	1.30000000e+01	2.30000000e+01
-413	4.44300000e+04	1.10000000e+01	1.30000000e+01	2.30000000e+01
-412	4.51700000e+04	1.10000000e+01	1.30000000e+01	2.30000000e+01
-411	4.60230000e+04	1.10000000e+01	1.30000000e+01	2.30000000e+01
-410	4.67550000e+04	1.10000000e+01	1.30000000e+01	2.30000000e+01
-409	4.76270000e+04	1.10000000e+01	1.30000000e+01	2.30000000e+01
-408	4.84560000e+04	1.10000000e+01	1.30000000e+01	2.30000000e+01
-407	4.94540000e+04	1.10000000e+01	1.30000000e+01	2.30000000e+01
-406	5.02540000e+04	1.10000000e+01	1.30000000e+01	2.30000000e+01
-405	5.11070000e+04	1.10000000e+01	1.30000000e+01	2.30000000e+01
-404	5.21150000e+04	1.10000000e+01	1.30000000e+01	2.30000000e+01
-403	5.29600000e+04	1.10000000e+01	1.30000000e+01	2.30000000e+01
-402	5.38360000e+04	1.20000000e+01	1.40000000e+01	2.40000000e+01
-401	5.49760000e+04	1.30000000e+01	1.50000000e+01	2.50000000e+01
-400	5.61120000e+04	1.30000000e+01	1.50000000e+01	2.50000000e+01
-399	5.72690000e+04	1.70000000e+01	1.60000000e+01	2.80000000e+01
-398	5.83240000e+04	1.70000000e+01	1.60000000e+01	2.80000000e+01
-397	5.93390000e+04	1.80000000e+01	1.70000000e+01	2.90000000e+01
-396	6.03930000e+04	1.80000000e+01	1.70000000e+01	2.90000000e+01
-395	6.13440000e+04	1.70000000e+01	1.80000000e+01	3.00000000e+01
-394	6.24400000e+04	1.70000000e+01	1.90000000e+01	3.10000000e+01
-393	6.38990000e+04	1.70000000e+01	1.90000000e+01	3.10000000e+01
-392	6.50270000e+04	1.70000000e+01	1.90000000e+01	3.10000000e+01
-391	6.61400000e+04	1.80000000e+01	2.00000000e+01	3.20000000e+01
-390	6.72150000e+04	1.80000000e+01	2.00000000e+01	3.20000000e+01
-389	6.81850000e+04	2.20000000e+01	2.20000000e+01	3.60000000e+01
-388	6.92090000e+04	2.20000000e+01	2.20000000e+01	3.60000000e+01
-387	7.04090000e+04	2.20000000e+01	2.40000000e+01	3.90000000e+01
-386	7.16050000e+04	2.20000000e+01	2.50000000e+01	4.00000000e+01
-385	7.27590000e+04	2.30000000e+01	2.60000000e+01	4.10000000e+01
-384	7.40180000e+04	2.30000000e+01	2.60000000e+01	4.10000000e+01
-383	7.51470000e+04	2.30000000e+01	2.60000000e+01	4.10000000e+01
-382	7.61180000e+04	2.30000000e+01	2.60000000e+01	4.10000000e+01
-381	7.70110000e+04	2.30000000e+01	2.60000000e+01	4.10000000e+01
-380	7.81270000e+04	2.30000000e+01	2.60000000e+01	4.10000000e+01
-379	7.93780000e+04	2.30000000e+01	2.60000000e+01	4.10000000e+01
-378	8.05160000e+04	2.30000000e+01	2.60000000e+01	4.10000000e+01
-377	8.16170000e+04	2.30000000e+01	2.60000000e+01	4.10000000e+01
-376	8.25840000e+04	2.30000000e+01	2.60000000e+01	4.10000000e+01
-375	8.36430000e+04	2.30000000e+01	2.70000000e+01	4.20000000e+01
-374	8.47340000e+04	2.30000000e+01	2.70000000e+01	4.20000000e+01
-373	8.57380000e+04	2.30000000e+01	2.70000000e+01	4.20000000e+01
-372	8.68790000e+04	2.30000000e+01	2.70000000e+01	4.20000000e+01
-371	8.79810000e+04	2.30000000e+01	2.70000000e+01	4.20000000e+01
-370	8.91960000e+04	2.30000000e+01	2.70000000e+01	4.20000000e+01
-369	9.02990000e+04	2.30000000e+01	2.70000000e+01	4.20000000e+01
-368	9.14220000e+04	2.30000000e+01	2.70000000e+01	4.20000000e+01
-367	9.23240000e+04	2.30000000e+01	2.70000000e+01	4.20000000e+01
-366	9.34370000e+04	2.60000000e+01	2.90000000e+01	4.40000000e+01
-365	9.46640000e+04	2.60000000e+01	2.90000000e+01	4.40000000e+01
-364	9.58370000e+04	2.60000000e+01	2.90000000e+01	4.40000000e+01
-363	9.69870000e+04	2.60000000e+01	2.90000000e+01	4.40000000e+01
-362	9.81680000e+04	2.60000000e+01	2.90000000e+01	4.40000000e+01
-361	9.91900000e+04	2.60000000e+01	2.90000000e+01	4.40000000e+01
-360	1.00169000e+05	2.60000000e+01	2.90000000e+01	4.40000000e+01
-359	1.01314000e+05	2.60000000e+01	2.90000000e+01	4.50000000e+01
-358	1.02616000e+05	2.60000000e+01	2.90000000e+01	4.50000000e+01
-357	1.03924000e+05	2.60000000e+01	2.90000000e+01	4.50000000e+01
-356	1.05279000e+05	2.60000000e+01	2.90000000e+01	4.50000000e+01
-355	1.06489000e+05	2.60000000e+01	2.90000000e+01	4.50000000e+01
-354	1.07831000e+05	2.60000000e+01	2.90000000e+01	4.50000000e+01
-353	1.09177000e+05	2.60000000e+01	3.00000000e+01	4.70000000e+01
-352	1.10672000e+05	2.60000000e+01	3.10000000e+01	4.90000000e+01
-351	1.12325000e+05	2.60000000e+01	3.10000000e+01	4.90000000e+01
-350	1.13587000e+05	2.60000000e+01	3.10000000e+01	4.90000000e+01
-349	1.14766000e+05	2.60000000e+01	3.10000000e+01	4.90000000e+01
-348	1.16002000e+05	2.60000000e+01	3.10000000e+01	4.90000000e+01
-347	1.17086000e+05	2.60000000e+01	3.10000000e+01	4.90000000e+01
-346	1.18096000e+05	2.60000000e+01	3.10000000e+01	4.90000000e+01
-345	1.19352000e+05	2.60000000e+01	3.10000000e+01	4.90000000e+01
-344	1.20718000e+05	2.60000000e+01	3.10000000e+01	4.90000000e+01
-343	1.21899000e+05	2.60000000e+01	3.10000000e+01	4.90000000e+01
-342	1.23068000e+05	2.60000000e+01	3.10000000e+01	4.90000000e+01
-341	1.24173000e+05	2.60000000e+01	3.10000000e+01	4.90000000e+01
-340	1.25314000e+05	2.60000000e+01	3.10000000e+01	4.90000000e+01
-339	1.26309000e+05	2.60000000e+01	3.10000000e+01	4.90000000e+01
-338	1.27539000e+05	2.60000000e+01	3.10000000e+01	4.90000000e+01
-337	1.28938000e+05	2.60000000e+01	3.10000000e+01	4.90000000e+01
-336	1.30051000e+05	2.60000000e+01	3.10000000e+01	4.90000000e+01
-335	1.31116000e+05	2.60000000e+01	3.10000000e+01	4.90000000e+01
-334	1.32179000e+05	2.60000000e+01	3.10000000e+01	4.90000000e+01
-333	1.33398000e+05	2.60000000e+01	3.10000000e+01	4.90000000e+01
-332	1.34301000e+05	2.60000000e+01	3.10000000e+01	4.90000000e+01
-331	1.35364000e+05	2.80000000e+01	3.20000000e+01	5.00000000e+01
-330	1.36565000e+05	2.80000000e+01	3.20000000e+01	5.00000000e+01
-329	1.37612000e+05	2.80000000e+01	3.20000000e+01	5.00000000e+01
-328	1.38655000e+05	2.80000000e+01	3.20000000e+01	5.00000000e+01
-327	1.39560000e+05	2.80000000e+01	3.20000000e+01	5.00000000e+01
-326	1.40523000e+05	2.80000000e+01	3.20000000e+01	5.00000000e+01
-325	1.41477000e+05	2.80000000e+01	3.20000000e+01	5.00000000e+01
-324	1.42522000e+05	2.80000000e+01	3.20000000e+01	5.00000000e+01
-323	1.43485000e+05	2.80000000e+01	3.20000000e+01	5.00000000e+01
-322	1.44495000e+05	2.80000000e+01	3.20000000e+01	5.00000000e+01
-321	1.45433000e+05	2.80000000e+01	3.20000000e+01	5.00000000e+01
-320	1.46331000e+05	2.80000000e+01	3.20000000e+01	5.00000000e+01
-319	1.47282000e+05	2.80000000e+01	3.20000000e+01	5.00000000e+01
-318	1.48179000e+05	2.80000000e+01	3.20000000e+01	5.00000000e+01
-317	1.49248000e+05	2.80000000e+01	3.20000000e+01	5.00000000e+01
-316	1.50485000e+05	2.80000000e+01	3.20000000e+01	5.00000000e+01
-315	1.51516000e+05	2.80000000e+01	3.20000000e+01	5.00000000e+01
-314	1.52413000e+05	2.80000000e+01	3.20000000e+01	5.00000000e+01
-313	1.53355000e+05	2.80000000e+01	3.20000000e+01	5.00000000e+01
-312	1.54277000e+05	2.90000000e+01	3.30000000e+01	5.10000000e+01
-311	1.55269000e+05	2.90000000e+01	3.30000000e+01	5.10000000e+01
-310	1.56422000e+05	2.90000000e+01	3.30000000e+01	5.10000000e+01
-309	1.57562000e+05	2.90000000e+01	3.30000000e+01	5.10000000e+01
-308	1.58598000e+05	2.90000000e+01	3.30000000e+01	5.10000000e+01
-307	1.59565000e+05	2.90000000e+01	3.30000000e+01	5.10000000e+01
-306	1.60442000e+05	2.90000000e+01	3.30000000e+01	5.10000000e+01
-305	1.61421000e+05	2.90000000e+01	3.30000000e+01	5.10000000e+01
-304	1.62785000e+05	2.90000000e+01	3.30000000e+01	5.10000000e+01
-303	1.64078000e+05	2.90000000e+01	3.30000000e+01	5.10000000e+01
-302	1.65514000e+05	2.90000000e+01	3.30000000e+01	5.10000000e+01
-301	1.66508000e+05	2.90000000e+01	3.30000000e+01	5.10000000e+01
-300	1.67370000e+05	2.90000000e+01	3.30000000e+01	5.10000000e+01
-299	1.68199000e+05	2.90000000e+01	3.30000000e+01	5.10000000e+01
-298	1.69069000e+05	2.90000000e+01	3.30000000e+01	5.10000000e+01
-297	1.70055000e+05	2.90000000e+01	3.30000000e+01	5.10000000e+01
-296	1.71199000e+05	3.30000000e+01	3.50000000e+01	5.40000000e+01
-295	1.71199000e+05	3.30000000e+01	3.50000000e+01	5.40000000e+01
-294	1.72061000e+05	3.30000000e+01	3.50000000e+01	5.40000000e+01
-293	1.72061000e+05	3.30000000e+01	3.50000000e+01	5.40000000e+01
-292	1.72061000e+05	3.30000000e+01	3.50000000e+01	5.40000000e+01
-291	1.72061000e+05	3.30000000e+01	3.50000000e+01	5.40000000e+01
-290	1.72061000e+05	3.30000000e+01	3.50000000e+01	5.40000000e+01
-289	1.72061000e+05	3.30000000e+01	3.50000000e+01	5.40000000e+01
-288	1.73154000e+05	3.30000000e+01	3.50000000e+01	5.40000000e+01
-287	1.74010000e+05	3.30000000e+01	3.50000000e+01	5.40000000e+01
-286	1.74912000e+05	3.30000000e+01	3.50000000e+01	5.40000000e+01
-285	1.75703000e+05	3.30000000e+01	3.50000000e+01	5.40000000e+01
-284	1.76583000e+05	3.30000000e+01	3.50000000e+01	5.40000000e+01
-283	1.77582000e+05	3.30000000e+01	3.50000000e+01	5.40000000e+01
-282	1.78688000e+05	3.30000000e+01	3.50000000e+01	5.40000000e+01
-281	1.79682000e+05	3.30000000e+01	3.50000000e+01	5.40000000e+01
-280	1.80594000e+05	3.30000000e+01	3.50000000e+01	5.40000000e+01
-279	1.81490000e+05	3.40000000e+01	3.70000000e+01	5.60000000e+01
-278	1.82367000e+05	3.40000000e+01	3.70000000e+01	5.60000000e+01
-277	1.83261000e+05	3.40000000e+01	3.70000000e+01	5.60000000e+01
-276	1.84211000e+05	3.40000000e+01	3.70000000e+01	5.60000000e+01
-275	1.85314000e+05	3.40000000e+01	3.70000000e+01	5.60000000e+01
-274	1.86450000e+05	3.40000000e+01	3.70000000e+01	5.60000000e+01
-273	1.87410000e+05	3.40000000e+01	3.70000000e+01	5.60000000e+01
-272	1.87410000e+05	3.40000000e+01	3.70000000e+01	5.60000000e+01
-271	1.87410000e+05	3.40000000e+01	3.70000000e+01	5.60000000e+01
-270	1.87410000e+05	3.40000000e+01	3.70000000e+01	5.60000000e+01
-269	1.88541000e+05	3.40000000e+01	3.70000000e+01	5.60000000e+01
-268	1.89593000e+05	3.40000000e+01	3.70000000e+01	5.60000000e+01
-267	1.90571000e+05	3.40000000e+01	3.70000000e+01	5.60000000e+01
-266	1.91506000e+05	3.40000000e+01	3.70000000e+01	5.60000000e+01
-265	1.92424000e+05	3.40000000e+01	3.70000000e+01	5.60000000e+01
-264	1.93340000e+05	3.40000000e+01	3.70000000e+01	5.60000000e+01
-263	1.94255000e+05	3.40000000e+01	3.70000000e+01	5.60000000e+01
-262	1.95376000e+05	3.40000000e+01	3.70000000e+01	5.60000000e+01
-261	1.96512000e+05	3.40000000e+01	3.70000000e+01	5.60000000e+01
-260	1.97590000e+05	3.30000000e+01	3.80000000e+01	5.70000000e+01
-259	1.98497000e+05	3.30000000e+01	3.80000000e+01	5.70000000e+01
-258	1.99475000e+05	3.30000000e+01	3.80000000e+01	5.70000000e+01
-257	2.00415000e+05	3.30000000e+01	3.80000000e+01	5.70000000e+01
-256	2.01417000e+05	3.30000000e+01	3.80000000e+01	5.70000000e+01
-255	2.02303000e+05	3.30000000e+01	3.80000000e+01	5.70000000e+01
-254	2.03321000e+05	3.30000000e+01	3.80000000e+01	5.70000000e+01
-253	2.04541000e+05	3.30000000e+01	3.80000000e+01	5.70000000e+01
-252	2.06218000e+05	3.30000000e+01	3.80000000e+01	5.70000000e+01
-251	2.07757000e+05	3.30000000e+01	3.80000000e+01	5.70000000e+01
-250	2.09612000e+05	3.30000000e+01	3.90000000e+01	5.80000000e+01
-249	2.10863000e+05	3.30000000e+01	3.90000000e+01	5.80000000e+01
-248	2.12127000e+05	3.30000000e+01	3.90000000e+01	5.80000000e+01
-247	2.13678000e+05	3.30000000e+01	3.90000000e+01	5.80000000e+01
-246	2.14967000e+05	3.30000000e+01	3.90000000e+01	5.80000000e+01
-245	2.15982000e+05	3.30000000e+01	3.90000000e+01	5.80000000e+01
-244	2.17327000e+05	3.30000000e+01	3.90000000e+01	5.80000000e+01
-243	2.18512000e+05	3.60000000e+01	4.10000000e+01	6.00000000e+01
-242	2.19741000e+05	3.60000000e+01	4.10000000e+01	6.00000000e+01
-241	2.21475000e+05	3.60000000e+01	4.10000000e+01	6.00000000e+01
-240	2.21475000e+05	3.60000000e+01	4.10000000e+01	6.00000000e+01
-239	2.22817000e+05	3.60000000e+01	4.10000000e+01	6.00000000e+01
-238	2.23786000e+05	3.60000000e+01	4.10000000e+01	6.00000000e+01
-237	2.25062000e+05	3.60000000e+01	4.10000000e+01	6.00000000e+01
-236	2.26054000e+05	3.60000000e+01	4.10000000e+01	6.00000000e+01
-235	2.26981000e+05	3.60000000e+01	4.10000000e+01	6.00000000e+01
-234	2.27990000e+05	3.60000000e+01	4.10000000e+01	6.00000000e+01
-233	2.27990000e+05	3.60000000e+01	4.10000000e+01	6.00000000e+01
-232	2.28952000e+05	3.60000000e+01	4.10000000e+01	6.00000000e+01
-231	2.29786000e+05	3.60000000e+01	4.10000000e+01	6.00000000e+01
-230	2.30661000e+05	3.60000000e+01	4.10000000e+01	6.00000000e+01
-229	2.31559000e+05	3.60000000e+01	4.10000000e+01	6.00000000e+01
-228	2.32600000e+05	3.60000000e+01	4.10000000e+01	6.00000000e+01
-227	2.33675000e+05	3.60000000e+01	4.10000000e+01	6.00000000e+01
-226	2.34911000e+05	3.60000000e+01	4.10000000e+01	6.00000000e+01
-225	2.35955000e+05	3.60000000e+01	4.10000000e+01	6.00000000e+01
-224	2.36804000e+05	3.60000000e+01	4.10000000e+01	6.00000000e+01
-223	2.37602000e+05	3.60000000e+01	4.10000000e+01	6.00000000e+01
-222	2.38450000e+05	3.80000000e+01	4.20000000e+01	6.20000000e+01
-221	2.39362000e+05	3.80000000e+01	4.20000000e+01	6.20000000e+01
-220	2.41072000e+05	3.90000000e+01	4.30000000e+01	6.30000000e+01
-219	2.43235000e+05	3.90000000e+01	4.30000000e+01	6.30000000e+01
-218	2.45201000e+05	4.00000000e+01	4.40000000e+01	6.40000000e+01
-217	2.46626000e+05	4.00000000e+01	4.50000000e+01	6.50000000e+01
-216	2.50098000e+05	4.10000000e+01	4.70000000e+01	6.80000000e+01
-215	2.53991000e+05	4.20000000e+01	5.00000000e+01	7.10000000e+01
-214	2.56311000e+05	4.20000000e+01	5.00000000e+01	7.10000000e+01
-213	2.59085000e+05	4.40000000e+01	5.10000000e+01	7.20000000e+01
-212	2.61395000e+05	4.40000000e+01	5.10000000e+01	7.20000000e+01
-211	2.64117000e+05	4.40000000e+01	5.10000000e+01	7.20000000e+01
-210	2.66260000e+05	4.40000000e+01	5.10000000e+01	7.20000000e+01
-209	2.68047000e+05	4.50000000e+01	5.20000000e+01	7.30000000e+01
-208	2.69821000e+05	4.90000000e+01	5.40000000e+01	7.50000000e+01
-207	2.71585000e+05	4.90000000e+01	5.40000000e+01	7.50000000e+01
-206	2.73305000e+05	4.90000000e+01	5.40000000e+01	7.50000000e+01
-205	2.75054000e+05	4.90000000e+01	5.40000000e+01	7.50000000e+01
-204	2.76914000e+05	4.90000000e+01	5.40000000e+01	7.50000000e+01
-203	2.78603000e+05	5.00000000e+01	5.70000000e+01	7.90000000e+01
-202	2.80350000e+05	5.00000000e+01	5.70000000e+01	7.90000000e+01
-201	2.81709000e+05	5.00000000e+01	5.70000000e+01	7.90000000e+01
-200	2.82822000e+05	5.00000000e+01	5.70000000e+01	7.90000000e+01
-199	2.84595000e+05	5.00000000e+01	5.70000000e+01	7.90000000e+01
-198	2.86510000e+05	5.10000000e+01	5.80000000e+01	8.00000000e+01
-197	2.88511000e+05	5.10000000e+01	5.80000000e+01	8.00000000e+01
-196	2.90379000e+05	5.10000000e+01	5.80000000e+01	8.00000000e+01
-195	2.92273000e+05	5.10000000e+01	5.80000000e+01	8.00000000e+01
-194	2.94321000e+05	5.10000000e+01	5.80000000e+01	8.00000000e+01
-193	2.96338000e+05	5.10000000e+01	5.80000000e+01	8.00000000e+01
-192	2.98403000e+05	5.10000000e+01	5.80000000e+01	8.00000000e+01
-191	3.00349000e+05	5.10000000e+01	5.80000000e+01	8.00000000e+01
-190	3.02123000e+05	5.10000000e+01	5.80000000e+01	8.00000000e+01
-189	3.03596000e+05	5.10000000e+01	5.80000000e+01	8.00000000e+01
-188	3.05168000e+05	5.10000000e+01	5.80000000e+01	8.00000000e+01
-187	3.06950000e+05	5.10000000e+01	5.80000000e+01	8.00000000e+01
-186	3.08681000e+05	5.10000000e+01	5.80000000e+01	8.00000000e+01
-185	3.10463000e+05	5.10000000e+01	5.80000000e+01	8.00000000e+01
-184	3.12283000e+05	5.10000000e+01	5.80000000e+01	8.00000000e+01
-183	3.13990000e+05	5.10000000e+01	5.80000000e+01	8.00000000e+01
-182	3.15481000e+05	5.10000000e+01	5.80000000e+01	8.00000000e+01
-181	3.16752000e+05	5.20000000e+01	5.90000000e+01	8.10000000e+01
-180	3.18052000e+05	5.20000000e+01	5.90000000e+01	8.10000000e+01
-179	3.19542000e+05	5.20000000e+01	5.90000000e+01	8.10000000e+01
-178	3.21114000e+05	5.20000000e+01	5.90000000e+01	8.10000000e+01
-177	3.22680000e+05	5.20000000e+01	5.90000000e+01	8.10000000e+01
-176	3.24595000e+05	5.20000000e+01	5.90000000e+01	8.10000000e+01
-175	3.26121000e+05	5.20000000e+01	5.90000000e+01	8.10000000e+01
-174	3.27493000e+05	5.20000000e+01	5.90000000e+01	8.10000000e+01
-173	3.28860000e+05	4.90000000e+01	6.00000000e+01	8.20000000e+01
-172	3.30295000e+05	4.90000000e+01	6.00000000e+01	8.20000000e+01
-171	3.30295000e+05	4.90000000e+01	6.00000000e+01	8.20000000e+01
-170	3.30295000e+05	4.90000000e+01	6.00000000e+01	8.20000000e+01
-169	3.31864000e+05	4.90000000e+01	6.00000000e+01	8.20000000e+01
-168	3.33168000e+05	4.90000000e+01	6.00000000e+01	8.20000000e+01
-167	3.34446000e+05	4.90000000e+01	6.00000000e+01	8.20000000e+01
-166	3.35737000e+05	4.90000000e+01	6.00000000e+01	8.20000000e+01
-165	3.36988000e+05	4.90000000e+01	6.00000000e+01	8.20000000e+01
-164	3.38374000e+05	4.90000000e+01	6.00000000e+01	8.20000000e+01
-163	3.40016000e+05	4.90000000e+01	6.00000000e+01	8.20000000e+01
-162	3.41493000e+05	4.90000000e+01	6.00000000e+01	8.20000000e+01
-161	3.42821000e+05	4.90000000e+01	6.00000000e+01	8.20000000e+01
-160	3.44232000e+05	4.90000000e+01	6.00000000e+01	8.20000000e+01
-159	3.45629000e+05	4.90000000e+01	6.00000000e+01	8.20000000e+01
-158	3.46914000e+05	4.90000000e+01	6.00000000e+01	8.20000000e+01
-157	3.48539000e+05	4.90000000e+01	6.00000000e+01	8.20000000e+01
-156	3.50245000e+05	4.90000000e+01	6.00000000e+01	8.20000000e+01
-155	3.50245000e+05	4.90000000e+01	6.00000000e+01	8.20000000e+01
-154	3.51584000e+05	4.90000000e+01	6.00000000e+01	8.20000000e+01
-153	3.52908000e+05	4.90000000e+01	6.00000000e+01	8.20000000e+01
-152	3.54285000e+05	4.90000000e+01	6.00000000e+01	8.20000000e+01
-151	3.55815000e+05	4.90000000e+01	6.00000000e+01	8.20000000e+01
-150	3.57418000e+05	4.90000000e+01	6.00000000e+01	8.20000000e+01
-149	3.59062000e+05	4.90000000e+01	6.00000000e+01	8.20000000e+01
-148	3.60821000e+05	4.90000000e+01	6.00000000e+01	8.20000000e+01
-147	3.62381000e+05	4.90000000e+01	6.00000000e+01	8.20000000e+01
-146	3.63726000e+05	4.90000000e+01	6.00000000e+01	8.20000000e+01
-145	3.65165000e+05	4.90000000e+01	6.00000000e+01	8.20000000e+01
-144	3.66571000e+05	4.90000000e+01	6.00000000e+01	8.20000000e+01
-143	3.68290000e+05	4.90000000e+01	6.00000000e+01	8.20000000e+01
-142	3.70341000e+05	4.90000000e+01	6.00000000e+01	8.20000000e+01
-141	3.72105000e+05	4.90000000e+01	6.00000000e+01	8.20000000e+01
-140	3.72105000e+05	4.90000000e+01	6.00000000e+01	8.20000000e+01
-139	3.73433000e+05	4.90000000e+01	6.00000000e+01	8.20000000e+01
-138	3.74595000e+05	4.90000000e+01	6.00000000e+01	8.20000000e+01
-137	3.76005000e+05	4.90000000e+01	6.00000000e+01	8.20000000e+01
-136	3.77714000e+05	4.90000000e+01	6.00000000e+01	8.20000000e+01
-135	3.79390000e+05	4.90000000e+01	6.00000000e+01	8.20000000e+01
-134	3.80848000e+05	4.90000000e+01	6.00000000e+01	8.20000000e+01
-133	3.82267000e+05	4.90000000e+01	6.00000000e+01	8.20000000e+01
-132	3.83635000e+05	4.90000000e+01	6.00000000e+01	8.20000000e+01
-131	3.84964000e+05	4.90000000e+01	6.00000000e+01	8.20000000e+01
-130	3.86566000e+05	4.90000000e+01	6.00000000e+01	8.20000000e+01
-129	3.88315000e+05	4.90000000e+01	6.00000000e+01	8.20000000e+01
-128	3.90180000e+05	4.90000000e+01	6.00000000e+01	8.20000000e+01
-127	3.92176000e+05	4.90000000e+01	6.00000000e+01	8.20000000e+01
-126	3.93936000e+05	4.90000000e+01	6.00000000e+01	8.20000000e+01
-125	3.95554000e+05	4.90000000e+01	6.00000000e+01	8.20000000e+01
-124	3.97256000e+05	5.30000000e+01	6.10000000e+01	8.40000000e+01
-123	3.99143000e+05	5.30000000e+01	6.10000000e+01	8.40000000e+01
-122	4.01471000e+05	5.30000000e+01	6.10000000e+01	8.40000000e+01
-121	4.03595000e+05	5.30000000e+01	6.10000000e+01	8.40000000e+01
-120	4.05465000e+05	5.40000000e+01	6.20000000e+01	8.50000000e+01
-119	4.06964000e+05	5.40000000e+01	6.20000000e+01	8.50000000e+01
-118	4.08394000e+05	5.40000000e+01	6.30000000e+01	8.60000000e+01
-117	4.09848000e+05	5.40000000e+01	6.30000000e+01	8.60000000e+01
-116	4.11483000e+05	5.40000000e+01	6.30000000e+01	8.60000000e+01
-115	4.13244000e+05	5.40000000e+01	6.30000000e+01	8.60000000e+01
-114	4.15479000e+05	5.80000000e+01	6.40000000e+01	8.70000000e+01
-113	4.17410000e+05	5.80000000e+01	6.40000000e+01	8.70000000e+01
-112	4.19143000e+05	5.80000000e+01	6.40000000e+01	8.70000000e+01
-111	4.20686000e+05	5.80000000e+01	6.40000000e+01	8.70000000e+01
-110	4.22206000e+05	5.80000000e+01	6.40000000e+01	8.70000000e+01
-109	4.24439000e+05	5.90000000e+01	6.50000000e+01	8.80000000e+01
-108	4.27733000e+05	5.90000000e+01	6.60000000e+01	8.90000000e+01
-107	4.30561000e+05	6.20000000e+01	6.70000000e+01	9.20000000e+01
-106	4.33502000e+05	6.20000000e+01	6.70000000e+01	9.20000000e+01
-105	4.36173000e+05	6.20000000e+01	6.70000000e+01	9.20000000e+01
-104	4.38387000e+05	6.20000000e+01	6.70000000e+01	9.20000000e+01
-103	4.40504000e+05	6.20000000e+01	6.70000000e+01	9.20000000e+01
-102	4.42832000e+05	6.20000000e+01	7.00000000e+01	9.60000000e+01
-101	4.45050000e+05	6.20000000e+01	7.00000000e+01	9.60000000e+01
-100	4.47516000e+05	6.20000000e+01	7.00000000e+01	9.60000000e+01
-99	4.50321000e+05	6.20000000e+01	7.00000000e+01	9.60000000e+01
-98	4.53395000e+05	6.40000000e+01	7.10000000e+01	9.70000000e+01
-97	4.55274000e+05	6.40000000e+01	7.10000000e+01	9.70000000e+01
-96	4.57110000e+05	6.40000000e+01	7.10000000e+01	9.70000000e+01
-95	4.59015000e+05	6.40000000e+01	7.10000000e+01	9.70000000e+01
-94	4.61012000e+05	6.40000000e+01	7.10000000e+01	9.70000000e+01
-93	4.63126000e+05	6.40000000e+01	7.10000000e+01	9.70000000e+01
-92	4.64905000e+05	6.40000000e+01	7.10000000e+01	9.70000000e+01
-91	4.66476000e+05	6.50000000e+01	7.20000000e+01	9.80000000e+01
-90	4.67921000e+05	6.40000000e+01	7.30000000e+01	9.90000000e+01
-89	4.69669000e+05	6.40000000e+01	7.30000000e+01	9.90000000e+01
-88	4.71672000e+05	6.40000000e+01	7.40000000e+01	1.00000000e+02
-87	4.74074000e+05	6.40000000e+01	7.40000000e+01	1.00000000e+02
-86	4.76443000e+05	6.40000000e+01	7.40000000e+01	1.00000000e+02
-85	4.78478000e+05	6.40000000e+01	7.40000000e+01	1.00000000e+02
-84	4.80320000e+05	6.60000000e+01	7.50000000e+01	1.01000000e+02
-83	4.81906000e+05	6.60000000e+01	7.50000000e+01	1.01000000e+02
-82	4.83433000e+05	6.60000000e+01	7.50000000e+01	1.01000000e+02
-81	4.85225000e+05	6.60000000e+01	7.50000000e+01	1.01000000e+02
-80	4.87118000e+05	6.60000000e+01	7.50000000e+01	1.01000000e+02
-79	4.89340000e+05	6.60000000e+01	7.50000000e+01	1.01000000e+02
-78	4.91341000e+05	6.70000000e+01	7.60000000e+01	1.06000000e+02
-77	4.92990000e+05	7.10000000e+01	7.70000000e+01	1.07000000e+02
-76	4.94436000e+05	7.10000000e+01	7.70000000e+01	1.07000000e+02
-75	4.95754000e+05	7.10000000e+01	7.70000000e+01	1.07000000e+02
-74	4.97382000e+05	7.50000000e+01	7.80000000e+01	1.08000000e+02
-73	4.99241000e+05	7.50000000e+01	7.80000000e+01	1.08000000e+02
-72	5.01385000e+05	7.50000000e+01	7.80000000e+01	1.08000000e+02
-71	5.03138000e+05	7.50000000e+01	7.80000000e+01	1.08000000e+02
-70	5.04782000e+05	7.20000000e+01	7.80000000e+01	1.09000000e+02
-69	5.06158000e+05	7.20000000e+01	7.80000000e+01	1.09000000e+02
-68	5.07589000e+05	7.20000000e+01	7.80000000e+01	1.09000000e+02
-67	5.09104000e+05	7.90000000e+01	8.00000000e+01	1.11000000e+02
-66	5.10839000e+05	7.60000000e+01	8.10000000e+01	1.13000000e+02
-65	5.12634000e+05	7.60000000e+01	8.10000000e+01	1.13000000e+02
-64	5.14372000e+05	7.60000000e+01	8.20000000e+01	1.14000000e+02
-63	5.15890000e+05	7.60000000e+01	8.20000000e+01	1.14000000e+02
-62	5.17384000e+05	7.60000000e+01	8.20000000e+01	1.14000000e+02
-61	5.18475000e+05	7.60000000e+01	8.20000000e+01	1.14000000e+02
-60	5.19766000e+05	7.60000000e+01	8.20000000e+01	1.14000000e+02
-59	5.21520000e+05	7.60000000e+01	8.30000000e+01	1.15000000e+02
-58	5.23235000e+05	8.20000000e+01	8.40000000e+01	1.16000000e+02
-57	5.24748000e+05	8.10000000e+01	8.50000000e+01	1.17000000e+02
-56	5.26039000e+05	8.10000000e+01	8.50000000e+01	1.17000000e+02
-55	5.27233000e+05	8.20000000e+01	8.60000000e+01	1.18000000e+02
-54	5.28952000e+05	8.20000000e+01	8.60000000e+01	1.18000000e+02
-53	5.30596000e+05	8.20000000e+01	8.60000000e+01	1.18000000e+02
-52	5.32514000e+05	7.80000000e+01	8.70000000e+01	1.19000000e+02
-51	5.34585000e+05	7.80000000e+01	8.70000000e+01	1.19000000e+02
-50	5.37610000e+05	7.80000000e+01	8.70000000e+01	1.19000000e+02
-49	5.39591000e+05	8.40000000e+01	9.00000000e+01	1.25000000e+02
-48	5.41429000e+05	8.40000000e+01	9.00000000e+01	1.25000000e+02
-47	5.43167000e+05	8.40000000e+01	9.00000000e+01	1.25000000e+02
-46	5.45113000e+05	8.40000000e+01	9.00000000e+01	1.25000000e+02
-45	5.47846000e+05	8.40000000e+01	9.00000000e+01	1.25000000e+02
-44	5.50439000e+05	8.40000000e+01	9.00000000e+01	1.25000000e+02
-43	5.53084000e+05	8.80000000e+01	9.10000000e+01	1.26000000e+02
-42	5.55568000e+05	8.80000000e+01	9.10000000e+01	1.26000000e+02
-41	5.57900000e+05	8.80000000e+01	9.10000000e+01	1.26000000e+02
-40	5.60403000e+05	8.70000000e+01	9.20000000e+01	1.27000000e+02
-39	5.63449000e+05	8.70000000e+01	9.20000000e+01	1.27000000e+02
-38	5.66273000e+05	8.40000000e+01	9.40000000e+01	1.29000000e+02
-37	5.69237000e+05	8.40000000e+01	9.40000000e+01	1.29000000e+02
-36	5.72381000e+05	8.40000000e+01	9.40000000e+01	1.29000000e+02
-35	5.74820000e+05	8.40000000e+01	9.40000000e+01	1.29000000e+02
-34	5.78241000e+05	9.30000000e+01	9.60000000e+01	1.31000000e+02
-33	5.81620000e+05	9.30000000e+01	9.60000000e+01	1.31000000e+02
-32	5.83633000e+05	8.80000000e+01	9.70000000e+01	1.32000000e+02
-31	5.84396000e+05	9.60000000e+01	1.00000000e+02	1.35000000e+02
-30	5.85009000e+05	9.20000000e+01	1.02000000e+02	1.37000000e+02
-29	5.85557000e+05	9.20000000e+01	1.03000000e+02	1.38000000e+02
-28	5.86554000e+05	9.80000000e+01	1.04000000e+02	1.40000000e+02
-27	5.88042000e+05	9.80000000e+01	1.04000000e+02	1.40000000e+02
-26	5.90175000e+05	9.80000000e+01	1.04000000e+02	1.40000000e+02
-25	5.92787000e+05	9.80000000e+01	1.04000000e+02	1.40000000e+02
-24	5.96193000e+05	9.80000000e+01	1.04000000e+02	1.40000000e+02
-23	6.00059000e+05	9.90000000e+01	1.07000000e+02	1.44000000e+02
-22	6.05684000e+05	9.80000000e+01	1.08000000e+02	1.45000000e+02
-21	6.09878000e+05	9.60000000e+01	1.09000000e+02	1.46000000e+02
-20	6.13926000e+05	1.02000000e+02	1.12000000e+02	1.50000000e+02
-19	6.18638000e+05	1.04000000e+02	1.13000000e+02	1.51000000e+02
-18	6.22550000e+05	1.04000000e+02	1.13000000e+02	1.51000000e+02
-17	6.22550000e+05	1.08000000e+02	1.16000000e+02	1.55000000e+02
-16	6.24243000e+05	1.03000000e+02	1.21000000e+02	1.61000000e+02
-15	6.24243000e+05	1.07000000e+02	1.22000000e+02	1.69000000e+02
-14	6.29184000e+05	1.14000000e+02	1.27000000e+02	1.74000000e+02
-13	6.33330000e+05	1.15000000e+02	1.29000000e+02	1.78000000e+02
-12	6.38131000e+05	1.16000000e+02	1.32000000e+02	1.81000000e+02
-11	6.43210000e+05	1.17000000e+02	1.33000000e+02	1.85000000e+02
-10	6.47972000e+05	1.18000000e+02	1.36000000e+02	1.88000000e+02
-9	6.51825000e+05	1.15000000e+02	1.37000000e+02	1.89000000e+02
-8	6.51825000e+05	1.23000000e+02	1.39000000e+02	1.92000000e+02
-7	6.58819000e+05	1.23000000e+02	1.40000000e+02	1.93000000e+02
-6	6.58819000e+05	1.27000000e+02	1.43000000e+02	1.98000000e+02
-5	6.58819000e+05	1.25000000e+02	1.44000000e+02	2.00000000e+02
-4	6.58819000e+05	1.27000000e+02	1.45000000e+02	2.01000000e+02
-3	6.58819000e+05	1.29000000e+02	1.47000000e+02	2.03000000e+02
-2	6.64239000e+05	1.23000000e+02	1.50000000e+02	2.06000000e+02
-1	6.70651000e+05	1.35000000e+02	1.54000000e+02	2.11000000e+02
0	6.78331000e+05	1.39000000e+02	1.60000000e+02	2.17000000e+02
1	6.89843000e+05	1.59000000e+02	1.81000000e+02	2.44000000e+02
2	7.05899000e+05	1.83000000e+02	2.10000000e+02	2.79000000e+02
3	7.26710000e+05	1.95000000e+02	2.26000000e+02	2.96000000e+02
4	7.46269000e+05	2.08000000e+02	2.42000000e+02	3.19000000e+02
5	7.65720000e+05	2.08000000e+02	2.64000000e+02	3.51000000e+02
6	7.84371000e+05	2.27000000e+02	2.70000000e+02	3.61000000e+02
7	7.96408000e+05	2.32000000e+02	2.79000000e+02	3.78000000e+02
8	8.07518000e+05	2.38000000e+02	2.85000000e+02	3.84000000e+02
9	8.19893000e+05	2.41000000e+02	2.90000000e+02	3.91000000e+02
10	8.34403000e+05	2.39000000e+02	2.97000000e+02	4.01000000e+02
11	8.49793000e+05	2.45000000e+02	2.99000000e+02	4.03000000e+02
12	8.65271000e+05	2.48000000e+02	3.02000000e+02	4.06000000e+02
13	8.80705000e+05	2.50000000e+02	3.06000000e+02	4.10000000e+02
14	8.91813000e+05	2.51000000e+02	3.08000000e+02	4.12000000e+02
15	9.02225000e+05	2.58000000e+02	3.10000000e+02	4.20000000e+02
16	9.12070000e+05	2.58000000e+02	3.10000000e+02	4.20000000e+02
17	9.21530000e+05	2.52000000e+02	3.12000000e+02	4.22000000e+02
18	9.31546000e+05	2.68000000e+02	3.18000000e+02	4.28000000e+02
19	9.41750000e+05	2.56000000e+02	3.22000000e+02	4.32000000e+02
20	9.52375000e+05	2.65000000e+02	3.25000000e+02	4.35000000e+02
21	9.61889000e+05	2.65000000e+02	3.30000000e+02	4.40000000e+02
22	9.71055000e+05	2.66000000e+02	3.36000000e+02	4.46000000e+02
23	9.79283000e+05	2.67000000e+02	3.37000000e+02	4.47000000e+02
24	9.86796000e+05	2.67000000e+02	3.37000000e+02	4.47000000e+02
25	9.94341000e+05	2.67000000e+02	3.37000000e+02	4.47000000e+02
26	1.00252400e+06	2.74000000e+02	3.42000000e+02	4.52000000e+02
27	1.01067700e+06	2.78000000e+02	3.44000000e+02	4.54000000e+02
28	1.01771600e+06	2.85000000e+02	3.49000000e+02	4.60000000e+02
29	1.02605300e+06	2.95000000e+02	3.51000000e+02	4.63000000e+02
30	1.03262700e+06	2.95000000e+02	3.51000000e+02	4.63000000e+02
31	1.03939900e+06	2.94000000e+02	3.56000000e+02	4.69000000e+02
32	1.04635800e+06	2.97000000e+02	3.65000000e+02	4.79000000e+02
33	1.05375800e+06	3.06000000e+02	3.67000000e+02	4.81000000e+02
34	1.06067600e+06	2.99000000e+02	3.70000000e+02	4.84000000e+02
35	1.06671100e+06	3.03000000e+02	3.72000000e+02	4.86000000e+02
36	1.07229000e+06	3.01000000e+02	3.75000000e+02	4.89000000e+02
37	1.07744200e+06	3.01000000e+02	3.75000000e+02	4.89000000e+02
38	1.08277600e+06	3.07000000e+02	3.76000000e+02	4.90000000e+02
39	1.08823500e+06	2.99000000e+02	3.78000000e+02	4.92000000e+02
40	1.09407000e+06	3.06000000e+02	3.81000000e+02	4.95000000e+02
41	1.09936600e+06	3.12000000e+02	3.89000000e+02	5.07000000e+02
42	1.10395900e+06	3.14000000e+02	3.90000000e+02	5.08000000e+02
43	1.10839300e+06	3.13000000e+02	3.91000000e+02	5.09000000e+02
44	1.11283400e+06	3.13000000e+02	3.91000000e+02	5.09000000e+02
45	1.11693700e+06	3.18000000e+02	3.92000000e+02	5.10000000e+02
46	1.12165500e+06	3.15000000e+02	3.97000000e+02	5.15000000e+02
47	1.12655200e+06	3.11000000e+02	4.00000000e+02	5.19000000e+02
48	1.13140600e+06	3.27000000e+02	4.02000000e+02	5.21000000e+02
49	1.13557400e+06	3.27000000e+02	4.02000000e+02	5.21000000e+02
50	1.13979800e+06	3.27000000e+02	4.02000000e+02	5.21000000e+02
51	1.14399200e+06	3.31000000e+02	4.07000000e+02	5.28000000e+02
52	1.14800900e+06	3.19000000e+02	4.09000000e+02	5.31000000e+02
53	1.15254000e+06	3.28000000e+02	4.10000000e+02	5.32000000e+02
54	1.15737300e+06	3.18000000e+02	4.13000000e+02	5.36000000e+02
55	1.16210600e+06	3.31000000e+02	4.15000000e+02	5.38000000e+02
56	1.16593300e+06	3.36000000e+02	4.17000000e+02	5.40000000e+02
57	1.16989700e+06	3.36000000e+02	4.17000000e+02	5.41000000e+02
58	1.17380400e+06	3.36000000e+02	4.17000000e+02	5.41000000e+02
59	1.17744700e+06	3.36000000e+02	4.17000000e+02	5.41000000e+02
60	1.18156000e+06	3.37000000e+02	4.18000000e+02	5.42000000e+02
61	1.18628000e+06	3.37000000e+02	4.18000000e+02	5.42000000e+02
62	1.19038500e+06	3.39000000e+02	4.19000000e+02	5.43000000e+02
63	1.19376600e+06	3.39000000e+02	4.19000000e+02	5.43000000e+02
64	1.19710900e+06	3.39000000e+02	4.19000000e+02	5.43000000e+02
65	1.20055900e+06	3.39000000e+02	4.19000000e+02	5.43000000e+02
66	1.20399700e+06	3.40000000e+02	4.20000000e+02	5.44000000e+02
67	1.20798700e+06	3.40000000e+02	4.20000000e+02	5.44000000e+02
68	1.21251600e+06	3.38000000e+02	4.21000000e+02	5.45000000e+02
69	1.21609000e+06	3.41000000e+02	4.23000000e+02	5.47000000e+02
70	1.21915900e+06	3.41000000e+02	4.23000000e+02	5.47000000e+02
71	1.22211000e+06	3.50000000e+02	4.26000000e+02	5.51000000e+02
72	1.22490400e+06	3.43000000e+02	4.27000000e+02	5.52000000e+02
73	1.22793400e+06	3.43000000e+02	4.27000000e+02	5.52000000e+02
74	1.23098500e+06	3.43000000e+02	4.28000000e+02	5.53000000e+02
75	1.23492300e+06	3.50000000e+02	4.30000000e+02	5.55000000e+02
76	1.23799300e+06	3.50000000e+02	4.30000000e+02	5.55000000e+02
77	1.24090100e+06	3.50000000e+02	4.31000000e+02	5.57000000e+02
78	1.24362500e+06	3.51000000e+02	4.33000000e+02	5.59000000e+02
79	1.24630600e+06	3.51000000e+02	4.33000000e+02	5.59000000e+02
80	1.24904100e+06	3.51000000e+02	4.33000000e+02	5.59000000e+02
81	1.25212300e+06	3.48000000e+02	4.34000000e+02	5.61000000e+02
82	1.25553000e+06	3.48000000e+02	4.34000000e+02	5.61000000e+02
83	1.25831100e+06	3.48000000e+02	4.34000000e+02	5.61000000e+02
84	1.26093700e+06	3.48000000e+02	4.34000000e+02	5.61000000e+02
85	1.26376600e+06	3.55000000e+02	4.35000000e+02	5.62000000e+02
86	1.26630300e+06	3.56000000e+02	4.36000000e+02	5.63000000e+02
87	1.26897100e+06	3.50000000e+02	4.37000000e+02	5.64000000e+02
88	1.27191200e+06	3.50000000e+02	4.37000000e+02	5.64000000e+02
89	1.27516000e+06	3.52000000e+02	4.38000000e+02	5.65000000e+02
90	1.27810300e+06	3.52000000e+02	4.38000000e+02	5.65000000e+02
91	1.28063300e+06	3.59000000e+02	4.40000000e+02	5.68000000e+02
92	1.28294200e+06	3.59000000e+02	4.41000000e+02	5.69000000e+02
93	1.28536300e+06	3.59000000e+02	4.41000000e+02	5.69000000e+02
94	1.28796700e+06	3.59000000e+02	4.41000000e+02	5.69000000e+02
95	1.29077500e+06	3.65000000e+02	4.42000000e+02	5.70000000e+02
96	1.29398200e+06	3.65000000e+02	4.42000000e+02	5.70000000e+02
97	1.29674200e+06	3.62000000e+02	4.44000000e+02	5.74000000e+02
98	1.29908500e+06	3.62000000e+02	4.44000000e+02	5.74000000e+02
99	1.30155200e+06	3.62000000e+02	4.44000000e+02	5.74000000e+02
100	1.30388800e+06	3.62000000e+02	4.44000000e+02	5.74000000e+02
