# Supplementary material for: Early Prediction of Movie Box Office Success Based on Wikipedia Activity Big Data
Source: PLoS One. 2013 Aug 21;8(8):e71226. doi: 10.1371/journal.pone.0071226 (PMC3749192; doi:10.1371/journal.pone.0071226)
Supplement: Dataset S1 — The dataset under study, including the financial and Wikipedia activity data is also available at http://wwm.phy.bme.hu/SupplementaryDataS1.zip. (ZIP) [file pone.0071226.s002.zip › wikipredict_data_pack/sample_of_312/wikipedia_predictors/265]

Day_(movie_time)	Views	Users	Rigor	Edits
-500	0.00000000e+00	0.00000000e+00	0.00000000e+00	0.00000000e+00
-499	0.00000000e+00	0.00000000e+00	0.00000000e+00	0.00000000e+00
-498	0.00000000e+00	0.00000000e+00	0.00000000e+00	0.00000000e+00
-497	0.00000000e+00	0.00000000e+00	0.00000000e+00	0.00000000e+00
-496	0.00000000e+00	0.00000000e+00	0.00000000e+00	0.00000000e+00
-495	0.00000000e+00	0.00000000e+00	0.00000000e+00	0.00000000e+00
-494	0.00000000e+00	0.00000000e+00	0.00000000e+00	0.00000000e+00
-493	0.00000000e+00	0.00000000e+00	0.00000000e+00	0.00000000e+00
-492	1.00000000e+00	0.00000000e+00	0.00000000e+00	0.00000000e+00
-491	1.00000000e+00	0.00000000e+00	0.00000000e+00	0.00000000e+00
-490	1.00000000e+00	0.00000000e+00	0.00000000e+00	0.00000000e+00
-489	1.00000000e+00	0.00000000e+00	0.00000000e+00	0.00000000e+00
-488	1.00000000e+00	0.00000000e+00	0.00000000e+00	0.00000000e+00
-487	1.00000000e+00	0.00000000e+00	0.00000000e+00	0.00000000e+00
-486	1.00000000e+00	0.00000000e+00	0.00000000e+00	0.00000000e+00
-485	1.00000000e+00	0.00000000e+00	0.00000000e+00	0.00000000e+00
-484	1.00000000e+00	0.00000000e+00	0.00000000e+00	0.00000000e+00
-483	1.00000000e+00	0.00000000e+00	0.00000000e+00	0.00000000e+00
-482	1.00000000e+00	0.00000000e+00	0.00000000e+00	0.00000000e+00
-481	1.00000000e+00	0.00000000e+00	0.00000000e+00	0.00000000e+00
-480	1.00000000e+00	0.00000000e+00	0.00000000e+00	0.00000000e+00
-479	1.00000000e+00	0.00000000e+00	0.00000000e+00	0.00000000e+00
-478	1.00000000e+00	0.00000000e+00	0.00000000e+00	0.00000000e+00
-477	1.00000000e+00	0.00000000e+00	0.00000000e+00	0.00000000e+00
-476	1.00000000e+00	0.00000000e+00	0.00000000e+00	0.00000000e+00
-475	1.00000000e+00	0.00000000e+00	0.00000000e+00	0.00000000e+00
-474	1.00000000e+00	0.00000000e+00	0.00000000e+00	0.00000000e+00
-473	1.00000000e+00	0.00000000e+00	0.00000000e+00	0.00000000e+00
-472	1.00000000e+00	0.00000000e+00	0.00000000e+00	0.00000000e+00
-471	1.00000000e+00	0.00000000e+00	0.00000000e+00	0.00000000e+00
-470	1.00000000e+00	0.00000000e+00	0.00000000e+00	0.00000000e+00
-469	1.00000000e+00	0.00000000e+00	0.00000000e+00	0.00000000e+00
-468	1.00000000e+00	0.00000000e+00	0.00000000e+00	0.00000000e+00
-467	1.00000000e+00	0.00000000e+00	0.00000000e+00	0.00000000e+00
-466	1.00000000e+00	0.00000000e+00	0.00000000e+00	0.00000000e+00
-465	1.00000000e+00	0.00000000e+00	0.00000000e+00	0.00000000e+00
-464	1.00000000e+00	0.00000000e+00	0.00000000e+00	0.00000000e+00
-463	1.00000000e+00	0.00000000e+00	0.00000000e+00	0.00000000e+00
-462	1.00000000e+00	0.00000000e+00	0.00000000e+00	0.00000000e+00
-461	1.00000000e+00	0.00000000e+00	0.00000000e+00	0.00000000e+00
-460	1.00000000e+00	0.00000000e+00	0.00000000e+00	0.00000000e+00
-459	1.00000000e+00	0.00000000e+00	0.00000000e+00	0.00000000e+00
-458	1.00000000e+00	0.00000000e+00	0.00000000e+00	0.00000000e+00
-457	1.00000000e+00	0.00000000e+00	0.00000000e+00	0.00000000e+00
-456	1.00000000e+00	0.00000000e+00	0.00000000e+00	0.00000000e+00
-455	1.00000000e+00	0.00000000e+00	0.00000000e+00	0.00000000e+00
-454	1.00000000e+00	0.00000000e+00	0.00000000e+00	0.00000000e+00
-453	1.00000000e+00	0.00000000e+00	0.00000000e+00	0.00000000e+00
-452	1.00000000e+00	0.00000000e+00	0.00000000e+00	0.00000000e+00
-451	1.00000000e+00	0.00000000e+00	0.00000000e+00	0.00000000e+00
-450	1.00000000e+00	0.00000000e+00	0.00000000e+00	0.00000000e+00
-449	1.00000000e+00	0.00000000e+00	0.00000000e+00	0.00000000e+00
-448	1.00000000e+00	0.00000000e+00	0.00000000e+00	0.00000000e+00
-447	1.00000000e+00	0.00000000e+00	0.00000000e+00	0.00000000e+00
-446	1.00000000e+00	0.00000000e+00	0.00000000e+00	0.00000000e+00
-445	1.00000000e+00	0.00000000e+00	0.00000000e+00	0.00000000e+00
-444	1.00000000e+00	0.00000000e+00	0.00000000e+00	0.00000000e+00
-443	1.00000000e+00	0.00000000e+00	0.00000000e+00	0.00000000e+00
-442	1.40000000e+01	0.00000000e+00	0.00000000e+00	0.00000000e+00
-441	3.10000000e+01	0.00000000e+00	0.00000000e+00	0.00000000e+00
-440	4.50000000e+01	0.00000000e+00	0.00000000e+00	0.00000000e+00
-439	6.60000000e+01	0.00000000e+00	0.00000000e+00	0.00000000e+00
-438	8.70000000e+01	0.00000000e+00	0.00000000e+00	0.00000000e+00
-437	1.06000000e+02	0.00000000e+00	0.00000000e+00	0.00000000e+00
-436	1.22000000e+02	0.00000000e+00	0.00000000e+00	0.00000000e+00
-435	1.28000000e+02	0.00000000e+00	0.00000000e+00	0.00000000e+00
-434	1.44000000e+02	0.00000000e+00	0.00000000e+00	0.00000000e+00
-433	1.57000000e+02	0.00000000e+00	0.00000000e+00	0.00000000e+00
-432	1.81000000e+02	0.00000000e+00	0.00000000e+00	0.00000000e+00
-431	2.10000000e+02	0.00000000e+00	0.00000000e+00	0.00000000e+00
-430	2.33000000e+02	0.00000000e+00	0.00000000e+00	0.00000000e+00
-429	3.54000000e+02	1.00000000e+00	1.00000000e+00	2.00000000e+00
-428	4.97000000e+02	1.00000000e+00	1.00000000e+00	2.00000000e+00
-427	6.51000000e+02	1.00000000e+00	1.00000000e+00	2.00000000e+00
-426	7.82000000e+02	1.00000000e+00	1.00000000e+00	2.00000000e+00
-425	9.93000000e+02	1.00000000e+00	1.00000000e+00	2.00000000e+00
-424	1.21100000e+03	1.00000000e+00	1.00000000e+00	2.00000000e+00
-423	1.37200000e+03	1.00000000e+00	1.00000000e+00	2.00000000e+00
-422	1.48800000e+03	1.00000000e+00	1.00000000e+00	2.00000000e+00
-421	1.62200000e+03	1.00000000e+00	1.00000000e+00	2.00000000e+00
-420	1.77700000e+03	1.00000000e+00	1.00000000e+00	2.00000000e+00
-419	1.93700000e+03	1.00000000e+00	1.00000000e+00	2.00000000e+00
-418	2.10600000e+03	1.00000000e+00	1.00000000e+00	2.00000000e+00
-417	2.32700000e+03	1.00000000e+00	1.00000000e+00	2.00000000e+00
-416	2.60100000e+03	2.00000000e+00	2.00000000e+00	1.30000000e+01
-415	2.87000000e+03	2.00000000e+00	2.00000000e+00	1.30000000e+01
-414	3.17000000e+03	2.00000000e+00	2.00000000e+00	1.30000000e+01
-413	3.45000000e+03	2.00000000e+00	2.00000000e+00	1.30000000e+01
-412	3.74300000e+03	3.00000000e+00	3.00000000e+00	1.40000000e+01
-411	4.08500000e+03	3.00000000e+00	3.00000000e+00	1.40000000e+01
-410	4.43400000e+03	5.00000000e+00	4.00000000e+00	1.50000000e+01
-409	4.73900000e+03	5.00000000e+00	4.00000000e+00	1.50000000e+01
-408	4.99800000e+03	5.00000000e+00	4.00000000e+00	1.50000000e+01
-407	5.31700000e+03	5.00000000e+00	4.00000000e+00	1.50000000e+01
-406	5.59600000e+03	5.00000000e+00	4.00000000e+00	1.50000000e+01
-405	5.85400000e+03	5.00000000e+00	4.00000000e+00	1.50000000e+01
-404	6.15800000e+03	5.00000000e+00	5.00000000e+00	1.60000000e+01
-403	6.52200000e+03	5.00000000e+00	5.00000000e+00	1.60000000e+01
-402	6.82700000e+03	5.00000000e+00	5.00000000e+00	1.60000000e+01
-401	7.08300000e+03	5.00000000e+00	5.00000000e+00	1.60000000e+01
-400	7.30800000e+03	6.00000000e+00	6.00000000e+00	1.70000000e+01
-399	7.56200000e+03	6.00000000e+00	6.00000000e+00	1.70000000e+01
-398	7.84300000e+03	6.00000000e+00	6.00000000e+00	1.70000000e+01
-397	8.07200000e+03	6.00000000e+00	6.00000000e+00	1.70000000e+01
-396	8.45600000e+03	6.00000000e+00	6.00000000e+00	1.70000000e+01
-395	8.75200000e+03	6.00000000e+00	6.00000000e+00	1.70000000e+01
-394	9.00000000e+03	6.00000000e+00	6.00000000e+00	1.70000000e+01
-393	9.22200000e+03	6.00000000e+00	6.00000000e+00	1.70000000e+01
-392	9.48100000e+03	6.00000000e+00	6.00000000e+00	1.70000000e+01
-391	9.76300000e+03	6.00000000e+00	6.00000000e+00	1.70000000e+01
-390	1.00760000e+04	6.00000000e+00	6.00000000e+00	1.70000000e+01
-389	1.03970000e+04	8.00000000e+00	7.00000000e+00	1.80000000e+01
-388	1.07300000e+04	8.00000000e+00	7.00000000e+00	1.80000000e+01
-387	1.10560000e+04	8.00000000e+00	7.00000000e+00	1.80000000e+01
-386	1.14050000e+04	6.00000000e+00	8.00000000e+00	1.90000000e+01
-385	1.16640000e+04	1.00000000e+01	1.00000000e+01	2.10000000e+01
-384	1.19800000e+04	1.00000000e+01	1.00000000e+01	2.10000000e+01
-383	1.23540000e+04	1.00000000e+01	1.00000000e+01	2.10000000e+01
-382	1.26980000e+04	8.00000000e+00	1.10000000e+01	2.20000000e+01
-381	1.30460000e+04	8.00000000e+00	1.10000000e+01	2.20000000e+01
-380	1.34070000e+04	8.00000000e+00	1.10000000e+01	2.20000000e+01
-379	1.38440000e+04	1.00000000e+01	1.20000000e+01	2.40000000e+01
-378	1.42440000e+04	1.00000000e+01	1.20000000e+01	2.40000000e+01
-377	1.47560000e+04	1.00000000e+01	1.20000000e+01	2.40000000e+01
-376	1.52670000e+04	1.00000000e+01	1.20000000e+01	2.40000000e+01
-375	1.57410000e+04	1.00000000e+01	1.20000000e+01	2.40000000e+01
-374	1.62260000e+04	1.00000000e+01	1.20000000e+01	2.50000000e+01
-373	1.66110000e+04	1.00000000e+01	1.20000000e+01	2.50000000e+01
-372	1.69740000e+04	1.00000000e+01	1.20000000e+01	2.50000000e+01
-371	1.73690000e+04	1.00000000e+01	1.20000000e+01	2.50000000e+01
-370	1.78420000e+04	1.00000000e+01	1.20000000e+01	2.50000000e+01
-369	1.83760000e+04	9.00000000e+00	1.30000000e+01	2.60000000e+01
-368	1.88340000e+04	9.00000000e+00	1.30000000e+01	2.60000000e+01
-367	1.91840000e+04	9.00000000e+00	1.30000000e+01	2.60000000e+01
-366	1.95910000e+04	9.00000000e+00	1.30000000e+01	2.60000000e+01
-365	2.00670000e+04	9.00000000e+00	1.30000000e+01	2.60000000e+01
-364	2.05670000e+04	1.10000000e+01	1.40000000e+01	2.70000000e+01
-363	2.09810000e+04	1.10000000e+01	1.40000000e+01	2.70000000e+01
-362	2.14540000e+04	1.10000000e+01	1.40000000e+01	2.70000000e+01
-361	2.18840000e+04	1.10000000e+01	1.40000000e+01	2.70000000e+01
-360	2.23850000e+04	1.10000000e+01	1.40000000e+01	2.70000000e+01
-359	2.27500000e+04	1.10000000e+01	1.40000000e+01	2.70000000e+01
-358	2.30850000e+04	1.10000000e+01	1.40000000e+01	2.70000000e+01
-357	2.34330000e+04	1.10000000e+01	1.40000000e+01	2.70000000e+01
-356	2.37380000e+04	1.30000000e+01	1.50000000e+01	2.80000000e+01
-355	2.41130000e+04	1.30000000e+01	1.50000000e+01	2.80000000e+01
-354	2.45450000e+04	1.30000000e+01	1.50000000e+01	2.80000000e+01
-353	2.49560000e+04	1.30000000e+01	1.50000000e+01	2.80000000e+01
-352	2.52990000e+04	1.30000000e+01	1.50000000e+01	2.80000000e+01
-351	2.56630000e+04	1.30000000e+01	1.50000000e+01	2.80000000e+01
-350	2.60180000e+04	1.30000000e+01	1.50000000e+01	2.80000000e+01
-349	2.63900000e+04	1.30000000e+01	1.50000000e+01	2.80000000e+01
-348	2.68650000e+04	1.30000000e+01	1.50000000e+01	2.80000000e+01
-347	2.72660000e+04	1.30000000e+01	1.50000000e+01	2.80000000e+01
-346	2.76260000e+04	1.30000000e+01	1.50000000e+01	2.80000000e+01
-345	2.80260000e+04	1.30000000e+01	1.50000000e+01	2.80000000e+01
-344	2.83410000e+04	1.30000000e+01	1.50000000e+01	2.80000000e+01
-343	2.86820000e+04	1.50000000e+01	1.60000000e+01	2.90000000e+01
-342	2.89920000e+04	1.50000000e+01	1.60000000e+01	2.90000000e+01
-341	2.93630000e+04	1.50000000e+01	1.60000000e+01	2.90000000e+01
-340	2.98430000e+04	1.50000000e+01	1.60000000e+01	2.90000000e+01
-339	3.01710000e+04	1.50000000e+01	1.60000000e+01	2.90000000e+01
-338	3.04860000e+04	1.50000000e+01	1.60000000e+01	2.90000000e+01
-337	3.08020000e+04	1.50000000e+01	1.60000000e+01	2.90000000e+01
-336	3.10690000e+04	1.50000000e+01	1.60000000e+01	2.90000000e+01
-335	3.14280000e+04	1.50000000e+01	1.60000000e+01	2.90000000e+01
-334	3.18110000e+04	1.50000000e+01	1.60000000e+01	2.90000000e+01
-333	3.22570000e+04	1.50000000e+01	1.60000000e+01	2.90000000e+01
-332	3.27310000e+04	1.50000000e+01	1.60000000e+01	2.90000000e+01
-331	3.32940000e+04	1.50000000e+01	1.60000000e+01	2.90000000e+01
-330	3.37660000e+04	1.70000000e+01	1.80000000e+01	3.10000000e+01
-329	3.42040000e+04	1.60000000e+01	1.90000000e+01	3.20000000e+01
-328	3.46820000e+04	1.60000000e+01	1.90000000e+01	3.20000000e+01
-327	3.52120000e+04	1.60000000e+01	1.90000000e+01	3.20000000e+01
-326	3.57570000e+04	1.60000000e+01	1.90000000e+01	3.20000000e+01
-325	3.63060000e+04	1.70000000e+01	2.00000000e+01	3.30000000e+01
-324	3.67360000e+04	1.70000000e+01	2.00000000e+01	3.30000000e+01
-323	3.72120000e+04	2.20000000e+01	2.40000000e+01	3.70000000e+01
-322	3.76200000e+04	2.20000000e+01	2.40000000e+01	3.70000000e+01
-321	3.80060000e+04	2.20000000e+01	2.40000000e+01	3.70000000e+01
-320	3.85270000e+04	2.20000000e+01	2.40000000e+01	3.70000000e+01
-319	3.91810000e+04	2.20000000e+01	2.40000000e+01	3.70000000e+01
-318	3.98060000e+04	2.20000000e+01	2.40000000e+01	3.70000000e+01
-317	4.03230000e+04	2.20000000e+01	2.50000000e+01	3.90000000e+01
-316	4.08440000e+04	2.20000000e+01	2.50000000e+01	3.90000000e+01
-315	4.13570000e+04	2.20000000e+01	2.50000000e+01	3.90000000e+01
-314	4.18280000e+04	2.20000000e+01	2.50000000e+01	3.90000000e+01
-313	4.24160000e+04	2.20000000e+01	2.50000000e+01	3.90000000e+01
-312	4.31160000e+04	2.20000000e+01	2.50000000e+01	3.90000000e+01
-311	4.36580000e+04	2.30000000e+01	2.60000000e+01	4.10000000e+01
-310	4.41340000e+04	2.40000000e+01	2.70000000e+01	4.20000000e+01
-309	4.46610000e+04	2.40000000e+01	2.70000000e+01	4.20000000e+01
-308	4.51170000e+04	2.50000000e+01	2.80000000e+01	4.30000000e+01
-307	4.55470000e+04	2.50000000e+01	2.80000000e+01	4.30000000e+01
-306	4.60970000e+04	2.70000000e+01	2.90000000e+01	4.40000000e+01
-305	4.67060000e+04	2.70000000e+01	2.90000000e+01	4.40000000e+01
-304	4.73890000e+04	2.70000000e+01	2.90000000e+01	4.40000000e+01
-303	4.79080000e+04	2.70000000e+01	2.90000000e+01	4.40000000e+01
-302	4.83970000e+04	2.70000000e+01	2.90000000e+01	4.40000000e+01
-301	4.89020000e+04	2.70000000e+01	2.90000000e+01	4.40000000e+01
-300	4.94130000e+04	2.70000000e+01	2.90000000e+01	4.40000000e+01
-299	5.01310000e+04	3.10000000e+01	3.00000000e+01	4.50000000e+01
-298	5.07630000e+04	2.60000000e+01	3.10000000e+01	4.60000000e+01
-297	5.13410000e+04	2.60000000e+01	3.10000000e+01	4.60000000e+01
-296	5.18270000e+04	2.60000000e+01	3.10000000e+01	4.60000000e+01
-295	5.23810000e+04	2.60000000e+01	3.10000000e+01	4.60000000e+01
-294	5.28510000e+04	2.60000000e+01	3.10000000e+01	4.60000000e+01
-293	5.33390000e+04	2.60000000e+01	3.10000000e+01	4.60000000e+01
-292	5.39600000e+04	2.60000000e+01	3.10000000e+01	4.60000000e+01
-291	5.49630000e+04	2.60000000e+01	3.10000000e+01	4.60000000e+01
-290	5.55820000e+04	3.10000000e+01	3.20000000e+01	4.80000000e+01
-289	5.61850000e+04	3.10000000e+01	3.20000000e+01	4.80000000e+01
-288	5.67120000e+04	3.10000000e+01	3.20000000e+01	4.80000000e+01
-287	5.72920000e+04	3.10000000e+01	3.20000000e+01	4.80000000e+01
-286	5.78840000e+04	3.10000000e+01	3.20000000e+01	4.80000000e+01
-285	5.86410000e+04	3.10000000e+01	3.20000000e+01	4.80000000e+01
-284	5.93770000e+04	3.10000000e+01	3.20000000e+01	4.80000000e+01
-283	6.00370000e+04	3.10000000e+01	3.20000000e+01	4.80000000e+01
-282	6.07610000e+04	3.10000000e+01	3.20000000e+01	4.80000000e+01
-281	6.14670000e+04	3.10000000e+01	3.20000000e+01	4.80000000e+01
-280	6.23350000e+04	3.10000000e+01	3.20000000e+01	4.80000000e+01
-279	6.35290000e+04	3.10000000e+01	3.20000000e+01	4.80000000e+01
-278	6.50130000e+04	3.10000000e+01	3.20000000e+01	4.80000000e+01
-277	6.61500000e+04	3.10000000e+01	3.20000000e+01	4.80000000e+01
-276	6.72880000e+04	3.10000000e+01	3.20000000e+01	4.80000000e+01
-275	6.82260000e+04	3.10000000e+01	3.20000000e+01	4.80000000e+01
-274	6.90670000e+04	3.10000000e+01	3.20000000e+01	4.80000000e+01
-273	6.99830000e+04	3.10000000e+01	3.20000000e+01	4.80000000e+01
-272	7.07180000e+04	3.10000000e+01	3.20000000e+01	4.80000000e+01
-271	7.16470000e+04	3.10000000e+01	3.20000000e+01	4.80000000e+01
-270	7.28040000e+04	3.10000000e+01	3.20000000e+01	4.80000000e+01
-269	7.37910000e+04	3.10000000e+01	3.20000000e+01	4.80000000e+01
-268	7.45210000e+04	3.10000000e+01	3.20000000e+01	4.80000000e+01
-267	7.51030000e+04	3.10000000e+01	3.20000000e+01	4.80000000e+01
-266	7.56730000e+04	3.10000000e+01	3.20000000e+01	4.80000000e+01
-265	7.62850000e+04	3.10000000e+01	3.20000000e+01	4.80000000e+01
-264	7.70320000e+04	3.10000000e+01	3.20000000e+01	4.80000000e+01
-263	7.77290000e+04	3.10000000e+01	3.20000000e+01	4.80000000e+01
-262	7.82830000e+04	3.10000000e+01	3.20000000e+01	4.80000000e+01
-261	7.86640000e+04	3.10000000e+01	3.20000000e+01	4.80000000e+01
-260	7.91460000e+04	3.10000000e+01	3.20000000e+01	4.80000000e+01
-259	7.95930000e+04	3.10000000e+01	3.20000000e+01	4.80000000e+01
-258	8.01530000e+04	3.10000000e+01	3.20000000e+01	4.80000000e+01
-257	8.08670000e+04	3.40000000e+01	3.30000000e+01	4.90000000e+01
-256	8.16070000e+04	3.40000000e+01	3.30000000e+01	4.90000000e+01
-255	8.21920000e+04	3.40000000e+01	3.30000000e+01	4.90000000e+01
-254	8.27620000e+04	3.30000000e+01	3.50000000e+01	5.10000000e+01
-253	8.35160000e+04	3.30000000e+01	3.50000000e+01	5.10000000e+01
-252	8.41780000e+04	3.30000000e+01	3.50000000e+01	5.10000000e+01
-251	8.48210000e+04	3.30000000e+01	3.50000000e+01	5.10000000e+01
-250	8.57360000e+04	3.30000000e+01	3.50000000e+01	5.10000000e+01
-249	8.67290000e+04	3.30000000e+01	3.50000000e+01	5.10000000e+01
-248	8.73480000e+04	3.30000000e+01	3.50000000e+01	5.10000000e+01
-247	8.80090000e+04	3.30000000e+01	3.50000000e+01	5.10000000e+01
-246	8.86440000e+04	3.30000000e+01	3.50000000e+01	5.10000000e+01
-245	8.92610000e+04	3.30000000e+01	3.50000000e+01	5.10000000e+01
-244	8.98250000e+04	3.30000000e+01	3.50000000e+01	5.10000000e+01
-243	9.05260000e+04	3.30000000e+01	3.50000000e+01	5.10000000e+01
-242	9.13650000e+04	3.30000000e+01	3.50000000e+01	5.10000000e+01
-241	9.21230000e+04	3.40000000e+01	3.60000000e+01	5.20000000e+01
-240	9.26840000e+04	3.40000000e+01	3.60000000e+01	5.20000000e+01
-239	9.32790000e+04	3.40000000e+01	3.60000000e+01	5.20000000e+01
-238	9.39510000e+04	3.40000000e+01	3.60000000e+01	5.20000000e+01
-237	9.45510000e+04	3.40000000e+01	3.60000000e+01	5.20000000e+01
-236	9.53790000e+04	3.40000000e+01	3.60000000e+01	5.20000000e+01
-235	9.62220000e+04	3.40000000e+01	3.60000000e+01	5.20000000e+01
-234	9.71460000e+04	3.40000000e+01	3.60000000e+01	5.20000000e+01
-233	9.78110000e+04	3.40000000e+01	3.60000000e+01	5.20000000e+01
-232	9.84330000e+04	3.70000000e+01	3.90000000e+01	5.50000000e+01
-231	9.90640000e+04	3.70000000e+01	3.90000000e+01	5.50000000e+01
-230	9.96610000e+04	3.70000000e+01	3.90000000e+01	5.50000000e+01
-229	1.00339000e+05	3.70000000e+01	3.90000000e+01	5.50000000e+01
-228	1.00968000e+05	3.70000000e+01	3.90000000e+01	5.50000000e+01
-227	1.01635000e+05	3.70000000e+01	3.90000000e+01	5.50000000e+01
-226	1.02223000e+05	3.70000000e+01	3.90000000e+01	5.50000000e+01
-225	1.02833000e+05	3.70000000e+01	3.90000000e+01	5.50000000e+01
-224	1.03375000e+05	3.70000000e+01	3.90000000e+01	5.50000000e+01
-223	1.04027000e+05	3.70000000e+01	3.90000000e+01	5.50000000e+01
-222	1.04599000e+05	3.70000000e+01	3.90000000e+01	5.50000000e+01
-221	1.05309000e+05	3.70000000e+01	3.90000000e+01	5.50000000e+01
-220	1.05955000e+05	3.70000000e+01	3.90000000e+01	5.50000000e+01
-219	1.06618000e+05	3.70000000e+01	3.90000000e+01	5.50000000e+01
-218	1.07264000e+05	3.70000000e+01	3.90000000e+01	5.50000000e+01
-217	1.07839000e+05	3.70000000e+01	3.90000000e+01	5.50000000e+01
-216	1.08501000e+05	4.10000000e+01	4.00000000e+01	5.60000000e+01
-215	1.09177000e+05	4.10000000e+01	4.00000000e+01	5.60000000e+01
-214	1.09934000e+05	4.10000000e+01	4.00000000e+01	5.60000000e+01
-213	1.10704000e+05	4.10000000e+01	4.00000000e+01	5.60000000e+01
-212	1.11450000e+05	4.00000000e+01	4.10000000e+01	5.80000000e+01
-211	1.12229000e+05	4.00000000e+01	4.10000000e+01	5.80000000e+01
-210	1.12928000e+05	4.00000000e+01	4.10000000e+01	5.80000000e+01
-209	1.13607000e+05	4.00000000e+01	4.10000000e+01	5.80000000e+01
-208	1.14307000e+05	4.00000000e+01	4.10000000e+01	5.80000000e+01
-207	1.15044000e+05	4.00000000e+01	4.10000000e+01	5.80000000e+01
-206	1.15866000e+05	4.00000000e+01	4.10000000e+01	5.80000000e+01
-205	1.16530000e+05	4.00000000e+01	4.10000000e+01	5.80000000e+01
-204	1.17221000e+05	4.00000000e+01	4.10000000e+01	5.80000000e+01
-203	1.17817000e+05	4.00000000e+01	4.10000000e+01	5.80000000e+01
-202	1.18435000e+05	4.00000000e+01	4.10000000e+01	5.80000000e+01
-201	1.19104000e+05	4.00000000e+01	4.10000000e+01	5.80000000e+01
-200	1.19723000e+05	4.00000000e+01	4.10000000e+01	5.80000000e+01
-199	1.20417000e+05	4.00000000e+01	4.10000000e+01	5.80000000e+01
-198	1.21065000e+05	4.10000000e+01	4.20000000e+01	5.90000000e+01
-197	1.21697000e+05	4.10000000e+01	4.20000000e+01	5.90000000e+01
-196	1.22309000e+05	4.50000000e+01	4.30000000e+01	6.10000000e+01
-195	1.22921000e+05	4.50000000e+01	4.30000000e+01	6.10000000e+01
-194	1.23535000e+05	4.50000000e+01	4.30000000e+01	6.10000000e+01
-193	1.24292000e+05	4.50000000e+01	4.40000000e+01	6.40000000e+01
-192	1.25128000e+05	4.50000000e+01	4.40000000e+01	6.40000000e+01
-191	1.25973000e+05	4.50000000e+01	4.40000000e+01	6.40000000e+01
-190	1.26756000e+05	4.50000000e+01	4.40000000e+01	6.40000000e+01
-189	1.27581000e+05	4.50000000e+01	4.40000000e+01	6.40000000e+01
-188	1.28364000e+05	4.40000000e+01	4.40000000e+01	6.50000000e+01
-187	1.29129000e+05	4.70000000e+01	4.40000000e+01	7.40000000e+01
-186	1.29897000e+05	4.70000000e+01	4.50000000e+01	7.50000000e+01
-185	1.30924000e+05	5.60000000e+01	4.80000000e+01	8.10000000e+01
-184	1.31931000e+05	5.30000000e+01	4.90000000e+01	8.20000000e+01
-183	1.32750000e+05	5.30000000e+01	4.90000000e+01	8.20000000e+01
-182	1.33501000e+05	5.30000000e+01	4.90000000e+01	8.20000000e+01
-181	1.34369000e+05	5.10000000e+01	5.10000000e+01	8.60000000e+01
-180	1.35179000e+05	5.30000000e+01	5.20000000e+01	8.70000000e+01
-179	1.36034000e+05	5.30000000e+01	5.20000000e+01	8.70000000e+01
-178	1.36915000e+05	5.30000000e+01	5.20000000e+01	8.70000000e+01
-177	1.37830000e+05	6.10000000e+01	5.40000000e+01	8.90000000e+01
-176	1.38714000e+05	6.10000000e+01	5.40000000e+01	8.90000000e+01
-175	1.39629000e+05	6.10000000e+01	5.70000000e+01	9.70000000e+01
-174	1.40621000e+05	6.10000000e+01	6.20000000e+01	1.06000000e+02
-173	1.41443000e+05	6.10000000e+01	6.20000000e+01	1.06000000e+02
-172	1.42309000e+05	6.10000000e+01	6.20000000e+01	1.06000000e+02
-171	1.43394000e+05	6.10000000e+01	6.20000000e+01	1.06000000e+02
-170	1.44302000e+05	6.10000000e+01	6.20000000e+01	1.06000000e+02
-169	1.45174000e+05	6.10000000e+01	6.20000000e+01	1.06000000e+02
-168	1.46040000e+05	5.90000000e+01	6.40000000e+01	1.08000000e+02
-167	1.46887000e+05	5.90000000e+01	6.40000000e+01	1.08000000e+02
-166	1.47719000e+05	5.90000000e+01	6.40000000e+01	1.08000000e+02
-165	1.48558000e+05	5.90000000e+01	6.40000000e+01	1.08000000e+02
-164	1.49699000e+05	5.70000000e+01	6.50000000e+01	1.09000000e+02
-163	1.50521000e+05	5.70000000e+01	6.50000000e+01	1.09000000e+02
-162	1.51423000e+05	6.30000000e+01	6.60000000e+01	1.10000000e+02
-161	1.52207000e+05	6.30000000e+01	6.60000000e+01	1.10000000e+02
-160	1.53023000e+05	6.30000000e+01	6.60000000e+01	1.10000000e+02
-159	1.53825000e+05	6.30000000e+01	6.60000000e+01	1.10000000e+02
-158	1.54794000e+05	6.30000000e+01	6.60000000e+01	1.10000000e+02
-157	1.55783000e+05	6.30000000e+01	6.60000000e+01	1.10000000e+02
-156	1.56727000e+05	6.30000000e+01	6.60000000e+01	1.10000000e+02
-155	1.57611000e+05	6.30000000e+01	6.60000000e+01	1.10000000e+02
-154	1.58449000e+05	6.30000000e+01	6.70000000e+01	1.11000000e+02
-153	1.59326000e+05	6.30000000e+01	6.70000000e+01	1.11000000e+02
-152	1.60186000e+05	6.30000000e+01	6.70000000e+01	1.11000000e+02
-151	1.61030000e+05	6.30000000e+01	6.70000000e+01	1.11000000e+02
-150	1.61995000e+05	6.30000000e+01	6.70000000e+01	1.11000000e+02
-149	1.62932000e+05	6.30000000e+01	6.70000000e+01	1.11000000e+02
-148	1.63844000e+05	6.30000000e+01	6.70000000e+01	1.11000000e+02
-147	1.64704000e+05	6.30000000e+01	6.70000000e+01	1.11000000e+02
-146	1.65633000e+05	6.30000000e+01	6.70000000e+01	1.11000000e+02
-145	1.66392000e+05	6.30000000e+01	6.70000000e+01	1.11000000e+02
-144	1.67272000e+05	6.30000000e+01	6.70000000e+01	1.11000000e+02
-143	1.68080000e+05	6.30000000e+01	6.70000000e+01	1.11000000e+02
-142	1.69024000e+05	6.30000000e+01	6.70000000e+01	1.11000000e+02
-141	1.69746000e+05	6.30000000e+01	6.70000000e+01	1.11000000e+02
-140	1.70539000e+05	6.30000000e+01	6.70000000e+01	1.11000000e+02
-139	1.71260000e+05	6.30000000e+01	6.70000000e+01	1.11000000e+02
-138	1.72186000e+05	6.30000000e+01	6.70000000e+01	1.11000000e+02
-137	1.73085000e+05	6.30000000e+01	6.70000000e+01	1.11000000e+02
-136	1.73987000e+05	6.30000000e+01	6.70000000e+01	1.11000000e+02
-135	1.74764000e+05	6.30000000e+01	6.70000000e+01	1.11000000e+02
-134	1.75672000e+05	6.30000000e+01	6.70000000e+01	1.11000000e+02
-133	1.76455000e+05	6.30000000e+01	6.70000000e+01	1.11000000e+02
-132	1.77300000e+05	6.30000000e+01	6.70000000e+01	1.11000000e+02
-131	1.78315000e+05	6.30000000e+01	6.70000000e+01	1.11000000e+02
-130	1.79364000e+05	6.30000000e+01	6.70000000e+01	1.11000000e+02
-129	1.80308000e+05	6.30000000e+01	6.70000000e+01	1.11000000e+02
-128	1.81120000e+05	6.30000000e+01	6.70000000e+01	1.11000000e+02
-127	1.81813000e+05	6.30000000e+01	6.70000000e+01	1.11000000e+02
-126	1.82479000e+05	6.30000000e+01	6.70000000e+01	1.11000000e+02
-125	1.83176000e+05	6.30000000e+01	6.70000000e+01	1.11000000e+02
-124	1.84140000e+05	6.30000000e+01	6.70000000e+01	1.11000000e+02
-123	1.85080000e+05	6.30000000e+01	6.70000000e+01	1.11000000e+02
-122	1.85996000e+05	6.30000000e+01	6.70000000e+01	1.11000000e+02
-121	1.86885000e+05	6.30000000e+01	6.70000000e+01	1.11000000e+02
-120	1.87671000e+05	6.30000000e+01	6.70000000e+01	1.11000000e+02
-119	1.88360000e+05	6.30000000e+01	6.70000000e+01	1.11000000e+02
-118	1.89071000e+05	6.30000000e+01	6.70000000e+01	1.11000000e+02
-117	1.90005000e+05	6.30000000e+01	6.70000000e+01	1.11000000e+02
-116	1.91023000e+05	6.30000000e+01	6.70000000e+01	1.11000000e+02
-115	1.91023000e+05	6.30000000e+01	6.70000000e+01	1.11000000e+02
-114	1.91758000e+05	6.30000000e+01	6.70000000e+01	1.11000000e+02
-113	1.91758000e+05	6.30000000e+01	6.70000000e+01	1.11000000e+02
-112	1.91758000e+05	6.30000000e+01	6.70000000e+01	1.11000000e+02
-111	1.91758000e+05	6.30000000e+01	6.70000000e+01	1.11000000e+02
-110	1.91758000e+05	6.30000000e+01	6.70000000e+01	1.11000000e+02
-109	1.91758000e+05	6.30000000e+01	6.70000000e+01	1.11000000e+02
-108	1.92562000e+05	6.30000000e+01	6.70000000e+01	1.11000000e+02
-107	1.93228000e+05	6.30000000e+01	6.70000000e+01	1.11000000e+02
-106	1.93833000e+05	6.30000000e+01	6.70000000e+01	1.11000000e+02
-105	1.94497000e+05	6.30000000e+01	6.70000000e+01	1.11000000e+02
-104	1.95188000e+05	6.30000000e+01	6.70000000e+01	1.11000000e+02
-103	1.96056000e+05	6.60000000e+01	6.90000000e+01	1.13000000e+02
-102	1.97009000e+05	6.60000000e+01	6.90000000e+01	1.13000000e+02
-101	1.97807000e+05	6.60000000e+01	6.90000000e+01	1.13000000e+02
-100	1.98436000e+05	6.60000000e+01	6.90000000e+01	1.13000000e+02
-99	1.99119000e+05	6.60000000e+01	6.90000000e+01	1.13000000e+02
-98	1.99736000e+05	6.60000000e+01	6.90000000e+01	1.13000000e+02
-97	2.00424000e+05	6.60000000e+01	6.90000000e+01	1.13000000e+02
-96	2.01202000e+05	6.60000000e+01	6.90000000e+01	1.13000000e+02
-95	2.02095000e+05	6.60000000e+01	6.90000000e+01	1.13000000e+02
-94	2.02866000e+05	6.60000000e+01	6.90000000e+01	1.13000000e+02
-93	2.03617000e+05	6.60000000e+01	6.90000000e+01	1.13000000e+02
-92	2.03617000e+05	6.60000000e+01	6.90000000e+01	1.13000000e+02
-91	2.03617000e+05	6.60000000e+01	6.90000000e+01	1.13000000e+02
-90	2.03617000e+05	6.60000000e+01	6.90000000e+01	1.13000000e+02
-89	2.04593000e+05	6.80000000e+01	7.00000000e+01	1.14000000e+02
-88	2.05797000e+05	6.50000000e+01	7.20000000e+01	1.17000000e+02
-87	2.06814000e+05	6.50000000e+01	7.20000000e+01	1.17000000e+02
-86	2.07656000e+05	6.50000000e+01	7.20000000e+01	1.17000000e+02
-85	2.08660000e+05	6.60000000e+01	7.30000000e+01	1.18000000e+02
-84	2.09723000e+05	6.90000000e+01	7.40000000e+01	1.19000000e+02
-83	2.10774000e+05	6.90000000e+01	7.40000000e+01	1.19000000e+02
-82	2.12052000e+05	6.90000000e+01	7.40000000e+01	1.19000000e+02
-81	2.13339000e+05	6.90000000e+01	7.40000000e+01	1.19000000e+02
-80	2.14638000e+05	7.80000000e+01	7.80000000e+01	1.26000000e+02
-79	2.15856000e+05	7.60000000e+01	7.90000000e+01	1.27000000e+02
-78	2.16937000e+05	7.60000000e+01	7.90000000e+01	1.27000000e+02
-77	2.18024000e+05	7.70000000e+01	8.00000000e+01	1.29000000e+02
-76	2.19073000e+05	7.90000000e+01	8.20000000e+01	1.32000000e+02
-75	2.20103000e+05	7.70000000e+01	8.30000000e+01	1.34000000e+02
-74	2.21007000e+05	7.70000000e+01	8.30000000e+01	1.34000000e+02
-73	2.21939000e+05	7.70000000e+01	8.30000000e+01	1.34000000e+02
-72	2.22930000e+05	7.70000000e+01	8.30000000e+01	1.34000000e+02
-71	2.23865000e+05	7.70000000e+01	8.30000000e+01	1.34000000e+02
-70	2.24811000e+05	7.70000000e+01	8.30000000e+01	1.34000000e+02
-69	2.25759000e+05	7.20000000e+01	8.30000000e+01	1.35000000e+02
-68	2.26806000e+05	7.20000000e+01	8.30000000e+01	1.35000000e+02
-67	2.27998000e+05	7.20000000e+01	8.30000000e+01	1.35000000e+02
-66	2.29052000e+05	7.20000000e+01	8.30000000e+01	1.35000000e+02
-65	2.30065000e+05	7.20000000e+01	8.30000000e+01	1.35000000e+02
-64	2.31056000e+05	7.20000000e+01	8.30000000e+01	1.35000000e+02
-63	2.32006000e+05	7.20000000e+01	8.30000000e+01	1.35000000e+02
-62	2.32903000e+05	7.20000000e+01	8.30000000e+01	1.35000000e+02
-61	2.33970000e+05	7.70000000e+01	8.40000000e+01	1.36000000e+02
-60	2.33970000e+05	9.20000000e+01	8.60000000e+01	1.38000000e+02
-59	2.34929000e+05	9.20000000e+01	8.60000000e+01	1.38000000e+02
-58	2.35813000e+05	7.80000000e+01	8.70000000e+01	1.39000000e+02
-57	2.36636000e+05	7.80000000e+01	8.70000000e+01	1.39000000e+02
-56	2.37405000e+05	7.80000000e+01	8.70000000e+01	1.39000000e+02
-55	2.38479000e+05	7.80000000e+01	8.70000000e+01	1.39000000e+02
-54	2.39528000e+05	7.80000000e+01	8.70000000e+01	1.39000000e+02
-53	2.39528000e+05	7.80000000e+01	8.70000000e+01	1.39000000e+02
-52	2.40536000e+05	7.80000000e+01	8.70000000e+01	1.39000000e+02
-51	2.41437000e+05	7.80000000e+01	8.70000000e+01	1.39000000e+02
-50	2.42469000e+05	7.80000000e+01	8.70000000e+01	1.39000000e+02
-49	2.43681000e+05	7.90000000e+01	8.80000000e+01	1.40000000e+02
-48	2.44929000e+05	7.90000000e+01	8.80000000e+01	1.40000000e+02
-47	2.46202000e+05	8.90000000e+01	9.00000000e+01	1.42000000e+02
-46	2.47527000e+05	8.60000000e+01	9.10000000e+01	1.43000000e+02
-45	2.48651000e+05	8.60000000e+01	9.10000000e+01	1.43000000e+02
-44	2.50019000e+05	8.60000000e+01	9.10000000e+01	1.43000000e+02
-43	2.51109000e+05	8.60000000e+01	9.10000000e+01	1.43000000e+02
-42	2.52088000e+05	8.60000000e+01	9.10000000e+01	1.43000000e+02
-41	2.53075000e+05	8.60000000e+01	9.10000000e+01	1.43000000e+02
-40	2.53998000e+05	8.60000000e+01	9.10000000e+01	1.43000000e+02
-39	2.55024000e+05	8.60000000e+01	9.20000000e+01	1.44000000e+02
-38	2.55924000e+05	8.60000000e+01	9.20000000e+01	1.44000000e+02
-37	2.56798000e+05	9.60000000e+01	9.50000000e+01	1.49000000e+02
-36	2.57619000e+05	9.60000000e+01	9.50000000e+01	1.49000000e+02
-35	2.58413000e+05	9.60000000e+01	9.50000000e+01	1.49000000e+02
-34	2.59237000e+05	9.60000000e+01	9.60000000e+01	1.50000000e+02
-33	2.60301000e+05	9.60000000e+01	9.60000000e+01	1.50000000e+02
-32	2.61238000e+05	9.10000000e+01	9.80000000e+01	1.52000000e+02
-31	2.62120000e+05	9.10000000e+01	9.80000000e+01	1.52000000e+02
-30	2.62994000e+05	9.50000000e+01	9.90000000e+01	1.53000000e+02
-29	2.63871000e+05	9.10000000e+01	1.00000000e+02	1.54000000e+02
-28	2.64913000e+05	9.10000000e+01	1.00000000e+02	1.54000000e+02
-27	2.66051000e+05	9.10000000e+01	1.00000000e+02	1.54000000e+02
-26	2.68083000e+05	9.10000000e+01	1.00000000e+02	1.54000000e+02
-25	2.70599000e+05	9.80000000e+01	1.02000000e+02	1.56000000e+02
-24	2.73095000e+05	9.50000000e+01	1.03000000e+02	1.57000000e+02
-23	2.75327000e+05	9.50000000e+01	1.03000000e+02	1.57000000e+02
-22	2.78337000e+05	9.50000000e+01	1.03000000e+02	1.57000000e+02
-21	2.80830000e+05	9.90000000e+01	1.06000000e+02	1.61000000e+02
-20	2.82640000e+05	1.00000000e+02	1.07000000e+02	1.62000000e+02
-19	2.84678000e+05	1.00000000e+02	1.07000000e+02	1.62000000e+02
-18	2.87023000e+05	1.00000000e+02	1.07000000e+02	1.62000000e+02
-17	2.89681000e+05	9.30000000e+01	1.08000000e+02	1.63000000e+02
-16	2.92407000e+05	9.30000000e+01	1.08000000e+02	1.63000000e+02
-15	2.95249000e+05	1.11000000e+02	1.10000000e+02	1.65000000e+02
-14	2.98214000e+05	1.11000000e+02	1.10000000e+02	1.65000000e+02
-13	3.01151000e+05	1.11000000e+02	1.10000000e+02	1.65000000e+02
-12	3.04380000e+05	1.09000000e+02	1.11000000e+02	1.67000000e+02
-11	3.07115000e+05	1.03000000e+02	1.12000000e+02	1.68000000e+02
-10	3.09544000e+05	1.03000000e+02	1.12000000e+02	1.68000000e+02
-9	3.11911000e+05	1.03000000e+02	1.12000000e+02	1.68000000e+02
-8	3.14551000e+05	1.09000000e+02	1.13000000e+02	1.69000000e+02
-7	3.17382000e+05	1.09000000e+02	1.14000000e+02	1.71000000e+02
-6	3.20522000e+05	1.13000000e+02	1.17000000e+02	1.75000000e+02
-5	3.24596000e+05	1.13000000e+02	1.17000000e+02	1.75000000e+02
-4	3.28607000e+05	1.17000000e+02	1.20000000e+02	1.79000000e+02
-3	3.32552000e+05	1.17000000e+02	1.20000000e+02	1.79000000e+02
-2	3.36753000e+05	1.18000000e+02	1.22000000e+02	1.81000000e+02
-1	3.40534000e+05	1.21000000e+02	1.25000000e+02	1.86000000e+02
0	3.44682000e+05	1.20000000e+02	1.28000000e+02	1.90000000e+02
1	3.52573000e+05	1.27000000e+02	1.35000000e+02	1.99000000e+02
2	3.61902000e+05	1.24000000e+02	1.42000000e+02	2.11000000e+02
3	3.70002000e+05	1.50000000e+02	1.68000000e+02	2.39000000e+02
4	3.77968000e+05	1.59000000e+02	1.73000000e+02	2.45000000e+02
5	3.83773000e+05	1.61000000e+02	1.76000000e+02	2.48000000e+02
6	3.87606000e+05	1.63000000e+02	1.80000000e+02	2.52000000e+02
7	3.91295000e+05	1.72000000e+02	1.84000000e+02	2.58000000e+02
8	3.95787000e+05	1.75000000e+02	1.88000000e+02	2.62000000e+02
9	3.95787000e+05	1.75000000e+02	1.88000000e+02	2.62000000e+02
10	3.95787000e+05	1.75000000e+02	1.88000000e+02	2.62000000e+02
11	4.00313000e+05	1.80000000e+02	1.92000000e+02	2.66000000e+02
12	4.03363000e+05	1.78000000e+02	1.94000000e+02	2.68000000e+02
13	4.06135000e+05	1.75000000e+02	1.95000000e+02	2.69000000e+02
14	4.08897000e+05	1.84000000e+02	1.97000000e+02	2.71000000e+02
15	4.11625000e+05	1.84000000e+02	1.97000000e+02	2.71000000e+02
16	4.15032000e+05	1.86000000e+02	1.98000000e+02	2.72000000e+02
17	4.18782000e+05	1.86000000e+02	1.98000000e+02	2.72000000e+02
18	4.21327000e+05	1.86000000e+02	1.98000000e+02	2.72000000e+02
19	4.23450000e+05	1.80000000e+02	2.00000000e+02	2.74000000e+02
20	4.25381000e+05	1.80000000e+02	2.00000000e+02	2.74000000e+02
21	4.27349000e+05	1.89000000e+02	2.01000000e+02	2.76000000e+02
22	4.29470000e+05	1.89000000e+02	2.01000000e+02	2.76000000e+02
23	4.32173000e+05	1.89000000e+02	2.01000000e+02	2.76000000e+02
24	4.34804000e+05	1.82000000e+02	2.02000000e+02	2.77000000e+02
25	4.34804000e+05	1.82000000e+02	2.02000000e+02	2.77000000e+02
26	4.36986000e+05	1.73000000e+02	2.06000000e+02	2.82000000e+02
27	4.39982000e+05	1.90000000e+02	2.08000000e+02	2.84000000e+02
28	4.42840000e+05	1.90000000e+02	2.08000000e+02	2.84000000e+02
29	4.45952000e+05	1.74000000e+02	2.10000000e+02	2.87000000e+02
30	4.49494000e+05	1.74000000e+02	2.10000000e+02	2.87000000e+02
31	4.52916000e+05	1.74000000e+02	2.10000000e+02	2.87000000e+02
32	4.56048000e+05	1.90000000e+02	2.11000000e+02	2.88000000e+02
33	4.58395000e+05	1.90000000e+02	2.11000000e+02	2.88000000e+02
34	4.60537000e+05	1.96000000e+02	2.12000000e+02	2.89000000e+02
35	4.62672000e+05	1.97000000e+02	2.15000000e+02	2.93000000e+02
36	4.64833000e+05	1.97000000e+02	2.15000000e+02	2.93000000e+02
37	4.67551000e+05	1.96000000e+02	2.16000000e+02	2.94000000e+02
38	4.70457000e+05	1.96000000e+02	2.16000000e+02	2.94000000e+02
39	4.72665000e+05	1.96000000e+02	2.16000000e+02	2.94000000e+02
40	4.72665000e+05	1.96000000e+02	2.16000000e+02	2.94000000e+02
41	4.74233000e+05	1.96000000e+02	2.16000000e+02	2.94000000e+02
42	4.75713000e+05	1.96000000e+02	2.16000000e+02	2.94000000e+02
43	4.77441000e+05	1.96000000e+02	2.16000000e+02	2.94000000e+02
44	4.79807000e+05	1.99000000e+02	2.18000000e+02	2.96000000e+02
45	4.81926000e+05	1.99000000e+02	2.18000000e+02	2.96000000e+02
46	4.83526000e+05	1.99000000e+02	2.18000000e+02	2.96000000e+02
47	4.84998000e+05	1.99000000e+02	2.18000000e+02	2.96000000e+02
48	4.86479000e+05	1.96000000e+02	2.20000000e+02	2.99000000e+02
49	4.88121000e+05	1.96000000e+02	2.20000000e+02	2.99000000e+02
50	4.89958000e+05	1.96000000e+02	2.20000000e+02	2.99000000e+02
51	4.92279000e+05	1.96000000e+02	2.20000000e+02	2.99000000e+02
52	4.94575000e+05	2.08000000e+02	2.21000000e+02	3.01000000e+02
53	4.96426000e+05	1.99000000e+02	2.22000000e+02	3.02000000e+02
54	4.97944000e+05	1.99000000e+02	2.22000000e+02	3.02000000e+02
55	4.99351000e+05	2.04000000e+02	2.23000000e+02	3.03000000e+02
56	5.00823000e+05	2.04000000e+02	2.23000000e+02	3.03000000e+02
57	5.02479000e+05	2.04000000e+02	2.23000000e+02	3.03000000e+02
58	5.04866000e+05	2.04000000e+02	2.23000000e+02	3.03000000e+02
59	5.07042000e+05	2.04000000e+02	2.23000000e+02	3.03000000e+02
60	5.08884000e+05	2.07000000e+02	2.24000000e+02	3.12000000e+02
61	5.10490000e+05	2.05000000e+02	2.25000000e+02	3.13000000e+02
62	5.12006000e+05	2.05000000e+02	2.25000000e+02	3.13000000e+02
63	5.13772000e+05	2.05000000e+02	2.25000000e+02	3.13000000e+02
64	5.15706000e+05	2.05000000e+02	2.25000000e+02	3.13000000e+02
65	5.18362000e+05	2.10000000e+02	2.26000000e+02	3.14000000e+02
66	5.21018000e+05	2.00000000e+02	2.28000000e+02	3.18000000e+02
67	5.22695000e+05	2.07000000e+02	2.29000000e+02	3.19000000e+02
68	5.24126000e+05	2.07000000e+02	2.29000000e+02	3.19000000e+02
69	5.25561000e+05	2.10000000e+02	2.30000000e+02	3.22000000e+02
70	5.26995000e+05	2.13000000e+02	2.32000000e+02	3.24000000e+02
71	5.28778000e+05	2.13000000e+02	2.32000000e+02	3.24000000e+02
72	5.31005000e+05	2.12000000e+02	2.33000000e+02	3.25000000e+02
73	5.33106000e+05	2.20000000e+02	2.34000000e+02	3.27000000e+02
74	5.34871000e+05	2.17000000e+02	2.35000000e+02	3.28000000e+02
75	5.36410000e+05	2.15000000e+02	2.37000000e+02	3.30000000e+02
76	5.38168000e+05	2.20000000e+02	2.40000000e+02	3.33000000e+02
77	5.40053000e+05	2.20000000e+02	2.40000000e+02	3.33000000e+02
78	5.42115000e+05	2.20000000e+02	2.40000000e+02	3.33000000e+02
79	5.44283000e+05	2.15000000e+02	2.41000000e+02	3.34000000e+02
80	5.46449000e+05	2.15000000e+02	2.41000000e+02	3.34000000e+02
81	5.48334000e+05	2.28000000e+02	2.46000000e+02	3.40000000e+02
82	5.50085000e+05	2.27000000e+02	2.49000000e+02	3.48000000e+02
83	5.51691000e+05	2.29000000e+02	2.51000000e+02	3.50000000e+02
84	5.53267000e+05	2.29000000e+02	2.51000000e+02	3.50000000e+02
85	5.54939000e+05	2.38000000e+02	2.54000000e+02	3.54000000e+02
86	5.56610000e+05	2.32000000e+02	2.55000000e+02	3.57000000e+02
87	5.58646000e+05	2.20000000e+02	2.57000000e+02	3.60000000e+02
88	5.60008000e+05	2.51000000e+02	2.58000000e+02	3.62000000e+02
89	5.61352000e+05	2.51000000e+02	2.58000000e+02	3.62000000e+02
90	5.62575000e+05	2.46000000e+02	2.60000000e+02	3.65000000e+02
91	5.63841000e+05	2.30000000e+02	2.62000000e+02	3.67000000e+02
92	5.65356000e+05	2.30000000e+02	2.62000000e+02	3.67000000e+02
93	5.67067000e+05	2.30000000e+02	2.62000000e+02	3.67000000e+02
94	5.68560000e+05	2.29000000e+02	2.63000000e+02	3.68000000e+02
95	5.69742000e+05	2.47000000e+02	2.65000000e+02	3.70000000e+02
96	5.70748000e+05	2.47000000e+02	2.65000000e+02	3.70000000e+02
97	5.71785000e+05	2.53000000e+02	2.66000000e+02	3.71000000e+02
98	5.72783000e+05	2.53000000e+02	2.66000000e+02	3.71000000e+02
99	5.73990000e+05	2.53000000e+02	2.66000000e+02	3.71000000e+02
100	5.75530000e+05	2.53000000e+02	2.66000000e+02	3.71000000e+02
