# Supplementary material for: Early Prediction of Movie Box Office Success Based on Wikipedia Activity Big Data
Source: PLoS One. 2013 Aug 21;8(8):e71226. doi: 10.1371/journal.pone.0071226 (PMC3749192; doi:10.1371/journal.pone.0071226)
Supplement: Dataset S1 — The dataset under study, including the financial and Wikipedia activity data is also available at http://wwm.phy.bme.hu/SupplementaryDataS1.zip. (ZIP) [file pone.0071226.s002.zip › wikipredict_data_pack/sample_of_312/wikipedia_predictors/267]

Day_(movie_time)	Views	Users	Rigor	Edits
-500	0.00000000e+00	9.00000000e+00	9.00000000e+00	1.60000000e+01
-499	2.92000000e+02	9.00000000e+00	9.00000000e+00	1.60000000e+01
-498	5.97000000e+02	9.00000000e+00	9.00000000e+00	1.60000000e+01
-497	9.96000000e+02	9.00000000e+00	9.00000000e+00	1.60000000e+01
-496	1.44100000e+03	9.00000000e+00	9.00000000e+00	1.60000000e+01
-495	1.86300000e+03	1.00000000e+01	1.00000000e+01	1.80000000e+01
-494	2.29300000e+03	1.00000000e+01	1.00000000e+01	1.80000000e+01
-493	2.75900000e+03	1.00000000e+01	1.00000000e+01	1.80000000e+01
-492	3.13400000e+03	1.00000000e+01	1.00000000e+01	1.80000000e+01
-491	3.55400000e+03	1.00000000e+01	1.00000000e+01	1.80000000e+01
-490	3.97200000e+03	1.00000000e+01	1.00000000e+01	1.80000000e+01
-489	4.32200000e+03	1.00000000e+01	1.00000000e+01	1.80000000e+01
-488	4.64200000e+03	1.00000000e+01	1.00000000e+01	1.80000000e+01
-487	5.08700000e+03	1.00000000e+01	1.00000000e+01	1.80000000e+01
-486	5.48100000e+03	1.00000000e+01	1.00000000e+01	1.80000000e+01
-485	5.86900000e+03	1.00000000e+01	1.00000000e+01	1.80000000e+01
-484	6.14200000e+03	1.00000000e+01	1.00000000e+01	1.80000000e+01
-483	6.42000000e+03	1.00000000e+01	1.00000000e+01	1.80000000e+01
-482	6.66600000e+03	1.00000000e+01	1.00000000e+01	1.80000000e+01
-481	6.96100000e+03	1.00000000e+01	1.00000000e+01	1.80000000e+01
-480	7.30000000e+03	1.00000000e+01	1.00000000e+01	1.80000000e+01
-479	7.63100000e+03	1.00000000e+01	1.00000000e+01	1.80000000e+01
-478	8.02700000e+03	1.00000000e+01	1.00000000e+01	1.80000000e+01
-477	8.48200000e+03	1.00000000e+01	1.00000000e+01	1.80000000e+01
-476	8.81200000e+03	1.00000000e+01	1.00000000e+01	1.80000000e+01
-475	9.15200000e+03	1.00000000e+01	1.00000000e+01	1.80000000e+01
-474	9.45300000e+03	1.00000000e+01	1.00000000e+01	1.80000000e+01
-473	9.84200000e+03	1.00000000e+01	1.00000000e+01	1.80000000e+01
-472	1.02390000e+04	1.00000000e+01	1.00000000e+01	1.80000000e+01
-471	1.05770000e+04	1.00000000e+01	1.00000000e+01	1.80000000e+01
-470	1.08690000e+04	1.00000000e+01	1.00000000e+01	1.80000000e+01
-469	1.12810000e+04	1.00000000e+01	1.00000000e+01	1.80000000e+01
-468	1.15800000e+04	1.10000000e+01	1.10000000e+01	1.90000000e+01
-467	1.19030000e+04	1.10000000e+01	1.10000000e+01	1.90000000e+01
-466	1.22570000e+04	1.10000000e+01	1.10000000e+01	1.90000000e+01
-465	1.26640000e+04	1.10000000e+01	1.10000000e+01	1.90000000e+01
-464	1.29890000e+04	1.10000000e+01	1.10000000e+01	1.90000000e+01
-463	1.33360000e+04	1.10000000e+01	1.10000000e+01	1.90000000e+01
-462	1.38270000e+04	1.10000000e+01	1.10000000e+01	1.90000000e+01
-461	1.43060000e+04	1.10000000e+01	1.10000000e+01	1.90000000e+01
-460	1.46510000e+04	1.10000000e+01	1.10000000e+01	1.90000000e+01
-459	1.50340000e+04	1.10000000e+01	1.10000000e+01	1.90000000e+01
-458	1.54530000e+04	1.10000000e+01	1.10000000e+01	1.90000000e+01
-457	1.57780000e+04	1.10000000e+01	1.10000000e+01	1.90000000e+01
-456	1.60290000e+04	1.10000000e+01	1.10000000e+01	1.90000000e+01
-455	1.63750000e+04	1.10000000e+01	1.10000000e+01	1.90000000e+01
-454	1.67090000e+04	1.10000000e+01	1.10000000e+01	1.90000000e+01
-453	1.70140000e+04	1.10000000e+01	1.10000000e+01	1.90000000e+01
-452	1.73340000e+04	1.10000000e+01	1.10000000e+01	1.90000000e+01
-451	1.76690000e+04	1.10000000e+01	1.10000000e+01	1.90000000e+01
-450	1.79680000e+04	1.10000000e+01	1.10000000e+01	1.90000000e+01
-449	1.82910000e+04	1.10000000e+01	1.10000000e+01	1.90000000e+01
-448	1.85720000e+04	1.10000000e+01	1.10000000e+01	1.90000000e+01
-447	1.88340000e+04	1.30000000e+01	1.20000000e+01	2.00000000e+01
-446	1.90940000e+04	1.30000000e+01	1.20000000e+01	2.00000000e+01
-445	1.94220000e+04	1.30000000e+01	1.20000000e+01	2.00000000e+01
-444	1.98260000e+04	1.30000000e+01	1.20000000e+01	2.00000000e+01
-443	2.01610000e+04	1.30000000e+01	1.20000000e+01	2.00000000e+01
-442	2.04640000e+04	1.30000000e+01	1.20000000e+01	2.00000000e+01
-441	2.07900000e+04	1.30000000e+01	1.20000000e+01	2.00000000e+01
-440	2.11250000e+04	1.30000000e+01	1.20000000e+01	2.00000000e+01
-439	2.14270000e+04	1.30000000e+01	1.20000000e+01	2.00000000e+01
-438	2.18000000e+04	1.30000000e+01	1.20000000e+01	2.00000000e+01
-437	2.21590000e+04	1.30000000e+01	1.20000000e+01	2.00000000e+01
-436	2.24990000e+04	1.30000000e+01	1.20000000e+01	2.00000000e+01
-435	2.28540000e+04	1.30000000e+01	1.20000000e+01	2.00000000e+01
-434	2.32130000e+04	1.30000000e+01	1.20000000e+01	2.00000000e+01
-433	2.35690000e+04	1.30000000e+01	1.20000000e+01	2.00000000e+01
-432	2.40430000e+04	1.30000000e+01	1.20000000e+01	2.00000000e+01
-431	2.44700000e+04	1.30000000e+01	1.20000000e+01	2.00000000e+01
-430	2.49640000e+04	1.30000000e+01	1.20000000e+01	2.00000000e+01
-429	2.54080000e+04	1.30000000e+01	1.20000000e+01	2.00000000e+01
-428	2.59840000e+04	1.30000000e+01	1.20000000e+01	2.00000000e+01
-427	2.65580000e+04	1.30000000e+01	1.20000000e+01	2.00000000e+01
-426	2.70350000e+04	1.30000000e+01	1.20000000e+01	2.00000000e+01
-425	2.75310000e+04	1.30000000e+01	1.20000000e+01	2.00000000e+01
-424	2.80110000e+04	1.30000000e+01	1.20000000e+01	2.00000000e+01
-423	2.85510000e+04	1.30000000e+01	1.20000000e+01	2.00000000e+01
-422	2.90970000e+04	1.40000000e+01	1.30000000e+01	2.30000000e+01
-421	2.95580000e+04	1.40000000e+01	1.30000000e+01	2.30000000e+01
-420	3.00510000e+04	1.40000000e+01	1.30000000e+01	2.30000000e+01
-419	3.18600000e+04	1.40000000e+01	1.30000000e+01	2.30000000e+01
-418	3.23720000e+04	1.40000000e+01	1.30000000e+01	2.30000000e+01
-417	3.29210000e+04	1.40000000e+01	1.30000000e+01	2.30000000e+01
-416	3.34330000e+04	1.40000000e+01	1.30000000e+01	2.30000000e+01
-415	3.41520000e+04	1.40000000e+01	1.30000000e+01	2.30000000e+01
-414	3.47990000e+04	1.40000000e+01	1.30000000e+01	2.30000000e+01
-413	3.54170000e+04	1.40000000e+01	1.30000000e+01	2.30000000e+01
-412	3.60020000e+04	1.40000000e+01	1.30000000e+01	2.30000000e+01
-411	3.64290000e+04	1.40000000e+01	1.40000000e+01	2.40000000e+01
-410	3.68570000e+04	1.40000000e+01	1.40000000e+01	2.40000000e+01
-409	3.74740000e+04	1.40000000e+01	1.40000000e+01	2.40000000e+01
-408	3.79940000e+04	1.40000000e+01	1.40000000e+01	2.40000000e+01
-407	3.85460000e+04	1.40000000e+01	1.40000000e+01	2.40000000e+01
-406	3.90810000e+04	1.40000000e+01	1.40000000e+01	2.40000000e+01
-405	3.97200000e+04	1.40000000e+01	1.40000000e+01	2.40000000e+01
-404	4.00940000e+04	1.40000000e+01	1.40000000e+01	2.40000000e+01
-403	4.06080000e+04	1.40000000e+01	1.40000000e+01	2.40000000e+01
-402	4.11270000e+04	1.40000000e+01	1.40000000e+01	2.40000000e+01
-401	4.17390000e+04	1.40000000e+01	1.40000000e+01	2.40000000e+01
-400	4.22570000e+04	1.40000000e+01	1.40000000e+01	2.40000000e+01
-399	4.28120000e+04	1.40000000e+01	1.40000000e+01	2.40000000e+01
-398	4.33460000e+04	1.40000000e+01	1.40000000e+01	2.40000000e+01
-397	4.38790000e+04	1.40000000e+01	1.40000000e+01	2.40000000e+01
-396	4.44220000e+04	1.40000000e+01	1.40000000e+01	2.40000000e+01
-395	4.49770000e+04	1.40000000e+01	1.40000000e+01	2.40000000e+01
-394	4.55220000e+04	1.40000000e+01	1.40000000e+01	2.40000000e+01
-393	4.60860000e+04	1.40000000e+01	1.40000000e+01	2.40000000e+01
-392	4.66310000e+04	1.40000000e+01	1.40000000e+01	2.40000000e+01
-391	4.71980000e+04	1.40000000e+01	1.40000000e+01	2.40000000e+01
-390	4.77380000e+04	1.40000000e+01	1.40000000e+01	2.40000000e+01
-389	4.83010000e+04	1.40000000e+01	1.40000000e+01	2.40000000e+01
-388	4.89840000e+04	1.40000000e+01	1.40000000e+01	2.40000000e+01
-387	4.94940000e+04	1.40000000e+01	1.40000000e+01	2.40000000e+01
-386	5.00200000e+04	1.40000000e+01	1.40000000e+01	2.40000000e+01
-385	5.05980000e+04	1.40000000e+01	1.40000000e+01	2.40000000e+01
-384	5.10980000e+04	1.40000000e+01	1.40000000e+01	2.40000000e+01
-383	5.14980000e+04	1.40000000e+01	1.40000000e+01	2.40000000e+01
-382	5.20540000e+04	1.40000000e+01	1.40000000e+01	2.40000000e+01
-381	5.26030000e+04	1.40000000e+01	1.40000000e+01	2.40000000e+01
-380	5.30760000e+04	1.40000000e+01	1.40000000e+01	2.40000000e+01
-379	5.36040000e+04	1.40000000e+01	1.40000000e+01	2.40000000e+01
-378	5.40940000e+04	1.40000000e+01	1.40000000e+01	2.40000000e+01
-377	5.46090000e+04	1.40000000e+01	1.40000000e+01	2.40000000e+01
-376	5.49870000e+04	1.40000000e+01	1.40000000e+01	2.40000000e+01
-375	5.54670000e+04	1.40000000e+01	1.40000000e+01	2.40000000e+01
-374	5.59560000e+04	1.40000000e+01	1.40000000e+01	2.40000000e+01
-373	5.64060000e+04	1.40000000e+01	1.40000000e+01	2.40000000e+01
-372	5.68590000e+04	1.40000000e+01	1.40000000e+01	2.40000000e+01
-371	5.72780000e+04	1.40000000e+01	1.40000000e+01	2.40000000e+01
-370	5.76980000e+04	1.40000000e+01	1.40000000e+01	2.40000000e+01
-369	5.80910000e+04	1.40000000e+01	1.40000000e+01	2.40000000e+01
-368	5.85110000e+04	1.40000000e+01	1.40000000e+01	2.40000000e+01
-367	5.89740000e+04	1.40000000e+01	1.40000000e+01	2.40000000e+01
-366	5.93880000e+04	1.40000000e+01	1.40000000e+01	2.40000000e+01
-365	5.97880000e+04	1.40000000e+01	1.40000000e+01	2.40000000e+01
-364	6.02280000e+04	1.40000000e+01	1.40000000e+01	2.40000000e+01
-363	6.06720000e+04	1.40000000e+01	1.40000000e+01	2.40000000e+01
-362	6.10110000e+04	1.40000000e+01	1.40000000e+01	2.40000000e+01
-361	6.14300000e+04	1.40000000e+01	1.40000000e+01	2.40000000e+01
-360	6.19880000e+04	1.40000000e+01	1.40000000e+01	2.40000000e+01
-359	6.25310000e+04	1.40000000e+01	1.40000000e+01	2.40000000e+01
-358	6.29610000e+04	1.40000000e+01	1.40000000e+01	2.40000000e+01
-357	6.33810000e+04	1.40000000e+01	1.40000000e+01	2.40000000e+01
-356	6.38160000e+04	1.40000000e+01	1.40000000e+01	2.40000000e+01
-355	6.42260000e+04	1.40000000e+01	1.40000000e+01	2.40000000e+01
-354	6.46540000e+04	1.40000000e+01	1.40000000e+01	2.40000000e+01
-353	6.51110000e+04	1.40000000e+01	1.40000000e+01	2.40000000e+01
-352	6.55070000e+04	1.40000000e+01	1.40000000e+01	2.40000000e+01
-351	6.59670000e+04	1.40000000e+01	1.40000000e+01	2.40000000e+01
-350	6.64920000e+04	1.40000000e+01	1.40000000e+01	2.40000000e+01
-349	6.71040000e+04	1.70000000e+01	1.50000000e+01	2.50000000e+01
-348	6.76040000e+04	1.70000000e+01	1.50000000e+01	2.50000000e+01
-347	6.80830000e+04	1.70000000e+01	1.50000000e+01	2.50000000e+01
-346	6.86060000e+04	1.70000000e+01	1.50000000e+01	2.50000000e+01
-345	6.91740000e+04	1.70000000e+01	1.50000000e+01	2.50000000e+01
-344	6.96280000e+04	1.70000000e+01	1.50000000e+01	2.50000000e+01
-343	7.00220000e+04	1.70000000e+01	1.50000000e+01	2.50000000e+01
-342	7.04320000e+04	1.70000000e+01	1.50000000e+01	2.50000000e+01
-341	7.10400000e+04	1.70000000e+01	1.50000000e+01	2.50000000e+01
-340	7.16100000e+04	1.70000000e+01	1.50000000e+01	2.50000000e+01
-339	7.20620000e+04	1.70000000e+01	1.50000000e+01	2.50000000e+01
-338	7.25010000e+04	1.70000000e+01	1.50000000e+01	2.50000000e+01
-337	7.30480000e+04	1.70000000e+01	1.50000000e+01	2.50000000e+01
-336	7.36940000e+04	1.70000000e+01	1.50000000e+01	2.50000000e+01
-335	7.42360000e+04	1.70000000e+01	1.50000000e+01	2.50000000e+01
-334	7.47840000e+04	1.70000000e+01	1.50000000e+01	2.50000000e+01
-333	7.53180000e+04	1.70000000e+01	1.50000000e+01	2.50000000e+01
-332	7.53180000e+04	1.70000000e+01	1.50000000e+01	2.50000000e+01
-331	7.57490000e+04	1.70000000e+01	1.50000000e+01	2.50000000e+01
-330	7.57490000e+04	1.70000000e+01	1.50000000e+01	2.50000000e+01
-329	7.57490000e+04	1.70000000e+01	1.50000000e+01	2.50000000e+01
-328	7.57490000e+04	1.70000000e+01	1.50000000e+01	2.50000000e+01
-327	7.57490000e+04	1.70000000e+01	1.50000000e+01	2.50000000e+01
-326	7.57490000e+04	1.70000000e+01	1.50000000e+01	2.50000000e+01
-325	7.62460000e+04	1.70000000e+01	1.50000000e+01	2.50000000e+01
-324	7.66710000e+04	1.70000000e+01	1.50000000e+01	2.50000000e+01
-323	7.70180000e+04	1.70000000e+01	1.50000000e+01	2.50000000e+01
-322	7.74420000e+04	1.70000000e+01	1.50000000e+01	2.50000000e+01
-321	7.78590000e+04	1.70000000e+01	1.50000000e+01	2.50000000e+01
-320	7.83110000e+04	1.70000000e+01	1.50000000e+01	2.50000000e+01
-319	7.88070000e+04	1.70000000e+01	1.50000000e+01	2.50000000e+01
-318	7.92970000e+04	1.70000000e+01	1.50000000e+01	2.50000000e+01
-317	7.97140000e+04	1.70000000e+01	1.50000000e+01	2.50000000e+01
-316	8.00940000e+04	1.70000000e+01	1.50000000e+01	2.50000000e+01
-315	8.06110000e+04	1.70000000e+01	1.50000000e+01	2.50000000e+01
-314	8.11060000e+04	1.70000000e+01	1.50000000e+01	2.50000000e+01
-313	8.16020000e+04	1.70000000e+01	1.50000000e+01	2.50000000e+01
-312	8.21290000e+04	1.70000000e+01	1.50000000e+01	2.50000000e+01
-311	8.26410000e+04	1.70000000e+01	1.50000000e+01	2.50000000e+01
-310	8.31200000e+04	1.70000000e+01	1.50000000e+01	2.50000000e+01
-309	8.31200000e+04	1.70000000e+01	1.50000000e+01	2.50000000e+01
-308	8.31200000e+04	1.70000000e+01	1.50000000e+01	2.50000000e+01
-307	8.31200000e+04	1.70000000e+01	1.50000000e+01	2.50000000e+01
-306	8.35220000e+04	1.70000000e+01	1.50000000e+01	2.50000000e+01
-305	8.39330000e+04	1.70000000e+01	1.50000000e+01	2.50000000e+01
-304	8.43360000e+04	1.70000000e+01	1.50000000e+01	2.50000000e+01
-303	8.46520000e+04	1.70000000e+01	1.50000000e+01	2.50000000e+01
-302	8.50050000e+04	1.70000000e+01	1.50000000e+01	2.50000000e+01
-301	8.54240000e+04	1.70000000e+01	1.50000000e+01	2.50000000e+01
-300	8.57910000e+04	1.70000000e+01	1.60000000e+01	2.60000000e+01
-299	8.61720000e+04	1.70000000e+01	1.60000000e+01	2.60000000e+01
-298	8.65720000e+04	1.70000000e+01	1.60000000e+01	2.60000000e+01
-297	8.70180000e+04	1.70000000e+01	1.60000000e+01	2.60000000e+01
-296	8.73970000e+04	1.70000000e+01	1.60000000e+01	2.60000000e+01
-295	8.78170000e+04	1.70000000e+01	1.70000000e+01	2.80000000e+01
-294	8.81850000e+04	1.70000000e+01	1.70000000e+01	2.90000000e+01
-293	8.85340000e+04	1.70000000e+01	1.70000000e+01	2.90000000e+01
-292	8.88840000e+04	1.70000000e+01	1.70000000e+01	2.90000000e+01
-291	8.92380000e+04	1.70000000e+01	1.70000000e+01	2.90000000e+01
-290	8.96230000e+04	2.00000000e+01	1.80000000e+01	3.00000000e+01
-289	8.99980000e+04	2.00000000e+01	1.80000000e+01	3.00000000e+01
-288	9.03400000e+04	2.00000000e+01	1.80000000e+01	3.00000000e+01
-287	9.07060000e+04	2.00000000e+01	1.80000000e+01	3.00000000e+01
-286	9.10260000e+04	2.10000000e+01	1.90000000e+01	3.10000000e+01
-285	9.14130000e+04	2.10000000e+01	1.90000000e+01	3.10000000e+01
-284	9.18530000e+04	2.10000000e+01	1.90000000e+01	3.10000000e+01
-283	9.22220000e+04	2.10000000e+01	1.90000000e+01	3.10000000e+01
-282	9.25500000e+04	2.10000000e+01	1.90000000e+01	3.10000000e+01
-281	9.28710000e+04	2.10000000e+01	1.90000000e+01	3.10000000e+01
-280	9.32160000e+04	2.10000000e+01	1.90000000e+01	3.10000000e+01
-279	9.35470000e+04	2.10000000e+01	1.90000000e+01	3.10000000e+01
-278	9.39160000e+04	2.10000000e+01	1.90000000e+01	3.10000000e+01
-277	9.39160000e+04	2.10000000e+01	1.90000000e+01	3.10000000e+01
-276	9.43190000e+04	2.10000000e+01	1.90000000e+01	3.10000000e+01
-275	9.46060000e+04	2.10000000e+01	1.90000000e+01	3.10000000e+01
-274	9.48730000e+04	2.10000000e+01	1.90000000e+01	3.10000000e+01
-273	9.51400000e+04	2.10000000e+01	1.90000000e+01	3.10000000e+01
-272	9.53840000e+04	2.10000000e+01	1.90000000e+01	3.10000000e+01
-271	9.56660000e+04	2.10000000e+01	1.90000000e+01	3.10000000e+01
-270	9.56660000e+04	2.10000000e+01	1.90000000e+01	3.10000000e+01
-269	9.60360000e+04	2.10000000e+01	1.90000000e+01	3.10000000e+01
-268	9.63440000e+04	2.10000000e+01	1.90000000e+01	3.10000000e+01
-267	9.66390000e+04	2.10000000e+01	1.90000000e+01	3.10000000e+01
-266	9.69510000e+04	2.10000000e+01	1.90000000e+01	3.10000000e+01
-265	9.72880000e+04	2.10000000e+01	1.90000000e+01	3.10000000e+01
-264	9.76960000e+04	2.10000000e+01	1.90000000e+01	3.10000000e+01
-263	9.80860000e+04	2.10000000e+01	1.90000000e+01	3.10000000e+01
-262	9.84660000e+04	2.10000000e+01	1.90000000e+01	3.10000000e+01
-261	9.87670000e+04	2.10000000e+01	1.90000000e+01	3.10000000e+01
-260	9.90450000e+04	2.10000000e+01	1.90000000e+01	3.10000000e+01
-259	9.93620000e+04	2.10000000e+01	1.90000000e+01	3.10000000e+01
-258	9.97520000e+04	2.10000000e+01	1.90000000e+01	3.10000000e+01
-257	1.00135000e+05	2.10000000e+01	1.90000000e+01	3.10000000e+01
-256	1.00484000e+05	2.10000000e+01	1.90000000e+01	3.10000000e+01
-255	1.00848000e+05	2.10000000e+01	1.90000000e+01	3.10000000e+01
-254	1.01167000e+05	2.10000000e+01	1.90000000e+01	3.10000000e+01
-253	1.01519000e+05	2.10000000e+01	1.90000000e+01	3.10000000e+01
-252	1.01825000e+05	2.10000000e+01	1.90000000e+01	3.10000000e+01
-251	1.02149000e+05	2.10000000e+01	1.90000000e+01	3.10000000e+01
-250	1.02507000e+05	2.10000000e+01	1.90000000e+01	3.10000000e+01
-249	1.02816000e+05	2.10000000e+01	1.90000000e+01	3.10000000e+01
-248	1.03162000e+05	2.20000000e+01	2.10000000e+01	3.40000000e+01
-247	1.03511000e+05	2.20000000e+01	2.10000000e+01	3.40000000e+01
-246	1.03916000e+05	2.20000000e+01	2.10000000e+01	3.40000000e+01
-245	1.04283000e+05	2.20000000e+01	2.10000000e+01	3.40000000e+01
-244	1.04713000e+05	2.20000000e+01	2.10000000e+01	3.40000000e+01
-243	1.05275000e+05	2.20000000e+01	2.10000000e+01	3.40000000e+01
-242	1.05846000e+05	2.20000000e+01	2.10000000e+01	3.40000000e+01
-241	1.06563000e+05	2.20000000e+01	2.10000000e+01	3.40000000e+01
-240	1.07183000e+05	2.30000000e+01	2.20000000e+01	3.50000000e+01
-239	1.07754000e+05	2.30000000e+01	2.20000000e+01	3.50000000e+01
-238	1.08328000e+05	2.30000000e+01	2.20000000e+01	3.50000000e+01
-237	1.08708000e+05	2.30000000e+01	2.20000000e+01	3.50000000e+01
-236	1.09239000e+05	2.50000000e+01	2.40000000e+01	4.90000000e+01
-235	1.09815000e+05	2.50000000e+01	2.40000000e+01	4.90000000e+01
-234	1.10438000e+05	2.70000000e+01	2.50000000e+01	5.00000000e+01
-233	1.11054000e+05	2.70000000e+01	2.50000000e+01	5.00000000e+01
-232	1.11851000e+05	2.70000000e+01	2.50000000e+01	5.00000000e+01
-231	1.12379000e+05	2.70000000e+01	2.50000000e+01	5.00000000e+01
-230	1.12986000e+05	2.70000000e+01	2.50000000e+01	5.00000000e+01
-229	1.13777000e+05	3.10000000e+01	2.60000000e+01	5.20000000e+01
-228	1.14458000e+05	3.10000000e+01	2.60000000e+01	5.20000000e+01
-227	1.15114000e+05	3.10000000e+01	2.70000000e+01	5.30000000e+01
-226	1.15660000e+05	3.10000000e+01	2.70000000e+01	5.30000000e+01
-225	1.16178000e+05	3.10000000e+01	2.70000000e+01	5.30000000e+01
-224	1.16808000e+05	3.10000000e+01	2.70000000e+01	5.30000000e+01
-223	1.17339000e+05	3.10000000e+01	2.70000000e+01	5.30000000e+01
-222	1.18014000e+05	3.10000000e+01	2.70000000e+01	5.30000000e+01
-221	1.18668000e+05	3.10000000e+01	2.70000000e+01	5.30000000e+01
-220	1.19317000e+05	3.10000000e+01	2.70000000e+01	5.30000000e+01
-219	1.19857000e+05	3.10000000e+01	2.70000000e+01	5.30000000e+01
-218	1.20308000e+05	3.10000000e+01	2.70000000e+01	5.30000000e+01
-217	1.20738000e+05	3.10000000e+01	2.70000000e+01	5.30000000e+01
-216	1.21202000e+05	3.10000000e+01	2.70000000e+01	5.30000000e+01
-215	1.21725000e+05	3.10000000e+01	2.70000000e+01	5.30000000e+01
-214	1.22381000e+05	3.10000000e+01	2.70000000e+01	5.30000000e+01
-213	1.23255000e+05	3.10000000e+01	2.70000000e+01	5.30000000e+01
-212	1.24051000e+05	3.20000000e+01	2.80000000e+01	5.40000000e+01
-211	1.24658000e+05	3.20000000e+01	2.80000000e+01	5.40000000e+01
-210	1.25267000e+05	3.20000000e+01	2.80000000e+01	5.40000000e+01
-209	1.25799000e+05	3.20000000e+01	2.80000000e+01	5.40000000e+01
-208	1.25799000e+05	3.20000000e+01	2.80000000e+01	5.40000000e+01
-207	1.25799000e+05	3.20000000e+01	2.80000000e+01	5.40000000e+01
-206	1.26453000e+05	3.20000000e+01	2.80000000e+01	5.40000000e+01
-205	1.27027000e+05	3.20000000e+01	2.80000000e+01	5.40000000e+01
-204	1.27607000e+05	3.20000000e+01	2.80000000e+01	5.40000000e+01
-203	1.28154000e+05	3.20000000e+01	2.80000000e+01	5.40000000e+01
-202	1.28710000e+05	3.20000000e+01	2.80000000e+01	5.40000000e+01
-201	1.29381000e+05	3.30000000e+01	2.90000000e+01	5.50000000e+01
-200	1.30061000e+05	3.30000000e+01	2.90000000e+01	5.50000000e+01
-199	1.30719000e+05	3.30000000e+01	2.90000000e+01	5.50000000e+01
-198	1.31205000e+05	3.30000000e+01	2.90000000e+01	5.50000000e+01
-197	1.31702000e+05	3.30000000e+01	2.90000000e+01	5.50000000e+01
-196	1.32350000e+05	3.30000000e+01	2.90000000e+01	5.50000000e+01
-195	1.32863000e+05	3.30000000e+01	2.90000000e+01	5.50000000e+01
-194	1.33428000e+05	3.30000000e+01	2.90000000e+01	5.50000000e+01
-193	1.34088000e+05	3.30000000e+01	2.90000000e+01	5.50000000e+01
-192	1.34088000e+05	3.30000000e+01	2.90000000e+01	5.50000000e+01
-191	1.34693000e+05	3.30000000e+01	2.90000000e+01	5.50000000e+01
-190	1.35269000e+05	3.30000000e+01	2.90000000e+01	5.50000000e+01
-189	1.35816000e+05	3.30000000e+01	2.90000000e+01	5.50000000e+01
-188	1.36358000e+05	3.30000000e+01	2.90000000e+01	5.50000000e+01
-187	1.36987000e+05	3.30000000e+01	2.90000000e+01	5.50000000e+01
-186	1.37719000e+05	3.30000000e+01	2.90000000e+01	5.50000000e+01
-185	1.38447000e+05	3.30000000e+01	2.90000000e+01	5.50000000e+01
-184	1.38988000e+05	3.30000000e+01	2.90000000e+01	5.50000000e+01
-183	1.39504000e+05	3.30000000e+01	2.90000000e+01	5.50000000e+01
-182	1.40057000e+05	3.30000000e+01	2.90000000e+01	5.50000000e+01
-181	1.40509000e+05	3.30000000e+01	2.90000000e+01	5.50000000e+01
-180	1.41004000e+05	3.30000000e+01	2.90000000e+01	5.50000000e+01
-179	1.41628000e+05	3.30000000e+01	2.90000000e+01	5.50000000e+01
-178	1.42250000e+05	3.30000000e+01	2.90000000e+01	5.50000000e+01
-177	1.42250000e+05	3.30000000e+01	2.90000000e+01	5.50000000e+01
-176	1.42658000e+05	3.30000000e+01	2.90000000e+01	5.50000000e+01
-175	1.42997000e+05	3.30000000e+01	2.90000000e+01	5.50000000e+01
-174	1.43462000e+05	3.30000000e+01	2.90000000e+01	5.50000000e+01
-173	1.44108000e+05	3.30000000e+01	2.90000000e+01	5.50000000e+01
-172	1.44821000e+05	3.30000000e+01	2.90000000e+01	5.50000000e+01
-171	1.45340000e+05	3.30000000e+01	2.90000000e+01	5.50000000e+01
-170	1.45863000e+05	3.30000000e+01	2.90000000e+01	5.50000000e+01
-169	1.46353000e+05	3.30000000e+01	2.90000000e+01	5.50000000e+01
-168	1.46897000e+05	3.30000000e+01	2.90000000e+01	5.50000000e+01
-167	1.47454000e+05	3.30000000e+01	2.90000000e+01	5.50000000e+01
-166	1.47998000e+05	3.20000000e+01	3.00000000e+01	5.60000000e+01
-165	1.48563000e+05	3.20000000e+01	3.00000000e+01	5.60000000e+01
-164	1.49137000e+05	3.20000000e+01	3.00000000e+01	5.60000000e+01
-163	1.49379000e+05	3.20000000e+01	3.00000000e+01	5.60000000e+01
-162	1.49565000e+05	3.60000000e+01	3.20000000e+01	5.90000000e+01
-161	1.50125000e+05	3.60000000e+01	3.20000000e+01	5.90000000e+01
-160	1.50798000e+05	3.60000000e+01	3.20000000e+01	5.90000000e+01
-159	1.51767000e+05	3.60000000e+01	3.30000000e+01	6.00000000e+01
-158	1.52609000e+05	3.60000000e+01	3.30000000e+01	6.00000000e+01
-157	1.53263000e+05	3.60000000e+01	3.30000000e+01	6.00000000e+01
-156	1.54056000e+05	3.60000000e+01	3.30000000e+01	6.00000000e+01
-155	1.54806000e+05	3.60000000e+01	3.30000000e+01	6.00000000e+01
-154	1.55964000e+05	3.80000000e+01	3.60000000e+01	6.30000000e+01
-153	1.57621000e+05	3.90000000e+01	3.70000000e+01	6.40000000e+01
-152	1.59473000e+05	3.90000000e+01	3.70000000e+01	6.40000000e+01
-151	1.61319000e+05	3.90000000e+01	3.90000000e+01	6.70000000e+01
-150	1.62405000e+05	3.90000000e+01	3.90000000e+01	6.70000000e+01
-149	1.63168000e+05	4.00000000e+01	4.10000000e+01	7.00000000e+01
-148	1.63994000e+05	4.00000000e+01	4.20000000e+01	7.10000000e+01
-147	1.64717000e+05	4.00000000e+01	4.20000000e+01	7.10000000e+01
-146	1.65520000e+05	4.00000000e+01	4.20000000e+01	7.10000000e+01
-145	1.66440000e+05	4.20000000e+01	4.30000000e+01	7.20000000e+01
-144	1.67317000e+05	4.20000000e+01	4.30000000e+01	7.20000000e+01
-143	1.68157000e+05	4.20000000e+01	4.30000000e+01	7.20000000e+01
-142	1.68970000e+05	4.20000000e+01	4.30000000e+01	7.20000000e+01
-141	1.69682000e+05	4.20000000e+01	4.30000000e+01	7.20000000e+01
-140	1.70454000e+05	4.20000000e+01	4.30000000e+01	7.20000000e+01
-139	1.71309000e+05	4.20000000e+01	4.30000000e+01	7.20000000e+01
-138	1.72155000e+05	4.10000000e+01	4.40000000e+01	7.40000000e+01
-137	1.73194000e+05	4.10000000e+01	4.40000000e+01	7.40000000e+01
-136	1.74135000e+05	4.40000000e+01	4.50000000e+01	7.50000000e+01
-135	1.74797000e+05	4.40000000e+01	4.50000000e+01	7.50000000e+01
-134	1.75542000e+05	4.40000000e+01	4.50000000e+01	7.50000000e+01
-133	1.76257000e+05	4.40000000e+01	4.50000000e+01	7.50000000e+01
-132	1.77066000e+05	4.40000000e+01	4.50000000e+01	7.50000000e+01
-131	1.77944000e+05	4.40000000e+01	4.50000000e+01	7.50000000e+01
-130	1.78950000e+05	4.40000000e+01	4.50000000e+01	7.50000000e+01
-129	1.79682000e+05	4.40000000e+01	4.50000000e+01	7.50000000e+01
-128	1.80366000e+05	4.40000000e+01	4.50000000e+01	7.50000000e+01
-127	1.80946000e+05	4.40000000e+01	4.50000000e+01	7.50000000e+01
-126	1.81547000e+05	4.40000000e+01	4.50000000e+01	7.50000000e+01
-125	1.82222000e+05	4.40000000e+01	4.50000000e+01	7.50000000e+01
-124	1.83097000e+05	4.40000000e+01	4.50000000e+01	7.50000000e+01
-123	1.83871000e+05	4.40000000e+01	4.50000000e+01	7.50000000e+01
-122	1.84524000e+05	4.40000000e+01	4.50000000e+01	7.50000000e+01
-121	1.85281000e+05	4.40000000e+01	4.50000000e+01	7.50000000e+01
-120	1.86042000e+05	4.40000000e+01	4.50000000e+01	7.50000000e+01
-119	1.86805000e+05	4.40000000e+01	4.50000000e+01	7.50000000e+01
-118	1.87673000e+05	4.40000000e+01	4.50000000e+01	7.50000000e+01
-117	1.88711000e+05	4.40000000e+01	4.50000000e+01	7.50000000e+01
-116	1.89807000e+05	4.40000000e+01	4.50000000e+01	7.50000000e+01
-115	1.90772000e+05	4.40000000e+01	4.50000000e+01	7.50000000e+01
-114	1.91567000e+05	4.40000000e+01	4.50000000e+01	7.50000000e+01
-113	1.92242000e+05	4.40000000e+01	4.50000000e+01	7.50000000e+01
-112	1.92929000e+05	4.40000000e+01	4.50000000e+01	7.50000000e+01
-111	1.93705000e+05	4.40000000e+01	4.50000000e+01	7.50000000e+01
-110	1.94567000e+05	4.40000000e+01	4.50000000e+01	7.50000000e+01
-109	1.95567000e+05	4.40000000e+01	4.50000000e+01	7.50000000e+01
-108	1.96461000e+05	4.40000000e+01	4.50000000e+01	7.50000000e+01
-107	1.97257000e+05	4.40000000e+01	4.50000000e+01	7.50000000e+01
-106	1.97963000e+05	4.40000000e+01	4.50000000e+01	7.50000000e+01
-105	1.98645000e+05	4.40000000e+01	4.50000000e+01	7.50000000e+01
-104	1.99347000e+05	4.40000000e+01	4.50000000e+01	7.50000000e+01
-103	2.00309000e+05	4.40000000e+01	4.50000000e+01	7.50000000e+01
-102	2.01219000e+05	4.40000000e+01	4.50000000e+01	7.50000000e+01
-101	2.02057000e+05	4.40000000e+01	4.50000000e+01	7.50000000e+01
-100	2.02806000e+05	4.50000000e+01	4.60000000e+01	7.80000000e+01
-99	2.03646000e+05	4.50000000e+01	4.60000000e+01	7.80000000e+01
-98	2.04302000e+05	4.50000000e+01	4.60000000e+01	7.80000000e+01
-97	2.04908000e+05	4.50000000e+01	4.60000000e+01	7.80000000e+01
-96	2.05695000e+05	4.50000000e+01	4.60000000e+01	7.80000000e+01
-95	2.06531000e+05	4.50000000e+01	4.60000000e+01	7.80000000e+01
-94	2.07164000e+05	4.50000000e+01	4.60000000e+01	7.80000000e+01
-93	2.07656000e+05	4.50000000e+01	4.60000000e+01	7.80000000e+01
-92	2.08127000e+05	4.40000000e+01	4.70000000e+01	7.90000000e+01
-91	2.08751000e+05	4.40000000e+01	4.70000000e+01	7.90000000e+01
-90	2.09485000e+05	4.40000000e+01	4.70000000e+01	7.90000000e+01
-89	2.10284000e+05	5.10000000e+01	5.00000000e+01	8.20000000e+01
-88	2.11136000e+05	5.10000000e+01	5.00000000e+01	8.30000000e+01
-87	2.11899000e+05	5.10000000e+01	5.00000000e+01	8.30000000e+01
-86	2.12544000e+05	5.10000000e+01	5.00000000e+01	8.30000000e+01
-85	2.13164000e+05	5.20000000e+01	5.20000000e+01	8.60000000e+01
-84	2.13762000e+05	5.20000000e+01	5.20000000e+01	8.60000000e+01
-83	2.14458000e+05	5.20000000e+01	5.20000000e+01	8.60000000e+01
-82	2.15324000e+05	5.20000000e+01	5.20000000e+01	8.60000000e+01
-81	2.16193000e+05	5.20000000e+01	5.20000000e+01	8.60000000e+01
-80	2.16926000e+05	5.20000000e+01	5.20000000e+01	8.60000000e+01
-79	2.17659000e+05	5.20000000e+01	5.20000000e+01	8.60000000e+01
-78	2.18419000e+05	5.20000000e+01	5.20000000e+01	8.60000000e+01
-77	2.19145000e+05	5.20000000e+01	5.20000000e+01	8.60000000e+01
-76	2.19991000e+05	5.20000000e+01	5.20000000e+01	8.60000000e+01
-75	2.21035000e+05	5.20000000e+01	5.20000000e+01	8.60000000e+01
-74	2.22123000e+05	5.20000000e+01	5.20000000e+01	8.60000000e+01
-73	2.22994000e+05	5.20000000e+01	5.20000000e+01	8.60000000e+01
-72	2.23702000e+05	5.20000000e+01	5.20000000e+01	8.60000000e+01
-71	2.24362000e+05	5.20000000e+01	5.20000000e+01	8.60000000e+01
-70	2.25015000e+05	5.20000000e+01	5.20000000e+01	8.60000000e+01
-69	2.25422000e+05	5.20000000e+01	5.20000000e+01	8.60000000e+01
-68	2.25602000e+05	5.20000000e+01	5.20000000e+01	8.60000000e+01
-67	2.25757000e+05	5.40000000e+01	5.30000000e+01	8.70000000e+01
-66	2.25911000e+05	5.40000000e+01	5.30000000e+01	8.70000000e+01
-65	2.26251000e+05	5.80000000e+01	5.40000000e+01	8.80000000e+01
-64	2.26769000e+05	5.80000000e+01	5.40000000e+01	8.80000000e+01
-63	2.27506000e+05	5.80000000e+01	5.40000000e+01	8.80000000e+01
-62	2.28200000e+05	5.80000000e+01	5.40000000e+01	8.80000000e+01
-61	2.28993000e+05	5.80000000e+01	5.40000000e+01	8.80000000e+01
-60	2.29794000e+05	5.80000000e+01	5.40000000e+01	8.80000000e+01
-59	2.30567000e+05	5.80000000e+01	5.40000000e+01	8.80000000e+01
-58	2.31219000e+05	5.80000000e+01	5.40000000e+01	8.80000000e+01
-57	2.31888000e+05	5.80000000e+01	5.40000000e+01	8.80000000e+01
-56	2.32623000e+05	5.60000000e+01	5.50000000e+01	8.90000000e+01
-55	2.33280000e+05	5.60000000e+01	5.50000000e+01	8.90000000e+01
-54	2.33280000e+05	5.60000000e+01	5.50000000e+01	8.90000000e+01
-53	2.33568000e+05	5.60000000e+01	5.50000000e+01	8.90000000e+01
-52	2.33568000e+05	5.60000000e+01	5.50000000e+01	8.90000000e+01
-51	2.34402000e+05	5.60000000e+01	5.50000000e+01	8.90000000e+01
-50	2.35175000e+05	5.60000000e+01	5.50000000e+01	8.90000000e+01
-49	2.35905000e+05	5.60000000e+01	5.50000000e+01	8.90000000e+01
-48	2.36653000e+05	5.60000000e+01	5.50000000e+01	8.90000000e+01
-47	2.37497000e+05	5.60000000e+01	5.50000000e+01	8.90000000e+01
-46	2.38123000e+05	5.60000000e+01	5.50000000e+01	8.90000000e+01
-45	2.38123000e+05	5.60000000e+01	5.50000000e+01	8.90000000e+01
-44	2.38877000e+05	5.60000000e+01	5.50000000e+01	8.90000000e+01
-43	2.38877000e+05	5.70000000e+01	5.60000000e+01	9.00000000e+01
-42	2.38877000e+05	5.70000000e+01	5.60000000e+01	9.00000000e+01
-41	2.38877000e+05	5.70000000e+01	5.60000000e+01	9.00000000e+01
-40	2.38877000e+05	5.70000000e+01	5.60000000e+01	9.00000000e+01
-39	2.39723000e+05	5.70000000e+01	5.60000000e+01	9.00000000e+01
-38	2.40506000e+05	5.70000000e+01	5.60000000e+01	9.00000000e+01
-37	2.41315000e+05	5.70000000e+01	5.60000000e+01	9.00000000e+01
-36	2.42246000e+05	5.70000000e+01	5.60000000e+01	9.00000000e+01
-35	2.43132000e+05	5.70000000e+01	5.60000000e+01	9.00000000e+01
-34	2.44006000e+05	5.70000000e+01	5.60000000e+01	9.00000000e+01
-33	2.45019000e+05	5.60000000e+01	5.80000000e+01	9.20000000e+01
-32	2.46085000e+05	5.60000000e+01	5.80000000e+01	9.20000000e+01
-31	2.47053000e+05	5.60000000e+01	5.80000000e+01	9.20000000e+01
-30	2.48735000e+05	6.10000000e+01	6.00000000e+01	9.40000000e+01
-29	2.50091000e+05	6.10000000e+01	6.00000000e+01	9.40000000e+01
-28	2.51388000e+05	6.10000000e+01	6.00000000e+01	9.40000000e+01
-27	2.52870000e+05	6.10000000e+01	6.00000000e+01	9.40000000e+01
-26	2.54312000e+05	6.10000000e+01	6.00000000e+01	9.40000000e+01
-25	2.55689000e+05	6.10000000e+01	6.00000000e+01	9.40000000e+01
-24	2.57614000e+05	6.10000000e+01	6.10000000e+01	9.50000000e+01
-23	2.59913000e+05	6.10000000e+01	6.10000000e+01	9.50000000e+01
-22	2.61660000e+05	5.90000000e+01	6.20000000e+01	9.60000000e+01
-21	2.63592000e+05	5.90000000e+01	6.20000000e+01	9.60000000e+01
-20	2.66270000e+05	5.90000000e+01	6.20000000e+01	9.60000000e+01
-19	2.68329000e+05	5.90000000e+01	6.20000000e+01	9.60000000e+01
-18	2.70856000e+05	6.40000000e+01	6.30000000e+01	9.70000000e+01
-17	2.74951000e+05	6.30000000e+01	6.40000000e+01	1.00000000e+02
-16	2.79108000e+05	6.30000000e+01	6.40000000e+01	1.00000000e+02
-15	2.82446000e+05	6.30000000e+01	6.40000000e+01	1.00000000e+02
-14	2.85753000e+05	6.70000000e+01	6.60000000e+01	1.02000000e+02
-13	2.88817000e+05	6.70000000e+01	6.60000000e+01	1.02000000e+02
-12	2.91828000e+05	6.50000000e+01	6.80000000e+01	1.04000000e+02
-11	2.94505000e+05	6.90000000e+01	6.90000000e+01	1.05000000e+02
-10	2.99287000e+05	6.80000000e+01	7.00000000e+01	1.06000000e+02
-9	3.04872000e+05	6.90000000e+01	7.10000000e+01	1.07000000e+02
-8	3.11857000e+05	7.30000000e+01	7.20000000e+01	1.08000000e+02
-7	3.17331000e+05	7.30000000e+01	7.20000000e+01	1.08000000e+02
-6	3.22487000e+05	6.90000000e+01	7.30000000e+01	1.09000000e+02
-5	3.26369000e+05	6.90000000e+01	7.30000000e+01	1.09000000e+02
-4	3.30705000e+05	6.90000000e+01	7.30000000e+01	1.09000000e+02
-3	3.35797000e+05	7.20000000e+01	7.40000000e+01	1.10000000e+02
-2	3.42540000e+05	7.20000000e+01	7.70000000e+01	1.15000000e+02
-1	3.48745000e+05	7.40000000e+01	7.80000000e+01	1.17000000e+02
0	3.56958000e+05	8.10000000e+01	8.40000000e+01	1.24000000e+02
1	3.70799000e+05	8.40000000e+01	8.60000000e+01	1.28000000e+02
2	3.83347000e+05	8.50000000e+01	8.90000000e+01	1.31000000e+02
3	3.95233000e+05	8.90000000e+01	9.00000000e+01	1.32000000e+02
4	4.07968000e+05	9.00000000e+01	9.40000000e+01	1.36000000e+02
5	4.17690000e+05	9.40000000e+01	9.70000000e+01	1.39000000e+02
6	4.24779000e+05	1.01000000e+02	1.09000000e+02	1.63000000e+02
7	4.30947000e+05	1.07000000e+02	1.10000000e+02	1.64000000e+02
8	4.36638000e+05	1.07000000e+02	1.10000000e+02	1.64000000e+02
9	4.42283000e+05	1.08000000e+02	1.11000000e+02	1.65000000e+02
10	4.48013000e+05	1.04000000e+02	1.13000000e+02	1.69000000e+02
11	4.53702000e+05	1.10000000e+02	1.17000000e+02	1.74000000e+02
12	4.58612000e+05	1.10000000e+02	1.18000000e+02	1.75000000e+02
13	4.63839000e+05	1.18000000e+02	1.18000000e+02	1.76000000e+02
14	4.68329000e+05	1.21000000e+02	1.22000000e+02	1.82000000e+02
15	4.73005000e+05	1.13000000e+02	1.23000000e+02	1.84000000e+02
16	4.77430000e+05	1.16000000e+02	1.24000000e+02	1.85000000e+02
17	4.82191000e+05	1.23000000e+02	1.31000000e+02	1.92000000e+02
18	4.86850000e+05	1.25000000e+02	1.34000000e+02	1.95000000e+02
19	4.90322000e+05	1.17000000e+02	1.35000000e+02	1.96000000e+02
20	4.93585000e+05	1.16000000e+02	1.37000000e+02	1.99000000e+02
21	4.96320000e+05	1.15000000e+02	1.38000000e+02	2.00000000e+02
22	4.99103000e+05	1.17000000e+02	1.40000000e+02	2.02000000e+02
23	5.02100000e+05	1.17000000e+02	1.40000000e+02	2.02000000e+02
24	5.05281000e+05	1.17000000e+02	1.40000000e+02	2.03000000e+02
25	5.07906000e+05	1.17000000e+02	1.40000000e+02	2.03000000e+02
26	5.10191000e+05	1.22000000e+02	1.40000000e+02	2.04000000e+02
27	5.12461000e+05	1.23000000e+02	1.40000000e+02	2.08000000e+02
28	5.14700000e+05	1.23000000e+02	1.40000000e+02	2.09000000e+02
29	5.17035000e+05	1.22000000e+02	1.41000000e+02	2.10000000e+02
30	5.19543000e+05	1.21000000e+02	1.43000000e+02	2.12000000e+02
31	5.22169000e+05	1.21000000e+02	1.44000000e+02	2.13000000e+02
32	5.24383000e+05	1.21000000e+02	1.44000000e+02	2.13000000e+02
33	5.26099000e+05	1.31000000e+02	1.44000000e+02	2.15000000e+02
34	5.27831000e+05	1.37000000e+02	1.44000000e+02	2.17000000e+02
35	5.29573000e+05	1.32000000e+02	1.46000000e+02	2.19000000e+02
36	5.31464000e+05	1.32000000e+02	1.46000000e+02	2.19000000e+02
37	5.33541000e+05	1.31000000e+02	1.46000000e+02	2.20000000e+02
38	5.35795000e+05	1.32000000e+02	1.47000000e+02	2.21000000e+02
39	5.37532000e+05	1.27000000e+02	1.48000000e+02	2.22000000e+02
40	5.39083000e+05	1.27000000e+02	1.48000000e+02	2.22000000e+02
41	5.40576000e+05	1.24000000e+02	1.48000000e+02	2.23000000e+02
42	5.42300000e+05	1.24000000e+02	1.48000000e+02	2.23000000e+02
43	5.44049000e+05	1.24000000e+02	1.48000000e+02	2.23000000e+02
44	5.45988000e+05	1.24000000e+02	1.48000000e+02	2.23000000e+02
45	5.47853000e+05	1.24000000e+02	1.48000000e+02	2.23000000e+02
46	5.49524000e+05	1.41000000e+02	1.48000000e+02	2.24000000e+02
47	5.51007000e+05	1.34000000e+02	1.48000000e+02	2.26000000e+02
48	5.52432000e+05	1.34000000e+02	1.48000000e+02	2.26000000e+02
49	5.54049000e+05	1.34000000e+02	1.48000000e+02	2.26000000e+02
50	5.55868000e+05	1.34000000e+02	1.48000000e+02	2.26000000e+02
51	5.57727000e+05	1.34000000e+02	1.48000000e+02	2.26000000e+02
52	5.59658000e+05	1.34000000e+02	1.48000000e+02	2.26000000e+02
53	5.61618000e+05	1.38000000e+02	1.48000000e+02	2.27000000e+02
54	5.63425000e+05	1.36000000e+02	1.48000000e+02	2.28000000e+02
55	5.65112000e+05	1.37000000e+02	1.48000000e+02	2.29000000e+02
56	5.66803000e+05	1.37000000e+02	1.48000000e+02	2.29000000e+02
57	5.68703000e+05	1.37000000e+02	1.48000000e+02	2.29000000e+02
58	5.70797000e+05	1.37000000e+02	1.48000000e+02	2.29000000e+02
59	5.72815000e+05	1.37000000e+02	1.48000000e+02	2.29000000e+02
60	5.74710000e+05	1.37000000e+02	1.48000000e+02	2.30000000e+02
61	5.77273000e+05	1.37000000e+02	1.48000000e+02	2.30000000e+02
62	5.80812000e+05	1.35000000e+02	1.48000000e+02	2.31000000e+02
63	5.83876000e+05	1.33000000e+02	1.49000000e+02	2.32000000e+02
64	5.86578000e+05	1.33000000e+02	1.49000000e+02	2.32000000e+02
65	5.89332000e+05	1.33000000e+02	1.49000000e+02	2.32000000e+02
66	5.92106000e+05	1.33000000e+02	1.49000000e+02	2.32000000e+02
67	5.94505000e+05	1.33000000e+02	1.49000000e+02	2.32000000e+02
68	5.96626000e+05	1.33000000e+02	1.49000000e+02	2.32000000e+02
69	5.98663000e+05	1.33000000e+02	1.49000000e+02	2.32000000e+02
70	6.00526000e+05	1.33000000e+02	1.49000000e+02	2.32000000e+02
71	6.02361000e+05	1.33000000e+02	1.49000000e+02	2.32000000e+02
72	6.04391000e+05	1.33000000e+02	1.49000000e+02	2.32000000e+02
73	6.06719000e+05	1.33000000e+02	1.49000000e+02	2.32000000e+02
74	6.08649000e+05	1.33000000e+02	1.49000000e+02	2.32000000e+02
75	6.10444000e+05	1.33000000e+02	1.49000000e+02	2.32000000e+02
76	6.12079000e+05	1.33000000e+02	1.49000000e+02	2.32000000e+02
77	6.14010000e+05	1.32000000e+02	1.50000000e+02	2.33000000e+02
78	6.16185000e+05	1.32000000e+02	1.50000000e+02	2.33000000e+02
79	6.18446000e+05	1.32000000e+02	1.50000000e+02	2.33000000e+02
80	6.20764000e+05	1.32000000e+02	1.50000000e+02	2.33000000e+02
81	6.22722000e+05	1.32000000e+02	1.50000000e+02	2.33000000e+02
82	6.24441000e+05	1.32000000e+02	1.50000000e+02	2.33000000e+02
83	6.26209000e+05	1.34000000e+02	1.51000000e+02	2.34000000e+02
84	6.28020000e+05	1.34000000e+02	1.51000000e+02	2.34000000e+02
85	6.29802000e+05	1.36000000e+02	1.51000000e+02	2.35000000e+02
86	6.31873000e+05	1.36000000e+02	1.51000000e+02	2.35000000e+02
87	6.33895000e+05	1.24000000e+02	1.53000000e+02	2.37000000e+02
88	6.35601000e+05	1.30000000e+02	1.54000000e+02	2.38000000e+02
89	6.37065000e+05	1.37000000e+02	1.55000000e+02	2.39000000e+02
90	6.38453000e+05	1.37000000e+02	1.55000000e+02	2.39000000e+02
91	6.39969000e+05	1.37000000e+02	1.55000000e+02	2.39000000e+02
92	6.41535000e+05	1.37000000e+02	1.55000000e+02	2.39000000e+02
93	6.43317000e+05	1.28000000e+02	1.55000000e+02	2.40000000e+02
94	6.45204000e+05	1.28000000e+02	1.55000000e+02	2.40000000e+02
95	6.46764000e+05	1.28000000e+02	1.55000000e+02	2.40000000e+02
96	6.48163000e+05	1.28000000e+02	1.55000000e+02	2.40000000e+02
97	6.49602000e+05	1.30000000e+02	1.55000000e+02	2.41000000e+02
98	6.51015000e+05	1.30000000e+02	1.55000000e+02	2.41000000e+02
99	6.52751000e+05	1.30000000e+02	1.55000000e+02	2.41000000e+02
100	6.54691000e+05	1.30000000e+02	1.55000000e+02	2.41000000e+02
