# Supplementary material for: Early Prediction of Movie Box Office Success Based on Wikipedia Activity Big Data
Source: PLoS One. 2013 Aug 21;8(8):e71226. doi: 10.1371/journal.pone.0071226 (PMC3749192; doi:10.1371/journal.pone.0071226)
Supplement: Dataset S1 — The dataset under study, including the financial and Wikipedia activity data is also available at http://wwm.phy.bme.hu/SupplementaryDataS1.zip. (ZIP) [file pone.0071226.s002.zip › wikipredict_data_pack/sample_of_312/wikipedia_predictors/268]

Day_(movie_time)	Views	Users	Rigor	Edits
-500	0.00000000e+00	0.00000000e+00	0.00000000e+00	0.00000000e+00
-499	0.00000000e+00	0.00000000e+00	0.00000000e+00	0.00000000e+00
-498	0.00000000e+00	0.00000000e+00	0.00000000e+00	0.00000000e+00
-497	0.00000000e+00	0.00000000e+00	0.00000000e+00	0.00000000e+00
-496	0.00000000e+00	0.00000000e+00	0.00000000e+00	0.00000000e+00
-495	0.00000000e+00	0.00000000e+00	0.00000000e+00	0.00000000e+00
-494	0.00000000e+00	0.00000000e+00	0.00000000e+00	0.00000000e+00
-493	0.00000000e+00	0.00000000e+00	0.00000000e+00	0.00000000e+00
-492	0.00000000e+00	0.00000000e+00	0.00000000e+00	0.00000000e+00
-491	0.00000000e+00	0.00000000e+00	0.00000000e+00	0.00000000e+00
-490	0.00000000e+00	0.00000000e+00	0.00000000e+00	0.00000000e+00
-489	0.00000000e+00	0.00000000e+00	0.00000000e+00	0.00000000e+00
-488	0.00000000e+00	0.00000000e+00	0.00000000e+00	0.00000000e+00
-487	0.00000000e+00	0.00000000e+00	0.00000000e+00	0.00000000e+00
-486	0.00000000e+00	0.00000000e+00	0.00000000e+00	0.00000000e+00
-485	0.00000000e+00	0.00000000e+00	0.00000000e+00	0.00000000e+00
-484	0.00000000e+00	0.00000000e+00	0.00000000e+00	0.00000000e+00
-483	0.00000000e+00	0.00000000e+00	0.00000000e+00	0.00000000e+00
-482	0.00000000e+00	0.00000000e+00	0.00000000e+00	0.00000000e+00
-481	0.00000000e+00	0.00000000e+00	0.00000000e+00	0.00000000e+00
-480	0.00000000e+00	0.00000000e+00	0.00000000e+00	0.00000000e+00
-479	0.00000000e+00	0.00000000e+00	0.00000000e+00	0.00000000e+00
-478	0.00000000e+00	0.00000000e+00	0.00000000e+00	0.00000000e+00
-477	0.00000000e+00	0.00000000e+00	0.00000000e+00	0.00000000e+00
-476	0.00000000e+00	0.00000000e+00	0.00000000e+00	0.00000000e+00
-475	0.00000000e+00	0.00000000e+00	0.00000000e+00	0.00000000e+00
-474	0.00000000e+00	0.00000000e+00	0.00000000e+00	0.00000000e+00
-473	0.00000000e+00	0.00000000e+00	0.00000000e+00	0.00000000e+00
-472	0.00000000e+00	0.00000000e+00	0.00000000e+00	0.00000000e+00
-471	0.00000000e+00	0.00000000e+00	0.00000000e+00	0.00000000e+00
-470	0.00000000e+00	0.00000000e+00	0.00000000e+00	0.00000000e+00
-469	0.00000000e+00	0.00000000e+00	0.00000000e+00	0.00000000e+00
-468	0.00000000e+00	0.00000000e+00	0.00000000e+00	0.00000000e+00
-467	0.00000000e+00	0.00000000e+00	0.00000000e+00	0.00000000e+00
-466	0.00000000e+00	0.00000000e+00	0.00000000e+00	0.00000000e+00
-465	0.00000000e+00	0.00000000e+00	0.00000000e+00	0.00000000e+00
-464	0.00000000e+00	0.00000000e+00	0.00000000e+00	0.00000000e+00
-463	0.00000000e+00	0.00000000e+00	0.00000000e+00	0.00000000e+00
-462	0.00000000e+00	0.00000000e+00	0.00000000e+00	0.00000000e+00
-461	0.00000000e+00	0.00000000e+00	0.00000000e+00	0.00000000e+00
-460	0.00000000e+00	0.00000000e+00	0.00000000e+00	0.00000000e+00
-459	0.00000000e+00	0.00000000e+00	0.00000000e+00	0.00000000e+00
-458	0.00000000e+00	0.00000000e+00	0.00000000e+00	0.00000000e+00
-457	0.00000000e+00	0.00000000e+00	0.00000000e+00	0.00000000e+00
-456	0.00000000e+00	0.00000000e+00	0.00000000e+00	0.00000000e+00
-455	0.00000000e+00	0.00000000e+00	0.00000000e+00	0.00000000e+00
-454	0.00000000e+00	0.00000000e+00	0.00000000e+00	0.00000000e+00
-453	0.00000000e+00	0.00000000e+00	0.00000000e+00	0.00000000e+00
-452	0.00000000e+00	0.00000000e+00	0.00000000e+00	0.00000000e+00
-451	0.00000000e+00	0.00000000e+00	0.00000000e+00	0.00000000e+00
-450	0.00000000e+00	0.00000000e+00	0.00000000e+00	0.00000000e+00
-449	0.00000000e+00	0.00000000e+00	0.00000000e+00	0.00000000e+00
-448	0.00000000e+00	0.00000000e+00	0.00000000e+00	0.00000000e+00
-447	0.00000000e+00	0.00000000e+00	0.00000000e+00	0.00000000e+00
-446	0.00000000e+00	0.00000000e+00	0.00000000e+00	0.00000000e+00
-445	0.00000000e+00	0.00000000e+00	0.00000000e+00	0.00000000e+00
-444	0.00000000e+00	0.00000000e+00	0.00000000e+00	0.00000000e+00
-443	0.00000000e+00	0.00000000e+00	0.00000000e+00	0.00000000e+00
-442	0.00000000e+00	0.00000000e+00	0.00000000e+00	0.00000000e+00
-441	0.00000000e+00	0.00000000e+00	0.00000000e+00	0.00000000e+00
-440	0.00000000e+00	0.00000000e+00	0.00000000e+00	0.00000000e+00
-439	0.00000000e+00	0.00000000e+00	0.00000000e+00	0.00000000e+00
-438	0.00000000e+00	0.00000000e+00	0.00000000e+00	0.00000000e+00
-437	0.00000000e+00	0.00000000e+00	0.00000000e+00	0.00000000e+00
-436	0.00000000e+00	0.00000000e+00	0.00000000e+00	0.00000000e+00
-435	0.00000000e+00	0.00000000e+00	0.00000000e+00	0.00000000e+00
-434	0.00000000e+00	0.00000000e+00	0.00000000e+00	0.00000000e+00
-433	0.00000000e+00	0.00000000e+00	0.00000000e+00	0.00000000e+00
-432	0.00000000e+00	0.00000000e+00	0.00000000e+00	0.00000000e+00
-431	0.00000000e+00	0.00000000e+00	0.00000000e+00	0.00000000e+00
-430	0.00000000e+00	0.00000000e+00	0.00000000e+00	0.00000000e+00
-429	0.00000000e+00	0.00000000e+00	0.00000000e+00	0.00000000e+00
-428	0.00000000e+00	0.00000000e+00	0.00000000e+00	0.00000000e+00
-427	0.00000000e+00	0.00000000e+00	0.00000000e+00	0.00000000e+00
-426	0.00000000e+00	0.00000000e+00	0.00000000e+00	0.00000000e+00
-425	0.00000000e+00	0.00000000e+00	0.00000000e+00	0.00000000e+00
-424	0.00000000e+00	0.00000000e+00	0.00000000e+00	0.00000000e+00
-423	0.00000000e+00	0.00000000e+00	0.00000000e+00	0.00000000e+00
-422	0.00000000e+00	0.00000000e+00	0.00000000e+00	0.00000000e+00
-421	0.00000000e+00	0.00000000e+00	0.00000000e+00	0.00000000e+00
-420	0.00000000e+00	0.00000000e+00	0.00000000e+00	0.00000000e+00
-419	0.00000000e+00	0.00000000e+00	0.00000000e+00	0.00000000e+00
-418	0.00000000e+00	0.00000000e+00	0.00000000e+00	0.00000000e+00
-417	0.00000000e+00	0.00000000e+00	0.00000000e+00	0.00000000e+00
-416	0.00000000e+00	0.00000000e+00	0.00000000e+00	0.00000000e+00
-415	0.00000000e+00	0.00000000e+00	0.00000000e+00	0.00000000e+00
-414	0.00000000e+00	0.00000000e+00	0.00000000e+00	0.00000000e+00
-413	0.00000000e+00	0.00000000e+00	0.00000000e+00	0.00000000e+00
-412	0.00000000e+00	0.00000000e+00	0.00000000e+00	0.00000000e+00
-411	0.00000000e+00	0.00000000e+00	0.00000000e+00	0.00000000e+00
-410	0.00000000e+00	0.00000000e+00	0.00000000e+00	0.00000000e+00
-409	0.00000000e+00	0.00000000e+00	0.00000000e+00	0.00000000e+00
-408	0.00000000e+00	0.00000000e+00	0.00000000e+00	0.00000000e+00
-407	0.00000000e+00	0.00000000e+00	0.00000000e+00	0.00000000e+00
-406	0.00000000e+00	0.00000000e+00	0.00000000e+00	0.00000000e+00
-405	0.00000000e+00	0.00000000e+00	0.00000000e+00	0.00000000e+00
-404	0.00000000e+00	0.00000000e+00	0.00000000e+00	0.00000000e+00
-403	0.00000000e+00	0.00000000e+00	0.00000000e+00	0.00000000e+00
-402	0.00000000e+00	0.00000000e+00	0.00000000e+00	0.00000000e+00
-401	0.00000000e+00	0.00000000e+00	0.00000000e+00	0.00000000e+00
-400	0.00000000e+00	0.00000000e+00	0.00000000e+00	0.00000000e+00
-399	0.00000000e+00	0.00000000e+00	0.00000000e+00	0.00000000e+00
-398	0.00000000e+00	0.00000000e+00	0.00000000e+00	0.00000000e+00
-397	0.00000000e+00	0.00000000e+00	0.00000000e+00	0.00000000e+00
-396	0.00000000e+00	0.00000000e+00	0.00000000e+00	0.00000000e+00
-395	0.00000000e+00	0.00000000e+00	0.00000000e+00	0.00000000e+00
-394	0.00000000e+00	0.00000000e+00	0.00000000e+00	0.00000000e+00
-393	0.00000000e+00	0.00000000e+00	0.00000000e+00	0.00000000e+00
-392	0.00000000e+00	0.00000000e+00	0.00000000e+00	0.00000000e+00
-391	0.00000000e+00	0.00000000e+00	0.00000000e+00	0.00000000e+00
-390	0.00000000e+00	0.00000000e+00	0.00000000e+00	0.00000000e+00
-389	0.00000000e+00	0.00000000e+00	0.00000000e+00	0.00000000e+00
-388	0.00000000e+00	0.00000000e+00	0.00000000e+00	0.00000000e+00
-387	0.00000000e+00	0.00000000e+00	0.00000000e+00	0.00000000e+00
-386	0.00000000e+00	0.00000000e+00	0.00000000e+00	0.00000000e+00
-385	0.00000000e+00	0.00000000e+00	0.00000000e+00	0.00000000e+00
-384	0.00000000e+00	0.00000000e+00	0.00000000e+00	0.00000000e+00
-383	0.00000000e+00	0.00000000e+00	0.00000000e+00	0.00000000e+00
-382	0.00000000e+00	0.00000000e+00	0.00000000e+00	0.00000000e+00
-381	0.00000000e+00	0.00000000e+00	0.00000000e+00	0.00000000e+00
-380	0.00000000e+00	0.00000000e+00	0.00000000e+00	0.00000000e+00
-379	0.00000000e+00	0.00000000e+00	0.00000000e+00	0.00000000e+00
-378	0.00000000e+00	0.00000000e+00	0.00000000e+00	0.00000000e+00
-377	0.00000000e+00	0.00000000e+00	0.00000000e+00	0.00000000e+00
-376	0.00000000e+00	0.00000000e+00	0.00000000e+00	0.00000000e+00
-375	0.00000000e+00	0.00000000e+00	0.00000000e+00	0.00000000e+00
-374	0.00000000e+00	0.00000000e+00	0.00000000e+00	0.00000000e+00
-373	0.00000000e+00	0.00000000e+00	0.00000000e+00	0.00000000e+00
-372	0.00000000e+00	0.00000000e+00	0.00000000e+00	0.00000000e+00
-371	0.00000000e+00	0.00000000e+00	0.00000000e+00	0.00000000e+00
-370	0.00000000e+00	0.00000000e+00	0.00000000e+00	0.00000000e+00
-369	0.00000000e+00	0.00000000e+00	0.00000000e+00	0.00000000e+00
-368	0.00000000e+00	0.00000000e+00	0.00000000e+00	0.00000000e+00
-367	0.00000000e+00	0.00000000e+00	0.00000000e+00	0.00000000e+00
-366	0.00000000e+00	0.00000000e+00	0.00000000e+00	0.00000000e+00
-365	0.00000000e+00	0.00000000e+00	0.00000000e+00	0.00000000e+00
-364	0.00000000e+00	0.00000000e+00	0.00000000e+00	0.00000000e+00
-363	0.00000000e+00	0.00000000e+00	0.00000000e+00	0.00000000e+00
-362	0.00000000e+00	0.00000000e+00	0.00000000e+00	0.00000000e+00
-361	0.00000000e+00	0.00000000e+00	0.00000000e+00	0.00000000e+00
-360	0.00000000e+00	0.00000000e+00	0.00000000e+00	0.00000000e+00
-359	0.00000000e+00	0.00000000e+00	0.00000000e+00	0.00000000e+00
-358	0.00000000e+00	0.00000000e+00	0.00000000e+00	0.00000000e+00
-357	0.00000000e+00	0.00000000e+00	0.00000000e+00	0.00000000e+00
-356	0.00000000e+00	0.00000000e+00	0.00000000e+00	0.00000000e+00
-355	0.00000000e+00	0.00000000e+00	0.00000000e+00	0.00000000e+00
-354	0.00000000e+00	0.00000000e+00	0.00000000e+00	0.00000000e+00
-353	0.00000000e+00	0.00000000e+00	0.00000000e+00	0.00000000e+00
-352	0.00000000e+00	0.00000000e+00	0.00000000e+00	0.00000000e+00
-351	0.00000000e+00	0.00000000e+00	0.00000000e+00	0.00000000e+00
-350	0.00000000e+00	0.00000000e+00	0.00000000e+00	0.00000000e+00
-349	0.00000000e+00	0.00000000e+00	0.00000000e+00	0.00000000e+00
-348	0.00000000e+00	0.00000000e+00	0.00000000e+00	0.00000000e+00
-347	0.00000000e+00	0.00000000e+00	0.00000000e+00	0.00000000e+00
-346	0.00000000e+00	0.00000000e+00	0.00000000e+00	0.00000000e+00
-345	0.00000000e+00	0.00000000e+00	0.00000000e+00	0.00000000e+00
-344	0.00000000e+00	0.00000000e+00	0.00000000e+00	0.00000000e+00
-343	0.00000000e+00	0.00000000e+00	0.00000000e+00	0.00000000e+00
-342	0.00000000e+00	0.00000000e+00	0.00000000e+00	0.00000000e+00
-341	0.00000000e+00	0.00000000e+00	0.00000000e+00	0.00000000e+00
-340	0.00000000e+00	0.00000000e+00	0.00000000e+00	0.00000000e+00
-339	0.00000000e+00	0.00000000e+00	0.00000000e+00	0.00000000e+00
-338	0.00000000e+00	0.00000000e+00	0.00000000e+00	0.00000000e+00
-337	0.00000000e+00	0.00000000e+00	0.00000000e+00	0.00000000e+00
-336	0.00000000e+00	0.00000000e+00	0.00000000e+00	0.00000000e+00
-335	0.00000000e+00	0.00000000e+00	0.00000000e+00	0.00000000e+00
-334	0.00000000e+00	0.00000000e+00	0.00000000e+00	0.00000000e+00
-333	0.00000000e+00	0.00000000e+00	0.00000000e+00	0.00000000e+00
-332	0.00000000e+00	0.00000000e+00	0.00000000e+00	0.00000000e+00
-331	0.00000000e+00	0.00000000e+00	0.00000000e+00	0.00000000e+00
-330	0.00000000e+00	0.00000000e+00	0.00000000e+00	0.00000000e+00
-329	0.00000000e+00	0.00000000e+00	0.00000000e+00	0.00000000e+00
-328	0.00000000e+00	0.00000000e+00	0.00000000e+00	0.00000000e+00
-327	0.00000000e+00	0.00000000e+00	0.00000000e+00	0.00000000e+00
-326	0.00000000e+00	0.00000000e+00	0.00000000e+00	0.00000000e+00
-325	0.00000000e+00	0.00000000e+00	0.00000000e+00	0.00000000e+00
-324	0.00000000e+00	0.00000000e+00	0.00000000e+00	0.00000000e+00
-323	0.00000000e+00	0.00000000e+00	0.00000000e+00	0.00000000e+00
-322	0.00000000e+00	0.00000000e+00	0.00000000e+00	0.00000000e+00
-321	0.00000000e+00	0.00000000e+00	0.00000000e+00	0.00000000e+00
-320	0.00000000e+00	0.00000000e+00	0.00000000e+00	0.00000000e+00
-319	0.00000000e+00	0.00000000e+00	0.00000000e+00	0.00000000e+00
-318	0.00000000e+00	0.00000000e+00	0.00000000e+00	0.00000000e+00
-317	0.00000000e+00	0.00000000e+00	0.00000000e+00	0.00000000e+00
-316	0.00000000e+00	0.00000000e+00	0.00000000e+00	0.00000000e+00
-315	0.00000000e+00	0.00000000e+00	0.00000000e+00	0.00000000e+00
-314	0.00000000e+00	0.00000000e+00	0.00000000e+00	0.00000000e+00
-313	0.00000000e+00	0.00000000e+00	0.00000000e+00	0.00000000e+00
-312	0.00000000e+00	0.00000000e+00	0.00000000e+00	0.00000000e+00
-311	0.00000000e+00	0.00000000e+00	0.00000000e+00	0.00000000e+00
-310	0.00000000e+00	0.00000000e+00	0.00000000e+00	0.00000000e+00
-309	0.00000000e+00	0.00000000e+00	0.00000000e+00	0.00000000e+00
-308	0.00000000e+00	0.00000000e+00	0.00000000e+00	0.00000000e+00
-307	0.00000000e+00	0.00000000e+00	0.00000000e+00	0.00000000e+00
-306	0.00000000e+00	0.00000000e+00	0.00000000e+00	0.00000000e+00
-305	0.00000000e+00	0.00000000e+00	0.00000000e+00	0.00000000e+00
-304	0.00000000e+00	0.00000000e+00	0.00000000e+00	0.00000000e+00
-303	0.00000000e+00	0.00000000e+00	0.00000000e+00	0.00000000e+00
-302	0.00000000e+00	0.00000000e+00	0.00000000e+00	0.00000000e+00
-301	0.00000000e+00	0.00000000e+00	0.00000000e+00	0.00000000e+00
-300	0.00000000e+00	0.00000000e+00	0.00000000e+00	0.00000000e+00
-299	0.00000000e+00	0.00000000e+00	0.00000000e+00	0.00000000e+00
-298	0.00000000e+00	0.00000000e+00	0.00000000e+00	0.00000000e+00
-297	0.00000000e+00	0.00000000e+00	0.00000000e+00	0.00000000e+00
-296	0.00000000e+00	0.00000000e+00	0.00000000e+00	0.00000000e+00
-295	0.00000000e+00	0.00000000e+00	0.00000000e+00	0.00000000e+00
-294	0.00000000e+00	0.00000000e+00	0.00000000e+00	0.00000000e+00
-293	0.00000000e+00	0.00000000e+00	0.00000000e+00	0.00000000e+00
-292	0.00000000e+00	0.00000000e+00	0.00000000e+00	0.00000000e+00
-291	0.00000000e+00	0.00000000e+00	0.00000000e+00	0.00000000e+00
-290	0.00000000e+00	0.00000000e+00	0.00000000e+00	0.00000000e+00
-289	0.00000000e+00	0.00000000e+00	0.00000000e+00	0.00000000e+00
-288	0.00000000e+00	0.00000000e+00	0.00000000e+00	0.00000000e+00
-287	0.00000000e+00	0.00000000e+00	0.00000000e+00	0.00000000e+00
-286	0.00000000e+00	0.00000000e+00	0.00000000e+00	0.00000000e+00
-285	0.00000000e+00	0.00000000e+00	0.00000000e+00	0.00000000e+00
-284	0.00000000e+00	0.00000000e+00	0.00000000e+00	0.00000000e+00
-283	2.00000000e+00	0.00000000e+00	0.00000000e+00	0.00000000e+00
-282	4.00000000e+00	0.00000000e+00	0.00000000e+00	0.00000000e+00
-281	5.00000000e+00	0.00000000e+00	0.00000000e+00	0.00000000e+00
-280	7.00000000e+00	0.00000000e+00	0.00000000e+00	0.00000000e+00
-279	7.00000000e+00	0.00000000e+00	0.00000000e+00	0.00000000e+00
-278	8.00000000e+00	0.00000000e+00	0.00000000e+00	0.00000000e+00
-277	9.00000000e+00	0.00000000e+00	0.00000000e+00	0.00000000e+00
-276	9.00000000e+00	0.00000000e+00	0.00000000e+00	0.00000000e+00
-275	1.00000000e+01	0.00000000e+00	0.00000000e+00	0.00000000e+00
-274	1.10000000e+01	0.00000000e+00	0.00000000e+00	0.00000000e+00
-273	1.10000000e+01	0.00000000e+00	0.00000000e+00	0.00000000e+00
-272	1.30000000e+01	0.00000000e+00	0.00000000e+00	0.00000000e+00
-271	1.30000000e+01	0.00000000e+00	0.00000000e+00	0.00000000e+00
-270	1.30000000e+01	0.00000000e+00	0.00000000e+00	0.00000000e+00
-269	1.30000000e+01	0.00000000e+00	0.00000000e+00	0.00000000e+00
-268	1.40000000e+01	0.00000000e+00	0.00000000e+00	0.00000000e+00
-267	1.50000000e+01	0.00000000e+00	0.00000000e+00	0.00000000e+00
-266	1.50000000e+01	0.00000000e+00	0.00000000e+00	0.00000000e+00
-265	1.60000000e+01	0.00000000e+00	0.00000000e+00	0.00000000e+00
-264	1.70000000e+01	0.00000000e+00	0.00000000e+00	0.00000000e+00
-263	1.70000000e+01	0.00000000e+00	0.00000000e+00	0.00000000e+00
-262	1.70000000e+01	0.00000000e+00	0.00000000e+00	0.00000000e+00
-261	1.70000000e+01	0.00000000e+00	0.00000000e+00	0.00000000e+00
-260	1.70000000e+01	0.00000000e+00	0.00000000e+00	0.00000000e+00
-259	1.80000000e+01	0.00000000e+00	0.00000000e+00	0.00000000e+00
-258	1.90000000e+01	0.00000000e+00	0.00000000e+00	0.00000000e+00
-257	2.00000000e+01	0.00000000e+00	0.00000000e+00	0.00000000e+00
-256	2.00000000e+01	0.00000000e+00	0.00000000e+00	0.00000000e+00
-255	2.00000000e+01	0.00000000e+00	0.00000000e+00	0.00000000e+00
-254	2.00000000e+01	0.00000000e+00	0.00000000e+00	0.00000000e+00
-253	2.00000000e+01	0.00000000e+00	0.00000000e+00	0.00000000e+00
-252	2.10000000e+01	0.00000000e+00	0.00000000e+00	0.00000000e+00
-251	2.20000000e+01	0.00000000e+00	0.00000000e+00	0.00000000e+00
-250	2.20000000e+01	0.00000000e+00	0.00000000e+00	0.00000000e+00
-249	2.20000000e+01	0.00000000e+00	0.00000000e+00	0.00000000e+00
-248	2.30000000e+01	0.00000000e+00	0.00000000e+00	0.00000000e+00
-247	2.30000000e+01	0.00000000e+00	0.00000000e+00	0.00000000e+00
-246	2.30000000e+01	0.00000000e+00	0.00000000e+00	0.00000000e+00
-245	2.40000000e+01	0.00000000e+00	0.00000000e+00	0.00000000e+00
-244	2.40000000e+01	0.00000000e+00	0.00000000e+00	0.00000000e+00
-243	2.50000000e+01	0.00000000e+00	0.00000000e+00	0.00000000e+00
-242	2.70000000e+01	0.00000000e+00	0.00000000e+00	0.00000000e+00
-241	2.70000000e+01	0.00000000e+00	0.00000000e+00	0.00000000e+00
-240	2.70000000e+01	0.00000000e+00	0.00000000e+00	0.00000000e+00
-239	2.70000000e+01	0.00000000e+00	0.00000000e+00	0.00000000e+00
-238	2.80000000e+01	0.00000000e+00	0.00000000e+00	0.00000000e+00
-237	2.80000000e+01	0.00000000e+00	0.00000000e+00	0.00000000e+00
-236	2.80000000e+01	0.00000000e+00	0.00000000e+00	0.00000000e+00
-235	2.80000000e+01	0.00000000e+00	0.00000000e+00	0.00000000e+00
-234	2.80000000e+01	0.00000000e+00	0.00000000e+00	0.00000000e+00
-233	2.80000000e+01	0.00000000e+00	0.00000000e+00	0.00000000e+00
-232	2.80000000e+01	0.00000000e+00	0.00000000e+00	0.00000000e+00
-231	2.80000000e+01	0.00000000e+00	0.00000000e+00	0.00000000e+00
-230	3.00000000e+01	0.00000000e+00	0.00000000e+00	0.00000000e+00
-229	3.20000000e+01	0.00000000e+00	0.00000000e+00	0.00000000e+00
-228	3.20000000e+01	0.00000000e+00	0.00000000e+00	0.00000000e+00
-227	3.20000000e+01	0.00000000e+00	0.00000000e+00	0.00000000e+00
-226	3.30000000e+01	0.00000000e+00	0.00000000e+00	0.00000000e+00
-225	3.30000000e+01	0.00000000e+00	0.00000000e+00	0.00000000e+00
-224	3.30000000e+01	0.00000000e+00	0.00000000e+00	0.00000000e+00
-223	3.30000000e+01	0.00000000e+00	0.00000000e+00	0.00000000e+00
-222	3.30000000e+01	0.00000000e+00	0.00000000e+00	0.00000000e+00
-221	3.30000000e+01	0.00000000e+00	0.00000000e+00	0.00000000e+00
-220	3.30000000e+01	0.00000000e+00	0.00000000e+00	0.00000000e+00
-219	3.30000000e+01	0.00000000e+00	0.00000000e+00	0.00000000e+00
-218	6.60000000e+01	1.00000000e+00	2.00000000e+00	5.00000000e+00
-217	8.80000000e+01	1.00000000e+00	2.00000000e+00	5.00000000e+00
-216	1.10000000e+02	1.00000000e+00	2.00000000e+00	5.00000000e+00
-215	1.25000000e+02	1.00000000e+00	2.00000000e+00	5.00000000e+00
-214	1.61000000e+02	1.00000000e+00	2.00000000e+00	5.00000000e+00
-213	1.88000000e+02	1.00000000e+00	2.00000000e+00	5.00000000e+00
-212	2.17000000e+02	1.00000000e+00	2.00000000e+00	5.00000000e+00
-211	2.38000000e+02	1.00000000e+00	2.00000000e+00	5.00000000e+00
-210	2.57000000e+02	1.00000000e+00	2.00000000e+00	5.00000000e+00
-209	2.72000000e+02	1.00000000e+00	2.00000000e+00	5.00000000e+00
-208	2.88000000e+02	1.00000000e+00	2.00000000e+00	5.00000000e+00
-207	3.18000000e+02	1.00000000e+00	2.00000000e+00	5.00000000e+00
-206	3.53000000e+02	1.00000000e+00	2.00000000e+00	5.00000000e+00
-205	3.81000000e+02	1.00000000e+00	2.00000000e+00	5.00000000e+00
-204	4.13000000e+02	1.00000000e+00	2.00000000e+00	5.00000000e+00
-203	4.37000000e+02	1.00000000e+00	2.00000000e+00	5.00000000e+00
-202	4.64000000e+02	1.00000000e+00	2.00000000e+00	5.00000000e+00
-201	4.86000000e+02	1.00000000e+00	2.00000000e+00	5.00000000e+00
-200	5.07000000e+02	1.00000000e+00	2.00000000e+00	5.00000000e+00
-199	5.33000000e+02	1.00000000e+00	2.00000000e+00	5.00000000e+00
-198	5.63000000e+02	1.00000000e+00	2.00000000e+00	5.00000000e+00
-197	5.81000000e+02	1.00000000e+00	2.00000000e+00	5.00000000e+00
-196	6.05000000e+02	1.00000000e+00	2.00000000e+00	5.00000000e+00
-195	6.23000000e+02	1.00000000e+00	2.00000000e+00	5.00000000e+00
-194	6.45000000e+02	1.00000000e+00	2.00000000e+00	5.00000000e+00
-193	6.67000000e+02	1.00000000e+00	2.00000000e+00	5.00000000e+00
-192	6.83000000e+02	1.00000000e+00	2.00000000e+00	5.00000000e+00
-191	7.07000000e+02	1.00000000e+00	2.00000000e+00	5.00000000e+00
-190	7.30000000e+02	2.00000000e+00	3.00000000e+00	6.00000000e+00
-189	7.55000000e+02	2.00000000e+00	3.00000000e+00	6.00000000e+00
-188	7.78000000e+02	2.00000000e+00	3.00000000e+00	6.00000000e+00
-187	7.98000000e+02	2.00000000e+00	3.00000000e+00	6.00000000e+00
-186	8.27000000e+02	2.00000000e+00	3.00000000e+00	6.00000000e+00
-185	8.43000000e+02	2.00000000e+00	3.00000000e+00	6.00000000e+00
-184	8.55000000e+02	2.00000000e+00	3.00000000e+00	6.00000000e+00
-183	8.79000000e+02	2.00000000e+00	3.00000000e+00	6.00000000e+00
-182	9.11000000e+02	2.00000000e+00	3.00000000e+00	6.00000000e+00
-181	9.41000000e+02	2.00000000e+00	3.00000000e+00	6.00000000e+00
-180	9.62000000e+02	2.00000000e+00	3.00000000e+00	6.00000000e+00
-179	9.89000000e+02	2.00000000e+00	3.00000000e+00	6.00000000e+00
-178	1.01500000e+03	2.00000000e+00	3.00000000e+00	6.00000000e+00
-177	1.02800000e+03	2.00000000e+00	3.00000000e+00	6.00000000e+00
-176	1.04600000e+03	2.00000000e+00	3.00000000e+00	6.00000000e+00
-175	1.06700000e+03	2.00000000e+00	3.00000000e+00	6.00000000e+00
-174	1.09400000e+03	2.00000000e+00	3.00000000e+00	6.00000000e+00
-173	1.11900000e+03	2.00000000e+00	3.00000000e+00	6.00000000e+00
-172	1.15300000e+03	2.00000000e+00	3.00000000e+00	6.00000000e+00
-171	1.17200000e+03	2.00000000e+00	3.00000000e+00	6.00000000e+00
-170	1.19300000e+03	2.00000000e+00	3.00000000e+00	6.00000000e+00
-169	1.20800000e+03	2.00000000e+00	3.00000000e+00	6.00000000e+00
-168	1.22600000e+03	2.00000000e+00	3.00000000e+00	6.00000000e+00
-167	1.24100000e+03	2.00000000e+00	3.00000000e+00	6.00000000e+00
-166	1.27000000e+03	2.00000000e+00	3.00000000e+00	6.00000000e+00
-165	1.29700000e+03	2.00000000e+00	3.00000000e+00	6.00000000e+00
-164	1.31800000e+03	2.00000000e+00	3.00000000e+00	6.00000000e+00
-163	1.32800000e+03	2.00000000e+00	3.00000000e+00	6.00000000e+00
-162	1.34900000e+03	2.00000000e+00	3.00000000e+00	6.00000000e+00
-161	1.37300000e+03	2.00000000e+00	3.00000000e+00	6.00000000e+00
-160	1.38300000e+03	2.00000000e+00	3.00000000e+00	6.00000000e+00
-159	1.40400000e+03	2.00000000e+00	3.00000000e+00	6.00000000e+00
-158	1.41900000e+03	2.00000000e+00	3.00000000e+00	6.00000000e+00
-157	1.44600000e+03	2.00000000e+00	3.00000000e+00	6.00000000e+00
-156	1.46300000e+03	2.00000000e+00	3.00000000e+00	6.00000000e+00
-155	1.51200000e+03	2.00000000e+00	3.00000000e+00	6.00000000e+00
-154	1.60900000e+03	2.00000000e+00	3.00000000e+00	6.00000000e+00
-153	1.63700000e+03	2.00000000e+00	3.00000000e+00	6.00000000e+00
-152	1.65300000e+03	2.00000000e+00	3.00000000e+00	6.00000000e+00
-151	1.67400000e+03	2.00000000e+00	3.00000000e+00	6.00000000e+00
-150	1.68800000e+03	2.00000000e+00	3.00000000e+00	6.00000000e+00
-149	1.70300000e+03	2.00000000e+00	3.00000000e+00	6.00000000e+00
-148	1.72600000e+03	3.00000000e+00	4.00000000e+00	7.00000000e+00
-147	1.73700000e+03	3.00000000e+00	4.00000000e+00	7.00000000e+00
-146	1.75100000e+03	3.00000000e+00	4.00000000e+00	7.00000000e+00
-145	1.78700000e+03	3.00000000e+00	4.00000000e+00	7.00000000e+00
-144	1.82900000e+03	3.00000000e+00	4.00000000e+00	7.00000000e+00
-143	1.86000000e+03	3.00000000e+00	4.00000000e+00	7.00000000e+00
-142	1.88700000e+03	3.00000000e+00	4.00000000e+00	7.00000000e+00
-141	1.91500000e+03	3.00000000e+00	4.00000000e+00	7.00000000e+00
-140	1.93800000e+03	3.00000000e+00	4.00000000e+00	7.00000000e+00
-139	1.96200000e+03	3.00000000e+00	4.00000000e+00	7.00000000e+00
-138	1.98700000e+03	3.00000000e+00	4.00000000e+00	7.00000000e+00
-137	2.01300000e+03	3.00000000e+00	4.00000000e+00	7.00000000e+00
-136	2.03900000e+03	3.00000000e+00	4.00000000e+00	7.00000000e+00
-135	2.05700000e+03	3.00000000e+00	4.00000000e+00	7.00000000e+00
-134	2.08300000e+03	3.00000000e+00	4.00000000e+00	7.00000000e+00
-133	2.10400000e+03	3.00000000e+00	4.00000000e+00	7.00000000e+00
-132	2.11900000e+03	3.00000000e+00	4.00000000e+00	7.00000000e+00
-131	2.12400000e+03	3.00000000e+00	4.00000000e+00	7.00000000e+00
-130	2.12900000e+03	3.00000000e+00	4.00000000e+00	7.00000000e+00
-129	2.13800000e+03	3.00000000e+00	4.00000000e+00	7.00000000e+00
-128	2.15200000e+03	3.00000000e+00	4.00000000e+00	0.00000000e+00
-127	2.16300000e+03	3.00000000e+00	4.00000000e+00	7.00000000e+00
-126	2.17700000e+03	3.00000000e+00	4.00000000e+00	7.00000000e+00
-125	2.19200000e+03	3.00000000e+00	4.00000000e+00	7.00000000e+00
-124	2.20800000e+03	3.00000000e+00	4.00000000e+00	7.00000000e+00
-123	2.22600000e+03	3.00000000e+00	4.00000000e+00	7.00000000e+00
-122	2.24900000e+03	3.00000000e+00	4.00000000e+00	7.00000000e+00
-121	2.26500000e+03	3.00000000e+00	4.00000000e+00	7.00000000e+00
-120	2.28200000e+03	3.00000000e+00	4.00000000e+00	7.00000000e+00
-119	2.29600000e+03	3.00000000e+00	4.00000000e+00	7.00000000e+00
-118	2.31900000e+03	3.00000000e+00	4.00000000e+00	7.00000000e+00
-117	2.31900000e+03	3.00000000e+00	4.00000000e+00	7.00000000e+00
-116	2.32700000e+03	3.00000000e+00	4.00000000e+00	7.00000000e+00
-115	2.32700000e+03	4.00000000e+00	5.00000000e+00	8.00000000e+00
-114	2.34600000e+03	4.00000000e+00	5.00000000e+00	8.00000000e+00
-113	2.36000000e+03	4.00000000e+00	5.00000000e+00	8.00000000e+00
-112	2.37300000e+03	4.00000000e+00	5.00000000e+00	8.00000000e+00
-111	2.39300000e+03	4.00000000e+00	5.00000000e+00	8.00000000e+00
-110	2.40600000e+03	4.00000000e+00	5.00000000e+00	8.00000000e+00
-109	2.42800000e+03	4.00000000e+00	5.00000000e+00	8.00000000e+00
-108	2.42800000e+03	4.00000000e+00	5.00000000e+00	8.00000000e+00
-107	2.44600000e+03	4.00000000e+00	5.00000000e+00	8.00000000e+00
-106	2.44600000e+03	4.00000000e+00	5.00000000e+00	8.00000000e+00
-105	2.44600000e+03	4.00000000e+00	5.00000000e+00	8.00000000e+00
-104	2.44600000e+03	4.00000000e+00	5.00000000e+00	8.00000000e+00
-103	2.44600000e+03	4.00000000e+00	5.00000000e+00	8.00000000e+00
-102	2.46900000e+03	4.00000000e+00	5.00000000e+00	8.00000000e+00
-101	2.47800000e+03	4.00000000e+00	5.00000000e+00	8.00000000e+00
-100	2.49900000e+03	4.00000000e+00	5.00000000e+00	8.00000000e+00
-99	2.52100000e+03	4.00000000e+00	5.00000000e+00	8.00000000e+00
-98	2.54700000e+03	4.00000000e+00	5.00000000e+00	8.00000000e+00
-97	2.58000000e+03	4.00000000e+00	5.00000000e+00	8.00000000e+00
-96	2.59900000e+03	4.00000000e+00	5.00000000e+00	8.00000000e+00
-95	2.62300000e+03	4.00000000e+00	5.00000000e+00	8.00000000e+00
-94	2.65000000e+03	4.00000000e+00	5.00000000e+00	8.00000000e+00
-93	2.69000000e+03	4.00000000e+00	5.00000000e+00	8.00000000e+00
-92	2.71900000e+03	4.00000000e+00	5.00000000e+00	8.00000000e+00
-91	2.74900000e+03	4.00000000e+00	5.00000000e+00	8.00000000e+00
-90	2.77600000e+03	4.00000000e+00	5.00000000e+00	8.00000000e+00
-89	2.80600000e+03	4.00000000e+00	5.00000000e+00	8.00000000e+00
-88	2.83400000e+03	4.00000000e+00	5.00000000e+00	8.00000000e+00
-87	2.85800000e+03	4.00000000e+00	5.00000000e+00	8.00000000e+00
-86	2.88800000e+03	4.00000000e+00	5.00000000e+00	8.00000000e+00
-85	2.90900000e+03	4.00000000e+00	5.00000000e+00	8.00000000e+00
-84	2.93200000e+03	4.00000000e+00	5.00000000e+00	8.00000000e+00
-83	2.94900000e+03	4.00000000e+00	5.00000000e+00	8.00000000e+00
-82	2.96600000e+03	4.00000000e+00	5.00000000e+00	8.00000000e+00
-81	2.98800000e+03	4.00000000e+00	5.00000000e+00	8.00000000e+00
-80	3.01600000e+03	4.00000000e+00	5.00000000e+00	8.00000000e+00
-79	3.03300000e+03	4.00000000e+00	5.00000000e+00	8.00000000e+00
-78	3.05200000e+03	4.00000000e+00	5.00000000e+00	8.00000000e+00
-77	3.07500000e+03	4.00000000e+00	5.00000000e+00	8.00000000e+00
-76	3.10500000e+03	4.00000000e+00	5.00000000e+00	8.00000000e+00
-75	3.12000000e+03	4.00000000e+00	5.00000000e+00	8.00000000e+00
-74	3.14100000e+03	4.00000000e+00	5.00000000e+00	8.00000000e+00
-73	3.16100000e+03	4.00000000e+00	5.00000000e+00	8.00000000e+00
-72	3.18200000e+03	4.00000000e+00	5.00000000e+00	8.00000000e+00
-71	3.21700000e+03	4.00000000e+00	5.00000000e+00	8.00000000e+00
-70	3.23500000e+03	4.00000000e+00	5.00000000e+00	8.00000000e+00
-69	3.24500000e+03	4.00000000e+00	5.00000000e+00	8.00000000e+00
-68	3.27100000e+03	4.00000000e+00	5.00000000e+00	8.00000000e+00
-67	3.29200000e+03	4.00000000e+00	5.00000000e+00	8.00000000e+00
-66	3.32700000e+03	4.00000000e+00	5.00000000e+00	8.00000000e+00
-65	3.36700000e+03	4.00000000e+00	5.00000000e+00	8.00000000e+00
-64	3.38500000e+03	4.00000000e+00	5.00000000e+00	8.00000000e+00
-63	3.42200000e+03	4.00000000e+00	5.00000000e+00	8.00000000e+00
-62	3.44900000e+03	4.00000000e+00	5.00000000e+00	8.00000000e+00
-61	3.46900000e+03	4.00000000e+00	5.00000000e+00	8.00000000e+00
-60	3.49900000e+03	4.00000000e+00	5.00000000e+00	8.00000000e+00
-59	3.52400000e+03	4.00000000e+00	5.00000000e+00	8.00000000e+00
-58	3.57000000e+03	5.00000000e+00	6.00000000e+00	1.10000000e+01
-57	3.59600000e+03	5.00000000e+00	6.00000000e+00	1.10000000e+01
-56	3.61300000e+03	5.00000000e+00	6.00000000e+00	1.10000000e+01
-55	3.62900000e+03	5.00000000e+00	6.00000000e+00	1.10000000e+01
-54	3.65000000e+03	5.00000000e+00	6.00000000e+00	1.10000000e+01
-53	3.67300000e+03	5.00000000e+00	6.00000000e+00	1.10000000e+01
-52	3.68900000e+03	5.00000000e+00	6.00000000e+00	1.10000000e+01
-51	3.71200000e+03	5.00000000e+00	6.00000000e+00	1.10000000e+01
-50	3.73500000e+03	5.00000000e+00	6.00000000e+00	1.10000000e+01
-49	3.75300000e+03	5.00000000e+00	6.00000000e+00	1.10000000e+01
-48	3.78300000e+03	5.00000000e+00	6.00000000e+00	1.10000000e+01
-47	3.81000000e+03	5.00000000e+00	6.00000000e+00	1.10000000e+01
-46	3.84900000e+03	6.00000000e+00	7.00000000e+00	1.20000000e+01
-45	3.86900000e+03	6.00000000e+00	7.00000000e+00	1.20000000e+01
-44	3.89500000e+03	6.00000000e+00	7.00000000e+00	1.20000000e+01
-43	3.94600000e+03	7.00000000e+00	8.00000000e+00	1.40000000e+01
-42	3.97600000e+03	7.00000000e+00	8.00000000e+00	1.40000000e+01
-41	3.98900000e+03	7.00000000e+00	8.00000000e+00	1.40000000e+01
-40	4.00800000e+03	7.00000000e+00	8.00000000e+00	1.40000000e+01
-39	4.02000000e+03	7.00000000e+00	8.00000000e+00	1.40000000e+01
-38	4.04700000e+03	7.00000000e+00	8.00000000e+00	1.40000000e+01
-37	4.07900000e+03	7.00000000e+00	8.00000000e+00	1.40000000e+01
-36	4.10700000e+03	7.00000000e+00	8.00000000e+00	1.40000000e+01
-35	4.13000000e+03	7.00000000e+00	8.00000000e+00	1.40000000e+01
-34	4.14900000e+03	7.00000000e+00	8.00000000e+00	1.40000000e+01
-33	4.16100000e+03	7.00000000e+00	8.00000000e+00	1.40000000e+01
-32	4.18000000e+03	7.00000000e+00	8.00000000e+00	1.40000000e+01
-31	4.20200000e+03	7.00000000e+00	8.00000000e+00	1.40000000e+01
-30	4.22100000e+03	7.00000000e+00	8.00000000e+00	1.40000000e+01
-29	4.23600000e+03	7.00000000e+00	8.00000000e+00	1.40000000e+01
-28	4.25900000e+03	7.00000000e+00	8.00000000e+00	1.40000000e+01
-27	4.28000000e+03	7.00000000e+00	8.00000000e+00	1.40000000e+01
-26	4.29400000e+03	7.00000000e+00	8.00000000e+00	1.40000000e+01
-25	4.33300000e+03	7.00000000e+00	8.00000000e+00	1.40000000e+01
-24	4.36800000e+03	7.00000000e+00	8.00000000e+00	1.40000000e+01
-23	4.41200000e+03	7.00000000e+00	8.00000000e+00	1.40000000e+01
-22	4.46300000e+03	7.00000000e+00	9.00000000e+00	1.50000000e+01
-21	4.50000000e+03	7.00000000e+00	9.00000000e+00	1.50000000e+01
-20	4.53200000e+03	7.00000000e+00	9.00000000e+00	1.50000000e+01
-19	4.55000000e+03	7.00000000e+00	9.00000000e+00	1.50000000e+01
-18	4.57200000e+03	7.00000000e+00	9.00000000e+00	1.50000000e+01
-17	4.60900000e+03	7.00000000e+00	9.00000000e+00	1.50000000e+01
-16	4.64900000e+03	7.00000000e+00	9.00000000e+00	1.50000000e+01
-15	4.70000000e+03	8.00000000e+00	1.00000000e+01	1.60000000e+01
-14	4.76100000e+03	8.00000000e+00	1.00000000e+01	1.60000000e+01
-13	4.90200000e+03	8.00000000e+00	1.00000000e+01	1.60000000e+01
-12	5.00700000e+03	8.00000000e+00	1.00000000e+01	1.60000000e+01
-11	5.10500000e+03	8.00000000e+00	1.00000000e+01	1.60000000e+01
-10	5.21700000e+03	8.00000000e+00	1.00000000e+01	1.60000000e+01
-9	5.31000000e+03	8.00000000e+00	1.00000000e+01	1.60000000e+01
-8	5.38600000e+03	8.00000000e+00	1.00000000e+01	1.60000000e+01
-7	5.44900000e+03	8.00000000e+00	1.00000000e+01	1.60000000e+01
-6	5.52600000e+03	8.00000000e+00	1.00000000e+01	1.60000000e+01
-5	5.57300000e+03	8.00000000e+00	1.00000000e+01	1.60000000e+01
-4	5.62700000e+03	8.00000000e+00	1.00000000e+01	1.60000000e+01
-3	5.68100000e+03	8.00000000e+00	1.00000000e+01	1.60000000e+01
-2	5.75100000e+03	8.00000000e+00	1.00000000e+01	1.60000000e+01
-1	5.82600000e+03	8.00000000e+00	1.00000000e+01	1.60000000e+01
0	5.90100000e+03	8.00000000e+00	1.00000000e+01	1.60000000e+01
1	6.02100000e+03	8.00000000e+00	1.00000000e+01	1.60000000e+01
2	6.14800000e+03	8.00000000e+00	1.00000000e+01	1.60000000e+01
3	6.24400000e+03	8.00000000e+00	1.00000000e+01	1.60000000e+01
4	6.33100000e+03	8.00000000e+00	1.00000000e+01	1.60000000e+01
5	6.38900000e+03	8.00000000e+00	1.00000000e+01	1.60000000e+01
6	6.47200000e+03	8.00000000e+00	1.00000000e+01	1.60000000e+01
7	6.54800000e+03	8.00000000e+00	1.00000000e+01	1.60000000e+01
8	6.60800000e+03	8.00000000e+00	1.00000000e+01	1.60000000e+01
9	6.65800000e+03	8.00000000e+00	1.00000000e+01	1.60000000e+01
10	6.70700000e+03	8.00000000e+00	1.00000000e+01	1.60000000e+01
11	6.76300000e+03	8.00000000e+00	1.00000000e+01	1.60000000e+01
12	6.81000000e+03	8.00000000e+00	1.00000000e+01	1.60000000e+01
13	6.86700000e+03	8.00000000e+00	1.00000000e+01	1.60000000e+01
14	6.94800000e+03	8.00000000e+00	1.00000000e+01	1.60000000e+01
15	7.00100000e+03	8.00000000e+00	1.00000000e+01	1.60000000e+01
16	7.04800000e+03	8.00000000e+00	1.00000000e+01	1.60000000e+01
17	7.09600000e+03	9.00000000e+00	1.10000000e+01	1.70000000e+01
18	7.13100000e+03	9.00000000e+00	1.10000000e+01	1.70000000e+01
19	7.17200000e+03	9.00000000e+00	1.10000000e+01	1.70000000e+01
20	7.21300000e+03	9.00000000e+00	1.10000000e+01	1.70000000e+01
21	7.27800000e+03	9.00000000e+00	1.10000000e+01	1.70000000e+01
22	7.31800000e+03	9.00000000e+00	1.10000000e+01	1.70000000e+01
23	7.36000000e+03	9.00000000e+00	1.10000000e+01	1.70000000e+01
24	7.38900000e+03	9.00000000e+00	1.10000000e+01	1.70000000e+01
25	7.42300000e+03	9.00000000e+00	1.10000000e+01	1.70000000e+01
26	7.45000000e+03	9.00000000e+00	1.10000000e+01	1.70000000e+01
27	7.47900000e+03	9.00000000e+00	1.10000000e+01	1.70000000e+01
28	7.50600000e+03	9.00000000e+00	1.10000000e+01	1.70000000e+01
29	7.53700000e+03	9.00000000e+00	1.10000000e+01	1.70000000e+01
30	7.56400000e+03	9.00000000e+00	1.10000000e+01	1.70000000e+01
31	7.58900000e+03	9.00000000e+00	1.10000000e+01	1.70000000e+01
32	7.61800000e+03	9.00000000e+00	1.10000000e+01	1.70000000e+01
33	7.65400000e+03	9.00000000e+00	1.10000000e+01	1.70000000e+01
34	7.68500000e+03	9.00000000e+00	1.10000000e+01	1.70000000e+01
35	7.70600000e+03	9.00000000e+00	1.10000000e+01	1.70000000e+01
36	7.73200000e+03	9.00000000e+00	1.10000000e+01	1.70000000e+01
37	7.76000000e+03	9.00000000e+00	1.10000000e+01	1.70000000e+01
38	7.79900000e+03	9.00000000e+00	1.10000000e+01	1.70000000e+01
39	7.82700000e+03	9.00000000e+00	1.10000000e+01	1.70000000e+01
40	7.87300000e+03	9.00000000e+00	1.10000000e+01	1.70000000e+01
41	7.90000000e+03	9.00000000e+00	1.10000000e+01	1.70000000e+01
42	7.93800000e+03	9.00000000e+00	1.10000000e+01	1.70000000e+01
43	7.95800000e+03	9.00000000e+00	1.10000000e+01	1.70000000e+01
44	7.98200000e+03	9.00000000e+00	1.10000000e+01	1.70000000e+01
45	8.00500000e+03	9.00000000e+00	1.10000000e+01	1.70000000e+01
46	8.03800000e+03	9.00000000e+00	1.10000000e+01	1.70000000e+01
47	8.06100000e+03	9.00000000e+00	1.10000000e+01	1.70000000e+01
48	8.08700000e+03	9.00000000e+00	1.10000000e+01	1.70000000e+01
49	8.10700000e+03	9.00000000e+00	1.10000000e+01	1.70000000e+01
50	8.13900000e+03	9.00000000e+00	1.10000000e+01	1.70000000e+01
51	8.16900000e+03	9.00000000e+00	1.10000000e+01	1.70000000e+01
52	8.19300000e+03	9.00000000e+00	1.10000000e+01	1.70000000e+01
53	8.21000000e+03	9.00000000e+00	1.10000000e+01	1.70000000e+01
54	8.23000000e+03	9.00000000e+00	1.10000000e+01	1.70000000e+01
55	8.25800000e+03	9.00000000e+00	1.10000000e+01	1.70000000e+01
56	8.28400000e+03	9.00000000e+00	1.10000000e+01	1.70000000e+01
57	8.31300000e+03	9.00000000e+00	1.10000000e+01	1.70000000e+01
58	8.33300000e+03	9.00000000e+00	1.10000000e+01	1.70000000e+01
59	8.36100000e+03	9.00000000e+00	1.10000000e+01	1.70000000e+01
60	8.39000000e+03	9.00000000e+00	1.10000000e+01	1.70000000e+01
61	8.41600000e+03	9.00000000e+00	1.10000000e+01	1.70000000e+01
62	8.45500000e+03	9.00000000e+00	1.10000000e+01	1.70000000e+01
63	8.50400000e+03	9.00000000e+00	1.10000000e+01	1.70000000e+01
64	8.51800000e+03	9.00000000e+00	1.10000000e+01	1.70000000e+01
65	8.53900000e+03	9.00000000e+00	1.10000000e+01	1.70000000e+01
66	8.56400000e+03	9.00000000e+00	1.10000000e+01	1.70000000e+01
67	8.59000000e+03	9.00000000e+00	1.10000000e+01	1.70000000e+01
68	8.60700000e+03	9.00000000e+00	1.10000000e+01	1.70000000e+01
69	8.62900000e+03	9.00000000e+00	1.10000000e+01	1.70000000e+01
70	8.64600000e+03	9.00000000e+00	1.10000000e+01	1.70000000e+01
71	8.67300000e+03	9.00000000e+00	1.10000000e+01	1.70000000e+01
72	8.68700000e+03	9.00000000e+00	1.10000000e+01	1.70000000e+01
73	8.70500000e+03	9.00000000e+00	1.10000000e+01	1.70000000e+01
74	8.72400000e+03	9.00000000e+00	1.10000000e+01	1.70000000e+01
75	8.74200000e+03	9.00000000e+00	1.10000000e+01	1.70000000e+01
76	8.77100000e+03	9.00000000e+00	1.10000000e+01	1.70000000e+01
77	8.80900000e+03	9.00000000e+00	1.10000000e+01	1.70000000e+01
78	8.82400000e+03	9.00000000e+00	1.10000000e+01	1.70000000e+01
79	8.84000000e+03	9.00000000e+00	1.10000000e+01	1.70000000e+01
80	8.85700000e+03	9.00000000e+00	1.10000000e+01	1.70000000e+01
81	8.88000000e+03	9.00000000e+00	1.10000000e+01	1.70000000e+01
82	8.92900000e+03	9.00000000e+00	1.10000000e+01	1.70000000e+01
83	8.94400000e+03	9.00000000e+00	1.10000000e+01	1.70000000e+01
84	8.95200000e+03	9.00000000e+00	1.10000000e+01	1.70000000e+01
85	8.97500000e+03	9.00000000e+00	8.00000000e+00	1.70000000e+01
86	8.99800000e+03	9.00000000e+00	1.10000000e+01	1.70000000e+01
87	9.02200000e+03	9.00000000e+00	1.10000000e+01	1.70000000e+01
88	9.05100000e+03	9.00000000e+00	1.10000000e+01	1.70000000e+01
89	9.06800000e+03	9.00000000e+00	1.10000000e+01	1.70000000e+01
90	9.09500000e+03	9.00000000e+00	1.10000000e+01	1.70000000e+01
91	9.11100000e+03	9.00000000e+00	1.10000000e+01	1.70000000e+01
92	9.13200000e+03	9.00000000e+00	1.10000000e+01	1.70000000e+01
93	9.15200000e+03	9.00000000e+00	1.10000000e+01	1.70000000e+01
94	9.17300000e+03	9.00000000e+00	1.10000000e+01	1.70000000e+01
95	9.19000000e+03	9.00000000e+00	1.10000000e+01	1.70000000e+01
96	9.21000000e+03	9.00000000e+00	1.10000000e+01	1.70000000e+01
97	9.23300000e+03	9.00000000e+00	1.10000000e+01	1.70000000e+01
98	9.25600000e+03	9.00000000e+00	1.10000000e+01	1.70000000e+01
99	9.28900000e+03	9.00000000e+00	1.10000000e+01	1.70000000e+01
100	9.31100000e+03	9.00000000e+00	1.10000000e+01	1.70000000e+01
