# Supplementary material for: Early Prediction of Movie Box Office Success Based on Wikipedia Activity Big Data
Source: PLoS One. 2013 Aug 21;8(8):e71226. doi: 10.1371/journal.pone.0071226 (PMC3749192; doi:10.1371/journal.pone.0071226)
Supplement: Dataset S1 — The dataset under study, including the financial and Wikipedia activity data is also available at http://wwm.phy.bme.hu/SupplementaryDataS1.zip. (ZIP) [file pone.0071226.s002.zip › wikipredict_data_pack/sample_of_312/wikipedia_predictors/269]

Day_(movie_time)	Views	Users	Rigor	Edits
-500	0.00000000e+00	2.30000000e+01	2.50000000e+01	3.20000000e+01
-499	4.59000000e+02	2.30000000e+01	2.50000000e+01	3.20000000e+01
-498	9.51000000e+02	2.30000000e+01	2.50000000e+01	3.20000000e+01
-497	1.45500000e+03	2.30000000e+01	2.50000000e+01	3.20000000e+01
-496	1.92400000e+03	2.30000000e+01	2.50000000e+01	3.20000000e+01
-495	2.33800000e+03	2.30000000e+01	2.50000000e+01	3.20000000e+01
-494	2.80500000e+03	2.30000000e+01	2.50000000e+01	3.20000000e+01
-493	3.39800000e+03	2.30000000e+01	2.50000000e+01	3.20000000e+01
-492	3.96800000e+03	2.30000000e+01	2.50000000e+01	3.20000000e+01
-491	4.56500000e+03	2.30000000e+01	2.50000000e+01	3.20000000e+01
-490	5.11200000e+03	2.30000000e+01	2.50000000e+01	3.20000000e+01
-489	5.64200000e+03	2.30000000e+01	2.50000000e+01	3.20000000e+01
-488	6.10300000e+03	2.30000000e+01	2.50000000e+01	3.20000000e+01
-487	6.62200000e+03	2.30000000e+01	2.50000000e+01	3.20000000e+01
-486	7.21700000e+03	2.30000000e+01	2.50000000e+01	3.20000000e+01
-485	7.73800000e+03	2.30000000e+01	2.50000000e+01	3.20000000e+01
-484	8.24100000e+03	2.30000000e+01	2.50000000e+01	3.20000000e+01
-483	8.72800000e+03	2.30000000e+01	2.50000000e+01	3.20000000e+01
-482	9.24400000e+03	2.30000000e+01	2.50000000e+01	3.20000000e+01
-481	9.64700000e+03	2.30000000e+01	2.50000000e+01	3.20000000e+01
-480	1.01120000e+04	2.30000000e+01	2.50000000e+01	3.20000000e+01
-479	1.07070000e+04	2.30000000e+01	2.50000000e+01	3.20000000e+01
-478	1.11830000e+04	2.30000000e+01	2.50000000e+01	3.20000000e+01
-477	1.17430000e+04	2.30000000e+01	2.50000000e+01	3.20000000e+01
-476	1.22380000e+04	2.30000000e+01	2.50000000e+01	3.20000000e+01
-475	1.27360000e+04	2.30000000e+01	2.50000000e+01	3.20000000e+01
-474	1.31860000e+04	2.30000000e+01	2.50000000e+01	3.20000000e+01
-473	1.36810000e+04	2.30000000e+01	2.50000000e+01	3.20000000e+01
-472	1.42650000e+04	2.30000000e+01	2.50000000e+01	3.20000000e+01
-471	1.48290000e+04	2.30000000e+01	2.50000000e+01	3.20000000e+01
-470	1.53460000e+04	2.30000000e+01	2.50000000e+01	3.20000000e+01
-469	1.59050000e+04	2.30000000e+01	2.50000000e+01	3.20000000e+01
-468	1.63350000e+04	2.30000000e+01	2.50000000e+01	3.20000000e+01
-467	1.67540000e+04	2.30000000e+01	2.50000000e+01	3.20000000e+01
-466	1.71910000e+04	2.30000000e+01	2.50000000e+01	3.20000000e+01
-465	1.76700000e+04	2.30000000e+01	2.50000000e+01	3.20000000e+01
-464	1.81210000e+04	2.30000000e+01	2.50000000e+01	3.20000000e+01
-463	1.85510000e+04	2.30000000e+01	2.50000000e+01	3.20000000e+01
-462	1.90200000e+04	2.30000000e+01	2.50000000e+01	3.20000000e+01
-461	1.95460000e+04	2.30000000e+01	2.50000000e+01	3.20000000e+01
-460	1.99480000e+04	2.20000000e+01	2.60000000e+01	3.30000000e+01
-459	2.04420000e+04	2.20000000e+01	2.60000000e+01	3.30000000e+01
-458	2.09370000e+04	2.20000000e+01	2.60000000e+01	3.30000000e+01
-457	2.14000000e+04	2.20000000e+01	2.60000000e+01	3.30000000e+01
-456	2.18060000e+04	2.20000000e+01	2.60000000e+01	3.30000000e+01
-455	2.22270000e+04	2.20000000e+01	2.60000000e+01	3.30000000e+01
-454	2.25980000e+04	2.20000000e+01	2.60000000e+01	3.30000000e+01
-453	2.32960000e+04	2.20000000e+01	2.60000000e+01	3.30000000e+01
-452	2.38740000e+04	2.20000000e+01	2.60000000e+01	3.30000000e+01
-451	2.46670000e+04	2.20000000e+01	2.60000000e+01	3.30000000e+01
-450	2.52610000e+04	2.20000000e+01	2.60000000e+01	3.30000000e+01
-449	2.57410000e+04	2.20000000e+01	2.60000000e+01	3.30000000e+01
-448	2.62200000e+04	2.20000000e+01	2.60000000e+01	3.30000000e+01
-447	2.66740000e+04	2.20000000e+01	2.60000000e+01	3.30000000e+01
-446	2.71690000e+04	2.20000000e+01	2.60000000e+01	3.30000000e+01
-445	2.76280000e+04	2.20000000e+01	2.60000000e+01	3.30000000e+01
-444	2.76280000e+04	2.30000000e+01	2.70000000e+01	3.40000000e+01
-443	2.78960000e+04	2.30000000e+01	2.70000000e+01	3.40000000e+01
-442	2.78960000e+04	2.30000000e+01	2.70000000e+01	3.40000000e+01
-441	2.78960000e+04	2.30000000e+01	2.70000000e+01	3.40000000e+01
-440	2.78960000e+04	2.30000000e+01	2.70000000e+01	3.40000000e+01
-439	2.78960000e+04	2.30000000e+01	2.70000000e+01	3.40000000e+01
-438	2.78960000e+04	2.30000000e+01	2.70000000e+01	3.40000000e+01
-437	2.81720000e+04	2.30000000e+01	2.70000000e+01	3.40000000e+01
-436	2.84270000e+04	2.30000000e+01	2.70000000e+01	3.40000000e+01
-435	2.86370000e+04	2.30000000e+01	2.70000000e+01	3.40000000e+01
-434	2.89010000e+04	2.30000000e+01	2.70000000e+01	3.40000000e+01
-433	2.91410000e+04	2.30000000e+01	2.70000000e+01	3.40000000e+01
-432	2.93990000e+04	2.30000000e+01	2.70000000e+01	3.40000000e+01
-431	2.96400000e+04	2.30000000e+01	2.70000000e+01	3.40000000e+01
-430	2.99070000e+04	2.30000000e+01	2.70000000e+01	3.40000000e+01
-429	3.01020000e+04	2.30000000e+01	2.70000000e+01	3.40000000e+01
-428	3.03210000e+04	2.30000000e+01	2.70000000e+01	3.40000000e+01
-427	3.05610000e+04	2.30000000e+01	2.70000000e+01	3.40000000e+01
-426	3.08150000e+04	2.30000000e+01	2.70000000e+01	3.40000000e+01
-425	3.10640000e+04	2.30000000e+01	2.70000000e+01	3.40000000e+01
-424	3.12960000e+04	2.30000000e+01	2.70000000e+01	3.40000000e+01
-423	3.15850000e+04	2.30000000e+01	2.70000000e+01	3.40000000e+01
-422	3.18490000e+04	2.30000000e+01	2.70000000e+01	3.40000000e+01
-421	3.18490000e+04	2.30000000e+01	2.70000000e+01	3.40000000e+01
-420	3.18490000e+04	2.30000000e+01	2.70000000e+01	3.40000000e+01
-419	3.18490000e+04	2.30000000e+01	2.70000000e+01	3.40000000e+01
-418	3.20480000e+04	2.30000000e+01	2.70000000e+01	3.40000000e+01
-417	3.22990000e+04	2.30000000e+01	2.70000000e+01	3.40000000e+01
-416	3.25190000e+04	2.30000000e+01	2.70000000e+01	3.40000000e+01
-415	3.27610000e+04	2.30000000e+01	2.70000000e+01	3.40000000e+01
-414	3.30080000e+04	2.30000000e+01	2.70000000e+01	3.40000000e+01
-413	3.32260000e+04	2.30000000e+01	2.70000000e+01	3.40000000e+01
-412	3.34340000e+04	2.30000000e+01	2.70000000e+01	3.40000000e+01
-411	3.36490000e+04	2.30000000e+01	2.70000000e+01	3.40000000e+01
-410	3.39110000e+04	2.30000000e+01	2.70000000e+01	3.40000000e+01
-409	3.42340000e+04	2.30000000e+01	2.70000000e+01	3.40000000e+01
-408	3.44550000e+04	2.30000000e+01	2.70000000e+01	3.40000000e+01
-407	3.47200000e+04	2.30000000e+01	2.70000000e+01	3.40000000e+01
-406	3.49380000e+04	2.30000000e+01	2.70000000e+01	3.40000000e+01
-405	3.51720000e+04	2.30000000e+01	2.70000000e+01	3.40000000e+01
-404	3.53870000e+04	2.30000000e+01	2.70000000e+01	3.40000000e+01
-403	3.56080000e+04	2.30000000e+01	2.70000000e+01	3.40000000e+01
-402	3.58080000e+04	2.30000000e+01	2.70000000e+01	3.40000000e+01
-401	3.60650000e+04	2.30000000e+01	2.70000000e+01	3.40000000e+01
-400	3.63220000e+04	2.30000000e+01	2.70000000e+01	3.40000000e+01
-399	3.66020000e+04	2.30000000e+01	2.70000000e+01	3.40000000e+01
-398	3.69260000e+04	2.30000000e+01	2.70000000e+01	3.40000000e+01
-397	3.72600000e+04	2.30000000e+01	2.70000000e+01	3.40000000e+01
-396	3.76870000e+04	2.30000000e+01	2.70000000e+01	3.40000000e+01
-395	3.79690000e+04	2.30000000e+01	2.70000000e+01	3.40000000e+01
-394	3.82420000e+04	2.30000000e+01	2.70000000e+01	3.40000000e+01
-393	3.84990000e+04	2.30000000e+01	2.70000000e+01	3.40000000e+01
-392	3.87710000e+04	2.30000000e+01	2.70000000e+01	3.40000000e+01
-391	3.90310000e+04	2.30000000e+01	2.70000000e+01	3.40000000e+01
-390	3.92780000e+04	2.30000000e+01	2.70000000e+01	3.40000000e+01
-389	3.92780000e+04	2.30000000e+01	2.70000000e+01	3.40000000e+01
-388	3.95380000e+04	2.30000000e+01	2.70000000e+01	3.40000000e+01
-387	3.97170000e+04	2.30000000e+01	2.70000000e+01	3.40000000e+01
-386	3.99580000e+04	2.30000000e+01	2.70000000e+01	3.40000000e+01
-385	4.01620000e+04	2.30000000e+01	2.70000000e+01	3.40000000e+01
-384	4.03840000e+04	2.30000000e+01	2.70000000e+01	3.40000000e+01
-383	4.05760000e+04	2.30000000e+01	2.70000000e+01	3.40000000e+01
-382	4.05760000e+04	2.30000000e+01	2.70000000e+01	3.40000000e+01
-381	4.08220000e+04	2.30000000e+01	2.70000000e+01	3.40000000e+01
-380	4.10800000e+04	2.30000000e+01	2.70000000e+01	3.40000000e+01
-379	4.13120000e+04	2.30000000e+01	2.70000000e+01	3.40000000e+01
-378	4.15500000e+04	2.30000000e+01	2.70000000e+01	3.40000000e+01
-377	4.17580000e+04	2.30000000e+01	2.70000000e+01	3.40000000e+01
-376	4.20110000e+04	2.30000000e+01	2.70000000e+01	3.40000000e+01
-375	4.22760000e+04	2.30000000e+01	2.70000000e+01	3.40000000e+01
-374	4.25390000e+04	2.30000000e+01	2.70000000e+01	3.40000000e+01
-373	4.27290000e+04	2.30000000e+01	2.70000000e+01	3.40000000e+01
-372	4.29470000e+04	2.30000000e+01	2.70000000e+01	3.40000000e+01
-371	4.31800000e+04	2.30000000e+01	2.70000000e+01	3.40000000e+01
-370	4.34030000e+04	2.30000000e+01	2.70000000e+01	3.40000000e+01
-369	4.36520000e+04	2.30000000e+01	2.70000000e+01	3.40000000e+01
-368	4.39500000e+04	2.30000000e+01	2.70000000e+01	3.40000000e+01
-367	4.42660000e+04	2.30000000e+01	2.70000000e+01	3.40000000e+01
-366	4.45280000e+04	2.30000000e+01	2.70000000e+01	3.40000000e+01
-365	4.47680000e+04	2.30000000e+01	2.70000000e+01	3.40000000e+01
-364	4.51000000e+04	2.30000000e+01	2.70000000e+01	3.40000000e+01
-363	4.53440000e+04	2.30000000e+01	2.70000000e+01	3.40000000e+01
-362	4.55990000e+04	2.30000000e+01	2.70000000e+01	3.40000000e+01
-361	4.58530000e+04	2.30000000e+01	2.70000000e+01	3.40000000e+01
-360	4.61100000e+04	2.30000000e+01	2.70000000e+01	3.40000000e+01
-359	4.63310000e+04	2.30000000e+01	2.70000000e+01	3.40000000e+01
-358	4.65950000e+04	2.30000000e+01	2.70000000e+01	3.40000000e+01
-357	4.68330000e+04	2.30000000e+01	2.70000000e+01	3.40000000e+01
-356	4.70350000e+04	2.30000000e+01	2.70000000e+01	3.40000000e+01
-355	4.72670000e+04	2.30000000e+01	2.70000000e+01	3.40000000e+01
-354	4.75710000e+04	2.30000000e+01	2.70000000e+01	3.40000000e+01
-353	4.78910000e+04	2.30000000e+01	2.70000000e+01	3.40000000e+01
-352	4.81900000e+04	2.30000000e+01	2.70000000e+01	3.40000000e+01
-351	4.84790000e+04	2.30000000e+01	2.70000000e+01	3.40000000e+01
-350	4.87250000e+04	2.30000000e+01	2.70000000e+01	3.40000000e+01
-349	4.89290000e+04	2.30000000e+01	2.70000000e+01	3.40000000e+01
-348	4.92390000e+04	2.30000000e+01	2.70000000e+01	3.40000000e+01
-347	4.95420000e+04	2.30000000e+01	2.70000000e+01	3.40000000e+01
-346	4.98710000e+04	2.30000000e+01	2.70000000e+01	3.40000000e+01
-345	5.02520000e+04	2.30000000e+01	2.70000000e+01	3.40000000e+01
-344	5.05700000e+04	2.30000000e+01	2.70000000e+01	3.40000000e+01
-343	5.08710000e+04	2.30000000e+01	2.70000000e+01	3.40000000e+01
-342	5.11660000e+04	2.30000000e+01	2.70000000e+01	3.40000000e+01
-341	5.15380000e+04	2.30000000e+01	2.70000000e+01	3.40000000e+01
-340	5.19170000e+04	2.30000000e+01	2.70000000e+01	3.40000000e+01
-339	5.22000000e+04	2.30000000e+01	2.70000000e+01	3.40000000e+01
-338	5.24490000e+04	2.30000000e+01	2.70000000e+01	3.40000000e+01
-337	5.27930000e+04	2.30000000e+01	2.70000000e+01	3.40000000e+01
-336	5.32080000e+04	2.30000000e+01	2.70000000e+01	3.40000000e+01
-335	5.35180000e+04	2.30000000e+01	2.70000000e+01	3.40000000e+01
-334	5.40030000e+04	2.30000000e+01	2.70000000e+01	3.40000000e+01
-333	5.43930000e+04	2.30000000e+01	2.70000000e+01	3.40000000e+01
-332	5.48060000e+04	2.30000000e+01	2.80000000e+01	3.50000000e+01
-331	5.51650000e+04	2.30000000e+01	2.80000000e+01	3.50000000e+01
-330	5.55000000e+04	2.30000000e+01	2.80000000e+01	3.50000000e+01
-329	5.58410000e+04	2.30000000e+01	2.80000000e+01	3.50000000e+01
-328	5.61930000e+04	2.30000000e+01	2.80000000e+01	3.50000000e+01
-327	5.65410000e+04	2.30000000e+01	2.80000000e+01	3.50000000e+01
-326	5.69510000e+04	2.30000000e+01	2.80000000e+01	3.50000000e+01
-325	5.74080000e+04	2.30000000e+01	2.80000000e+01	3.50000000e+01
-324	5.77470000e+04	2.30000000e+01	2.80000000e+01	3.50000000e+01
-323	5.80690000e+04	2.30000000e+01	2.80000000e+01	3.50000000e+01
-322	5.84140000e+04	2.30000000e+01	2.80000000e+01	3.50000000e+01
-321	5.87310000e+04	2.30000000e+01	2.80000000e+01	3.50000000e+01
-320	5.87310000e+04	2.30000000e+01	2.80000000e+01	3.50000000e+01
-319	5.87310000e+04	2.30000000e+01	2.80000000e+01	3.50000000e+01
-318	5.92220000e+04	2.30000000e+01	2.80000000e+01	3.50000000e+01
-317	5.96630000e+04	2.30000000e+01	2.80000000e+01	3.50000000e+01
-316	6.01280000e+04	2.30000000e+01	2.80000000e+01	3.50000000e+01
-315	6.05040000e+04	2.30000000e+01	2.80000000e+01	3.50000000e+01
-314	6.09330000e+04	2.30000000e+01	2.80000000e+01	3.50000000e+01
-313	6.13740000e+04	2.30000000e+01	2.80000000e+01	3.50000000e+01
-312	6.18860000e+04	2.30000000e+01	2.80000000e+01	3.50000000e+01
-311	6.23270000e+04	2.30000000e+01	2.80000000e+01	3.50000000e+01
-310	6.27090000e+04	2.30000000e+01	2.80000000e+01	3.50000000e+01
-309	6.31000000e+04	2.30000000e+01	2.80000000e+01	3.50000000e+01
-308	6.34830000e+04	2.30000000e+01	2.80000000e+01	3.50000000e+01
-307	6.38300000e+04	2.30000000e+01	2.80000000e+01	3.50000000e+01
-306	6.41930000e+04	2.30000000e+01	2.80000000e+01	3.50000000e+01
-305	6.46360000e+04	2.30000000e+01	2.80000000e+01	3.50000000e+01
-304	6.46360000e+04	2.30000000e+01	2.80000000e+01	3.50000000e+01
-303	6.50030000e+04	2.30000000e+01	2.80000000e+01	3.50000000e+01
-302	6.54150000e+04	2.30000000e+01	2.80000000e+01	3.50000000e+01
-301	6.58310000e+04	2.30000000e+01	2.80000000e+01	3.50000000e+01
-300	6.63220000e+04	2.30000000e+01	2.80000000e+01	3.50000000e+01
-299	6.66910000e+04	2.30000000e+01	2.80000000e+01	3.50000000e+01
-298	6.70940000e+04	2.30000000e+01	2.80000000e+01	3.50000000e+01
-297	6.75690000e+04	2.30000000e+01	2.80000000e+01	3.50000000e+01
-296	6.79420000e+04	2.30000000e+01	2.80000000e+01	3.50000000e+01
-295	6.82820000e+04	2.30000000e+01	2.80000000e+01	3.50000000e+01
-294	6.87160000e+04	2.30000000e+01	2.80000000e+01	3.50000000e+01
-293	6.90520000e+04	2.30000000e+01	2.80000000e+01	3.50000000e+01
-292	6.94590000e+04	2.30000000e+01	2.80000000e+01	3.50000000e+01
-291	6.99460000e+04	2.30000000e+01	2.80000000e+01	3.50000000e+01
-290	7.03580000e+04	2.40000000e+01	2.90000000e+01	3.60000000e+01
-289	7.03580000e+04	2.40000000e+01	2.90000000e+01	3.60000000e+01
-288	7.06700000e+04	2.40000000e+01	2.90000000e+01	3.60000000e+01
-287	7.09710000e+04	2.40000000e+01	2.90000000e+01	3.60000000e+01
-286	7.12820000e+04	2.40000000e+01	2.90000000e+01	3.60000000e+01
-285	7.16610000e+04	2.40000000e+01	2.90000000e+01	3.60000000e+01
-284	7.20470000e+04	2.40000000e+01	2.90000000e+01	3.60000000e+01
-283	7.24360000e+04	2.40000000e+01	2.90000000e+01	3.60000000e+01
-282	7.27500000e+04	2.40000000e+01	2.90000000e+01	3.60000000e+01
-281	7.30650000e+04	2.40000000e+01	2.90000000e+01	3.60000000e+01
-280	7.34670000e+04	2.40000000e+01	2.90000000e+01	3.60000000e+01
-279	7.38860000e+04	2.40000000e+01	2.90000000e+01	3.60000000e+01
-278	7.42860000e+04	2.40000000e+01	2.90000000e+01	3.60000000e+01
-277	7.46850000e+04	2.40000000e+01	2.90000000e+01	3.60000000e+01
-276	7.52920000e+04	2.40000000e+01	2.90000000e+01	3.60000000e+01
-275	7.57100000e+04	2.40000000e+01	2.90000000e+01	3.60000000e+01
-274	7.60320000e+04	2.40000000e+01	2.90000000e+01	3.60000000e+01
-273	7.63710000e+04	2.40000000e+01	2.90000000e+01	3.60000000e+01
-272	7.67330000e+04	2.40000000e+01	2.90000000e+01	3.60000000e+01
-271	7.71480000e+04	2.40000000e+01	2.90000000e+01	3.60000000e+01
-270	7.75710000e+04	2.40000000e+01	2.90000000e+01	3.60000000e+01
-269	7.79570000e+04	2.40000000e+01	2.90000000e+01	3.60000000e+01
-268	7.84150000e+04	2.40000000e+01	2.90000000e+01	3.60000000e+01
-267	7.88010000e+04	2.40000000e+01	2.90000000e+01	3.60000000e+01
-266	7.92010000e+04	2.40000000e+01	2.90000000e+01	3.60000000e+01
-265	7.96980000e+04	2.70000000e+01	3.00000000e+01	3.70000000e+01
-264	8.01310000e+04	2.70000000e+01	3.00000000e+01	3.70000000e+01
-263	8.07120000e+04	2.70000000e+01	3.00000000e+01	3.70000000e+01
-262	8.13200000e+04	2.70000000e+01	3.00000000e+01	3.70000000e+01
-261	8.17220000e+04	2.70000000e+01	3.00000000e+01	3.70000000e+01
-260	8.20610000e+04	2.70000000e+01	3.00000000e+01	3.70000000e+01
-259	8.23930000e+04	2.70000000e+01	3.00000000e+01	3.70000000e+01
-258	8.28100000e+04	2.70000000e+01	3.00000000e+01	3.70000000e+01
-257	8.32610000e+04	2.70000000e+01	3.00000000e+01	3.70000000e+01
-256	8.37040000e+04	2.70000000e+01	3.00000000e+01	3.70000000e+01
-255	8.41310000e+04	2.70000000e+01	3.00000000e+01	3.70000000e+01
-254	8.45170000e+04	2.70000000e+01	3.00000000e+01	3.70000000e+01
-253	8.48750000e+04	2.70000000e+01	3.00000000e+01	3.70000000e+01
-252	8.52160000e+04	2.70000000e+01	3.00000000e+01	3.70000000e+01
-251	8.55710000e+04	2.70000000e+01	3.00000000e+01	3.70000000e+01
-250	8.59840000e+04	2.70000000e+01	3.00000000e+01	3.70000000e+01
-249	8.64530000e+04	2.70000000e+01	3.00000000e+01	3.70000000e+01
-248	8.68880000e+04	2.70000000e+01	3.00000000e+01	3.70000000e+01
-247	8.72810000e+04	2.70000000e+01	3.00000000e+01	3.70000000e+01
-246	8.76850000e+04	2.70000000e+01	3.00000000e+01	3.70000000e+01
-245	8.80350000e+04	2.70000000e+01	3.00000000e+01	3.70000000e+01
-244	8.83950000e+04	2.70000000e+01	3.00000000e+01	3.70000000e+01
-243	8.87420000e+04	2.70000000e+01	3.00000000e+01	3.70000000e+01
-242	8.91020000e+04	2.70000000e+01	3.00000000e+01	3.70000000e+01
-241	8.94150000e+04	2.70000000e+01	3.00000000e+01	3.70000000e+01
-240	8.97890000e+04	2.70000000e+01	3.00000000e+01	3.70000000e+01
-239	9.00880000e+04	2.70000000e+01	3.00000000e+01	3.70000000e+01
-238	9.04150000e+04	2.70000000e+01	3.00000000e+01	3.70000000e+01
-237	9.08040000e+04	2.70000000e+01	3.00000000e+01	3.70000000e+01
-236	9.12340000e+04	2.70000000e+01	3.00000000e+01	3.70000000e+01
-235	9.16910000e+04	2.70000000e+01	3.00000000e+01	3.70000000e+01
-234	9.21330000e+04	2.60000000e+01	3.10000000e+01	3.80000000e+01
-233	9.24400000e+04	2.60000000e+01	3.10000000e+01	3.80000000e+01
-232	9.27660000e+04	2.60000000e+01	3.10000000e+01	3.80000000e+01
-231	9.30890000e+04	2.60000000e+01	3.10000000e+01	3.80000000e+01
-230	9.34470000e+04	2.60000000e+01	3.10000000e+01	3.80000000e+01
-229	9.38320000e+04	2.60000000e+01	3.10000000e+01	3.80000000e+01
-228	9.42290000e+04	2.60000000e+01	3.10000000e+01	3.80000000e+01
-227	9.46930000e+04	2.60000000e+01	3.10000000e+01	3.80000000e+01
-226	9.51870000e+04	2.80000000e+01	3.20000000e+01	4.00000000e+01
-225	9.56430000e+04	2.80000000e+01	3.20000000e+01	4.00000000e+01
-224	9.60640000e+04	2.80000000e+01	3.20000000e+01	4.00000000e+01
-223	9.64580000e+04	2.80000000e+01	3.20000000e+01	4.00000000e+01
-222	9.69140000e+04	2.80000000e+01	3.20000000e+01	4.00000000e+01
-221	9.74500000e+04	2.80000000e+01	3.20000000e+01	4.00000000e+01
-220	9.79050000e+04	2.80000000e+01	3.20000000e+01	4.00000000e+01
-219	9.83600000e+04	2.80000000e+01	3.20000000e+01	4.00000000e+01
-218	9.87710000e+04	2.80000000e+01	3.20000000e+01	4.00000000e+01
-217	9.91720000e+04	2.80000000e+01	3.20000000e+01	4.00000000e+01
-216	9.96730000e+04	3.00000000e+01	3.40000000e+01	4.20000000e+01
-215	1.00164000e+05	3.00000000e+01	3.40000000e+01	4.20000000e+01
-214	1.00731000e+05	3.00000000e+01	3.40000000e+01	4.20000000e+01
-213	1.01389000e+05	3.00000000e+01	3.40000000e+01	4.20000000e+01
-212	1.01943000e+05	3.00000000e+01	3.40000000e+01	4.20000000e+01
-211	1.02415000e+05	3.00000000e+01	3.40000000e+01	4.20000000e+01
-210	1.02819000e+05	3.00000000e+01	3.40000000e+01	4.20000000e+01
-209	1.03254000e+05	3.00000000e+01	3.40000000e+01	4.20000000e+01
-208	1.03846000e+05	3.10000000e+01	3.50000000e+01	4.30000000e+01
-207	1.04398000e+05	3.10000000e+01	3.50000000e+01	4.30000000e+01
-206	1.04905000e+05	3.10000000e+01	3.50000000e+01	4.30000000e+01
-205	1.05271000e+05	3.10000000e+01	3.50000000e+01	4.30000000e+01
-204	1.05619000e+05	3.10000000e+01	3.50000000e+01	4.30000000e+01
-203	1.06180000e+05	3.10000000e+01	3.50000000e+01	4.30000000e+01
-202	1.06701000e+05	3.10000000e+01	3.50000000e+01	4.30000000e+01
-201	1.07236000e+05	3.10000000e+01	3.50000000e+01	4.30000000e+01
-200	1.07846000e+05	3.10000000e+01	3.50000000e+01	4.30000000e+01
-199	1.08311000e+05	3.10000000e+01	3.50000000e+01	4.30000000e+01
-198	1.08865000e+05	3.10000000e+01	3.50000000e+01	4.30000000e+01
-197	1.09427000e+05	3.10000000e+01	3.50000000e+01	4.30000000e+01
-196	1.09961000e+05	3.10000000e+01	3.50000000e+01	4.30000000e+01
-195	1.10473000e+05	3.10000000e+01	3.50000000e+01	4.30000000e+01
-194	1.11252000e+05	3.10000000e+01	3.50000000e+01	4.30000000e+01
-193	1.11833000e+05	3.10000000e+01	3.50000000e+01	4.30000000e+01
-192	1.12563000e+05	3.10000000e+01	3.50000000e+01	4.30000000e+01
-191	1.13282000e+05	3.10000000e+01	3.50000000e+01	4.30000000e+01
-190	1.13945000e+05	3.10000000e+01	3.50000000e+01	4.30000000e+01
-189	1.14713000e+05	3.10000000e+01	3.50000000e+01	4.30000000e+01
-188	1.15907000e+05	3.10000000e+01	3.50000000e+01	4.30000000e+01
-187	1.17193000e+05	3.10000000e+01	3.50000000e+01	4.30000000e+01
-186	1.18512000e+05	3.10000000e+01	3.50000000e+01	4.30000000e+01
-185	1.19953000e+05	3.10000000e+01	3.50000000e+01	4.30000000e+01
-184	1.21061000e+05	3.20000000e+01	3.60000000e+01	4.40000000e+01
-183	1.21955000e+05	3.20000000e+01	3.60000000e+01	4.40000000e+01
-182	1.22748000e+05	3.20000000e+01	3.60000000e+01	4.40000000e+01
-181	1.23248000e+05	3.20000000e+01	3.60000000e+01	4.40000000e+01
-180	1.23430000e+05	3.20000000e+01	3.60000000e+01	4.40000000e+01
-179	1.23598000e+05	3.20000000e+01	3.60000000e+01	4.40000000e+01
-178	1.23753000e+05	3.20000000e+01	3.60000000e+01	4.40000000e+01
-177	1.24055000e+05	3.20000000e+01	3.60000000e+01	4.40000000e+01
-176	1.24485000e+05	3.20000000e+01	3.60000000e+01	4.40000000e+01
-175	1.25176000e+05	3.20000000e+01	3.60000000e+01	4.40000000e+01
-174	1.25794000e+05	3.20000000e+01	3.60000000e+01	4.40000000e+01
-173	1.26536000e+05	3.20000000e+01	3.60000000e+01	4.40000000e+01
-172	1.27481000e+05	3.20000000e+01	3.60000000e+01	4.40000000e+01
-171	1.28319000e+05	3.20000000e+01	3.60000000e+01	4.40000000e+01
-170	1.28994000e+05	3.20000000e+01	3.60000000e+01	4.40000000e+01
-169	1.29656000e+05	3.20000000e+01	3.60000000e+01	4.40000000e+01
-168	1.30263000e+05	3.20000000e+01	3.60000000e+01	4.40000000e+01
-167	1.30857000e+05	3.20000000e+01	3.60000000e+01	4.40000000e+01
-166	1.30857000e+05	3.20000000e+01	3.60000000e+01	4.40000000e+01
-165	1.31072000e+05	3.20000000e+01	3.60000000e+01	4.40000000e+01
-164	1.31072000e+05	3.20000000e+01	3.60000000e+01	4.40000000e+01
-163	1.31752000e+05	3.20000000e+01	3.60000000e+01	4.40000000e+01
-162	1.32392000e+05	3.20000000e+01	3.60000000e+01	4.40000000e+01
-161	1.32965000e+05	3.20000000e+01	3.60000000e+01	4.40000000e+01
-160	1.33490000e+05	3.20000000e+01	3.60000000e+01	4.40000000e+01
-159	1.34105000e+05	3.20000000e+01	3.60000000e+01	4.40000000e+01
-158	1.34651000e+05	3.20000000e+01	3.60000000e+01	4.40000000e+01
-157	1.34651000e+05	3.20000000e+01	3.60000000e+01	4.40000000e+01
-156	1.35326000e+05	3.20000000e+01	3.60000000e+01	4.40000000e+01
-155	1.35326000e+05	3.20000000e+01	3.60000000e+01	4.40000000e+01
-154	1.35326000e+05	3.20000000e+01	3.60000000e+01	4.40000000e+01
-153	1.35326000e+05	3.20000000e+01	3.60000000e+01	4.40000000e+01
-152	1.35326000e+05	3.20000000e+01	3.60000000e+01	4.40000000e+01
-151	1.35769000e+05	3.20000000e+01	3.60000000e+01	4.40000000e+01
-150	1.36295000e+05	3.20000000e+01	3.60000000e+01	4.40000000e+01
-149	1.36894000e+05	3.20000000e+01	3.60000000e+01	4.40000000e+01
-148	1.37430000e+05	3.20000000e+01	3.60000000e+01	4.40000000e+01
-147	1.37917000e+05	3.20000000e+01	3.60000000e+01	4.40000000e+01
-146	1.38413000e+05	3.20000000e+01	3.60000000e+01	4.40000000e+01
-145	1.38937000e+05	3.20000000e+01	3.60000000e+01	4.40000000e+01
-144	1.39465000e+05	3.20000000e+01	3.60000000e+01	4.40000000e+01
-143	1.40015000e+05	3.20000000e+01	3.60000000e+01	4.40000000e+01
-142	1.40482000e+05	3.20000000e+01	3.60000000e+01	4.40000000e+01
-141	1.40950000e+05	3.20000000e+01	3.60000000e+01	4.40000000e+01
-140	1.41507000e+05	3.20000000e+01	3.60000000e+01	4.40000000e+01
-139	1.42141000e+05	3.20000000e+01	3.60000000e+01	4.40000000e+01
-138	1.42814000e+05	3.20000000e+01	3.60000000e+01	4.40000000e+01
-137	1.43546000e+05	3.20000000e+01	3.60000000e+01	4.40000000e+01
-136	1.44480000e+05	3.40000000e+01	3.70000000e+01	4.50000000e+01
-135	1.45362000e+05	3.40000000e+01	3.70000000e+01	4.50000000e+01
-134	1.46038000e+05	3.40000000e+01	3.70000000e+01	4.50000000e+01
-133	1.46829000e+05	3.50000000e+01	3.80000000e+01	4.60000000e+01
-132	1.47545000e+05	3.50000000e+01	3.90000000e+01	4.70000000e+01
-131	1.48206000e+05	3.50000000e+01	3.90000000e+01	4.70000000e+01
-130	1.48912000e+05	3.50000000e+01	3.90000000e+01	4.70000000e+01
-129	1.49639000e+05	3.50000000e+01	3.90000000e+01	4.70000000e+01
-128	1.50437000e+05	3.50000000e+01	3.90000000e+01	0.00000000e+00
-127	1.51181000e+05	3.50000000e+01	3.90000000e+01	4.70000000e+01
-126	1.51895000e+05	3.50000000e+01	3.90000000e+01	4.70000000e+01
-125	1.52543000e+05	3.50000000e+01	3.90000000e+01	4.70000000e+01
-124	1.53373000e+05	3.50000000e+01	3.90000000e+01	4.70000000e+01
-123	1.54064000e+05	3.50000000e+01	3.90000000e+01	4.70000000e+01
-122	1.54787000e+05	3.50000000e+01	3.90000000e+01	4.70000000e+01
-121	1.55512000e+05	3.60000000e+01	4.00000000e+01	4.80000000e+01
-120	1.57154000e+05	3.70000000e+01	4.20000000e+01	5.00000000e+01
-119	1.59958000e+05	3.70000000e+01	4.20000000e+01	5.00000000e+01
-118	1.60927000e+05	3.70000000e+01	4.20000000e+01	5.00000000e+01
-117	1.61645000e+05	3.70000000e+01	4.20000000e+01	5.00000000e+01
-116	1.62426000e+05	3.70000000e+01	4.20000000e+01	5.00000000e+01
-115	1.64009000e+05	3.90000000e+01	4.30000000e+01	5.20000000e+01
-114	1.65248000e+05	3.90000000e+01	4.30000000e+01	5.20000000e+01
-113	1.66271000e+05	4.10000000e+01	4.40000000e+01	6.20000000e+01
-112	1.67569000e+05	4.10000000e+01	4.40000000e+01	6.30000000e+01
-111	1.68768000e+05	4.10000000e+01	4.60000000e+01	6.50000000e+01
-110	1.69784000e+05	4.10000000e+01	4.60000000e+01	6.50000000e+01
-109	1.70990000e+05	4.10000000e+01	4.60000000e+01	6.50000000e+01
-108	1.72127000e+05	4.10000000e+01	4.60000000e+01	6.50000000e+01
-107	1.73520000e+05	4.10000000e+01	4.60000000e+01	6.50000000e+01
-106	1.74716000e+05	4.10000000e+01	4.60000000e+01	6.50000000e+01
-105	1.75758000e+05	4.10000000e+01	4.60000000e+01	6.50000000e+01
-104	1.76746000e+05	4.10000000e+01	4.60000000e+01	6.50000000e+01
-103	1.77821000e+05	4.10000000e+01	4.60000000e+01	6.50000000e+01
-102	1.78856000e+05	4.10000000e+01	4.60000000e+01	6.50000000e+01
-101	1.80119000e+05	4.20000000e+01	4.80000000e+01	6.70000000e+01
-100	1.81150000e+05	4.20000000e+01	4.90000000e+01	6.90000000e+01
-99	1.82295000e+05	4.20000000e+01	4.90000000e+01	6.90000000e+01
-98	1.83362000e+05	4.20000000e+01	4.90000000e+01	6.90000000e+01
-97	1.84463000e+05	4.20000000e+01	4.90000000e+01	6.90000000e+01
-96	1.85517000e+05	4.20000000e+01	4.90000000e+01	6.90000000e+01
-95	1.86540000e+05	4.20000000e+01	4.90000000e+01	6.90000000e+01
-94	1.87616000e+05	4.20000000e+01	4.90000000e+01	6.90000000e+01
-93	1.88641000e+05	4.50000000e+01	5.10000000e+01	7.10000000e+01
-92	1.89605000e+05	4.90000000e+01	5.20000000e+01	7.50000000e+01
-91	1.90582000e+05	4.90000000e+01	5.20000000e+01	7.50000000e+01
-90	1.91635000e+05	4.90000000e+01	5.20000000e+01	7.50000000e+01
-89	1.92989000e+05	4.90000000e+01	5.20000000e+01	7.50000000e+01
-88	1.94981000e+05	4.90000000e+01	5.20000000e+01	7.50000000e+01
-87	1.96746000e+05	4.90000000e+01	5.20000000e+01	7.50000000e+01
-86	1.98046000e+05	4.90000000e+01	5.20000000e+01	7.50000000e+01
-85	1.99246000e+05	4.90000000e+01	5.20000000e+01	7.50000000e+01
-84	2.00325000e+05	4.90000000e+01	5.20000000e+01	7.50000000e+01
-83	2.01496000e+05	4.90000000e+01	5.20000000e+01	7.50000000e+01
-82	2.02793000e+05	4.90000000e+01	5.20000000e+01	7.50000000e+01
-81	2.04150000e+05	5.20000000e+01	5.50000000e+01	7.80000000e+01
-80	2.05519000e+05	5.20000000e+01	5.50000000e+01	7.80000000e+01
-79	2.06696000e+05	5.20000000e+01	5.50000000e+01	7.80000000e+01
-78	2.07796000e+05	5.20000000e+01	5.50000000e+01	7.80000000e+01
-77	2.09030000e+05	5.20000000e+01	5.50000000e+01	7.80000000e+01
-76	2.10312000e+05	5.20000000e+01	5.60000000e+01	7.90000000e+01
-75	2.11482000e+05	5.10000000e+01	5.70000000e+01	8.10000000e+01
-74	2.12793000e+05	5.10000000e+01	5.70000000e+01	8.10000000e+01
-73	2.14136000e+05	5.10000000e+01	5.70000000e+01	8.10000000e+01
-72	2.15456000e+05	5.10000000e+01	5.80000000e+01	8.20000000e+01
-71	2.16775000e+05	5.10000000e+01	5.80000000e+01	8.20000000e+01
-70	2.18071000e+05	5.10000000e+01	5.80000000e+01	8.20000000e+01
-69	2.19335000e+05	5.10000000e+01	5.80000000e+01	8.20000000e+01
-68	2.20709000e+05	5.10000000e+01	5.80000000e+01	8.20000000e+01
-67	2.22167000e+05	5.20000000e+01	5.90000000e+01	8.30000000e+01
-66	2.23769000e+05	5.20000000e+01	5.90000000e+01	8.30000000e+01
-65	2.27382000e+05	5.40000000e+01	6.00000000e+01	8.40000000e+01
-64	2.34055000e+05	5.60000000e+01	6.10000000e+01	8.60000000e+01
-63	2.38161000e+05	5.80000000e+01	6.50000000e+01	9.40000000e+01
-62	2.41134000e+05	5.80000000e+01	6.50000000e+01	9.40000000e+01
-61	2.43879000e+05	5.80000000e+01	6.50000000e+01	9.40000000e+01
-60	2.46265000e+05	6.30000000e+01	6.70000000e+01	9.70000000e+01
-59	2.49029000e+05	6.70000000e+01	7.00000000e+01	1.01000000e+02
-58	2.51742000e+05	6.30000000e+01	7.20000000e+01	1.03000000e+02
-57	2.54078000e+05	6.30000000e+01	7.20000000e+01	1.03000000e+02
-56	2.55967000e+05	6.30000000e+01	7.20000000e+01	1.03000000e+02
-55	2.57722000e+05	6.80000000e+01	7.30000000e+01	1.04000000e+02
-54	2.59307000e+05	6.60000000e+01	7.40000000e+01	1.05000000e+02
-53	2.61135000e+05	6.60000000e+01	7.40000000e+01	1.05000000e+02
-52	2.62995000e+05	6.90000000e+01	7.50000000e+01	1.07000000e+02
-51	2.64539000e+05	6.90000000e+01	7.50000000e+01	1.07000000e+02
-50	2.65915000e+05	6.90000000e+01	7.50000000e+01	1.07000000e+02
-49	2.67332000e+05	6.90000000e+01	7.50000000e+01	1.07000000e+02
-48	2.68701000e+05	6.90000000e+01	7.50000000e+01	1.07000000e+02
-47	2.70210000e+05	6.70000000e+01	7.60000000e+01	1.08000000e+02
-46	2.72079000e+05	6.70000000e+01	7.60000000e+01	1.08000000e+02
-45	2.73949000e+05	6.70000000e+01	7.60000000e+01	1.08000000e+02
-44	2.75535000e+05	6.70000000e+01	7.60000000e+01	1.08000000e+02
-43	2.76800000e+05	6.70000000e+01	7.60000000e+01	1.08000000e+02
-42	2.78135000e+05	6.70000000e+01	7.60000000e+01	1.08000000e+02
-41	2.79352000e+05	6.70000000e+01	7.60000000e+01	1.08000000e+02
-40	2.80567000e+05	7.00000000e+01	7.70000000e+01	1.09000000e+02
-39	2.81983000e+05	7.00000000e+01	7.70000000e+01	1.09000000e+02
-38	2.83723000e+05	7.00000000e+01	7.70000000e+01	1.09000000e+02
-37	2.85249000e+05	7.10000000e+01	7.80000000e+01	1.10000000e+02
-36	2.86607000e+05	7.10000000e+01	7.80000000e+01	1.10000000e+02
-35	2.88064000e+05	7.10000000e+01	7.80000000e+01	1.10000000e+02
-34	2.89479000e+05	7.10000000e+01	7.80000000e+01	1.10000000e+02
-33	2.90868000e+05	7.10000000e+01	7.80000000e+01	1.10000000e+02
-32	2.92309000e+05	7.10000000e+01	7.80000000e+01	1.10000000e+02
-31	2.93889000e+05	7.10000000e+01	7.80000000e+01	1.10000000e+02
-30	2.95653000e+05	7.10000000e+01	7.80000000e+01	1.10000000e+02
-29	2.97541000e+05	7.10000000e+01	7.90000000e+01	1.12000000e+02
-28	2.99549000e+05	7.10000000e+01	7.90000000e+01	1.12000000e+02
-27	3.01187000e+05	7.10000000e+01	7.90000000e+01	1.12000000e+02
-26	3.02579000e+05	7.10000000e+01	7.90000000e+01	1.12000000e+02
-25	3.03921000e+05	7.10000000e+01	7.90000000e+01	1.12000000e+02
-24	3.05348000e+05	7.10000000e+01	8.00000000e+01	1.13000000e+02
-23	3.06730000e+05	7.10000000e+01	8.00000000e+01	1.13000000e+02
-22	3.08005000e+05	7.10000000e+01	8.00000000e+01	1.13000000e+02
-21	3.10944000e+05	7.10000000e+01	8.10000000e+01	1.14000000e+02
-20	3.12901000e+05	7.10000000e+01	8.10000000e+01	1.14000000e+02
-19	3.14512000e+05	7.10000000e+01	8.10000000e+01	1.14000000e+02
-18	3.16084000e+05	7.10000000e+01	8.10000000e+01	1.14000000e+02
-17	3.17889000e+05	7.10000000e+01	8.10000000e+01	1.14000000e+02
-16	3.19381000e+05	7.10000000e+01	8.10000000e+01	1.14000000e+02
-15	3.20877000e+05	7.10000000e+01	8.10000000e+01	1.14000000e+02
-14	3.22079000e+05	7.20000000e+01	8.20000000e+01	1.15000000e+02
-13	3.23480000e+05	7.20000000e+01	8.20000000e+01	1.15000000e+02
-12	3.25039000e+05	7.20000000e+01	8.20000000e+01	1.15000000e+02
-11	3.26711000e+05	7.20000000e+01	8.20000000e+01	1.15000000e+02
-10	3.29129000e+05	7.20000000e+01	8.20000000e+01	1.15000000e+02
-9	3.31894000e+05	7.70000000e+01	8.30000000e+01	1.16000000e+02
-8	3.34230000e+05	7.70000000e+01	8.30000000e+01	1.16000000e+02
-7	3.36598000e+05	7.70000000e+01	8.30000000e+01	1.16000000e+02
-6	3.38707000e+05	7.70000000e+01	8.30000000e+01	1.16000000e+02
-5	3.40788000e+05	7.40000000e+01	8.40000000e+01	1.17000000e+02
-4	3.42982000e+05	7.40000000e+01	8.40000000e+01	1.17000000e+02
-3	3.45729000e+05	7.40000000e+01	8.40000000e+01	1.17000000e+02
-2	3.49837000e+05	7.40000000e+01	8.40000000e+01	1.17000000e+02
-1	3.54576000e+05	7.40000000e+01	8.40000000e+01	1.17000000e+02
0	3.59493000e+05	7.90000000e+01	8.50000000e+01	1.18000000e+02
1	3.66097000e+05	8.40000000e+01	8.80000000e+01	1.24000000e+02
2	3.70880000e+05	8.30000000e+01	8.90000000e+01	1.25000000e+02
3	3.74616000e+05	8.00000000e+01	9.00000000e+01	1.26000000e+02
4	3.78452000e+05	8.00000000e+01	9.00000000e+01	1.26000000e+02
5	3.81482000e+05	8.10000000e+01	9.10000000e+01	1.27000000e+02
6	3.84415000e+05	8.60000000e+01	9.20000000e+01	1.28000000e+02
7	3.87034000e+05	8.60000000e+01	9.20000000e+01	1.28000000e+02
8	3.89229000e+05	8.60000000e+01	9.20000000e+01	1.28000000e+02
9	3.91503000e+05	8.60000000e+01	9.20000000e+01	1.28000000e+02
10	3.93596000e+05	8.50000000e+01	9.30000000e+01	1.29000000e+02
11	3.95832000e+05	8.50000000e+01	9.30000000e+01	1.29000000e+02
12	3.98081000e+05	8.50000000e+01	9.30000000e+01	1.29000000e+02
13	4.00881000e+05	8.50000000e+01	9.30000000e+01	1.29000000e+02
14	4.02984000e+05	8.50000000e+01	9.30000000e+01	1.29000000e+02
15	4.04588000e+05	8.50000000e+01	9.30000000e+01	1.29000000e+02
16	4.05802000e+05	8.50000000e+01	9.30000000e+01	1.29000000e+02
17	4.07227000e+05	8.50000000e+01	9.30000000e+01	1.29000000e+02
18	4.08881000e+05	8.10000000e+01	9.40000000e+01	1.30000000e+02
19	4.10690000e+05	8.20000000e+01	9.50000000e+01	1.31000000e+02
20	4.12422000e+05	8.20000000e+01	9.50000000e+01	1.31000000e+02
21	4.13928000e+05	8.20000000e+01	9.50000000e+01	1.31000000e+02
22	4.15913000e+05	8.20000000e+01	9.50000000e+01	1.31000000e+02
23	4.17397000e+05	8.20000000e+01	9.50000000e+01	1.31000000e+02
24	4.19338000e+05	8.70000000e+01	9.70000000e+01	1.33000000e+02
25	4.21033000e+05	8.70000000e+01	9.70000000e+01	1.33000000e+02
26	4.22597000e+05	8.70000000e+01	9.70000000e+01	1.33000000e+02
27	4.24012000e+05	8.70000000e+01	9.70000000e+01	1.33000000e+02
28	4.25481000e+05	8.70000000e+01	9.70000000e+01	1.33000000e+02
29	4.26897000e+05	8.70000000e+01	9.70000000e+01	1.33000000e+02
30	4.28182000e+05	8.70000000e+01	9.70000000e+01	1.33000000e+02
31	4.29657000e+05	8.70000000e+01	9.70000000e+01	1.33000000e+02
32	4.31183000e+05	8.70000000e+01	9.70000000e+01	1.33000000e+02
33	4.32643000e+05	8.60000000e+01	9.80000000e+01	1.34000000e+02
34	4.33809000e+05	8.60000000e+01	9.80000000e+01	1.34000000e+02
35	4.35138000e+05	8.60000000e+01	9.80000000e+01	1.34000000e+02
36	4.36422000e+05	8.60000000e+01	9.80000000e+01	1.34000000e+02
37	4.37597000e+05	8.60000000e+01	9.80000000e+01	1.34000000e+02
38	4.38882000e+05	8.60000000e+01	9.80000000e+01	1.34000000e+02
39	4.40125000e+05	8.60000000e+01	9.80000000e+01	1.34000000e+02
40	4.41304000e+05	8.60000000e+01	9.80000000e+01	1.34000000e+02
41	4.42499000e+05	8.60000000e+01	9.80000000e+01	1.34000000e+02
42	4.43902000e+05	8.90000000e+01	9.90000000e+01	1.35000000e+02
43	4.45036000e+05	8.90000000e+01	9.90000000e+01	1.35000000e+02
44	4.46212000e+05	8.90000000e+01	9.90000000e+01	1.35000000e+02
45	4.47471000e+05	8.90000000e+01	1.00000000e+02	1.36000000e+02
46	4.48739000e+05	8.90000000e+01	1.00000000e+02	1.36000000e+02
47	4.50818000e+05	9.20000000e+01	1.01000000e+02	1.37000000e+02
48	4.52902000e+05	9.20000000e+01	1.01000000e+02	1.37000000e+02
49	4.54424000e+05	9.30000000e+01	1.02000000e+02	1.38000000e+02
50	4.55770000e+05	9.50000000e+01	1.03000000e+02	1.39000000e+02
51	4.57119000e+05	9.50000000e+01	1.03000000e+02	1.39000000e+02
52	4.58552000e+05	9.50000000e+01	1.03000000e+02	1.39000000e+02
53	4.60136000e+05	9.50000000e+01	1.03000000e+02	1.39000000e+02
54	4.61504000e+05	9.20000000e+01	1.04000000e+02	1.40000000e+02
55	4.62808000e+05	9.20000000e+01	1.04000000e+02	1.40000000e+02
56	4.64006000e+05	9.20000000e+01	1.04000000e+02	1.40000000e+02
57	4.65286000e+05	9.20000000e+01	1.04000000e+02	1.40000000e+02
58	4.66508000e+05	9.20000000e+01	1.04000000e+02	1.40000000e+02
59	4.68063000e+05	9.60000000e+01	1.05000000e+02	1.41000000e+02
60	4.69312000e+05	9.60000000e+01	1.05000000e+02	1.41000000e+02
61	4.70597000e+05	9.60000000e+01	1.05000000e+02	1.41000000e+02
62	4.72016000e+05	9.60000000e+01	1.05000000e+02	1.41000000e+02
63	4.73345000e+05	9.60000000e+01	1.05000000e+02	1.41000000e+02
64	4.74635000e+05	9.60000000e+01	1.05000000e+02	1.41000000e+02
65	4.76015000e+05	9.60000000e+01	1.05000000e+02	1.41000000e+02
66	4.77793000e+05	9.60000000e+01	1.05000000e+02	1.41000000e+02
67	4.79340000e+05	9.60000000e+01	1.05000000e+02	1.41000000e+02
68	4.80759000e+05	9.60000000e+01	1.05000000e+02	1.41000000e+02
69	4.82050000e+05	9.60000000e+01	1.05000000e+02	1.41000000e+02
70	4.83297000e+05	9.60000000e+01	1.05000000e+02	1.41000000e+02
71	4.84495000e+05	9.60000000e+01	1.05000000e+02	1.41000000e+02
72	4.85934000e+05	9.60000000e+01	1.05000000e+02	1.41000000e+02
73	4.87885000e+05	9.60000000e+01	1.05000000e+02	1.41000000e+02
74	4.89513000e+05	9.60000000e+01	1.05000000e+02	1.41000000e+02
75	4.91045000e+05	9.60000000e+01	1.05000000e+02	1.41000000e+02
76	4.92356000e+05	9.60000000e+01	1.05000000e+02	1.41000000e+02
77	4.93566000e+05	9.40000000e+01	1.06000000e+02	1.42000000e+02
78	4.94868000e+05	9.40000000e+01	1.06000000e+02	1.42000000e+02
79	4.96180000e+05	9.40000000e+01	1.06000000e+02	1.42000000e+02
80	4.97907000e+05	9.40000000e+01	1.06000000e+02	1.42000000e+02
81	5.03822000e+05	9.40000000e+01	1.07000000e+02	1.43000000e+02
82	5.05788000e+05	9.40000000e+01	1.07000000e+02	1.43000000e+02
83	5.07728000e+05	9.40000000e+01	1.07000000e+02	1.43000000e+02
84	5.10378000e+05	1.01000000e+02	1.08000000e+02	1.47000000e+02
85	5.12853000e+05	9.90000000e+01	3.10000000e+01	1.48000000e+02
86	5.14489000e+05	9.90000000e+01	1.09000000e+02	1.48000000e+02
87	5.16831000e+05	9.90000000e+01	1.09000000e+02	1.48000000e+02
88	5.18597000e+05	9.90000000e+01	1.09000000e+02	1.48000000e+02
89	5.20023000e+05	9.90000000e+01	1.09000000e+02	1.48000000e+02
90	5.21674000e+05	9.90000000e+01	1.09000000e+02	1.48000000e+02
91	5.23446000e+05	1.00000000e+02	1.10000000e+02	1.49000000e+02
92	5.24554000e+05	1.00000000e+02	1.10000000e+02	1.49000000e+02
93	5.25700000e+05	1.00000000e+02	1.10000000e+02	1.49000000e+02
94	5.27532000e+05	1.00000000e+02	1.10000000e+02	1.49000000e+02
95	5.28998000e+05	1.03000000e+02	1.11000000e+02	1.50000000e+02
96	5.30299000e+05	1.04000000e+02	1.12000000e+02	1.51000000e+02
97	5.31478000e+05	1.04000000e+02	1.12000000e+02	1.51000000e+02
98	5.32691000e+05	1.04000000e+02	1.12000000e+02	1.51000000e+02
99	5.33964000e+05	1.04000000e+02	1.12000000e+02	1.51000000e+02
100	5.35132000e+05	1.04000000e+02	1.12000000e+02	1.51000000e+02
