# Supplementary material for: Early Prediction of Movie Box Office Success Based on Wikipedia Activity Big Data
Source: PLoS One. 2013 Aug 21;8(8):e71226. doi: 10.1371/journal.pone.0071226 (PMC3749192; doi:10.1371/journal.pone.0071226)
Supplement: Dataset S1 — The dataset under study, including the financial and Wikipedia activity data is also available at http://wwm.phy.bme.hu/SupplementaryDataS1.zip. (ZIP) [file pone.0071226.s002.zip › wikipredict_data_pack/sample_of_312/wikipedia_predictors/270]

Day_(movie_time)	Views	Users	Rigor	Edits
-500	0.00000000e+00	0.00000000e+00	0.00000000e+00	0.00000000e+00
-499	0.00000000e+00	0.00000000e+00	0.00000000e+00	0.00000000e+00
-498	0.00000000e+00	0.00000000e+00	0.00000000e+00	0.00000000e+00
-497	0.00000000e+00	0.00000000e+00	0.00000000e+00	0.00000000e+00
-496	0.00000000e+00	0.00000000e+00	0.00000000e+00	0.00000000e+00
-495	0.00000000e+00	0.00000000e+00	0.00000000e+00	0.00000000e+00
-494	0.00000000e+00	0.00000000e+00	0.00000000e+00	0.00000000e+00
-493	0.00000000e+00	0.00000000e+00	0.00000000e+00	0.00000000e+00
-492	0.00000000e+00	0.00000000e+00	0.00000000e+00	0.00000000e+00
-491	0.00000000e+00	0.00000000e+00	0.00000000e+00	0.00000000e+00
-490	0.00000000e+00	0.00000000e+00	0.00000000e+00	0.00000000e+00
-489	0.00000000e+00	0.00000000e+00	0.00000000e+00	0.00000000e+00
-488	0.00000000e+00	0.00000000e+00	0.00000000e+00	0.00000000e+00
-487	0.00000000e+00	0.00000000e+00	0.00000000e+00	0.00000000e+00
-486	0.00000000e+00	0.00000000e+00	0.00000000e+00	0.00000000e+00
-485	0.00000000e+00	0.00000000e+00	0.00000000e+00	0.00000000e+00
-484	0.00000000e+00	0.00000000e+00	0.00000000e+00	0.00000000e+00
-483	0.00000000e+00	0.00000000e+00	0.00000000e+00	0.00000000e+00
-482	0.00000000e+00	0.00000000e+00	0.00000000e+00	0.00000000e+00
-481	0.00000000e+00	0.00000000e+00	0.00000000e+00	0.00000000e+00
-480	0.00000000e+00	0.00000000e+00	0.00000000e+00	0.00000000e+00
-479	0.00000000e+00	0.00000000e+00	0.00000000e+00	0.00000000e+00
-478	0.00000000e+00	0.00000000e+00	0.00000000e+00	0.00000000e+00
-477	0.00000000e+00	0.00000000e+00	0.00000000e+00	0.00000000e+00
-476	0.00000000e+00	0.00000000e+00	0.00000000e+00	0.00000000e+00
-475	0.00000000e+00	0.00000000e+00	0.00000000e+00	0.00000000e+00
-474	0.00000000e+00	0.00000000e+00	0.00000000e+00	0.00000000e+00
-473	0.00000000e+00	0.00000000e+00	0.00000000e+00	0.00000000e+00
-472	0.00000000e+00	0.00000000e+00	0.00000000e+00	0.00000000e+00
-471	0.00000000e+00	0.00000000e+00	0.00000000e+00	0.00000000e+00
-470	0.00000000e+00	0.00000000e+00	0.00000000e+00	0.00000000e+00
-469	0.00000000e+00	0.00000000e+00	0.00000000e+00	0.00000000e+00
-468	0.00000000e+00	0.00000000e+00	0.00000000e+00	0.00000000e+00
-467	0.00000000e+00	0.00000000e+00	0.00000000e+00	0.00000000e+00
-466	0.00000000e+00	0.00000000e+00	0.00000000e+00	0.00000000e+00
-465	0.00000000e+00	0.00000000e+00	0.00000000e+00	0.00000000e+00
-464	0.00000000e+00	0.00000000e+00	0.00000000e+00	0.00000000e+00
-463	0.00000000e+00	0.00000000e+00	0.00000000e+00	0.00000000e+00
-462	0.00000000e+00	0.00000000e+00	0.00000000e+00	0.00000000e+00
-461	0.00000000e+00	0.00000000e+00	0.00000000e+00	0.00000000e+00
-460	0.00000000e+00	0.00000000e+00	0.00000000e+00	0.00000000e+00
-459	0.00000000e+00	0.00000000e+00	0.00000000e+00	0.00000000e+00
-458	0.00000000e+00	0.00000000e+00	0.00000000e+00	0.00000000e+00
-457	0.00000000e+00	0.00000000e+00	0.00000000e+00	0.00000000e+00
-456	0.00000000e+00	0.00000000e+00	0.00000000e+00	0.00000000e+00
-455	0.00000000e+00	0.00000000e+00	0.00000000e+00	0.00000000e+00
-454	0.00000000e+00	0.00000000e+00	0.00000000e+00	0.00000000e+00
-453	0.00000000e+00	0.00000000e+00	0.00000000e+00	0.00000000e+00
-452	0.00000000e+00	0.00000000e+00	0.00000000e+00	0.00000000e+00
-451	0.00000000e+00	0.00000000e+00	0.00000000e+00	0.00000000e+00
-450	0.00000000e+00	0.00000000e+00	0.00000000e+00	0.00000000e+00
-449	0.00000000e+00	0.00000000e+00	0.00000000e+00	0.00000000e+00
-448	0.00000000e+00	0.00000000e+00	0.00000000e+00	0.00000000e+00
-447	0.00000000e+00	0.00000000e+00	0.00000000e+00	0.00000000e+00
-446	0.00000000e+00	0.00000000e+00	0.00000000e+00	0.00000000e+00
-445	0.00000000e+00	0.00000000e+00	0.00000000e+00	0.00000000e+00
-444	0.00000000e+00	0.00000000e+00	0.00000000e+00	0.00000000e+00
-443	0.00000000e+00	0.00000000e+00	0.00000000e+00	0.00000000e+00
-442	0.00000000e+00	0.00000000e+00	0.00000000e+00	0.00000000e+00
-441	0.00000000e+00	0.00000000e+00	0.00000000e+00	0.00000000e+00
-440	0.00000000e+00	0.00000000e+00	0.00000000e+00	0.00000000e+00
-439	0.00000000e+00	0.00000000e+00	0.00000000e+00	0.00000000e+00
-438	0.00000000e+00	0.00000000e+00	0.00000000e+00	0.00000000e+00
-437	0.00000000e+00	0.00000000e+00	0.00000000e+00	0.00000000e+00
-436	0.00000000e+00	0.00000000e+00	0.00000000e+00	0.00000000e+00
-435	0.00000000e+00	0.00000000e+00	0.00000000e+00	0.00000000e+00
-434	0.00000000e+00	0.00000000e+00	0.00000000e+00	0.00000000e+00
-433	0.00000000e+00	0.00000000e+00	0.00000000e+00	0.00000000e+00
-432	0.00000000e+00	0.00000000e+00	0.00000000e+00	0.00000000e+00
-431	0.00000000e+00	0.00000000e+00	0.00000000e+00	0.00000000e+00
-430	0.00000000e+00	0.00000000e+00	0.00000000e+00	0.00000000e+00
-429	0.00000000e+00	0.00000000e+00	0.00000000e+00	0.00000000e+00
-428	0.00000000e+00	0.00000000e+00	0.00000000e+00	0.00000000e+00
-427	0.00000000e+00	0.00000000e+00	0.00000000e+00	0.00000000e+00
-426	0.00000000e+00	0.00000000e+00	0.00000000e+00	0.00000000e+00
-425	0.00000000e+00	0.00000000e+00	0.00000000e+00	0.00000000e+00
-424	0.00000000e+00	0.00000000e+00	0.00000000e+00	0.00000000e+00
-423	0.00000000e+00	0.00000000e+00	0.00000000e+00	0.00000000e+00
-422	0.00000000e+00	0.00000000e+00	0.00000000e+00	0.00000000e+00
-421	0.00000000e+00	0.00000000e+00	0.00000000e+00	0.00000000e+00
-420	0.00000000e+00	0.00000000e+00	0.00000000e+00	0.00000000e+00
-419	0.00000000e+00	0.00000000e+00	0.00000000e+00	0.00000000e+00
-418	0.00000000e+00	0.00000000e+00	0.00000000e+00	0.00000000e+00
-417	0.00000000e+00	0.00000000e+00	0.00000000e+00	0.00000000e+00
-416	0.00000000e+00	0.00000000e+00	0.00000000e+00	0.00000000e+00
-415	0.00000000e+00	0.00000000e+00	0.00000000e+00	0.00000000e+00
-414	0.00000000e+00	0.00000000e+00	0.00000000e+00	0.00000000e+00
-413	0.00000000e+00	0.00000000e+00	0.00000000e+00	0.00000000e+00
-412	0.00000000e+00	0.00000000e+00	0.00000000e+00	0.00000000e+00
-411	0.00000000e+00	0.00000000e+00	0.00000000e+00	0.00000000e+00
-410	0.00000000e+00	0.00000000e+00	0.00000000e+00	0.00000000e+00
-409	0.00000000e+00	0.00000000e+00	0.00000000e+00	0.00000000e+00
-408	0.00000000e+00	0.00000000e+00	0.00000000e+00	0.00000000e+00
-407	0.00000000e+00	0.00000000e+00	0.00000000e+00	0.00000000e+00
-406	0.00000000e+00	0.00000000e+00	0.00000000e+00	0.00000000e+00
-405	0.00000000e+00	0.00000000e+00	0.00000000e+00	0.00000000e+00
-404	0.00000000e+00	0.00000000e+00	0.00000000e+00	0.00000000e+00
-403	0.00000000e+00	0.00000000e+00	0.00000000e+00	0.00000000e+00
-402	0.00000000e+00	0.00000000e+00	0.00000000e+00	0.00000000e+00
-401	0.00000000e+00	0.00000000e+00	0.00000000e+00	0.00000000e+00
-400	0.00000000e+00	0.00000000e+00	0.00000000e+00	0.00000000e+00
-399	0.00000000e+00	0.00000000e+00	0.00000000e+00	0.00000000e+00
-398	0.00000000e+00	0.00000000e+00	0.00000000e+00	0.00000000e+00
-397	0.00000000e+00	0.00000000e+00	0.00000000e+00	0.00000000e+00
-396	0.00000000e+00	0.00000000e+00	0.00000000e+00	0.00000000e+00
-395	0.00000000e+00	0.00000000e+00	0.00000000e+00	0.00000000e+00
-394	0.00000000e+00	0.00000000e+00	0.00000000e+00	0.00000000e+00
-393	0.00000000e+00	0.00000000e+00	0.00000000e+00	0.00000000e+00
-392	0.00000000e+00	0.00000000e+00	0.00000000e+00	0.00000000e+00
-391	0.00000000e+00	0.00000000e+00	0.00000000e+00	0.00000000e+00
-390	0.00000000e+00	0.00000000e+00	0.00000000e+00	0.00000000e+00
-389	0.00000000e+00	0.00000000e+00	0.00000000e+00	0.00000000e+00
-388	0.00000000e+00	0.00000000e+00	0.00000000e+00	0.00000000e+00
-387	0.00000000e+00	0.00000000e+00	0.00000000e+00	0.00000000e+00
-386	0.00000000e+00	0.00000000e+00	0.00000000e+00	0.00000000e+00
-385	0.00000000e+00	0.00000000e+00	0.00000000e+00	0.00000000e+00
-384	0.00000000e+00	0.00000000e+00	0.00000000e+00	0.00000000e+00
-383	0.00000000e+00	0.00000000e+00	0.00000000e+00	0.00000000e+00
-382	0.00000000e+00	0.00000000e+00	0.00000000e+00	0.00000000e+00
-381	0.00000000e+00	0.00000000e+00	0.00000000e+00	0.00000000e+00
-380	0.00000000e+00	0.00000000e+00	0.00000000e+00	0.00000000e+00
-379	0.00000000e+00	0.00000000e+00	0.00000000e+00	0.00000000e+00
-378	0.00000000e+00	0.00000000e+00	0.00000000e+00	0.00000000e+00
-377	0.00000000e+00	0.00000000e+00	0.00000000e+00	0.00000000e+00
-376	0.00000000e+00	0.00000000e+00	0.00000000e+00	0.00000000e+00
-375	0.00000000e+00	0.00000000e+00	0.00000000e+00	0.00000000e+00
-374	0.00000000e+00	0.00000000e+00	0.00000000e+00	0.00000000e+00
-373	0.00000000e+00	0.00000000e+00	0.00000000e+00	0.00000000e+00
-372	0.00000000e+00	0.00000000e+00	0.00000000e+00	0.00000000e+00
-371	0.00000000e+00	0.00000000e+00	0.00000000e+00	0.00000000e+00
-370	0.00000000e+00	0.00000000e+00	0.00000000e+00	0.00000000e+00
-369	0.00000000e+00	0.00000000e+00	0.00000000e+00	0.00000000e+00
-368	0.00000000e+00	0.00000000e+00	0.00000000e+00	0.00000000e+00
-367	0.00000000e+00	0.00000000e+00	0.00000000e+00	0.00000000e+00
-366	0.00000000e+00	0.00000000e+00	0.00000000e+00	0.00000000e+00
-365	0.00000000e+00	0.00000000e+00	0.00000000e+00	0.00000000e+00
-364	0.00000000e+00	0.00000000e+00	0.00000000e+00	0.00000000e+00
-363	0.00000000e+00	0.00000000e+00	0.00000000e+00	0.00000000e+00
-362	0.00000000e+00	0.00000000e+00	0.00000000e+00	0.00000000e+00
-361	0.00000000e+00	0.00000000e+00	0.00000000e+00	0.00000000e+00
-360	0.00000000e+00	0.00000000e+00	0.00000000e+00	0.00000000e+00
-359	0.00000000e+00	0.00000000e+00	0.00000000e+00	0.00000000e+00
-358	0.00000000e+00	0.00000000e+00	0.00000000e+00	0.00000000e+00
-357	0.00000000e+00	0.00000000e+00	0.00000000e+00	0.00000000e+00
-356	0.00000000e+00	0.00000000e+00	0.00000000e+00	0.00000000e+00
-355	0.00000000e+00	0.00000000e+00	0.00000000e+00	0.00000000e+00
-354	0.00000000e+00	0.00000000e+00	0.00000000e+00	0.00000000e+00
-353	0.00000000e+00	0.00000000e+00	0.00000000e+00	0.00000000e+00
-352	0.00000000e+00	0.00000000e+00	0.00000000e+00	0.00000000e+00
-351	0.00000000e+00	0.00000000e+00	0.00000000e+00	0.00000000e+00
-350	0.00000000e+00	0.00000000e+00	0.00000000e+00	0.00000000e+00
-349	0.00000000e+00	0.00000000e+00	0.00000000e+00	0.00000000e+00
-348	0.00000000e+00	0.00000000e+00	0.00000000e+00	0.00000000e+00
-347	0.00000000e+00	0.00000000e+00	0.00000000e+00	0.00000000e+00
-346	2.00000000e+01	2.00000000e+00	2.00000000e+00	3.00000000e+00
-345	3.00000000e+01	2.00000000e+00	2.00000000e+00	3.00000000e+00
-344	4.30000000e+01	2.00000000e+00	2.00000000e+00	3.00000000e+00
-343	4.50000000e+01	2.00000000e+00	2.00000000e+00	3.00000000e+00
-342	5.00000000e+01	2.00000000e+00	2.00000000e+00	3.00000000e+00
-341	5.80000000e+01	2.00000000e+00	2.00000000e+00	3.00000000e+00
-340	6.40000000e+01	2.00000000e+00	2.00000000e+00	3.00000000e+00
-339	6.90000000e+01	2.00000000e+00	2.00000000e+00	3.00000000e+00
-338	8.30000000e+01	3.00000000e+00	3.00000000e+00	4.00000000e+00
-337	8.30000000e+01	3.00000000e+00	3.00000000e+00	4.00000000e+00
-336	8.30000000e+01	3.00000000e+00	3.00000000e+00	4.00000000e+00
-335	8.30000000e+01	3.00000000e+00	3.00000000e+00	4.00000000e+00
-334	8.80000000e+01	3.00000000e+00	3.00000000e+00	4.00000000e+00
-333	9.80000000e+01	3.00000000e+00	3.00000000e+00	4.00000000e+00
-332	1.03000000e+02	3.00000000e+00	3.00000000e+00	4.00000000e+00
-331	1.08000000e+02	3.00000000e+00	3.00000000e+00	4.00000000e+00
-330	1.08000000e+02	3.00000000e+00	3.00000000e+00	4.00000000e+00
-329	1.15000000e+02	3.00000000e+00	3.00000000e+00	4.00000000e+00
-328	1.17000000e+02	3.00000000e+00	3.00000000e+00	4.00000000e+00
-327	1.22000000e+02	3.00000000e+00	3.00000000e+00	4.00000000e+00
-326	1.26000000e+02	3.00000000e+00	3.00000000e+00	4.00000000e+00
-325	1.32000000e+02	3.00000000e+00	3.00000000e+00	4.00000000e+00
-324	1.35000000e+02	3.00000000e+00	3.00000000e+00	4.00000000e+00
-323	1.39000000e+02	3.00000000e+00	3.00000000e+00	4.00000000e+00
-322	1.40000000e+02	3.00000000e+00	3.00000000e+00	4.00000000e+00
-321	1.42000000e+02	3.00000000e+00	3.00000000e+00	4.00000000e+00
-320	1.45000000e+02	3.00000000e+00	3.00000000e+00	4.00000000e+00
-319	1.48000000e+02	3.00000000e+00	3.00000000e+00	4.00000000e+00
-318	1.52000000e+02	3.00000000e+00	3.00000000e+00	4.00000000e+00
-317	1.57000000e+02	3.00000000e+00	3.00000000e+00	4.00000000e+00
-316	1.61000000e+02	3.00000000e+00	3.00000000e+00	4.00000000e+00
-315	1.67000000e+02	3.00000000e+00	3.00000000e+00	4.00000000e+00
-314	1.69000000e+02	3.00000000e+00	3.00000000e+00	4.00000000e+00
-313	1.70000000e+02	3.00000000e+00	3.00000000e+00	4.00000000e+00
-312	1.80000000e+02	3.00000000e+00	3.00000000e+00	4.00000000e+00
-311	1.85000000e+02	3.00000000e+00	3.00000000e+00	4.00000000e+00
-310	1.88000000e+02	3.00000000e+00	3.00000000e+00	4.00000000e+00
-309	1.90000000e+02	3.00000000e+00	3.00000000e+00	4.00000000e+00
-308	1.92000000e+02	3.00000000e+00	3.00000000e+00	4.00000000e+00
-307	1.95000000e+02	3.00000000e+00	3.00000000e+00	4.00000000e+00
-306	1.98000000e+02	3.00000000e+00	3.00000000e+00	4.00000000e+00
-305	1.98000000e+02	3.00000000e+00	3.00000000e+00	4.00000000e+00
-304	2.00000000e+02	3.00000000e+00	3.00000000e+00	4.00000000e+00
-303	2.02000000e+02	3.00000000e+00	3.00000000e+00	4.00000000e+00
-302	2.03000000e+02	3.00000000e+00	3.00000000e+00	4.00000000e+00
-301	2.04000000e+02	3.00000000e+00	3.00000000e+00	4.00000000e+00
-300	2.06000000e+02	3.00000000e+00	3.00000000e+00	4.00000000e+00
-299	2.09000000e+02	3.00000000e+00	3.00000000e+00	4.00000000e+00
-298	2.09000000e+02	3.00000000e+00	3.00000000e+00	4.00000000e+00
-297	2.12000000e+02	3.00000000e+00	3.00000000e+00	4.00000000e+00
-296	2.13000000e+02	3.00000000e+00	3.00000000e+00	4.00000000e+00
-295	2.13000000e+02	3.00000000e+00	3.00000000e+00	4.00000000e+00
-294	2.16000000e+02	3.00000000e+00	3.00000000e+00	4.00000000e+00
-293	2.19000000e+02	3.00000000e+00	3.00000000e+00	4.00000000e+00
-292	2.21000000e+02	3.00000000e+00	3.00000000e+00	4.00000000e+00
-291	2.23000000e+02	3.00000000e+00	3.00000000e+00	4.00000000e+00
-290	2.28000000e+02	3.00000000e+00	3.00000000e+00	4.00000000e+00
-289	2.30000000e+02	3.00000000e+00	3.00000000e+00	4.00000000e+00
-288	2.32000000e+02	3.00000000e+00	3.00000000e+00	4.00000000e+00
-287	2.39000000e+02	3.00000000e+00	3.00000000e+00	4.00000000e+00
-286	2.44000000e+02	3.00000000e+00	3.00000000e+00	4.00000000e+00
-285	2.46000000e+02	3.00000000e+00	3.00000000e+00	4.00000000e+00
-284	2.46000000e+02	3.00000000e+00	3.00000000e+00	4.00000000e+00
-283	2.47000000e+02	3.00000000e+00	3.00000000e+00	4.00000000e+00
-282	2.49000000e+02	3.00000000e+00	3.00000000e+00	4.00000000e+00
-281	2.52000000e+02	3.00000000e+00	3.00000000e+00	4.00000000e+00
-280	2.54000000e+02	3.00000000e+00	3.00000000e+00	4.00000000e+00
-279	2.57000000e+02	3.00000000e+00	3.00000000e+00	4.00000000e+00
-278	2.59000000e+02	3.00000000e+00	3.00000000e+00	4.00000000e+00
-277	2.64000000e+02	3.00000000e+00	3.00000000e+00	4.00000000e+00
-276	2.64000000e+02	3.00000000e+00	3.00000000e+00	4.00000000e+00
-275	2.67000000e+02	3.00000000e+00	3.00000000e+00	4.00000000e+00
-274	2.71000000e+02	3.00000000e+00	3.00000000e+00	4.00000000e+00
-273	2.72000000e+02	3.00000000e+00	3.00000000e+00	4.00000000e+00
-272	2.76000000e+02	3.00000000e+00	3.00000000e+00	4.00000000e+00
-271	2.81000000e+02	3.00000000e+00	3.00000000e+00	4.00000000e+00
-270	2.82000000e+02	3.00000000e+00	3.00000000e+00	4.00000000e+00
-269	2.86000000e+02	3.00000000e+00	3.00000000e+00	4.00000000e+00
-268	2.90000000e+02	3.00000000e+00	3.00000000e+00	4.00000000e+00
-267	2.90000000e+02	3.00000000e+00	3.00000000e+00	4.00000000e+00
-266	2.91000000e+02	3.00000000e+00	3.00000000e+00	4.00000000e+00
-265	2.94000000e+02	3.00000000e+00	3.00000000e+00	4.00000000e+00
-264	2.97000000e+02	3.00000000e+00	3.00000000e+00	4.00000000e+00
-263	2.97000000e+02	3.00000000e+00	3.00000000e+00	4.00000000e+00
-262	3.02000000e+02	3.00000000e+00	3.00000000e+00	4.00000000e+00
-261	3.07000000e+02	3.00000000e+00	3.00000000e+00	4.00000000e+00
-260	3.12000000e+02	3.00000000e+00	3.00000000e+00	4.00000000e+00
-259	3.15000000e+02	3.00000000e+00	3.00000000e+00	4.00000000e+00
-258	3.21000000e+02	3.00000000e+00	3.00000000e+00	4.00000000e+00
-257	3.25000000e+02	3.00000000e+00	3.00000000e+00	4.00000000e+00
-256	3.31000000e+02	3.00000000e+00	3.00000000e+00	4.00000000e+00
-255	3.36000000e+02	3.00000000e+00	3.00000000e+00	4.00000000e+00
-254	3.39000000e+02	3.00000000e+00	3.00000000e+00	4.00000000e+00
-253	3.44000000e+02	3.00000000e+00	3.00000000e+00	4.00000000e+00
-252	3.56000000e+02	3.00000000e+00	3.00000000e+00	4.00000000e+00
-251	3.60000000e+02	3.00000000e+00	3.00000000e+00	4.00000000e+00
-250	3.63000000e+02	3.00000000e+00	3.00000000e+00	4.00000000e+00
-249	3.67000000e+02	3.00000000e+00	3.00000000e+00	4.00000000e+00
-248	3.74000000e+02	3.00000000e+00	3.00000000e+00	4.00000000e+00
-247	3.82000000e+02	3.00000000e+00	3.00000000e+00	4.00000000e+00
-246	3.87000000e+02	3.00000000e+00	3.00000000e+00	4.00000000e+00
-245	3.91000000e+02	3.00000000e+00	3.00000000e+00	4.00000000e+00
-244	3.95000000e+02	3.00000000e+00	3.00000000e+00	4.00000000e+00
-243	4.00000000e+02	3.00000000e+00	3.00000000e+00	4.00000000e+00
-242	4.10000000e+02	3.00000000e+00	3.00000000e+00	4.00000000e+00
-241	4.17000000e+02	3.00000000e+00	3.00000000e+00	4.00000000e+00
-240	4.22000000e+02	3.00000000e+00	3.00000000e+00	4.00000000e+00
-239	4.27000000e+02	3.00000000e+00	3.00000000e+00	4.00000000e+00
-238	4.42000000e+02	3.00000000e+00	3.00000000e+00	4.00000000e+00
-237	4.54000000e+02	3.00000000e+00	3.00000000e+00	4.00000000e+00
-236	4.54000000e+02	3.00000000e+00	3.00000000e+00	4.00000000e+00
-235	4.54000000e+02	3.00000000e+00	3.00000000e+00	4.00000000e+00
-234	4.66000000e+02	3.00000000e+00	3.00000000e+00	4.00000000e+00
-233	4.81000000e+02	3.00000000e+00	3.00000000e+00	4.00000000e+00
-232	4.92000000e+02	3.00000000e+00	3.00000000e+00	4.00000000e+00
-231	5.12000000e+02	3.00000000e+00	3.00000000e+00	4.00000000e+00
-230	5.25000000e+02	3.00000000e+00	3.00000000e+00	4.00000000e+00
-229	5.39000000e+02	3.00000000e+00	3.00000000e+00	4.00000000e+00
-228	5.52000000e+02	3.00000000e+00	3.00000000e+00	4.00000000e+00
-227	5.66000000e+02	3.00000000e+00	3.00000000e+00	4.00000000e+00
-226	5.75000000e+02	3.00000000e+00	3.00000000e+00	4.00000000e+00
-225	5.89000000e+02	3.00000000e+00	3.00000000e+00	4.00000000e+00
-224	5.99000000e+02	3.00000000e+00	3.00000000e+00	4.00000000e+00
-223	6.17000000e+02	3.00000000e+00	3.00000000e+00	4.00000000e+00
-222	6.36000000e+02	3.00000000e+00	3.00000000e+00	4.00000000e+00
-221	6.50000000e+02	3.00000000e+00	3.00000000e+00	4.00000000e+00
-220	6.50000000e+02	3.00000000e+00	3.00000000e+00	4.00000000e+00
-219	6.64000000e+02	3.00000000e+00	3.00000000e+00	4.00000000e+00
-218	6.74000000e+02	3.00000000e+00	3.00000000e+00	4.00000000e+00
-217	6.79000000e+02	3.00000000e+00	3.00000000e+00	4.00000000e+00
-216	6.89000000e+02	3.00000000e+00	3.00000000e+00	4.00000000e+00
-215	6.95000000e+02	3.00000000e+00	3.00000000e+00	4.00000000e+00
-214	6.96000000e+02	3.00000000e+00	3.00000000e+00	4.00000000e+00
-213	7.03000000e+02	3.00000000e+00	3.00000000e+00	4.00000000e+00
-212	7.04000000e+02	3.00000000e+00	3.00000000e+00	4.00000000e+00
-211	7.12000000e+02	3.00000000e+00	3.00000000e+00	4.00000000e+00
-210	7.21000000e+02	3.00000000e+00	3.00000000e+00	4.00000000e+00
-209	7.27000000e+02	3.00000000e+00	3.00000000e+00	4.00000000e+00
-208	7.30000000e+02	3.00000000e+00	3.00000000e+00	4.00000000e+00
-207	7.38000000e+02	3.00000000e+00	3.00000000e+00	4.00000000e+00
-206	7.43000000e+02	3.00000000e+00	3.00000000e+00	4.00000000e+00
-205	7.43000000e+02	3.00000000e+00	3.00000000e+00	4.00000000e+00
-204	7.47000000e+02	3.00000000e+00	3.00000000e+00	4.00000000e+00
-203	7.52000000e+02	3.00000000e+00	3.00000000e+00	4.00000000e+00
-202	7.57000000e+02	3.00000000e+00	3.00000000e+00	4.00000000e+00
-201	7.63000000e+02	3.00000000e+00	3.00000000e+00	4.00000000e+00
-200	7.65000000e+02	3.00000000e+00	3.00000000e+00	4.00000000e+00
-199	7.73000000e+02	3.00000000e+00	3.00000000e+00	4.00000000e+00
-198	7.81000000e+02	3.00000000e+00	3.00000000e+00	4.00000000e+00
-197	7.87000000e+02	3.00000000e+00	3.00000000e+00	4.00000000e+00
-196	7.93000000e+02	3.00000000e+00	3.00000000e+00	4.00000000e+00
-195	8.02000000e+02	3.00000000e+00	3.00000000e+00	4.00000000e+00
-194	8.08000000e+02	3.00000000e+00	3.00000000e+00	4.00000000e+00
-193	8.15000000e+02	3.00000000e+00	3.00000000e+00	4.00000000e+00
-192	8.25000000e+02	3.00000000e+00	3.00000000e+00	4.00000000e+00
-191	8.38000000e+02	3.00000000e+00	3.00000000e+00	4.00000000e+00
-190	8.41000000e+02	3.00000000e+00	3.00000000e+00	4.00000000e+00
-189	8.48000000e+02	3.00000000e+00	3.00000000e+00	4.00000000e+00
-188	8.59000000e+02	3.00000000e+00	3.00000000e+00	4.00000000e+00
-187	8.70000000e+02	3.00000000e+00	3.00000000e+00	4.00000000e+00
-186	8.75000000e+02	3.00000000e+00	3.00000000e+00	4.00000000e+00
-185	8.82000000e+02	3.00000000e+00	3.00000000e+00	4.00000000e+00
-184	8.91000000e+02	3.00000000e+00	3.00000000e+00	4.00000000e+00
-183	9.01000000e+02	3.00000000e+00	3.00000000e+00	4.00000000e+00
-182	9.13000000e+02	3.00000000e+00	3.00000000e+00	4.00000000e+00
-181	9.21000000e+02	3.00000000e+00	3.00000000e+00	4.00000000e+00
-180	9.29000000e+02	3.00000000e+00	3.00000000e+00	4.00000000e+00
-179	9.35000000e+02	3.00000000e+00	3.00000000e+00	4.00000000e+00
-178	9.46000000e+02	3.00000000e+00	3.00000000e+00	4.00000000e+00
-177	9.57000000e+02	3.00000000e+00	3.00000000e+00	4.00000000e+00
-176	9.66000000e+02	3.00000000e+00	3.00000000e+00	4.00000000e+00
-175	9.76000000e+02	3.00000000e+00	3.00000000e+00	4.00000000e+00
-174	9.92000000e+02	3.00000000e+00	3.00000000e+00	4.00000000e+00
-173	9.96000000e+02	3.00000000e+00	3.00000000e+00	4.00000000e+00
-172	1.00800000e+03	3.00000000e+00	3.00000000e+00	4.00000000e+00
-171	1.02600000e+03	3.00000000e+00	3.00000000e+00	4.00000000e+00
-170	1.04400000e+03	3.00000000e+00	3.00000000e+00	4.00000000e+00
-169	1.05300000e+03	3.00000000e+00	3.00000000e+00	4.00000000e+00
-168	1.06200000e+03	3.00000000e+00	3.00000000e+00	4.00000000e+00
-167	1.07100000e+03	3.00000000e+00	3.00000000e+00	4.00000000e+00
-166	1.08000000e+03	3.00000000e+00	3.00000000e+00	4.00000000e+00
-165	1.08800000e+03	3.00000000e+00	3.00000000e+00	4.00000000e+00
-164	1.09300000e+03	3.00000000e+00	3.00000000e+00	4.00000000e+00
-163	1.09900000e+03	3.00000000e+00	3.00000000e+00	4.00000000e+00
-162	1.12200000e+03	3.00000000e+00	3.00000000e+00	4.00000000e+00
-161	1.12900000e+03	3.00000000e+00	3.00000000e+00	4.00000000e+00
-160	1.14000000e+03	3.00000000e+00	3.00000000e+00	4.00000000e+00
-159	1.14800000e+03	3.00000000e+00	3.00000000e+00	4.00000000e+00
-158	1.15500000e+03	3.00000000e+00	3.00000000e+00	4.00000000e+00
-157	1.16200000e+03	3.00000000e+00	3.00000000e+00	4.00000000e+00
-156	1.17900000e+03	3.00000000e+00	3.00000000e+00	4.00000000e+00
-155	1.19300000e+03	3.00000000e+00	3.00000000e+00	4.00000000e+00
-154	1.20500000e+03	3.00000000e+00	3.00000000e+00	4.00000000e+00
-153	1.21500000e+03	3.00000000e+00	3.00000000e+00	4.00000000e+00
-152	1.22700000e+03	3.00000000e+00	3.00000000e+00	4.00000000e+00
-151	1.24100000e+03	3.00000000e+00	3.00000000e+00	4.00000000e+00
-150	1.25000000e+03	3.00000000e+00	3.00000000e+00	4.00000000e+00
-149	1.25500000e+03	3.00000000e+00	3.00000000e+00	4.00000000e+00
-148	1.26700000e+03	3.00000000e+00	3.00000000e+00	4.00000000e+00
-147	1.28100000e+03	3.00000000e+00	3.00000000e+00	4.00000000e+00
-146	1.28900000e+03	3.00000000e+00	3.00000000e+00	4.00000000e+00
-145	1.30000000e+03	3.00000000e+00	3.00000000e+00	4.00000000e+00
-144	1.30900000e+03	3.00000000e+00	3.00000000e+00	4.00000000e+00
-143	1.32000000e+03	3.00000000e+00	3.00000000e+00	4.00000000e+00
-142	1.32800000e+03	3.00000000e+00	3.00000000e+00	4.00000000e+00
-141	1.33600000e+03	3.00000000e+00	3.00000000e+00	4.00000000e+00
-140	1.34700000e+03	3.00000000e+00	3.00000000e+00	4.00000000e+00
-139	1.35700000e+03	3.00000000e+00	3.00000000e+00	4.00000000e+00
-138	1.36200000e+03	3.00000000e+00	3.00000000e+00	4.00000000e+00
-137	1.37000000e+03	3.00000000e+00	3.00000000e+00	4.00000000e+00
-136	1.37400000e+03	3.00000000e+00	3.00000000e+00	4.00000000e+00
-135	1.38500000e+03	3.00000000e+00	3.00000000e+00	4.00000000e+00
-134	1.39000000e+03	3.00000000e+00	3.00000000e+00	4.00000000e+00
-133	1.40000000e+03	3.00000000e+00	3.00000000e+00	4.00000000e+00
-132	1.41300000e+03	3.00000000e+00	3.00000000e+00	4.00000000e+00
-131	1.42000000e+03	3.00000000e+00	3.00000000e+00	4.00000000e+00
-130	1.43000000e+03	3.00000000e+00	3.00000000e+00	4.00000000e+00
-129	1.44000000e+03	3.00000000e+00	3.00000000e+00	4.00000000e+00
-128	1.45100000e+03	3.00000000e+00	3.00000000e+00	0.00000000e+00
-127	1.46900000e+03	3.00000000e+00	3.00000000e+00	4.00000000e+00
-126	1.48200000e+03	3.00000000e+00	3.00000000e+00	4.00000000e+00
-125	1.49100000e+03	3.00000000e+00	3.00000000e+00	4.00000000e+00
-124	1.49900000e+03	3.00000000e+00	3.00000000e+00	4.00000000e+00
-123	1.50600000e+03	3.00000000e+00	3.00000000e+00	4.00000000e+00
-122	1.51400000e+03	3.00000000e+00	3.00000000e+00	4.00000000e+00
-121	1.52100000e+03	3.00000000e+00	3.00000000e+00	4.00000000e+00
-120	1.53000000e+03	3.00000000e+00	3.00000000e+00	4.00000000e+00
-119	1.53900000e+03	3.00000000e+00	3.00000000e+00	4.00000000e+00
-118	1.54900000e+03	3.00000000e+00	3.00000000e+00	4.00000000e+00
-117	1.56400000e+03	3.00000000e+00	3.00000000e+00	4.00000000e+00
-116	1.57500000e+03	3.00000000e+00	3.00000000e+00	4.00000000e+00
-115	1.58400000e+03	3.00000000e+00	3.00000000e+00	4.00000000e+00
-114	1.59600000e+03	3.00000000e+00	3.00000000e+00	4.00000000e+00
-113	1.61000000e+03	3.00000000e+00	3.00000000e+00	4.00000000e+00
-112	1.61200000e+03	3.00000000e+00	3.00000000e+00	4.00000000e+00
-111	1.62200000e+03	3.00000000e+00	3.00000000e+00	4.00000000e+00
-110	1.62700000e+03	3.00000000e+00	3.00000000e+00	4.00000000e+00
-109	1.63400000e+03	3.00000000e+00	3.00000000e+00	4.00000000e+00
-108	1.64200000e+03	3.00000000e+00	3.00000000e+00	4.00000000e+00
-107	1.65500000e+03	3.00000000e+00	3.00000000e+00	4.00000000e+00
-106	1.66500000e+03	3.00000000e+00	3.00000000e+00	4.00000000e+00
-105	1.67600000e+03	3.00000000e+00	3.00000000e+00	4.00000000e+00
-104	1.68800000e+03	3.00000000e+00	3.00000000e+00	4.00000000e+00
-103	1.70100000e+03	3.00000000e+00	3.00000000e+00	4.00000000e+00
-102	1.71600000e+03	3.00000000e+00	3.00000000e+00	4.00000000e+00
-101	1.72400000e+03	3.00000000e+00	3.00000000e+00	4.00000000e+00
-100	1.73600000e+03	3.00000000e+00	3.00000000e+00	4.00000000e+00
-99	1.74200000e+03	3.00000000e+00	3.00000000e+00	4.00000000e+00
-98	1.75300000e+03	3.00000000e+00	3.00000000e+00	4.00000000e+00
-97	1.76000000e+03	3.00000000e+00	3.00000000e+00	4.00000000e+00
-96	1.76100000e+03	3.00000000e+00	3.00000000e+00	4.00000000e+00
-95	1.76100000e+03	3.00000000e+00	3.00000000e+00	4.00000000e+00
-94	1.76100000e+03	3.00000000e+00	3.00000000e+00	4.00000000e+00
-93	1.76400000e+03	3.00000000e+00	3.00000000e+00	4.00000000e+00
-92	1.77100000e+03	3.00000000e+00	3.00000000e+00	4.00000000e+00
-91	1.78100000e+03	3.00000000e+00	3.00000000e+00	4.00000000e+00
-90	1.79500000e+03	3.00000000e+00	3.00000000e+00	4.00000000e+00
-89	1.79800000e+03	3.00000000e+00	3.00000000e+00	4.00000000e+00
-88	1.80700000e+03	3.00000000e+00	3.00000000e+00	4.00000000e+00
-87	1.81700000e+03	3.00000000e+00	3.00000000e+00	4.00000000e+00
-86	1.82700000e+03	3.00000000e+00	3.00000000e+00	4.00000000e+00
-85	1.83300000e+03	3.00000000e+00	3.00000000e+00	4.00000000e+00
-84	1.84300000e+03	3.00000000e+00	3.00000000e+00	4.00000000e+00
-83	1.84800000e+03	3.00000000e+00	3.00000000e+00	4.00000000e+00
-82	1.84800000e+03	3.00000000e+00	3.00000000e+00	4.00000000e+00
-81	1.84800000e+03	3.00000000e+00	3.00000000e+00	4.00000000e+00
-80	1.84800000e+03	3.00000000e+00	3.00000000e+00	4.00000000e+00
-79	1.85400000e+03	3.00000000e+00	3.00000000e+00	4.00000000e+00
-78	1.86500000e+03	3.00000000e+00	3.00000000e+00	4.00000000e+00
-77	1.87300000e+03	3.00000000e+00	3.00000000e+00	4.00000000e+00
-76	1.87800000e+03	3.00000000e+00	3.00000000e+00	4.00000000e+00
-75	1.88200000e+03	3.00000000e+00	3.00000000e+00	4.00000000e+00
-74	1.89000000e+03	3.00000000e+00	3.00000000e+00	4.00000000e+00
-73	1.89000000e+03	3.00000000e+00	3.00000000e+00	4.00000000e+00
-72	1.89600000e+03	3.00000000e+00	3.00000000e+00	4.00000000e+00
-71	1.89600000e+03	3.00000000e+00	3.00000000e+00	4.00000000e+00
-70	1.89600000e+03	3.00000000e+00	3.00000000e+00	4.00000000e+00
-69	1.89600000e+03	3.00000000e+00	3.00000000e+00	4.00000000e+00
-68	1.89600000e+03	3.00000000e+00	3.00000000e+00	4.00000000e+00
-67	1.90200000e+03	3.00000000e+00	3.00000000e+00	4.00000000e+00
-66	1.90400000e+03	3.00000000e+00	3.00000000e+00	4.00000000e+00
-65	1.91300000e+03	3.00000000e+00	3.00000000e+00	4.00000000e+00
-64	1.92600000e+03	3.00000000e+00	3.00000000e+00	4.00000000e+00
-63	1.93600000e+03	3.00000000e+00	3.00000000e+00	4.00000000e+00
-62	1.94700000e+03	3.00000000e+00	3.00000000e+00	4.00000000e+00
-61	1.95100000e+03	3.00000000e+00	3.00000000e+00	4.00000000e+00
-60	1.96000000e+03	3.00000000e+00	3.00000000e+00	4.00000000e+00
-59	1.96800000e+03	3.00000000e+00	3.00000000e+00	4.00000000e+00
-58	1.97800000e+03	3.00000000e+00	3.00000000e+00	4.00000000e+00
-57	1.98400000e+03	3.00000000e+00	3.00000000e+00	4.00000000e+00
-56	1.99400000e+03	3.00000000e+00	3.00000000e+00	4.00000000e+00
-55	2.00700000e+03	3.00000000e+00	3.00000000e+00	4.00000000e+00
-54	2.02300000e+03	3.00000000e+00	3.00000000e+00	4.00000000e+00
-53	2.03700000e+03	3.00000000e+00	3.00000000e+00	4.00000000e+00
-52	2.05100000e+03	3.00000000e+00	3.00000000e+00	4.00000000e+00
-51	2.06600000e+03	3.00000000e+00	3.00000000e+00	4.00000000e+00
-50	2.08500000e+03	3.00000000e+00	3.00000000e+00	4.00000000e+00
-49	2.09800000e+03	3.00000000e+00	3.00000000e+00	4.00000000e+00
-48	2.10900000e+03	3.00000000e+00	3.00000000e+00	4.00000000e+00
-47	2.11700000e+03	3.00000000e+00	3.00000000e+00	4.00000000e+00
-46	2.13200000e+03	3.00000000e+00	3.00000000e+00	4.00000000e+00
-45	2.14000000e+03	3.00000000e+00	3.00000000e+00	4.00000000e+00
-44	2.15300000e+03	3.00000000e+00	3.00000000e+00	4.00000000e+00
-43	2.18200000e+03	3.00000000e+00	3.00000000e+00	4.00000000e+00
-42	2.20200000e+03	3.00000000e+00	3.00000000e+00	4.00000000e+00
-41	2.21400000e+03	3.00000000e+00	3.00000000e+00	4.00000000e+00
-40	2.22800000e+03	3.00000000e+00	3.00000000e+00	4.00000000e+00
-39	2.24100000e+03	3.00000000e+00	3.00000000e+00	4.00000000e+00
-38	2.25700000e+03	3.00000000e+00	3.00000000e+00	4.00000000e+00
-37	2.27200000e+03	3.00000000e+00	3.00000000e+00	4.00000000e+00
-36	2.27600000e+03	3.00000000e+00	3.00000000e+00	4.00000000e+00
-35	2.28700000e+03	3.00000000e+00	3.00000000e+00	4.00000000e+00
-34	2.29500000e+03	3.00000000e+00	3.00000000e+00	4.00000000e+00
-33	2.30300000e+03	3.00000000e+00	3.00000000e+00	4.00000000e+00
-32	2.31800000e+03	3.00000000e+00	3.00000000e+00	4.00000000e+00
-31	2.32800000e+03	3.00000000e+00	3.00000000e+00	4.00000000e+00
-30	2.33800000e+03	3.00000000e+00	3.00000000e+00	4.00000000e+00
-29	2.34600000e+03	3.00000000e+00	3.00000000e+00	4.00000000e+00
-28	2.35800000e+03	3.00000000e+00	3.00000000e+00	4.00000000e+00
-27	2.37200000e+03	3.00000000e+00	3.00000000e+00	4.00000000e+00
-26	2.38400000e+03	3.00000000e+00	3.00000000e+00	4.00000000e+00
-25	2.39400000e+03	3.00000000e+00	3.00000000e+00	4.00000000e+00
-24	2.40600000e+03	3.00000000e+00	3.00000000e+00	4.00000000e+00
-23	2.42300000e+03	3.00000000e+00	3.00000000e+00	4.00000000e+00
-22	2.43400000e+03	3.00000000e+00	3.00000000e+00	4.00000000e+00
-21	2.44400000e+03	3.00000000e+00	3.00000000e+00	4.00000000e+00
-20	2.45300000e+03	3.00000000e+00	3.00000000e+00	4.00000000e+00
-19	2.47000000e+03	3.00000000e+00	3.00000000e+00	4.00000000e+00
-18	2.47700000e+03	3.00000000e+00	3.00000000e+00	4.00000000e+00
-17	2.49000000e+03	3.00000000e+00	3.00000000e+00	4.00000000e+00
-16	2.50300000e+03	3.00000000e+00	3.00000000e+00	4.00000000e+00
-15	2.50900000e+03	3.00000000e+00	3.00000000e+00	4.00000000e+00
-14	2.52300000e+03	3.00000000e+00	3.00000000e+00	4.00000000e+00
-13	2.53200000e+03	3.00000000e+00	3.00000000e+00	4.00000000e+00
-12	2.54400000e+03	3.00000000e+00	3.00000000e+00	4.00000000e+00
-11	2.55700000e+03	3.00000000e+00	3.00000000e+00	4.00000000e+00
-10	2.58600000e+03	4.00000000e+00	4.00000000e+00	5.00000000e+00
-9	2.60400000e+03	4.00000000e+00	4.00000000e+00	5.00000000e+00
-8	2.61900000e+03	4.00000000e+00	4.00000000e+00	5.00000000e+00
-7	2.63100000e+03	4.00000000e+00	4.00000000e+00	5.00000000e+00
-6	2.65800000e+03	4.00000000e+00	4.00000000e+00	5.00000000e+00
-5	2.68300000e+03	4.00000000e+00	4.00000000e+00	5.00000000e+00
-4	2.70600000e+03	4.00000000e+00	4.00000000e+00	5.00000000e+00
-3	2.75000000e+03	5.00000000e+00	5.00000000e+00	8.00000000e+00
-2	2.83500000e+03	5.00000000e+00	7.00000000e+00	1.10000000e+01
-1	2.85900000e+03	5.00000000e+00	7.00000000e+00	1.10000000e+01
0	2.89100000e+03	5.00000000e+00	7.00000000e+00	1.10000000e+01
1	2.92500000e+03	5.00000000e+00	7.00000000e+00	1.10000000e+01
2	2.96600000e+03	5.00000000e+00	7.00000000e+00	1.10000000e+01
3	2.99800000e+03	5.00000000e+00	7.00000000e+00	1.10000000e+01
4	3.03000000e+03	5.00000000e+00	7.00000000e+00	1.10000000e+01
5	3.05000000e+03	5.00000000e+00	7.00000000e+00	1.10000000e+01
6	3.07100000e+03	5.00000000e+00	7.00000000e+00	1.10000000e+01
7	3.09400000e+03	5.00000000e+00	7.00000000e+00	1.10000000e+01
8	3.12900000e+03	5.00000000e+00	7.00000000e+00	1.10000000e+01
9	3.14000000e+03	5.00000000e+00	7.00000000e+00	1.10000000e+01
10	3.15700000e+03	5.00000000e+00	7.00000000e+00	1.10000000e+01
11	3.18700000e+03	5.00000000e+00	7.00000000e+00	1.10000000e+01
12	3.20700000e+03	5.00000000e+00	7.00000000e+00	1.10000000e+01
13	3.22700000e+03	5.00000000e+00	7.00000000e+00	1.10000000e+01
14	3.24900000e+03	5.00000000e+00	7.00000000e+00	1.10000000e+01
15	3.26900000e+03	5.00000000e+00	7.00000000e+00	1.10000000e+01
16	3.30100000e+03	6.00000000e+00	8.00000000e+00	1.20000000e+01
17	3.32100000e+03	6.00000000e+00	8.00000000e+00	1.20000000e+01
18	3.34400000e+03	6.00000000e+00	8.00000000e+00	1.20000000e+01
19	3.36900000e+03	6.00000000e+00	8.00000000e+00	1.20000000e+01
20	3.40300000e+03	6.00000000e+00	8.00000000e+00	1.20000000e+01
21	3.42600000e+03	6.00000000e+00	8.00000000e+00	1.20000000e+01
22	3.43700000e+03	6.00000000e+00	8.00000000e+00	1.20000000e+01
23	3.45600000e+03	6.00000000e+00	8.00000000e+00	1.20000000e+01
24	3.47600000e+03	6.00000000e+00	8.00000000e+00	1.20000000e+01
25	3.49400000e+03	6.00000000e+00	8.00000000e+00	1.20000000e+01
26	3.51100000e+03	6.00000000e+00	8.00000000e+00	1.20000000e+01
27	3.54000000e+03	6.00000000e+00	8.00000000e+00	1.20000000e+01
28	3.56300000e+03	6.00000000e+00	8.00000000e+00	1.20000000e+01
29	3.58700000e+03	6.00000000e+00	8.00000000e+00	1.20000000e+01
30	3.61000000e+03	6.00000000e+00	8.00000000e+00	1.20000000e+01
31	3.65600000e+03	6.00000000e+00	8.00000000e+00	1.20000000e+01
32	3.67800000e+03	6.00000000e+00	8.00000000e+00	1.20000000e+01
33	3.70100000e+03	6.00000000e+00	8.00000000e+00	1.20000000e+01
34	3.72200000e+03	6.00000000e+00	8.00000000e+00	1.20000000e+01
35	3.73700000e+03	6.00000000e+00	8.00000000e+00	1.20000000e+01
36	3.75200000e+03	6.00000000e+00	8.00000000e+00	1.20000000e+01
37	3.77200000e+03	6.00000000e+00	8.00000000e+00	1.20000000e+01
38	3.79000000e+03	6.00000000e+00	8.00000000e+00	1.20000000e+01
39	3.81100000e+03	6.00000000e+00	8.00000000e+00	1.20000000e+01
40	3.82500000e+03	6.00000000e+00	8.00000000e+00	1.20000000e+01
41	3.83800000e+03	6.00000000e+00	8.00000000e+00	1.20000000e+01
42	3.85600000e+03	6.00000000e+00	8.00000000e+00	1.20000000e+01
43	3.86800000e+03	6.00000000e+00	8.00000000e+00	1.20000000e+01
44	3.87800000e+03	6.00000000e+00	8.00000000e+00	1.20000000e+01
45	3.88700000e+03	6.00000000e+00	8.00000000e+00	1.20000000e+01
46	3.94000000e+03	6.00000000e+00	8.00000000e+00	1.20000000e+01
47	3.97400000e+03	6.00000000e+00	8.00000000e+00	1.20000000e+01
48	4.00600000e+03	6.00000000e+00	8.00000000e+00	1.20000000e+01
49	4.06000000e+03	6.00000000e+00	8.00000000e+00	1.20000000e+01
50	4.08900000e+03	6.00000000e+00	8.00000000e+00	1.20000000e+01
51	4.13500000e+03	6.00000000e+00	9.00000000e+00	1.30000000e+01
52	4.18800000e+03	6.00000000e+00	9.00000000e+00	1.30000000e+01
53	4.22700000e+03	6.00000000e+00	9.00000000e+00	1.30000000e+01
54	4.25600000e+03	6.00000000e+00	9.00000000e+00	1.30000000e+01
55	4.27600000e+03	6.00000000e+00	9.00000000e+00	1.30000000e+01
56	4.30600000e+03	6.00000000e+00	9.00000000e+00	1.30000000e+01
57	4.33800000e+03	6.00000000e+00	9.00000000e+00	1.30000000e+01
58	4.36700000e+03	6.00000000e+00	9.00000000e+00	1.30000000e+01
59	4.38900000e+03	6.00000000e+00	9.00000000e+00	1.30000000e+01
60	4.40200000e+03	6.00000000e+00	9.00000000e+00	1.30000000e+01
61	4.41500000e+03	6.00000000e+00	9.00000000e+00	1.30000000e+01
62	4.42900000e+03	6.00000000e+00	9.00000000e+00	1.30000000e+01
63	4.45400000e+03	6.00000000e+00	9.00000000e+00	1.30000000e+01
64	4.48300000e+03	6.00000000e+00	9.00000000e+00	1.30000000e+01
65	4.49600000e+03	6.00000000e+00	9.00000000e+00	1.30000000e+01
66	4.51700000e+03	6.00000000e+00	9.00000000e+00	1.30000000e+01
67	4.54100000e+03	6.00000000e+00	9.00000000e+00	1.30000000e+01
68	4.56600000e+03	6.00000000e+00	9.00000000e+00	1.30000000e+01
69	4.58500000e+03	6.00000000e+00	9.00000000e+00	1.30000000e+01
70	4.60100000e+03	6.00000000e+00	9.00000000e+00	1.30000000e+01
71	4.62000000e+03	6.00000000e+00	9.00000000e+00	1.30000000e+01
72	4.64600000e+03	6.00000000e+00	9.00000000e+00	1.30000000e+01
73	4.66400000e+03	6.00000000e+00	9.00000000e+00	1.30000000e+01
74	4.69100000e+03	6.00000000e+00	9.00000000e+00	1.30000000e+01
75	4.70700000e+03	6.00000000e+00	9.00000000e+00	1.30000000e+01
76	4.74200000e+03	6.00000000e+00	9.00000000e+00	1.30000000e+01
77	4.76300000e+03	6.00000000e+00	9.00000000e+00	1.30000000e+01
78	4.80100000e+03	6.00000000e+00	9.00000000e+00	1.30000000e+01
79	4.83000000e+03	6.00000000e+00	9.00000000e+00	1.30000000e+01
80	4.87600000e+03	6.00000000e+00	9.00000000e+00	1.30000000e+01
81	4.89900000e+03	6.00000000e+00	9.00000000e+00	1.30000000e+01
82	4.92800000e+03	6.00000000e+00	9.00000000e+00	1.30000000e+01
83	4.95800000e+03	6.00000000e+00	9.00000000e+00	1.30000000e+01
84	5.04800000e+03	6.00000000e+00	9.00000000e+00	1.30000000e+01
85	5.11100000e+03	6.00000000e+00	2.00000000e+00	1.30000000e+01
86	5.15300000e+03	6.00000000e+00	9.00000000e+00	1.30000000e+01
87	5.20300000e+03	6.00000000e+00	9.00000000e+00	1.30000000e+01
88	5.25100000e+03	6.00000000e+00	9.00000000e+00	1.30000000e+01
89	5.27600000e+03	6.00000000e+00	9.00000000e+00	1.30000000e+01
90	5.30800000e+03	6.00000000e+00	9.00000000e+00	1.30000000e+01
91	5.34300000e+03	6.00000000e+00	9.00000000e+00	1.30000000e+01
92	5.36900000e+03	6.00000000e+00	9.00000000e+00	1.30000000e+01
93	5.39600000e+03	6.00000000e+00	9.00000000e+00	1.30000000e+01
94	5.42700000e+03	6.00000000e+00	9.00000000e+00	1.30000000e+01
95	5.44800000e+03	6.00000000e+00	9.00000000e+00	1.30000000e+01
96	5.47700000e+03	6.00000000e+00	9.00000000e+00	1.30000000e+01
97	5.50100000e+03	6.00000000e+00	9.00000000e+00	1.30000000e+01
98	5.51900000e+03	6.00000000e+00	9.00000000e+00	1.30000000e+01
99	5.54100000e+03	6.00000000e+00	9.00000000e+00	1.30000000e+01
100	5.56100000e+03	6.00000000e+00	9.00000000e+00	1.30000000e+01
