# Supplementary material for: Early Prediction of Movie Box Office Success Based on Wikipedia Activity Big Data
Source: PLoS One. 2013 Aug 21;8(8):e71226. doi: 10.1371/journal.pone.0071226 (PMC3749192; doi:10.1371/journal.pone.0071226)
Supplement: Dataset S1 — The dataset under study, including the financial and Wikipedia activity data is also available at http://wwm.phy.bme.hu/SupplementaryDataS1.zip. (ZIP) [file pone.0071226.s002.zip › wikipredict_data_pack/sample_of_312/wikipedia_predictors/271]

Day_(movie_time)	Views	Users	Rigor	Edits
-500	0.00000000e+00	0.00000000e+00	0.00000000e+00	0.00000000e+00
-499	0.00000000e+00	0.00000000e+00	0.00000000e+00	0.00000000e+00
-498	0.00000000e+00	0.00000000e+00	0.00000000e+00	0.00000000e+00
-497	0.00000000e+00	0.00000000e+00	0.00000000e+00	0.00000000e+00
-496	0.00000000e+00	0.00000000e+00	0.00000000e+00	0.00000000e+00
-495	0.00000000e+00	0.00000000e+00	0.00000000e+00	0.00000000e+00
-494	0.00000000e+00	0.00000000e+00	0.00000000e+00	0.00000000e+00
-493	0.00000000e+00	0.00000000e+00	0.00000000e+00	0.00000000e+00
-492	0.00000000e+00	0.00000000e+00	0.00000000e+00	0.00000000e+00
-491	0.00000000e+00	0.00000000e+00	0.00000000e+00	0.00000000e+00
-490	0.00000000e+00	0.00000000e+00	0.00000000e+00	0.00000000e+00
-489	0.00000000e+00	0.00000000e+00	0.00000000e+00	0.00000000e+00
-488	0.00000000e+00	0.00000000e+00	0.00000000e+00	0.00000000e+00
-487	0.00000000e+00	0.00000000e+00	0.00000000e+00	0.00000000e+00
-486	0.00000000e+00	0.00000000e+00	0.00000000e+00	0.00000000e+00
-485	0.00000000e+00	0.00000000e+00	0.00000000e+00	0.00000000e+00
-484	0.00000000e+00	0.00000000e+00	0.00000000e+00	0.00000000e+00
-483	0.00000000e+00	0.00000000e+00	0.00000000e+00	0.00000000e+00
-482	0.00000000e+00	0.00000000e+00	0.00000000e+00	0.00000000e+00
-481	0.00000000e+00	0.00000000e+00	0.00000000e+00	0.00000000e+00
-480	0.00000000e+00	0.00000000e+00	0.00000000e+00	0.00000000e+00
-479	0.00000000e+00	0.00000000e+00	0.00000000e+00	0.00000000e+00
-478	0.00000000e+00	0.00000000e+00	0.00000000e+00	0.00000000e+00
-477	0.00000000e+00	0.00000000e+00	0.00000000e+00	0.00000000e+00
-476	0.00000000e+00	0.00000000e+00	0.00000000e+00	0.00000000e+00
-475	0.00000000e+00	0.00000000e+00	0.00000000e+00	0.00000000e+00
-474	0.00000000e+00	0.00000000e+00	0.00000000e+00	0.00000000e+00
-473	0.00000000e+00	0.00000000e+00	0.00000000e+00	0.00000000e+00
-472	0.00000000e+00	0.00000000e+00	0.00000000e+00	0.00000000e+00
-471	0.00000000e+00	0.00000000e+00	0.00000000e+00	0.00000000e+00
-470	0.00000000e+00	0.00000000e+00	0.00000000e+00	0.00000000e+00
-469	0.00000000e+00	0.00000000e+00	0.00000000e+00	0.00000000e+00
-468	0.00000000e+00	0.00000000e+00	0.00000000e+00	0.00000000e+00
-467	0.00000000e+00	0.00000000e+00	0.00000000e+00	0.00000000e+00
-466	0.00000000e+00	0.00000000e+00	0.00000000e+00	0.00000000e+00
-465	0.00000000e+00	0.00000000e+00	0.00000000e+00	0.00000000e+00
-464	0.00000000e+00	0.00000000e+00	0.00000000e+00	0.00000000e+00
-463	0.00000000e+00	0.00000000e+00	0.00000000e+00	0.00000000e+00
-462	0.00000000e+00	0.00000000e+00	0.00000000e+00	0.00000000e+00
-461	0.00000000e+00	0.00000000e+00	0.00000000e+00	0.00000000e+00
-460	0.00000000e+00	0.00000000e+00	0.00000000e+00	0.00000000e+00
-459	0.00000000e+00	0.00000000e+00	0.00000000e+00	0.00000000e+00
-458	0.00000000e+00	0.00000000e+00	0.00000000e+00	0.00000000e+00
-457	0.00000000e+00	0.00000000e+00	0.00000000e+00	0.00000000e+00
-456	0.00000000e+00	0.00000000e+00	0.00000000e+00	0.00000000e+00
-455	0.00000000e+00	0.00000000e+00	0.00000000e+00	0.00000000e+00
-454	0.00000000e+00	0.00000000e+00	0.00000000e+00	0.00000000e+00
-453	0.00000000e+00	0.00000000e+00	0.00000000e+00	0.00000000e+00
-452	0.00000000e+00	0.00000000e+00	0.00000000e+00	0.00000000e+00
-451	0.00000000e+00	0.00000000e+00	0.00000000e+00	0.00000000e+00
-450	0.00000000e+00	0.00000000e+00	0.00000000e+00	0.00000000e+00
-449	0.00000000e+00	0.00000000e+00	0.00000000e+00	0.00000000e+00
-448	0.00000000e+00	0.00000000e+00	0.00000000e+00	0.00000000e+00
-447	0.00000000e+00	0.00000000e+00	0.00000000e+00	0.00000000e+00
-446	0.00000000e+00	0.00000000e+00	0.00000000e+00	0.00000000e+00
-445	0.00000000e+00	0.00000000e+00	0.00000000e+00	0.00000000e+00
-444	0.00000000e+00	0.00000000e+00	0.00000000e+00	0.00000000e+00
-443	0.00000000e+00	0.00000000e+00	0.00000000e+00	0.00000000e+00
-442	0.00000000e+00	0.00000000e+00	0.00000000e+00	0.00000000e+00
-441	0.00000000e+00	0.00000000e+00	0.00000000e+00	0.00000000e+00
-440	0.00000000e+00	0.00000000e+00	0.00000000e+00	0.00000000e+00
-439	0.00000000e+00	0.00000000e+00	0.00000000e+00	0.00000000e+00
-438	0.00000000e+00	0.00000000e+00	0.00000000e+00	0.00000000e+00
-437	0.00000000e+00	0.00000000e+00	0.00000000e+00	0.00000000e+00
-436	0.00000000e+00	0.00000000e+00	0.00000000e+00	0.00000000e+00
-435	0.00000000e+00	0.00000000e+00	0.00000000e+00	0.00000000e+00
-434	0.00000000e+00	0.00000000e+00	0.00000000e+00	0.00000000e+00
-433	0.00000000e+00	0.00000000e+00	0.00000000e+00	0.00000000e+00
-432	0.00000000e+00	0.00000000e+00	0.00000000e+00	0.00000000e+00
-431	0.00000000e+00	0.00000000e+00	0.00000000e+00	0.00000000e+00
-430	0.00000000e+00	0.00000000e+00	0.00000000e+00	0.00000000e+00
-429	0.00000000e+00	0.00000000e+00	0.00000000e+00	0.00000000e+00
-428	0.00000000e+00	0.00000000e+00	0.00000000e+00	0.00000000e+00
-427	0.00000000e+00	0.00000000e+00	0.00000000e+00	0.00000000e+00
-426	0.00000000e+00	0.00000000e+00	0.00000000e+00	0.00000000e+00
-425	0.00000000e+00	0.00000000e+00	0.00000000e+00	0.00000000e+00
-424	0.00000000e+00	0.00000000e+00	0.00000000e+00	0.00000000e+00
-423	0.00000000e+00	0.00000000e+00	0.00000000e+00	0.00000000e+00
-422	0.00000000e+00	0.00000000e+00	0.00000000e+00	0.00000000e+00
-421	0.00000000e+00	0.00000000e+00	0.00000000e+00	0.00000000e+00
-420	0.00000000e+00	0.00000000e+00	0.00000000e+00	0.00000000e+00
-419	0.00000000e+00	0.00000000e+00	0.00000000e+00	0.00000000e+00
-418	0.00000000e+00	0.00000000e+00	0.00000000e+00	0.00000000e+00
-417	0.00000000e+00	0.00000000e+00	0.00000000e+00	0.00000000e+00
-416	0.00000000e+00	0.00000000e+00	0.00000000e+00	0.00000000e+00
-415	0.00000000e+00	0.00000000e+00	0.00000000e+00	0.00000000e+00
-414	0.00000000e+00	0.00000000e+00	0.00000000e+00	0.00000000e+00
-413	0.00000000e+00	0.00000000e+00	0.00000000e+00	0.00000000e+00
-412	0.00000000e+00	0.00000000e+00	0.00000000e+00	0.00000000e+00
-411	0.00000000e+00	0.00000000e+00	0.00000000e+00	0.00000000e+00
-410	0.00000000e+00	0.00000000e+00	0.00000000e+00	0.00000000e+00
-409	0.00000000e+00	0.00000000e+00	0.00000000e+00	0.00000000e+00
-408	0.00000000e+00	0.00000000e+00	0.00000000e+00	0.00000000e+00
-407	0.00000000e+00	0.00000000e+00	0.00000000e+00	0.00000000e+00
-406	0.00000000e+00	0.00000000e+00	0.00000000e+00	0.00000000e+00
-405	0.00000000e+00	0.00000000e+00	0.00000000e+00	0.00000000e+00
-404	0.00000000e+00	0.00000000e+00	0.00000000e+00	0.00000000e+00
-403	0.00000000e+00	0.00000000e+00	0.00000000e+00	0.00000000e+00
-402	0.00000000e+00	0.00000000e+00	0.00000000e+00	0.00000000e+00
-401	0.00000000e+00	0.00000000e+00	0.00000000e+00	0.00000000e+00
-400	0.00000000e+00	0.00000000e+00	0.00000000e+00	0.00000000e+00
-399	0.00000000e+00	0.00000000e+00	0.00000000e+00	0.00000000e+00
-398	0.00000000e+00	0.00000000e+00	0.00000000e+00	0.00000000e+00
-397	0.00000000e+00	0.00000000e+00	0.00000000e+00	0.00000000e+00
-396	0.00000000e+00	0.00000000e+00	0.00000000e+00	0.00000000e+00
-395	0.00000000e+00	0.00000000e+00	0.00000000e+00	0.00000000e+00
-394	0.00000000e+00	0.00000000e+00	0.00000000e+00	0.00000000e+00
-393	0.00000000e+00	0.00000000e+00	0.00000000e+00	0.00000000e+00
-392	0.00000000e+00	0.00000000e+00	0.00000000e+00	0.00000000e+00
-391	0.00000000e+00	0.00000000e+00	0.00000000e+00	0.00000000e+00
-390	0.00000000e+00	0.00000000e+00	0.00000000e+00	0.00000000e+00
-389	0.00000000e+00	0.00000000e+00	0.00000000e+00	0.00000000e+00
-388	0.00000000e+00	0.00000000e+00	0.00000000e+00	0.00000000e+00
-387	0.00000000e+00	0.00000000e+00	0.00000000e+00	0.00000000e+00
-386	0.00000000e+00	0.00000000e+00	0.00000000e+00	0.00000000e+00
-385	0.00000000e+00	0.00000000e+00	0.00000000e+00	0.00000000e+00
-384	0.00000000e+00	0.00000000e+00	0.00000000e+00	0.00000000e+00
-383	0.00000000e+00	0.00000000e+00	0.00000000e+00	0.00000000e+00
-382	0.00000000e+00	0.00000000e+00	0.00000000e+00	0.00000000e+00
-381	0.00000000e+00	0.00000000e+00	0.00000000e+00	0.00000000e+00
-380	0.00000000e+00	0.00000000e+00	0.00000000e+00	0.00000000e+00
-379	0.00000000e+00	0.00000000e+00	0.00000000e+00	0.00000000e+00
-378	0.00000000e+00	0.00000000e+00	0.00000000e+00	0.00000000e+00
-377	0.00000000e+00	0.00000000e+00	0.00000000e+00	0.00000000e+00
-376	0.00000000e+00	0.00000000e+00	0.00000000e+00	0.00000000e+00
-375	0.00000000e+00	0.00000000e+00	0.00000000e+00	0.00000000e+00
-374	0.00000000e+00	0.00000000e+00	0.00000000e+00	0.00000000e+00
-373	0.00000000e+00	0.00000000e+00	0.00000000e+00	0.00000000e+00
-372	0.00000000e+00	0.00000000e+00	0.00000000e+00	0.00000000e+00
-371	0.00000000e+00	0.00000000e+00	0.00000000e+00	0.00000000e+00
-370	0.00000000e+00	0.00000000e+00	0.00000000e+00	0.00000000e+00
-369	0.00000000e+00	0.00000000e+00	0.00000000e+00	0.00000000e+00
-368	0.00000000e+00	0.00000000e+00	0.00000000e+00	0.00000000e+00
-367	0.00000000e+00	0.00000000e+00	0.00000000e+00	0.00000000e+00
-366	0.00000000e+00	0.00000000e+00	0.00000000e+00	0.00000000e+00
-365	0.00000000e+00	0.00000000e+00	0.00000000e+00	0.00000000e+00
-364	0.00000000e+00	0.00000000e+00	0.00000000e+00	0.00000000e+00
-363	0.00000000e+00	0.00000000e+00	0.00000000e+00	0.00000000e+00
-362	0.00000000e+00	0.00000000e+00	0.00000000e+00	0.00000000e+00
-361	0.00000000e+00	0.00000000e+00	0.00000000e+00	0.00000000e+00
-360	0.00000000e+00	0.00000000e+00	0.00000000e+00	0.00000000e+00
-359	0.00000000e+00	0.00000000e+00	0.00000000e+00	0.00000000e+00
-358	0.00000000e+00	0.00000000e+00	0.00000000e+00	0.00000000e+00
-357	0.00000000e+00	0.00000000e+00	0.00000000e+00	0.00000000e+00
-356	0.00000000e+00	0.00000000e+00	0.00000000e+00	0.00000000e+00
-355	0.00000000e+00	0.00000000e+00	0.00000000e+00	0.00000000e+00
-354	0.00000000e+00	0.00000000e+00	0.00000000e+00	0.00000000e+00
-353	0.00000000e+00	0.00000000e+00	0.00000000e+00	0.00000000e+00
-352	0.00000000e+00	0.00000000e+00	0.00000000e+00	0.00000000e+00
-351	0.00000000e+00	0.00000000e+00	0.00000000e+00	0.00000000e+00
-350	0.00000000e+00	0.00000000e+00	0.00000000e+00	0.00000000e+00
-349	0.00000000e+00	0.00000000e+00	0.00000000e+00	0.00000000e+00
-348	0.00000000e+00	0.00000000e+00	0.00000000e+00	0.00000000e+00
-347	0.00000000e+00	0.00000000e+00	0.00000000e+00	0.00000000e+00
-346	0.00000000e+00	0.00000000e+00	0.00000000e+00	0.00000000e+00
-345	0.00000000e+00	0.00000000e+00	0.00000000e+00	0.00000000e+00
-344	0.00000000e+00	0.00000000e+00	0.00000000e+00	0.00000000e+00
-343	0.00000000e+00	0.00000000e+00	0.00000000e+00	0.00000000e+00
-342	0.00000000e+00	0.00000000e+00	0.00000000e+00	0.00000000e+00
-341	0.00000000e+00	0.00000000e+00	0.00000000e+00	0.00000000e+00
-340	0.00000000e+00	0.00000000e+00	0.00000000e+00	0.00000000e+00
-339	0.00000000e+00	0.00000000e+00	0.00000000e+00	0.00000000e+00
-338	0.00000000e+00	0.00000000e+00	0.00000000e+00	0.00000000e+00
-337	0.00000000e+00	0.00000000e+00	0.00000000e+00	0.00000000e+00
-336	0.00000000e+00	0.00000000e+00	0.00000000e+00	0.00000000e+00
-335	0.00000000e+00	0.00000000e+00	0.00000000e+00	0.00000000e+00
-334	0.00000000e+00	0.00000000e+00	0.00000000e+00	0.00000000e+00
-333	0.00000000e+00	0.00000000e+00	0.00000000e+00	0.00000000e+00
-332	0.00000000e+00	0.00000000e+00	0.00000000e+00	0.00000000e+00
-331	0.00000000e+00	0.00000000e+00	0.00000000e+00	0.00000000e+00
-330	0.00000000e+00	0.00000000e+00	0.00000000e+00	0.00000000e+00
-329	0.00000000e+00	0.00000000e+00	0.00000000e+00	0.00000000e+00
-328	0.00000000e+00	0.00000000e+00	0.00000000e+00	0.00000000e+00
-327	0.00000000e+00	0.00000000e+00	0.00000000e+00	0.00000000e+00
-326	0.00000000e+00	0.00000000e+00	0.00000000e+00	0.00000000e+00
-325	1.00000000e+00	0.00000000e+00	0.00000000e+00	0.00000000e+00
-324	1.00000000e+00	0.00000000e+00	0.00000000e+00	0.00000000e+00
-323	1.00000000e+00	0.00000000e+00	0.00000000e+00	0.00000000e+00
-322	1.00000000e+00	0.00000000e+00	0.00000000e+00	0.00000000e+00
-321	1.00000000e+00	0.00000000e+00	0.00000000e+00	0.00000000e+00
-320	1.00000000e+00	0.00000000e+00	0.00000000e+00	0.00000000e+00
-319	1.00000000e+00	0.00000000e+00	0.00000000e+00	0.00000000e+00
-318	2.90000000e+01	1.00000000e+00	1.00000000e+00	1.00000000e+00
-317	1.01000000e+02	1.00000000e+00	1.00000000e+00	1.00000000e+00
-316	1.66000000e+02	1.00000000e+00	1.00000000e+00	1.00000000e+00
-315	2.37000000e+02	1.00000000e+00	1.00000000e+00	1.00000000e+00
-314	3.02000000e+02	1.00000000e+00	1.00000000e+00	1.00000000e+00
-313	3.74000000e+02	1.00000000e+00	1.00000000e+00	1.00000000e+00
-312	4.73000000e+02	1.00000000e+00	1.00000000e+00	2.00000000e+00
-311	6.26000000e+02	1.00000000e+00	1.00000000e+00	2.00000000e+00
-310	7.35000000e+02	1.00000000e+00	1.00000000e+00	2.00000000e+00
-309	8.28000000e+02	1.00000000e+00	1.00000000e+00	2.00000000e+00
-308	8.88000000e+02	1.00000000e+00	1.00000000e+00	2.00000000e+00
-307	9.22000000e+02	1.00000000e+00	1.00000000e+00	2.00000000e+00
-306	9.67000000e+02	1.00000000e+00	1.00000000e+00	2.00000000e+00
-305	1.01300000e+03	1.00000000e+00	1.00000000e+00	2.00000000e+00
-304	1.04700000e+03	1.00000000e+00	1.00000000e+00	2.00000000e+00
-303	1.09300000e+03	1.00000000e+00	1.00000000e+00	2.00000000e+00
-302	1.12800000e+03	1.00000000e+00	1.00000000e+00	2.00000000e+00
-301	1.16200000e+03	1.00000000e+00	1.00000000e+00	2.00000000e+00
-300	1.19200000e+03	1.00000000e+00	1.00000000e+00	2.00000000e+00
-299	1.22400000e+03	1.00000000e+00	1.00000000e+00	2.00000000e+00
-298	1.26400000e+03	1.00000000e+00	1.00000000e+00	2.00000000e+00
-297	1.29700000e+03	1.00000000e+00	1.00000000e+00	2.00000000e+00
-296	1.32800000e+03	1.00000000e+00	1.00000000e+00	2.00000000e+00
-295	1.35900000e+03	1.00000000e+00	1.00000000e+00	2.00000000e+00
-294	1.38200000e+03	1.00000000e+00	1.00000000e+00	2.00000000e+00
-293	1.42200000e+03	1.00000000e+00	1.00000000e+00	2.00000000e+00
-292	1.45500000e+03	1.00000000e+00	1.00000000e+00	2.00000000e+00
-291	1.49500000e+03	1.00000000e+00	1.00000000e+00	2.00000000e+00
-290	1.53700000e+03	1.00000000e+00	1.00000000e+00	2.00000000e+00
-289	1.57400000e+03	1.00000000e+00	1.00000000e+00	2.00000000e+00
-288	1.61400000e+03	1.00000000e+00	1.00000000e+00	2.00000000e+00
-287	1.64700000e+03	1.00000000e+00	1.00000000e+00	2.00000000e+00
-286	1.68200000e+03	1.00000000e+00	1.00000000e+00	2.00000000e+00
-285	1.71900000e+03	1.00000000e+00	1.00000000e+00	2.00000000e+00
-284	1.74600000e+03	1.00000000e+00	1.00000000e+00	2.00000000e+00
-283	1.79100000e+03	1.00000000e+00	1.00000000e+00	2.00000000e+00
-282	1.83000000e+03	1.00000000e+00	1.00000000e+00	2.00000000e+00
-281	1.86800000e+03	1.00000000e+00	1.00000000e+00	2.00000000e+00
-280	1.90100000e+03	1.00000000e+00	1.00000000e+00	2.00000000e+00
-279	1.92800000e+03	1.00000000e+00	1.00000000e+00	2.00000000e+00
-278	1.96200000e+03	1.00000000e+00	1.00000000e+00	2.00000000e+00
-277	2.00300000e+03	1.00000000e+00	1.00000000e+00	2.00000000e+00
-276	2.03600000e+03	1.00000000e+00	1.00000000e+00	2.00000000e+00
-275	2.08100000e+03	1.00000000e+00	1.00000000e+00	2.00000000e+00
-274	2.12200000e+03	1.00000000e+00	1.00000000e+00	2.00000000e+00
-273	2.14900000e+03	1.00000000e+00	1.00000000e+00	2.00000000e+00
-272	2.18400000e+03	1.00000000e+00	1.00000000e+00	2.00000000e+00
-271	2.21800000e+03	1.00000000e+00	1.00000000e+00	2.00000000e+00
-270	2.24700000e+03	1.00000000e+00	1.00000000e+00	2.00000000e+00
-269	2.29000000e+03	1.00000000e+00	1.00000000e+00	2.00000000e+00
-268	2.32600000e+03	1.00000000e+00	1.00000000e+00	2.00000000e+00
-267	2.35900000e+03	1.00000000e+00	1.00000000e+00	2.00000000e+00
-266	2.38600000e+03	1.00000000e+00	1.00000000e+00	2.00000000e+00
-265	2.40700000e+03	1.00000000e+00	1.00000000e+00	2.00000000e+00
-264	2.42900000e+03	1.00000000e+00	1.00000000e+00	2.00000000e+00
-263	2.46500000e+03	1.00000000e+00	1.00000000e+00	2.00000000e+00
-262	2.50100000e+03	1.00000000e+00	1.00000000e+00	2.00000000e+00
-261	2.53000000e+03	1.00000000e+00	1.00000000e+00	2.00000000e+00
-260	2.56200000e+03	1.00000000e+00	1.00000000e+00	2.00000000e+00
-259	2.58500000e+03	1.00000000e+00	1.00000000e+00	2.00000000e+00
-258	2.60700000e+03	1.00000000e+00	1.00000000e+00	2.00000000e+00
-257	2.62700000e+03	1.00000000e+00	1.00000000e+00	2.00000000e+00
-256	2.65100000e+03	1.00000000e+00	1.00000000e+00	2.00000000e+00
-255	2.68400000e+03	1.00000000e+00	1.00000000e+00	2.00000000e+00
-254	2.71900000e+03	1.00000000e+00	1.00000000e+00	2.00000000e+00
-253	2.75300000e+03	1.00000000e+00	1.00000000e+00	2.00000000e+00
-252	2.78700000e+03	1.00000000e+00	1.00000000e+00	2.00000000e+00
-251	2.82100000e+03	1.00000000e+00	1.00000000e+00	2.00000000e+00
-250	2.84700000e+03	1.00000000e+00	1.00000000e+00	2.00000000e+00
-249	2.88100000e+03	1.00000000e+00	1.00000000e+00	2.00000000e+00
-248	2.91600000e+03	1.00000000e+00	1.00000000e+00	2.00000000e+00
-247	2.94100000e+03	1.00000000e+00	1.00000000e+00	2.00000000e+00
-246	2.97400000e+03	1.00000000e+00	1.00000000e+00	2.00000000e+00
-245	3.00000000e+03	1.00000000e+00	1.00000000e+00	2.00000000e+00
-244	3.03000000e+03	1.00000000e+00	1.00000000e+00	2.00000000e+00
-243	3.06300000e+03	1.00000000e+00	1.00000000e+00	2.00000000e+00
-242	3.09800000e+03	1.00000000e+00	1.00000000e+00	2.00000000e+00
-241	3.12600000e+03	1.00000000e+00	1.00000000e+00	2.00000000e+00
-240	3.16200000e+03	1.00000000e+00	1.00000000e+00	2.00000000e+00
-239	3.20000000e+03	1.00000000e+00	1.00000000e+00	2.00000000e+00
-238	3.22200000e+03	1.00000000e+00	1.00000000e+00	2.00000000e+00
-237	3.25200000e+03	1.00000000e+00	1.00000000e+00	2.00000000e+00
-236	3.27200000e+03	1.00000000e+00	1.00000000e+00	2.00000000e+00
-235	3.29900000e+03	1.00000000e+00	1.00000000e+00	2.00000000e+00
-234	3.34500000e+03	1.00000000e+00	1.00000000e+00	2.00000000e+00
-233	3.37100000e+03	1.00000000e+00	1.00000000e+00	2.00000000e+00
-232	3.40400000e+03	1.00000000e+00	1.00000000e+00	2.00000000e+00
-231	3.43000000e+03	1.00000000e+00	1.00000000e+00	2.00000000e+00
-230	3.44800000e+03	1.00000000e+00	1.00000000e+00	2.00000000e+00
-229	3.47700000e+03	1.00000000e+00	1.00000000e+00	2.00000000e+00
-228	3.50600000e+03	1.00000000e+00	1.00000000e+00	2.00000000e+00
-227	3.53900000e+03	1.00000000e+00	1.00000000e+00	2.00000000e+00
-226	3.56600000e+03	1.00000000e+00	1.00000000e+00	2.00000000e+00
-225	3.59400000e+03	1.00000000e+00	1.00000000e+00	2.00000000e+00
-224	3.61900000e+03	1.00000000e+00	1.00000000e+00	2.00000000e+00
-223	3.65200000e+03	1.00000000e+00	1.00000000e+00	2.00000000e+00
-222	3.67700000e+03	1.00000000e+00	1.00000000e+00	2.00000000e+00
-221	3.70000000e+03	1.00000000e+00	1.00000000e+00	2.00000000e+00
-220	3.73100000e+03	1.00000000e+00	1.00000000e+00	2.00000000e+00
-219	3.76300000e+03	1.00000000e+00	1.00000000e+00	2.00000000e+00
-218	3.79000000e+03	1.00000000e+00	1.00000000e+00	2.00000000e+00
-217	3.81800000e+03	1.00000000e+00	1.00000000e+00	2.00000000e+00
-216	3.85300000e+03	1.00000000e+00	1.00000000e+00	2.00000000e+00
-215	3.88500000e+03	1.00000000e+00	1.00000000e+00	2.00000000e+00
-214	3.90700000e+03	1.00000000e+00	1.00000000e+00	2.00000000e+00
-213	3.94300000e+03	1.00000000e+00	1.00000000e+00	2.00000000e+00
-212	3.97200000e+03	1.00000000e+00	1.00000000e+00	2.00000000e+00
-211	4.01400000e+03	1.00000000e+00	1.00000000e+00	2.00000000e+00
-210	4.04600000e+03	1.00000000e+00	1.00000000e+00	2.00000000e+00
-209	4.07900000e+03	1.00000000e+00	1.00000000e+00	2.00000000e+00
-208	4.11000000e+03	1.00000000e+00	1.00000000e+00	2.00000000e+00
-207	4.13300000e+03	1.00000000e+00	1.00000000e+00	2.00000000e+00
-206	4.17300000e+03	1.00000000e+00	1.00000000e+00	2.00000000e+00
-205	4.21200000e+03	1.00000000e+00	1.00000000e+00	2.00000000e+00
-204	4.25000000e+03	1.00000000e+00	1.00000000e+00	2.00000000e+00
-203	4.28600000e+03	1.00000000e+00	1.00000000e+00	2.00000000e+00
-202	4.31900000e+03	1.00000000e+00	1.00000000e+00	2.00000000e+00
-201	4.34600000e+03	1.00000000e+00	1.00000000e+00	2.00000000e+00
-200	4.39100000e+03	1.00000000e+00	1.00000000e+00	2.00000000e+00
-199	4.42300000e+03	1.00000000e+00	1.00000000e+00	2.00000000e+00
-198	4.46000000e+03	1.00000000e+00	1.00000000e+00	2.00000000e+00
-197	4.51000000e+03	1.00000000e+00	1.00000000e+00	2.00000000e+00
-196	4.54200000e+03	1.00000000e+00	1.00000000e+00	2.00000000e+00
-195	4.56800000e+03	1.00000000e+00	1.00000000e+00	2.00000000e+00
-194	4.59900000e+03	1.00000000e+00	1.00000000e+00	2.00000000e+00
-193	4.63300000e+03	1.00000000e+00	1.00000000e+00	2.00000000e+00
-192	4.63300000e+03	1.00000000e+00	1.00000000e+00	2.00000000e+00
-191	4.68100000e+03	1.00000000e+00	1.00000000e+00	2.00000000e+00
-190	4.68100000e+03	1.00000000e+00	1.00000000e+00	2.00000000e+00
-189	4.68100000e+03	1.00000000e+00	1.00000000e+00	2.00000000e+00
-188	4.68100000e+03	1.00000000e+00	1.00000000e+00	2.00000000e+00
-187	4.68100000e+03	1.00000000e+00	1.00000000e+00	2.00000000e+00
-186	4.68100000e+03	1.00000000e+00	1.00000000e+00	2.00000000e+00
-185	4.71200000e+03	1.00000000e+00	1.00000000e+00	2.00000000e+00
-184	4.74100000e+03	1.00000000e+00	1.00000000e+00	2.00000000e+00
-183	4.77700000e+03	1.00000000e+00	1.00000000e+00	2.00000000e+00
-182	4.81400000e+03	1.00000000e+00	1.00000000e+00	2.00000000e+00
-181	4.84500000e+03	1.00000000e+00	1.00000000e+00	2.00000000e+00
-180	4.87800000e+03	1.00000000e+00	1.00000000e+00	2.00000000e+00
-179	4.91800000e+03	1.00000000e+00	1.00000000e+00	2.00000000e+00
-178	4.95500000e+03	1.00000000e+00	1.00000000e+00	2.00000000e+00
-177	4.99200000e+03	1.00000000e+00	1.00000000e+00	2.00000000e+00
-176	5.01600000e+03	1.00000000e+00	1.00000000e+00	2.00000000e+00
-175	5.04800000e+03	1.00000000e+00	1.00000000e+00	2.00000000e+00
-174	5.07900000e+03	1.00000000e+00	1.00000000e+00	2.00000000e+00
-173	5.11300000e+03	1.00000000e+00	1.00000000e+00	2.00000000e+00
-172	5.13700000e+03	1.00000000e+00	1.00000000e+00	2.00000000e+00
-171	5.17100000e+03	1.00000000e+00	1.00000000e+00	2.00000000e+00
-170	5.21300000e+03	1.00000000e+00	1.00000000e+00	2.00000000e+00
-169	5.21300000e+03	1.00000000e+00	1.00000000e+00	2.00000000e+00
-168	5.21300000e+03	1.00000000e+00	1.00000000e+00	2.00000000e+00
-167	5.21300000e+03	1.00000000e+00	1.00000000e+00	2.00000000e+00
-166	5.25000000e+03	1.00000000e+00	1.00000000e+00	2.00000000e+00
-165	5.28200000e+03	1.00000000e+00	1.00000000e+00	2.00000000e+00
-164	5.32100000e+03	1.00000000e+00	1.00000000e+00	2.00000000e+00
-163	5.35800000e+03	1.00000000e+00	1.00000000e+00	2.00000000e+00
-162	5.38600000e+03	1.00000000e+00	1.00000000e+00	2.00000000e+00
-161	5.42500000e+03	1.00000000e+00	1.00000000e+00	2.00000000e+00
-160	5.47600000e+03	1.00000000e+00	1.00000000e+00	2.00000000e+00
-159	5.51000000e+03	1.00000000e+00	1.00000000e+00	2.00000000e+00
-158	5.54700000e+03	1.00000000e+00	1.00000000e+00	2.00000000e+00
-157	5.57700000e+03	1.00000000e+00	1.00000000e+00	2.00000000e+00
-156	5.59900000e+03	1.00000000e+00	1.00000000e+00	2.00000000e+00
-155	5.63100000e+03	1.00000000e+00	1.00000000e+00	2.00000000e+00
-154	5.66300000e+03	1.00000000e+00	1.00000000e+00	2.00000000e+00
-153	5.69700000e+03	1.00000000e+00	1.00000000e+00	2.00000000e+00
-152	5.74100000e+03	1.00000000e+00	1.00000000e+00	2.00000000e+00
-151	5.77500000e+03	1.00000000e+00	1.00000000e+00	2.00000000e+00
-150	5.80600000e+03	1.00000000e+00	1.00000000e+00	2.00000000e+00
-149	5.83500000e+03	1.00000000e+00	1.00000000e+00	2.00000000e+00
-148	5.86700000e+03	1.00000000e+00	1.00000000e+00	2.00000000e+00
-147	5.90200000e+03	1.00000000e+00	1.00000000e+00	2.00000000e+00
-146	5.94100000e+03	1.00000000e+00	1.00000000e+00	2.00000000e+00
-145	5.97400000e+03	1.00000000e+00	1.00000000e+00	2.00000000e+00
-144	6.01400000e+03	1.00000000e+00	1.00000000e+00	2.00000000e+00
-143	6.05800000e+03	1.00000000e+00	1.00000000e+00	2.00000000e+00
-142	6.09300000e+03	1.00000000e+00	1.00000000e+00	2.00000000e+00
-141	6.13100000e+03	1.00000000e+00	1.00000000e+00	2.00000000e+00
-140	6.16700000e+03	1.00000000e+00	1.00000000e+00	2.00000000e+00
-139	6.18800000e+03	1.00000000e+00	1.00000000e+00	2.00000000e+00
-138	6.22100000e+03	1.00000000e+00	1.00000000e+00	2.00000000e+00
-137	6.22100000e+03	1.00000000e+00	1.00000000e+00	2.00000000e+00
-136	6.26300000e+03	1.00000000e+00	1.00000000e+00	2.00000000e+00
-135	6.28600000e+03	1.00000000e+00	1.00000000e+00	2.00000000e+00
-134	6.30700000e+03	1.00000000e+00	1.00000000e+00	2.00000000e+00
-133	6.33000000e+03	1.00000000e+00	1.00000000e+00	2.00000000e+00
-132	6.36200000e+03	1.00000000e+00	1.00000000e+00	2.00000000e+00
-131	6.38900000e+03	1.00000000e+00	1.00000000e+00	2.00000000e+00
-130	6.38900000e+03	1.00000000e+00	1.00000000e+00	2.00000000e+00
-129	6.42200000e+03	1.00000000e+00	1.00000000e+00	2.00000000e+00
-128	6.45200000e+03	1.00000000e+00	1.00000000e+00	0.00000000e+00
-127	6.48400000e+03	1.00000000e+00	1.00000000e+00	2.00000000e+00
-126	6.51600000e+03	1.00000000e+00	1.00000000e+00	2.00000000e+00
-125	6.54100000e+03	1.00000000e+00	1.00000000e+00	2.00000000e+00
-124	6.56900000e+03	1.00000000e+00	1.00000000e+00	2.00000000e+00
-123	6.60300000e+03	1.00000000e+00	1.00000000e+00	2.00000000e+00
-122	6.63500000e+03	1.00000000e+00	1.00000000e+00	2.00000000e+00
-121	6.66600000e+03	1.00000000e+00	1.00000000e+00	2.00000000e+00
-120	6.68500000e+03	1.00000000e+00	1.00000000e+00	2.00000000e+00
-119	6.70800000e+03	1.00000000e+00	1.00000000e+00	2.00000000e+00
-118	6.74200000e+03	1.00000000e+00	1.00000000e+00	2.00000000e+00
-117	6.77500000e+03	1.00000000e+00	1.00000000e+00	2.00000000e+00
-116	6.80200000e+03	1.00000000e+00	1.00000000e+00	2.00000000e+00
-115	6.83500000e+03	1.00000000e+00	1.00000000e+00	2.00000000e+00
-114	6.86600000e+03	1.00000000e+00	1.00000000e+00	2.00000000e+00
-113	6.90200000e+03	1.00000000e+00	1.00000000e+00	2.00000000e+00
-112	6.94200000e+03	1.00000000e+00	1.00000000e+00	2.00000000e+00
-111	6.97900000e+03	1.00000000e+00	1.00000000e+00	2.00000000e+00
-110	7.01200000e+03	1.00000000e+00	1.00000000e+00	2.00000000e+00
-109	7.03900000e+03	1.00000000e+00	1.00000000e+00	2.00000000e+00
-108	7.06700000e+03	1.00000000e+00	1.00000000e+00	2.00000000e+00
-107	7.09400000e+03	1.00000000e+00	1.00000000e+00	2.00000000e+00
-106	7.12000000e+03	1.00000000e+00	1.00000000e+00	2.00000000e+00
-105	7.14700000e+03	1.00000000e+00	1.00000000e+00	2.00000000e+00
-104	7.17400000e+03	1.00000000e+00	1.00000000e+00	2.00000000e+00
-103	7.20800000e+03	1.00000000e+00	1.00000000e+00	2.00000000e+00
-102	7.24300000e+03	1.00000000e+00	1.00000000e+00	2.00000000e+00
-101	7.28200000e+03	1.00000000e+00	1.00000000e+00	2.00000000e+00
-100	7.31500000e+03	1.00000000e+00	1.00000000e+00	2.00000000e+00
-99	7.34700000e+03	1.00000000e+00	1.00000000e+00	2.00000000e+00
-98	7.37800000e+03	1.00000000e+00	1.00000000e+00	2.00000000e+00
-97	7.40000000e+03	1.00000000e+00	1.00000000e+00	2.00000000e+00
-96	7.42400000e+03	1.00000000e+00	1.00000000e+00	2.00000000e+00
-95	7.45200000e+03	1.00000000e+00	1.00000000e+00	2.00000000e+00
-94	7.48600000e+03	1.00000000e+00	1.00000000e+00	2.00000000e+00
-93	7.51300000e+03	1.00000000e+00	1.00000000e+00	2.00000000e+00
-92	7.54600000e+03	1.00000000e+00	1.00000000e+00	2.00000000e+00
-91	7.57600000e+03	1.00000000e+00	1.00000000e+00	2.00000000e+00
-90	7.60100000e+03	1.00000000e+00	1.00000000e+00	2.00000000e+00
-89	7.63200000e+03	1.00000000e+00	1.00000000e+00	2.00000000e+00
-88	7.68100000e+03	1.00000000e+00	1.00000000e+00	2.00000000e+00
-87	7.71900000e+03	1.00000000e+00	1.00000000e+00	2.00000000e+00
-86	7.76100000e+03	1.00000000e+00	1.00000000e+00	2.00000000e+00
-85	7.80300000e+03	1.00000000e+00	1.00000000e+00	2.00000000e+00
-84	7.83600000e+03	1.00000000e+00	1.00000000e+00	2.00000000e+00
-83	7.86500000e+03	1.00000000e+00	1.00000000e+00	2.00000000e+00
-82	7.89200000e+03	1.00000000e+00	1.00000000e+00	2.00000000e+00
-81	7.92300000e+03	1.00000000e+00	1.00000000e+00	2.00000000e+00
-80	7.95700000e+03	1.00000000e+00	1.00000000e+00	2.00000000e+00
-79	7.99300000e+03	1.00000000e+00	1.00000000e+00	2.00000000e+00
-78	8.02000000e+03	1.00000000e+00	1.00000000e+00	2.00000000e+00
-77	8.06700000e+03	1.00000000e+00	1.00000000e+00	2.00000000e+00
-76	8.10300000e+03	1.00000000e+00	1.00000000e+00	2.00000000e+00
-75	8.15900000e+03	1.00000000e+00	1.00000000e+00	2.00000000e+00
-74	8.21000000e+03	1.00000000e+00	1.00000000e+00	2.00000000e+00
-73	8.26800000e+03	1.00000000e+00	1.00000000e+00	2.00000000e+00
-72	8.30300000e+03	1.00000000e+00	1.00000000e+00	2.00000000e+00
-71	8.33500000e+03	1.00000000e+00	1.00000000e+00	2.00000000e+00
-70	8.36200000e+03	1.00000000e+00	1.00000000e+00	2.00000000e+00
-69	8.39100000e+03	1.00000000e+00	1.00000000e+00	2.00000000e+00
-68	8.39100000e+03	1.00000000e+00	1.00000000e+00	2.00000000e+00
-67	8.39100000e+03	1.00000000e+00	1.00000000e+00	2.00000000e+00
-66	8.43100000e+03	1.00000000e+00	1.00000000e+00	2.00000000e+00
-65	8.46100000e+03	1.00000000e+00	1.00000000e+00	2.00000000e+00
-64	8.49000000e+03	1.00000000e+00	1.00000000e+00	2.00000000e+00
-63	8.51400000e+03	1.00000000e+00	1.00000000e+00	2.00000000e+00
-62	8.55600000e+03	1.00000000e+00	1.00000000e+00	2.00000000e+00
-61	8.58100000e+03	1.00000000e+00	1.00000000e+00	2.00000000e+00
-60	8.63100000e+03	1.00000000e+00	1.00000000e+00	2.00000000e+00
-59	8.65600000e+03	1.00000000e+00	1.00000000e+00	2.00000000e+00
-58	8.69300000e+03	1.00000000e+00	1.00000000e+00	2.00000000e+00
-57	8.73100000e+03	1.00000000e+00	1.00000000e+00	2.00000000e+00
-56	8.80000000e+03	1.00000000e+00	1.00000000e+00	2.00000000e+00
-55	8.83500000e+03	1.00000000e+00	1.00000000e+00	2.00000000e+00
-54	8.88200000e+03	1.00000000e+00	1.00000000e+00	2.00000000e+00
-53	8.91100000e+03	1.00000000e+00	1.00000000e+00	2.00000000e+00
-52	8.91100000e+03	1.00000000e+00	1.00000000e+00	2.00000000e+00
-51	8.94700000e+03	1.00000000e+00	1.00000000e+00	2.00000000e+00
-50	8.98100000e+03	1.00000000e+00	1.00000000e+00	2.00000000e+00
-49	9.01100000e+03	1.00000000e+00	1.00000000e+00	2.00000000e+00
-48	9.03800000e+03	1.00000000e+00	1.00000000e+00	2.00000000e+00
-47	9.06500000e+03	1.00000000e+00	1.00000000e+00	2.00000000e+00
-46	9.10100000e+03	1.00000000e+00	1.00000000e+00	2.00000000e+00
-45	9.12600000e+03	1.00000000e+00	1.00000000e+00	2.00000000e+00
-44	9.16100000e+03	1.00000000e+00	1.00000000e+00	2.00000000e+00
-43	9.18700000e+03	1.00000000e+00	1.00000000e+00	2.00000000e+00
-42	9.21900000e+03	1.00000000e+00	1.00000000e+00	2.00000000e+00
-41	9.24500000e+03	1.00000000e+00	1.00000000e+00	2.00000000e+00
-40	9.27100000e+03	1.00000000e+00	1.00000000e+00	2.00000000e+00
-39	9.30000000e+03	1.00000000e+00	1.00000000e+00	2.00000000e+00
-38	9.33700000e+03	1.00000000e+00	1.00000000e+00	2.00000000e+00
-37	9.33700000e+03	1.00000000e+00	1.00000000e+00	2.00000000e+00
-36	9.36600000e+03	1.00000000e+00	1.00000000e+00	2.00000000e+00
-35	9.39200000e+03	1.00000000e+00	1.00000000e+00	2.00000000e+00
-34	9.41700000e+03	1.00000000e+00	1.00000000e+00	2.00000000e+00
-33	9.43500000e+03	1.00000000e+00	1.00000000e+00	2.00000000e+00
-32	9.47000000e+03	1.00000000e+00	1.00000000e+00	2.00000000e+00
-31	9.49200000e+03	1.00000000e+00	1.00000000e+00	2.00000000e+00
-30	9.52200000e+03	1.00000000e+00	1.00000000e+00	2.00000000e+00
-29	9.55400000e+03	1.00000000e+00	1.00000000e+00	2.00000000e+00
-28	9.58600000e+03	1.00000000e+00	1.00000000e+00	2.00000000e+00
-27	9.61200000e+03	1.00000000e+00	1.00000000e+00	2.00000000e+00
-26	9.64600000e+03	1.00000000e+00	1.00000000e+00	2.00000000e+00
-25	9.67100000e+03	1.00000000e+00	1.00000000e+00	2.00000000e+00
-24	9.71200000e+03	1.00000000e+00	1.00000000e+00	2.00000000e+00
-23	9.74500000e+03	1.00000000e+00	1.00000000e+00	2.00000000e+00
-22	9.78000000e+03	1.00000000e+00	1.00000000e+00	2.00000000e+00
-21	9.84900000e+03	1.00000000e+00	1.00000000e+00	2.00000000e+00
-20	9.88900000e+03	1.00000000e+00	1.00000000e+00	2.00000000e+00
-19	9.92900000e+03	1.00000000e+00	1.00000000e+00	2.00000000e+00
-18	9.97100000e+03	1.00000000e+00	1.00000000e+00	2.00000000e+00
-17	1.00270000e+04	1.00000000e+00	1.00000000e+00	2.00000000e+00
-16	1.01270000e+04	1.00000000e+00	1.00000000e+00	2.00000000e+00
-15	1.02450000e+04	1.00000000e+00	1.00000000e+00	2.00000000e+00
-14	1.03040000e+04	1.00000000e+00	1.00000000e+00	2.00000000e+00
-13	1.03400000e+04	1.00000000e+00	1.00000000e+00	2.00000000e+00
-12	1.03880000e+04	1.00000000e+00	1.00000000e+00	2.00000000e+00
-11	1.04370000e+04	1.00000000e+00	1.00000000e+00	2.00000000e+00
-10	1.04780000e+04	1.00000000e+00	1.00000000e+00	2.00000000e+00
-9	1.05280000e+04	1.00000000e+00	1.00000000e+00	2.00000000e+00
-8	1.06310000e+04	1.00000000e+00	1.00000000e+00	2.00000000e+00
-7	1.07260000e+04	1.00000000e+00	1.00000000e+00	2.00000000e+00
-6	1.07950000e+04	1.00000000e+00	1.00000000e+00	2.00000000e+00
-5	1.08760000e+04	1.00000000e+00	1.00000000e+00	2.00000000e+00
-4	1.09440000e+04	1.00000000e+00	1.00000000e+00	2.00000000e+00
-3	1.10250000e+04	1.00000000e+00	1.00000000e+00	2.00000000e+00
-2	1.11080000e+04	1.00000000e+00	1.00000000e+00	2.00000000e+00
-1	1.12040000e+04	1.00000000e+00	1.00000000e+00	2.00000000e+00
0	1.12900000e+04	1.00000000e+00	1.00000000e+00	2.00000000e+00
1	1.13760000e+04	1.00000000e+00	1.00000000e+00	2.00000000e+00
2	1.14730000e+04	1.00000000e+00	1.00000000e+00	2.00000000e+00
3	1.15460000e+04	1.00000000e+00	1.00000000e+00	2.00000000e+00
4	1.16330000e+04	1.00000000e+00	1.00000000e+00	2.00000000e+00
5	1.17190000e+04	1.00000000e+00	1.00000000e+00	2.00000000e+00
6	1.17970000e+04	1.00000000e+00	1.00000000e+00	2.00000000e+00
7	1.18250000e+04	1.00000000e+00	1.00000000e+00	2.00000000e+00
8	1.18760000e+04	1.00000000e+00	1.00000000e+00	2.00000000e+00
9	1.19000000e+04	1.00000000e+00	1.00000000e+00	2.00000000e+00
10	1.19490000e+04	1.00000000e+00	1.00000000e+00	2.00000000e+00
11	1.19910000e+04	1.00000000e+00	1.00000000e+00	2.00000000e+00
12	1.20450000e+04	1.00000000e+00	1.00000000e+00	2.00000000e+00
13	1.20840000e+04	1.00000000e+00	1.00000000e+00	2.00000000e+00
14	1.21450000e+04	1.00000000e+00	1.00000000e+00	2.00000000e+00
15	1.22420000e+04	2.00000000e+00	3.00000000e+00	5.00000000e+00
16	1.22880000e+04	2.00000000e+00	3.00000000e+00	5.00000000e+00
17	1.23350000e+04	2.00000000e+00	3.00000000e+00	5.00000000e+00
18	1.23710000e+04	2.00000000e+00	3.00000000e+00	5.00000000e+00
19	1.24210000e+04	2.00000000e+00	3.00000000e+00	5.00000000e+00
20	1.24700000e+04	2.00000000e+00	3.00000000e+00	5.00000000e+00
21	1.25260000e+04	2.00000000e+00	3.00000000e+00	5.00000000e+00
22	1.25770000e+04	2.00000000e+00	3.00000000e+00	5.00000000e+00
23	1.26220000e+04	2.00000000e+00	3.00000000e+00	5.00000000e+00
24	1.26850000e+04	2.00000000e+00	3.00000000e+00	5.00000000e+00
25	1.27260000e+04	2.00000000e+00	3.00000000e+00	5.00000000e+00
26	1.27620000e+04	2.00000000e+00	3.00000000e+00	5.00000000e+00
27	1.28040000e+04	2.00000000e+00	3.00000000e+00	5.00000000e+00
28	1.28460000e+04	2.00000000e+00	3.00000000e+00	5.00000000e+00
29	1.28730000e+04	2.00000000e+00	3.00000000e+00	5.00000000e+00
30	1.29120000e+04	2.00000000e+00	3.00000000e+00	5.00000000e+00
31	1.29430000e+04	2.00000000e+00	3.00000000e+00	5.00000000e+00
32	1.29930000e+04	2.00000000e+00	3.00000000e+00	5.00000000e+00
33	1.30450000e+04	2.00000000e+00	3.00000000e+00	5.00000000e+00
34	1.30870000e+04	2.00000000e+00	3.00000000e+00	5.00000000e+00
35	1.31280000e+04	2.00000000e+00	3.00000000e+00	5.00000000e+00
36	1.31680000e+04	2.00000000e+00	3.00000000e+00	5.00000000e+00
37	1.32090000e+04	2.00000000e+00	3.00000000e+00	5.00000000e+00
38	1.32490000e+04	2.00000000e+00	3.00000000e+00	5.00000000e+00
39	1.32900000e+04	2.00000000e+00	3.00000000e+00	5.00000000e+00
40	1.33280000e+04	2.00000000e+00	3.00000000e+00	5.00000000e+00
41	1.33690000e+04	2.00000000e+00	3.00000000e+00	5.00000000e+00
42	1.34150000e+04	2.00000000e+00	3.00000000e+00	5.00000000e+00
43	1.34520000e+04	2.00000000e+00	3.00000000e+00	5.00000000e+00
44	1.35290000e+04	2.00000000e+00	3.00000000e+00	5.00000000e+00
45	1.35790000e+04	2.00000000e+00	3.00000000e+00	5.00000000e+00
46	1.36090000e+04	2.00000000e+00	3.00000000e+00	5.00000000e+00
47	1.36380000e+04	2.00000000e+00	3.00000000e+00	5.00000000e+00
48	1.36650000e+04	2.00000000e+00	3.00000000e+00	5.00000000e+00
49	1.36980000e+04	2.00000000e+00	3.00000000e+00	5.00000000e+00
50	1.37530000e+04	2.00000000e+00	3.00000000e+00	5.00000000e+00
51	1.37900000e+04	2.00000000e+00	3.00000000e+00	5.00000000e+00
52	1.38390000e+04	2.00000000e+00	3.00000000e+00	5.00000000e+00
53	1.38770000e+04	2.00000000e+00	3.00000000e+00	5.00000000e+00
54	1.39150000e+04	2.00000000e+00	3.00000000e+00	5.00000000e+00
55	1.39610000e+04	2.00000000e+00	3.00000000e+00	5.00000000e+00
56	1.40160000e+04	3.00000000e+00	4.00000000e+00	6.00000000e+00
57	1.40530000e+04	3.00000000e+00	4.00000000e+00	6.00000000e+00
58	1.41130000e+04	3.00000000e+00	4.00000000e+00	6.00000000e+00
59	1.41560000e+04	3.00000000e+00	4.00000000e+00	6.00000000e+00
60	1.41920000e+04	3.00000000e+00	4.00000000e+00	6.00000000e+00
61	1.42290000e+04	3.00000000e+00	4.00000000e+00	6.00000000e+00
62	1.42620000e+04	3.00000000e+00	4.00000000e+00	6.00000000e+00
63	1.42850000e+04	3.00000000e+00	4.00000000e+00	6.00000000e+00
64	1.43260000e+04	3.00000000e+00	4.00000000e+00	6.00000000e+00
65	1.43780000e+04	3.00000000e+00	4.00000000e+00	6.00000000e+00
66	1.44200000e+04	3.00000000e+00	4.00000000e+00	6.00000000e+00
67	1.44510000e+04	3.00000000e+00	4.00000000e+00	6.00000000e+00
68	1.44840000e+04	3.00000000e+00	4.00000000e+00	6.00000000e+00
69	1.45160000e+04	3.00000000e+00	4.00000000e+00	6.00000000e+00
70	1.45530000e+04	3.00000000e+00	4.00000000e+00	6.00000000e+00
71	1.45720000e+04	3.00000000e+00	4.00000000e+00	6.00000000e+00
72	1.45790000e+04	3.00000000e+00	4.00000000e+00	6.00000000e+00
73	1.45870000e+04	3.00000000e+00	4.00000000e+00	6.00000000e+00
74	1.45930000e+04	3.00000000e+00	4.00000000e+00	6.00000000e+00
75	1.46060000e+04	3.00000000e+00	4.00000000e+00	6.00000000e+00
76	1.46310000e+04	3.00000000e+00	4.00000000e+00	6.00000000e+00
77	1.46560000e+04	3.00000000e+00	4.00000000e+00	6.00000000e+00
78	1.46940000e+04	3.00000000e+00	4.00000000e+00	6.00000000e+00
79	1.47300000e+04	3.00000000e+00	4.00000000e+00	6.00000000e+00
80	1.47650000e+04	3.00000000e+00	4.00000000e+00	6.00000000e+00
81	1.47930000e+04	3.00000000e+00	4.00000000e+00	6.00000000e+00
82	1.48460000e+04	3.00000000e+00	4.00000000e+00	6.00000000e+00
83	1.49020000e+04	3.00000000e+00	4.00000000e+00	6.00000000e+00
84	1.49420000e+04	3.00000000e+00	4.00000000e+00	6.00000000e+00
85	1.49690000e+04	3.00000000e+00	0.00000000e+00	6.00000000e+00
86	1.49690000e+04	3.00000000e+00	4.00000000e+00	6.00000000e+00
87	1.49850000e+04	3.00000000e+00	4.00000000e+00	6.00000000e+00
88	1.49850000e+04	3.00000000e+00	4.00000000e+00	6.00000000e+00
89	1.50520000e+04	3.00000000e+00	4.00000000e+00	6.00000000e+00
90	1.50880000e+04	3.00000000e+00	4.00000000e+00	6.00000000e+00
91	1.51240000e+04	3.00000000e+00	4.00000000e+00	6.00000000e+00
92	1.51510000e+04	3.00000000e+00	4.00000000e+00	6.00000000e+00
93	1.51820000e+04	3.00000000e+00	4.00000000e+00	6.00000000e+00
94	1.52520000e+04	3.00000000e+00	4.00000000e+00	6.00000000e+00
95	1.52520000e+04	3.00000000e+00	4.00000000e+00	6.00000000e+00
96	1.53070000e+04	3.00000000e+00	4.00000000e+00	6.00000000e+00
97	1.53070000e+04	3.00000000e+00	4.00000000e+00	6.00000000e+00
98	1.53070000e+04	3.00000000e+00	4.00000000e+00	6.00000000e+00
99	1.53070000e+04	3.00000000e+00	4.00000000e+00	6.00000000e+00
100	1.53070000e+04	3.00000000e+00	4.00000000e+00	6.00000000e+00
