# Supplementary material for: Early Prediction of Movie Box Office Success Based on Wikipedia Activity Big Data
Source: PLoS One. 2013 Aug 21;8(8):e71226. doi: 10.1371/journal.pone.0071226 (PMC3749192; doi:10.1371/journal.pone.0071226)
Supplement: Dataset S1 — The dataset under study, including the financial and Wikipedia activity data is also available at http://wwm.phy.bme.hu/SupplementaryDataS1.zip. (ZIP) [file pone.0071226.s002.zip › wikipredict_data_pack/sample_of_312/wikipedia_predictors/272]

Day_(movie_time)	Views	Users	Rigor	Edits
-500	0.00000000e+00	0.00000000e+00	0.00000000e+00	0.00000000e+00
-499	0.00000000e+00	0.00000000e+00	0.00000000e+00	0.00000000e+00
-498	0.00000000e+00	0.00000000e+00	0.00000000e+00	0.00000000e+00
-497	0.00000000e+00	0.00000000e+00	0.00000000e+00	0.00000000e+00
-496	0.00000000e+00	0.00000000e+00	0.00000000e+00	0.00000000e+00
-495	0.00000000e+00	0.00000000e+00	0.00000000e+00	0.00000000e+00
-494	0.00000000e+00	0.00000000e+00	0.00000000e+00	0.00000000e+00
-493	0.00000000e+00	0.00000000e+00	0.00000000e+00	0.00000000e+00
-492	0.00000000e+00	0.00000000e+00	0.00000000e+00	0.00000000e+00
-491	0.00000000e+00	0.00000000e+00	0.00000000e+00	0.00000000e+00
-490	0.00000000e+00	0.00000000e+00	0.00000000e+00	0.00000000e+00
-489	0.00000000e+00	0.00000000e+00	0.00000000e+00	0.00000000e+00
-488	0.00000000e+00	0.00000000e+00	0.00000000e+00	0.00000000e+00
-487	0.00000000e+00	0.00000000e+00	0.00000000e+00	0.00000000e+00
-486	0.00000000e+00	0.00000000e+00	0.00000000e+00	0.00000000e+00
-485	0.00000000e+00	0.00000000e+00	0.00000000e+00	0.00000000e+00
-484	0.00000000e+00	0.00000000e+00	0.00000000e+00	0.00000000e+00
-483	0.00000000e+00	0.00000000e+00	0.00000000e+00	0.00000000e+00
-482	0.00000000e+00	0.00000000e+00	0.00000000e+00	0.00000000e+00
-481	0.00000000e+00	0.00000000e+00	0.00000000e+00	0.00000000e+00
-480	0.00000000e+00	0.00000000e+00	0.00000000e+00	0.00000000e+00
-479	0.00000000e+00	0.00000000e+00	0.00000000e+00	0.00000000e+00
-478	0.00000000e+00	0.00000000e+00	0.00000000e+00	0.00000000e+00
-477	0.00000000e+00	0.00000000e+00	0.00000000e+00	0.00000000e+00
-476	0.00000000e+00	0.00000000e+00	0.00000000e+00	0.00000000e+00
-475	0.00000000e+00	0.00000000e+00	0.00000000e+00	0.00000000e+00
-474	0.00000000e+00	0.00000000e+00	0.00000000e+00	0.00000000e+00
-473	0.00000000e+00	0.00000000e+00	0.00000000e+00	0.00000000e+00
-472	0.00000000e+00	0.00000000e+00	0.00000000e+00	0.00000000e+00
-471	0.00000000e+00	0.00000000e+00	0.00000000e+00	0.00000000e+00
-470	0.00000000e+00	0.00000000e+00	0.00000000e+00	0.00000000e+00
-469	0.00000000e+00	0.00000000e+00	0.00000000e+00	0.00000000e+00
-468	0.00000000e+00	0.00000000e+00	0.00000000e+00	0.00000000e+00
-467	0.00000000e+00	0.00000000e+00	0.00000000e+00	0.00000000e+00
-466	0.00000000e+00	0.00000000e+00	0.00000000e+00	0.00000000e+00
-465	0.00000000e+00	0.00000000e+00	0.00000000e+00	0.00000000e+00
-464	0.00000000e+00	0.00000000e+00	0.00000000e+00	0.00000000e+00
-463	0.00000000e+00	0.00000000e+00	0.00000000e+00	0.00000000e+00
-462	0.00000000e+00	0.00000000e+00	0.00000000e+00	0.00000000e+00
-461	0.00000000e+00	0.00000000e+00	0.00000000e+00	0.00000000e+00
-460	0.00000000e+00	0.00000000e+00	0.00000000e+00	0.00000000e+00
-459	0.00000000e+00	0.00000000e+00	0.00000000e+00	0.00000000e+00
-458	0.00000000e+00	0.00000000e+00	0.00000000e+00	0.00000000e+00
-457	0.00000000e+00	0.00000000e+00	0.00000000e+00	0.00000000e+00
-456	0.00000000e+00	0.00000000e+00	0.00000000e+00	0.00000000e+00
-455	0.00000000e+00	0.00000000e+00	0.00000000e+00	0.00000000e+00
-454	0.00000000e+00	0.00000000e+00	0.00000000e+00	0.00000000e+00
-453	0.00000000e+00	0.00000000e+00	0.00000000e+00	0.00000000e+00
-452	0.00000000e+00	0.00000000e+00	0.00000000e+00	0.00000000e+00
-451	0.00000000e+00	0.00000000e+00	0.00000000e+00	0.00000000e+00
-450	0.00000000e+00	0.00000000e+00	0.00000000e+00	0.00000000e+00
-449	0.00000000e+00	0.00000000e+00	0.00000000e+00	0.00000000e+00
-448	0.00000000e+00	0.00000000e+00	0.00000000e+00	0.00000000e+00
-447	0.00000000e+00	0.00000000e+00	0.00000000e+00	0.00000000e+00
-446	0.00000000e+00	0.00000000e+00	0.00000000e+00	0.00000000e+00
-445	0.00000000e+00	0.00000000e+00	0.00000000e+00	0.00000000e+00
-444	0.00000000e+00	0.00000000e+00	0.00000000e+00	0.00000000e+00
-443	0.00000000e+00	0.00000000e+00	0.00000000e+00	0.00000000e+00
-442	0.00000000e+00	0.00000000e+00	0.00000000e+00	0.00000000e+00
-441	0.00000000e+00	0.00000000e+00	0.00000000e+00	0.00000000e+00
-440	0.00000000e+00	0.00000000e+00	0.00000000e+00	0.00000000e+00
-439	0.00000000e+00	0.00000000e+00	0.00000000e+00	0.00000000e+00
-438	0.00000000e+00	0.00000000e+00	0.00000000e+00	0.00000000e+00
-437	0.00000000e+00	0.00000000e+00	0.00000000e+00	0.00000000e+00
-436	0.00000000e+00	0.00000000e+00	0.00000000e+00	0.00000000e+00
-435	0.00000000e+00	0.00000000e+00	0.00000000e+00	0.00000000e+00
-434	0.00000000e+00	0.00000000e+00	0.00000000e+00	0.00000000e+00
-433	0.00000000e+00	0.00000000e+00	0.00000000e+00	0.00000000e+00
-432	0.00000000e+00	0.00000000e+00	0.00000000e+00	0.00000000e+00
-431	0.00000000e+00	0.00000000e+00	0.00000000e+00	0.00000000e+00
-430	0.00000000e+00	0.00000000e+00	0.00000000e+00	0.00000000e+00
-429	0.00000000e+00	0.00000000e+00	0.00000000e+00	0.00000000e+00
-428	0.00000000e+00	0.00000000e+00	0.00000000e+00	0.00000000e+00
-427	0.00000000e+00	0.00000000e+00	0.00000000e+00	0.00000000e+00
-426	0.00000000e+00	0.00000000e+00	0.00000000e+00	0.00000000e+00
-425	0.00000000e+00	0.00000000e+00	0.00000000e+00	0.00000000e+00
-424	0.00000000e+00	0.00000000e+00	0.00000000e+00	0.00000000e+00
-423	0.00000000e+00	0.00000000e+00	0.00000000e+00	0.00000000e+00
-422	0.00000000e+00	0.00000000e+00	0.00000000e+00	0.00000000e+00
-421	0.00000000e+00	0.00000000e+00	0.00000000e+00	0.00000000e+00
-420	0.00000000e+00	0.00000000e+00	0.00000000e+00	0.00000000e+00
-419	0.00000000e+00	0.00000000e+00	0.00000000e+00	0.00000000e+00
-418	0.00000000e+00	0.00000000e+00	0.00000000e+00	0.00000000e+00
-417	0.00000000e+00	0.00000000e+00	0.00000000e+00	0.00000000e+00
-416	0.00000000e+00	0.00000000e+00	0.00000000e+00	0.00000000e+00
-415	0.00000000e+00	0.00000000e+00	0.00000000e+00	0.00000000e+00
-414	0.00000000e+00	0.00000000e+00	0.00000000e+00	0.00000000e+00
-413	0.00000000e+00	0.00000000e+00	0.00000000e+00	0.00000000e+00
-412	0.00000000e+00	0.00000000e+00	0.00000000e+00	0.00000000e+00
-411	0.00000000e+00	0.00000000e+00	0.00000000e+00	0.00000000e+00
-410	0.00000000e+00	0.00000000e+00	0.00000000e+00	0.00000000e+00
-409	0.00000000e+00	0.00000000e+00	0.00000000e+00	0.00000000e+00
-408	0.00000000e+00	0.00000000e+00	0.00000000e+00	0.00000000e+00
-407	0.00000000e+00	0.00000000e+00	0.00000000e+00	0.00000000e+00
-406	0.00000000e+00	0.00000000e+00	0.00000000e+00	0.00000000e+00
-405	0.00000000e+00	0.00000000e+00	0.00000000e+00	0.00000000e+00
-404	0.00000000e+00	0.00000000e+00	0.00000000e+00	0.00000000e+00
-403	0.00000000e+00	0.00000000e+00	0.00000000e+00	0.00000000e+00
-402	0.00000000e+00	0.00000000e+00	0.00000000e+00	0.00000000e+00
-401	0.00000000e+00	0.00000000e+00	0.00000000e+00	0.00000000e+00
-400	0.00000000e+00	0.00000000e+00	0.00000000e+00	0.00000000e+00
-399	0.00000000e+00	0.00000000e+00	0.00000000e+00	0.00000000e+00
-398	0.00000000e+00	0.00000000e+00	0.00000000e+00	0.00000000e+00
-397	0.00000000e+00	0.00000000e+00	0.00000000e+00	0.00000000e+00
-396	0.00000000e+00	0.00000000e+00	0.00000000e+00	0.00000000e+00
-395	0.00000000e+00	0.00000000e+00	0.00000000e+00	0.00000000e+00
-394	0.00000000e+00	0.00000000e+00	0.00000000e+00	0.00000000e+00
-393	0.00000000e+00	0.00000000e+00	0.00000000e+00	0.00000000e+00
-392	0.00000000e+00	0.00000000e+00	0.00000000e+00	0.00000000e+00
-391	0.00000000e+00	0.00000000e+00	0.00000000e+00	0.00000000e+00
-390	0.00000000e+00	0.00000000e+00	0.00000000e+00	0.00000000e+00
-389	0.00000000e+00	0.00000000e+00	0.00000000e+00	0.00000000e+00
-388	0.00000000e+00	0.00000000e+00	0.00000000e+00	0.00000000e+00
-387	0.00000000e+00	0.00000000e+00	0.00000000e+00	0.00000000e+00
-386	0.00000000e+00	0.00000000e+00	0.00000000e+00	0.00000000e+00
-385	0.00000000e+00	0.00000000e+00	0.00000000e+00	0.00000000e+00
-384	0.00000000e+00	0.00000000e+00	0.00000000e+00	0.00000000e+00
-383	0.00000000e+00	0.00000000e+00	0.00000000e+00	0.00000000e+00
-382	0.00000000e+00	0.00000000e+00	0.00000000e+00	0.00000000e+00
-381	0.00000000e+00	0.00000000e+00	0.00000000e+00	0.00000000e+00
-380	0.00000000e+00	0.00000000e+00	0.00000000e+00	0.00000000e+00
-379	0.00000000e+00	0.00000000e+00	0.00000000e+00	0.00000000e+00
-378	0.00000000e+00	0.00000000e+00	0.00000000e+00	0.00000000e+00
-377	0.00000000e+00	0.00000000e+00	0.00000000e+00	0.00000000e+00
-376	0.00000000e+00	0.00000000e+00	0.00000000e+00	0.00000000e+00
-375	0.00000000e+00	0.00000000e+00	0.00000000e+00	0.00000000e+00
-374	0.00000000e+00	0.00000000e+00	0.00000000e+00	0.00000000e+00
-373	0.00000000e+00	0.00000000e+00	0.00000000e+00	0.00000000e+00
-372	0.00000000e+00	0.00000000e+00	0.00000000e+00	0.00000000e+00
-371	0.00000000e+00	0.00000000e+00	0.00000000e+00	0.00000000e+00
-370	0.00000000e+00	0.00000000e+00	0.00000000e+00	0.00000000e+00
-369	0.00000000e+00	0.00000000e+00	0.00000000e+00	0.00000000e+00
-368	0.00000000e+00	0.00000000e+00	0.00000000e+00	0.00000000e+00
-367	0.00000000e+00	0.00000000e+00	0.00000000e+00	0.00000000e+00
-366	0.00000000e+00	0.00000000e+00	0.00000000e+00	0.00000000e+00
-365	0.00000000e+00	0.00000000e+00	0.00000000e+00	0.00000000e+00
-364	0.00000000e+00	0.00000000e+00	0.00000000e+00	0.00000000e+00
-363	0.00000000e+00	0.00000000e+00	0.00000000e+00	0.00000000e+00
-362	0.00000000e+00	0.00000000e+00	0.00000000e+00	0.00000000e+00
-361	0.00000000e+00	0.00000000e+00	0.00000000e+00	0.00000000e+00
-360	0.00000000e+00	0.00000000e+00	0.00000000e+00	0.00000000e+00
-359	0.00000000e+00	0.00000000e+00	0.00000000e+00	0.00000000e+00
-358	0.00000000e+00	0.00000000e+00	0.00000000e+00	0.00000000e+00
-357	0.00000000e+00	0.00000000e+00	0.00000000e+00	0.00000000e+00
-356	0.00000000e+00	0.00000000e+00	0.00000000e+00	0.00000000e+00
-355	0.00000000e+00	0.00000000e+00	0.00000000e+00	0.00000000e+00
-354	0.00000000e+00	0.00000000e+00	0.00000000e+00	0.00000000e+00
-353	0.00000000e+00	0.00000000e+00	0.00000000e+00	0.00000000e+00
-352	0.00000000e+00	0.00000000e+00	0.00000000e+00	0.00000000e+00
-351	0.00000000e+00	0.00000000e+00	0.00000000e+00	0.00000000e+00
-350	0.00000000e+00	0.00000000e+00	0.00000000e+00	0.00000000e+00
-349	0.00000000e+00	0.00000000e+00	0.00000000e+00	0.00000000e+00
-348	0.00000000e+00	0.00000000e+00	0.00000000e+00	0.00000000e+00
-347	0.00000000e+00	0.00000000e+00	0.00000000e+00	0.00000000e+00
-346	0.00000000e+00	0.00000000e+00	0.00000000e+00	0.00000000e+00
-345	0.00000000e+00	0.00000000e+00	0.00000000e+00	0.00000000e+00
-344	0.00000000e+00	0.00000000e+00	0.00000000e+00	0.00000000e+00
-343	0.00000000e+00	0.00000000e+00	0.00000000e+00	0.00000000e+00
-342	0.00000000e+00	0.00000000e+00	0.00000000e+00	0.00000000e+00
-341	0.00000000e+00	0.00000000e+00	0.00000000e+00	0.00000000e+00
-340	0.00000000e+00	0.00000000e+00	0.00000000e+00	0.00000000e+00
-339	0.00000000e+00	0.00000000e+00	0.00000000e+00	0.00000000e+00
-338	0.00000000e+00	0.00000000e+00	0.00000000e+00	0.00000000e+00
-337	0.00000000e+00	0.00000000e+00	0.00000000e+00	0.00000000e+00
-336	0.00000000e+00	0.00000000e+00	0.00000000e+00	0.00000000e+00
-335	0.00000000e+00	0.00000000e+00	0.00000000e+00	0.00000000e+00
-334	0.00000000e+00	0.00000000e+00	0.00000000e+00	0.00000000e+00
-333	0.00000000e+00	0.00000000e+00	0.00000000e+00	0.00000000e+00
-332	0.00000000e+00	0.00000000e+00	0.00000000e+00	0.00000000e+00
-331	0.00000000e+00	0.00000000e+00	0.00000000e+00	0.00000000e+00
-330	0.00000000e+00	0.00000000e+00	0.00000000e+00	0.00000000e+00
-329	0.00000000e+00	0.00000000e+00	0.00000000e+00	0.00000000e+00
-328	0.00000000e+00	0.00000000e+00	0.00000000e+00	0.00000000e+00
-327	0.00000000e+00	0.00000000e+00	0.00000000e+00	0.00000000e+00
-326	0.00000000e+00	0.00000000e+00	0.00000000e+00	0.00000000e+00
-325	0.00000000e+00	0.00000000e+00	0.00000000e+00	0.00000000e+00
-324	0.00000000e+00	0.00000000e+00	0.00000000e+00	0.00000000e+00
-323	0.00000000e+00	0.00000000e+00	0.00000000e+00	0.00000000e+00
-322	0.00000000e+00	0.00000000e+00	0.00000000e+00	0.00000000e+00
-321	0.00000000e+00	0.00000000e+00	0.00000000e+00	0.00000000e+00
-320	0.00000000e+00	0.00000000e+00	0.00000000e+00	0.00000000e+00
-319	0.00000000e+00	0.00000000e+00	0.00000000e+00	0.00000000e+00
-318	0.00000000e+00	0.00000000e+00	0.00000000e+00	0.00000000e+00
-317	0.00000000e+00	0.00000000e+00	0.00000000e+00	0.00000000e+00
-316	0.00000000e+00	0.00000000e+00	0.00000000e+00	0.00000000e+00
-315	0.00000000e+00	0.00000000e+00	0.00000000e+00	0.00000000e+00
-314	0.00000000e+00	0.00000000e+00	0.00000000e+00	0.00000000e+00
-313	0.00000000e+00	0.00000000e+00	0.00000000e+00	0.00000000e+00
-312	0.00000000e+00	0.00000000e+00	0.00000000e+00	0.00000000e+00
-311	0.00000000e+00	0.00000000e+00	0.00000000e+00	0.00000000e+00
-310	0.00000000e+00	0.00000000e+00	0.00000000e+00	0.00000000e+00
-309	0.00000000e+00	0.00000000e+00	0.00000000e+00	0.00000000e+00
-308	0.00000000e+00	0.00000000e+00	0.00000000e+00	0.00000000e+00
-307	0.00000000e+00	0.00000000e+00	0.00000000e+00	0.00000000e+00
-306	0.00000000e+00	0.00000000e+00	0.00000000e+00	0.00000000e+00
-305	0.00000000e+00	0.00000000e+00	0.00000000e+00	0.00000000e+00
-304	0.00000000e+00	0.00000000e+00	0.00000000e+00	0.00000000e+00
-303	0.00000000e+00	0.00000000e+00	0.00000000e+00	0.00000000e+00
-302	0.00000000e+00	0.00000000e+00	0.00000000e+00	0.00000000e+00
-301	0.00000000e+00	0.00000000e+00	0.00000000e+00	0.00000000e+00
-300	0.00000000e+00	0.00000000e+00	0.00000000e+00	0.00000000e+00
-299	0.00000000e+00	0.00000000e+00	0.00000000e+00	0.00000000e+00
-298	0.00000000e+00	0.00000000e+00	0.00000000e+00	0.00000000e+00
-297	0.00000000e+00	0.00000000e+00	0.00000000e+00	0.00000000e+00
-296	0.00000000e+00	0.00000000e+00	0.00000000e+00	0.00000000e+00
-295	0.00000000e+00	0.00000000e+00	0.00000000e+00	0.00000000e+00
-294	0.00000000e+00	0.00000000e+00	0.00000000e+00	0.00000000e+00
-293	0.00000000e+00	0.00000000e+00	0.00000000e+00	0.00000000e+00
-292	0.00000000e+00	0.00000000e+00	0.00000000e+00	0.00000000e+00
-291	0.00000000e+00	0.00000000e+00	0.00000000e+00	0.00000000e+00
-290	0.00000000e+00	0.00000000e+00	0.00000000e+00	0.00000000e+00
-289	0.00000000e+00	0.00000000e+00	0.00000000e+00	0.00000000e+00
-288	0.00000000e+00	0.00000000e+00	0.00000000e+00	0.00000000e+00
-287	0.00000000e+00	0.00000000e+00	0.00000000e+00	0.00000000e+00
-286	0.00000000e+00	0.00000000e+00	0.00000000e+00	0.00000000e+00
-285	0.00000000e+00	0.00000000e+00	0.00000000e+00	0.00000000e+00
-284	0.00000000e+00	0.00000000e+00	0.00000000e+00	0.00000000e+00
-283	0.00000000e+00	0.00000000e+00	0.00000000e+00	0.00000000e+00
-282	0.00000000e+00	0.00000000e+00	0.00000000e+00	0.00000000e+00
-281	0.00000000e+00	0.00000000e+00	0.00000000e+00	0.00000000e+00
-280	0.00000000e+00	0.00000000e+00	0.00000000e+00	0.00000000e+00
-279	0.00000000e+00	0.00000000e+00	0.00000000e+00	0.00000000e+00
-278	0.00000000e+00	0.00000000e+00	0.00000000e+00	0.00000000e+00
-277	0.00000000e+00	0.00000000e+00	0.00000000e+00	0.00000000e+00
-276	0.00000000e+00	0.00000000e+00	0.00000000e+00	0.00000000e+00
-275	0.00000000e+00	0.00000000e+00	0.00000000e+00	0.00000000e+00
-274	0.00000000e+00	0.00000000e+00	0.00000000e+00	0.00000000e+00
-273	0.00000000e+00	0.00000000e+00	0.00000000e+00	0.00000000e+00
-272	0.00000000e+00	0.00000000e+00	0.00000000e+00	0.00000000e+00
-271	0.00000000e+00	0.00000000e+00	0.00000000e+00	0.00000000e+00
-270	0.00000000e+00	0.00000000e+00	0.00000000e+00	0.00000000e+00
-269	0.00000000e+00	0.00000000e+00	0.00000000e+00	0.00000000e+00
-268	0.00000000e+00	0.00000000e+00	0.00000000e+00	0.00000000e+00
-267	0.00000000e+00	0.00000000e+00	0.00000000e+00	0.00000000e+00
-266	0.00000000e+00	0.00000000e+00	0.00000000e+00	0.00000000e+00
-265	0.00000000e+00	0.00000000e+00	0.00000000e+00	0.00000000e+00
-264	0.00000000e+00	0.00000000e+00	0.00000000e+00	0.00000000e+00
-263	0.00000000e+00	0.00000000e+00	0.00000000e+00	0.00000000e+00
-262	0.00000000e+00	0.00000000e+00	0.00000000e+00	0.00000000e+00
-261	0.00000000e+00	0.00000000e+00	0.00000000e+00	0.00000000e+00
-260	0.00000000e+00	0.00000000e+00	0.00000000e+00	0.00000000e+00
-259	0.00000000e+00	0.00000000e+00	0.00000000e+00	0.00000000e+00
-258	0.00000000e+00	0.00000000e+00	0.00000000e+00	0.00000000e+00
-257	0.00000000e+00	0.00000000e+00	0.00000000e+00	0.00000000e+00
-256	0.00000000e+00	0.00000000e+00	0.00000000e+00	0.00000000e+00
-255	0.00000000e+00	0.00000000e+00	0.00000000e+00	0.00000000e+00
-254	0.00000000e+00	0.00000000e+00	0.00000000e+00	0.00000000e+00
-253	0.00000000e+00	0.00000000e+00	0.00000000e+00	0.00000000e+00
-252	0.00000000e+00	0.00000000e+00	0.00000000e+00	0.00000000e+00
-251	0.00000000e+00	0.00000000e+00	0.00000000e+00	0.00000000e+00
-250	0.00000000e+00	0.00000000e+00	0.00000000e+00	0.00000000e+00
-249	0.00000000e+00	0.00000000e+00	0.00000000e+00	0.00000000e+00
-248	0.00000000e+00	0.00000000e+00	0.00000000e+00	0.00000000e+00
-247	0.00000000e+00	0.00000000e+00	0.00000000e+00	0.00000000e+00
-246	0.00000000e+00	0.00000000e+00	0.00000000e+00	0.00000000e+00
-245	0.00000000e+00	0.00000000e+00	0.00000000e+00	0.00000000e+00
-244	0.00000000e+00	0.00000000e+00	0.00000000e+00	0.00000000e+00
-243	0.00000000e+00	0.00000000e+00	0.00000000e+00	0.00000000e+00
-242	0.00000000e+00	0.00000000e+00	0.00000000e+00	0.00000000e+00
-241	0.00000000e+00	0.00000000e+00	0.00000000e+00	0.00000000e+00
-240	0.00000000e+00	0.00000000e+00	0.00000000e+00	0.00000000e+00
-239	0.00000000e+00	0.00000000e+00	0.00000000e+00	0.00000000e+00
-238	0.00000000e+00	0.00000000e+00	0.00000000e+00	0.00000000e+00
-237	0.00000000e+00	0.00000000e+00	0.00000000e+00	0.00000000e+00
-236	0.00000000e+00	0.00000000e+00	0.00000000e+00	0.00000000e+00
-235	0.00000000e+00	0.00000000e+00	0.00000000e+00	0.00000000e+00
-234	0.00000000e+00	0.00000000e+00	0.00000000e+00	0.00000000e+00
-233	0.00000000e+00	0.00000000e+00	0.00000000e+00	0.00000000e+00
-232	0.00000000e+00	0.00000000e+00	0.00000000e+00	0.00000000e+00
-231	0.00000000e+00	0.00000000e+00	0.00000000e+00	0.00000000e+00
-230	0.00000000e+00	0.00000000e+00	0.00000000e+00	0.00000000e+00
-229	0.00000000e+00	0.00000000e+00	0.00000000e+00	0.00000000e+00
-228	0.00000000e+00	0.00000000e+00	0.00000000e+00	0.00000000e+00
-227	0.00000000e+00	0.00000000e+00	0.00000000e+00	0.00000000e+00
-226	0.00000000e+00	0.00000000e+00	0.00000000e+00	0.00000000e+00
-225	0.00000000e+00	0.00000000e+00	0.00000000e+00	0.00000000e+00
-224	0.00000000e+00	0.00000000e+00	0.00000000e+00	0.00000000e+00
-223	0.00000000e+00	0.00000000e+00	0.00000000e+00	0.00000000e+00
-222	0.00000000e+00	0.00000000e+00	0.00000000e+00	0.00000000e+00
-221	0.00000000e+00	0.00000000e+00	0.00000000e+00	0.00000000e+00
-220	0.00000000e+00	0.00000000e+00	0.00000000e+00	0.00000000e+00
-219	0.00000000e+00	0.00000000e+00	0.00000000e+00	0.00000000e+00
-218	0.00000000e+00	0.00000000e+00	0.00000000e+00	0.00000000e+00
-217	0.00000000e+00	0.00000000e+00	0.00000000e+00	0.00000000e+00
-216	0.00000000e+00	0.00000000e+00	0.00000000e+00	0.00000000e+00
-215	0.00000000e+00	0.00000000e+00	0.00000000e+00	0.00000000e+00
-214	0.00000000e+00	0.00000000e+00	0.00000000e+00	0.00000000e+00
-213	0.00000000e+00	0.00000000e+00	0.00000000e+00	0.00000000e+00
-212	0.00000000e+00	0.00000000e+00	0.00000000e+00	0.00000000e+00
-211	0.00000000e+00	0.00000000e+00	0.00000000e+00	0.00000000e+00
-210	0.00000000e+00	0.00000000e+00	0.00000000e+00	0.00000000e+00
-209	0.00000000e+00	0.00000000e+00	0.00000000e+00	0.00000000e+00
-208	0.00000000e+00	0.00000000e+00	0.00000000e+00	0.00000000e+00
-207	0.00000000e+00	0.00000000e+00	0.00000000e+00	0.00000000e+00
-206	1.00000000e+00	0.00000000e+00	0.00000000e+00	0.00000000e+00
-205	1.00000000e+00	0.00000000e+00	0.00000000e+00	0.00000000e+00
-204	1.00000000e+00	0.00000000e+00	0.00000000e+00	0.00000000e+00
-203	1.00000000e+00	0.00000000e+00	0.00000000e+00	0.00000000e+00
-202	1.00000000e+00	0.00000000e+00	0.00000000e+00	0.00000000e+00
-201	1.00000000e+00	0.00000000e+00	0.00000000e+00	0.00000000e+00
-200	1.00000000e+00	0.00000000e+00	0.00000000e+00	0.00000000e+00
-199	1.00000000e+00	0.00000000e+00	0.00000000e+00	0.00000000e+00
-198	1.00000000e+00	0.00000000e+00	0.00000000e+00	0.00000000e+00
-197	1.00000000e+00	0.00000000e+00	0.00000000e+00	0.00000000e+00
-196	2.00000000e+00	0.00000000e+00	0.00000000e+00	0.00000000e+00
-195	2.00000000e+00	0.00000000e+00	0.00000000e+00	0.00000000e+00
-194	2.00000000e+00	0.00000000e+00	0.00000000e+00	0.00000000e+00
-193	2.00000000e+00	0.00000000e+00	0.00000000e+00	0.00000000e+00
-192	2.00000000e+00	0.00000000e+00	0.00000000e+00	0.00000000e+00
-191	2.00000000e+00	0.00000000e+00	0.00000000e+00	0.00000000e+00
-190	2.00000000e+00	0.00000000e+00	0.00000000e+00	0.00000000e+00
-189	2.00000000e+00	0.00000000e+00	0.00000000e+00	0.00000000e+00
-188	2.00000000e+00	0.00000000e+00	0.00000000e+00	0.00000000e+00
-187	2.00000000e+00	0.00000000e+00	0.00000000e+00	0.00000000e+00
-186	2.00000000e+00	0.00000000e+00	0.00000000e+00	0.00000000e+00
-185	2.00000000e+00	0.00000000e+00	0.00000000e+00	0.00000000e+00
-184	2.00000000e+00	0.00000000e+00	0.00000000e+00	0.00000000e+00
-183	2.00000000e+00	0.00000000e+00	0.00000000e+00	0.00000000e+00
-182	2.00000000e+00	0.00000000e+00	0.00000000e+00	0.00000000e+00
-181	2.00000000e+00	0.00000000e+00	0.00000000e+00	0.00000000e+00
-180	2.00000000e+00	0.00000000e+00	0.00000000e+00	0.00000000e+00
-179	2.00000000e+00	0.00000000e+00	0.00000000e+00	0.00000000e+00
-178	2.00000000e+00	0.00000000e+00	0.00000000e+00	0.00000000e+00
-177	2.00000000e+00	0.00000000e+00	0.00000000e+00	0.00000000e+00
-176	2.00000000e+00	0.00000000e+00	0.00000000e+00	0.00000000e+00
-175	2.00000000e+00	0.00000000e+00	0.00000000e+00	0.00000000e+00
-174	2.00000000e+00	0.00000000e+00	0.00000000e+00	0.00000000e+00
-173	2.00000000e+00	0.00000000e+00	0.00000000e+00	0.00000000e+00
-172	2.00000000e+00	0.00000000e+00	0.00000000e+00	0.00000000e+00
-171	2.00000000e+00	0.00000000e+00	0.00000000e+00	0.00000000e+00
-170	2.00000000e+00	0.00000000e+00	0.00000000e+00	0.00000000e+00
-169	2.00000000e+00	0.00000000e+00	0.00000000e+00	0.00000000e+00
-168	2.00000000e+00	0.00000000e+00	0.00000000e+00	0.00000000e+00
-167	2.00000000e+00	0.00000000e+00	0.00000000e+00	0.00000000e+00
-166	2.00000000e+00	0.00000000e+00	0.00000000e+00	0.00000000e+00
-165	2.00000000e+00	0.00000000e+00	0.00000000e+00	0.00000000e+00
-164	2.00000000e+00	0.00000000e+00	0.00000000e+00	0.00000000e+00
-163	2.00000000e+00	0.00000000e+00	0.00000000e+00	0.00000000e+00
-162	2.00000000e+00	0.00000000e+00	0.00000000e+00	0.00000000e+00
-161	2.00000000e+00	0.00000000e+00	0.00000000e+00	0.00000000e+00
-160	2.00000000e+00	0.00000000e+00	0.00000000e+00	0.00000000e+00
-159	2.00000000e+00	0.00000000e+00	0.00000000e+00	0.00000000e+00
-158	2.00000000e+00	0.00000000e+00	0.00000000e+00	0.00000000e+00
-157	2.00000000e+00	0.00000000e+00	0.00000000e+00	0.00000000e+00
-156	2.00000000e+00	0.00000000e+00	0.00000000e+00	0.00000000e+00
-155	2.00000000e+00	0.00000000e+00	0.00000000e+00	0.00000000e+00
-154	2.00000000e+00	0.00000000e+00	0.00000000e+00	0.00000000e+00
-153	2.00000000e+00	0.00000000e+00	0.00000000e+00	0.00000000e+00
-152	2.00000000e+00	0.00000000e+00	0.00000000e+00	0.00000000e+00
-151	2.00000000e+00	0.00000000e+00	0.00000000e+00	0.00000000e+00
-150	2.00000000e+00	0.00000000e+00	0.00000000e+00	0.00000000e+00
-149	2.00000000e+00	0.00000000e+00	0.00000000e+00	0.00000000e+00
-148	2.00000000e+00	0.00000000e+00	0.00000000e+00	0.00000000e+00
-147	2.00000000e+00	0.00000000e+00	0.00000000e+00	0.00000000e+00
-146	2.00000000e+00	0.00000000e+00	0.00000000e+00	0.00000000e+00
-145	3.00000000e+00	0.00000000e+00	0.00000000e+00	0.00000000e+00
-144	3.00000000e+00	0.00000000e+00	0.00000000e+00	0.00000000e+00
-143	3.00000000e+00	0.00000000e+00	0.00000000e+00	0.00000000e+00
-142	3.00000000e+00	0.00000000e+00	0.00000000e+00	0.00000000e+00
-141	3.00000000e+00	0.00000000e+00	0.00000000e+00	0.00000000e+00
-140	3.00000000e+00	0.00000000e+00	0.00000000e+00	0.00000000e+00
-139	3.00000000e+00	0.00000000e+00	0.00000000e+00	0.00000000e+00
-138	3.00000000e+00	0.00000000e+00	0.00000000e+00	0.00000000e+00
-137	3.00000000e+00	0.00000000e+00	0.00000000e+00	0.00000000e+00
-136	3.00000000e+00	0.00000000e+00	0.00000000e+00	0.00000000e+00
-135	3.00000000e+00	0.00000000e+00	0.00000000e+00	0.00000000e+00
-134	3.00000000e+00	0.00000000e+00	0.00000000e+00	0.00000000e+00
-133	3.00000000e+00	0.00000000e+00	0.00000000e+00	0.00000000e+00
-132	3.00000000e+00	0.00000000e+00	0.00000000e+00	0.00000000e+00
-131	3.00000000e+00	0.00000000e+00	0.00000000e+00	0.00000000e+00
-130	3.00000000e+00	0.00000000e+00	0.00000000e+00	0.00000000e+00
-129	3.00000000e+00	0.00000000e+00	0.00000000e+00	0.00000000e+00
-128	3.00000000e+00	0.00000000e+00	0.00000000e+00	0.00000000e+00
-127	3.00000000e+00	0.00000000e+00	0.00000000e+00	0.00000000e+00
-126	3.00000000e+00	0.00000000e+00	0.00000000e+00	0.00000000e+00
-125	3.00000000e+00	0.00000000e+00	0.00000000e+00	0.00000000e+00
-124	3.00000000e+00	0.00000000e+00	0.00000000e+00	0.00000000e+00
-123	3.00000000e+00	0.00000000e+00	0.00000000e+00	0.00000000e+00
-122	3.00000000e+00	0.00000000e+00	0.00000000e+00	0.00000000e+00
-121	3.00000000e+00	0.00000000e+00	0.00000000e+00	0.00000000e+00
-120	3.00000000e+00	0.00000000e+00	0.00000000e+00	0.00000000e+00
-119	3.00000000e+00	0.00000000e+00	0.00000000e+00	0.00000000e+00
-118	3.00000000e+00	0.00000000e+00	0.00000000e+00	0.00000000e+00
-117	3.00000000e+00	0.00000000e+00	0.00000000e+00	0.00000000e+00
-116	3.00000000e+00	0.00000000e+00	0.00000000e+00	0.00000000e+00
-115	3.00000000e+00	0.00000000e+00	0.00000000e+00	0.00000000e+00
-114	3.00000000e+00	0.00000000e+00	0.00000000e+00	0.00000000e+00
-113	3.00000000e+00	0.00000000e+00	0.00000000e+00	0.00000000e+00
-112	3.00000000e+00	0.00000000e+00	0.00000000e+00	0.00000000e+00
-111	3.00000000e+00	0.00000000e+00	0.00000000e+00	0.00000000e+00
-110	3.00000000e+00	0.00000000e+00	0.00000000e+00	0.00000000e+00
-109	3.00000000e+00	0.00000000e+00	0.00000000e+00	0.00000000e+00
-108	3.00000000e+00	0.00000000e+00	0.00000000e+00	0.00000000e+00
-107	3.00000000e+00	0.00000000e+00	0.00000000e+00	0.00000000e+00
-106	3.00000000e+00	0.00000000e+00	0.00000000e+00	0.00000000e+00
-105	3.00000000e+00	0.00000000e+00	0.00000000e+00	0.00000000e+00
-104	3.00000000e+00	0.00000000e+00	0.00000000e+00	0.00000000e+00
-103	3.00000000e+00	0.00000000e+00	0.00000000e+00	0.00000000e+00
-102	3.00000000e+00	0.00000000e+00	0.00000000e+00	0.00000000e+00
-101	3.00000000e+00	0.00000000e+00	0.00000000e+00	0.00000000e+00
-100	3.00000000e+00	0.00000000e+00	0.00000000e+00	0.00000000e+00
-99	3.00000000e+00	0.00000000e+00	0.00000000e+00	0.00000000e+00
-98	3.00000000e+00	0.00000000e+00	0.00000000e+00	0.00000000e+00
-97	3.00000000e+00	0.00000000e+00	0.00000000e+00	0.00000000e+00
-96	3.00000000e+00	0.00000000e+00	0.00000000e+00	0.00000000e+00
-95	3.00000000e+00	0.00000000e+00	0.00000000e+00	0.00000000e+00
-94	3.00000000e+00	0.00000000e+00	0.00000000e+00	0.00000000e+00
-93	3.00000000e+00	0.00000000e+00	0.00000000e+00	0.00000000e+00
-92	3.00000000e+00	0.00000000e+00	0.00000000e+00	0.00000000e+00
-91	3.00000000e+00	0.00000000e+00	0.00000000e+00	0.00000000e+00
-90	3.00000000e+00	0.00000000e+00	0.00000000e+00	0.00000000e+00
-89	3.00000000e+00	0.00000000e+00	0.00000000e+00	0.00000000e+00
-88	3.00000000e+00	0.00000000e+00	0.00000000e+00	0.00000000e+00
-87	3.00000000e+00	0.00000000e+00	0.00000000e+00	0.00000000e+00
-86	3.00000000e+00	0.00000000e+00	0.00000000e+00	0.00000000e+00
-85	3.00000000e+00	0.00000000e+00	0.00000000e+00	0.00000000e+00
-84	3.00000000e+00	0.00000000e+00	0.00000000e+00	0.00000000e+00
-83	3.00000000e+00	0.00000000e+00	0.00000000e+00	0.00000000e+00
-82	3.00000000e+00	0.00000000e+00	0.00000000e+00	0.00000000e+00
-81	3.00000000e+00	0.00000000e+00	0.00000000e+00	0.00000000e+00
-80	3.00000000e+00	0.00000000e+00	0.00000000e+00	0.00000000e+00
-79	3.00000000e+00	0.00000000e+00	0.00000000e+00	0.00000000e+00
-78	3.00000000e+00	0.00000000e+00	0.00000000e+00	0.00000000e+00
-77	3.00000000e+00	0.00000000e+00	0.00000000e+00	0.00000000e+00
-76	3.00000000e+00	0.00000000e+00	0.00000000e+00	0.00000000e+00
-75	3.00000000e+00	0.00000000e+00	0.00000000e+00	0.00000000e+00
-74	3.00000000e+00	0.00000000e+00	0.00000000e+00	0.00000000e+00
-73	3.00000000e+00	0.00000000e+00	0.00000000e+00	0.00000000e+00
-72	3.00000000e+00	0.00000000e+00	0.00000000e+00	0.00000000e+00
-71	3.00000000e+00	0.00000000e+00	0.00000000e+00	0.00000000e+00
-70	3.00000000e+00	0.00000000e+00	0.00000000e+00	0.00000000e+00
-69	3.00000000e+00	0.00000000e+00	0.00000000e+00	0.00000000e+00
-68	3.00000000e+00	0.00000000e+00	0.00000000e+00	0.00000000e+00
-67	3.00000000e+00	0.00000000e+00	0.00000000e+00	0.00000000e+00
-66	3.00000000e+00	0.00000000e+00	0.00000000e+00	0.00000000e+00
-65	3.00000000e+00	0.00000000e+00	0.00000000e+00	0.00000000e+00
-64	3.00000000e+00	0.00000000e+00	0.00000000e+00	0.00000000e+00
-63	3.00000000e+00	0.00000000e+00	0.00000000e+00	0.00000000e+00
-62	3.00000000e+00	0.00000000e+00	0.00000000e+00	0.00000000e+00
-61	3.00000000e+00	0.00000000e+00	0.00000000e+00	0.00000000e+00
-60	3.00000000e+00	0.00000000e+00	0.00000000e+00	0.00000000e+00
-59	3.00000000e+00	0.00000000e+00	0.00000000e+00	0.00000000e+00
-58	3.00000000e+00	0.00000000e+00	0.00000000e+00	0.00000000e+00
-57	3.00000000e+00	0.00000000e+00	0.00000000e+00	0.00000000e+00
-56	3.00000000e+00	0.00000000e+00	0.00000000e+00	0.00000000e+00
-55	3.00000000e+00	0.00000000e+00	0.00000000e+00	0.00000000e+00
-54	3.00000000e+00	0.00000000e+00	0.00000000e+00	0.00000000e+00
-53	3.00000000e+00	0.00000000e+00	0.00000000e+00	0.00000000e+00
-52	3.00000000e+00	0.00000000e+00	0.00000000e+00	0.00000000e+00
-51	4.00000000e+00	0.00000000e+00	0.00000000e+00	0.00000000e+00
-50	5.00000000e+00	0.00000000e+00	0.00000000e+00	0.00000000e+00
-49	5.00000000e+00	0.00000000e+00	0.00000000e+00	0.00000000e+00
-48	5.00000000e+00	0.00000000e+00	0.00000000e+00	0.00000000e+00
-47	5.00000000e+00	0.00000000e+00	0.00000000e+00	0.00000000e+00
-46	5.00000000e+00	0.00000000e+00	0.00000000e+00	0.00000000e+00
-45	5.00000000e+00	0.00000000e+00	0.00000000e+00	0.00000000e+00
-44	5.00000000e+00	0.00000000e+00	0.00000000e+00	0.00000000e+00
-43	5.00000000e+00	0.00000000e+00	0.00000000e+00	0.00000000e+00
-42	5.00000000e+00	0.00000000e+00	0.00000000e+00	0.00000000e+00
-41	5.00000000e+00	0.00000000e+00	0.00000000e+00	0.00000000e+00
-40	5.00000000e+00	0.00000000e+00	0.00000000e+00	0.00000000e+00
-39	7.00000000e+00	0.00000000e+00	0.00000000e+00	0.00000000e+00
-38	9.00000000e+00	0.00000000e+00	0.00000000e+00	0.00000000e+00
-37	9.00000000e+00	0.00000000e+00	0.00000000e+00	0.00000000e+00
-36	9.00000000e+00	0.00000000e+00	0.00000000e+00	0.00000000e+00
-35	9.00000000e+00	0.00000000e+00	0.00000000e+00	0.00000000e+00
-34	9.00000000e+00	0.00000000e+00	0.00000000e+00	0.00000000e+00
-33	9.00000000e+00	0.00000000e+00	0.00000000e+00	0.00000000e+00
-32	9.00000000e+00	0.00000000e+00	0.00000000e+00	0.00000000e+00
-31	9.00000000e+00	0.00000000e+00	0.00000000e+00	0.00000000e+00
-30	1.00000000e+01	0.00000000e+00	0.00000000e+00	0.00000000e+00
-29	1.00000000e+01	0.00000000e+00	0.00000000e+00	0.00000000e+00
-28	1.00000000e+01	0.00000000e+00	0.00000000e+00	0.00000000e+00
-27	1.00000000e+01	0.00000000e+00	0.00000000e+00	0.00000000e+00
-26	1.00000000e+01	0.00000000e+00	0.00000000e+00	0.00000000e+00
-25	1.00000000e+01	0.00000000e+00	0.00000000e+00	0.00000000e+00
-24	1.00000000e+01	0.00000000e+00	0.00000000e+00	0.00000000e+00
-23	1.00000000e+01	0.00000000e+00	0.00000000e+00	0.00000000e+00
-22	1.00000000e+01	0.00000000e+00	0.00000000e+00	0.00000000e+00
-21	1.00000000e+01	0.00000000e+00	0.00000000e+00	0.00000000e+00
-20	1.00000000e+01	0.00000000e+00	0.00000000e+00	0.00000000e+00
-19	1.00000000e+01	0.00000000e+00	0.00000000e+00	0.00000000e+00
-18	1.00000000e+01	0.00000000e+00	0.00000000e+00	0.00000000e+00
-17	1.00000000e+01	0.00000000e+00	0.00000000e+00	0.00000000e+00
-16	1.00000000e+01	0.00000000e+00	0.00000000e+00	0.00000000e+00
-15	1.00000000e+01	0.00000000e+00	0.00000000e+00	0.00000000e+00
-14	1.00000000e+01	0.00000000e+00	0.00000000e+00	0.00000000e+00
-13	1.00000000e+01	0.00000000e+00	0.00000000e+00	0.00000000e+00
-12	1.10000000e+01	0.00000000e+00	0.00000000e+00	0.00000000e+00
-11	1.10000000e+01	0.00000000e+00	0.00000000e+00	0.00000000e+00
-10	1.20000000e+01	0.00000000e+00	0.00000000e+00	0.00000000e+00
-9	1.30000000e+01	0.00000000e+00	0.00000000e+00	0.00000000e+00
-8	1.50000000e+01	0.00000000e+00	0.00000000e+00	0.00000000e+00
-7	1.60000000e+01	0.00000000e+00	0.00000000e+00	0.00000000e+00
-6	1.70000000e+01	0.00000000e+00	0.00000000e+00	0.00000000e+00
-5	1.70000000e+01	0.00000000e+00	0.00000000e+00	0.00000000e+00
-4	1.70000000e+01	0.00000000e+00	0.00000000e+00	0.00000000e+00
-3	1.70000000e+01	0.00000000e+00	0.00000000e+00	0.00000000e+00
-2	2.21000000e+02	0.00000000e+00	0.00000000e+00	0.00000000e+00
-1	4.04000000e+02	0.00000000e+00	0.00000000e+00	0.00000000e+00
0	7.52000000e+02	0.00000000e+00	0.00000000e+00	0.00000000e+00
1	1.04900000e+03	0.00000000e+00	0.00000000e+00	0.00000000e+00
2	1.30700000e+03	0.00000000e+00	0.00000000e+00	0.00000000e+00
3	1.66000000e+03	1.00000000e+00	1.00000000e+00	2.00000000e+00
4	2.40500000e+03	1.00000000e+00	1.00000000e+00	2.00000000e+00
5	3.04500000e+03	1.00000000e+00	1.00000000e+00	2.00000000e+00
6	3.54400000e+03	2.00000000e+00	2.00000000e+00	3.00000000e+00
7	4.09800000e+03	2.00000000e+00	2.00000000e+00	3.00000000e+00
8	4.60100000e+03	2.00000000e+00	2.00000000e+00	3.00000000e+00
9	5.00200000e+03	2.00000000e+00	2.00000000e+00	3.00000000e+00
10	5.39500000e+03	2.00000000e+00	2.00000000e+00	3.00000000e+00
11	5.76500000e+03	2.00000000e+00	2.00000000e+00	3.00000000e+00
12	6.13600000e+03	2.00000000e+00	2.00000000e+00	3.00000000e+00
13	6.71200000e+03	3.00000000e+00	3.00000000e+00	4.00000000e+00
14	7.13500000e+03	3.00000000e+00	3.00000000e+00	4.00000000e+00
15	7.85000000e+03	3.00000000e+00	3.00000000e+00	4.00000000e+00
16	8.35100000e+03	3.00000000e+00	3.00000000e+00	4.00000000e+00
17	8.77500000e+03	4.00000000e+00	4.00000000e+00	5.00000000e+00
18	9.27600000e+03	5.00000000e+00	5.00000000e+00	6.00000000e+00
19	9.69300000e+03	7.00000000e+00	8.00000000e+00	9.00000000e+00
20	1.00230000e+04	7.00000000e+00	8.00000000e+00	9.00000000e+00
21	1.03040000e+04	8.00000000e+00	9.00000000e+00	1.30000000e+01
22	1.05430000e+04	8.00000000e+00	9.00000000e+00	1.30000000e+01
23	1.08170000e+04	9.00000000e+00	1.00000000e+01	1.40000000e+01
24	1.11120000e+04	9.00000000e+00	1.00000000e+01	1.40000000e+01
25	1.13930000e+04	9.00000000e+00	1.00000000e+01	1.40000000e+01
26	1.16040000e+04	9.00000000e+00	1.00000000e+01	1.40000000e+01
27	1.18040000e+04	9.00000000e+00	1.00000000e+01	1.40000000e+01
28	1.20290000e+04	9.00000000e+00	1.00000000e+01	1.40000000e+01
29	1.22700000e+04	9.00000000e+00	1.00000000e+01	1.40000000e+01
30	1.24760000e+04	9.00000000e+00	1.00000000e+01	1.40000000e+01
31	1.26890000e+04	9.00000000e+00	1.00000000e+01	1.40000000e+01
32	1.29720000e+04	9.00000000e+00	1.00000000e+01	1.40000000e+01
33	1.32300000e+04	9.00000000e+00	1.00000000e+01	1.40000000e+01
34	1.33690000e+04	9.00000000e+00	1.00000000e+01	1.40000000e+01
35	1.35300000e+04	9.00000000e+00	1.00000000e+01	1.40000000e+01
36	1.36770000e+04	9.00000000e+00	1.00000000e+01	1.40000000e+01
37	1.47710000e+04	9.00000000e+00	1.00000000e+01	1.40000000e+01
38	1.55810000e+04	9.00000000e+00	1.00000000e+01	1.40000000e+01
39	1.67180000e+04	9.00000000e+00	1.00000000e+01	1.40000000e+01
40	1.77710000e+04	9.00000000e+00	1.00000000e+01	1.40000000e+01
41	1.83880000e+04	9.00000000e+00	1.10000000e+01	1.50000000e+01
42	1.88240000e+04	9.00000000e+00	1.10000000e+01	1.50000000e+01
43	1.91580000e+04	9.00000000e+00	1.10000000e+01	1.50000000e+01
44	1.94270000e+04	9.00000000e+00	1.10000000e+01	1.50000000e+01
45	1.96790000e+04	9.00000000e+00	1.10000000e+01	1.50000000e+01
46	1.99160000e+04	9.00000000e+00	1.10000000e+01	1.50000000e+01
47	2.01570000e+04	9.00000000e+00	1.10000000e+01	1.50000000e+01
48	2.04070000e+04	9.00000000e+00	1.10000000e+01	1.50000000e+01
49	2.06560000e+04	9.00000000e+00	1.10000000e+01	1.50000000e+01
50	2.08860000e+04	9.00000000e+00	1.10000000e+01	1.50000000e+01
51	2.10840000e+04	9.00000000e+00	1.10000000e+01	1.50000000e+01
52	2.12860000e+04	9.00000000e+00	1.10000000e+01	1.50000000e+01
53	2.15920000e+04	9.00000000e+00	1.10000000e+01	1.50000000e+01
54	2.17770000e+04	9.00000000e+00	1.10000000e+01	1.50000000e+01
55	2.20040000e+04	9.00000000e+00	1.10000000e+01	1.50000000e+01
56	2.21740000e+04	9.00000000e+00	1.10000000e+01	1.50000000e+01
57	2.24530000e+04	9.00000000e+00	1.10000000e+01	1.50000000e+01
58	2.26210000e+04	9.00000000e+00	1.10000000e+01	1.50000000e+01
59	2.28450000e+04	9.00000000e+00	1.10000000e+01	1.50000000e+01
60	2.31620000e+04	9.00000000e+00	1.10000000e+01	1.50000000e+01
61	2.33520000e+04	9.00000000e+00	1.10000000e+01	1.50000000e+01
62	2.35490000e+04	9.00000000e+00	1.10000000e+01	1.50000000e+01
63	2.37360000e+04	9.00000000e+00	1.10000000e+01	1.50000000e+01
64	2.39190000e+04	9.00000000e+00	1.10000000e+01	1.50000000e+01
65	2.40580000e+04	9.00000000e+00	1.10000000e+01	1.50000000e+01
66	2.42190000e+04	9.00000000e+00	1.10000000e+01	1.50000000e+01
67	2.44110000e+04	9.00000000e+00	1.10000000e+01	1.50000000e+01
68	2.45940000e+04	9.00000000e+00	1.10000000e+01	1.50000000e+01
69	2.47540000e+04	9.00000000e+00	1.10000000e+01	1.50000000e+01
70	2.48930000e+04	9.00000000e+00	1.20000000e+01	1.60000000e+01
71	2.50000000e+04	9.00000000e+00	1.20000000e+01	1.60000000e+01
72	2.51220000e+04	9.00000000e+00	1.20000000e+01	1.60000000e+01
73	2.52720000e+04	9.00000000e+00	1.20000000e+01	1.60000000e+01
74	2.54430000e+04	9.00000000e+00	1.20000000e+01	1.60000000e+01
75	2.55950000e+04	9.00000000e+00	1.20000000e+01	1.60000000e+01
76	2.57300000e+04	9.00000000e+00	1.20000000e+01	1.60000000e+01
77	2.59730000e+04	9.00000000e+00	1.20000000e+01	1.60000000e+01
78	2.61650000e+04	9.00000000e+00	1.20000000e+01	1.60000000e+01
79	2.63130000e+04	9.00000000e+00	1.20000000e+01	1.60000000e+01
80	2.64860000e+04	9.00000000e+00	1.20000000e+01	1.60000000e+01
81	2.67200000e+04	9.00000000e+00	1.20000000e+01	1.60000000e+01
82	2.68720000e+04	9.00000000e+00	1.20000000e+01	1.60000000e+01
83	2.70150000e+04	9.00000000e+00	1.20000000e+01	1.60000000e+01
84	2.72160000e+04	9.00000000e+00	1.20000000e+01	1.60000000e+01
85	2.73720000e+04	9.00000000e+00	1.20000000e+01	1.60000000e+01
86	2.75180000e+04	9.00000000e+00	1.20000000e+01	1.60000000e+01
87	2.76420000e+04	9.00000000e+00	1.20000000e+01	1.60000000e+01
88	2.77970000e+04	9.00000000e+00	1.20000000e+01	1.60000000e+01
89	2.79220000e+04	9.00000000e+00	1.20000000e+01	1.60000000e+01
90	2.80400000e+04	9.00000000e+00	1.20000000e+01	1.60000000e+01
91	2.81860000e+04	9.00000000e+00	1.20000000e+01	1.60000000e+01
92	2.83760000e+04	9.00000000e+00	1.20000000e+01	1.60000000e+01
93	2.85060000e+04	9.00000000e+00	1.20000000e+01	1.60000000e+01
94	2.86230000e+04	9.00000000e+00	1.20000000e+01	1.60000000e+01
95	2.87540000e+04	9.00000000e+00	1.20000000e+01	1.60000000e+01
96	2.88760000e+04	9.00000000e+00	1.20000000e+01	1.60000000e+01
97	2.90060000e+04	9.00000000e+00	1.20000000e+01	1.60000000e+01
98	2.91890000e+04	9.00000000e+00	1.20000000e+01	1.60000000e+01
99	2.93220000e+04	9.00000000e+00	1.20000000e+01	1.60000000e+01
100	2.94890000e+04	9.00000000e+00	1.20000000e+01	1.60000000e+01
